# Supplementary material for: A computational model of spatio-temporal cardiac intracellular calcium handling with realistic structure and spatial flux distribution from sarcoplasmic reticulum and t-tubule reconstructions
Source: PLoS Comput Biol. 2017 Aug 31;13(8):e1005714. doi: 10.1371/journal.pcbi.1005714 (PMC5597258; doi:10.1371/journal.pcbi.1005714)
Supplement: S1 Code — Code provided in C/C++ and includes the structural datasets used in this study. Documentation is provided on use of and updating the code. Updates may also be available on Michael Colman’s website, http://www.physicsoftheheart.com and github repository: https://github.com/michaelcolman/CODE---PLOS-Comp-Biol-2017-Model-SR. (ZIP) [file pcbi.1005714.s001.zip › PLOS_SR_Clean/Spatial_diff_out/Ca_output_0230.vtk]

# vtk DataFile Version 3.0
vtk output
ASCII
DATASET STRUCTURED_POINTS
DIMENSIONS 26 26 52
SPACING 1 1 1
ORIGIN 0 0 0
POINT_DATA 35152
SCALARS ImageFile float 1
LOOKUP_TABLE default
-100 -100 -100 -100 -100 -100 -100 -100 -100 -100 -100 -100 -100 -100 -100 -100 -100 -100 -100 -100 -100 -100 -100 -100 -100 -100 
-100 -100 -100 -100 -100 -100 -100 -100 -100 -100 -100 -100 -100 -100 -100 -100 -100 -100 -100 -100 -100 -100 -100 -100 -100 -100 
-100 -100 -100 -100 -100 -100 -100 -100 -100 -100 -100 -100 -100 -100 -100 -100 -100 -100 -100 -100 -100 -100 -100 -100 -100 -100 
-100 -100 -100 -100 -100 -100 -100 -100 -100 -100 -100 -100 -100 -100 -100 -100 -100 -100 -100 -100 -100 -100 -100 -100 -100 -100 
-100 -100 -100 -100 -100 -100 -100 -100 -100 -100 -100 -100 -100 -100 -100 -100 -100 -100 -100 -100 -100 -100 -100 -100 -100 -100 
-100 -100 -100 -100 -100 -100 -100 -100 -100 -100 -100 -100 -100 -100 -100 -100 -100 -100 -100 -100 -100 -100 -100 -100 -100 -100 
-100 -100 -100 -100 -100 -100 -100 -100 -100 -100 -100 -100 -100 -100 -100 -100 -100 -100 -100 -100 -100 -100 -100 -100 -100 -100 
-100 -100 -100 -100 -100 -100 -100 -100 -100 -100 -100 -100 -100 -100 -100 -100 -100 -100 -100 -100 -100 -100 -100 -100 -100 -100 
-100 -100 -100 -100 -100 -100 -100 -100 -100 -100 -100 -100 -100 -100 -100 -100 -100 -100 -100 -100 -100 -100 -100 -100 -100 -100 
-100 -100 -100 -100 -100 -100 -100 -100 -100 -100 -100 -100 -100 -100 -100 -100 -100 -100 -100 -100 -100 -100 -100 -100 -100 -100 
-100 -100 -100 -100 -100 -100 -100 -100 -100 -100 -100 -100 -100 -100 -100 -100 -100 -100 -100 -100 -100 -100 -100 -100 -100 -100 
-100 -100 -100 -100 -100 -100 -100 -100 -100 -100 -100 -100 -100 -100 -100 -100 -100 -100 -100 -100 -100 -100 -100 -100 -100 -100 
-100 -100 -100 -100 -100 -100 -100 -100 -100 -100 -100 -100 -100 -100 -100 -100 -100 -100 -100 -100 -100 -100 -100 -100 -100 -100 
-100 -100 -100 -100 -100 -100 -100 -100 -100 -100 -100 -100 -100 -100 -100 -100 -100 -100 -100 -100 -100 -100 -100 -100 -100 -100 
-100 -100 -100 -100 -100 -100 -100 -100 -100 -100 -100 -100 -100 -100 -100 -100 -100 -100 -100 -100 -100 -100 -100 -100 -100 -100 
-100 -100 -100 -100 -100 -100 -100 -100 -100 -100 -100 -100 -100 -100 -100 -100 -100 -100 -100 -100 -100 -100 -100 -100 -100 -100 
-100 -100 -100 -100 -100 -100 -100 -100 -100 -100 -100 -100 -100 -100 -100 -100 -100 -100 -100 -100 -100 -100 -100 -100 -100 -100 
-100 -100 -100 -100 -100 -100 -100 -100 -100 -100 -100 -100 -100 -100 -100 -100 -100 -100 -100 -100 -100 -100 -100 -100 -100 -100 
-100 -100 -100 -100 -100 -100 -100 -100 -100 -100 -100 -100 -100 -100 -100 -100 -100 -100 -100 -100 -100 -100 -100 -100 -100 -100 
-100 -100 -100 -100 -100 -100 -100 -100 -100 -100 -100 -100 -100 -100 -100 -100 -100 -100 -100 -100 -100 -100 -100 -100 -100 -100 
-100 -100 -100 -100 -100 -100 -100 -100 -100 -100 -100 -100 -100 -100 -100 -100 -100 -100 -100 -100 -100 -100 -100 -100 -100 -100 
-100 -100 -100 -100 -100 -100 -100 -100 -100 -100 -100 -100 -100 -100 -100 -100 -100 -100 -100 -100 -100 -100 -100 -100 -100 -100 
-100 -100 -100 -100 -100 -100 -100 -100 -100 -100 -100 -100 -100 -100 -100 -100 -100 -100 -100 -100 -100 -100 -100 -100 -100 -100 
-100 -100 -100 -100 -100 -100 -100 -100 -100 -100 -100 -100 -100 -100 -100 -100 -100 -100 -100 -100 -100 -100 -100 -100 -100 -100 
-100 -100 -100 -100 -100 -100 -100 -100 -100 -100 -100 -100 -100 -100 -100 -100 -100 -100 -100 -100 -100 -100 -100 -100 -100 -100 
-100 -100 -100 -100 -100 -100 -100 -100 -100 -100 -100 -100 -100 -100 -100 -100 -100 -100 -100 -100 -100 -100 -100 -100 -100 -100 
-100 -100 -100 -100 -100 -100 -100 -100 -100 -100 -100 -100 -100 -100 -100 -100 -100 -100 -100 -100 -100 -100 -100 -100 -100 -100 
-100 -100 -100 -100 -100 -100 -100 -100 -100 -100 -100 -100 -100 -100 -100 -100 -100 -100 -100 -100 -100 -100 -100 -100 -100 -100 
-100 -100 -100 -100 -100 -100 -100 -100 -100 -100 -100 -100 -100 -100 -100 -100 -100 -100 -100 -100 -100 -100 -100 -100 -100 -100 
-100 -100 -100 -100 -100 -100 -100 -100 -100 -100 -100 -100 -100 -100 -100 -100 -100 -100 -100 -100 -100 -100 -100 -100 -100 -100 
-100 -100 -100 -100 -100 -100 -100 -100 -100 -100 -100 -100 -100 -100 -100 -100 -100 -100 -100 -100 -100 -100 -100 -100 -100 -100 
-100 -100 -100 -100 -100 -100 -100 -100 -100 -100 -100 -100 -100 -100 -100 -100 -100 -100 -100 -100 -100 -100 -100 -100 -100 -100 
-100 -100 -100 -100 -100 -100 -100 -100 -100 -100 -100 -100 -100 -100 -100 -100 -100 -100 -100 -100 -100 -100 -100 -100 -100 -100 
-100 -100 -100 -100 -100 -100 -100 -100 -100 -100 -100 -100 -100 -100 -100 -100 -100 -100 -100 -100 -100 -100 -100 -100 -100 -100 
-100 -100 -100 -100 -100 -100 -100 -100 -100 -100 -100 -100 -100 -100 -100 -100 -100 -100 -100 -100 -100 -100 -100 -100 -100 -100 
-100 -100 -100 -100 -100 -100 -100 -100 -100 -100 -100 -100 -100 -100 -100 -100 -100 -100 -100 -100 -100 -100 -100 -100 -100 -100 
-100 -100 -100 -100 -100 -100 -100 -100 -100 -100 -100 -100 -100 -100 -100 -100 -100 -100 -100 -100 -100 -100 -100 -100 -100 -100 
-100 -100 -100 -100 -100 -100 -100 -100 -100 -100 -100 -100 -100 -100 -100 -100 -100 -100 -100 -100 -100 -100 -100 -100 -100 -100 
-100 -100 -100 -100 -100 -100 -100 -100 -100 -100 -100 -100 -100 -100 -100 -100 -100 -100 -100 -100 -100 -100 -100 -100 -100 -100 
-100 -100 -100 -100 -100 -100 -100 -100 -100 -100 -100 -100 -100 -100 -100 -100 -100 -100 -100 -100 -100 -100 -100 -100 -100 -100 
-100 -100 -100 -100 -100 -100 -100 -100 -100 -100 -100 -100 -100 -100 -100 -100 -100 -100 -100 -100 -100 -100 -100 -100 -100 -100 
-100 -100 -100 -100 -100 -100 -100 -100 -100 -100 -100 -100 -100 -100 -100 -100 -100 -100 -100 -100 -100 -100 -100 -100 -100 -100 
-100 -100 -100 -100 -100 -100 -100 -100 -100 -100 -100 -100 -100 -100 -100 -100 -100 -100 -100 -100 -100 -100 -100 -100 -100 -100 
-100 -100 -100 -100 -100 -100 -100 -100 -100 -100 -100 -100 -100 -100 -100 -100 -100 -100 -100 -100 -100 -100 -100 -100 -100 -100 
-100 -100 -100 -100 -100 -100 -100 -100 -100 -100 -100 -100 -100 -100 -100 -100 -100 -100 -100 -100 -100 -100 -100 -100 -100 -100 
-100 -100 -100 -100 -100 -100 -100 -100 -100 -100 -100 -100 -100 -100 -100 -100 -100 -100 -100 -100 -100 -100 -100 -100 -100 -100 
-100 -100 -100 -100 -100 -100 -100 -100 -100 -100 -100 -100 -100 -100 -100 -100 -100 -100 -100 -100 -100 -100 -100 -100 -100 -100 
-100 -100 -100 -100 -100 -100 -100 -100 -100 -100 -100 -100 -100 -100 -100 -100 -100 -100 -100 -100 -100 -100 -100 -100 -100 -100 
-100 -100 -100 -100 -100 -100 -100 -100 -100 -100 -100 -100 -100 -100 -100 -100 -100 -100 -100 -100 -100 -100 -100 -100 -100 -100 
-100 -100 -100 -100 -100 -100 -100 -100 -100 -100 -100 -100 -100 -100 -100 -100 -100 -100 -100 -100 -100 -100 -100 -100 -100 -100 
-100 -100 -100 -100 -100 -100 -100 -100 -100 -100 -100 -100 -100 -100 -100 -100 -100 -100 -100 -100 -100 -100 -100 -100 -100 -100 
-100 -100 -100 -100 -100 -100 -100 -100 -100 -100 -100 -100 -100 -100 -100 -100 -100 -100 -100 -100 -100 -100 -100 -100 -100 -100 
-100 -100 -100 -100 -100 -100 -100 -100 -100 -100 -100 -100 -100 -100 -100 -100 -100 -100 -100 -100 -100 -100 -100 -100 -100 -100 
-100 -100 -100 -100 -100 -100 -100 -100 -100 -100 -100 -100 -100 -100 -100 -100 -100 -100 -100 -100 -100 -100 -100 -100 -100 -100 
-100 -100 0.263599 0.260797 0.255491 0.248690 0.240996 0.233666 0.227061 0.221874 0.217837 0.214653 0.211939 0.209965 0.208521 0.207530 0.206801 0.206307 0.206021 0.205993 0.206242 0.206682 0.207119 0.207298 0.207271 -100 
-100 -100 0.268305 0.265509 0.260211 0.253408 0.245692 0.238320 0.231686 0.226543 0.222630 0.219341 0.216296 0.214088 0.212511 0.211443 0.210657 0.210119 0.209803 0.209773 0.210058 0.210572 0.211082 0.211273 0.211215 -100 
-100 -100 0.277285 0.274509 0.269243 0.262453 0.254694 0.247211 0.240452 0.235310 0.231569 0.228072 0.224429 0.221837 0.220050 0.218857 0.217959 0.217321 0.216914 0.216823 0.217087 0.217623 0.218164 0.218334 0.218223 -100 
-100 -100 0.288986 0.286255 0.281062 0.274324 0.266510 0.258782 0.251603 0.245991 0.241827 0.238032 0.234212 0.231531 0.229690 0.228407 0.227363 0.226553 0.225966 0.225690 0.225760 0.226108 0.226486 0.226546 0.226383 -100 
-100 -100 0.302591 0.299931 0.294868 0.288239 0.280371 0.272272 0.264345 0.257772 0.252570 0.248399 0.244847 0.242420 0.240719 0.239394 0.238150 0.237085 0.236210 0.235622 0.235316 0.235268 0.235282 0.235145 0.234928 -100 
-100 -100 0.316075 0.313488 0.308558 0.302050 0.294130 0.285628 0.276923 0.269384 0.263253 0.258688 0.255273 0.253077 0.251539 0.250167 0.248672 0.247293 0.246093 0.245159 0.244454 0.243974 0.243607 0.243255 0.242980 -100 
-100 -100 0.328856 0.326280 0.321371 0.314854 0.306785 0.297885 0.288505 0.280208 0.273375 0.268462 0.265038 0.262956 0.261526 0.260088 0.258346 0.256683 0.255200 0.253989 0.252971 0.252177 0.251532 0.251015 0.250675 -100 
-100 -100 0.339397 0.336710 0.331587 0.324784 0.316375 0.307114 0.297357 0.288689 0.281514 0.276370 0.272823 0.270656 0.269149 0.267634 0.265810 0.264059 0.262477 0.261160 0.260034 0.259142 0.258429 0.257842 0.257439 -100 
-100 -100 0.347630 0.344716 0.339156 0.331814 0.322884 0.313315 0.303460 0.294788 0.287576 0.282329 0.278597 0.276186 0.274440 0.272850 0.271115 0.269480 0.267992 0.266754 0.265740 0.265009 0.264503 0.263949 0.263431 -100 
-100 -100 0.352885 0.349720 0.343688 0.335768 0.326339 0.316558 0.306792 0.298328 0.291264 0.286013 0.282122 0.279455 0.277467 0.275816 0.274210 0.272760 0.271454 0.270414 0.269678 0.269348 0.269348 0.268900 0.268141 -100 
-100 -100 0.355239 0.351875 0.345467 0.337114 0.327336 0.317476 0.307906 0.299742 0.292917 0.287718 0.283695 0.280809 0.278620 0.276924 0.275428 0.274150 0.273047 0.272242 0.271868 0.272087 0.272917 0.272596 0.271338 -100 
-100 -100 0.354440 0.350976 0.344388 0.335841 0.325956 0.316185 0.306907 0.299114 0.292584 0.287466 0.283317 0.280226 0.277872 0.276134 0.274717 0.273574 0.272620 0.271959 0.271717 0.272048 0.272966 0.272705 0.271477 -100 
-100 -100 0.350327 0.346858 0.340268 0.331754 0.321997 0.312497 0.303658 0.296358 0.290235 0.285229 0.280916 0.277581 0.275046 0.273261 0.271906 0.270874 0.270028 0.269408 0.269059 0.269050 0.269305 0.269024 0.268348 -100 
-100 -100 0.343028 0.339619 0.333151 0.324835 0.315371 0.306284 0.297995 0.291306 0.285686 0.280832 0.276332 0.272727 0.270014 0.268192 0.266903 0.265980 0.265233 0.264648 0.264211 0.263948 0.263808 0.263486 0.263082 -100 
-100 -100 0.332204 0.328882 0.322594 0.314554 0.305478 0.296866 0.289164 0.283087 0.277996 0.273346 0.268751 0.264982 0.262184 0.260391 0.259212 0.258423 0.257814 0.257297 0.256832 0.256465 0.256153 0.255806 0.255505 -100 
-100 -100 0.318494 0.315247 0.309110 0.301340 0.292632 0.284437 0.277163 0.271478 0.266722 0.262325 0.257920 0.254308 0.251668 0.250042 0.249042 0.248424 0.247968 0.247567 0.247183 0.246863 0.246579 0.246239 0.245934 -100 
-100 -100 0.301659 0.298435 0.292317 0.284763 0.276386 0.268543 0.261563 0.256057 0.251465 0.247377 0.243457 0.240317 0.238072 0.236741 0.235988 0.235576 0.235292 0.235058 0.234878 0.234762 0.234750 0.234455 0.234005 -100 
-100 -100 0.282995 0.279747 0.273516 0.266136 0.258084 0.250604 0.243918 0.238591 0.234168 0.230428 0.227054 0.224454 0.222641 0.221623 0.221113 0.220901 0.220802 0.220757 0.220827 0.221045 0.221531 0.221310 0.220559 -100 
-100 -100 0.263219 0.259849 0.252851 0.245579 0.237870 0.230830 0.224548 0.219524 0.215387 0.212029 0.209164 0.207034 0.205605 0.204858 0.204560 0.204516 0.204582 0.204715 0.205104 0.205814 0.207644 0.207496 0.205617 -100 
-100 -100 0.241862 0.238688 0.232072 0.225285 0.218123 0.211618 0.205813 0.201177 0.197388 0.194409 0.191962 0.190208 0.189075 0.188536 0.188387 0.188452 0.188603 0.188795 0.189220 0.189943 0.191762 0.191628 0.189785 -100 
-100 -100 0.220190 0.217491 0.212336 0.206342 0.199894 0.193951 0.188634 0.184382 0.180943 0.178307 0.176226 0.174787 0.173900 0.173519 0.173471 0.173593 0.173756 0.173897 0.174092 0.174381 0.174893 0.174717 0.174024 -100 
-100 -100 0.204556 0.202172 0.197677 0.192251 0.186323 0.180813 0.175856 0.171894 0.168711 0.166332 0.164519 0.163313 0.162602 0.162328 0.162337 0.162480 0.162633 0.162717 0.162757 0.162778 0.162851 0.162631 0.162242 -100 
-100 -100 0.195811 0.193603 0.189482 0.184374 0.178748 0.173478 0.168722 0.164915 0.161875 0.159638 0.157977 0.156900 0.156286 0.156067 0.156102 0.156250 0.156392 0.156440 0.156389 0.156271 0.156119 0.155876 0.155637 -100 
-100 -100 -100 -100 -100 -100 -100 -100 -100 -100 -100 -100 -100 -100 -100 -100 -100 -100 -100 -100 -100 -100 -100 -100 -100 -100 
-100 -100 -100 -100 -100 -100 -100 -100 -100 -100 -100 -100 -100 -100 -100 -100 -100 -100 -100 -100 -100 -100 -100 -100 -100 -100 
-100 -100 -100 -100 -100 -100 -100 -100 -100 -100 -100 -100 -100 -100 -100 -100 -100 -100 -100 -100 -100 -100 -100 -100 -100 -100 
-100 -100 0.268059 0.265240 0.259901 0.253055 0.245312 0.237948 0.231356 0.226269 0.222408 0.219158 0.216139 0.213945 0.212377 0.211320 0.210552 0.210042 0.209766 0.209784 0.210124 0.210691 0.211251 0.211477 0.211438 -100 
-100 -100 0.272799 0.269990 0.264665 0.257826 0.250073 0.242691 0.236143 0.231283 0.227844 0.224487 0.220834 0.218223 0.216452 0.215294 0.214461 0.213903 0.213598 0.213623 0.214022 0.214698 0.215364 0.215613 0.215533 -100 
-100 -100 0.281852 0.279070 0.273789 0.266982 0.259211 0.251760 0.245209 0.240672 0.237947 0.234380 0.229576 0.226252 0.224147 0.222828 0.221866 0.221198 0.220801 0.220773 0.221171 0.221904 0.222634 0.222869 0.222724 -100 
-100 -100 0.293662 0.290937 0.285757 0.279033 0.271231 0.263539 0.256544 0.251504 0.248321 0.244446 0.239480 0.236085 0.233945 0.232539 0.231417 0.230562 0.229972 0.229748 0.229938 0.230467 0.231017 0.231136 0.230939 -100 
-100 -100 0.307415 0.304782 0.299770 0.293205 0.285379 0.277274 0.269356 0.262961 0.258142 0.253873 0.249747 0.246985 0.245162 0.243759 0.242412 0.241268 0.240362 0.239793 0.239558 0.239623 0.239748 0.239646 0.239404 -100 
-100 -100 0.321069 0.318531 0.313699 0.307315 0.299479 0.290943 0.282103 0.274457 0.268319 0.263640 0.260019 0.257770 0.256274 0.254858 0.253203 0.251682 0.250407 0.249452 0.248761 0.248325 0.248006 0.247664 0.247369 -100 
-100 -100 0.334020 0.331510 0.326733 0.320384 0.312429 0.303481 0.293887 0.285341 0.278329 0.273293 0.269824 0.267845 0.266569 0.265104 0.263136 0.261264 0.259664 0.258401 0.257364 0.256576 0.255950 0.255428 0.255063 -100 
-100 -100 0.344704 0.342082 0.337089 0.330449 0.322148 0.312831 0.302847 0.293901 0.286503 0.281232 0.277673 0.275629 0.274281 0.272739 0.270691 0.268730 0.267030 0.265662 0.264524 0.263659 0.263004 0.262414 0.261952 -100 
-100 -100 0.353048 0.350181 0.344712 0.337482 0.328619 0.318989 0.308942 0.300034 0.292623 0.287248 0.283473 0.281111 0.279440 0.277812 0.275915 0.274134 0.272569 0.271317 0.270357 0.269777 0.269522 0.268984 0.268276 -100 
-100 -100 0.358381 0.355237 0.349248 0.341378 0.331967 0.322124 0.312216 0.303585 0.296370 0.290998 0.287020 0.284318 0.282317 0.280611 0.278898 0.277361 0.276024 0.275030 0.274483 0.274597 0.275349 0.274955 0.273627 -100 
-100 -100 0.360780 0.357418 0.351014 0.342661 0.332863 0.322947 0.313285 0.305021 0.298096 0.292782 0.288633 0.285645 0.283378 0.281605 0.280028 0.278696 0.277594 0.276905 0.276922 0.278084 0.280683 0.280463 0.277788 -100 
-100 -100 0.359993 0.356519 0.349908 0.341331 0.331407 0.321591 0.312267 0.304437 0.297856 0.292628 0.288311 0.285056 0.282571 0.280735 0.279239 0.278051 0.277108 0.276572 0.276733 0.278018 0.280718 0.280566 0.277926 -100 
-100 -100 0.355864 0.352373 0.345742 0.337181 0.327380 0.317854 0.309024 0.301764 0.295657 0.290543 0.285998 0.282420 0.279694 0.277780 0.276339 0.275260 0.274414 0.273870 0.273747 0.274220 0.275262 0.275060 0.273828 -100 
-100 -100 0.348518 0.345076 0.338551 0.330175 0.320670 0.311586 0.303371 0.296827 0.291316 0.286356 0.281532 0.277576 0.274599 0.272611 0.271226 0.270252 0.269496 0.268952 0.268630 0.268582 0.268749 0.268481 0.267903 -100 
-100 -100 0.337627 0.334259 0.327887 0.319772 0.310652 0.302064 0.294493 0.288652 0.283756 0.279003 0.273999 0.269785 0.266661 0.264676 0.263393 0.262554 0.261940 0.261449 0.261045 0.260788 0.260614 0.260309 0.259960 -100 
-100 -100 0.323865 0.320548 0.314277 0.306402 0.297629 0.289446 0.282295 0.276844 0.272286 0.267789 0.262974 0.258917 0.255955 0.254145 0.253051 0.252392 0.251936 0.251564 0.251241 0.251024 0.250875 0.250577 0.250223 -100 
-100 -100 0.307181 0.303827 0.297391 0.289657 0.281166 0.273284 0.266349 0.260975 0.256495 0.252305 0.248064 0.244581 0.242088 0.240615 0.239792 0.239356 0.239085 0.238899 0.238829 0.238903 0.239237 0.238992 0.238315 -100 
-100 -100 0.289170 0.285644 0.278594 0.270872 0.262628 0.255046 0.248315 0.243002 0.238590 0.234750 0.231156 0.228331 0.226353 0.225241 0.224690 0.224477 0.224413 0.224452 0.224725 0.225351 0.226810 0.226658 0.225126 -100 
-100 -100 0.272108 0.268012 0.258304 0.250229 0.242165 0.234959 0.228563 0.223473 0.219282 0.215829 0.212815 0.210541 0.209007 0.208204 0.207889 0.207864 0.207991 0.208260 0.209062 0.210786 0.215989 0.215934 0.210989 -100 
-100 -100 0.250331 0.246453 0.237186 0.229614 0.222094 0.215409 0.209466 0.204730 0.200861 0.197794 0.195241 0.193389 0.192186 0.191614 0.191461 0.191552 0.191765 0.192092 0.192920 0.194622 0.199737 0.199692 0.194849 -100 
-100 -100 0.225380 0.222418 0.216499 0.210163 0.203496 0.197399 0.191951 0.187597 0.184075 0.181361 0.179199 0.177690 0.176756 0.176354 0.176307 0.176448 0.176655 0.176878 0.177261 0.177924 0.179322 0.179202 0.177792 -100 
-100 -100 0.208674 0.206160 0.201360 0.195733 0.189641 0.183996 0.178919 0.174859 0.171596 0.169148 0.167270 0.166013 0.165269 0.164982 0.164993 0.165150 0.165331 0.165460 0.165592 0.165771 0.166136 0.165946 0.165350 -100 
-100 -100 0.199486 0.197197 0.192923 0.187671 0.181908 0.176515 0.171647 0.167746 0.164628 0.162326 0.160609 0.159490 0.158851 0.158623 0.158660 0.158820 0.158981 0.159055 0.159050 0.159003 0.158945 0.158719 0.158429 -100 
-100 -100 -100 -100 -100 -100 -100 -100 -100 -100 -100 -100 -100 -100 -100 -100 -100 -100 -100 -100 -100 -100 -100 -100 -100 -100 
-100 -100 -100 -100 -100 -100 -100 -100 -100 -100 -100 -100 -100 -100 -100 -100 -100 -100 -100 -100 -100 -100 -100 -100 -100 -100 
-100 -100 -100 -100 -100 -100 -100 -100 -100 -100 -100 -100 -100 -100 -100 -100 -100 -100 -100 -100 -100 -100 -100 -100 -100 -100 
-100 -100 0.276559 0.273702 0.268287 0.261338 0.253474 0.246009 0.239391 0.234438 0.230877 0.227509 0.223951 0.221406 0.219651 0.218494 0.217655 0.217101 0.216812 0.216863 0.217289 0.217983 0.218666 0.218939 0.218885 -100 
-100 -100 0.281365 0.278520 0.273125 0.266193 0.258335 0.250894 0.244450 0.240056 0.237466 0.233995 0.229252 0.225961 0.223878 0.222584 0.221665 0.221055 0.220738 0.220803 0.221308 0.222145 0.222968 0.223271 0.223164 -100 
-100 -100 0.290550 0.287742 0.282407 0.275527 0.267683 0.260247 0.254029 0.250552 0.249673 0.246000 0.239102 0.234498 0.231854 0.230334 0.229262 0.228531 0.228116 0.228135 0.228656 0.229580 0.230497 0.230792 0.230605 -100 
-100 -100 0.302550 0.299816 0.294607 0.287843 0.279991 0.272318 0.265633 0.261610 0.260211 0.256223 0.249204 0.244559 0.241903 0.240307 0.239065 0.238135 0.237516 0.237329 0.237621 0.238312 0.239022 0.239190 0.238948 -100 
-100 -100 0.316568 0.313942 0.308940 0.302382 0.294533 0.286377 0.278485 0.272441 0.268346 0.263934 0.258786 0.255432 0.253392 0.251878 0.250398 0.249157 0.248206 0.247637 0.247438 0.247582 0.247790 0.247702 0.247420 -100 
-100 -100 0.330512 0.328002 0.323226 0.316908 0.309086 0.300452 0.291436 0.283696 0.277623 0.272779 0.268773 0.266383 0.264910 0.263438 0.261599 0.259925 0.258571 0.257574 0.256850 0.256405 0.256091 0.255731 0.255396 -100 
-100 -100 0.343763 0.341300 0.336614 0.330373 0.322465 0.313400 0.303525 0.294684 0.287457 0.282243 0.278656 0.276758 0.275654 0.274159 0.271936 0.269845 0.268126 0.266790 0.265678 0.264834 0.264184 0.263624 0.263203 -100 
-100 -100 0.354708 0.352136 0.347234 0.340698 0.332438 0.323001 0.312720 0.303435 0.295750 0.290293 0.286666 0.284725 0.283546 0.281971 0.279665 0.277483 0.275661 0.274226 0.273033 0.272159 0.271569 0.270947 0.270356 -100 
-100 -100 0.363285 0.360447 0.355034 0.347864 0.339004 0.329252 0.318949 0.309749 0.302073 0.296500 0.292605 0.290245 0.288626 0.286932 0.284839 0.282897 0.281251 0.279981 0.279084 0.278729 0.278956 0.278417 0.277270 -100 
-100 -100 0.368787 0.365650 0.359672 0.351806 0.342354 0.332395 0.322289 0.313442 0.306018 0.300445 0.296279 0.293462 0.291392 0.289582 0.287716 0.286066 0.284690 0.283762 0.283522 0.284432 0.286792 0.286459 0.283781 -100 
-100 -100 0.371302 0.367928 0.361495 0.353098 0.343225 0.333200 0.323399 0.314996 0.307929 0.302416 0.298009 0.294812 0.292380 0.290465 0.288745 0.287320 0.286216 0.285713 0.286460 0.289539 0.296276 0.296199 0.289980 -100 
-100 -100 0.370570 0.367068 0.360398 0.351741 0.341718 0.331803 0.322382 0.314472 0.307794 0.302370 0.297744 0.294208 0.291491 0.289481 0.287839 0.286560 0.285615 0.285279 0.286193 0.289423 0.296283 0.296293 0.290119 -100 
-100 -100 0.366452 0.362912 0.356187 0.347519 0.337604 0.327987 0.319099 0.311822 0.305666 0.300351 0.295440 0.291504 0.288484 0.286365 0.284770 0.283597 0.282746 0.282308 0.282547 0.283898 0.286625 0.286537 0.283981 -100 
-100 -100 0.359062 0.355547 0.348888 0.340375 0.330745 0.321584 0.313365 0.306892 0.301415 0.296252 0.290973 0.286552 0.283209 0.280984 0.279439 0.278375 0.277612 0.277119 0.276956 0.277266 0.278044 0.277856 0.276872 -100 
-100 -100 0.348087 0.344617 0.338038 0.329750 0.320487 0.311832 0.304296 0.298606 0.293825 0.288872 0.283327 0.278555 0.275007 0.272765 0.271343 0.270428 0.271145 0.270684 0.269024 0.268931 0.269005 0.268763 0.268288 -100 
-100 -100 0.334267 0.330806 0.324188 0.316087 0.307138 0.298865 0.291724 0.286403 0.281950 0.277255 0.271906 0.267303 0.263931 0.261887 0.260676 0.259961 0.260827 0.260493 0.258934 0.258871 0.259021 0.258784 0.258240 -100 
-100 -100 0.318349 0.314683 0.307185 0.299047 0.290285 0.282242 0.275206 0.269831 0.265344 0.260952 0.256285 0.252382 0.249578 0.247930 0.247019 0.246559 0.246332 0.246215 0.246322 0.246771 0.248243 0.248063 0.246414 -100 
-100 -100 0.303144 0.298814 0.288656 0.280034 0.271345 0.263511 0.256552 0.251084 0.246542 0.242498 0.238599 0.235493 0.233313 0.232094 0.231505 0.231312 0.231336 0.231503 0.232178 0.233832 0.239018 0.238947 0.233969 -100 
-100 -100 0.299464 0.292682 0.270580 0.259664 0.250497 0.242895 0.236151 0.230796 0.226388 0.222736 0.219507 0.217054 0.215399 0.214543 0.214235 0.214273 0.214544 0.215096 0.217139 0.222423 0.242455 0.242522 0.223370 -100 
-100 -100 0.276937 0.270430 0.248779 0.238423 0.229801 0.222711 0.216396 0.211363 0.207253 0.204006 0.201291 0.199319 0.198038 0.197446 0.197320 0.197482 0.197840 0.198447 0.200497 0.205674 0.225641 0.225713 0.206614 -100 
-100 -100 0.237279 0.233577 0.224693 0.217509 0.210380 0.203983 0.198219 0.193597 0.189856 0.186984 0.184696 0.183101 0.182118 0.181706 0.181681 0.181875 0.182168 0.182514 0.183280 0.184872 0.189809 0.189753 0.185039 -100 
-100 -100 0.216966 0.214171 0.208370 0.202351 0.195942 0.190040 0.184690 0.180398 0.176943 0.174357 0.172375 0.171052 0.170273 0.169978 0.170004 0.170195 0.170429 0.170621 0.170917 0.171403 0.172810 0.172652 0.171118 -100 
-100 -100 0.206404 0.203980 0.199378 0.193885 0.187879 0.182251 0.177138 0.173028 0.169735 0.167307 0.165497 0.164322 0.163654 0.163420 0.163468 0.163651 0.163844 0.163953 0.164008 0.164059 0.164232 0.164023 0.163550 -100 
-100 -100 -100 -100 -100 -100 -100 -100 -100 -100 -100 -100 -100 -100 -100 -100 -100 -100 -100 -100 -100 -100 -100 -100 -100 -100 
-100 -100 -100 -100 -100 -100 -100 -100 -100 -100 -100 -100 -100 -100 -100 -100 -100 -100 -100 -100 -100 -100 -100 -100 -100 -100 
-100 -100 -100 -100 -100 -100 -100 -100 -100 -100 -100 -100 -100 -100 -100 -100 -100 -100 -100 -100 -100 -100 -100 -100 -100 -100 
-100 -100 0.287626 0.284705 0.279164 0.272039 0.263957 0.256252 0.249385 0.244199 0.240435 0.236924 0.233285 0.230704 0.228927 0.227721 0.226801 0.226160 0.225797 0.225787 0.226157 0.226798 0.227436 0.227688 0.227629 -100 
-100 -100 0.292519 0.289610 0.284089 0.276979 0.268901 0.261222 0.254530 0.249904 0.247105 0.243497 0.238695 0.235383 0.233288 0.231950 0.230946 0.230242 0.229841 0.229837 0.230272 0.231039 0.231802 0.232076 0.231964 -100 
-100 -100 0.301869 0.299000 0.293538 0.286476 0.278408 0.270736 0.264275 0.260560 0.259440 0.255640 0.248727 0.244124 0.241482 0.239929 0.238777 0.237952 0.237448 0.237389 0.237820 0.238645 0.239474 0.239730 0.239537 -100 
-100 -100 0.314094 0.311305 0.305966 0.299012 0.290926 0.283028 0.276110 0.271856 0.270215 0.266107 0.259069 0.254419 0.251757 0.250150 0.248855 0.247859 0.247165 0.246907 0.247089 0.247650 0.248239 0.248358 0.248104 -100 
-100 -100 0.328418 0.325723 0.320580 0.313823 0.305740 0.297357 0.289248 0.283001 0.278710 0.274160 0.268938 0.265545 0.263491 0.261973 0.260490 0.259249 0.258284 0.257649 0.257313 0.257295 0.257362 0.257196 0.256886 -100 
-100 -100 0.342690 0.340105 0.335175 0.328645 0.320581 0.311727 0.302515 0.294596 0.288346 0.283350 0.279225 0.276757 0.275245 0.273784 0.272001 0.270410 0.269109 0.268059 0.267169 0.266522 0.266037 0.265574 0.265196 -100 
-100 -100 0.356284 0.353744 0.348899 0.342439 0.334284 0.325010 0.314962 0.305964 0.298570 0.293191 0.289446 0.287422 0.286243 0.284762 0.282638 0.280688 0.279068 0.277694 0.276394 0.275318 0.274472 0.273797 0.273325 -100 
-100 -100 0.367558 0.364921 0.359870 0.353123 0.344622 0.334997 0.324562 0.315135 0.307283 0.301650 0.297827 0.295714 0.294414 0.292833 0.290612 0.288559 0.286827 0.285365 0.283992 0.282894 0.282109 0.281385 0.280747 -100 
-100 -100 0.376466 0.373565 0.368021 0.360667 0.351601 0.341674 0.331232 0.321908 0.314087 0.308313 0.304169 0.301590 0.299812 0.298050 0.295964 0.294079 0.292477 0.291164 0.290123 0.289594 0.289676 0.289054 0.287871 -100 
-100 -100 0.382237 0.379046 0.372956 0.364935 0.355309 0.345194 0.334967 0.326026 0.318491 0.312698 0.308219 0.305125 0.302847 0.300899 0.298948 0.297259 0.295860 0.294877 0.294535 0.295336 0.297599 0.297215 0.294524 -100 
-100 -100 0.384953 0.381530 0.374995 0.366459 0.356426 0.346259 0.336352 0.327883 0.320757 0.315013 0.310209 0.306676 0.303988 0.301880 0.299999 0.298457 0.297273 0.296711 0.297393 0.300411 0.307056 0.306962 0.300790 -100 
-100 -100 0.384353 0.380801 0.374017 0.365211 0.355014 0.344947 0.335396 0.327387 0.320619 0.314954 0.309927 0.306047 0.303053 0.300835 0.299000 0.297567 0.296513 0.296129 0.297012 0.300221 0.307021 0.307049 0.300937 -100 
-100 -100 0.380342 0.376717 0.369834 0.360980 0.350863 0.341044 0.331951 0.324484 0.318134 0.312556 0.307314 0.303084 0.299821 0.297497 0.295716 0.294396 0.293450 0.292973 0.293207 0.294577 0.297324 0.297267 0.294739 -100 
-100 -100 0.372993 0.369349 0.362463 0.353707 0.343830 0.334408 0.325900 0.319135 0.313373 0.307931 0.302381 0.297727 0.294182 0.291780 0.290077 0.288893 0.288058 0.287542 0.287393 0.287742 0.288566 0.288421 0.287463 -100 
-100 -100 0.361911 0.358273 0.351401 0.342818 0.333266 0.324299 0.316398 0.310325 0.305183 0.299943 0.294179 0.289229 0.285522 0.283144 0.281603 0.280601 0.281292 0.280825 0.279163 0.279108 0.279230 0.279037 0.278589 -100 
-100 -100 0.347675 0.344050 0.337137 0.328745 0.319501 0.310893 0.303326 0.297556 0.292689 0.287710 0.282171 0.277428 0.273931 0.271799 0.270513 0.269751 0.270614 0.270286 0.268708 0.268658 0.268830 0.268637 0.268117 -100 
-100 -100 0.331097 0.327289 0.319554 0.311192 0.302186 0.293791 0.286268 0.280386 0.275459 0.270770 0.265924 0.261909 0.259026 0.257325 0.256391 0.255943 0.255742 0.255619 0.255678 0.256086 0.257547 0.257378 0.255735 -100 
-100 -100 0.315219 0.310765 0.300406 0.291632 0.282766 0.274571 0.267047 0.260999 0.255981 0.251629 0.247559 0.244369 0.242149 0.240924 0.240372 0.240264 0.240373 0.240526 0.241083 0.242626 0.247770 0.247673 0.242656 -100 
-100 -100 0.310833 0.303922 0.281664 0.270629 0.261340 0.253372 0.245992 0.239992 0.235076 0.231117 0.227733 0.225221 0.223559 0.222741 0.222524 0.222710 0.223118 0.223655 0.225521 0.230649 0.250559 0.250571 0.231400 -100 
-100 -100 0.287447 0.280827 0.259024 0.248553 0.239805 0.232363 0.225425 0.219765 0.215162 0.211640 0.208793 0.206779 0.205499 0.204971 0.204952 0.205270 0.205762 0.206364 0.208234 0.213248 0.233080 0.233100 0.213976 -100 
-100 -100 0.246826 0.243028 0.233980 0.226666 0.219374 0.212636 0.206347 0.201206 0.197062 0.193951 0.191550 0.189923 0.188951 0.188583 0.188637 0.188944 0.189337 0.189674 0.190310 0.191768 0.196640 0.196542 0.191777 -100 
-100 -100 0.225725 0.222844 0.216892 0.210710 0.204091 0.197867 0.192092 0.187392 0.183617 0.180832 0.178749 0.177395 0.176621 0.176352 0.176423 0.176680 0.176973 0.177161 0.177386 0.177794 0.179153 0.178970 0.177422 -100 
-100 -100 0.214744 0.212234 0.207480 0.201799 0.195557 0.189621 0.184141 0.179686 0.176121 0.173517 0.171612 0.170404 0.169735 0.169515 0.169591 0.169813 0.170042 0.170152 0.170171 0.170181 0.170327 0.170105 0.169627 -100 
-100 -100 -100 -100 -100 -100 -100 -100 -100 -100 -100 -100 -100 -100 -100 -100 -100 -100 -100 -100 -100 -100 -100 -100 -100 -100 
-100 -100 -100 -100 -100 -100 -100 -100 -100 -100 -100 -100 -100 -100 -100 -100 -100 -100 -100 -100 -100 -100 -100 -100 -100 -100 
-100 -100 -100 -100 -100 -100 -100 -100 -100 -100 -100 -100 -100 -100 -100 -100 -100 -100 -100 -100 -100 -100 -100 -100 -100 -100 
-100 -100 0.300535 0.297519 0.291790 0.284409 0.275995 0.267908 0.260550 0.254757 0.250283 0.246618 0.243381 0.241116 0.239507 0.238315 0.237297 0.236514 0.235992 0.235809 0.235956 0.236343 0.236748 0.236895 0.236836 -100 
-100 -100 0.305535 0.302527 0.296807 0.289427 0.280999 0.272894 0.265582 0.260019 0.255964 0.252214 0.248392 0.245758 0.243986 0.242708 0.241612 0.240756 0.240180 0.239974 0.240137 0.240584 0.241051 0.241197 0.241093 -100 
-100 -100 0.315095 0.312111 0.306426 0.299066 0.290610 0.282438 0.275131 0.269892 0.266524 0.262588 0.257694 0.254404 0.252347 0.250937 0.249723 0.248760 0.248084 0.247792 0.247886 0.248308 0.248761 0.248856 0.248677 -100 
-100 -100 0.327591 0.324659 0.319056 0.311757 0.303255 0.294854 0.287135 0.281423 0.277614 0.273373 0.268304 0.264928 0.262835 0.261380 0.260086 0.259032 0.258231 0.257746 0.257565 0.257690 0.257884 0.257812 0.257557 -100 
-100 -100 0.342209 0.339350 0.333883 0.326707 0.318162 0.309366 0.300787 0.293792 0.288417 0.283753 0.279408 0.276566 0.274736 0.273330 0.271977 0.270842 0.269900 0.269109 0.268423 0.267977 0.267658 0.267299 0.266956 -100 
-100 -100 0.356800 0.354017 0.348696 0.341658 0.333078 0.323876 0.314451 0.306287 0.299642 0.294530 0.290571 0.288111 0.286525 0.285152 0.283682 0.282428 0.281328 0.280204 0.278971 0.277892 0.277028 0.276361 0.275923 -100 
-100 -100 0.370758 0.367998 0.362713 0.355687 0.346981 0.337403 0.327304 0.318320 0.310843 0.305331 0.301397 0.299063 0.297587 0.296171 0.294517 0.293098 0.291833 0.290443 0.288794 0.287264 0.286020 0.285128 0.284593 -100 
-100 -100 0.382423 0.379566 0.374091 0.366805 0.357791 0.347895 0.337466 0.328142 0.320312 0.314518 0.310363 0.307819 0.306148 0.304575 0.302791 0.301256 0.299880 0.298396 0.296668 0.295089 0.293839 0.292899 0.292276 -100 
-100 -100 0.391715 0.388642 0.382756 0.374967 0.365481 0.355336 0.344904 0.335689 0.327926 0.321971 0.317412 0.314387 0.312243 0.310406 0.308537 0.306947 0.305534 0.304139 0.302701 0.301561 0.300838 0.300027 0.299202 -100 
-100 -100 0.397827 0.394510 0.388171 0.379833 0.369894 0.359606 0.349386 0.340565 0.333154 0.327151 0.322140 0.318573 0.315932 0.313808 0.311832 0.310182 0.308776 0.307600 0.306707 0.306448 0.306885 0.306321 0.304935 -100 
-100 -100 0.400844 0.397322 0.390598 0.381827 0.371558 0.361240 0.351339 0.343027 0.336257 0.330271 0.324648 0.320567 0.317489 0.315122 0.313036 0.311343 0.309991 0.309094 0.308878 0.309822 0.312215 0.311923 0.309281 -100 
-100 -100 0.400503 0.396840 0.389866 0.380839 0.370418 0.360152 0.350503 0.342527 0.336017 0.330073 0.324266 0.319904 0.316573 0.314079 0.311975 0.310318 0.309050 0.308320 0.308345 0.309542 0.312151 0.312010 0.309444 -100 
-100 -100 0.396742 0.392968 0.385821 0.376686 0.366273 0.356145 0.346723 0.338964 0.332395 0.326512 0.320888 0.316415 0.312960 0.310434 0.308419 0.306892 0.305748 0.305060 0.304893 0.305388 0.306479 0.306349 0.305182 -100 
-100 -100 0.389644 0.385768 0.378485 0.369337 0.359064 0.349189 0.340106 0.332711 0.326390 0.320615 0.314954 0.310317 0.306751 0.304252 0.302390 0.301056 0.300072 0.299442 0.299138 0.299180 0.299464 0.299310 0.298806 -100 
-100 -100 0.378595 0.374645 0.367267 0.358197 0.348172 0.338626 0.329922 0.322936 0.316964 0.311367 0.305710 0.300998 0.297438 0.295064 0.293431 0.292341 0.291587 0.291056 0.290684 0.290523 0.290479 0.290297 0.290025 -100 
-100 -100 0.363649 0.359744 0.352467 0.343662 0.333993 0.324765 0.316284 0.309473 0.303685 0.298326 0.292950 0.288519 0.285243 0.283172 0.281864 0.281086 0.280589 0.280196 0.279842 0.279637 0.279552 0.279344 0.279054 -100 
-100 -100 0.344821 0.341005 0.333817 0.325410 0.316209 0.307256 0.298787 0.291853 0.286025 0.280945 0.276180 0.272405 0.269715 0.268113 0.267249 0.266884 0.266721 0.266500 0.266229 0.266118 0.266361 0.266121 0.265473 -100 
-100 -100 0.324627 0.320750 0.313176 0.305087 0.296395 0.287730 0.279198 0.272066 0.266169 0.261400 0.257306 0.254261 0.252200 0.251104 0.250711 0.250813 0.251059 0.251037 0.250859 0.251018 0.252194 0.251931 0.250363 -100 
-100 -100 0.305365 0.300961 0.290859 0.282636 0.274366 0.266072 0.257619 0.250478 0.244686 0.240287 0.236811 0.234389 0.232872 0.232213 0.232236 0.232748 0.233380 0.233570 0.233685 0.234706 0.239455 0.239189 0.234151 -100 
-100 -100 0.281066 0.276907 0.267278 0.259584 0.251878 0.244129 0.236162 0.229436 0.224039 0.220098 0.217140 0.215190 0.214050 0.213669 0.213893 0.214551 0.215290 0.215544 0.215668 0.216644 0.221284 0.221015 0.216068 -100 
-100 -100 0.253255 0.250040 0.243747 0.237148 0.230103 0.222997 0.215874 0.209898 0.205123 0.201679 0.199176 0.197589 0.196715 0.196462 0.196690 0.197236 0.197815 0.197986 0.197875 0.198009 0.199057 0.198776 0.197301 -100 
-100 -100 0.234290 0.231531 0.226329 0.220273 0.213610 0.207020 0.200620 0.195312 0.191063 0.188018 0.185843 0.184504 0.183790 0.183592 0.183763 0.184148 0.184541 0.184648 0.184511 0.184400 0.184559 0.184281 0.183662 -100 
-100 -100 0.223847 0.221314 0.216606 0.210831 0.204393 0.198096 0.192107 0.187171 0.183225 0.180402 0.178410 0.177201 0.176567 0.176391 0.176523 0.176814 0.177098 0.177170 0.177028 0.176830 0.176664 0.176393 0.176093 -100 
-100 -100 -100 -100 -100 -100 -100 -100 -100 -100 -100 -100 -100 -100 -100 -100 -100 -100 -100 -100 -100 -100 -100 -100 -100 -100 
-100 -100 -100 -100 -100 -100 -100 -100 -100 -100 -100 -100 -100 -100 -100 -100 -100 -100 -100 -100 -100 -100 -100 -100 -100 -100 
-100 -100 -100 -100 -100 -100 -100 -100 -100 -100 -100 -100 -100 -100 -100 -100 -100 -100 -100 -100 -100 -100 -100 -100 -100 -100 
-100 -100 0.313523 0.310385 0.304422 0.296724 0.287923 0.279397 0.271530 0.265165 0.260112 0.256288 0.253316 0.251320 0.249876 0.248694 0.247555 0.246590 0.245867 0.245459 0.245329 0.245400 0.245522 0.245531 0.245457 -100 
-100 -100 0.318647 0.315508 0.309540 0.301825 0.292989 0.284412 0.276506 0.270163 0.265203 0.261313 0.258122 0.256002 0.254508 0.253277 0.252059 0.251008 0.250211 0.249746 0.249577 0.249634 0.249751 0.249734 0.249624 -100 
-100 -100 0.328427 0.325296 0.319332 0.311598 0.302695 0.294000 0.285968 0.279602 0.274750 0.270694 0.267066 0.264695 0.263089 0.261786 0.260474 0.259327 0.258428 0.257845 0.257536 0.257476 0.257497 0.257393 0.257214 -100 
-100 -100 0.341192 0.338085 0.332153 0.324421 0.315430 0.306511 0.298123 0.291356 0.286127 0.281783 0.277955 0.275464 0.273797 0.272467 0.271146 0.269997 0.269043 0.268282 0.267668 0.267271 0.267001 0.266708 0.266437 -100 
-100 -100 0.356093 0.353024 0.347158 0.339460 0.330372 0.321127 0.312137 0.304593 0.298496 0.293744 0.289957 0.287502 0.285849 0.284548 0.283308 0.282272 0.281335 0.280341 0.279229 0.278261 0.277491 0.276901 0.276511 -100 
-100 -100 0.370979 0.367948 0.362144 0.354481 0.345295 0.335706 0.326107 0.317801 0.310922 0.305726 0.301835 0.299339 0.297679 0.296400 0.295244 0.294353 0.293470 0.292236 0.290574 0.288961 0.287648 0.286735 0.286220 -100 
-100 -100 0.385268 0.382233 0.376414 0.368699 0.359351 0.349435 0.339325 0.330441 0.322981 0.317375 0.313235 0.310582 0.308834 0.307496 0.306316 0.305472 0.304591 0.303159 0.301073 0.298984 0.297280 0.296130 0.295500 -100 
-100 -100 0.397300 0.394180 0.388196 0.380256 0.370641 0.360456 0.350086 0.340959 0.333247 0.327334 0.322830 0.319838 0.317806 0.316254 0.314908 0.313931 0.312937 0.311415 0.309258 0.307118 0.305385 0.304195 0.303520 -100 
-100 -100 0.406972 0.403688 0.397392 0.389074 0.379106 0.368732 0.358376 0.349393 0.341831 0.335724 0.330675 0.327144 0.324618 0.322696 0.321038 0.319762 0.318554 0.317062 0.315201 0.313468 0.312127 0.311100 0.310404 -100 
-100 -100 0.413433 0.409964 0.403327 0.394609 0.384319 0.373868 0.363747 0.355242 0.348252 0.342060 0.336274 0.332082 0.329022 0.326686 0.324654 0.323024 0.321603 0.320229 0.318852 0.317801 0.317170 0.316414 0.315607 -100 
-100 -100 0.416763 0.413122 0.406174 0.397125 0.386598 0.376158 0.366399 0.358588 0.352905 0.346692 0.339561 0.334623 0.331045 0.328363 0.326024 0.324135 0.322596 0.321397 0.320544 0.320250 0.320559 0.320083 0.318966 -100 
-100 -100 0.416733 0.412939 0.405733 0.396442 0.385768 0.375326 0.365695 0.358065 0.352518 0.346308 0.339042 0.333904 0.330133 0.327317 0.324896 0.322960 0.321446 0.320407 0.319843 0.319869 0.320455 0.320167 0.319144 -100 
-100 -100 0.413375 0.409397 0.401898 0.392405 0.381651 0.371192 0.361471 0.353530 0.346977 0.340792 0.334566 0.329743 0.326069 0.323324 0.321043 0.319265 0.317907 0.317001 0.316501 0.316416 0.316622 0.316419 0.315889 -100 
-100 -100 0.406818 0.402595 0.394724 0.385033 0.374279 0.363884 0.354176 0.346127 0.339290 0.333179 0.327368 0.322753 0.319199 0.316615 0.314587 0.313075 0.311941 0.311176 0.310707 0.310511 0.310481 0.310306 0.310030 -100 
-100 -100 0.396156 0.391708 0.383497 0.373707 0.363085 0.352861 0.343260 0.335261 0.328427 0.322466 0.316941 0.312527 0.309170 0.306838 0.305141 0.303959 0.303117 0.302499 0.302026 0.301748 0.301584 0.301400 0.301216 -100 
-100 -100 0.380608 0.376226 0.368182 0.358731 0.348522 0.338573 0.329050 0.321055 0.314274 0.308527 0.303357 0.299315 0.296324 0.294369 0.293085 0.292313 0.291805 0.291330 0.290820 0.290435 0.290182 0.289947 0.289738 -100 
-100 -100 0.360032 0.355970 0.348529 0.339864 0.330395 0.320794 0.311207 0.303032 0.296204 0.290706 0.286065 0.282604 0.280177 0.278732 0.277991 0.277768 0.277709 0.277378 0.276749 0.276190 0.275901 0.275562 0.275175 -100 
-100 -100 0.337591 0.333781 0.326806 0.319004 0.310442 0.301224 0.291430 0.282943 0.276021 0.270784 0.266695 0.263857 0.262018 0.261123 0.260979 0.261420 0.261936 0.261746 0.260873 0.260077 0.259845 0.259371 0.258647 -100 
-100 -100 0.314050 0.310278 0.302999 0.295857 0.288191 0.279433 0.269536 0.260887 0.254019 0.249108 0.245555 0.243272 0.241959 0.241541 0.241931 0.242972 0.244041 0.243990 0.242948 0.242100 0.242688 0.242106 0.240342 -100 
-100 -100 0.288720 0.285192 0.278367 0.271777 0.264724 0.256550 0.247185 0.239026 0.232633 0.228207 0.225146 0.223299 0.222342 0.222192 0.222789 0.223996 0.225200 0.225218 0.224179 0.223307 0.223857 0.223267 0.221521 -100 
-100 -100 0.262753 0.259698 0.254126 0.247963 0.241193 0.233675 0.225480 0.218422 0.212885 0.209059 0.206466 0.204950 0.204209 0.204126 0.204615 0.205541 0.206444 0.206465 0.205645 0.204824 0.204529 0.204029 0.203319 -100 
-100 -100 0.243551 0.240808 0.235767 0.229800 0.223125 0.216145 0.208998 0.202953 0.198166 0.194840 0.192587 0.191287 0.190658 0.190560 0.190873 0.191457 0.192017 0.192041 0.191535 0.190959 0.190595 0.190202 0.189801 -100 
-100 -100 0.232821 0.230248 0.225499 0.219647 0.213049 0.206374 0.199816 0.194329 0.189970 0.186921 0.184855 0.183664 0.183085 0.182969 0.183177 0.183570 0.183937 0.183965 0.183634 0.183207 0.182835 0.182505 0.182258 -100 
-100 -100 -100 -100 -100 -100 -100 -100 -100 -100 -100 -100 -100 -100 -100 -100 -100 -100 -100 -100 -100 -100 -100 -100 -100 -100 
-100 -100 -100 -100 -100 -100 -100 -100 -100 -100 -100 -100 -100 -100 -100 -100 -100 -100 -100 -100 -100 -100 -100 -100 -100 -100 
-100 -100 -100 -100 -100 -100 -100 -100 -100 -100 -100 -100 -100 -100 -100 -100 -100 -100 -100 -100 -100 -100 -100 -100 -100 -100 
-100 -100 0.326321 0.323028 0.316770 0.308696 0.299448 0.290456 0.282083 0.275221 0.269711 0.265698 0.262796 0.260920 0.259557 0.258352 0.257089 0.255954 0.255038 0.254424 0.254040 0.253841 0.253718 0.253600 0.253498 -100 
-100 -100 0.331586 0.328285 0.322006 0.313896 0.304593 0.295531 0.287082 0.280161 0.274620 0.270555 0.267590 0.265704 0.264350 0.263115 0.261768 0.260534 0.259527 0.258829 0.258367 0.258103 0.257929 0.257767 0.257634 -100 
-100 -100 0.341610 0.338301 0.331997 0.323833 0.314430 0.305227 0.296603 0.289533 0.283886 0.279679 0.276540 0.274573 0.273190 0.271914 0.270482 0.269154 0.268037 0.267197 0.266544 0.266097 0.265768 0.265497 0.265296 -100 
-100 -100 0.354641 0.351338 0.345027 0.336817 0.327293 0.317877 0.308950 0.301543 0.295571 0.291098 0.287748 0.285636 0.284171 0.282878 0.281482 0.280208 0.279080 0.278072 0.277090 0.276273 0.275628 0.275155 0.274854 -100 
-100 -100 0.369817 0.366525 0.360225 0.351988 0.342334 0.332639 0.323278 0.315365 0.308859 0.303995 0.300388 0.298075 0.296489 0.295211 0.293987 0.292957 0.291962 0.290769 0.289289 0.287898 0.286771 0.285991 0.285541 -100 
-100 -100 0.384966 0.381684 0.375393 0.367123 0.357333 0.347347 0.337546 0.329124 0.322102 0.316805 0.312856 0.310271 0.308533 0.307269 0.306247 0.305537 0.304744 0.303373 0.301339 0.299291 0.297631 0.296519 0.295914 -100 
-100 -100 0.399545 0.396248 0.389913 0.381553 0.371586 0.361325 0.351151 0.342333 0.334908 0.329204 0.324832 0.321912 0.319982 0.318643 0.317660 0.317127 0.316452 0.314933 0.312477 0.309948 0.307970 0.306613 0.305809 -100 
-100 -100 0.411888 0.408525 0.402058 0.393511 0.383321 0.372839 0.362469 0.353493 0.345914 0.339885 0.335016 0.331646 0.329352 0.327752 0.326573 0.325892 0.325099 0.323501 0.320996 0.318434 0.316435 0.315054 0.314223 -100 
-100 -100 0.421896 0.418415 0.411726 0.402914 0.392476 0.381861 0.371543 0.362780 0.355599 0.349338 0.343604 0.339573 0.336689 0.334630 0.333011 0.331873 0.330748 0.329147 0.326965 0.324838 0.323142 0.321957 0.321259 -100 
-100 -100 0.428648 0.425031 0.418100 0.409016 0.398371 0.387741 0.377727 0.369647 0.363714 0.357325 0.350102 0.345152 0.341625 0.339043 0.336871 0.335178 0.333691 0.332156 0.330468 0.329001 0.327890 0.327008 0.326375 -100 
-100 -100 0.432224 0.428468 0.421294 0.411968 0.401175 0.390620 0.381197 0.374467 0.372968 0.366524 0.354749 0.348343 0.344025 0.340990 0.338365 0.336260 0.334534 0.333123 0.331925 0.331096 0.330607 0.330029 0.329420 -100 
-100 -100 0.432427 0.428510 0.421066 0.411504 0.400566 0.389967 0.380567 0.373888 0.372420 0.365949 0.354078 0.347535 0.343071 0.339909 0.337166 0.334957 0.333212 0.331960 0.331089 0.330631 0.330461 0.330101 0.329601 -100 
-100 -100 0.429412 0.425233 0.417369 0.407509 0.396399 0.385619 0.375666 0.367739 0.361901 0.355423 0.347895 0.342527 0.338550 0.335577 0.333035 0.331014 0.329448 0.328374 0.327682 0.327340 0.327195 0.326957 0.326658 -100 
-100 -100 0.423360 0.418784 0.410294 0.400044 0.388798 0.377913 0.367660 0.359114 0.352066 0.345643 0.339406 0.334688 0.331072 0.328386 0.326182 0.324489 0.323193 0.322303 0.321715 0.321397 0.321227 0.321044 0.320861 -100 
-100 -100 0.413083 0.408116 0.399003 0.388456 0.377222 0.366372 0.355980 0.347158 0.339654 0.333369 0.327839 0.323592 0.320360 0.318036 0.316253 0.314960 0.313994 0.313280 0.312726 0.312364 0.312130 0.311947 0.311808 -100 
-100 -100 0.396906 0.392018 0.383112 0.372964 0.362194 0.351590 0.341154 0.332187 0.324599 0.318519 0.313447 0.309661 0.306868 0.304991 0.303699 0.302899 0.302330 0.301769 0.301125 0.300595 0.300221 0.299970 0.299808 -100 
-100 -100 0.374591 0.370235 0.362382 0.353390 0.343638 0.333450 0.322864 0.313641 0.305971 0.300116 0.295536 0.292297 0.290067 0.288739 0.288082 0.287958 0.287968 0.287533 0.286594 0.285695 0.285067 0.284656 0.284394 -100 
-100 -100 0.350372 0.346493 0.339634 0.331963 0.323491 0.313774 0.302818 0.293139 0.285321 0.279682 0.275576 0.272894 0.271234 0.270498 0.270558 0.271283 0.272037 0.271712 0.270272 0.268808 0.267836 0.267206 0.266791 -100 
-100 -100 0.324543 0.320952 0.314712 0.308182 0.301018 0.291836 0.280574 0.270550 0.262708 0.257352 0.253723 0.251549 0.250404 0.250188 0.250900 0.252414 0.253900 0.253679 0.251744 0.249772 0.248618 0.247802 0.247122 -100 
-100 -100 0.298123 0.294799 0.289047 0.283117 0.276624 0.268066 0.257360 0.247874 0.240562 0.235715 0.232564 0.230798 0.229988 0.230040 0.230973 0.232680 0.234334 0.234196 0.232253 0.230252 0.229069 0.228247 0.227571 -100 
-100 -100 0.272034 0.269020 0.263753 0.257896 0.251379 0.243487 0.234270 0.226217 0.219985 0.215830 0.213158 0.211699 0.211069 0.211130 0.211851 0.213123 0.214339 0.214259 0.212860 0.211363 0.210342 0.209685 0.209266 -100 
-100 -100 0.252166 0.249403 0.244419 0.238498 0.231809 0.224470 0.216618 0.209904 0.204632 0.201064 0.198744 0.197478 0.196919 0.196903 0.197339 0.198100 0.198822 0.198790 0.197978 0.197060 0.196362 0.195892 0.195605 -100 
-100 -100 0.241056 0.238432 0.233610 0.227665 0.220904 0.213880 0.206790 0.200811 0.196083 0.192841 0.190713 0.189539 0.189005 0.188936 0.189203 0.189682 0.190128 0.190127 0.189647 0.189056 0.188550 0.188190 0.187980 -100 
-100 -100 -100 -100 -100 -100 -100 -100 -100 -100 -100 -100 -100 -100 -100 -100 -100 -100 -100 -100 -100 -100 -100 -100 -100 -100 
-100 -100 -100 -100 -100 -100 -100 -100 -100 -100 -100 -100 -100 -100 -100 -100 -100 -100 -100 -100 -100 -100 -100 -100 -100 -100 
-100 -100 -100 -100 -100 -100 -100 -100 -100 -100 -100 -100 -100 -100 -100 -100 -100 -100 -100 -100 -100 -100 -100 -100 -100 -100 
-100 -100 0.337768 0.334290 0.327695 0.319200 0.309489 0.300035 0.291205 0.283918 0.278034 0.273781 0.270762 0.268816 0.267391 0.266118 0.264772 0.263543 0.262514 0.261768 0.261225 0.260854 0.260578 0.260373 0.260244 -100 
-100 -100 0.343197 0.339700 0.333066 0.324515 0.314732 0.305198 0.296279 0.288909 0.282960 0.278661 0.275623 0.273698 0.272295 0.270995 0.269564 0.268230 0.267101 0.266261 0.265623 0.265165 0.264819 0.264564 0.264407 -100 
-100 -100 0.353476 0.349960 0.343275 0.334641 0.324734 0.315050 0.305950 0.298404 0.292297 0.287871 0.284734 0.282772 0.281357 0.280018 0.278497 0.277057 0.275805 0.274810 0.273963 0.273300 0.272778 0.272410 0.272189 -100 
-100 -100 0.366751 0.363237 0.356527 0.347820 0.337772 0.327895 0.318536 0.310707 0.304315 0.299650 0.296301 0.294179 0.292658 0.291296 0.289795 0.288396 0.287115 0.285954 0.284781 0.283752 0.282916 0.282357 0.282038 -100 
-100 -100 0.382152 0.378636 0.371920 0.363167 0.352991 0.342871 0.333179 0.324993 0.318233 0.313199 0.309497 0.307090 0.305410 0.304022 0.302659 0.301491 0.300344 0.298998 0.297352 0.295789 0.294529 0.293672 0.293184 -100 
-100 -100 0.397495 0.393984 0.387264 0.378462 0.368152 0.357791 0.347779 0.339254 0.332145 0.326708 0.322562 0.319785 0.317916 0.316499 0.315286 0.314424 0.313477 0.311965 0.309801 0.307636 0.305921 0.304749 0.304074 -100 
-100 -100 0.412274 0.408755 0.401996 0.393105 0.382630 0.372044 0.361760 0.352973 0.345590 0.339764 0.335116 0.331940 0.329943 0.328415 0.327089 0.326363 0.325523 0.323880 0.321345 0.318774 0.316969 0.315573 0.314515 -100 
-100 -100 0.424825 0.421269 0.414417 0.405380 0.394714 0.383944 0.373489 0.364561 0.357027 0.350871 0.345696 0.342036 0.339643 0.337840 0.336303 0.335422 0.334461 0.332761 0.330205 0.327639 0.325843 0.324446 0.323362 -100 
-100 -100 0.435053 0.431409 0.424404 0.415184 0.404338 0.393440 0.382987 0.374182 0.366952 0.360518 0.354489 0.350163 0.347062 0.344791 0.342942 0.341636 0.340367 0.338673 0.336451 0.334324 0.332678 0.331486 0.330724 -100 
-100 -100 0.441960 0.438220 0.431049 0.421645 0.410659 0.399746 0.389527 0.381290 0.375195 0.368587 0.361088 0.355871 0.352116 0.349326 0.346957 0.345104 0.343485 0.341873 0.340171 0.338734 0.337665 0.336793 0.336143 -100 
-100 -100 0.445589 0.441748 0.434396 0.424819 0.413730 0.402888 0.393191 0.386205 0.384445 0.377747 0.365720 0.359075 0.354540 0.351313 0.348510 0.346250 0.344401 0.342929 0.341734 0.340949 0.340468 0.339914 0.339351 -100 
-100 -100 0.445714 0.441738 0.434155 0.424379 0.413159 0.402257 0.392523 0.385504 0.383700 0.376963 0.364874 0.358141 0.353495 0.350174 0.347268 0.344908 0.343036 0.341731 0.340866 0.340455 0.340288 0.339964 0.339516 -100 
-100 -100 0.442486 0.438250 0.430261 0.420201 0.408810 0.397687 0.387333 0.378985 0.372761 0.366013 0.358325 0.352853 0.348769 0.345673 0.342986 0.340819 0.339129 0.337985 0.337285 0.336981 0.336869 0.336655 0.336370 -100 
-100 -100 0.436035 0.431407 0.422799 0.412350 0.400809 0.389542 0.378822 0.369777 0.362290 0.355613 0.349302 0.344587 0.340952 0.338193 0.335867 0.334034 0.332610 0.331637 0.331017 0.330711 0.330563 0.330396 0.330218 -100 
-100 -100 0.425144 0.420134 0.410920 0.400179 0.388641 0.377385 0.366482 0.357108 0.349128 0.342616 0.337099 0.332950 0.329776 0.327428 0.325545 0.324119 0.323023 0.322220 0.321618 0.321244 0.321015 0.320847 0.320718 -100 
-100 -100 0.408164 0.403254 0.394272 0.383948 0.372882 0.361886 0.350946 0.341433 0.333378 0.327106 0.322086 0.318438 0.315731 0.313860 0.312485 0.311557 0.310856 0.310211 0.309513 0.308951 0.308559 0.308331 0.308193 -100 
-100 -100 0.384869 0.380508 0.372623 0.363497 0.353491 0.342947 0.331911 0.322209 0.314141 0.308115 0.303577 0.300459 0.298312 0.296985 0.296249 0.296006 0.295895 0.295372 0.294367 0.293415 0.292740 0.292345 0.292134 -100 
-100 -100 0.359529 0.355681 0.348864 0.341114 0.332436 0.322413 0.311078 0.301002 0.292860 0.287072 0.282984 0.280388 0.278790 0.278046 0.278030 0.278643 0.279282 0.278868 0.277349 0.275797 0.274716 0.274097 0.273781 -100 
-100 -100 0.332457 0.328947 0.322897 0.316348 0.309018 0.299575 0.287997 0.277646 0.269537 0.264055 0.260427 0.258310 0.257206 0.256981 0.257624 0.259034 0.260408 0.260103 0.258072 0.255959 0.254537 0.253731 0.253292 -100 
-100 -100 0.305193 0.301955 0.296386 0.290432 0.283770 0.274977 0.263990 0.254219 0.246670 0.241721 0.238564 0.236835 0.236046 0.236098 0.236975 0.238592 0.240145 0.239949 0.237928 0.235797 0.234350 0.233552 0.233117 -100 
-100 -100 0.278726 0.275734 0.270492 0.264551 0.257845 0.249707 0.240219 0.231907 0.225471 0.221216 0.218527 0.217093 0.216482 0.216535 0.217213 0.218422 0.219575 0.219458 0.218025 0.216473 0.215369 0.214739 0.214420 -100 
-100 -100 0.258572 0.255787 0.250747 0.244688 0.237786 0.230190 0.222070 0.215115 0.209661 0.205996 0.203650 0.202395 0.201848 0.201823 0.202225 0.202944 0.203630 0.203584 0.202770 0.201849 0.201140 0.200704 0.200475 -100 
-100 -100 0.247320 0.244649 0.239724 0.233610 0.226616 0.219328 0.211973 0.205764 0.200866 0.197528 0.195368 0.194197 0.193669 0.193590 0.193830 0.194276 0.194701 0.194699 0.194236 0.193668 0.193187 0.192866 0.192692 -100 
-100 -100 -100 -100 -100 -100 -100 -100 -100 -100 -100 -100 -100 -100 -100 -100 -100 -100 -100 -100 -100 -100 -100 -100 -100 -100 
-100 -100 -100 -100 -100 -100 -100 -100 -100 -100 -100 -100 -100 -100 -100 -100 -100 -100 -100 -100 -100 -100 -100 -100 -100 -100 
-100 -100 -100 -100 -100 -100 -100 -100 -100 -100 -100 -100 -100 -100 -100 -100 -100 -100 -100 -100 -100 -100 -100 -100 -100 -100 
-100 -100 0.348102 0.344409 0.337422 0.328465 0.318260 0.308353 0.299090 0.291423 0.285187 0.280644 0.277365 0.275190 0.273570 0.272181 0.270784 0.269529 0.268460 0.267653 0.267030 0.266575 0.266221 0.265967 0.265819 -100 
-100 -100 0.353723 0.349996 0.342946 0.333910 0.323618 0.313621 0.304266 0.296514 0.290207 0.285613 0.282313 0.280146 0.278534 0.277110 0.275628 0.274270 0.273101 0.272200 0.271483 0.270942 0.270519 0.270218 0.270043 -100 
-100 -100 0.364293 0.360527 0.353399 0.344254 0.333821 0.323669 0.314140 0.306221 0.299761 0.295042 0.291645 0.289432 0.287792 0.286307 0.284709 0.283225 0.281915 0.280850 0.279933 0.279201 0.278625 0.278217 0.277974 -100 
-100 -100 0.377816 0.374042 0.366879 0.357656 0.347088 0.336755 0.327006 0.318861 0.312181 0.307240 0.303620 0.301237 0.299494 0.297936 0.296277 0.294754 0.293358 0.292102 0.290886 0.289833 0.289004 0.288420 0.288070 -100 
-100 -100 0.393370 0.389610 0.382457 0.373200 0.362521 0.351997 0.342008 0.333633 0.326718 0.321460 0.317453 0.314764 0.312906 0.311262 0.309532 0.308078 0.306683 0.305221 0.303609 0.302125 0.301108 0.300273 0.299605 -100 
-100 -100 0.408821 0.405086 0.397955 0.388672 0.377889 0.367189 0.357001 0.348467 0.341399 0.335788 0.331262 0.328177 0.326286 0.324532 0.322594 0.321219 0.319870 0.318217 0.316186 0.314256 0.313120 0.312021 0.310946 -100 
-100 -100 0.423718 0.419992 0.412855 0.403517 0.392608 0.381741 0.371390 0.362762 0.355606 0.349653 0.344597 0.341231 0.339976 0.338037 0.335052 0.333473 0.332057 0.330263 0.328108 0.326125 0.326848 0.325569 0.322298 -100 
-100 -100 0.436388 0.432646 0.425456 0.416018 0.404959 0.393915 0.383379 0.374568 0.367195 0.360902 0.355385 0.351580 0.349961 0.347747 0.344549 0.342817 0.341298 0.339462 0.337327 0.335417 0.336235 0.334969 0.331639 -100 
-100 -100 0.446690 0.442899 0.435617 0.426052 0.414835 0.403629 0.392925 0.383926 0.376330 0.369712 0.363691 0.359241 0.356223 0.353643 0.351078 0.349272 0.347639 0.345874 0.343931 0.342257 0.341429 0.340377 0.339147 -100 
-100 -100 0.453592 0.449745 0.442359 0.432669 0.421332 0.410046 0.399337 0.390419 0.382994 0.376153 0.369503 0.364491 0.360787 0.357819 0.355114 0.353001 0.351190 0.349597 0.348206 0.347268 0.346892 0.346169 0.345203 -100 
-100 -100 0.457077 0.453166 0.445667 0.435863 0.424439 0.413138 0.402566 0.394011 0.387577 0.380604 0.372685 0.367038 0.362820 0.359555 0.356654 0.354303 0.352401 0.351021 0.350177 0.349983 0.350172 0.349775 0.348960 -100 
-100 -100 0.456827 0.452828 0.445185 0.435257 0.423748 0.412382 0.401738 0.393097 0.386573 0.379551 0.371613 0.365931 0.361644 0.358330 0.355399 0.353012 0.351138 0.349925 0.349377 0.349512 0.349969 0.349775 0.349084 -100 
-100 -100 0.452793 0.448636 0.440750 0.430657 0.419056 0.407566 0.396614 0.387403 0.379669 0.372675 0.365989 0.360884 0.356916 0.353802 0.351075 0.348861 0.347133 0.346024 0.345507 0.345544 0.345811 0.345683 0.345257 -100 
-100 -100 0.445052 0.440663 0.432424 0.422132 0.410483 0.398937 0.387786 0.378211 0.370008 0.363137 0.357146 0.352586 0.349007 0.346216 0.343815 0.341885 0.340367 0.339357 0.338800 0.338650 0.338684 0.338561 0.338319 -100 
-100 -100 0.432553 0.427961 0.419422 0.409045 0.397503 0.386046 0.374853 0.365146 0.356819 0.350173 0.344743 0.340692 0.337563 0.335171 0.333173 0.331596 0.330351 0.329463 0.328864 0.328556 0.328409 0.328267 0.328120 -100 
-100 -100 0.414608 0.410128 0.401841 0.391869 0.380785 0.369629 0.358529 0.348844 0.340612 0.334263 0.329307 0.325748 0.323086 0.321145 0.319604 0.318460 0.317558 0.316809 0.316136 0.315659 0.315355 0.315162 0.315037 -100 
-100 -100 0.390898 0.386831 0.379362 0.370326 0.360122 0.349445 0.338456 0.328805 0.320734 0.314715 0.310239 0.307189 0.305049 0.303612 0.302632 0.302059 0.301640 0.301032 0.300174 0.299422 0.298903 0.298601 0.298443 -100 
-100 -100 0.364887 0.361216 0.354566 0.346605 0.337475 0.327348 0.316369 0.306665 0.298732 0.293045 0.289027 0.286470 0.284835 0.283920 0.283547 0.283660 0.283833 0.283360 0.282187 0.281034 0.280231 0.279779 0.279561 -100 
-100 -100 0.336817 0.333434 0.327430 0.320431 0.312394 0.302871 0.291981 0.282327 0.274640 0.269339 0.265789 0.263688 0.262512 0.262059 0.262239 0.262981 0.263726 0.263385 0.261912 0.260397 0.259350 0.258774 0.258498 -100 
-100 -100 0.309020 0.305865 0.300281 0.293820 0.286409 0.277528 0.267276 0.258248 0.251156 0.246387 0.243296 0.241572 0.240710 0.240527 0.240947 0.241904 0.242838 0.242622 0.241200 0.239703 0.238662 0.238094 0.237822 -100 
-100 -100 0.282641 0.279691 0.274384 0.268044 0.260768 0.252524 0.243486 0.235645 0.229496 0.225357 0.222707 0.221267 0.220592 0.220477 0.220829 0.221572 0.222297 0.222187 0.221201 0.220128 0.219354 0.218915 0.218704 -100 
-100 -100 0.262759 0.259970 0.254841 0.248499 0.241209 0.233473 0.225508 0.218742 0.213402 0.209780 0.207444 0.206178 0.205585 0.205457 0.205664 0.206120 0.206573 0.206547 0.206005 0.205382 0.204896 0.204597 0.204445 -100 
-100 -100 0.251692 0.248989 0.243955 0.237612 0.230324 0.222871 0.215510 0.209337 0.204457 0.201119 0.198952 0.197769 0.197207 0.197059 0.197180 0.197475 0.197776 0.197798 0.197509 0.197137 0.196817 0.196599 0.196482 -100 
-100 -100 -100 -100 -100 -100 -100 -100 -100 -100 -100 -100 -100 -100 -100 -100 -100 -100 -100 -100 -100 -100 -100 -100 -100 -100 
-100 -100 -100 -100 -100 -100 -100 -100 -100 -100 -100 -100 -100 -100 -100 -100 -100 -100 -100 -100 -100 -100 -100 -100 -100 -100 
-100 -100 -100 -100 -100 -100 -100 -100 -100 -100 -100 -100 -100 -100 -100 -100 -100 -100 -100 -100 -100 -100 -100 -100 -100 -100 
-100 -100 0.356629 0.352719 0.345351 0.335948 0.325294 0.314983 0.305363 0.297383 0.290852 0.286015 0.282427 0.279949 0.278075 0.276531 0.275073 0.273800 0.272712 0.271878 0.271224 0.270740 0.270360 0.270087 0.269928 -100 
-100 -100 0.362445 0.358485 0.351030 0.341523 0.330765 0.320358 0.310649 0.302593 0.295999 0.291106 0.287474 0.284976 0.283084 0.281491 0.279944 0.278570 0.277384 0.276459 0.275719 0.275160 0.274721 0.274406 0.274224 -100 
-100 -100 0.373297 0.369281 0.361719 0.352077 0.341162 0.330599 0.320732 0.312537 0.305816 0.300798 0.297044 0.294465 0.292519 0.290834 0.289133 0.287604 0.286254 0.285162 0.284241 0.283515 0.282955 0.282548 0.282295 -100 
-100 -100 0.387051 0.383021 0.375420 0.365697 0.354653 0.343927 0.333885 0.325536 0.318672 0.313451 0.309447 0.306675 0.304635 0.302823 0.300940 0.299268 0.297755 0.296447 0.295256 0.294266 0.293528 0.292969 0.292590 -100 
-100 -100 0.402736 0.398737 0.391169 0.381436 0.370308 0.359444 0.349258 0.340832 0.333909 0.328421 0.323966 0.320880 0.318892 0.316913 0.314599 0.312762 0.311089 0.309535 0.308021 0.306727 0.306110 0.305344 0.304432 -100 
-100 -100 0.418263 0.414311 0.406800 0.397080 0.385894 0.374931 0.364699 0.356378 0.349608 0.343830 0.338716 0.335288 0.333912 0.331712 0.328279 0.326094 0.324242 0.322450 0.320636 0.319159 0.319215 0.318240 0.316260 -100 
-100 -100 0.433217 0.429298 0.421820 0.412087 0.400824 0.389768 0.379526 0.371391 0.364868 0.358827 0.353156 0.349991 0.351687 0.349205 0.342046 0.338762 0.336513 0.334551 0.332932 0.332225 0.338475 0.337366 0.329045 -100 
-100 -100 0.445914 0.442003 0.434514 0.424724 0.413341 0.402116 0.391669 0.383306 0.376511 0.370133 0.364067 0.360533 0.361921 0.359181 0.351799 0.348357 0.346016 0.344038 0.342497 0.341967 0.348470 0.347396 0.338921 -100 
-100 -100 0.456175 0.452248 0.444716 0.434842 0.423310 0.411857 0.401033 0.392082 0.384568 0.377794 0.371427 0.366845 0.364498 0.361534 0.357475 0.354872 0.352774 0.350960 0.349429 0.348531 0.349282 0.348434 0.346124 -100 
-100 -100 0.462945 0.458995 0.451413 0.441459 0.429813 0.418197 0.407120 0.397777 0.389810 0.382762 0.376242 0.371266 0.367697 0.364519 0.361279 0.358819 0.356800 0.355289 0.354384 0.354294 0.355071 0.354573 0.353024 -100 
-100 -100 0.466162 0.462185 0.454551 0.444536 0.432816 0.421118 0.409953 0.400507 0.392589 0.385379 0.378454 0.373194 0.369099 0.365770 0.362730 0.360279 0.358349 0.357167 0.356926 0.357809 0.359264 0.359116 0.357705 -100 
-100 -100 0.465427 0.461415 0.453725 0.443660 0.431898 0.420143 0.408880 0.399294 0.391231 0.383978 0.377099 0.371869 0.367728 0.364413 0.361459 0.359060 0.357218 0.356206 0.356216 0.357365 0.359007 0.359030 0.357764 -100 
-100 -100 0.460543 0.456471 0.448692 0.438586 0.426813 0.415017 0.403607 0.393773 0.385282 0.378097 0.371776 0.366896 0.362999 0.359878 0.357127 0.354881 0.353143 0.352135 0.351949 0.352601 0.353571 0.353578 0.352827 -100 
-100 -100 0.451520 0.447369 0.439485 0.429365 0.417655 0.405904 0.394454 0.384509 0.375911 0.368910 0.363052 0.358605 0.355065 0.352248 0.349777 0.347754 0.346153 0.345133 0.344703 0.344828 0.345175 0.345114 0.344732 -100 
-100 -100 0.437526 0.433334 0.425417 0.415399 0.403897 0.392330 0.380985 0.371099 0.362595 0.355886 0.350518 0.346543 0.343442 0.341000 0.338880 0.337141 0.335743 0.334776 0.334204 0.334008 0.333990 0.333877 0.333683 -100 
-100 -100 0.418659 0.414593 0.406942 0.397315 0.386258 0.375048 0.363943 0.354254 0.345998 0.339654 0.334753 0.331255 0.328605 0.326578 0.324853 0.323467 0.322345 0.321500 0.320876 0.320515 0.320323 0.320178 0.320055 -100 
-100 -100 0.394552 0.390772 0.383693 0.374761 0.364424 0.353724 0.342932 0.333505 0.325579 0.319642 0.315226 0.312208 0.310038 0.308460 0.307205 0.306268 0.305528 0.304848 0.304179 0.303689 0.303380 0.303194 0.303080 -100 
-100 -100 0.367928 0.364435 0.357943 0.349802 0.340307 0.330189 0.319701 0.310535 0.302958 0.297443 0.293489 0.290930 0.289210 0.288079 0.287307 0.286877 0.286576 0.286072 0.285320 0.284674 0.284251 0.284008 0.283874 -100 
-100 -100 0.339044 0.335789 0.329810 0.322407 0.313778 0.304289 0.294188 0.285372 0.278233 0.273181 0.269696 0.267563 0.266260 0.265528 0.265200 0.265234 0.265353 0.265020 0.264197 0.263425 0.262917 0.262630 0.262468 -100 
-100 -100 0.310865 0.307803 0.302188 0.295268 0.287224 0.278372 0.268935 0.260771 0.254241 0.249719 0.246682 0.244913 0.243919 0.243459 0.243383 0.243645 0.243964 0.243779 0.243047 0.242325 0.241844 0.241572 0.241418 -100 
-100 -100 0.284710 0.281809 0.276447 0.269752 0.262003 0.253750 0.245252 0.237997 0.232231 0.228262 0.225644 0.224161 0.223379 0.223057 0.223052 0.223302 0.223602 0.223535 0.223065 0.222575 0.222231 0.222030 0.221916 -100 
-100 -100 0.265229 0.262445 0.257244 0.250656 0.243057 0.235264 0.227546 0.221070 0.215926 0.212390 0.210064 0.208763 0.208094 0.207833 0.207826 0.208001 0.208224 0.208241 0.208017 0.207759 0.207557 0.207424 0.207344 -100 
-100 -100 0.254415 0.251692 0.246574 0.240041 0.232525 0.224985 0.217708 0.211663 0.206875 0.203575 0.201405 0.200192 0.199574 0.199337 0.199323 0.199453 0.199631 0.199693 0.199607 0.199477 0.199355 0.199261 0.199200 -100 
-100 -100 -100 -100 -100 -100 -100 -100 -100 -100 -100 -100 -100 -100 -100 -100 -100 -100 -100 -100 -100 -100 -100 -100 -100 -100 
-100 -100 -100 -100 -100 -100 -100 -100 -100 -100 -100 -100 -100 -100 -100 -100 -100 -100 -100 -100 -100 -100 -100 -100 -100 -100 
-100 -100 -100 -100 -100 -100 -100 -100 -100 -100 -100 -100 -100 -100 -100 -100 -100 -100 -100 -100 -100 -100 -100 -100 -100 -100 
-100 -100 0.363553 0.359467 0.351786 0.342020 0.330998 0.320375 0.310488 0.302290 0.295537 0.290436 0.286518 0.283717 0.281560 0.279824 0.278245 0.276903 0.275763 0.274894 0.274222 0.273731 0.273351 0.273073 0.272905 -100 
-100 -100 0.369537 0.365389 0.357598 0.347709 0.336570 0.325852 0.315891 0.307643 0.300849 0.295690 0.291699 0.288841 0.286642 0.284839 0.283154 0.281706 0.280465 0.279509 0.278759 0.278204 0.277781 0.277468 0.277274 -100 
-100 -100 0.380654 0.376434 0.368509 0.358459 0.347148 0.336279 0.326191 0.317852 0.310981 0.305700 0.301546 0.298563 0.296309 0.294379 0.292464 0.290823 0.289394 0.288268 0.287360 0.286668 0.286220 0.285828 0.285495 -100 
-100 -100 0.394658 0.390418 0.382438 0.372292 0.360847 0.349833 0.339616 0.331198 0.324268 0.318804 0.314360 0.311169 0.308917 0.306814 0.304511 0.302618 0.300954 0.299596 0.298455 0.297561 0.297148 0.296625 0.295997 -100 
-100 -100 0.410561 0.406349 0.398403 0.388250 0.376734 0.365617 0.355347 0.347011 0.340217 0.334530 0.329594 0.326201 0.324752 0.322407 0.318746 0.316354 0.314355 0.312719 0.311451 0.310546 0.312136 0.311434 0.308481 -100 
-100 -100 0.426249 0.422090 0.414211 0.404085 0.392538 0.381386 0.371224 0.363286 0.357000 0.351101 0.345454 0.342237 0.343807 0.341137 0.333696 0.330073 0.327570 0.325654 0.324369 0.324053 0.330585 0.329706 0.321570 -100 
-100 -100 0.441304 0.437190 0.429364 0.419248 0.407658 0.396485 0.386491 0.379067 0.373500 0.367519 0.361778 0.361106 0.375477 0.372443 0.351284 0.343909 0.340170 0.338117 0.338910 0.343684 0.389983 0.389019 0.341458 -100 
-100 -100 0.453995 0.449910 0.442105 0.431962 0.420271 0.408932 0.398715 0.391026 0.385145 0.378838 0.372766 0.371799 0.385877 0.382608 0.361261 0.353714 0.349885 0.347837 0.348771 0.353862 0.400650 0.399741 0.351844 -100 
-100 -100 0.464130 0.460055 0.452253 0.442065 0.430232 0.418595 0.407778 0.399090 0.391919 0.385051 0.378356 0.374191 0.374958 0.371594 0.363522 0.359466 0.356735 0.354868 0.354049 0.354652 0.362394 0.361702 0.352898 -100 
-100 -100 0.470662 0.466596 0.458796 0.448575 0.436638 0.424767 0.413480 0.403992 0.395871 0.388668 0.382049 0.377112 0.374335 0.370914 0.366369 0.363368 0.361071 0.359620 0.359324 0.360298 0.364154 0.363838 0.359737 -100 
-100 -100 0.473514 0.469460 0.461672 0.451442 0.439452 0.427456 0.415914 0.406021 0.397444 0.390058 0.383433 0.378283 0.374338 0.370892 0.367510 0.364869 0.362857 0.361835 0.362208 0.364260 0.367406 0.367469 0.365003 -100 
-100 -100 0.472284 0.468243 0.460472 0.450258 0.438265 0.426222 0.414555 0.404463 0.395677 0.388262 0.381761 0.376693 0.372631 0.369265 0.366177 0.363685 0.361810 0.360960 0.361533 0.363771 0.366860 0.367071 0.364938 -100 
-100 -100 0.466676 0.462640 0.454893 0.444730 0.432795 0.420765 0.409041 0.398840 0.389939 0.382626 0.376444 0.371663 0.367801 0.364641 0.361800 0.359461 0.357659 0.356710 0.356829 0.358103 0.359854 0.359968 0.358768 -100 
-100 -100 0.456700 0.452679 0.444980 0.434924 0.423131 0.411217 0.399554 0.389379 0.380545 0.373464 0.367676 0.363300 0.359789 0.356929 0.354348 0.352191 0.350470 0.349411 0.349080 0.349458 0.350132 0.350109 0.349534 -100 
-100 -100 0.441610 0.437644 0.430072 0.420234 0.408726 0.397070 0.385619 0.375627 0.367027 0.360290 0.354968 0.351056 0.347979 0.345480 0.343213 0.341291 0.339720 0.338661 0.338095 0.337985 0.338084 0.337986 0.337726 -100 
-100 -100 0.421971 0.418151 0.410865 0.401426 0.390374 0.379129 0.368023 0.358349 0.350101 0.343778 0.338918 0.335461 0.332811 0.330700 0.328785 0.327165 0.325830 0.324894 0.324302 0.324034 0.323941 0.323837 0.323704 -100 
-100 -100 0.397360 0.393762 0.386931 0.378082 0.367695 0.356999 0.346341 0.337081 0.329293 0.323422 0.319021 0.315996 0.313772 0.312057 0.310550 0.309308 0.308308 0.307576 0.307068 0.306809 0.306712 0.306632 0.306539 -100 
-100 -100 0.370139 0.366779 0.360431 0.352257 0.342632 0.332559 0.322370 0.313564 0.306269 0.300867 0.296894 0.294263 0.292423 0.291090 0.289987 0.289152 0.288515 0.288016 0.287617 0.287416 0.287377 0.287326 0.287233 -100 
-100 -100 0.340580 0.337440 0.331551 0.324028 0.315197 0.305787 0.296141 0.287856 0.281153 0.276253 0.272686 0.270424 0.268939 0.267956 0.267230 0.266766 0.266475 0.266198 0.265917 0.265791 0.265862 0.265839 0.265693 -100 
-100 -100 0.312071 0.309103 0.303542 0.296468 0.288198 0.279424 0.270456 0.262834 0.256743 0.252371 0.249243 0.247334 0.246149 0.245445 0.244988 0.244772 0.244698 0.244594 0.244433 0.244377 0.244486 0.244488 0.244356 -100 
-100 -100 0.286025 0.283175 0.277823 0.270985 0.263042 0.254826 0.246655 0.239785 0.234312 0.230447 0.227778 0.226185 0.225256 0.224747 0.224462 0.224373 0.224404 0.224412 0.224373 0.224387 0.224469 0.224485 0.224430 -100 
-100 -100 0.266797 0.264026 0.258798 0.252091 0.244343 0.236540 0.228989 0.222720 0.217740 0.214257 0.211891 0.210515 0.209743 0.209356 0.209171 0.209146 0.209221 0.209299 0.209353 0.209420 0.209502 0.209524 0.209496 -100 
-100 -100 0.256154 0.253423 0.248259 0.241619 0.233977 0.226397 0.219190 0.213250 0.208544 0.205267 0.203066 0.201796 0.201104 0.200778 0.200646 0.200654 0.200751 0.200862 0.200962 0.201054 0.201128 0.201150 0.201135 -100 
-100 -100 -100 -100 -100 -100 -100 -100 -100 -100 -100 -100 -100 -100 -100 -100 -100 -100 -100 -100 -100 -100 -100 -100 -100 -100 
-100 -100 -100 -100 -100 -100 -100 -100 -100 -100 -100 -100 -100 -100 -100 -100 -100 -100 -100 -100 -100 -100 -100 -100 -100 -100 
-100 -100 -100 -100 -100 -100 -100 -100 -100 -100 -100 -100 -100 -100 -100 -100 -100 -100 -100 -100 -100 -100 -100 -100 -100 -100 
-100 -100 0.368457 0.364284 0.356442 0.346480 0.335257 0.324468 0.314469 0.306205 0.299365 0.294059 0.289816 0.286682 0.284244 0.282283 0.280517 0.279037 0.277798 0.276869 0.276170 0.275674 0.275298 0.275019 0.274847 -100 
-100 -100 0.374551 0.370309 0.362348 0.352252 0.340910 0.330040 0.320004 0.311744 0.304913 0.299551 0.295189 0.291947 0.289442 0.287389 0.285488 0.283888 0.282542 0.281526 0.280753 0.280200 0.279786 0.279478 0.279282 -100 
-100 -100 0.385885 0.381559 0.373440 0.363161 0.351636 0.340632 0.330516 0.322239 0.315400 0.309922 0.305334 0.301908 0.299334 0.297120 0.294919 0.293094 0.291542 0.290357 0.289434 0.288752 0.288320 0.287942 0.287613 -100 
-100 -100 0.400194 0.395832 0.387622 0.377208 0.365518 0.354371 0.344148 0.335826 0.328953 0.323301 0.318393 0.314716 0.312101 0.309692 0.307080 0.304982 0.303176 0.301764 0.300615 0.299740 0.299345 0.298850 0.298230 -100 
-100 -100 0.416487 0.412117 0.403889 0.393419 0.381626 0.370352 0.360073 0.351841 0.345122 0.339238 0.333819 0.329910 0.328040 0.325361 0.321411 0.318808 0.316662 0.314961 0.313693 0.312820 0.314449 0.313773 0.310825 -100 
-100 -100 0.432536 0.428188 0.419981 0.409491 0.397633 0.386310 0.376151 0.368353 0.362192 0.356096 0.349918 0.346143 0.347253 0.344221 0.336476 0.332617 0.329945 0.327956 0.326682 0.326415 0.333012 0.332160 0.324015 -100 
-100 -100 0.447826 0.443509 0.435329 0.424823 0.412904 0.401561 0.391597 0.384374 0.379048 0.372877 0.366497 0.365216 0.379080 0.375668 0.354198 0.346559 0.342628 0.340495 0.341307 0.346151 0.392550 0.391616 0.344009 -100 
-100 -100 0.460537 0.456260 0.448112 0.437586 0.425563 0.414053 0.403851 0.396338 0.390674 0.384193 0.377524 0.375990 0.389589 0.385971 0.364322 0.356510 0.352476 0.350344 0.351282 0.356424 0.403290 0.402405 0.354460 -100 
-100 -100 0.470495 0.466248 0.458143 0.447613 0.435475 0.423648 0.412776 0.404146 0.397033 0.390002 0.382907 0.378330 0.378751 0.375094 0.366745 0.362449 0.359529 0.357556 0.356700 0.357299 0.365055 0.364359 0.355532 -100 
-100 -100 0.476695 0.472493 0.464451 0.453947 0.441742 0.429672 0.418268 0.408726 0.400543 0.393199 0.386351 0.381172 0.378182 0.374539 0.369747 0.366526 0.364047 0.362471 0.362096 0.363017 0.366835 0.366491 0.362372 -100 
-100 -100 0.479125 0.474976 0.467013 0.456564 0.444347 0.432157 0.420455 0.410426 0.401682 0.394184 0.387495 0.382258 0.378230 0.374629 0.371011 0.368149 0.365951 0.364788 0.365047 0.367006 0.370073 0.370091 0.367606 -100 
-100 -100 0.477417 0.473328 0.465448 0.455077 0.442893 0.430676 0.418841 0.408588 0.399613 0.392116 0.385624 0.380553 0.376474 0.373005 0.369704 0.366996 0.364927 0.363930 0.364371 0.366492 0.369477 0.369636 0.367480 -100 
-100 -100 0.471270 0.467224 0.459438 0.449182 0.437106 0.424923 0.413049 0.402708 0.393678 0.386303 0.380128 0.375371 0.371520 0.368280 0.365257 0.362717 0.360726 0.359620 0.359600 0.360754 0.362407 0.362459 0.361229 -100 
-100 -100 0.460663 0.456681 0.449026 0.438949 0.427065 0.415030 0.403243 0.392961 0.384041 0.376925 0.371161 0.366836 0.363360 0.360434 0.357681 0.355318 0.353402 0.352186 0.351727 0.352003 0.352595 0.352517 0.351913 -100 
-100 -100 0.444889 0.441016 0.433572 0.423785 0.412239 0.400502 0.388965 0.378906 0.370260 0.363517 0.358230 0.354384 0.351349 0.348788 0.346338 0.344193 0.342421 0.341223 0.340568 0.340404 0.340465 0.340339 0.340056 -100 
-100 -100 0.424687 0.420988 0.413870 0.404527 0.393482 0.382205 0.371049 0.361355 0.353101 0.346789 0.341941 0.338515 0.335870 0.333683 0.331573 0.329720 0.328184 0.327160 0.326563 0.326339 0.326291 0.326213 0.326068 -100 
-100 -100 0.399635 0.396150 0.389492 0.380783 0.370483 0.359793 0.349110 0.339884 0.332158 0.326288 0.321815 0.318724 0.316430 0.314588 0.312869 0.311390 0.310212 0.309457 0.309084 0.309037 0.309154 0.309163 0.309051 -100 
-100 -100 0.371937 0.368699 0.362559 0.354613 0.345205 0.335192 0.324969 0.316243 0.309087 0.303671 0.299503 0.296668 0.294652 0.293133 0.291791 0.290701 0.289893 0.289451 0.289363 0.289601 0.290000 0.290119 0.289968 -100 
-100 -100 0.341896 0.338900 0.333276 0.326092 0.317633 0.308330 0.298599 0.290414 0.283946 0.279016 0.275105 0.272515 0.270759 0.269546 0.268560 0.267821 0.267355 0.267205 0.267397 0.267927 0.268721 0.268934 0.268598 -100 
-100 -100 0.313077 0.310252 0.304937 0.298182 0.290267 0.281610 0.272568 0.265054 0.259195 0.254801 0.251323 0.249070 0.247599 0.246679 0.245983 0.245514 0.245277 0.245328 0.245659 0.246268 0.247096 0.247349 0.247036 -100 
-100 -100 0.286979 0.284214 0.279004 0.272339 0.264585 0.256437 0.248258 0.241495 0.236174 0.232287 0.229393 0.227553 0.226414 0.225734 0.225271 0.225001 0.224928 0.225056 0.225381 0.225873 0.226420 0.226629 0.226528 -100 
-100 -100 0.267805 0.265071 0.259900 0.253249 0.245558 0.237775 0.230236 0.224039 0.219140 0.215635 0.213135 0.211605 0.210696 0.210191 0.209889 0.209753 0.209773 0.209933 0.210220 0.210587 0.210950 0.211104 0.211078 -100 
-100 -100 0.257212 0.254494 0.249344 0.242705 0.235059 0.227471 0.220271 0.214370 0.209700 0.206400 0.204112 0.202739 0.201950 0.201538 0.201324 0.201260 0.201327 0.201498 0.201754 0.202043 0.202300 0.202417 0.202421 -100 
-100 -100 -100 -100 -100 -100 -100 -100 -100 -100 -100 -100 -100 -100 -100 -100 -100 -100 -100 -100 -100 -100 -100 -100 -100 -100 
-100 -100 -100 -100 -100 -100 -100 -100 -100 -100 -100 -100 -100 -100 -100 -100 -100 -100 -100 -100 -100 -100 -100 -100 -100 -100 
-100 -100 -100 -100 -100 -100 -100 -100 -100 -100 -100 -100 -100 -100 -100 -100 -100 -100 -100 -100 -100 -100 -100 -100 -100 -100 
-100 -100 0.371818 0.367639 0.359776 0.349773 0.338500 0.327695 0.317758 0.309622 0.302872 0.297422 0.292804 0.289294 0.286571 0.284350 0.282304 0.280621 0.279235 0.278224 0.277486 0.276983 0.276606 0.276326 0.276154 -100 
-100 -100 0.377973 0.373723 0.365740 0.355605 0.344225 0.333372 0.323467 0.315444 0.308811 0.303311 0.298487 0.294798 0.292014 0.289664 0.287389 0.285546 0.284040 0.282937 0.282125 0.281565 0.281148 0.280840 0.280650 -100 
-100 -100 0.389511 0.385161 0.376995 0.366658 0.355094 0.344137 0.334239 0.326334 0.319837 0.314228 0.309062 0.305129 0.302363 0.299802 0.297027 0.294881 0.293149 0.291871 0.290895 0.290197 0.289689 0.289310 0.289059 -100 
-100 -100 0.404224 0.399791 0.391470 0.380936 0.369165 0.358039 0.348033 0.340090 0.333562 0.327756 0.322228 0.317969 0.314990 0.312215 0.309182 0.306833 0.304897 0.303398 0.302176 0.301246 0.300586 0.300078 0.299713 -100 
-100 -100 0.421086 0.416591 0.408148 0.397450 0.385477 0.374155 0.364006 0.356010 0.349531 0.343447 0.337316 0.332592 0.329329 0.326320 0.323052 0.320565 0.318445 0.316693 0.315183 0.313991 0.313487 0.312789 0.311898 -100 
-100 -100 0.437704 0.433170 0.424642 0.413815 0.401680 0.390224 0.380083 0.372345 0.366275 0.359900 0.352845 0.347576 0.344721 0.341408 0.337032 0.334140 0.331773 0.329765 0.327995 0.326671 0.326884 0.325989 0.324026 -100 
-100 -100 0.453397 0.448849 0.440274 0.429355 0.417094 0.405556 0.395604 0.388355 0.384359 0.377726 0.368317 0.363017 0.363000 0.359335 0.351186 0.347118 0.344283 0.342083 0.340530 0.340011 0.346470 0.345443 0.337096 -100 
-100 -100 0.466187 0.461666 0.453110 0.442159 0.429786 0.418059 0.407846 0.400287 0.395965 0.389025 0.379336 0.373809 0.373596 0.369740 0.361396 0.357169 0.354223 0.351974 0.350452 0.350056 0.356718 0.355696 0.347180 -100 
-100 -100 0.475888 0.471430 0.462966 0.452055 0.439596 0.427578 0.416643 0.407985 0.400906 0.393629 0.385780 0.379839 0.376385 0.372519 0.367605 0.364284 0.361612 0.359482 0.357847 0.356943 0.357703 0.356840 0.354501 -100 
-100 -100 0.481656 0.477290 0.468964 0.458158 0.445691 0.433474 0.422049 0.412557 0.404468 0.396988 0.389703 0.384009 0.379815 0.375971 0.371942 0.368799 0.366224 0.364341 0.363200 0.362955 0.363609 0.363025 0.361429 -100 
-100 -100 0.483586 0.479320 0.471154 0.460485 0.448076 0.435777 0.424076 0.414145 0.405481 0.397927 0.391062 0.385675 0.381453 0.377666 0.373835 0.370677 0.368173 0.366560 0.365970 0.366575 0.367800 0.367504 0.366026 -100 
-100 -100 0.481417 0.477244 0.469227 0.458702 0.446379 0.434069 0.422234 0.412074 0.403195 0.395677 0.389095 0.384007 0.379968 0.376338 0.372657 0.369568 0.367143 0.365665 0.365264 0.366066 0.367419 0.367259 0.365909 -100 
-100 -100 0.474801 0.470712 0.462847 0.452487 0.440300 0.428031 0.416129 0.405834 0.396864 0.389489 0.383281 0.378556 0.374777 0.371424 0.368076 0.365199 0.362885 0.361398 0.360785 0.361081 0.361758 0.361573 0.360725 -100 
-100 -100 0.463756 0.459765 0.452083 0.441951 0.429986 0.417867 0.406021 0.395731 0.386831 0.379725 0.373983 0.369742 0.366357 0.363353 0.360330 0.357667 0.355471 0.353977 0.353156 0.352977 0.353084 0.352856 0.352381 -100 
-100 -100 0.447549 0.443697 0.436288 0.426512 0.414943 0.403134 0.391512 0.381412 0.372768 0.366034 0.360787 0.357052 0.354123 0.351495 0.348790 0.346359 0.344344 0.342953 0.342116 0.341769 0.341659 0.341458 0.341187 -100 
-100 -100 0.426989 0.423336 0.416323 0.407099 0.396152 0.384829 0.373544 0.363782 0.355535 0.349199 0.344325 0.340945 0.338362 0.336083 0.333729 0.331616 0.329892 0.328757 0.328132 0.327938 0.327951 0.327864 0.327675 -100 
-100 -100 0.401595 0.398211 0.391783 0.383406 0.373461 0.362789 0.351858 0.342505 0.334850 0.328894 0.324147 0.320905 0.318513 0.316535 0.314595 0.312907 0.311604 0.310858 0.310662 0.310905 0.311428 0.311521 0.311221 -100 
-100 -100 0.373573 0.370512 0.364806 0.357572 0.348988 0.339072 0.328316 0.319325 0.312300 0.306705 0.301940 0.298667 0.296355 0.294628 0.293080 0.291826 0.290958 0.290650 0.290971 0.291850 0.293137 0.293434 0.292845 -100 
-100 -100 0.343214 0.340472 0.335510 0.329481 0.322436 0.313305 0.302692 0.294081 0.288514 0.283309 0.277759 0.274425 0.272144 0.270654 0.269462 0.268591 0.268119 0.268208 0.269101 0.270721 0.273867 0.274332 0.272319 -100 
-100 -100 0.314138 0.311550 0.306882 0.301275 0.294791 0.286301 0.276371 0.268447 0.263492 0.258815 0.253703 0.250691 0.248690 0.247489 0.246609 0.246037 0.245824 0.246118 0.247154 0.248856 0.252023 0.252522 0.250553 -100 
-100 -100 0.287825 0.285216 0.280403 0.274419 0.267490 0.259451 0.250763 0.243781 0.238615 0.234540 0.231008 0.228665 0.227179 0.226298 0.225704 0.225361 0.225304 0.225613 0.226382 0.227536 0.228976 0.229374 0.228856 -100 
-100 -100 0.268538 0.265884 0.260907 0.254562 0.247233 0.239501 0.231758 0.225479 0.220661 0.217040 0.214177 0.212359 0.211233 0.210599 0.210209 0.210026 0.210058 0.210331 0.210885 0.211614 0.212436 0.212711 0.212520 -100 
-100 -100 0.257897 0.255220 0.250160 0.243654 0.236154 0.228585 0.221300 0.215364 0.210697 0.207316 0.204842 0.203294 0.202366 0.201864 0.201588 0.201492 0.201565 0.201810 0.202225 0.202726 0.203202 0.203399 0.203370 -100 
-100 -100 -100 -100 -100 -100 -100 -100 -100 -100 -100 -100 -100 -100 -100 -100 -100 -100 -100 -100 -100 -100 -100 -100 -100 -100 
-100 -100 -100 -100 -100 -100 -100 -100 -100 -100 -100 -100 -100 -100 -100 -100 -100 -100 -100 -100 -100 -100 -100 -100 -100 -100 
-100 -100 -100 -100 -100 -100 -100 -100 -100 -100 -100 -100 -100 -100 -100 -100 -100 -100 -100 -100 -100 -100 -100 -100 -100 -100 
-100 -100 0.373977 0.369829 0.362008 0.352040 0.340801 0.330076 0.320324 0.312480 0.305982 0.300439 0.295407 0.291500 0.288569 0.286093 0.283694 0.281782 0.280252 0.279161 0.278385 0.277871 0.277494 0.277210 0.277030 -100 
-100 -100 0.380174 0.375955 0.368016 0.357921 0.346592 0.335866 0.326253 0.318696 0.312496 0.306920 0.301544 0.297398 0.294561 0.291905 0.289000 0.286816 0.285131 0.283940 0.283087 0.282515 0.282098 0.281785 0.281586 -100 
-100 -100 0.391898 0.387563 0.379418 0.369102 0.357591 0.346808 0.337331 0.330117 0.324317 0.318652 0.312763 0.308419 0.306144 0.303214 0.299108 0.296354 0.294370 0.292989 0.291964 0.291247 0.290729 0.290341 0.290083 -100 
-100 -100 0.407039 0.402573 0.394196 0.383607 0.371834 0.360858 0.351282 0.344062 0.338264 0.332379 0.326048 0.321292 0.318711 0.315556 0.311264 0.308367 0.306232 0.304650 0.303370 0.302394 0.301677 0.301145 0.300798 -100 
-100 -100 0.424543 0.419941 0.411316 0.400433 0.388345 0.377083 0.367268 0.359863 0.354003 0.347772 0.340742 0.335217 0.331458 0.328112 0.324579 0.321989 0.319863 0.318087 0.316490 0.315168 0.314322 0.313579 0.312938 -100 
-100 -100 0.441829 0.437106 0.428264 0.417112 0.404747 0.393268 0.383402 0.376246 0.370935 0.364344 0.356043 0.349542 0.345136 0.341526 0.338009 0.335468 0.333288 0.331305 0.329381 0.327723 0.326830 0.325860 0.324823 -100 
-100 -100 0.457990 0.453195 0.444208 0.432868 0.420305 0.408708 0.399097 0.392680 0.390910 0.383975 0.371550 0.363911 0.359588 0.355639 0.351053 0.348205 0.345842 0.343684 0.341689 0.340047 0.341069 0.339929 0.336676 -100 
-100 -100 0.470856 0.466074 0.457088 0.445698 0.433004 0.421194 0.411289 0.404526 0.402421 0.395188 0.382512 0.374694 0.370200 0.366087 0.361335 0.358332 0.355843 0.353589 0.351535 0.349879 0.350922 0.349741 0.346405 -100 
-100 -100 0.480247 0.475566 0.466728 0.455433 0.442685 0.430566 0.419794 0.411584 0.405160 0.397701 0.388782 0.381802 0.376892 0.372814 0.368844 0.365860 0.363308 0.361050 0.358974 0.357312 0.356494 0.355417 0.354156 -100 
-100 -100 0.485514 0.480979 0.472372 0.461276 0.448591 0.436297 0.424992 0.415816 0.408101 0.400538 0.392728 0.386615 0.382034 0.378004 0.373925 0.370644 0.367936 0.365750 0.363981 0.362784 0.362194 0.361320 0.360279 -100 
-100 -100 0.486910 0.482529 0.474175 0.463314 0.450766 0.438428 0.426846 0.417206 0.408846 0.401299 0.394213 0.388785 0.384725 0.380770 0.376380 0.372747 0.369896 0.367813 0.366382 0.365707 0.365496 0.364843 0.363913 -100 
-100 -100 0.484280 0.480032 0.471893 0.461245 0.448834 0.436500 0.424764 0.414855 0.406244 0.398776 0.392102 0.387123 0.383395 0.379627 0.375303 0.371661 0.368828 0.366849 0.365604 0.365146 0.365112 0.364599 0.363764 -100 
-100 -100 0.477280 0.473145 0.465203 0.454758 0.442498 0.430193 0.418335 0.408193 0.399399 0.392073 0.385843 0.381236 0.377690 0.374246 0.370442 0.367135 0.364478 0.362593 0.361371 0.360810 0.360588 0.360136 0.359549 -100 
-100 -100 0.465926 0.461912 0.454189 0.444007 0.431989 0.419814 0.407945 0.397703 0.388885 0.381823 0.376124 0.372033 0.368841 0.365788 0.362443 0.359440 0.356968 0.355194 0.354002 0.353355 0.352998 0.352601 0.352206 -100 
-100 -100 0.449461 0.445611 0.438215 0.428459 0.416901 0.405035 0.393318 0.383180 0.374560 0.367852 0.362669 0.359105 0.356365 0.353701 0.350718 0.347978 0.345735 0.344161 0.343136 0.342600 0.342326 0.342039 0.341754 -100 
-100 -100 0.428697 0.425088 0.418192 0.409162 0.398417 0.387063 0.375556 0.365662 0.357404 0.351037 0.346119 0.342807 0.340336 0.337999 0.335393 0.333015 0.331123 0.329904 0.329263 0.329127 0.329245 0.329147 0.328858 -100 
-100 -100 0.403134 0.399881 0.393795 0.386021 0.376763 0.366129 0.354652 0.344973 0.337321 0.331213 0.326082 0.322607 0.320116 0.318017 0.315871 0.314001 0.312617 0.311921 0.311946 0.312604 0.313724 0.313896 0.313230 -100 
-100 -100 0.374968 0.372182 0.367211 0.361360 0.354430 0.344660 0.332649 0.322934 0.315960 0.310030 0.304322 0.300343 0.297637 0.295688 0.293971 0.292617 0.291767 0.291666 0.292530 0.294429 0.297308 0.297790 0.296141 -100 
-100 -100 0.344458 0.342144 0.338369 0.334663 0.330504 0.321636 0.308838 0.299028 0.294475 0.288742 0.280752 0.276183 0.273197 0.271387 0.270040 0.269123 0.268747 0.269196 0.271054 0.274642 0.282041 0.282790 0.277391 -100 
-100 -100 0.315164 0.312995 0.309508 0.306237 0.302697 0.294475 0.282315 0.273200 0.269238 0.264033 0.256499 0.252219 0.249492 0.247970 0.246957 0.246366 0.246268 0.246927 0.248922 0.252577 0.259956 0.260736 0.255420 -100 
-100 -100 0.288575 0.286228 0.282131 0.277522 0.272302 0.264427 0.254469 0.246815 0.241749 0.237332 0.232785 0.229634 0.227669 0.226563 0.225879 0.225527 0.225551 0.226100 0.227423 0.229586 0.232591 0.233178 0.231631 -100 
-100 -100 0.269081 0.266556 0.261915 0.256178 0.249582 0.241928 0.233667 0.227116 0.222324 0.218507 0.215128 0.212880 0.211483 0.210714 0.210268 0.210081 0.210159 0.210566 0.211403 0.212592 0.214036 0.214413 0.213877 -100 
-100 -100 0.258332 0.255721 0.250822 0.244584 0.237390 0.229856 0.222365 0.216313 0.211623 0.208115 0.205375 0.203583 0.202492 0.201902 0.201589 0.201487 0.201588 0.201908 0.202473 0.203196 0.203923 0.204175 0.204041 -100 
-100 -100 -100 -100 -100 -100 -100 -100 -100 -100 -100 -100 -100 -100 -100 -100 -100 -100 -100 -100 -100 -100 -100 -100 -100 -100 
-100 -100 -100 -100 -100 -100 -100 -100 -100 -100 -100 -100 -100 -100 -100 -100 -100 -100 -100 -100 -100 -100 -100 -100 -100 -100 
-100 -100 -100 -100 -100 -100 -100 -100 -100 -100 -100 -100 -100 -100 -100 -100 -100 -100 -100 -100 -100 -100 -100 -100 -100 -100 
-100 -100 0.375525 0.371398 0.363606 0.353658 0.342440 0.331777 0.322188 0.314613 0.308375 0.302764 0.297365 0.293197 0.290332 0.287684 0.284820 0.282697 0.281069 0.279932 0.279122 0.278584 0.278194 0.277892 0.277688 -100 
-100 -100 0.381771 0.377572 0.369659 0.359585 0.348288 0.337664 0.328313 0.321200 0.315477 0.309855 0.303987 0.299665 0.297440 0.294570 0.290541 0.287888 0.286029 0.284778 0.283886 0.283290 0.282867 0.282535 0.282304 -100 
-100 -100 0.393683 0.389352 0.381206 0.370887 0.359402 0.348762 0.339680 0.333165 0.328232 0.322572 0.316020 0.311925 0.311841 0.308651 0.301677 0.297775 0.295417 0.293938 0.292867 0.292127 0.291621 0.291209 0.290895 -100 
-100 -100 0.409229 0.404724 0.396271 0.385603 0.373797 0.362939 0.353770 0.347295 0.342455 0.336554 0.329419 0.324810 0.324318 0.320895 0.313808 0.309815 0.307348 0.305693 0.304365 0.303352 0.302614 0.302053 0.301663 -100 
-100 -100 0.427377 0.422658 0.413824 0.402734 0.390508 0.379282 0.369874 0.363173 0.359508 0.353151 0.343752 0.337615 0.334057 0.330461 0.326015 0.323125 0.320975 0.319206 0.317542 0.316130 0.315032 0.314243 0.313755 -100 
-100 -100 0.445341 0.440413 0.431217 0.419719 0.407112 0.395616 0.386229 0.380059 0.378447 0.371650 0.359273 0.351439 0.346170 0.342309 0.338858 0.336453 0.334436 0.332513 0.330489 0.328652 0.327211 0.326173 0.325535 -100 
-100 -100 0.462010 0.456941 0.447482 0.435696 0.422862 0.411288 0.403718 0.399915 0.437340 0.429942 0.377916 0.366947 0.359148 0.354878 0.351407 0.349061 0.347022 0.344939 0.342640 0.340509 0.339047 0.337810 0.336796 -100 
-100 -100 0.474913 0.469854 0.460386 0.448540 0.435565 0.423756 0.415868 0.411685 0.449055 0.441362 0.388821 0.377711 0.369745 0.365343 0.361750 0.359262 0.357089 0.354878 0.352451 0.350209 0.348658 0.347348 0.346279 -100 
-100 -100 0.483896 0.478987 0.469766 0.458099 0.445078 0.432870 0.422444 0.415056 0.412258 0.404613 0.391727 0.383577 0.377792 0.373560 0.369875 0.367079 0.364677 0.362371 0.359959 0.357804 0.356105 0.354848 0.354049 -100 
-100 -100 0.488593 0.483903 0.475037 0.463697 0.450835 0.438447 0.427288 0.418477 0.412691 0.405032 0.395149 0.388646 0.383903 0.379793 0.375542 0.372163 0.369439 0.367066 0.364792 0.362909 0.361450 0.360330 0.359581 -100 
-100 -100 0.489413 0.484943 0.476451 0.465475 0.452862 0.440458 0.428871 0.419418 0.411397 0.403849 0.396496 0.391181 0.387554 0.383566 0.378602 0.374581 0.371552 0.369149 0.367035 0.365452 0.364285 0.363329 0.362624 -100 
-100 -100 0.486328 0.482034 0.473825 0.463129 0.450702 0.438322 0.426559 0.416775 0.408397 0.400968 0.394219 0.389506 0.386329 0.382559 0.377618 0.373530 0.370469 0.368145 0.366214 0.364856 0.363890 0.363080 0.362452 -100 
-100 -100 0.478981 0.474817 0.466831 0.456350 0.444062 0.431703 0.419802 0.409721 0.401042 0.393751 0.387530 0.383133 0.379972 0.376553 0.372374 0.368775 0.365947 0.363798 0.362076 0.360875 0.360019 0.359333 0.358834 -100 
-100 -100 0.467391 0.463358 0.455608 0.445398 0.433347 0.421107 0.409162 0.398910 0.390135 0.383097 0.377445 0.373538 0.370617 0.367609 0.364058 0.360871 0.358287 0.356339 0.354823 0.353800 0.353083 0.352529 0.352138 -100 
-100 -100 0.450759 0.446909 0.439524 0.429796 0.418261 0.406330 0.394480 0.384264 0.375662 0.368961 0.363797 0.360404 0.357887 0.355271 0.352139 0.349256 0.346965 0.345288 0.344062 0.343349 0.342968 0.342589 0.342216 -100 
-100 -100 0.429900 0.426334 0.419551 0.410728 0.400214 0.388821 0.377029 0.366945 0.358701 0.352281 0.347233 0.343977 0.341637 0.339321 0.336591 0.334100 0.332196 0.330951 0.330257 0.330165 0.330481 0.330348 0.329807 -100 
-100 -100 0.404305 0.401183 0.395464 0.388368 0.379939 0.369329 0.357186 0.347091 0.340192 0.333892 0.327524 0.323765 0.321136 0.318987 0.316747 0.314817 0.313463 0.312852 0.313153 0.314320 0.317146 0.317350 0.315142 -100 
-100 -100 0.376141 0.373644 0.369503 0.365276 0.360385 0.350753 0.337153 0.326517 0.321225 0.314885 0.306421 0.301611 0.298434 0.296333 0.294547 0.293199 0.292450 0.292588 0.294159 0.297524 0.304779 0.305385 0.299852 -100 
-100 -100 0.345610 0.343769 0.341401 0.340527 0.340057 0.331499 0.316542 0.306007 0.325737 0.319221 0.285284 0.278407 0.273914 0.271817 0.270380 0.269512 0.269333 0.270241 0.274221 0.281899 0.315935 0.316931 0.285920 -100 
-100 -100 0.316150 0.314459 0.312394 0.312012 0.312291 0.304389 0.289940 0.280021 0.299734 0.293746 0.260854 0.254271 0.250025 0.248209 0.247118 0.246587 0.246687 0.247802 0.251892 0.259588 0.293270 0.294298 0.263689 -100 
-100 -100 0.289273 0.287214 0.283957 0.281033 0.278015 0.270307 0.258648 0.250072 0.246572 0.241737 0.234506 0.230416 0.227888 0.226603 0.225890 0.225589 0.225728 0.226516 0.228532 0.232123 0.239361 0.240070 0.234769 -100 
-100 -100 0.269535 0.267147 0.262893 0.257885 0.252233 0.244651 0.235694 0.228753 0.224644 0.220593 0.215940 0.213218 0.211505 0.210637 0.210179 0.210028 0.210173 0.210692 0.211835 0.213544 0.216618 0.217035 0.215051 -100 
-100 -100 0.258647 0.256102 0.251379 0.245451 0.238636 0.231129 0.223343 0.217110 0.212422 0.208769 0.205687 0.203653 0.202409 0.201761 0.201445 0.201369 0.201507 0.201875 0.202539 0.203432 0.204470 0.204722 0.204323 -100 
-100 -100 -100 -100 -100 -100 -100 -100 -100 -100 -100 -100 -100 -100 -100 -100 -100 -100 -100 -100 -100 -100 -100 -100 -100 -100 
-100 -100 -100 -100 -100 -100 -100 -100 -100 -100 -100 -100 -100 -100 -100 -100 -100 -100 -100 -100 -100 -100 -100 -100 -100 -100 
-100 -100 -100 -100 -100 -100 -100 -100 -100 -100 -100 -100 -100 -100 -100 -100 -100 -100 -100 -100 -100 -100 -100 -100 -100 -100 
-100 -100 0.376659 0.372522 0.364704 0.354711 0.343423 0.332675 0.322989 0.315311 0.308968 0.303254 0.297764 0.293530 0.290642 0.288030 0.285258 0.283252 0.281724 0.280626 0.279796 0.279212 0.278794 0.278445 0.278186 -100 
-100 -100 0.382966 0.378753 0.370807 0.360679 0.349302 0.338584 0.329125 0.321899 0.316061 0.310332 0.304369 0.299979 0.297732 0.294907 0.290984 0.288467 0.286724 0.285522 0.284619 0.283993 0.283578 0.283198 0.282874 -100 
-100 -100 0.395052 0.390693 0.382486 0.372081 0.360486 0.349728 0.340515 0.333865 0.328796 0.323018 0.316363 0.312194 0.312087 0.308953 0.302109 0.298367 0.296148 0.294741 0.293685 0.292962 0.292589 0.292133 0.291609 -100 
-100 -100 0.410952 0.406384 0.397800 0.386976 0.374997 0.363980 0.354639 0.347990 0.342973 0.336938 0.329693 0.325004 0.324479 0.321125 0.314185 0.310370 0.308056 0.306499 0.305205 0.304220 0.303617 0.303024 0.302430 -100 
-100 -100 0.429697 0.424829 0.415734 0.404371 0.391887 0.380426 0.370782 0.363844 0.359950 0.353427 0.343915 0.337704 0.334114 0.330583 0.326298 0.323600 0.321625 0.319963 0.318332 0.316922 0.315835 0.315015 0.314462 -100 
-100 -100 0.448383 0.443199 0.433563 0.421642 0.408671 0.396858 0.387154 0.380660 0.378737 0.371746 0.359285 0.351406 0.346099 0.342312 0.339053 0.336850 0.335022 0.333218 0.331233 0.329384 0.327885 0.326822 0.326199 -100 
-100 -100 0.465676 0.460254 0.450177 0.437836 0.424550 0.412592 0.404629 0.400410 0.437438 0.429822 0.377756 0.366768 0.358839 0.354668 0.351531 0.349429 0.347601 0.345642 0.343353 0.341153 0.339402 0.338139 0.337354 -100 
-100 -100 0.478572 0.473167 0.463091 0.450703 0.437284 0.425084 0.416766 0.412132 0.449078 0.441171 0.388606 0.377497 0.369421 0.365153 0.361932 0.359720 0.357775 0.355682 0.353211 0.350828 0.348916 0.347560 0.346729 -100 
-100 -100 0.486947 0.481793 0.472162 0.460130 0.446803 0.434242 0.423367 0.415537 0.412359 0.404512 0.391579 0.383451 0.377706 0.373640 0.370258 0.367777 0.365653 0.363423 0.360855 0.358447 0.356462 0.355099 0.354347 -100 
-100 -100 0.490945 0.486125 0.477066 0.465590 0.452626 0.439942 0.428279 0.419001 0.412860 0.405008 0.395067 0.388591 0.383946 0.380052 0.376153 0.373190 0.370839 0.368492 0.365860 0.363507 0.361613 0.360311 0.359583 -100 
-100 -100 0.491172 0.486667 0.478157 0.467262 0.454770 0.442129 0.429940 0.419964 0.411585 0.403857 0.396454 0.391185 0.387700 0.383977 0.379432 0.375940 0.373418 0.370996 0.368289 0.366009 0.364240 0.363035 0.362353 -100 
-100 -100 0.487647 0.483365 0.475210 0.464660 0.452405 0.439837 0.427516 0.417248 0.408545 0.400970 0.394191 0.389541 0.386517 0.383030 0.378511 0.374951 0.372392 0.370044 0.367502 0.365430 0.363847 0.362786 0.362175 -100 
-100 -100 0.480000 0.475843 0.467889 0.457483 0.445265 0.432750 0.420472 0.410051 0.401139 0.393738 0.387504 0.383176 0.380168 0.376998 0.373178 0.370005 0.367565 0.365412 0.363257 0.361535 0.360225 0.359331 0.358819 -100 
-100 -100 0.468217 0.464180 0.456428 0.446224 0.434159 0.421788 0.409604 0.399129 0.390190 0.383071 0.377411 0.373566 0.370781 0.367986 0.364737 0.361909 0.359682 0.357760 0.355921 0.354542 0.353521 0.352814 0.352390 -100 
-100 -100 0.451478 0.447617 0.440210 0.430450 0.418859 0.406818 0.394803 0.384425 0.375695 0.368924 0.363747 0.360399 0.357994 0.355566 0.352714 0.350196 0.348372 0.346744 0.345134 0.344119 0.343508 0.343009 0.342593 -100 
-100 -100 0.430585 0.427011 0.420200 0.411333 0.400751 0.389262 0.377329 0.367099 0.358726 0.352235 0.347156 0.343922 0.341662 0.339515 0.337035 0.334872 0.333398 0.332213 0.331180 0.330836 0.330956 0.330722 0.330134 -100 
-100 -100 0.405031 0.401893 0.396146 0.389018 0.380540 0.369833 0.357534 0.347280 0.340239 0.333840 0.327415 0.323651 0.321082 0.319069 0.317034 0.315345 0.314240 0.313674 0.313802 0.314792 0.317457 0.317552 0.315287 -100 
-100 -100 0.376914 0.374401 0.370243 0.366009 0.361110 0.351378 0.337582 0.326752 0.321290 0.314824 0.306277 0.301437 0.298299 0.296314 0.294710 0.293563 0.292984 0.293147 0.294594 0.297790 0.304877 0.305360 0.299760 -100 
-100 -100 0.346382 0.344533 0.342166 0.341324 0.340913 0.332261 0.317046 0.306274 0.325807 0.319144 0.285107 0.278180 0.273705 0.271709 0.270438 0.269748 0.269696 0.270612 0.274471 0.281969 0.315817 0.316676 0.285596 -100 
-100 -100 0.316824 0.315137 0.313082 0.312738 0.313078 0.305102 0.290408 0.280260 0.299772 0.293645 0.260651 0.254007 0.249755 0.248030 0.247086 0.246706 0.246897 0.248012 0.251978 0.259486 0.292966 0.293863 0.263190 -100 
-100 -100 0.289791 0.287729 0.284474 0.281567 0.278571 0.270801 0.258980 0.250234 0.246577 0.241618 0.234291 0.230140 0.227603 0.226379 0.225778 0.225596 0.225805 0.226572 0.228468 0.231884 0.238946 0.239529 0.234163 -100 
-100 -100 0.269881 0.267489 0.263234 0.258235 0.252589 0.244961 0.235900 0.228840 0.224611 0.220458 0.215720 0.212942 0.211214 0.210384 0.210006 0.209940 0.210132 0.210619 0.211653 0.213210 0.216132 0.216438 0.214395 -100 
-100 -100 0.258880 0.256332 0.251609 0.245688 0.238873 0.231333 0.223473 0.217149 0.212365 0.208625 0.205467 0.203380 0.202117 0.201495 0.201238 0.201226 0.201395 0.201727 0.202291 0.203048 0.203951 0.204103 0.203650 -100 
-100 -100 -100 -100 -100 -100 -100 -100 -100 -100 -100 -100 -100 -100 -100 -100 -100 -100 -100 -100 -100 -100 -100 -100 -100 -100 
-100 -100 -100 -100 -100 -100 -100 -100 -100 -100 -100 -100 -100 -100 -100 -100 -100 -100 -100 -100 -100 -100 -100 -100 -100 -100 
-100 -100 -100 -100 -100 -100 -100 -100 -100 -100 -100 -100 -100 -100 -100 -100 -100 -100 -100 -100 -100 -100 -100 -100 -100 -100 
-100 -100 0.377504 0.373332 0.365446 0.355352 0.343910 0.332928 0.322870 0.314709 0.307876 0.302019 0.296699 0.292593 0.289595 0.287228 0.285116 0.283564 0.282344 0.281373 0.280545 0.279917 0.279532 0.279103 0.278668 -100 
-100 -100 0.383885 0.379632 0.371605 0.361360 0.349800 0.338787 0.328837 0.320932 0.314372 0.308463 0.302788 0.298437 0.295537 0.293016 0.290443 0.288676 0.287353 0.286316 0.285452 0.284855 0.284663 0.284202 0.283527 -100 
-100 -100 0.396166 0.391744 0.383418 0.372858 0.361028 0.349883 0.339992 0.332363 0.326140 0.320104 0.313892 0.309329 0.306990 0.304228 0.300521 0.298261 0.296722 0.295568 0.294668 0.294199 0.294749 0.294220 0.292700 -100 
-100 -100 0.412452 0.407762 0.398973 0.387922 0.375650 0.364170 0.354051 0.346291 0.339956 0.333639 0.326968 0.321984 0.319326 0.316359 0.312520 0.310174 0.308543 0.307248 0.306143 0.305454 0.305818 0.305164 0.303578 -100 
-100 -100 0.431905 0.426815 0.417320 0.405584 0.392698 0.380711 0.370141 0.361984 0.355383 0.348636 0.341291 0.335569 0.331676 0.328529 0.325546 0.323542 0.321964 0.320505 0.319008 0.317742 0.316966 0.316122 0.315256 -100 
-100 -100 0.451658 0.446068 0.435705 0.423177 0.409657 0.397190 0.386303 0.378089 0.371737 0.364552 0.356067 0.349478 0.344815 0.341441 0.338693 0.336785 0.335192 0.333556 0.331710 0.329979 0.328620 0.327570 0.326859 -100 
-100 -100 0.470272 0.464226 0.452890 0.439681 0.425652 0.412836 0.401928 0.394127 0.390991 0.383397 0.370918 0.363193 0.357827 0.354194 0.351354 0.349388 0.347726 0.345913 0.343740 0.341633 0.339871 0.338637 0.337939 -100 
-100 -100 0.483159 0.477137 0.465830 0.452625 0.438520 0.425451 0.414117 0.405850 0.402311 0.394413 0.381722 0.373881 0.368419 0.364715 0.361825 0.359824 0.358124 0.356171 0.353741 0.351374 0.349383 0.348028 0.347297 -100 
-100 -100 0.490180 0.484663 0.474421 0.461972 0.448323 0.435096 0.422811 0.413126 0.405425 0.397335 0.388344 0.381475 0.376553 0.372998 0.370168 0.368219 0.366607 0.364545 0.361815 0.359224 0.357072 0.355641 0.354894 -100 
-100 -100 0.493081 0.488133 0.478922 0.467520 0.454707 0.441499 0.428399 0.417619 0.408701 0.400526 0.392562 0.386562 0.382252 0.378904 0.376029 0.374150 0.372795 0.370645 0.367468 0.364582 0.362296 0.360819 0.360058 -100 
-100 -100 0.492558 0.488086 0.479783 0.469433 0.457655 0.444584 0.430730 0.419200 0.409595 0.401455 0.394217 0.388949 0.385341 0.382230 0.379261 0.377501 0.376696 0.374504 0.370647 0.367418 0.365006 0.363517 0.362762 -100 
-100 -100 0.488585 0.484381 0.476518 0.466593 0.455123 0.442196 0.428319 0.416650 0.406921 0.398946 0.392170 0.387396 0.384178 0.381288 0.378392 0.376631 0.375858 0.373738 0.369992 0.366926 0.364671 0.363299 0.362601 -100 
-100 -100 0.480613 0.476510 0.468728 0.458659 0.446822 0.434030 0.420788 0.409460 0.399882 0.392195 0.385923 0.381539 0.378486 0.375821 0.373194 0.371350 0.370183 0.368240 0.365309 0.362881 0.361061 0.359919 0.359329 -100 
-100 -100 0.468645 0.464620 0.456919 0.446810 0.434825 0.422246 0.409547 0.398566 0.389218 0.381901 0.376187 0.372302 0.369549 0.367162 0.364810 0.363051 0.362014 0.360287 0.357698 0.355743 0.354311 0.353406 0.352920 -100 
-100 -100 0.451828 0.447939 0.440479 0.430644 0.418941 0.406729 0.394471 0.383828 0.374815 0.367896 0.362684 0.359281 0.356916 0.354847 0.352831 0.351486 0.351424 0.349968 0.346972 0.345187 0.344058 0.343359 0.342934 -100 
-100 -100 0.430958 0.427299 0.420312 0.411163 0.400240 0.388571 0.376607 0.366272 0.357643 0.351047 0.346049 0.342828 0.340655 0.338832 0.337093 0.335986 0.336161 0.335080 0.332631 0.331433 0.330844 0.330381 0.329930 -100 
-100 -100 0.405463 0.402157 0.395990 0.388134 0.378766 0.367826 0.355836 0.345665 0.337586 0.331183 0.325891 0.322421 0.320137 0.318452 0.316966 0.315925 0.315560 0.314978 0.314205 0.314210 0.314792 0.314617 0.313773 -100 
-100 -100 0.377409 0.374578 0.369571 0.363745 0.356888 0.346814 0.334102 0.323759 0.316260 0.309954 0.304004 0.299952 0.297377 0.295780 0.294629 0.293912 0.293665 0.293633 0.294024 0.295380 0.297733 0.297840 0.295988 -100 
-100 -100 0.346891 0.344552 0.340818 0.337324 0.333583 0.324424 0.310596 0.299968 0.294782 0.288608 0.280313 0.275608 0.272691 0.271181 0.270340 0.269969 0.270008 0.270474 0.271940 0.274981 0.281822 0.282163 0.276545 -100 
-100 -100 0.317326 0.315144 0.311715 0.308676 0.305585 0.297108 0.283954 0.274049 0.269467 0.263823 0.255970 0.251522 0.248815 0.247538 0.246965 0.246843 0.247066 0.247697 0.249303 0.252403 0.259215 0.259586 0.254051 -100 
-100 -100 0.290224 0.287858 0.283775 0.279265 0.274210 0.266137 0.255587 0.247382 0.241832 0.237038 0.232197 0.228874 0.226895 0.225966 0.225623 0.225637 0.225889 0.226373 0.227329 0.228980 0.231468 0.231677 0.229929 -100 
-100 -100 0.270194 0.267654 0.263014 0.257315 0.250761 0.242966 0.234354 0.227429 0.222272 0.218148 0.214516 0.212105 0.210670 0.210017 0.209817 0.209891 0.210117 0.210437 0.210944 0.211688 0.212682 0.212730 0.212018 -100 
-100 -100 0.259097 0.256475 0.251576 0.245357 0.238165 0.230526 0.222800 0.216469 0.211488 0.207721 0.204754 0.202810 0.201668 0.201157 0.201028 0.201122 0.201320 0.201541 0.201807 0.202132 0.202459 0.202417 0.202125 -100 
-100 -100 -100 -100 -100 -100 -100 -100 -100 -100 -100 -100 -100 -100 -100 -100 -100 -100 -100 -100 -100 -100 -100 -100 -100 -100 
-100 -100 -100 -100 -100 -100 -100 -100 -100 -100 -100 -100 -100 -100 -100 -100 -100 -100 -100 -100 -100 -100 -100 -100 -100 -100 
-100 -100 -100 -100 -100 -100 -100 -100 -100 -100 -100 -100 -100 -100 -100 -100 -100 -100 -100 -100 -100 -100 -100 -100 -100 -100 
-100 -100 0.377933 0.373733 0.365794 0.355616 0.344031 0.332798 0.322333 0.313638 0.306308 0.300315 0.295212 0.291365 0.288528 0.286491 0.284919 0.283835 0.282958 0.282140 0.281330 0.280707 0.280507 0.279977 0.279193 -100 
-100 -100 0.384389 0.380101 0.372008 0.361664 0.349931 0.338603 0.328118 0.319486 0.312227 0.306153 0.300823 0.296787 0.293897 0.291770 0.290045 0.288895 0.287985 0.287146 0.286380 0.286005 0.286581 0.286023 0.284459 -100 
-100 -100 0.396858 0.392378 0.383947 0.373249 0.361196 0.349641 0.339037 0.330404 0.323174 0.316924 0.311221 0.306926 0.304053 0.301766 0.299649 0.298324 0.297330 0.296461 0.295891 0.296291 0.299684 0.299079 0.294732 -100 
-100 -100 0.413571 0.408755 0.399746 0.388469 0.375910 0.363947 0.353012 0.344120 0.336655 0.330107 0.324042 0.319432 0.316326 0.313855 0.311578 0.310134 0.309032 0.308032 0.307298 0.307537 0.310802 0.310097 0.305679 -100 
-100 -100 0.433974 0.428589 0.418570 0.406401 0.393113 0.380574 0.369125 0.359777 0.351964 0.345015 0.338465 0.333488 0.329922 0.327248 0.325001 0.323479 0.322244 0.321005 0.319714 0.318813 0.318938 0.318073 0.316339 -100 
-100 -100 0.455484 0.449267 0.437758 0.424398 0.410275 0.397125 0.385180 0.375471 0.367442 0.360083 0.352952 0.347627 0.343834 0.340941 0.338440 0.336689 0.335277 0.333808 0.332121 0.330583 0.329547 0.328515 0.327550 -100 
-100 -100 0.476477 0.469358 0.455912 0.441363 0.426502 0.412830 0.400530 0.390627 0.383976 0.376236 0.367009 0.361292 0.357307 0.354222 0.351375 0.349368 0.347799 0.346114 0.344060 0.342079 0.340445 0.339251 0.338516 -100 
-100 -100 0.489359 0.482280 0.468914 0.454453 0.439618 0.425683 0.412845 0.402401 0.395305 0.387239 0.377786 0.371936 0.367865 0.364749 0.361932 0.360011 0.358532 0.356713 0.354286 0.351928 0.349961 0.348618 0.347889 -100 
-100 -100 0.494013 0.487933 0.476728 0.463796 0.449981 0.436051 0.422253 0.410765 0.401274 0.392931 0.385184 0.379509 0.375504 0.372557 0.370224 0.368879 0.367968 0.366089 0.363013 0.360125 0.357803 0.356298 0.355527 -100 
-100 -100 0.495173 0.490079 0.480773 0.469813 0.457754 0.443986 0.428861 0.416139 0.405759 0.397207 0.389769 0.384347 0.380524 0.377880 0.376144 0.375744 0.376021 0.374112 0.369819 0.366042 0.363256 0.361560 0.360727 -100 
-100 -100 0.493706 0.489360 0.481583 0.472601 0.462719 0.449189 0.432402 0.418388 0.407250 0.398594 0.391505 0.386434 0.382990 0.380710 0.379577 0.380358 0.382641 0.380738 0.374448 0.369517 0.366205 0.364341 0.363462 -100 
-100 -100 0.489254 0.485242 0.478019 0.469551 0.460048 0.446735 0.430034 0.416029 0.404913 0.396436 0.389691 0.384981 0.381833 0.379762 0.378773 0.379659 0.382096 0.380269 0.373988 0.369144 0.365939 0.364161 0.363327 -100 
-100 -100 0.480978 0.476988 0.469566 0.460273 0.449425 0.436321 0.421433 0.408684 0.398214 0.390187 0.383931 0.379619 0.376699 0.374702 0.373488 0.373546 0.374563 0.372883 0.368353 0.364723 0.362214 0.360758 0.360055 -100 
-100 -100 0.468835 0.464844 0.457260 0.447405 0.435717 0.422902 0.409423 0.397726 0.387884 0.380358 0.374635 0.370796 0.368191 0.366345 0.365113 0.365009 0.366269 0.364771 0.360380 0.357327 0.355304 0.354139 0.353560 -100 
-100 -100 0.451956 0.448042 0.440547 0.430682 0.418934 0.406532 0.393931 0.382945 0.373654 0.366602 0.361374 0.357987 0.355760 0.354198 0.353376 0.354270 0.358496 0.357224 0.350340 0.346749 0.344807 0.343809 0.343304 -100 
-100 -100 0.431123 0.427383 0.420229 0.410828 0.399622 0.387763 0.375682 0.365183 0.356354 0.349680 0.344744 0.341602 0.339595 0.338237 0.337575 0.338533 0.342807 0.341832 0.335512 0.332475 0.330966 0.330178 0.329707 -100 
-100 -100 0.405726 0.402258 0.395720 0.387257 0.377233 0.366049 0.354176 0.343983 0.335649 0.329250 0.324301 0.321139 0.319143 0.317875 0.317092 0.317095 0.318312 0.317710 0.315272 0.314040 0.313550 0.313041 0.312447 -100 
-100 -100 0.377785 0.374668 0.368962 0.361941 0.353822 0.343401 0.331162 0.321000 0.313101 0.306919 0.301808 0.298464 0.296404 0.295261 0.294643 0.294509 0.294847 0.294629 0.293916 0.293799 0.294202 0.293887 0.292975 -100 
-100 -100 0.347341 0.344594 0.339837 0.334568 0.329065 0.319454 0.306309 0.295980 0.289293 0.283370 0.277358 0.273838 0.271693 0.270694 0.270315 0.270347 0.270598 0.270709 0.270915 0.271634 0.273893 0.273709 0.271350 -100 
-100 -100 0.317798 0.315212 0.310770 0.305950 0.301065 0.292151 0.279739 0.270152 0.264102 0.258702 0.253096 0.249838 0.247893 0.247089 0.246914 0.247110 0.247442 0.247691 0.248095 0.248915 0.251204 0.251054 0.248740 -100 
-100 -100 0.290637 0.288004 0.283265 0.277595 0.271267 0.262893 0.252910 0.244895 0.238920 0.234242 0.230257 0.227657 0.226165 0.225575 0.225532 0.225788 0.226115 0.226331 0.226524 0.226874 0.227513 0.227321 0.226491 -100 
-100 -100 0.270485 0.267805 0.262840 0.256591 0.249416 0.241444 0.233036 0.226115 0.220708 0.216605 0.213352 0.211290 0.210118 0.209677 0.209687 0.209935 0.210215 0.210363 0.210408 0.210445 0.210575 0.210340 0.209877 -100 
-100 -100 0.259288 0.256590 0.251525 0.245048 0.237563 0.229812 0.222118 0.215722 0.210593 0.206806 0.203988 0.202210 0.201215 0.200847 0.200874 0.201100 0.201340 0.201442 0.201399 0.201286 0.201149 0.200893 0.200621 -100 
-100 -100 -100 -100 -100 -100 -100 -100 -100 -100 -100 -100 -100 -100 -100 -100 -100 -100 -100 -100 -100 -100 -100 -100 -100 -100 
-100 -100 -100 -100 -100 -100 -100 -100 -100 -100 -100 -100 -100 -100 -100 -100 -100 -100 -100 -100 -100 -100 -100 -100 -100 -100 
-100 -100 -100 -100 -100 -100 -100 -100 -100 -100 -100 -100 -100 -100 -100 -100 -100 -100 -100 -100 -100 -100 -100 -100 -100 -100 
-100 -100 0.377813 0.373632 0.365722 0.355558 0.343922 0.332518 0.321718 0.312601 0.304880 0.298770 0.293817 0.290191 0.287573 0.285850 0.284722 0.284041 0.283477 0.282810 0.282099 0.281668 0.282348 0.281715 0.279909 -100 
-100 -100 0.384315 0.380044 0.371978 0.361644 0.349847 0.338303 0.327391 0.318200 0.310420 0.304208 0.299106 0.295355 0.292675 0.290909 0.289748 0.289071 0.288527 0.287898 0.287426 0.287827 0.291213 0.290566 0.286159 -100 
-100 -100 0.396921 0.392443 0.384007 0.373301 0.361154 0.349315 0.338147 0.328768 0.320823 0.314401 0.309034 0.305079 0.302303 0.300439 0.299148 0.298422 0.297889 0.297387 0.297819 0.301067 0.315346 0.314702 0.299779 -100 
-100 -100 0.414008 0.409130 0.399993 0.388628 0.375923 0.363622 0.352040 0.342303 0.334033 0.327304 0.321643 0.317464 0.314534 0.312513 0.311036 0.310164 0.309511 0.308892 0.309189 0.312328 0.326477 0.325755 0.310808 -100 
-100 -100 0.435580 0.429930 0.419276 0.406783 0.393232 0.380289 0.368125 0.357886 0.349164 0.342051 0.336079 0.331728 0.328678 0.326448 0.324653 0.323490 0.322573 0.321567 0.320642 0.320626 0.323646 0.322751 0.318209 -100 
-100 -100 0.459405 0.452479 0.439371 0.425182 0.410581 0.396908 0.384114 0.373354 0.364209 0.356716 0.350460 0.346084 0.343149 0.340712 0.338366 0.336748 0.335539 0.334227 0.332700 0.331440 0.331267 0.330222 0.328419 -100 
-100 -100 0.490502 0.481891 0.459037 0.442835 0.427096 0.412739 0.399281 0.388010 0.378554 0.370717 0.364127 0.359812 0.357125 0.354547 0.351639 0.349598 0.348176 0.346601 0.344569 0.342641 0.341185 0.339987 0.339074 -100 
-100 -100 0.503470 0.494913 0.472126 0.456098 0.440500 0.425864 0.411717 0.399804 0.389848 0.381671 0.374857 0.370405 0.367643 0.365076 0.362289 0.360471 0.359308 0.357608 0.355037 0.352576 0.350595 0.349228 0.348437 -100 
-100 -100 0.498084 0.491341 0.478708 0.465329 0.451589 0.437090 0.421795 0.408831 0.398048 0.389504 0.382583 0.377836 0.374735 0.372385 0.370531 0.369865 0.369955 0.368243 0.364478 0.361127 0.358554 0.356945 0.356122 -100 
-100 -100 0.497070 0.491833 0.482333 0.472106 0.461327 0.447103 0.429597 0.414887 0.403168 0.394282 0.387284 0.382415 0.379204 0.377273 0.376653 0.377945 0.380648 0.378957 0.372691 0.367671 0.364249 0.362304 0.361381 -100 
-100 -100 0.494547 0.490375 0.483326 0.476293 0.469287 0.455399 0.434822 0.417901 0.405169 0.396026 0.389089 0.384342 0.381324 0.379924 0.380700 0.384666 0.392980 0.391331 0.379558 0.372051 0.367493 0.365193 0.364166 -100 
-100 -100 0.489721 0.485945 0.479564 0.473113 0.466532 0.452916 0.432507 0.415704 0.403097 0.394156 0.387500 0.383031 0.380240 0.379042 0.380024 0.384204 0.392860 0.391283 0.379321 0.371793 0.367278 0.365037 0.364043 -100 
-100 -100 0.481215 0.477344 0.470356 0.462092 0.452698 0.439316 0.422349 0.407989 0.396628 0.388331 0.382182 0.378110 0.375547 0.374248 0.374429 0.376708 0.381210 0.379734 0.372155 0.366779 0.363371 0.361562 0.360730 -100 
-100 -100 0.468938 0.464970 0.457510 0.447979 0.436747 0.423704 0.409289 0.396843 0.386554 0.378914 0.373319 0.369725 0.367491 0.366245 0.366233 0.368399 0.374171 0.372822 0.364234 0.359229 0.356308 0.354818 0.354122 -100 
-100 -100 0.452000 0.448055 0.440518 0.430648 0.418915 0.406326 0.393324 0.382002 0.372496 0.365423 0.360354 0.357231 0.355425 0.354528 0.355413 0.360516 0.375471 0.374294 0.356849 0.349214 0.345709 0.344254 0.343614 -100 
-100 -100 0.431177 0.427373 0.420091 0.410534 0.399182 0.387145 0.374834 0.364140 0.355160 0.348508 0.343778 0.340928 0.339344 0.338609 0.339545 0.344537 0.359404 0.358459 0.341570 0.334505 0.331383 0.330123 0.329543 -100 
-100 -100 0.405847 0.402276 0.395524 0.386798 0.376590 0.365200 0.353043 0.342639 0.334051 0.327695 0.323118 0.320327 0.318745 0.317935 0.317965 0.319571 0.324359 0.323699 0.317522 0.314472 0.312870 0.311993 0.311471 -100 
-100 -100 0.377996 0.374731 0.368732 0.361417 0.353361 0.342679 0.329758 0.319193 0.310848 0.304730 0.300223 0.297422 0.295849 0.295132 0.295053 0.295629 0.297134 0.296760 0.294476 0.293106 0.292232 0.291532 0.290957 -100 
-100 -100 0.347624 0.344711 0.339682 0.334393 0.329877 0.319973 0.305004 0.293735 0.285579 0.279722 0.275276 0.272517 0.271001 0.270439 0.270504 0.270957 0.271572 0.271434 0.270563 0.269879 0.269521 0.268909 0.268136 -100 
-100 -100 0.318087 0.315347 0.310650 0.305836 0.302010 0.292820 0.278544 0.268009 0.260497 0.255151 0.251074 0.248550 0.247194 0.246789 0.247000 0.247523 0.248032 0.248025 0.247517 0.247013 0.246745 0.246183 0.245439 -100 
-100 -100 0.290863 0.288105 0.283120 0.277209 0.271018 0.262431 0.251780 0.243369 0.236933 0.232284 0.228840 0.226702 0.225581 0.225284 0.225533 0.226034 0.226471 0.226495 0.226103 0.225602 0.225160 0.224642 0.224154 -100 
-100 -100 0.270611 0.267855 0.262733 0.256289 0.249011 0.240901 0.232263 0.225157 0.219492 0.215389 0.212416 0.210598 0.209651 0.209408 0.209627 0.210048 0.210402 0.210421 0.210087 0.209606 0.209119 0.208649 0.208289 -100 
-100 -100 0.259337 0.256591 0.251432 0.244829 0.237232 0.229386 0.221589 0.215080 0.209824 0.206024 0.203318 0.201675 0.200820 0.200594 0.200778 0.201135 0.201429 0.201439 0.201139 0.200681 0.200186 0.199751 0.199459 -100 
-100 -100 -100 -100 -100 -100 -100 -100 -100 -100 -100 -100 -100 -100 -100 -100 -100 -100 -100 -100 -100 -100 -100 -100 -100 -100 
-100 -100 -100 -100 -100 -100 -100 -100 -100 -100 -100 -100 -100 -100 -100 -100 -100 -100 -100 -100 -100 -100 -100 -100 -100 -100 
-100 -100 -100 -100 -100 -100 -100 -100 -100 -100 -100 -100 -100 -100 -100 -100 -100 -100 -100 -100 -100 -100 -100 -100 -100 -100 
-100 -100 0.377047 0.372962 0.365220 0.355237 0.343713 0.332262 0.321242 0.311823 0.303838 0.297636 0.292764 0.289293 0.286862 0.285372 0.284521 0.284086 0.283692 0.283081 0.282320 0.281772 0.282318 0.281582 0.279723 -100 
-100 -100 0.383518 0.379356 0.371483 0.361360 0.349690 0.338079 0.326885 0.317305 0.309184 0.302859 0.297870 0.294311 0.291832 0.290327 0.289484 0.289082 0.288726 0.288163 0.287645 0.287927 0.291177 0.290427 0.285966 -100 
-100 -100 0.396048 0.391703 0.383499 0.373043 0.361045 0.349114 0.337577 0.327692 0.319298 0.312738 0.307528 0.303809 0.301235 0.299672 0.298783 0.298382 0.298069 0.297653 0.298044 0.301175 0.315318 0.314574 0.299598 -100 
-100 -100 0.413003 0.408285 0.399415 0.388336 0.375796 0.363393 0.351388 0.341075 0.332296 0.325425 0.319952 0.316049 0.313355 0.311673 0.310630 0.310111 0.309702 0.309191 0.309451 0.312474 0.326488 0.325680 0.310683 -100 
-100 -100 0.434431 0.428951 0.418594 0.406426 0.393079 0.380019 0.367384 0.356536 0.347292 0.340035 0.334282 0.330264 0.327543 0.325675 0.324291 0.323504 0.322876 0.321985 0.321004 0.320865 0.323769 0.322789 0.318196 -100 
-100 -100 0.458134 0.451392 0.438614 0.424807 0.410479 0.396668 0.383298 0.371833 0.362095 0.354462 0.348504 0.344543 0.342018 0.339985 0.338077 0.336895 0.336052 0.334866 0.333237 0.331826 0.331548 0.330420 0.328551 -100 
-100 -100 0.489202 0.480780 0.458282 0.442517 0.427128 0.412600 0.398409 0.386279 0.376072 0.368099 0.361955 0.358159 0.355960 0.353841 0.351423 0.349900 0.348932 0.347503 0.345317 0.343206 0.341666 0.340386 0.339370 -100 
-100 -100 0.502284 0.493892 0.471405 0.455751 0.440441 0.425607 0.410725 0.397965 0.387270 0.378979 0.372622 0.368698 0.366432 0.364351 0.362084 0.360815 0.360130 0.358596 0.355876 0.353229 0.351161 0.349722 0.348831 -100 
-100 -100 0.497175 0.490522 0.478052 0.464863 0.451227 0.436500 0.420625 0.407005 0.395693 0.387058 0.380461 0.376153 0.373500 0.371618 0.370287 0.370159 0.370705 0.369166 0.365299 0.361789 0.359110 0.357428 0.356545 -100 
-100 -100 0.496503 0.491282 0.481806 0.471589 0.460745 0.446264 0.428298 0.413084 0.400973 0.392021 0.385270 0.380761 0.377941 0.376466 0.376394 0.378236 0.381382 0.379872 0.373535 0.368363 0.364815 0.362791 0.361823 -100 
-100 -100 0.494298 0.490082 0.482949 0.475796 0.468613 0.454449 0.433480 0.416145 0.403103 0.393921 0.387202 0.382770 0.380099 0.379150 0.380501 0.385032 0.393783 0.392311 0.380465 0.372787 0.368074 0.365681 0.364609 -100 
-100 -100 0.489669 0.485821 0.479298 0.472660 0.465850 0.451964 0.431221 0.414083 0.401236 0.392302 0.385877 0.381735 0.379295 0.378531 0.380024 0.384697 0.393727 0.392298 0.380249 0.372535 0.367845 0.365505 0.364465 -100 
-100 -100 0.481253 0.477296 0.470146 0.461680 0.452057 0.438433 0.421203 0.406605 0.395104 0.386872 0.381005 0.377337 0.375212 0.374293 0.374801 0.377387 0.382131 0.380730 0.373043 0.367481 0.363899 0.361981 0.361097 -100 
-100 -100 0.468984 0.464931 0.457314 0.447591 0.436152 0.422908 0.408302 0.395706 0.385367 0.377863 0.372632 0.369570 0.367909 0.366993 0.367068 0.369306 0.375151 0.373788 0.365057 0.359852 0.356747 0.355138 0.354386 -100 
-100 -100 0.452026 0.448003 0.440314 0.430263 0.418338 0.405585 0.392451 0.381042 0.371546 0.364670 0.360051 0.357596 0.356538 0.355939 0.356662 0.361626 0.376502 0.375227 0.357591 0.349715 0.345990 0.344399 0.343698 -100 
-100 -100 0.431150 0.427281 0.419850 0.410105 0.398547 0.386372 0.373974 0.363223 0.354258 0.347819 0.343551 0.341372 0.340528 0.340081 0.340832 0.345655 0.360404 0.359323 0.342187 0.334812 0.331400 0.329979 0.329340 -100 
-100 -100 0.405763 0.402119 0.395206 0.386246 0.375774 0.364241 0.352052 0.341611 0.333012 0.326826 0.322661 0.320429 0.319420 0.318897 0.318930 0.320515 0.325272 0.324465 0.317961 0.314496 0.312498 0.311413 0.310849 -100 
-100 -100 0.377857 0.374504 0.368297 0.360639 0.352178 0.341341 0.328489 0.317919 0.309518 0.303536 0.299426 0.297110 0.296001 0.295588 0.295676 0.296392 0.297963 0.297436 0.294729 0.292792 0.291354 0.290398 0.289838 -100 
-100 -100 0.347431 0.344418 0.339125 0.333365 0.328273 0.318206 0.303439 0.292215 0.283927 0.278192 0.274197 0.271901 0.270791 0.270548 0.270882 0.271582 0.272333 0.272036 0.270645 0.269237 0.268078 0.267179 0.266568 -100 
-100 -100 0.317853 0.315034 0.310100 0.304841 0.300455 0.291126 0.277060 0.266562 0.258895 0.253652 0.249979 0.247850 0.246825 0.246719 0.247211 0.247996 0.248645 0.248502 0.247497 0.246293 0.245241 0.244417 0.243842 -100 
-100 -100 0.290634 0.287824 0.282695 0.276518 0.269993 0.261298 0.250732 0.242300 0.235763 0.231168 0.227968 0.226096 0.225213 0.225139 0.225613 0.226324 0.226875 0.226793 0.226040 0.225044 0.224104 0.223376 0.222923 -100 
-100 -100 0.270381 0.267598 0.262405 0.255835 0.248394 0.240210 0.231570 0.224416 0.218682 0.214605 0.211769 0.210113 0.209323 0.209236 0.209616 0.210183 0.210613 0.210561 0.209995 0.209201 0.208410 0.207790 0.207419 -100 
-100 -100 0.259105 0.256344 0.251147 0.244481 0.236799 0.228897 0.221068 0.214509 0.209207 0.205421 0.202798 0.201262 0.200522 0.200414 0.200721 0.201185 0.201532 0.201492 0.201034 0.200363 0.199667 0.199119 0.198799 -100 
-100 -100 -100 -100 -100 -100 -100 -100 -100 -100 -100 -100 -100 -100 -100 -100 -100 -100 -100 -100 -100 -100 -100 -100 -100 -100 
-100 -100 -100 -100 -100 -100 -100 -100 -100 -100 -100 -100 -100 -100 -100 -100 -100 -100 -100 -100 -100 -100 -100 -100 -100 -100 
-100 -100 -100 -100 -100 -100 -100 -100 -100 -100 -100 -100 -100 -100 -100 -100 -100 -100 -100 -100 -100 -100 -100 -100 -100 -100 
-100 -100 0.375687 0.371777 0.364359 0.354738 0.343501 0.332112 0.320928 0.311262 0.303068 0.296794 0.291979 0.288635 0.286362 0.285031 0.284326 0.283981 0.283612 0.282951 0.281979 0.281001 0.280391 0.279551 0.278603 -100 
-100 -100 0.382058 0.378101 0.370610 0.360915 0.349583 0.338032 0.326619 0.316721 0.308334 0.301912 0.296985 0.293566 0.291255 0.289920 0.289237 0.288933 0.288598 0.287948 0.287028 0.286293 0.286454 0.285583 0.283855 -100 
-100 -100 0.394320 0.390236 0.382526 0.372612 0.361038 0.349169 0.337338 0.327040 0.318301 0.311613 0.306474 0.302913 0.300519 0.299149 0.298467 0.298198 0.297905 0.297283 0.296574 0.296615 0.299595 0.298681 0.294170 -100 
-100 -100 0.410685 0.406326 0.398143 0.387764 0.375762 0.363432 0.351080 0.340299 0.331142 0.324121 0.318722 0.314984 0.312482 0.311032 0.310285 0.310003 0.309708 0.309004 0.308122 0.308001 0.310874 0.309877 0.305297 -100 
-100 -100 0.430652 0.425774 0.416683 0.405548 0.392960 0.380024 0.366964 0.355592 0.345935 0.338529 0.332844 0.328957 0.326396 0.324838 0.323949 0.323629 0.323340 0.322432 0.320911 0.319604 0.319372 0.318233 0.316314 -100 
-100 -100 0.451819 0.446161 0.435707 0.423623 0.410496 0.396882 0.382887 0.370747 0.360523 0.352718 0.346794 0.342867 0.340392 0.338763 0.337683 0.337355 0.337169 0.336075 0.333969 0.331903 0.330556 0.329250 0.328009 -100 
-100 -100 0.472766 0.466230 0.453947 0.440942 0.427456 0.413205 0.398104 0.385086 0.374247 0.366064 0.359950 0.356068 0.353776 0.352141 0.350906 0.350630 0.350631 0.349379 0.346699 0.344080 0.342266 0.340781 0.339568 -100 
-100 -100 0.486011 0.479422 0.467051 0.453941 0.440307 0.425705 0.410061 0.396548 0.385312 0.376849 0.370546 0.366555 0.364218 0.362616 0.361502 0.361418 0.361601 0.360263 0.357216 0.354213 0.352066 0.350442 0.349240 -100 
-100 -100 0.491443 0.485637 0.474969 0.462725 0.449387 0.434731 0.418890 0.405143 0.393678 0.385028 0.378545 0.374317 0.371748 0.370253 0.369620 0.370037 0.370655 0.369290 0.365784 0.362319 0.359671 0.357906 0.356872 -100 
-100 -100 0.493592 0.488542 0.479322 0.468433 0.456237 0.441671 0.425013 0.410638 0.398853 0.390079 0.383544 0.379242 0.376616 0.375380 0.375428 0.376806 0.378542 0.377174 0.372576 0.368257 0.365049 0.363080 0.362075 -100 
-100 -100 0.493062 0.488575 0.480537 0.471204 0.460797 0.446412 0.428376 0.413052 0.400900 0.392103 0.385700 0.381564 0.379134 0.378238 0.378993 0.381610 0.385333 0.383958 0.377365 0.371842 0.368010 0.365829 0.364795 -100 
-100 -100 0.489197 0.484945 0.477281 0.468256 0.458070 0.443921 0.426171 0.411123 0.399245 0.390757 0.384730 0.380999 0.378912 0.378148 0.378822 0.381301 0.384974 0.383571 0.376951 0.371484 0.367712 0.365589 0.364594 -100 
-100 -100 0.481156 0.476896 0.468977 0.459083 0.447548 0.433711 0.418015 0.404528 0.393616 0.385786 0.380436 0.377402 0.375894 0.375049 0.374801 0.375786 0.377550 0.376071 0.371156 0.366914 0.363841 0.362030 0.361160 -100 
-100 -100 0.469034 0.464781 0.456704 0.446278 0.433966 0.420552 0.406492 0.394342 0.384348 0.377263 0.372745 0.370672 0.370051 0.369201 0.368024 0.367995 0.369415 0.367829 0.362958 0.359266 0.356656 0.355114 0.354359 -100 
-100 -100 0.452142 0.447973 0.439970 0.429549 0.417220 0.404330 0.391340 0.380107 0.370868 0.364464 0.360784 0.359728 0.360352 0.359677 0.357808 0.357979 0.361824 0.360182 0.352651 0.348302 0.345663 0.344234 0.343544 -100 
-100 -100 0.431167 0.427185 0.419522 0.409522 0.397678 0.385388 0.373075 0.362438 0.353698 0.347704 0.344364 0.343582 0.344429 0.343916 0.342121 0.342266 0.346056 0.344580 0.337429 0.333417 0.330999 0.329690 0.329050 -100 
-100 -100 0.405510 0.401796 0.394702 0.385442 0.374498 0.362879 0.351001 0.340751 0.332341 0.326503 0.323026 0.321772 0.321817 0.321415 0.320405 0.320189 0.321243 0.320138 0.316611 0.314033 0.312160 0.310998 0.310397 -100 
-100 -100 0.377365 0.373944 0.367485 0.359205 0.349568 0.338661 0.326858 0.316806 0.308642 0.302925 0.299297 0.297605 0.297143 0.296940 0.296755 0.297003 0.297535 0.296807 0.294657 0.292629 0.290941 0.289817 0.289218 -100 
-100 -100 0.346746 0.343624 0.337865 0.330782 0.323000 0.312853 0.300684 0.290688 0.282804 0.277314 0.273704 0.271821 0.271126 0.271128 0.271594 0.272409 0.273182 0.272748 0.271023 0.269155 0.267527 0.266419 0.265818 -100 
-100 -100 0.317119 0.314196 0.308822 0.302271 0.295166 0.285764 0.274360 0.265082 0.257803 0.252749 0.249372 0.247532 0.246808 0.246920 0.247648 0.248701 0.249604 0.249360 0.247898 0.246211 0.244708 0.243684 0.243126 -100 
-100 -100 0.289954 0.287118 0.281826 0.275134 0.267495 0.258770 0.249271 0.241307 0.234923 0.230434 0.227410 0.225730 0.225043 0.225144 0.225817 0.226751 0.227477 0.227337 0.226289 0.224951 0.223719 0.222853 0.222383 -100 
-100 -100 0.269800 0.267019 0.261786 0.255064 0.247269 0.239063 0.230737 0.223711 0.218025 0.214011 0.211291 0.209765 0.209113 0.209151 0.209672 0.210380 0.210919 0.210837 0.210096 0.209102 0.208136 0.207432 0.207044 -100 
-100 -100 0.258596 0.255846 0.250648 0.243944 0.236157 0.228235 0.220475 0.213939 0.208654 0.204913 0.202374 0.200938 0.200303 0.200294 0.200703 0.201260 0.201671 0.201614 0.201057 0.200266 0.199464 0.198861 0.198526 -100 
-100 -100 -100 -100 -100 -100 -100 -100 -100 -100 -100 -100 -100 -100 -100 -100 -100 -100 -100 -100 -100 -100 -100 -100 -100 -100 
-100 -100 -100 -100 -100 -100 -100 -100 -100 -100 -100 -100 -100 -100 -100 -100 -100 -100 -100 -100 -100 -100 -100 -100 -100 -100 
-100 -100 -100 -100 -100 -100 -100 -100 -100 -100 -100 -100 -100 -100 -100 -100 -100 -100 -100 -100 -100 -100 -100 -100 -100 -100 
-100 -100 0.374052 0.370354 0.363322 0.354157 0.343296 0.332030 0.320722 0.310848 0.302503 0.296198 0.291461 0.288256 0.286133 0.284915 0.284258 0.283890 0.283450 0.282692 0.281571 0.280348 0.279294 0.278359 0.277659 -100 
-100 -100 0.380314 0.376604 0.369568 0.360417 0.349534 0.338117 0.326522 0.316343 0.307751 0.301272 0.296420 0.293145 0.290989 0.289770 0.289138 0.288811 0.288402 0.287637 0.286490 0.285288 0.284417 0.283443 0.282500 -100 
-100 -100 0.392307 0.388532 0.381397 0.372166 0.361156 0.349436 0.337344 0.326669 0.317657 0.310879 0.305811 0.302401 0.300173 0.298938 0.298340 0.298085 0.297741 0.296963 0.295794 0.294714 0.294589 0.293549 0.291758 -100 
-100 -100 0.408114 0.404161 0.396731 0.387214 0.375924 0.363766 0.351070 0.339841 0.330369 0.323241 0.317911 0.314326 0.312002 0.310738 0.310185 0.310057 0.309837 0.308997 0.307580 0.306254 0.305975 0.304829 0.302957 -100 
-100 -100 0.426970 0.422699 0.414743 0.404830 0.393272 0.380550 0.366953 0.355001 0.344978 0.337454 0.331825 0.328062 0.325659 0.324388 0.323945 0.324107 0.324196 0.323248 0.321229 0.319197 0.317845 0.316525 0.315279 -100 
-100 -100 0.446291 0.441621 0.433081 0.422980 0.411580 0.398244 0.383210 0.370137 0.359400 0.351428 0.345515 0.341623 0.339224 0.338019 0.337799 0.338499 0.339179 0.338138 0.335330 0.332570 0.330808 0.329251 0.327842 -100 
-100 -100 0.464928 0.459872 0.450659 0.440635 0.429795 0.415893 0.399041 0.384581 0.373012 0.364586 0.358419 0.354454 0.352121 0.351030 0.351078 0.352379 0.353730 0.352626 0.349044 0.345750 0.344084 0.342283 0.340211 -100 
-100 -100 0.478405 0.473217 0.463757 0.453417 0.442213 0.427915 0.410652 0.395823 0.383941 0.375275 0.368940 0.364875 0.362507 0.361451 0.361611 0.363073 0.364553 0.363390 0.359557 0.355980 0.354074 0.352154 0.350057 -100 
-100 -100 0.486569 0.481503 0.472240 0.461252 0.448871 0.434368 0.418003 0.403800 0.392121 0.383452 0.377047 0.372886 0.370413 0.369342 0.369518 0.370807 0.372021 0.370795 0.367054 0.363304 0.360682 0.358737 0.357302 -100 
-100 -100 0.490932 0.486043 0.476992 0.465819 0.452958 0.438402 0.422501 0.408662 0.397152 0.388562 0.382220 0.378109 0.375675 0.374697 0.375000 0.376348 0.377611 0.376342 0.372446 0.368466 0.365410 0.363408 0.362275 -100 
-100 -100 0.491791 0.487078 0.478349 0.467461 0.454884 0.440398 0.424398 0.410560 0.399143 0.390719 0.384619 0.380780 0.378611 0.377814 0.378281 0.379884 0.381651 0.380325 0.375788 0.371389 0.368001 0.365918 0.364873 -100 
-100 -100 0.488680 0.484076 0.475496 0.464684 0.452137 0.437842 0.422219 0.408756 0.397694 0.389659 0.384054 0.380794 0.379133 0.378412 0.378507 0.379633 0.381046 0.379608 0.375151 0.370887 0.367586 0.365576 0.364594 -100 
-100 -100 0.481032 0.476488 0.467900 0.456876 0.443958 0.429989 0.415431 0.402862 0.392519 0.385157 0.380431 0.378236 0.377594 0.376827 0.375714 0.375392 0.375464 0.373806 0.370129 0.366571 0.363739 0.361965 0.361088 -100 
-100 -100 0.469135 0.464672 0.456137 0.445106 0.432142 0.418621 0.405009 0.393298 0.383715 0.377183 0.373633 0.373050 0.374183 0.373417 0.370491 0.368469 0.367511 0.365544 0.362081 0.358997 0.356547 0.354996 0.354215 -100 
-100 -100 0.452471 0.448113 0.439692 0.428904 0.416260 0.403290 0.390459 0.379461 0.370585 0.364856 0.362552 0.363864 0.367905 0.367264 0.361742 0.358303 0.357231 0.355012 0.350876 0.347784 0.345475 0.344050 0.343331 -100 
-100 -100 0.431363 0.427241 0.419253 0.409016 0.396978 0.384634 0.372416 0.361947 0.353526 0.348180 0.346202 0.347783 0.352054 0.351588 0.346185 0.342824 0.341820 0.339753 0.335851 0.332967 0.330805 0.329468 0.328790 -100 
-100 -100 0.405228 0.401462 0.394224 0.384801 0.373632 0.361988 0.350298 0.340219 0.332054 0.326684 0.324130 0.324347 0.326150 0.325885 0.323302 0.321466 0.320639 0.319116 0.316424 0.314004 0.312041 0.310767 0.310113 -100 
-100 -100 0.376727 0.373294 0.366746 0.358210 0.348055 0.337150 0.325875 0.316124 0.308173 0.302759 0.299677 0.298786 0.299200 0.299191 0.298528 0.298325 0.298368 0.297400 0.295157 0.292826 0.290866 0.289584 0.288931 -100 
-100 -100 0.345874 0.342745 0.336841 0.329214 0.320241 0.310112 0.299184 0.289796 0.282177 0.276900 0.273608 0.272146 0.271893 0.272121 0.272662 0.273649 0.274664 0.274109 0.271861 0.269484 0.267486 0.266201 0.265553 -100 
-100 -100 0.316185 0.313268 0.307779 0.300721 0.292446 0.283069 0.272900 0.264203 0.257153 0.252247 0.249070 0.247473 0.247007 0.247330 0.248297 0.249709 0.251029 0.250725 0.248724 0.246541 0.244698 0.243517 0.242922 -100 
-100 -100 0.289109 0.286306 0.281013 0.274163 0.266085 0.257383 0.248371 0.240634 0.234352 0.229953 0.227060 0.225534 0.225009 0.225268 0.226148 0.227369 0.228361 0.228200 0.226840 0.225173 0.223721 0.222758 0.222265 -100 
-100 -100 0.269101 0.266354 0.261155 0.254417 0.246505 0.238308 0.230125 0.223166 0.217527 0.213574 0.210949 0.209532 0.208992 0.209141 0.209793 0.210668 0.211358 0.211273 0.210375 0.209217 0.208142 0.207394 0.206998 -100 
-100 -100 0.258005 0.255282 0.250120 0.243432 0.235622 0.227701 0.219973 0.213456 0.208197 0.204507 0.202047 0.200699 0.200155 0.200230 0.200725 0.201379 0.201873 0.201823 0.201194 0.200326 0.199476 0.198855 0.198518 -100 
-100 -100 -100 -100 -100 -100 -100 -100 -100 -100 -100 -100 -100 -100 -100 -100 -100 -100 -100 -100 -100 -100 -100 -100 -100 -100 
-100 -100 -100 -100 -100 -100 -100 -100 -100 -100 -100 -100 -100 -100 -100 -100 -100 -100 -100 -100 -100 -100 -100 -100 -100 -100 
-100 -100 -100 -100 -100 -100 -100 -100 -100 -100 -100 -100 -100 -100 -100 -100 -100 -100 -100 -100 -100 -100 -100 -100 -100 -100 
-100 -100 0.372347 0.368828 0.362132 0.353359 0.342841 0.331717 0.320361 0.310391 0.302011 0.295770 0.291190 0.288179 0.286238 0.285112 0.284438 0.283968 0.283378 0.282471 0.281182 0.279769 0.278441 0.277413 0.276797 -100 
-100 -100 0.378523 0.375020 0.368374 0.359688 0.349214 0.337949 0.326263 0.315935 0.307270 0.300840 0.296141 0.293066 0.291098 0.289973 0.289319 0.288883 0.288320 0.287394 0.286043 0.284575 0.283237 0.282168 0.281482 -100 
-100 -100 0.390323 0.386800 0.380148 0.371493 0.360998 0.349449 0.337193 0.326292 0.317155 0.310404 0.305487 0.302284 0.300256 0.299130 0.298532 0.298193 0.297717 0.296762 0.295277 0.293698 0.292409 0.291264 0.290368 -100 
-100 -100 0.405790 0.402150 0.395318 0.386519 0.375889 0.363918 0.350950 0.339410 0.329768 0.322653 0.317471 0.314096 0.311983 0.310876 0.310417 0.310331 0.310100 0.309109 0.307305 0.305416 0.303963 0.302695 0.301677 -100 
-100 -100 0.424048 0.420200 0.413088 0.404206 0.393675 0.381156 0.366975 0.354505 0.344224 0.336683 0.331190 0.327623 0.325437 0.324413 0.324288 0.324801 0.325187 0.324159 0.321678 0.319183 0.317417 0.315932 0.314713 -100 
-100 -100 0.442504 0.438469 0.431261 0.422880 0.413327 0.400228 0.383866 0.369751 0.358533 0.350470 0.344654 0.340912 0.338706 0.337876 0.338323 0.339876 0.341339 0.340306 0.336809 0.333579 0.331949 0.330157 0.328085 -100 
-100 -100 0.460081 0.455928 0.448827 0.441447 0.433612 0.419995 0.400739 0.384487 0.372106 0.363479 0.357351 0.353467 0.351280 0.350684 0.351760 0.354421 0.357056 0.356068 0.351645 0.348097 0.347571 0.345481 0.341651 -100 
-100 -100 0.473743 0.469400 0.461937 0.454083 0.445721 0.431676 0.412101 0.395564 0.382920 0.374078 0.367783 0.363795 0.361569 0.361017 0.362220 0.365054 0.367816 0.366805 0.362203 0.358427 0.357693 0.355499 0.351646 -100 
-100 -100 0.483341 0.478725 0.470417 0.460654 0.449609 0.435241 0.417844 0.402882 0.390905 0.382223 0.375929 0.371904 0.369619 0.368946 0.369829 0.371994 0.373959 0.372844 0.368671 0.364651 0.362367 0.360229 0.358041 -100 
-100 -100 0.488900 0.484108 0.475229 0.464147 0.451325 0.436810 0.420977 0.407225 0.395827 0.387379 0.381217 0.377299 0.375086 0.374379 0.375019 0.376665 0.378044 0.376854 0.373033 0.369028 0.366060 0.363967 0.362578 -100 
-100 -100 0.490622 0.485774 0.476678 0.465095 0.451617 0.437109 0.421979 0.408829 0.397836 0.389677 0.383827 0.380249 0.378351 0.377717 0.378163 0.379528 0.380678 0.379393 0.375548 0.371460 0.368205 0.366111 0.364997 -100 
-100 -100 0.488025 0.483210 0.474109 0.462423 0.448800 0.434461 0.419829 0.407163 0.396600 0.388895 0.383636 0.380789 0.379586 0.378978 0.378742 0.379327 0.379878 0.378413 0.374716 0.370818 0.367648 0.365645 0.364640 -100 
-100 -100 0.480735 0.476001 0.466981 0.455354 0.441775 0.427770 0.413802 0.401767 0.391841 0.384859 0.380695 0.379323 0.379811 0.379142 0.377030 0.375840 0.375059 0.373239 0.369953 0.366571 0.363776 0.361978 0.361076 -100 
-100 -100 0.469197 0.464554 0.455609 0.444198 0.430897 0.417362 0.404054 0.392687 0.383486 0.377453 0.374858 0.375969 0.379907 0.379218 0.373574 0.369753 0.367394 0.365067 0.361980 0.359019 0.356567 0.354967 0.354152 -100 
-100 -100 0.453108 0.448511 0.439501 0.428379 0.415552 0.402587 0.389936 0.379205 0.370734 0.365684 0.364990 0.369664 0.380891 0.380294 0.367541 0.360359 0.356515 0.353702 0.350502 0.347713 0.345455 0.343984 0.343230 -100 
-100 -100 0.431909 0.427587 0.419074 0.408588 0.396442 0.384123 0.372050 0.361804 0.353755 0.349073 0.348697 0.353637 0.365141 0.364722 0.352056 0.344994 0.341274 0.338609 0.335568 0.332923 0.330779 0.329388 0.328675 -100 
-100 -100 0.405018 0.401191 0.393771 0.384256 0.373021 0.361417 0.349883 0.339988 0.332093 0.327163 0.325530 0.327420 0.332032 0.331856 0.326621 0.323161 0.321242 0.319338 0.316667 0.314150 0.312060 0.310701 0.310010 -100 
-100 -100 0.376072 0.372647 0.366065 0.357470 0.347176 0.336321 0.325297 0.315734 0.307981 0.302834 0.300250 0.300143 0.301680 0.301800 0.300308 0.299633 0.299527 0.298360 0.295729 0.293106 0.290933 0.289551 0.288862 -100 
-100 -100 0.344989 0.341891 0.335982 0.328226 0.318898 0.308824 0.298372 0.289248 0.281800 0.276693 0.273658 0.272548 0.272727 0.273118 0.273691 0.274900 0.277699 0.277063 0.272823 0.269946 0.267611 0.266213 0.265532 -100 
-100 -100 0.315262 0.312388 0.306915 0.299745 0.291121 0.281797 0.272086 0.263624 0.256708 0.251920 0.248897 0.247482 0.247228 0.247711 0.248921 0.250734 0.253938 0.253613 0.249662 0.247000 0.244841 0.243569 0.242953 -100 
-100 -100 0.288302 0.285543 0.280298 0.273440 0.265249 0.256584 0.247765 0.240132 0.233925 0.229605 0.226814 0.225399 0.224995 0.225371 0.226420 0.227895 0.229287 0.229130 0.227372 0.225451 0.223848 0.222840 0.222342 -100 
-100 -100 0.268453 0.265740 0.260586 0.253869 0.245934 0.237756 0.229641 0.222726 0.217132 0.213239 0.210693 0.209358 0.208903 0.209129 0.209886 0.210902 0.211799 0.211728 0.210651 0.209383 0.208250 0.207494 0.207104 -100 
-100 -100 0.257469 0.254771 0.249644 0.242978 0.235169 0.227255 0.219548 0.213051 0.207826 0.204186 0.201793 0.200517 0.200042 0.200174 0.200730 0.201459 0.202034 0.202001 0.201329 0.200429 0.199573 0.198965 0.198640 -100 
-100 -100 -100 -100 -100 -100 -100 -100 -100 -100 -100 -100 -100 -100 -100 -100 -100 -100 -100 -100 -100 -100 -100 -100 -100 -100 
-100 -100 -100 -100 -100 -100 -100 -100 -100 -100 -100 -100 -100 -100 -100 -100 -100 -100 -100 -100 -100 -100 -100 -100 -100 -100 
-100 -100 -100 -100 -100 -100 -100 -100 -100 -100 -100 -100 -100 -100 -100 -100 -100 -100 -100 -100 -100 -100 -100 -100 -100 -100 
-100 -100 0.370859 0.367411 0.360835 0.352198 0.341811 0.330805 0.319571 0.309745 0.301552 0.295534 0.291215 0.288476 0.286753 0.285702 0.284942 0.284286 0.283478 0.282371 0.280901 0.279324 0.277838 0.276725 0.276096 -100 
-100 -100 0.376991 0.373561 0.367041 0.358496 0.348159 0.337020 0.325467 0.315298 0.306833 0.300637 0.296207 0.293415 0.291676 0.290622 0.289863 0.289219 0.288420 0.287283 0.285742 0.284091 0.282556 0.281403 0.280742 -100 
-100 -100 0.388720 0.385276 0.378753 0.370243 0.359889 0.348476 0.336366 0.325639 0.316715 0.310211 0.305572 0.302665 0.300874 0.299822 0.299106 0.298540 0.297814 0.296643 0.294951 0.293148 0.291536 0.290312 0.289563 -100 
-100 -100 0.404114 0.400557 0.393854 0.385192 0.374692 0.362861 0.350042 0.338675 0.329238 0.322376 0.317474 0.314391 0.312510 0.311496 0.310943 0.310655 0.310189 0.309009 0.307016 0.304914 0.303140 0.301807 0.300944 -100 
-100 -100 0.422320 0.418544 0.411555 0.402797 0.392383 0.379984 0.365938 0.353629 0.343542 0.336231 0.331002 0.327708 0.325746 0.324832 0.324680 0.325065 0.325289 0.324115 0.321497 0.318860 0.316926 0.315381 0.314200 -100 
-100 -100 0.440697 0.436735 0.429659 0.421388 0.411931 0.398931 0.382688 0.368716 0.357673 0.349816 0.344237 0.340729 0.338716 0.338022 0.338531 0.340055 0.341439 0.340320 0.336736 0.333416 0.331688 0.329845 0.327772 -100 
-100 -100 0.458157 0.454093 0.447161 0.439885 0.432123 0.418589 0.399442 0.383324 0.371100 0.362659 0.356734 0.353036 0.350999 0.350560 0.351782 0.354507 0.357138 0.356123 0.351663 0.348067 0.347483 0.345356 0.341511 -100 
-100 -100 0.471894 0.467625 0.460293 0.452493 0.444153 0.430179 0.410726 0.394333 0.381839 0.373173 0.367058 0.363226 0.361126 0.360743 0.362123 0.365059 0.367851 0.366863 0.362271 0.358483 0.357715 0.355501 0.351635 -100 
-100 -100 0.481780 0.477174 0.468874 0.459057 0.447948 0.433634 0.416413 0.401640 0.389838 0.381321 0.375191 0.371316 0.369164 0.368643 0.369672 0.371921 0.373921 0.372851 0.368737 0.364752 0.362470 0.360321 0.358122 -100 
-100 -100 0.487573 0.482742 0.473766 0.462505 0.449495 0.435029 0.419481 0.406008 0.394827 0.386545 0.380527 0.376742 0.374656 0.374072 0.374809 0.376492 0.377875 0.376746 0.373043 0.369129 0.366201 0.364112 0.362717 -100 
-100 -100 0.489477 0.484560 0.475291 0.463409 0.449595 0.435141 0.420449 0.407691 0.396965 0.388974 0.383242 0.379765 0.377969 0.377425 0.377916 0.379263 0.380362 0.379148 0.375487 0.371540 0.368356 0.366281 0.365165 -100 
-100 -100 0.487032 0.482156 0.472887 0.460913 0.446962 0.432697 0.418520 0.406261 0.395967 0.388415 0.383230 0.380443 0.379314 0.378771 0.378537 0.379074 0.379551 0.378160 0.374656 0.370901 0.367798 0.365821 0.364814 -100 
-100 -100 0.479897 0.475127 0.466015 0.454237 0.440507 0.426597 0.412970 0.401276 0.391600 0.384727 0.380574 0.379228 0.379798 0.379157 0.376977 0.375708 0.374851 0.373085 0.369959 0.366689 0.363945 0.362155 0.361244 -100 
-100 -100 0.468473 0.463827 0.454865 0.443424 0.430115 0.416708 0.403681 0.392634 0.383698 0.377748 0.375104 0.376230 0.380307 0.379605 0.373745 0.369738 0.367215 0.364915 0.362009 0.359152 0.356743 0.355142 0.354312 -100 
-100 -100 0.452444 0.447870 0.438895 0.427817 0.415062 0.402256 0.389878 0.379486 0.371317 0.366347 0.365574 0.370298 0.381791 0.381137 0.367928 0.360363 0.356133 0.353322 0.350439 0.347806 0.345613 0.344150 0.343383 -100 
-100 -100 0.431239 0.426959 0.418505 0.408087 0.396029 0.383877 0.372061 0.362137 0.354375 0.349772 0.349311 0.354290 0.366040 0.365555 0.352421 0.344967 0.340854 0.338190 0.335459 0.332969 0.330892 0.329527 0.328809 -100 
-100 -100 0.404308 0.400518 0.393152 0.383696 0.372530 0.361062 0.349749 0.340114 0.332446 0.327580 0.325880 0.327757 0.332467 0.332233 0.326743 0.323074 0.320985 0.319091 0.316572 0.314156 0.312129 0.310803 0.310119 -100 
-100 -100 0.375295 0.371900 0.365354 0.356783 0.346502 0.335750 0.324934 0.315585 0.308008 0.302930 0.300327 0.300205 0.301763 0.301839 0.300217 0.299434 0.299253 0.298107 0.295576 0.293048 0.290953 0.289622 0.288956 -100 
-100 -100 0.344173 0.341098 0.335200 0.327414 0.318011 0.308017 0.297803 0.288884 0.281591 0.276568 0.273558 0.272452 0.272629 0.272986 0.273481 0.274615 0.277367 0.276760 0.272611 0.269838 0.267596 0.266270 0.265626 -100 
-100 -100 0.314483 0.311636 0.306165 0.298947 0.290221 0.280963 0.271466 0.263178 0.256386 0.251695 0.248722 0.247327 0.247064 0.247530 0.248683 0.250426 0.253580 0.253293 0.249434 0.246880 0.244814 0.243629 0.243058 -100 
-100 -100 0.287670 0.284925 0.279683 0.272798 0.264560 0.255932 0.247234 0.239718 0.233608 0.229364 0.226626 0.225244 0.224847 0.225208 0.226212 0.227632 0.228990 0.228860 0.227183 0.225365 0.223857 0.222922 0.222465 -100 
-100 -100 0.267978 0.265272 0.260117 0.253383 0.245425 0.237264 0.229213 0.222371 0.216846 0.213012 0.210515 0.209217 0.208780 0.209000 0.209727 0.210703 0.211579 0.211530 0.210521 0.209341 0.208291 0.207597 0.207241 -100 
-100 -100 0.257093 0.254398 0.249269 0.242590 0.234765 0.226858 0.219187 0.212738 0.207565 0.203972 0.201626 0.200387 0.199935 0.200069 0.200604 0.201304 0.201866 0.201854 0.201240 0.200417 0.199634 0.199079 0.198783 -100 
-100 -100 -100 -100 -100 -100 -100 -100 -100 -100 -100 -100 -100 -100 -100 -100 -100 -100 -100 -100 -100 -100 -100 -100 -100 -100 
-100 -100 -100 -100 -100 -100 -100 -100 -100 -100 -100 -100 -100 -100 -100 -100 -100 -100 -100 -100 -100 -100 -100 -100 -100 -100 
-100 -100 -100 -100 -100 -100 -100 -100 -100 -100 -100 -100 -100 -100 -100 -100 -100 -100 -100 -100 -100 -100 -100 -100 -100 -100 
-100 -100 0.369697 0.366196 0.359507 0.350727 0.340246 0.329323 0.318382 0.308945 0.301171 0.295529 0.291577 0.289179 0.287716 0.286713 0.285780 0.284846 0.283738 0.282379 0.280696 0.278957 0.277340 0.276152 0.275497 -100 
-100 -100 0.375835 0.372329 0.365648 0.356898 0.346414 0.335363 0.324170 0.314476 0.306500 0.300717 0.296673 0.294241 0.292779 0.291763 0.290793 0.289825 0.288692 0.287288 0.285532 0.283716 0.282042 0.280817 0.280142 -100 
-100 -100 0.387630 0.384066 0.377298 0.368479 0.357883 0.346556 0.334906 0.324766 0.316420 0.310372 0.306139 0.303610 0.302114 0.301082 0.300098 0.299144 0.298030 0.296577 0.294689 0.292738 0.290968 0.289681 0.288965 -100 
-100 -100 0.403223 0.399481 0.392421 0.383304 0.372415 0.360646 0.348395 0.337700 0.328888 0.322487 0.317988 0.315277 0.313683 0.312661 0.311797 0.311048 0.310129 0.308677 0.306590 0.304429 0.302529 0.301160 0.300380 -100 
-100 -100 0.421799 0.417746 0.410188 0.400652 0.389450 0.377075 0.363881 0.352411 0.342986 0.336135 0.331288 0.328324 0.326589 0.325634 0.325109 0.324893 0.324497 0.323103 0.320639 0.318119 0.316064 0.314559 0.313616 -100 
-100 -100 0.440680 0.436276 0.428247 0.418526 0.407428 0.394382 0.379705 0.367054 0.356841 0.349469 0.344248 0.341016 0.339155 0.338349 0.338354 0.339004 0.339462 0.338168 0.335091 0.332050 0.329927 0.328223 0.326880 -100 
-100 -100 0.458528 0.453845 0.445504 0.435913 0.425329 0.411672 0.395157 0.381093 0.369994 0.362096 0.356507 0.353029 0.351072 0.350442 0.351011 0.352570 0.353949 0.352777 0.349096 0.345672 0.343840 0.341930 0.339826 -100 
-100 -100 0.472234 0.467357 0.458649 0.448579 0.437473 0.423376 0.406505 0.392116 0.380704 0.372528 0.366697 0.363038 0.360992 0.360414 0.361181 0.363015 0.364639 0.363539 0.359753 0.356171 0.354201 0.352210 0.350070 -100 
-100 -100 0.481655 0.476656 0.467499 0.456347 0.443704 0.429355 0.413601 0.400016 0.388890 0.380709 0.374780 0.371029 0.368922 0.368292 0.368942 0.370503 0.371816 0.370730 0.367214 0.363609 0.361032 0.359062 0.357592 -100 
-100 -100 0.486880 0.481862 0.472482 0.460632 0.446982 0.432564 0.417741 0.404882 0.394095 0.386017 0.380114 0.376389 0.374323 0.373701 0.374286 0.375711 0.376921 0.375838 0.372388 0.368744 0.365854 0.363882 0.362731 -100 
-100 -100 0.488365 0.483394 0.474000 0.461922 0.447907 0.433568 0.419308 0.406934 0.396469 0.388584 0.382848 0.379319 0.377462 0.376911 0.377451 0.378906 0.380319 0.379201 0.375437 0.371569 0.368470 0.366465 0.365415 -100 
-100 -100 0.485742 0.480884 0.471643 0.459669 0.445723 0.431622 0.417798 0.405863 0.395789 0.388238 0.382864 0.379805 0.378410 0.377840 0.377844 0.378705 0.379681 0.378443 0.374796 0.371082 0.368078 0.366146 0.365158 -100 
-100 -100 0.478543 0.473854 0.464902 0.453259 0.439669 0.425986 0.412706 0.401354 0.391898 0.384897 0.380211 0.378134 0.377832 0.377117 0.375627 0.374900 0.374535 0.373023 0.370004 0.366887 0.364277 0.362542 0.361640 -100 
-100 -100 0.466972 0.462481 0.453854 0.442669 0.429599 0.416481 0.403859 0.393258 0.384612 0.378371 0.374685 0.374262 0.376072 0.375222 0.371259 0.368338 0.366487 0.364574 0.361962 0.359348 0.357112 0.355578 0.354753 -100 
-100 -100 0.450492 0.446189 0.437859 0.427186 0.414749 0.402284 0.390388 0.380567 0.372781 0.367348 0.364842 0.366565 0.371984 0.371101 0.363403 0.358119 0.354953 0.352679 0.350253 0.347949 0.345986 0.344612 0.343852 -100 
-100 -100 0.429387 0.425362 0.417539 0.407508 0.395757 0.383925 0.372583 0.363233 0.355867 0.350796 0.348589 0.350545 0.356153 0.355402 0.347785 0.342571 0.339476 0.337337 0.335108 0.332997 0.331198 0.329943 0.329244 -100 
-100 -100 0.403104 0.399437 0.392357 0.383098 0.372121 0.360901 0.349967 0.340780 0.333418 0.328264 0.325503 0.325787 0.328141 0.327662 0.323942 0.321177 0.319484 0.317956 0.315977 0.313977 0.312267 0.311092 0.310456 -100 
-100 -100 0.374395 0.371043 0.364589 0.356076 0.345873 0.335289 0.324769 0.315752 0.308406 0.303210 0.300059 0.299155 0.299724 0.299563 0.298369 0.297730 0.297414 0.296491 0.294634 0.292620 0.290911 0.289779 0.289191 -100 
-100 -100 0.343429 0.340349 0.334437 0.326610 0.317185 0.307294 0.297331 0.288688 0.281599 0.276579 0.273358 0.271919 0.271691 0.271804 0.272068 0.272795 0.273637 0.273150 0.271186 0.269127 0.267413 0.266326 0.265784 -100 
-100 -100 0.313885 0.311003 0.305472 0.298169 0.289383 0.280177 0.270888 0.262835 0.256236 0.251595 0.248564 0.247039 0.246586 0.246822 0.247592 0.248791 0.249975 0.249744 0.248009 0.246154 0.244612 0.243652 0.243180 -100 
-100 -100 0.287222 0.284447 0.279143 0.272173 0.263871 0.255275 0.246723 0.239381 0.233416 0.229239 0.226505 0.225077 0.224586 0.224792 0.225526 0.226578 0.227466 0.227371 0.226248 0.224882 0.223715 0.222959 0.222580 -100 
-100 -100 0.267668 0.264941 0.259738 0.252938 0.244929 0.236785 0.228830 0.222103 0.216678 0.212900 0.210424 0.209115 0.208630 0.208758 0.209313 0.210067 0.210686 0.210663 0.209963 0.209059 0.208230 0.207660 0.207361 -100 
-100 -100 0.256871 0.254160 0.248994 0.242265 0.234402 0.226504 0.218896 0.212527 0.207424 0.203876 0.201552 0.200316 0.199840 0.199916 0.200347 0.200913 0.201360 0.201368 0.200910 0.200262 0.199625 0.199161 0.198908 -100 
-100 -100 -100 -100 -100 -100 -100 -100 -100 -100 -100 -100 -100 -100 -100 -100 -100 -100 -100 -100 -100 -100 -100 -100 -100 -100 
-100 -100 -100 -100 -100 -100 -100 -100 -100 -100 -100 -100 -100 -100 -100 -100 -100 -100 -100 -100 -100 -100 -100 -100 -100 -100 
-100 -100 -100 -100 -100 -100 -100 -100 -100 -100 -100 -100 -100 -100 -100 -100 -100 -100 -100 -100 -100 -100 -100 -100 -100 -100 
-100 -100 0.369090 0.365454 0.358512 0.349435 0.338742 0.327860 0.317243 0.308278 0.300994 0.295770 0.292179 0.290112 0.288888 0.287895 0.286732 0.285468 0.284039 0.282419 0.280532 0.278647 0.276934 0.275693 0.275017 -100 
-100 -100 0.375291 0.371615 0.364613 0.355482 0.344722 0.333719 0.322931 0.313815 0.306419 0.301100 0.297436 0.295356 0.294154 0.293133 0.291879 0.290524 0.289028 0.287343 0.285378 0.283417 0.281646 0.280370 0.279677 -100 
-100 -100 0.387261 0.383465 0.376259 0.366929 0.355953 0.344673 0.333532 0.324100 0.316439 0.310906 0.307071 0.304914 0.303696 0.302635 0.301296 0.299870 0.298331 0.296579 0.294505 0.292436 0.290581 0.289255 0.288534 -100 
-100 -100 0.403205 0.399151 0.391513 0.381727 0.370316 0.358567 0.346902 0.336978 0.328881 0.323000 0.318894 0.316542 0.315206 0.314124 0.312856 0.311557 0.310139 0.308403 0.306237 0.304062 0.302134 0.300760 0.300007 -100 
-100 -100 0.422410 0.417917 0.409547 0.399042 0.387007 0.374593 0.362145 0.351520 0.342795 0.336436 0.331953 0.329297 0.327753 0.326692 0.325706 0.324811 0.323768 0.322144 0.319853 0.317537 0.315538 0.314104 0.313284 -100 
-100 -100 0.442174 0.437123 0.427867 0.416580 0.403983 0.390819 0.377352 0.365840 0.356399 0.349506 0.344615 0.341628 0.339876 0.338887 0.338304 0.338013 0.337540 0.336076 0.333561 0.331017 0.328951 0.327426 0.326464 -100 
-100 -100 0.460735 0.455201 0.445187 0.433313 0.420364 0.406516 0.391926 0.379486 0.369330 0.361927 0.356632 0.353341 0.351419 0.350528 0.350369 0.350713 0.350869 0.349570 0.346789 0.344015 0.341959 0.340324 0.339097 -100 
-100 -100 0.474309 0.468617 0.458304 0.446031 0.432632 0.418358 0.403371 0.390547 0.380013 0.372271 0.366681 0.363158 0.361113 0.360282 0.360377 0.361086 0.361597 0.360421 0.357530 0.354604 0.352423 0.350712 0.349448 -100 
-100 -100 0.482775 0.477240 0.467059 0.454574 0.440625 0.426204 0.411552 0.398917 0.388354 0.380466 0.374699 0.371032 0.368922 0.368137 0.368387 0.369317 0.370096 0.369001 0.365976 0.362859 0.360365 0.358593 0.357507 -100 
-100 -100 0.486918 0.481646 0.471795 0.459373 0.445210 0.430835 0.416567 0.404213 0.393752 0.385843 0.380009 0.376301 0.374221 0.373548 0.374053 0.375477 0.376973 0.375934 0.372282 0.368691 0.365862 0.363983 0.362954 -100 
-100 -100 0.487623 0.482590 0.473082 0.460877 0.446781 0.432581 0.418663 0.406607 0.396355 0.388539 0.382752 0.379127 0.377206 0.376679 0.377447 0.379583 0.382277 0.381256 0.376409 0.372048 0.368848 0.366847 0.365804 -100 
-100 -100 0.484602 0.479787 0.470625 0.458750 0.444934 0.431052 0.417539 0.405905 0.396031 0.388448 0.382828 0.379472 0.377894 0.377332 0.377654 0.379373 0.381806 0.380727 0.375961 0.371709 0.368592 0.366647 0.365637 -100 
-100 -100 0.477254 0.472669 0.463911 0.452491 0.439150 0.425767 0.412870 0.401929 0.392754 0.385608 0.380352 0.377656 0.376999 0.376187 0.374874 0.374717 0.375224 0.373961 0.370588 0.367362 0.364800 0.363099 0.362188 -100 
-100 -100 0.465615 0.461273 0.452942 0.442062 0.429318 0.416592 0.404498 0.394539 0.386374 0.379876 0.375204 0.373824 0.375202 0.374125 0.370065 0.367476 0.366179 0.364612 0.362140 0.359719 0.357667 0.356215 0.355389 -100 
-100 -100 0.448989 0.444890 0.436995 0.426698 0.414638 0.402635 0.391413 0.382481 0.375415 0.369663 0.365839 0.366430 0.371324 0.370097 0.362088 0.356866 0.354093 0.352218 0.350170 0.348230 0.346558 0.345310 0.344555 -100 
-100 -100 0.428019 0.424181 0.416767 0.407079 0.395677 0.384288 0.373614 0.365161 0.358530 0.353138 0.349592 0.350387 0.355454 0.354318 0.346321 0.341091 0.338299 0.336555 0.334789 0.333126 0.331679 0.330585 0.329908 -100 
-100 -100 0.402126 0.398566 0.391705 0.382659 0.371927 0.361041 0.350614 0.342080 0.335226 0.329817 0.326033 0.325293 0.327130 0.326301 0.322284 0.319548 0.318033 0.316836 0.315353 0.313852 0.312528 0.311549 0.310967 -100 
-100 -100 0.373656 0.370352 0.363987 0.355566 0.345491 0.335125 0.324950 0.316352 0.309312 0.303979 0.300231 0.298641 0.298725 0.298249 0.296820 0.296028 0.295625 0.294924 0.293624 0.292195 0.290927 0.290032 0.289531 -100 
-100 -100 0.342863 0.339788 0.333877 0.326045 0.316650 0.306887 0.297171 0.288815 0.281931 0.276877 0.273381 0.271572 0.271006 0.270818 0.270737 0.271042 0.271440 0.271081 0.269834 0.268459 0.267246 0.266429 0.265995 -100 
-100 -100 0.313479 0.310576 0.305001 0.297639 0.288827 0.279693 0.270589 0.262754 0.256315 0.251696 0.248557 0.246852 0.246184 0.246155 0.246541 0.247228 0.247884 0.247720 0.246661 0.245458 0.244392 0.243686 0.243319 -100 
-100 -100 0.286966 0.284167 0.278811 0.271772 0.263427 0.254872 0.246453 0.239269 0.233422 0.229284 0.226514 0.224999 0.224377 0.224390 0.224827 0.225480 0.226023 0.225965 0.225264 0.224369 0.223550 0.222987 0.222691 -100 
-100 -100 0.267533 0.264787 0.259543 0.252690 0.244645 0.236525 0.228657 0.222034 0.216688 0.212943 0.210455 0.209101 0.208538 0.208543 0.208908 0.209417 0.209831 0.209828 0.209376 0.208757 0.208148 0.207707 0.207467 -100 
-100 -100 0.256803 0.254079 0.248884 0.242116 0.234226 0.226345 0.218797 0.212499 0.207450 0.203926 0.201598 0.200334 0.199805 0.199797 0.200103 0.200515 0.200841 0.200862 0.200552 0.200085 0.199596 0.199224 0.199016 -100 
-100 -100 -100 -100 -100 -100 -100 -100 -100 -100 -100 -100 -100 -100 -100 -100 -100 -100 -100 -100 -100 -100 -100 -100 -100 -100 
-100 -100 -100 -100 -100 -100 -100 -100 -100 -100 -100 -100 -100 -100 -100 -100 -100 -100 -100 -100 -100 -100 -100 -100 -100 -100 
-100 -100 -100 -100 -100 -100 -100 -100 -100 -100 -100 -100 -100 -100 -100 -100 -100 -100 -100 -100 -100 -100 -100 -100 -100 -100 
-100 -100 0.369190 0.365361 0.358065 0.348619 0.337656 0.326762 0.316407 0.307849 0.301005 0.296119 0.292787 0.290931 0.289847 0.288811 0.287416 0.285859 0.284153 0.282324 0.280286 0.278312 0.276550 0.275290 0.274608 -100 
-100 -100 0.375528 0.371618 0.364184 0.354608 0.343525 0.332516 0.322055 0.313433 0.306550 0.301604 0.298205 0.296344 0.295291 0.294213 0.292680 0.290981 0.289174 0.287265 0.285147 0.283098 0.281280 0.279987 0.279290 -100 
-100 -100 0.387770 0.383673 0.375901 0.366006 0.354625 0.343340 0.332607 0.323771 0.316709 0.311588 0.308022 0.306089 0.305028 0.303885 0.302202 0.300365 0.298464 0.296479 0.294269 0.292135 0.290250 0.288918 0.288201 -100 
-100 -100 0.403996 0.399587 0.391283 0.380832 0.368936 0.357170 0.345950 0.336649 0.329159 0.323690 0.319845 0.317702 0.316502 0.315318 0.313673 0.311916 0.310092 0.308141 0.305918 0.303757 0.301851 0.300502 0.299767 -100 
-100 -100 0.423607 0.418683 0.409530 0.398215 0.385551 0.373083 0.361120 0.351106 0.342940 0.336954 0.332708 0.330228 0.328771 0.327580 0.326196 0.324782 0.323264 0.321472 0.319304 0.317171 0.315298 0.313945 0.313183 -100 
-100 -100 0.444026 0.438408 0.428122 0.415719 0.402183 0.388910 0.376095 0.365268 0.356370 0.349815 0.345133 0.342281 0.340563 0.339400 0.338362 0.337427 0.336340 0.334766 0.332633 0.330511 0.328674 0.327308 0.326493 -100 
-100 -100 0.463154 0.456921 0.445605 0.432251 0.417959 0.403962 0.390317 0.378739 0.369180 0.362098 0.356967 0.353770 0.351831 0.350727 0.350049 0.349619 0.349025 0.347665 0.345497 0.343320 0.341492 0.340083 0.339171 -100 
-100 -100 0.476548 0.470200 0.458660 0.444988 0.430311 0.415912 0.401847 0.389834 0.379839 0.372372 0.366909 0.363446 0.361364 0.360339 0.359978 0.360014 0.359906 0.358711 0.356381 0.354024 0.352063 0.350575 0.349620 -100 
-100 -100 0.484118 0.478140 0.467155 0.453797 0.439110 0.424647 0.410566 0.398453 0.388243 0.380543 0.374866 0.371231 0.369093 0.368196 0.368224 0.368903 0.369617 0.368535 0.365604 0.362755 0.360447 0.358814 0.357851 -100 
-100 -100 0.487337 0.481832 0.471569 0.458745 0.444287 0.429959 0.416028 0.403986 0.393752 0.385953 0.380152 0.376435 0.374336 0.373657 0.374259 0.376122 0.378559 0.377562 0.373062 0.369130 0.366281 0.364427 0.363393 -100 
-100 -100 0.487390 0.482265 0.472610 0.460294 0.446173 0.432099 0.418427 0.406600 0.396511 0.388740 0.382900 0.379202 0.377263 0.376837 0.378080 0.381573 0.386711 0.385770 0.378652 0.373109 0.369599 0.367504 0.366348 -100 
-100 -100 0.483979 0.479161 0.470006 0.458187 0.444490 0.430805 0.417553 0.406168 0.396468 0.388870 0.383066 0.379543 0.377968 0.377491 0.378231 0.381360 0.386326 0.385370 0.378313 0.372847 0.369404 0.367358 0.366225 -100 
-100 -100 0.476386 0.471860 0.463222 0.451971 0.438856 0.425749 0.413203 0.402639 0.393752 0.386535 0.380910 0.378016 0.377636 0.376766 0.375132 0.375465 0.377178 0.376071 0.371760 0.368081 0.365455 0.363746 0.362782 -100 
-100 -100 0.464613 0.460375 0.452249 0.441617 0.429177 0.416815 0.405224 0.395885 0.388247 0.381667 0.376489 0.375242 0.378030 0.376744 0.370798 0.367588 0.366561 0.365155 0.362554 0.360178 0.358268 0.356887 0.356046 -100 
-100 -100 0.447911 0.443951 0.436340 0.426345 0.414639 0.403074 0.392508 0.384456 0.378210 0.372448 0.368220 0.369975 0.378734 0.377179 0.364481 0.357075 0.353820 0.352032 0.350193 0.348541 0.347146 0.346029 0.345281 -100 
-100 -100 0.427033 0.423337 0.416206 0.406815 0.395755 0.384792 0.374761 0.367186 0.361380 0.355970 0.351994 0.353942 0.362919 0.361416 0.348590 0.341060 0.337662 0.336004 0.334566 0.333287 0.332179 0.331255 0.330606 -100 
-100 -100 0.401382 0.397932 0.391282 0.382474 0.372017 0.361456 0.351489 0.343552 0.337218 0.331699 0.327349 0.326678 0.329888 0.328723 0.322533 0.318784 0.317006 0.315962 0.314870 0.313795 0.312831 0.312044 0.311519 -100 
-100 -100 0.373122 0.369898 0.363682 0.355436 0.345562 0.335412 0.325514 0.317237 0.310448 0.305002 0.300823 0.298954 0.299210 0.298439 0.296163 0.294898 0.294291 0.293730 0.292863 0.291904 0.291019 0.290336 0.289918 -100 
-100 -100 0.342519 0.339498 0.333686 0.325968 0.316704 0.307075 0.297511 0.289311 0.282529 0.277400 0.273652 0.271586 0.270860 0.270405 0.269872 0.269776 0.269819 0.269556 0.268843 0.267980 0.267175 0.266585 0.266249 -100 
-100 -100 0.313289 0.310423 0.304909 0.297614 0.288879 0.279829 0.270817 0.263065 0.256668 0.252010 0.248735 0.246860 0.246011 0.245754 0.245792 0.246088 0.246358 0.246252 0.245688 0.244958 0.244262 0.243767 0.243495 -100 
-100 -100 0.286909 0.284131 0.278810 0.271808 0.263506 0.255002 0.246641 0.239508 0.233684 0.229523 0.226679 0.225059 0.224303 0.224145 0.224331 0.224688 0.224982 0.224954 0.224559 0.224005 0.223456 0.223052 0.222830 -100 
-100 -100 0.267562 0.264830 0.259609 0.252779 0.244761 0.236675 0.228845 0.222254 0.216920 0.213159 0.210625 0.209204 0.208549 0.208434 0.208631 0.208949 0.209206 0.209216 0.208949 0.208542 0.208111 0.207780 0.207593 -100 
-100 -100 0.256876 0.254163 0.248987 0.242239 0.234370 0.226513 0.218993 0.212716 0.207672 0.204135 0.201774 0.200460 0.199862 0.199765 0.199952 0.200236 0.200462 0.200489 0.200291 0.199963 0.199598 0.199306 0.199138 -100 
-100 -100 -100 -100 -100 -100 -100 -100 -100 -100 -100 -100 -100 -100 -100 -100 -100 -100 -100 -100 -100 -100 -100 -100 -100 -100 
-100 -100 -100 -100 -100 -100 -100 -100 -100 -100 -100 -100 -100 -100 -100 -100 -100 -100 -100 -100 -100 -100 -100 -100 -100 -100 
-100 -100 -100 -100 -100 -100 -100 -100 -100 -100 -100 -100 -100 -100 -100 -100 -100 -100 -100 -100 -100 -100 -100 -100 -100 -100 
-100 -100 0.370188 0.366097 0.358347 0.348462 0.337191 0.326213 0.315989 0.307680 0.301089 0.296357 0.293062 0.291172 0.290016 0.288881 0.287357 0.285659 0.283827 0.281917 0.279851 0.277889 0.276158 0.274927 0.274262 -100 
-100 -100 0.376816 0.372581 0.364576 0.354471 0.343033 0.331938 0.321644 0.313318 0.306726 0.301941 0.298558 0.296634 0.295487 0.294293 0.292621 0.290774 0.288837 0.286851 0.284713 0.282687 0.280909 0.279651 0.278973 -100 
-100 -100 0.389480 0.384973 0.376443 0.365905 0.354109 0.342742 0.332220 0.323734 0.317000 0.312047 0.308472 0.306442 0.305254 0.303979 0.302140 0.300141 0.298100 0.296047 0.293844 0.291761 0.289940 0.288656 0.287960 -100 
-100 -100 0.405613 0.400815 0.391781 0.380710 0.368412 0.356592 0.345606 0.336662 0.329492 0.324190 0.320330 0.318079 0.316736 0.315413 0.313596 0.311650 0.309663 0.307670 0.305509 0.303462 0.301665 0.300395 0.299683 -100 
-100 -100 0.424605 0.419408 0.409764 0.397990 0.385012 0.372527 0.360814 0.351133 0.343259 0.337415 0.333156 0.330589 0.329006 0.327662 0.326076 0.324430 0.322719 0.320909 0.318908 0.317018 0.315362 0.314118 0.313373 -100 
-100 -100 0.444457 0.438672 0.428073 0.415332 0.401527 0.388281 0.375772 0.365277 0.356655 0.350223 0.345526 0.342609 0.340778 0.339453 0.338170 0.336928 0.335587 0.334034 0.332227 0.330535 0.329061 0.327857 0.327051 -100 
-100 -100 0.463193 0.456856 0.445326 0.431677 0.417098 0.403168 0.389935 0.378741 0.369517 0.362549 0.357341 0.354077 0.352027 0.350751 0.349790 0.348982 0.348067 0.346767 0.345078 0.343503 0.342155 0.340957 0.340055 -100 
-100 -100 0.476422 0.470008 0.458309 0.444402 0.429483 0.415180 0.401518 0.389861 0.380166 0.372801 0.367259 0.363735 0.361545 0.360367 0.359740 0.359413 0.358990 0.357875 0.356040 0.354297 0.352824 0.351550 0.350593 -100 
-100 -100 0.484066 0.478017 0.466900 0.453391 0.438588 0.424219 0.410412 0.398536 0.388500 0.380868 0.375172 0.371493 0.369274 0.368253 0.368083 0.368498 0.368993 0.367977 0.365430 0.363078 0.361206 0.359731 0.358711 -100 
-100 -100 0.487506 0.481898 0.471473 0.458518 0.444008 0.429763 0.416010 0.404124 0.394000 0.386242 0.380419 0.376651 0.374475 0.373702 0.374175 0.375872 0.378177 0.377242 0.373037 0.369515 0.367098 0.365352 0.364166 -100 
-100 -100 0.487760 0.482501 0.472638 0.460177 0.446020 0.432021 0.418479 0.406764 0.396742 0.388984 0.383098 0.379315 0.377277 0.376774 0.377946 0.381348 0.386420 0.385562 0.378731 0.373634 0.370722 0.368715 0.367207 -100 
-100 -100 0.484280 0.479345 0.470008 0.458075 0.444368 0.430771 0.417634 0.406337 0.396669 0.389050 0.383143 0.379459 0.377716 0.377171 0.377910 0.381036 0.386003 0.385163 0.378381 0.373329 0.370451 0.368494 0.367018 -100 
-100 -100 0.476372 0.471785 0.463067 0.451796 0.438739 0.425742 0.413307 0.402814 0.393929 0.386624 0.380791 0.377599 0.376929 0.375975 0.374454 0.374922 0.376746 0.375789 0.371715 0.368332 0.366038 0.364416 0.363326 -100 
-100 -100 0.464266 0.460037 0.451945 0.441395 0.429079 0.416851 0.405368 0.396078 0.388398 0.381648 0.376123 0.374379 0.376682 0.375292 0.369621 0.366723 0.365935 0.364741 0.362386 0.360266 0.358597 0.357322 0.356468 -100 
-100 -100 0.447364 0.443470 0.435986 0.426151 0.414617 0.403200 0.392728 0.384693 0.378358 0.372353 0.367647 0.368712 0.376760 0.375078 0.362833 0.355892 0.352978 0.351461 0.349901 0.348517 0.347348 0.346366 0.345664 -100 
-100 -100 0.426475 0.422881 0.415930 0.406746 0.395881 0.385070 0.375107 0.367511 0.361578 0.355909 0.351443 0.352687 0.360931 0.359287 0.346886 0.339788 0.336702 0.335320 0.334179 0.333188 0.332314 0.331551 0.330973 -100 
-100 -100 0.400978 0.397638 0.391190 0.382623 0.372390 0.361963 0.352016 0.344014 0.337539 0.331784 0.327044 0.325841 0.328520 0.327189 0.321188 0.317656 0.316048 0.315212 0.314409 0.313635 0.312923 0.312303 0.311857 -100 
-100 -100 0.372912 0.369807 0.363814 0.355843 0.346216 0.336178 0.326242 0.317845 0.310895 0.305247 0.300786 0.298563 0.298461 0.297508 0.295212 0.293938 0.293338 0.292910 0.292325 0.291680 0.291058 0.290546 0.290210 -100 
-100 -100 0.342490 0.339594 0.334015 0.326591 0.317584 0.308048 0.298392 0.290022 0.283059 0.277756 0.273808 0.271509 0.270539 0.269899 0.269213 0.268951 0.268873 0.268687 0.268253 0.267708 0.267163 0.266743 0.266488 -100 
-100 -100 0.313379 0.310636 0.305337 0.298310 0.289801 0.280829 0.271711 0.263781 0.257205 0.252409 0.248987 0.246949 0.245915 0.245496 0.245346 0.245427 0.245525 0.245470 0.245149 0.244701 0.244226 0.243891 0.243692 -100 
-100 -100 0.287080 0.284392 0.279236 0.272438 0.264311 0.255859 0.247415 0.240146 0.234188 0.229918 0.226966 0.225232 0.224348 0.224053 0.224077 0.224254 0.224412 0.224405 0.224179 0.223832 0.223454 0.223166 0.223000 -100 
-100 -100 0.267763 0.265093 0.259989 0.253300 0.245401 0.237351 0.229470 0.222791 0.217367 0.213526 0.210916 0.209413 0.208665 0.208447 0.208522 0.208712 0.208875 0.208891 0.208728 0.208455 0.208143 0.207892 0.207745 -100 
-100 -100 0.257082 0.254417 0.249329 0.242684 0.234903 0.227075 0.219523 0.213185 0.208077 0.204480 0.202059 0.200682 0.200010 0.199830 0.199920 0.200108 0.200266 0.200291 0.200161 0.199926 0.199649 0.199419 0.199282 -100 
-100 -100 -100 -100 -100 -100 -100 -100 -100 -100 -100 -100 -100 -100 -100 -100 -100 -100 -100 -100 -100 -100 -100 -100 -100 -100 
-100 -100 -100 -100 -100 -100 -100 -100 -100 -100 -100 -100 -100 -100 -100 -100 -100 -100 -100 -100 -100 -100 -100 -100 -100 -100 
-100 -100 -100 -100 -100 -100 -100 -100 -100 -100 -100 -100 -100 -100 -100 -100 -100 -100 -100 -100 -100 -100 -100 -100 -100 -100 
-100 -100 0.372397 0.367909 0.359436 0.348963 0.337293 0.326166 0.315986 0.307813 0.301336 0.296573 0.293070 0.290871 0.289407 0.288102 0.286540 0.284852 0.283039 0.281174 0.279198 0.277347 0.275724 0.274567 0.273941 -100 
-100 -100 0.379786 0.375003 0.365972 0.355100 0.343184 0.331923 0.321687 0.313522 0.307057 0.302224 0.298579 0.296274 0.294755 0.293374 0.291688 0.289885 0.287991 0.286070 0.284047 0.282157 0.280507 0.279333 0.278693 -100 
-100 -100 0.393915 0.388620 0.378290 0.366724 0.354336 0.342788 0.332345 0.324047 0.317457 0.312431 0.308528 0.306035 0.304405 0.302918 0.301091 0.299170 0.297204 0.295244 0.293197 0.291297 0.289649 0.288463 0.287802 -100 
-100 -100 0.409592 0.404087 0.393395 0.381434 0.368651 0.356702 0.345818 0.337065 0.330044 0.324653 0.320449 0.317736 0.315956 0.314409 0.312588 0.310711 0.308804 0.306920 0.304969 0.303184 0.301641 0.300484 0.299789 -100 
-100 -100 0.425989 0.420534 0.410358 0.398270 0.385146 0.372677 0.361110 0.351604 0.343887 0.337964 0.333375 0.330419 0.328463 0.326912 0.325268 0.323626 0.321953 0.320283 0.318590 0.317107 0.315852 0.314768 0.313993 -100 
-100 -100 0.443655 0.438027 0.427636 0.415138 0.401514 0.388439 0.376134 0.365821 0.357424 0.350925 0.345864 0.342633 0.340504 0.338985 0.337586 0.336269 0.334916 0.333544 0.332197 0.331150 0.330322 0.329335 0.328403 -100 
-100 -100 0.460842 0.454940 0.444120 0.431099 0.416939 0.403304 0.390376 0.379466 0.370894 0.363867 0.357909 0.354306 0.351980 0.350513 0.349384 0.348429 0.347444 0.346363 0.345307 0.344635 0.344212 0.343281 0.342135 -100 
-100 -100 0.473939 0.467974 0.457030 0.443791 0.429332 0.415337 0.401977 0.390593 0.381549 0.374131 0.367873 0.364059 0.361642 0.360276 0.359447 0.358899 0.358308 0.357395 0.356284 0.355521 0.355044 0.354034 0.352790 -100 
-100 -100 0.482705 0.476901 0.466200 0.453087 0.438584 0.424438 0.410821 0.399078 0.389234 0.381569 0.375628 0.371796 0.369413 0.368217 0.367787 0.367807 0.367817 0.366959 0.365332 0.363998 0.363119 0.361883 0.360528 -100 
-100 -100 0.487673 0.482023 0.471553 0.458604 0.444160 0.430013 0.416367 0.404552 0.394504 0.386724 0.380784 0.376905 0.374572 0.373593 0.373651 0.374502 0.375535 0.374727 0.372186 0.370165 0.369143 0.367647 0.365841 -100 
-100 -100 0.489161 0.483626 0.473337 0.460560 0.446261 0.432246 0.418735 0.407037 0.397017 0.389234 0.383288 0.379394 0.377151 0.376369 0.376890 0.378710 0.381179 0.380469 0.376770 0.374292 0.373966 0.372285 0.369336 -100 
-100 -100 0.485986 0.480707 0.470838 0.458494 0.444578 0.430903 0.417730 0.406369 0.396620 0.388943 0.382976 0.379104 0.376992 0.376184 0.376502 0.378206 0.380656 0.379976 0.376299 0.373811 0.373466 0.371819 0.368928 -100 
-100 -100 0.477551 0.472714 0.463607 0.452033 0.438811 0.425719 0.413148 0.402418 0.393246 0.385802 0.379845 0.376159 0.374496 0.373414 0.372539 0.372849 0.373738 0.372978 0.370465 0.368375 0.367253 0.365842 0.364231 -100 
-100 -100 0.464776 0.460421 0.452138 0.441445 0.429037 0.416684 0.404905 0.395084 0.386778 0.379718 0.373867 0.370792 0.370417 0.369016 0.366046 0.364570 0.364102 0.363235 0.361594 0.360052 0.358901 0.357784 0.356809 -100 
-100 -100 0.447428 0.443506 0.435993 0.426152 0.414594 0.403011 0.392060 0.383170 0.375808 0.369245 0.363761 0.361915 0.364022 0.362400 0.356373 0.352891 0.351340 0.350357 0.349220 0.348142 0.347224 0.346385 0.345739 -100 
-100 -100 0.426409 0.422849 0.415984 0.406911 0.396110 0.385140 0.374649 0.366125 0.359100 0.352832 0.347583 0.345905 0.348134 0.346539 0.340440 0.336853 0.335212 0.334352 0.333542 0.332788 0.332110 0.331487 0.331012 -100 
-100 -100 0.400982 0.397739 0.391489 0.383166 0.373112 0.362607 0.352214 0.343466 0.336163 0.329988 0.324891 0.322351 0.322296 0.320950 0.317757 0.315847 0.314936 0.314405 0.313856 0.313304 0.312782 0.312308 0.311964 -100 
-100 -100 0.373087 0.370133 0.364447 0.356865 0.347557 0.337513 0.327183 0.318187 0.310632 0.304659 0.299988 0.297239 0.296111 0.295069 0.293665 0.292891 0.292515 0.292236 0.291858 0.291430 0.291003 0.290633 0.290382 -100 
-100 -100 0.342846 0.340136 0.334946 0.328029 0.319459 0.309956 0.299901 0.290985 0.283527 0.277925 0.273791 0.271250 0.269902 0.269128 0.268565 0.268336 0.268250 0.268125 0.267864 0.267526 0.267169 0.266874 0.266687 -100 
-100 -100 0.313839 0.311271 0.306360 0.299845 0.291790 0.282855 0.273362 0.264949 0.257963 0.252890 0.249286 0.247088 0.245868 0.245302 0.245066 0.245049 0.245079 0.245036 0.244853 0.244581 0.244278 0.244037 0.243890 -100 
-100 -100 0.287525 0.284985 0.280136 0.273738 0.265957 0.257545 0.248827 0.241201 0.234938 0.230457 0.227358 0.225502 0.224491 0.224075 0.223983 0.224049 0.224129 0.224124 0.223992 0.223772 0.223518 0.223308 0.223182 -100 
-100 -100 0.268155 0.265592 0.260703 0.254284 0.246615 0.238598 0.230548 0.223643 0.218015 0.214030 0.211308 0.209713 0.208868 0.208554 0.208528 0.208625 0.208722 0.208733 0.208629 0.208442 0.208217 0.208026 0.207910 -100 
-100 -100 0.257431 0.254845 0.249915 0.243461 0.235839 0.228039 0.220382 0.213894 0.208645 0.204943 0.202436 0.200984 0.200234 0.199973 0.199976 0.200085 0.200186 0.200203 0.200112 0.199940 0.199729 0.199545 0.199434 -100 
-100 -100 -100 -100 -100 -100 -100 -100 -100 -100 -100 -100 -100 -100 -100 -100 -100 -100 -100 -100 -100 -100 -100 -100 -100 -100 
-100 -100 -100 -100 -100 -100 -100 -100 -100 -100 -100 -100 -100 -100 -100 -100 -100 -100 -100 -100 -100 -100 -100 -100 -100 -100 
-100 -100 -100 -100 -100 -100 -100 -100 -100 -100 -100 -100 -100 -100 -100 -100 -100 -100 -100 -100 -100 -100 -100 -100 -100 -100 
-100 -100 0.375659 0.370615 0.361138 0.349912 0.337798 0.326507 0.316357 0.308302 0.301893 0.296999 0.293132 0.290455 0.288561 0.287030 0.285439 0.283807 0.282068 0.280305 0.278470 0.276774 0.275289 0.274227 0.273647 -100 
-100 -100 0.384723 0.379051 0.368312 0.356309 0.343795 0.332333 0.322139 0.314125 0.307751 0.302762 0.298676 0.295795 0.293766 0.292134 0.290446 0.288738 0.286950 0.285157 0.283304 0.281600 0.280115 0.279046 0.278453 -100 
-100 -100 0.402133 0.395355 0.381665 0.368320 0.355100 0.343306 0.332919 0.324805 0.318332 0.313122 0.308687 0.305510 0.303281 0.301515 0.299715 0.297931 0.296108 0.294313 0.292486 0.290832 0.289404 0.288343 0.287720 -100 
-100 -100 0.417256 0.410369 0.396488 0.382914 0.369422 0.357292 0.346489 0.337922 0.331023 0.325435 0.320681 0.317284 0.314908 0.313077 0.311274 0.309530 0.307775 0.306085 0.304421 0.302989 0.301777 0.300771 0.300078 -100 
-100 -100 0.429061 0.423062 0.411751 0.399074 0.385746 0.373289 0.361852 0.352519 0.344978 0.338872 0.333719 0.330171 0.327707 0.325895 0.324223 0.322658 0.321114 0.319676 0.318392 0.317473 0.316784 0.315901 0.315026 -100 
-100 -100 0.443336 0.437817 0.427527 0.415287 0.401924 0.389064 0.376955 0.366863 0.358923 0.352258 0.346411 0.342643 0.340095 0.338341 0.336863 0.335559 0.334310 0.333231 0.332496 0.332384 0.332541 0.331831 0.330596 -100 
-100 -100 0.458499 0.453084 0.443045 0.430796 0.417207 0.403941 0.391351 0.380974 0.374197 0.367016 0.358992 0.354634 0.351875 0.350179 0.348928 0.347929 0.347018 0.346295 0.346077 0.346754 0.347806 0.347226 0.345510 -100 
-100 -100 0.471414 0.465961 0.455859 0.443435 0.429574 0.415957 0.402931 0.392073 0.384834 0.377287 0.369010 0.364512 0.361722 0.360142 0.359158 0.358500 0.357901 0.357330 0.357120 0.357793 0.358909 0.358251 0.356345 -100 
-100 -100 0.481569 0.476012 0.465727 0.453053 0.438909 0.425006 0.411563 0.399993 0.390598 0.382846 0.376302 0.372171 0.369560 0.368174 0.367541 0.367311 0.367084 0.366487 0.365810 0.365860 0.366611 0.365677 0.363517 -100 
-100 -100 0.488566 0.482775 0.472101 0.459042 0.444607 0.430523 0.416947 0.405189 0.395258 0.387425 0.381264 0.377221 0.374708 0.373526 0.373271 0.373568 0.373863 0.373279 0.372181 0.372104 0.373711 0.372509 0.368988 -100 
-100 -100 0.491743 0.485743 0.474726 0.461374 0.446779 0.432666 0.419135 0.407425 0.397397 0.389580 0.383561 0.379557 0.377135 0.376116 0.376177 0.376988 0.377943 0.377516 0.376381 0.377403 0.382644 0.381329 0.374127 -100 
-100 -100 0.488985 0.483152 0.472411 0.459350 0.445029 0.431174 0.417906 0.406447 0.396602 0.388884 0.382900 0.378915 0.376550 0.375530 0.375528 0.376320 0.377295 0.376888 0.375722 0.376643 0.381772 0.380473 0.373373 -100 
-100 -100 0.479794 0.474535 0.464763 0.452632 0.439070 0.425780 0.413013 0.402013 0.392563 0.385030 0.379085 0.375163 0.372935 0.371744 0.371182 0.371348 0.371664 0.371104 0.369849 0.369368 0.370515 0.369336 0.366180 -100 
-100 -100 0.466053 0.461455 0.452788 0.441767 0.429127 0.416554 0.404419 0.394038 0.385141 0.377881 0.372009 0.368296 0.366476 0.365072 0.363608 0.362958 0.362671 0.362039 0.360967 0.360093 0.359784 0.358837 0.357441 -100 
-100 -100 0.448076 0.444045 0.436363 0.426378 0.414683 0.402847 0.391363 0.381598 0.373292 0.366367 0.360701 0.357438 0.356452 0.354905 0.352261 0.350767 0.350000 0.349358 0.348545 0.347780 0.347189 0.346500 0.345835 -100 
-100 -100 0.426818 0.423241 0.416367 0.407313 0.396487 0.385286 0.374205 0.364721 0.356677 0.350005 0.344567 0.341478 0.340601 0.339079 0.336381 0.334801 0.333988 0.333458 0.332890 0.332350 0.331867 0.331387 0.330991 -100 
-100 -100 0.401399 0.398224 0.392124 0.384011 0.374103 0.363455 0.352527 0.342954 0.334830 0.328325 0.323165 0.319988 0.318490 0.317146 0.315496 0.314529 0.314019 0.313678 0.313309 0.312941 0.312584 0.312245 0.311989 -100 
-100 -100 0.373637 0.370832 0.365463 0.358316 0.349364 0.339267 0.328407 0.318673 0.310454 0.304164 0.299403 0.296386 0.294695 0.293582 0.292644 0.292144 0.291879 0.291683 0.291440 0.291176 0.290900 0.290647 0.290468 -100 
-100 -100 0.343533 0.341033 0.336293 0.330005 0.321976 0.312474 0.301840 0.292176 0.284107 0.278167 0.273876 0.271172 0.269583 0.268697 0.268169 0.267934 0.267826 0.267725 0.267564 0.267362 0.267138 0.266938 0.266805 -100 
-100 -100 0.314568 0.312216 0.307773 0.301917 0.294439 0.285525 0.275475 0.266368 0.258838 0.253437 0.249651 0.247315 0.245948 0.245262 0.244942 0.244841 0.244811 0.244766 0.244652 0.244487 0.244291 0.244123 0.244014 -100 
-100 -100 0.288178 0.285812 0.281333 0.275447 0.268109 0.259721 0.250593 0.242454 0.235786 0.231050 0.227793 0.225821 0.224699 0.224178 0.223987 0.223962 0.223978 0.223960 0.223872 0.223728 0.223550 0.223396 0.223298 -100 
-100 -100 0.268692 0.266250 0.261609 0.255522 0.248135 0.240139 0.231841 0.224617 0.218729 0.214571 0.211732 0.210045 0.209113 0.208711 0.208595 0.208612 0.208650 0.208644 0.208565 0.208428 0.208258 0.208107 0.208012 -100 
-100 -100 0.257889 0.255390 0.250632 0.244403 0.236966 0.229185 0.221375 0.214684 0.209260 0.205435 0.202838 0.201311 0.200487 0.200149 0.200072 0.200109 0.200156 0.200153 0.200076 0.199941 0.199772 0.199621 0.199527 -100 
-100 -100 -100 -100 -100 -100 -100 -100 -100 -100 -100 -100 -100 -100 -100 -100 -100 -100 -100 -100 -100 -100 -100 -100 -100 -100 
-100 -100 -100 -100 -100 -100 -100 -100 -100 -100 -100 -100 -100 -100 -100 -100 -100 -100 -100 -100 -100 -100 -100 -100 -100 -100 
-100 -100 -100 -100 -100 -100 -100 -100 -100 -100 -100 -100 -100 -100 -100 -100 -100 -100 -100 -100 -100 -100 -100 -100 -100 -100 
-100 -100 0.379709 0.374034 0.363013 0.350995 0.338447 0.327027 0.316911 0.308959 0.302596 0.297553 0.293308 0.290167 0.287848 0.286078 0.284422 0.282814 0.281134 0.279463 0.277764 0.276215 0.274868 0.273899 0.273365 -100 
-100 -100 0.391857 0.384998 0.371160 0.357748 0.344566 0.332922 0.322772 0.314893 0.308594 0.303439 0.298905 0.295476 0.292955 0.291062 0.289324 0.287666 0.285960 0.284282 0.282591 0.281063 0.279740 0.278774 0.278228 -100 
-100 -100 0.422299 0.412897 0.386931 0.370647 0.356086 0.344011 0.333672 0.325734 0.319387 0.313991 0.309010 0.305186 0.302384 0.300331 0.298497 0.296791 0.295079 0.293432 0.291814 0.290394 0.289184 0.288247 0.287662 -100 
-100 -100 0.437006 0.427576 0.401523 0.385137 0.370400 0.358051 0.347332 0.338966 0.332261 0.326485 0.321112 0.317047 0.314086 0.311962 0.310117 0.308446 0.306809 0.305299 0.303914 0.302823 0.301947 0.301096 0.300397 -100 
-100 -100 0.434707 0.427783 0.413823 0.400153 0.386483 0.374042 0.362801 0.353759 0.346827 0.340545 0.334403 0.330175 0.327152 0.325053 0.323301 0.321774 0.320339 0.319121 0.318247 0.317904 0.317831 0.317152 0.316136 -100 
-100 -100 0.444508 0.438870 0.427932 0.415687 0.402472 0.389835 0.378082 0.368600 0.362603 0.355774 0.347664 0.342991 0.339863 0.337822 0.336223 0.334913 0.333764 0.332976 0.332870 0.333750 0.335023 0.334594 0.332950 -100 
-100 -100 0.457360 0.452210 0.442520 0.430767 0.417643 0.404800 0.393053 0.384659 0.385791 0.378476 0.362257 0.355715 0.351998 0.349957 0.348533 0.347485 0.346664 0.346310 0.346981 0.349139 0.351955 0.351736 0.349222 -100 
-100 -100 0.469971 0.464834 0.455201 0.443331 0.429964 0.416782 0.404600 0.395728 0.396388 0.388736 0.372330 0.365702 0.362001 0.360091 0.358910 0.358156 0.357594 0.357384 0.358120 0.360390 0.363498 0.363211 0.360315 -100 
-100 -100 0.481060 0.475631 0.465559 0.453167 0.439314 0.425669 0.412570 0.401585 0.394146 0.386312 0.377667 0.372836 0.369811 0.368180 0.367335 0.366933 0.366619 0.366313 0.366582 0.368267 0.371462 0.370850 0.367153 -100 
-100 -100 0.489650 0.483685 0.472738 0.459522 0.445085 0.431086 0.417665 0.406111 0.396751 0.388873 0.382043 0.377699 0.374920 0.373517 0.373003 0.372990 0.372990 0.372705 0.372961 0.375520 0.382126 0.381249 0.373794 -100 
-100 -100 0.494278 0.487832 0.476090 0.462183 0.447308 0.433123 0.419616 0.407952 0.398025 0.390183 0.383996 0.379846 0.377226 0.375990 0.375736 0.376057 0.376438 0.376486 0.377893 0.384484 0.402113 0.401225 0.383336 -100 
-100 -100 0.491887 0.485535 0.473947 0.460207 0.445501 0.431500 0.418182 0.406687 0.396818 0.389080 0.383048 0.378960 0.376391 0.375179 0.374930 0.375272 0.375680 0.375729 0.377051 0.383451 0.400873 0.399985 0.382238 -100 
-100 -100 0.482056 0.476391 0.465959 0.453284 0.439392 0.425938 0.413046 0.401895 0.392291 0.384718 0.378785 0.374743 0.372203 0.370877 0.370352 0.370381 0.370449 0.370122 0.370021 0.371831 0.377585 0.376665 0.369768 -100 
-100 -100 0.467552 0.462693 0.453594 0.442211 0.429323 0.416573 0.404210 0.393504 0.384269 0.376916 0.371082 0.367128 0.364682 0.363204 0.362266 0.361885 0.361645 0.361179 0.360635 0.360645 0.361909 0.361147 0.358664 -100 
-100 -100 0.449130 0.444936 0.436979 0.426765 0.414888 0.402854 0.391024 0.380742 0.371889 0.364792 0.359129 0.355362 0.353153 0.351583 0.350203 0.349447 0.348987 0.348527 0.347999 0.347618 0.347554 0.347022 0.346167 -100 
-100 -100 0.427695 0.424030 0.417008 0.407849 0.396925 0.385540 0.374066 0.363998 0.355348 0.348475 0.343031 0.339440 0.337339 0.335799 0.334375 0.333542 0.333049 0.332684 0.332321 0.332021 0.331808 0.331471 0.331088 -100 
-100 -100 0.402240 0.399054 0.392961 0.384912 0.375053 0.364276 0.352957 0.342842 0.334199 0.327500 0.322337 0.318915 0.316803 0.315403 0.314308 0.313668 0.313291 0.313036 0.312808 0.312615 0.312439 0.312220 0.312017 -100 
-100 -100 0.374541 0.371800 0.366593 0.359714 0.350994 0.340826 0.329532 0.319248 0.310555 0.304045 0.299218 0.296063 0.294080 0.292873 0.292067 0.291619 0.291357 0.291186 0.291035 0.290899 0.290758 0.290599 0.290468 -100 
-100 -100 0.344501 0.342126 0.337682 0.331842 0.324222 0.314691 0.303543 0.293266 0.284710 0.278511 0.274093 0.271273 0.269520 0.268526 0.267946 0.267645 0.267475 0.267365 0.267256 0.267141 0.267011 0.266881 0.266785 -100 
-100 -100 0.315510 0.313301 0.309186 0.303819 0.296789 0.287867 0.277309 0.267607 0.259618 0.253962 0.250031 0.247583 0.246092 0.245301 0.244885 0.244689 0.244580 0.244512 0.244425 0.244314 0.244180 0.244064 0.243983 -100 
-100 -100 0.288997 0.286742 0.282518 0.277008 0.270011 0.261619 0.252115 0.243536 0.236528 0.231592 0.228210 0.226143 0.224923 0.224308 0.224018 0.223901 0.223843 0.223793 0.223712 0.223599 0.223462 0.223341 0.223262 -100 
-100 -100 0.269361 0.266990 0.262512 0.256657 0.249479 0.241480 0.232955 0.225462 0.219358 0.215066 0.212134 0.210372 0.209359 0.208875 0.208670 0.208605 0.208575 0.208532 0.208448 0.208329 0.208185 0.208056 0.207974 -100 
-100 -100 0.258453 0.256002 0.251350 0.245267 0.237958 0.230176 0.222230 0.215371 0.209807 0.205889 0.203222 0.201632 0.200738 0.200326 0.200168 0.200128 0.200112 0.200071 0.199983 0.199857 0.199706 0.199571 0.199487 -100 
-100 -100 -100 -100 -100 -100 -100 -100 -100 -100 -100 -100 -100 -100 -100 -100 -100 -100 -100 -100 -100 -100 -100 -100 -100 -100 
-100 -100 -100 -100 -100 -100 -100 -100 -100 -100 -100 -100 -100 -100 -100 -100 -100 -100 -100 -100 -100 -100 -100 -100 -100 -100 
-100 -100 -100 -100 -100 -100 -100 -100 -100 -100 -100 -100 -100 -100 -100 -100 -100 -100 -100 -100 -100 -100 -100 -100 -100 -100 
-100 -100 0.380141 0.374451 0.363406 0.351368 0.338816 0.327411 0.317314 0.309356 0.302941 0.297784 0.293352 0.289970 0.287404 0.285462 0.283723 0.282091 0.280422 0.278800 0.277190 0.275749 0.274505 0.273611 0.273117 -100 
-100 -100 0.392243 0.385374 0.371522 0.358100 0.344923 0.333299 0.323172 0.315287 0.308929 0.303653 0.298922 0.295233 0.292447 0.290378 0.288567 0.286898 0.285216 0.283600 0.282014 0.280609 0.279402 0.278520 0.278016 -100 
-100 -100 0.422572 0.413177 0.387219 0.370950 0.356415 0.344384 0.334085 0.326153 0.319750 0.314229 0.309033 0.304921 0.301827 0.299591 0.297692 0.295988 0.294311 0.292745 0.291256 0.289983 0.288911 0.288072 0.287532 -100 
-100 -100 0.437074 0.427683 0.401681 0.385357 0.370686 0.358431 0.347802 0.339490 0.332761 0.326876 0.321268 0.316885 0.313601 0.311283 0.309363 0.307684 0.306074 0.304662 0.303426 0.302514 0.301802 0.301069 0.300411 -100 
-100 -100 0.434516 0.427659 0.413799 0.400261 0.386734 0.374453 0.363386 0.354495 0.347629 0.341255 0.334847 0.330266 0.326901 0.324573 0.322708 0.321142 0.319724 0.318599 0.317899 0.317786 0.317949 0.317396 0.316393 -100 
-100 -100 0.444071 0.438527 0.427716 0.415671 0.402678 0.390285 0.378807 0.369597 0.363778 0.356885 0.348464 0.343388 0.339884 0.337578 0.335820 0.334433 0.333280 0.332586 0.332694 0.333888 0.335502 0.335219 0.333537 -100 
-100 -100 0.456912 0.451847 0.442198 0.430663 0.417808 0.405272 0.393883 0.385861 0.387264 0.379914 0.363348 0.356360 0.352240 0.349907 0.348283 0.347117 0.346264 0.346008 0.346947 0.349520 0.352861 0.352810 0.350134 -100 
-100 -100 0.469451 0.464408 0.454824 0.443181 0.430091 0.417234 0.405421 0.396931 0.397870 0.390208 0.373481 0.366432 0.362338 0.360137 0.358729 0.357814 0.357175 0.357053 0.358066 0.360762 0.364404 0.364298 0.361243 -100 
-100 -100 0.480449 0.475122 0.465188 0.453023 0.439429 0.426064 0.413272 0.402595 0.395379 0.387540 0.378655 0.373496 0.370144 0.368233 0.367136 0.366522 0.366073 0.365813 0.366328 0.368374 0.371951 0.371511 0.367788 -100 
-100 -100 0.489263 0.483359 0.472504 0.459447 0.445202 0.431412 0.418215 0.406872 0.397658 0.389778 0.382794 0.378218 0.375178 0.373510 0.372718 0.372424 0.372198 0.371924 0.372441 0.375332 0.382255 0.381547 0.374123 -100 
-100 -100 0.494239 0.487795 0.476045 0.462197 0.447431 0.433385 0.420024 0.408490 0.398645 0.390804 0.384524 0.380210 0.377372 0.375886 0.375328 0.375296 0.375337 0.375379 0.377115 0.384062 0.401988 0.401277 0.383454 -100 
-100 -100 0.492115 0.485726 0.474058 0.460297 0.445625 0.431705 0.418473 0.407043 0.397201 0.389469 0.383384 0.379168 0.376393 0.374957 0.374433 0.374435 0.374502 0.374551 0.376201 0.382947 0.400653 0.399944 0.382272 -100 
-100 -100 0.482515 0.476775 0.466211 0.453450 0.439530 0.426095 0.413229 0.402081 0.392454 0.384873 0.378912 0.374753 0.371993 0.370470 0.369777 0.369590 0.369451 0.369136 0.369281 0.371392 0.377415 0.376662 0.369830 -100 
-100 -100 0.468350 0.463360 0.454034 0.442476 0.429486 0.416691 0.404289 0.393507 0.384179 0.376800 0.370958 0.366862 0.364115 0.362476 0.361543 0.361104 0.360785 0.360362 0.360028 0.360324 0.361862 0.361260 0.358825 -100 
-100 -100 0.450355 0.445964 0.437643 0.427151 0.415094 0.402959 0.391030 0.380600 0.371580 0.364436 0.358768 0.354796 0.352132 0.350433 0.349290 0.348644 0.348208 0.347825 0.347499 0.347403 0.347619 0.347242 0.346416 -100 
-100 -100 0.429074 0.425204 0.417794 0.408326 0.397186 0.385683 0.374096 0.363870 0.355041 0.348126 0.342683 0.338891 0.336339 0.334692 0.333522 0.332816 0.332356 0.332068 0.331880 0.331832 0.331863 0.331668 0.331307 -100 
-100 -100 0.403509 0.400152 0.393764 0.385451 0.375400 0.364510 0.353103 0.342884 0.334129 0.327400 0.322238 0.318693 0.316312 0.314797 0.313765 0.313135 0.312737 0.312509 0.312395 0.312382 0.312389 0.312273 0.312088 -100 
-100 -100 0.375719 0.372843 0.367407 0.360308 0.351422 0.341155 0.329801 0.319462 0.310715 0.304185 0.299344 0.296106 0.293960 0.292638 0.291780 0.291262 0.290934 0.290748 0.290651 0.290618 0.290587 0.290496 0.290383 -100 
-100 -100 0.345609 0.343126 0.338497 0.332470 0.324701 0.315085 0.303891 0.293585 0.285001 0.278788 0.274346 0.271460 0.269596 0.268497 0.267820 0.267418 0.267159 0.267009 0.266910 0.266840 0.266763 0.266675 0.266593 -100 
-100 -100 0.316515 0.314225 0.309960 0.304433 0.297268 0.288281 0.277686 0.267961 0.259947 0.254286 0.250330 0.247825 0.246239 0.245364 0.244848 0.244546 0.244338 0.244226 0.244125 0.244022 0.243899 0.243814 0.243746 -100 
-100 -100 0.289869 0.287544 0.283201 0.277566 0.270469 0.262019 0.252486 0.243891 0.236870 0.231925 0.228519 0.226405 0.225114 0.224419 0.224036 0.223823 0.223677 0.223571 0.223460 0.223338 0.223203 0.223092 0.223019 -100 
-100 -100 0.270082 0.267656 0.263088 0.257141 0.249891 0.241850 0.233304 0.225802 0.219693 0.215392 0.212439 0.210638 0.209567 0.209009 0.208720 0.208567 0.208458 0.208357 0.208237 0.208099 0.207949 0.207822 0.207741 -100 
-100 -100 0.259073 0.256577 0.251853 0.245699 0.238335 0.230522 0.222561 0.215698 0.210133 0.206209 0.203523 0.201899 0.200951 0.200471 0.200233 0.200111 0.200019 0.199920 0.199793 0.199645 0.199485 0.199348 0.199264 -100 
-100 -100 -100 -100 -100 -100 -100 -100 -100 -100 -100 -100 -100 -100 -100 -100 -100 -100 -100 -100 -100 -100 -100 -100 -100 -100 
-100 -100 -100 -100 -100 -100 -100 -100 -100 -100 -100 -100 -100 -100 -100 -100 -100 -100 -100 -100 -100 -100 -100 -100 -100 -100 
-100 -100 -100 -100 -100 -100 -100 -100 -100 -100 -100 -100 -100 -100 -100 -100 -100 -100 -100 -100 -100 -100 -100 -100 -100 -100 
-100 -100 0.376919 0.371823 0.362264 0.350970 0.338836 0.327582 0.317483 0.309412 0.302843 0.297617 0.293199 0.289810 0.287175 0.285140 0.283318 0.281628 0.279932 0.278321 0.276762 0.275394 0.274228 0.273391 0.272928 -100 
-100 -100 0.385851 0.380142 0.369346 0.357303 0.344794 0.333387 0.323255 0.315216 0.308662 0.303318 0.298645 0.294996 0.292169 0.290022 0.288137 0.286417 0.284713 0.283114 0.281586 0.280260 0.279136 0.278317 0.277848 -100 
-100 -100 0.402935 0.396162 0.382478 0.369166 0.356022 0.344344 0.334074 0.325972 0.319334 0.313749 0.308670 0.304638 0.301526 0.299217 0.297249 0.295499 0.293806 0.292259 0.290830 0.289637 0.288652 0.287879 0.287379 -100 
-100 -100 0.417487 0.410680 0.396918 0.383517 0.370239 0.358364 0.347827 0.339430 0.332490 0.326556 0.321087 0.316741 0.313405 0.310978 0.308966 0.307230 0.305602 0.304190 0.302995 0.302131 0.301482 0.300807 0.300207 -100 
-100 -100 0.428614 0.422783 0.411652 0.399342 0.386441 0.374463 0.363569 0.354718 0.347419 0.341041 0.335061 0.330438 0.326928 0.324427 0.322422 0.320764 0.319293 0.318142 0.317431 0.317269 0.317432 0.316929 0.315994 -100 
-100 -100 0.442414 0.437097 0.426921 0.415203 0.402487 0.390365 0.379131 0.369920 0.362591 0.355747 0.348908 0.343885 0.340175 0.337618 0.335660 0.334133 0.332885 0.332113 0.332112 0.333079 0.334555 0.334295 0.332728 -100 
-100 -100 0.458800 0.453416 0.442369 0.430551 0.417671 0.405334 0.393886 0.384731 0.378902 0.371628 0.362455 0.356689 0.352669 0.350074 0.348207 0.346855 0.345865 0.345478 0.346250 0.348463 0.352043 0.351991 0.348964 -100 
-100 -100 0.471550 0.466135 0.455029 0.443063 0.429950 0.417300 0.405451 0.395848 0.389598 0.382016 0.372664 0.366834 0.362831 0.360337 0.358644 0.357501 0.356694 0.356412 0.357224 0.359479 0.363167 0.363063 0.359853 -100 
-100 -100 0.480210 0.474859 0.464691 0.452608 0.439221 0.426165 0.413699 0.403121 0.394478 0.386717 0.379396 0.374237 0.370615 0.368366 0.366944 0.366051 0.365375 0.364938 0.365145 0.366448 0.368660 0.368257 0.365799 -100 
-100 -100 0.487702 0.482033 0.471447 0.458800 0.444926 0.431473 0.418602 0.407514 0.398065 0.390235 0.383580 0.378821 0.375500 0.373511 0.372366 0.371737 0.371210 0.370676 0.370561 0.371638 0.374374 0.373699 0.370178 -100 
-100 -100 0.491971 0.485891 0.474685 0.461427 0.447135 0.433426 0.420345 0.409037 0.399274 0.391459 0.385149 0.380648 0.377552 0.375757 0.374826 0.374404 0.374043 0.373604 0.373792 0.376096 0.382359 0.381597 0.374578 -100 
-100 -100 0.490052 0.484004 0.472855 0.459649 0.445415 0.431775 0.418758 0.407489 0.397739 0.390011 0.383858 0.379484 0.376482 0.374752 0.373872 0.373496 0.373178 0.372762 0.372907 0.375083 0.381188 0.380441 0.373557 -100 
-100 -100 0.481472 0.475919 0.465614 0.453162 0.439491 0.426234 0.413515 0.402481 0.392920 0.385339 0.379304 0.374991 0.372001 0.370219 0.369236 0.368752 0.368355 0.367853 0.367520 0.368068 0.370104 0.369440 0.366474 -100 
-100 -100 0.468847 0.463777 0.454248 0.442616 0.429628 0.416887 0.404576 0.393880 0.384600 0.377219 0.371304 0.367042 0.364045 0.362177 0.361039 0.360400 0.359928 0.359475 0.359141 0.359212 0.359800 0.359347 0.358083 -100 
-100 -100 0.452541 0.447767 0.438625 0.427648 0.415337 0.403142 0.391267 0.380919 0.371951 0.364811 0.359072 0.354917 0.351970 0.350066 0.348815 0.348057 0.347550 0.347217 0.347095 0.347272 0.347612 0.347399 0.346800 -100 
-100 -100 0.431756 0.427398 0.418994 0.408861 0.397331 0.385704 0.374187 0.364093 0.355366 0.348478 0.342983 0.339025 0.336213 0.334376 0.333125 0.332340 0.331837 0.331596 0.331624 0.331923 0.332286 0.332225 0.331865 -100 
-100 -100 0.405564 0.401809 0.394664 0.385691 0.375172 0.364151 0.352900 0.342924 0.334364 0.327726 0.322551 0.318889 0.316316 0.314640 0.313501 0.312772 0.312305 0.312087 0.312107 0.312334 0.312591 0.312568 0.312353 -100 
-100 -100 0.377315 0.374079 0.367958 0.360129 0.350660 0.340253 0.329182 0.319244 0.310812 0.304443 0.299635 0.296331 0.294053 0.292599 0.291619 0.290988 0.290570 0.290348 0.290296 0.290375 0.290474 0.290430 0.290297 -100 
-100 -100 0.346916 0.344075 0.338758 0.331906 0.323433 0.313668 0.302885 0.293122 0.284960 0.278964 0.274595 0.271687 0.269740 0.268531 0.267735 0.267218 0.266859 0.266641 0.266522 0.266476 0.266441 0.266363 0.266270 -100 
-100 -100 0.317655 0.315025 0.310111 0.303784 0.295925 0.286789 0.276620 0.267451 0.259870 0.254423 0.250551 0.248047 0.246414 0.245440 0.244813 0.244404 0.244102 0.243899 0.243744 0.243622 0.243506 0.243402 0.243322 -100 
-100 -100 0.290831 0.288243 0.283395 0.277140 0.269506 0.260942 0.251723 0.243542 0.236844 0.232070 0.228734 0.226623 0.225289 0.224515 0.224033 0.223720 0.223476 0.223285 0.223109 0.222947 0.222789 0.222659 0.222576 -100 
-100 -100 0.270884 0.268274 0.263356 0.256994 0.249390 0.241267 0.232907 0.225659 0.219756 0.215570 0.212664 0.210859 0.209745 0.209119 0.208738 0.208492 0.208288 0.208105 0.207918 0.207734 0.207552 0.207405 0.207316 -100 
-100 -100 0.259771 0.257139 0.252162 0.245718 0.238116 0.230241 0.222389 0.215686 0.210257 0.206412 0.203757 0.202124 0.201134 0.200588 0.200263 0.200051 0.199868 0.199690 0.199497 0.199301 0.199108 0.198951 0.198857 -100 
-100 -100 -100 -100 -100 -100 -100 -100 -100 -100 -100 -100 -100 -100 -100 -100 -100 -100 -100 -100 -100 -100 -100 -100 -100 -100 
-100 -100 -100 -100 -100 -100 -100 -100 -100 -100 -100 -100 -100 -100 -100 -100 -100 -100 -100 -100 -100 -100 -100 -100 -100 -100 
-100 -100 -100 -100 -100 -100 -100 -100 -100 -100 -100 -100 -100 -100 -100 -100 -100 -100 -100 -100 -100 -100 -100 -100 -100 -100 
-100 -100 0.374309 0.369717 0.361076 0.350455 0.338723 0.327639 0.317541 0.309346 0.302630 0.297371 0.293041 0.289737 0.287116 0.285035 0.283142 0.281389 0.279654 0.278039 0.276512 0.275200 0.274096 0.273304 0.272861 -100 
-100 -100 0.381499 0.376633 0.367467 0.356486 0.344541 0.333349 0.323205 0.315001 0.308260 0.302888 0.298357 0.294851 0.292077 0.289901 0.287954 0.286175 0.284435 0.282835 0.281345 0.280083 0.279031 0.278260 0.277811 -100 
-100 -100 0.395135 0.389814 0.379437 0.367871 0.355561 0.344177 0.333910 0.325634 0.318792 0.313193 0.308303 0.304459 0.301427 0.299101 0.297072 0.295264 0.293536 0.291989 0.290604 0.289483 0.288585 0.287865 0.287380 -100 
-100 -100 0.409967 0.404539 0.393945 0.382196 0.369713 0.358151 0.347699 0.339247 0.332203 0.326281 0.320957 0.316726 0.313415 0.310933 0.308837 0.307029 0.305359 0.303940 0.302779 0.301982 0.301432 0.300808 0.300212 -100 
-100 -100 0.425556 0.420264 0.410141 0.398517 0.386018 0.374312 0.363659 0.355016 0.347789 0.341468 0.335533 0.330819 0.327179 0.324532 0.322389 0.320627 0.319092 0.317915 0.317223 0.317123 0.317467 0.317012 0.315980 -100 
-100 -100 0.443424 0.437820 0.426881 0.414893 0.402195 0.390318 0.379517 0.370814 0.363612 0.356876 0.350111 0.344759 0.340728 0.337907 0.335739 0.334064 0.332724 0.331904 0.331913 0.332972 0.334906 0.334687 0.332734 -100 
-100 -100 0.465174 0.458566 0.443897 0.430771 0.417506 0.405368 0.394429 0.385783 0.379070 0.371950 0.363928 0.357871 0.353450 0.350501 0.348357 0.346810 0.345701 0.345259 0.346132 0.348721 0.354624 0.354614 0.349364 -100 
-100 -100 0.478080 0.471402 0.456587 0.443280 0.429781 0.417344 0.406029 0.396963 0.389844 0.382419 0.374212 0.368069 0.363638 0.360758 0.358750 0.357373 0.356416 0.356065 0.356971 0.359570 0.365518 0.365469 0.360114 -100 
-100 -100 0.481988 0.476169 0.464846 0.452321 0.438923 0.426156 0.414215 0.404264 0.395838 0.388200 0.380887 0.375293 0.371248 0.368635 0.366884 0.365717 0.364847 0.364307 0.364447 0.365605 0.367762 0.367433 0.365105 -100 
-100 -100 0.487101 0.481434 0.470664 0.458151 0.444534 0.431410 0.418950 0.408313 0.399142 0.391393 0.384616 0.379541 0.375894 0.373580 0.372096 0.371148 0.370374 0.369680 0.369301 0.369610 0.370747 0.370150 0.368193 -100 
-100 -100 0.490584 0.484660 0.473556 0.460651 0.446745 0.433369 0.420600 0.409584 0.400028 0.392258 0.385830 0.381113 0.377762 0.375670 0.374390 0.373612 0.372946 0.372242 0.371759 0.372057 0.373691 0.372976 0.370288 -100 
-100 -100 0.488775 0.482890 0.471867 0.459020 0.445155 0.431802 0.419016 0.407941 0.398324 0.390614 0.384368 0.379828 0.376608 0.374602 0.373386 0.372663 0.372050 0.371388 0.370903 0.371130 0.372647 0.371962 0.369412 -100 
-100 -100 0.481034 0.475535 0.465208 0.452929 0.439473 0.426404 0.413849 0.402956 0.393490 0.385914 0.379791 0.375321 0.372123 0.370089 0.368812 0.368036 0.367420 0.366825 0.366356 0.366313 0.366808 0.366274 0.364952 -100 
-100 -100 0.470419 0.465058 0.454858 0.442931 0.429877 0.417187 0.404987 0.394418 0.385230 0.377853 0.371844 0.367415 0.364205 0.362105 0.360724 0.359857 0.359242 0.358808 0.358632 0.358852 0.359303 0.359023 0.358220 -100 
-100 -100 0.456996 0.451399 0.440402 0.428458 0.415737 0.403458 0.391666 0.381466 0.372615 0.365494 0.359663 0.355333 0.352167 0.350049 0.348600 0.347671 0.347076 0.346822 0.347002 0.347662 0.348430 0.348401 0.347797 -100 
-100 -100 0.436713 0.431422 0.420976 0.409670 0.397570 0.385794 0.374389 0.364507 0.355960 0.349131 0.343566 0.339450 0.336437 0.334406 0.332985 0.332058 0.331486 0.331316 0.331634 0.332435 0.333307 0.333400 0.332916 -100 
-100 -100 0.408649 0.404269 0.395895 0.385982 0.374881 0.363712 0.352669 0.343030 0.334750 0.328242 0.323052 0.319277 0.316544 0.314705 0.313412 0.312550 0.311999 0.311799 0.311990 0.312543 0.313144 0.313217 0.312898 -100 
-100 -100 0.379265 0.375552 0.368530 0.359793 0.349645 0.339088 0.328366 0.318936 0.310914 0.304763 0.300007 0.296648 0.294260 0.292675 0.291559 0.290800 0.290281 0.290020 0.290016 0.290234 0.290491 0.290484 0.290294 -100 
-100 -100 0.348302 0.345026 0.338884 0.331054 0.321784 0.311861 0.301562 0.292460 0.284817 0.279109 0.274848 0.271935 0.269922 0.268611 0.267695 0.267056 0.266589 0.266292 0.266142 0.266114 0.266117 0.266037 0.265914 -100 
-100 -100 0.318780 0.315752 0.310081 0.302815 0.294171 0.284881 0.275208 0.266703 0.259641 0.254484 0.250737 0.248254 0.246582 0.245523 0.244789 0.244267 0.243857 0.243558 0.243333 0.243174 0.243041 0.242914 0.242813 -100 
-100 -100 0.291775 0.288875 0.283435 0.276447 0.268202 0.259514 0.250664 0.242985 0.236683 0.232138 0.228906 0.226816 0.225449 0.224603 0.224024 0.223605 0.223255 0.222966 0.222710 0.222489 0.222291 0.222133 0.222033 -100 
-100 -100 0.271681 0.268847 0.263516 0.256657 0.248647 0.240433 0.232295 0.225361 0.219716 0.215684 0.212849 0.211054 0.209905 0.209212 0.208741 0.208395 0.208089 0.207814 0.207546 0.207299 0.207072 0.206895 0.206791 -100 
-100 -100 0.260474 0.257674 0.252394 0.245598 0.237714 0.229769 0.222053 0.215554 0.210300 0.206563 0.203957 0.202324 0.201297 0.200685 0.200273 0.199966 0.199684 0.199417 0.199145 0.198887 0.198647 0.198462 0.198354 -100 
-100 -100 -100 -100 -100 -100 -100 -100 -100 -100 -100 -100 -100 -100 -100 -100 -100 -100 -100 -100 -100 -100 -100 -100 -100 -100 
-100 -100 -100 -100 -100 -100 -100 -100 -100 -100 -100 -100 -100 -100 -100 -100 -100 -100 -100 -100 -100 -100 -100 -100 -100 -100 
-100 -100 -100 -100 -100 -100 -100 -100 -100 -100 -100 -100 -100 -100 -100 -100 -100 -100 -100 -100 -100 -100 -100 -100 -100 -100 
-100 -100 0.372534 0.368254 0.360190 0.350013 0.338582 0.327637 0.317551 0.309273 0.302454 0.297178 0.292924 0.289696 0.287100 0.284997 0.283058 0.281266 0.279511 0.277908 0.276427 0.275183 0.274156 0.273404 0.272965 -100 
-100 -100 0.378937 0.374531 0.366237 0.355871 0.344302 0.333267 0.323124 0.314811 0.307943 0.302562 0.298146 0.294759 0.292041 0.289859 0.287873 0.286057 0.284300 0.282718 0.281284 0.280108 0.279157 0.278432 0.277975 -100 
-100 -100 0.391076 0.386451 0.377678 0.366988 0.355173 0.343978 0.333723 0.325336 0.318366 0.312776 0.308037 0.304348 0.301399 0.299077 0.297012 0.295167 0.293425 0.291901 0.290590 0.289584 0.288857 0.288190 0.287645 -100 
-100 -100 0.406392 0.401556 0.392326 0.381318 0.369261 0.357891 0.347512 0.339050 0.331974 0.326092 0.320882 0.316755 0.313492 0.310993 0.308844 0.306988 0.305297 0.303898 0.302819 0.302165 0.301895 0.301327 0.300565 -100 
-100 -100 0.425879 0.420565 0.409669 0.398070 0.385634 0.374079 0.363625 0.355208 0.348159 0.341920 0.335980 0.331207 0.327511 0.324781 0.322533 0.320696 0.319131 0.317969 0.317420 0.317603 0.318983 0.318578 0.316639 -100 
-100 -100 0.449326 0.442721 0.428086 0.415019 0.401938 0.390160 0.379726 0.371568 0.364809 0.358208 0.351271 0.345628 0.341403 0.338409 0.336061 0.334269 0.332884 0.332088 0.332382 0.334144 0.339161 0.338997 0.334158 -100 
-100 -100 0.494899 0.484904 0.449036 0.432331 0.417489 0.405324 0.394838 0.386953 0.380615 0.373675 0.365632 0.359134 0.354430 0.351232 0.348828 0.347115 0.345967 0.345644 0.347577 0.352934 0.374251 0.374327 0.354107 -100 
-100 -100 0.508003 0.497903 0.461763 0.444842 0.429758 0.417307 0.406463 0.398180 0.391447 0.384208 0.375974 0.369370 0.364634 0.361484 0.359188 0.357613 0.356591 0.356352 0.358319 0.363695 0.385036 0.385085 0.364794 -100 
-100 -100 0.488523 0.481567 0.466212 0.452476 0.438664 0.426031 0.414528 0.405211 0.397302 0.389809 0.382270 0.376304 0.371985 0.369122 0.367099 0.365718 0.364721 0.364169 0.364562 0.366340 0.371412 0.371166 0.366144 -100 
-100 -100 0.489254 0.483170 0.470756 0.457861 0.444192 0.431261 0.419127 0.408895 0.400066 0.392414 0.385497 0.380195 0.376340 0.373805 0.372059 0.370873 0.369929 0.369169 0.368816 0.369101 0.370627 0.370113 0.367886 -100 
-100 -100 0.491358 0.485175 0.473324 0.460245 0.446448 0.433275 0.420744 0.409979 0.400640 0.392926 0.386395 0.381527 0.378007 0.375711 0.374166 0.373123 0.372243 0.371415 0.370720 0.370413 0.370658 0.370024 0.368732 -100 
-100 -100 0.489486 0.483384 0.471729 0.458758 0.445020 0.431843 0.419226 0.408303 0.398815 0.391133 0.384808 0.380155 0.376786 0.374589 0.373112 0.372121 0.371290 0.370515 0.369834 0.369468 0.369522 0.368931 0.367875 -100 
-100 -100 0.482041 0.476334 0.465412 0.452993 0.439602 0.426645 0.414192 0.403390 0.393996 0.386428 0.380241 0.375677 0.372347 0.370132 0.368610 0.367590 0.366793 0.366152 0.365704 0.365579 0.365663 0.365251 0.364526 -100 
-100 -100 0.473672 0.467728 0.456063 0.443533 0.430306 0.417618 0.405466 0.394959 0.385824 0.378449 0.372383 0.367864 0.364531 0.362260 0.360649 0.359565 0.358805 0.358380 0.358372 0.358849 0.359456 0.359315 0.358653 -100 
-100 -100 0.465342 0.458298 0.443284 0.429722 0.416389 0.403969 0.392187 0.382054 0.373271 0.366166 0.360288 0.355874 0.352596 0.350315 0.348644 0.347517 0.346801 0.346589 0.347029 0.348142 0.349367 0.349484 0.348782 -100 
-100 -100 0.445427 0.438612 0.423996 0.410919 0.398083 0.386119 0.374748 0.364988 0.356560 0.349784 0.344194 0.340005 0.336888 0.334707 0.333082 0.331972 0.331284 0.331146 0.331703 0.332949 0.334297 0.334513 0.333870 -100 
-100 -100 0.412831 0.407663 0.397471 0.386516 0.374858 0.363545 0.352631 0.343223 0.335157 0.328762 0.323589 0.319763 0.316939 0.314967 0.313500 0.312475 0.311806 0.311587 0.311903 0.312732 0.313640 0.313782 0.313342 -100 
-100 -100 0.381379 0.377202 0.369199 0.359673 0.348972 0.338291 0.327819 0.318763 0.311066 0.305102 0.300411 0.297035 0.294577 0.292881 0.291618 0.290713 0.290070 0.289744 0.289757 0.290077 0.290465 0.290479 0.290220 -100 
-100 -100 0.349520 0.345884 0.339032 0.330442 0.320564 0.310524 0.300582 0.291973 0.284747 0.279283 0.275132 0.272231 0.270169 0.268768 0.267727 0.266956 0.266361 0.265972 0.265770 0.265738 0.265758 0.265668 0.265509 -100 
-100 -100 0.319680 0.316342 0.310061 0.302080 0.292841 0.283446 0.274143 0.266137 0.259489 0.254581 0.250953 0.248495 0.246783 0.245650 0.244806 0.244161 0.243625 0.243226 0.242921 0.242708 0.242541 0.242391 0.242269 -100 
-100 -100 0.292527 0.289378 0.283464 0.275914 0.267206 0.258430 0.249861 0.242567 0.236590 0.232242 0.229106 0.227034 0.225632 0.224715 0.224036 0.223503 0.223036 0.222646 0.222301 0.222014 0.221766 0.221578 0.221461 -100 
-100 -100 0.272337 0.269323 0.263650 0.256401 0.248072 0.239792 0.231832 0.225151 0.219726 0.215828 0.213058 0.211269 0.210083 0.209319 0.208752 0.208301 0.207886 0.207513 0.207158 0.206843 0.206564 0.206357 0.206237 -100 
-100 -100 0.261072 0.258133 0.252599 0.245517 0.237407 0.229411 0.221810 0.215483 0.210383 0.206741 0.204177 0.202541 0.201472 0.200790 0.200285 0.199877 0.199491 0.199130 0.198774 0.198450 0.198160 0.197944 0.197821 -100 
-100 -100 -100 -100 -100 -100 -100 -100 -100 -100 -100 -100 -100 -100 -100 -100 -100 -100 -100 -100 -100 -100 -100 -100 -100 -100 
-100 -100 -100 -100 -100 -100 -100 -100 -100 -100 -100 -100 -100 -100 -100 -100 -100 -100 -100 -100 -100 -100 -100 -100 -100 -100 
-100 -100 -100 -100 -100 -100 -100 -100 -100 -100 -100 -100 -100 -100 -100 -100 -100 -100 -100 -100 -100 -100 -100 -100 -100 -100 
-100 -100 0.371670 0.367526 0.359697 0.349724 0.338436 0.327560 0.317471 0.309134 0.302245 0.296951 0.292735 0.289555 0.286985 0.284886 0.282947 0.281164 0.279438 0.277887 0.276492 0.275364 0.274457 0.273749 0.273289 -100 
-100 -100 0.377806 0.373585 0.365614 0.355505 0.344098 0.333130 0.322970 0.314578 0.307624 0.302232 0.297883 0.294578 0.291912 0.289749 0.287770 0.285968 0.284245 0.282725 0.281396 0.280372 0.279589 0.278915 0.278409 -100 
-100 -100 0.389551 0.385179 0.376877 0.366509 0.354874 0.343743 0.333458 0.324974 0.317908 0.312325 0.307698 0.304139 0.301280 0.299002 0.296950 0.295122 0.293415 0.291961 0.290769 0.289953 0.289459 0.288849 0.288200 -100 
-100 -100 0.404987 0.400375 0.391556 0.380808 0.368880 0.357561 0.347157 0.338616 0.331463 0.325625 0.320565 0.316611 0.313476 0.311043 0.308898 0.307048 0.305378 0.304029 0.303020 0.302492 0.302395 0.301870 0.301011 -100 
-100 -100 0.425188 0.419943 0.409175 0.397638 0.385221 0.373675 0.363216 0.354777 0.347715 0.341562 0.335819 0.331279 0.327787 0.325125 0.322834 0.320968 0.319400 0.318214 0.317598 0.317720 0.319079 0.318658 0.316688 -100 
-100 -100 0.449307 0.442627 0.427877 0.414678 0.401500 0.389694 0.379281 0.371163 0.364452 0.357996 0.351335 0.346030 0.342133 0.339218 0.336730 0.334834 0.333394 0.332482 0.332536 0.334002 0.338769 0.338519 0.333709 -100 
-100 -100 0.495283 0.485129 0.449001 0.432042 0.417029 0.404816 0.394367 0.386554 0.380249 0.373509 0.365884 0.359858 0.355636 0.352529 0.349854 0.347935 0.346664 0.346143 0.347695 0.352563 0.373435 0.373371 0.353235 -100 
-100 -100 0.508304 0.498061 0.461679 0.444523 0.429282 0.416803 0.406014 0.397824 0.391140 0.384112 0.376288 0.370145 0.365875 0.362808 0.360226 0.358419 0.357246 0.356799 0.358374 0.363239 0.384104 0.384017 0.363832 -100 
-100 -100 0.488304 0.481304 0.465873 0.452057 0.438201 0.425589 0.414166 0.404964 0.397177 0.389848 0.382543 0.376871 0.372842 0.370019 0.367798 0.366241 0.365119 0.364401 0.364504 0.365903 0.370605 0.370270 0.365368 -100 
-100 -100 0.488345 0.482358 0.470096 0.457336 0.443769 0.430926 0.418891 0.408781 0.400097 0.392554 0.385724 0.380554 0.376829 0.374287 0.372396 0.371062 0.370001 0.369122 0.368588 0.368611 0.369818 0.369275 0.367248 -100 
-100 -100 0.489928 0.483963 0.472460 0.459697 0.446125 0.433096 0.420677 0.410044 0.400885 0.393235 0.386653 0.381793 0.378294 0.375950 0.374270 0.373073 0.372062 0.371137 0.370306 0.369747 0.369544 0.368922 0.368033 -100 
-100 -100 0.488029 0.482191 0.470949 0.458361 0.444888 0.431867 0.419336 0.408503 0.399150 0.391504 0.385098 0.380418 0.377032 0.374773 0.373152 0.371988 0.371005 0.370145 0.369367 0.368800 0.368448 0.367893 0.367236 -100 
-100 -100 0.481043 0.475555 0.464989 0.452913 0.439765 0.426922 0.414488 0.403683 0.394321 0.386761 0.380556 0.376012 0.372695 0.370411 0.368722 0.367509 0.366550 0.365819 0.365314 0.365103 0.365029 0.364647 0.364104 -100 
-100 -100 0.473251 0.467461 0.456058 0.443794 0.430762 0.418139 0.405941 0.395358 0.386184 0.378806 0.372774 0.368333 0.365066 0.362726 0.360906 0.359595 0.358649 0.358112 0.358041 0.358470 0.359013 0.358887 0.358298 -100 
-100 -100 0.465377 0.458430 0.443585 0.430209 0.417013 0.404618 0.392755 0.382514 0.373667 0.366568 0.360764 0.356481 0.353329 0.350982 0.349046 0.347647 0.346714 0.346365 0.346720 0.347776 0.348958 0.349072 0.348391 -100 
-100 -100 0.445703 0.438935 0.424392 0.411399 0.398619 0.386660 0.375226 0.365391 0.356925 0.350185 0.344688 0.340635 0.337636 0.335394 0.333506 0.332125 0.331210 0.330928 0.331381 0.332553 0.333844 0.334050 0.333409 -100 
-100 -100 0.413193 0.408003 0.397767 0.386761 0.375060 0.363731 0.352825 0.343446 0.335429 0.329107 0.324026 0.320299 0.317539 0.315500 0.313829 0.312584 0.311720 0.311355 0.311561 0.312308 0.313158 0.313274 0.312827 -100 
-100 -100 0.381719 0.377457 0.369294 0.359573 0.348717 0.338011 0.327647 0.318751 0.311206 0.305365 0.300772 0.297463 0.295024 0.293259 0.291842 0.290763 0.289955 0.289494 0.289398 0.289636 0.289965 0.289948 0.289678 -100 
-100 -100 0.349802 0.346041 0.338944 0.330049 0.319924 0.309860 0.300114 0.291771 0.284776 0.279476 0.275427 0.272572 0.270501 0.269034 0.267870 0.266955 0.266216 0.265708 0.265404 0.265291 0.265252 0.265133 0.264962 -100 
-100 -100 0.319921 0.316458 0.309915 0.301603 0.292092 0.282684 0.273602 0.265886 0.259476 0.254744 0.251210 0.248780 0.247036 0.245846 0.244897 0.244125 0.243452 0.242953 0.242557 0.242267 0.242034 0.241865 0.241733 -100 
-100 -100 0.292787 0.289525 0.283389 0.275567 0.266644 0.257854 0.249465 0.242410 0.236634 0.232421 0.229353 0.227294 0.225857 0.224874 0.224096 0.223451 0.222868 0.222380 0.221950 0.221593 0.221293 0.221078 0.220950 -100 
-100 -100 0.272625 0.269523 0.263686 0.256243 0.247767 0.239476 0.231639 0.225124 0.219843 0.216037 0.213308 0.211516 0.210288 0.209454 0.208794 0.208239 0.207720 0.207255 0.206821 0.206443 0.206119 0.205884 0.205751 -100 
-100 -100 0.261378 0.258370 0.252710 0.245485 0.237268 0.229264 0.221750 0.215543 0.210548 0.206970 0.204430 0.202781 0.201667 0.200913 0.200317 0.199810 0.199326 0.198878 0.198447 0.198064 0.197731 0.197489 0.197354 -100 
-100 -100 -100 -100 -100 -100 -100 -100 -100 -100 -100 -100 -100 -100 -100 -100 -100 -100 -100 -100 -100 -100 -100 -100 -100 -100 
-100 -100 -100 -100 -100 -100 -100 -100 -100 -100 -100 -100 -100 -100 -100 -100 -100 -100 -100 -100 -100 -100 -100 -100 -100 -100 
-100 -100 -100 -100 -100 -100 -100 -100 -100 -100 -100 -100 -100 -100 -100 -100 -100 -100 -100 -100 -100 -100 -100 -100 -100 -100 
-100 -100 0.371319 0.367200 0.359421 0.349485 0.338220 0.327342 0.317218 0.308821 0.301869 0.296550 0.292350 0.289202 0.286667 0.284603 0.282713 0.280994 0.279355 0.277914 0.276686 0.275779 0.275129 0.274484 0.273926 -100 
-100 -100 0.377394 0.373207 0.365308 0.355241 0.343851 0.332867 0.322653 0.314179 0.307149 0.301736 0.297429 0.294190 0.291589 0.289478 0.287555 0.285824 0.284199 0.282808 0.281691 0.280986 0.280600 0.280000 0.279299 -100 
-100 -100 0.388978 0.384659 0.376510 0.366196 0.354570 0.343395 0.333018 0.324414 0.317244 0.311654 0.307134 0.303720 0.301001 0.298807 0.296816 0.295065 0.293468 0.292153 0.291219 0.290838 0.291029 0.290495 0.289396 -100 
-100 -100 0.404225 0.399687 0.391132 0.380447 0.368509 0.357098 0.346549 0.337826 0.330528 0.324711 0.319884 0.316234 0.313391 0.311090 0.308983 0.307191 0.305618 0.304346 0.303468 0.303201 0.303555 0.303051 0.301859 -100 
-100 -100 0.422905 0.417922 0.408433 0.397119 0.384732 0.373050 0.362360 0.353620 0.346302 0.340240 0.334999 0.331089 0.328190 0.325756 0.323405 0.321509 0.319950 0.318684 0.317776 0.317511 0.317863 0.317346 0.316141 -100 
-100 -100 0.443239 0.437429 0.426213 0.413843 0.400860 0.388884 0.378121 0.369503 0.362333 0.356060 0.350339 0.346210 0.343419 0.340850 0.338068 0.335945 0.334376 0.333149 0.332346 0.332403 0.333492 0.332979 0.331123 -100 
-100 -100 0.466466 0.459352 0.443859 0.429935 0.416131 0.403819 0.392937 0.384410 0.377394 0.370923 0.364746 0.360506 0.358002 0.355341 0.352016 0.349597 0.347992 0.346852 0.346404 0.347302 0.351629 0.351139 0.346230 -100 
-100 -100 0.479160 0.472007 0.456411 0.442364 0.428380 0.415822 0.404622 0.395748 0.388398 0.381643 0.375245 0.370878 0.368325 0.365694 0.362451 0.360126 0.358599 0.357498 0.357032 0.357860 0.362114 0.361582 0.356655 -100 
-100 -100 0.481330 0.475372 0.463818 0.451059 0.437537 0.424831 0.413129 0.403523 0.395411 0.388291 0.381849 0.377311 0.374369 0.371874 0.369321 0.367475 0.366144 0.365022 0.364137 0.363944 0.364703 0.364056 0.362250 -100 
-100 -100 0.484149 0.478811 0.468566 0.456517 0.443247 0.430410 0.418278 0.408069 0.399420 0.392005 0.385462 0.380799 0.377617 0.375267 0.373249 0.371783 0.370600 0.369487 0.368413 0.367673 0.367387 0.366665 0.365657 -100 
-100 -100 0.485867 0.480668 0.470748 0.458903 0.445756 0.432854 0.420492 0.410019 0.401247 0.393663 0.386859 0.382048 0.378737 0.376471 0.374726 0.373444 0.372340 0.371269 0.370169 0.369243 0.368527 0.367810 0.367190 -100 
-100 -100 0.483977 0.478938 0.469304 0.457725 0.444761 0.431907 0.419447 0.408788 0.399840 0.392215 0.385486 0.380741 0.377445 0.375205 0.373500 0.372228 0.371133 0.370133 0.369156 0.368337 0.367665 0.367038 0.366538 -100 
-100 -100 0.477737 0.472944 0.463793 0.452632 0.439979 0.427279 0.414809 0.403975 0.394722 0.387165 0.380877 0.376425 0.373275 0.371009 0.369164 0.367767 0.366627 0.365718 0.364985 0.364498 0.364134 0.363674 0.363224 -100 
-100 -100 0.468989 0.464119 0.454770 0.443703 0.431286 0.418808 0.406476 0.395694 0.386424 0.379041 0.373117 0.368957 0.366016 0.363697 0.361578 0.359954 0.358733 0.357934 0.357528 0.357534 0.357660 0.357417 0.356945 -100 
-100 -100 0.457056 0.451756 0.441298 0.429951 0.417685 0.405488 0.393440 0.382911 0.373877 0.366778 0.361206 0.357376 0.354754 0.352424 0.349988 0.348125 0.346817 0.346120 0.346017 0.346488 0.347093 0.347048 0.346532 -100 
-100 -100 0.437559 0.432387 0.422174 0.411148 0.399265 0.387490 0.375880 0.365773 0.357132 0.350402 0.345157 0.341562 0.339095 0.336853 0.334451 0.332598 0.331305 0.330658 0.330641 0.331217 0.331929 0.331965 0.331487 -100 
-100 -100 0.409729 0.405274 0.396763 0.386704 0.375481 0.364264 0.353253 0.343709 0.335595 0.329311 0.324427 0.321008 0.318560 0.316508 0.314506 0.312923 0.311758 0.311104 0.310948 0.311254 0.311684 0.311672 0.311328 -100 
-100 -100 0.380259 0.376283 0.368759 0.359414 0.348774 0.338146 0.327785 0.318871 0.311338 0.305568 0.301120 0.297987 0.295695 0.293899 0.292280 0.290975 0.289947 0.289276 0.288938 0.288907 0.288987 0.288886 0.288658 -100 
-100 -100 0.349120 0.345446 0.338523 0.329730 0.319669 0.309670 0.300022 0.291783 0.284893 0.279689 0.275744 0.272982 0.270962 0.269446 0.268146 0.267074 0.266176 0.265514 0.265052 0.264787 0.264617 0.264442 0.264277 -100 
-100 -100 0.319505 0.316053 0.309541 0.301233 0.291735 0.282382 0.273437 0.265879 0.259619 0.254977 0.251517 0.249132 0.247400 0.246140 0.245079 0.244186 0.243397 0.242770 0.242259 0.241877 0.241578 0.241360 0.241218 -100 
-100 -100 0.292531 0.289269 0.283128 0.275286 0.266357 0.257622 0.249362 0.242453 0.236806 0.232671 0.229649 0.227601 0.226141 0.225090 0.224214 0.223464 0.222776 0.222189 0.221672 0.221248 0.220899 0.220653 0.220512 -100 
-100 -100 0.272511 0.269408 0.263563 0.256103 0.247624 0.239379 0.231642 0.225238 0.220052 0.216301 0.213594 0.211793 0.210525 0.209623 0.208870 0.208219 0.207604 0.207055 0.206548 0.206115 0.205750 0.205490 0.205347 -100 
-100 -100 0.261359 0.258351 0.252684 0.245447 0.237231 0.229264 0.221828 0.215706 0.210781 0.207242 0.204710 0.203041 0.201879 0.201056 0.200371 0.199772 0.199198 0.198672 0.198174 0.197742 0.197372 0.197108 0.196962 -100 
-100 -100 -100 -100 -100 -100 -100 -100 -100 -100 -100 -100 -100 -100 -100 -100 -100 -100 -100 -100 -100 -100 -100 -100 -100 -100 
-100 -100 -100 -100 -100 -100 -100 -100 -100 -100 -100 -100 -100 -100 -100 -100 -100 -100 -100 -100 -100 -100 -100 -100 -100 -100 
-100 -100 -100 -100 -100 -100 -100 -100 -100 -100 -100 -100 -100 -100 -100 -100 -100 -100 -100 -100 -100 -100 -100 -100 -100 -100 
-100 -100 0.371139 0.366987 0.359159 0.349171 0.337861 0.326942 0.316771 0.308320 0.301318 0.295971 0.291771 0.288643 0.286144 0.284130 0.282312 0.280690 0.279172 0.277890 0.276905 0.276361 0.276140 0.275579 0.274816 -100 
-100 -100 0.377248 0.373023 0.365067 0.354934 0.343483 0.332439 0.322159 0.313612 0.306518 0.301081 0.296797 0.293608 0.291073 0.289029 0.287183 0.285556 0.284069 0.282871 0.282096 0.281976 0.282346 0.281853 0.280709 -100 
-100 -100 0.388881 0.384515 0.376300 0.365895 0.354178 0.342908 0.332424 0.323704 0.316445 0.310845 0.306409 0.303134 0.300567 0.298475 0.296558 0.294911 0.293467 0.292382 0.291913 0.292435 0.294072 0.293662 0.291532 -100 
-100 -100 0.404161 0.399568 0.390955 0.380152 0.368079 0.356517 0.345789 0.336869 0.329427 0.323636 0.319047 0.315754 0.313275 0.311144 0.309050 0.307313 0.305865 0.304754 0.304206 0.304662 0.306283 0.305844 0.303664 -100 
-100 -100 0.422559 0.417575 0.408216 0.396805 0.384241 0.372330 0.361345 0.352259 0.344680 0.338729 0.334057 0.330978 0.328931 0.326784 0.324217 0.322191 0.320635 0.319325 0.318281 0.317957 0.318348 0.317743 0.316341 -100 
-100 -100 0.441672 0.436110 0.425679 0.413436 0.400290 0.388004 0.376790 0.367603 0.359985 0.353956 0.349356 0.346891 0.345851 0.343720 0.340166 0.337492 0.335689 0.334131 0.332624 0.331698 0.331552 0.330756 0.329435 -100 
-100 -100 0.461034 0.454800 0.442394 0.429241 0.415463 0.402813 0.391353 0.382048 0.374394 0.368307 0.363855 0.362233 0.362604 0.360507 0.355579 0.352015 0.349869 0.348107 0.346380 0.345283 0.345710 0.344768 0.342584 -100 
-100 -100 0.473507 0.467279 0.454853 0.441641 0.427723 0.414848 0.403092 0.393478 0.385546 0.379183 0.374475 0.372706 0.373016 0.370946 0.366103 0.362619 0.360525 0.358765 0.356966 0.355720 0.355969 0.354959 0.352806 -100 
-100 -100 0.479061 0.473499 0.462991 0.450560 0.436999 0.424057 0.411986 0.401958 0.393628 0.386777 0.381283 0.378321 0.377102 0.375038 0.371697 0.369249 0.367603 0.366032 0.364257 0.362794 0.361965 0.360955 0.359844 -100 
-100 -100 0.482370 0.477340 0.467780 0.456039 0.442826 0.429908 0.417666 0.407492 0.399200 0.391933 0.385417 0.381293 0.378873 0.376783 0.374506 0.372824 0.371509 0.370142 0.368553 0.367115 0.366059 0.365106 0.364325 -100 
-100 -100 0.483400 0.478675 0.469673 0.458389 0.445486 0.432667 0.420456 0.410536 0.402868 0.395355 0.387617 0.382515 0.379364 0.377205 0.375389 0.374034 0.372864 0.371642 0.370252 0.368951 0.367865 0.367004 0.366434 -100 
-100 -100 0.481325 0.476829 0.468221 0.457337 0.444729 0.432020 0.419739 0.409659 0.401834 0.394236 0.386453 0.381264 0.377983 0.375782 0.374006 0.372650 0.371466 0.370324 0.369125 0.368032 0.367098 0.366358 0.365878 -100 
-100 -100 0.475474 0.471187 0.462985 0.452530 0.440281 0.427702 0.415224 0.404524 0.395707 0.388155 0.381470 0.377008 0.374088 0.371870 0.369822 0.368213 0.366892 0.365781 0.364778 0.363961 0.363289 0.362706 0.362287 -100 
-100 -100 0.466225 0.462007 0.453949 0.443817 0.431940 0.419585 0.407086 0.396110 0.386829 0.379452 0.373610 0.369878 0.367537 0.365276 0.362641 0.360557 0.359001 0.357891 0.357087 0.356598 0.356262 0.355856 0.355463 -100 
-100 -100 0.452547 0.448267 0.440030 0.430082 0.418566 0.406531 0.394232 0.383350 0.374125 0.367054 0.361831 0.358812 0.357266 0.354992 0.351577 0.348930 0.347118 0.345998 0.345368 0.345174 0.345152 0.344906 0.344526 -100 
-100 -100 0.433120 0.428945 0.420921 0.411273 0.400139 0.388529 0.376673 0.366205 0.357349 0.350653 0.345796 0.343029 0.341641 0.339439 0.336036 0.333384 0.331577 0.330500 0.329953 0.329864 0.329947 0.329784 0.329449 -100 
-100 -100 0.407281 0.403392 0.396017 0.386805 0.376097 0.365014 0.353839 0.344042 0.335770 0.329518 0.324906 0.321996 0.320149 0.318115 0.315550 0.313466 0.311935 0.310952 0.310397 0.310216 0.310191 0.310027 0.309771 -100 
-100 -100 0.378847 0.375168 0.368200 0.359331 0.349017 0.338509 0.328100 0.319083 0.311493 0.305768 0.301484 0.298609 0.296579 0.294778 0.292888 0.291309 0.290047 0.289155 0.288559 0.288235 0.288049 0.287849 0.287655 -100 
-100 -100 0.348136 0.344625 0.337985 0.329463 0.319611 0.309731 0.300132 0.291913 0.285051 0.279905 0.276057 0.273412 0.271484 0.269940 0.268501 0.267272 0.266225 0.265416 0.264796 0.264368 0.264058 0.263820 0.263658 -100 
-100 -100 0.318725 0.315374 0.309034 0.300899 0.291550 0.282310 0.273463 0.265988 0.259799 0.255215 0.251810 0.249471 0.247758 0.246455 0.245300 0.244302 0.243409 0.242676 0.242061 0.241584 0.241211 0.240950 0.240799 -100 
-100 -100 0.291944 0.288755 0.282733 0.275012 0.266194 0.257559 0.249401 0.242582 0.237007 0.232919 0.229925 0.227886 0.226408 0.225306 0.224352 0.223517 0.222745 0.222078 0.221486 0.221000 0.220603 0.220328 0.220177 -100 
-100 -100 0.272122 0.269073 0.263314 0.255944 0.247548 0.239384 0.231731 0.225402 0.220271 0.216551 0.213853 0.212039 0.210736 0.209778 0.208954 0.208227 0.207538 0.206921 0.206354 0.205874 0.205473 0.205192 0.205039 -100 
-100 -100 0.261102 0.258137 0.252538 0.245373 0.237224 0.229323 0.221956 0.215894 0.211011 0.207490 0.204956 0.203265 0.202060 0.201179 0.200424 0.199753 0.199110 0.198522 0.197972 0.197498 0.197098 0.196815 0.196661 -100 
-100 -100 -100 -100 -100 -100 -100 -100 -100 -100 -100 -100 -100 -100 -100 -100 -100 -100 -100 -100 -100 -100 -100 -100 -100 -100 
-100 -100 -100 -100 -100 -100 -100 -100 -100 -100 -100 -100 -100 -100 -100 -100 -100 -100 -100 -100 -100 -100 -100 -100 -100 -100 
-100 -100 -100 -100 -100 -100 -100 -100 -100 -100 -100 -100 -100 -100 -100 -100 -100 -100 -100 -100 -100 -100 -100 -100 -100 -100 
-100 -100 0.370706 0.366521 0.358639 0.348598 0.337247 0.326301 0.316107 0.307633 0.300608 0.295239 0.291022 0.287892 0.285411 0.283439 0.281692 0.280167 0.278778 0.277662 0.276963 0.276852 0.277329 0.276855 0.275642 -100 
-100 -100 0.376865 0.372600 0.364578 0.354378 0.342871 0.331787 0.321470 0.312889 0.305769 0.300312 0.296020 0.292847 0.290353 0.288362 0.286588 0.285063 0.283719 0.282734 0.282383 0.283019 0.284756 0.284380 0.282233 -100 
-100 -100 0.388587 0.384167 0.375868 0.365368 0.353565 0.342227 0.331675 0.322894 0.315591 0.309982 0.305582 0.302391 0.299942 0.297932 0.296070 0.294516 0.293235 0.292425 0.292705 0.294674 0.301278 0.301017 0.294457 -100 
-100 -100 0.403991 0.399326 0.390605 0.379664 0.367461 0.355783 0.344928 0.335881 0.328350 0.322584 0.318160 0.315149 0.313005 0.311012 0.308876 0.307159 0.305832 0.304940 0.305036 0.306804 0.313269 0.312935 0.306337 -100 
-100 -100 0.422428 0.417360 0.407952 0.396364 0.383616 0.371515 0.360298 0.350965 0.343214 0.337363 0.333163 0.330848 0.329704 0.327787 0.324826 0.322566 0.320973 0.319668 0.318671 0.318635 0.319874 0.319233 0.316974 -100 
-100 -100 0.441351 0.435750 0.425446 0.413039 0.399663 0.387101 0.375529 0.365936 0.358038 0.352242 0.348622 0.347807 0.348773 0.346992 0.342209 0.338717 0.336586 0.334765 0.332817 0.331387 0.330862 0.329869 0.328475 -100 
-100 -100 0.459157 0.453089 0.441890 0.428766 0.414826 0.401852 0.389936 0.380097 0.372077 0.366381 0.363497 0.364630 0.368529 0.366882 0.359429 0.354191 0.351309 0.349019 0.346392 0.344140 0.342737 0.341473 0.340304 -100 
-100 -100 0.471516 0.465484 0.454319 0.441176 0.427122 0.413941 0.401752 0.391645 0.383418 0.377452 0.374249 0.375193 0.378993 0.377376 0.370038 0.364880 0.362031 0.359714 0.356965 0.354481 0.352789 0.351434 0.350351 -100 
-100 -100 0.478404 0.472893 0.462672 0.450203 0.436495 0.423337 0.411000 0.400765 0.392493 0.385892 0.381069 0.379590 0.380301 0.378583 0.374038 0.370752 0.368717 0.366783 0.364359 0.362065 0.360296 0.359012 0.358183 -100 
-100 -100 0.481602 0.476656 0.467351 0.455666 0.442428 0.429443 0.417209 0.407366 0.399885 0.392742 0.385761 0.381881 0.380186 0.378294 0.375616 0.373657 0.372205 0.370646 0.368667 0.366748 0.365170 0.364032 0.363343 -100 
-100 -100 0.482206 0.477676 0.469064 0.458016 0.445235 0.432517 0.420659 0.411815 0.406116 0.398668 0.389090 0.383140 0.379945 0.377829 0.375911 0.374495 0.373291 0.371968 0.370359 0.368790 0.367447 0.366461 0.365878 -100 
-100 -100 0.479972 0.475730 0.467604 0.457061 0.444663 0.432112 0.420221 0.411250 0.405417 0.397856 0.388134 0.381958 0.378492 0.376280 0.374422 0.373009 0.371779 0.370543 0.369164 0.367862 0.366731 0.365888 0.365381 -100 
-100 -100 0.474275 0.470241 0.462521 0.452455 0.440469 0.428006 0.415658 0.405402 0.397490 0.389959 0.382439 0.377717 0.374988 0.372794 0.370478 0.368663 0.367198 0.365929 0.364687 0.363602 0.362682 0.361980 0.361545 -100 
-100 -100 0.464870 0.460971 0.453541 0.443928 0.432406 0.420155 0.407605 0.396643 0.387614 0.380280 0.374360 0.371042 0.369473 0.367253 0.363878 0.361250 0.359377 0.357998 0.356836 0.355946 0.355241 0.354682 0.354303 -100 
-100 -100 0.450566 0.446746 0.439497 0.430272 0.419236 0.407328 0.394903 0.383866 0.374699 0.367718 0.362790 0.360769 0.360774 0.358544 0.353628 0.349957 0.347615 0.346110 0.344989 0.344259 0.343746 0.343315 0.342985 -100 
-100 -100 0.431105 0.427392 0.420356 0.411441 0.400803 0.389334 0.377348 0.366697 0.357838 0.351241 0.346749 0.345018 0.345204 0.343037 0.338098 0.334401 0.332050 0.330583 0.329544 0.328919 0.328509 0.328167 0.327887 -100 
-100 -100 0.405879 0.402300 0.395532 0.386853 0.376537 0.365587 0.354331 0.344397 0.336079 0.329888 0.325530 0.323205 0.322179 0.320164 0.316799 0.314126 0.312241 0.310973 0.310058 0.309478 0.309089 0.308783 0.308556 -100 
-100 -100 0.377725 0.374253 0.367673 0.359177 0.349161 0.338787 0.328376 0.319308 0.311707 0.306027 0.301879 0.299265 0.297568 0.295770 0.293547 0.291696 0.290234 0.289157 0.288327 0.287750 0.287335 0.287035 0.286843 -100 
-100 -100 0.347129 0.343769 0.337394 0.329143 0.319520 0.309779 0.300243 0.292046 0.285209 0.280105 0.276330 0.273786 0.271964 0.270411 0.268845 0.267494 0.266335 0.265412 0.264649 0.264071 0.263628 0.263324 0.263150 -100 
-100 -100 0.317813 0.314584 0.308450 0.300526 0.291362 0.282259 0.273505 0.266088 0.259943 0.255398 0.252031 0.249726 0.248034 0.246713 0.245497 0.244431 0.243464 0.242658 0.241951 0.241380 0.240921 0.240618 0.240453 -100 
-100 -100 0.291208 0.288115 0.282252 0.274697 0.266027 0.257509 0.249442 0.242688 0.237156 0.233096 0.230117 0.228079 0.226589 0.225460 0.224462 0.223579 0.222754 0.222031 0.221374 0.220824 0.220373 0.220067 0.219903 -100 
-100 -100 0.271584 0.268607 0.262971 0.255728 0.247448 0.239376 0.231799 0.225523 0.220426 0.216721 0.214022 0.212194 0.210866 0.209873 0.209006 0.208236 0.207501 0.206838 0.206220 0.205693 0.205253 0.204948 0.204784 -100 
-100 -100 0.260700 0.257793 0.252293 0.245231 0.237176 0.229351 0.222045 0.216026 0.211168 0.207654 0.205111 0.203398 0.202161 0.201241 0.200442 0.199730 0.199043 0.198413 0.197819 0.197306 0.196874 0.196571 0.196407 -100 
-100 -100 -100 -100 -100 -100 -100 -100 -100 -100 -100 -100 -100 -100 -100 -100 -100 -100 -100 -100 -100 -100 -100 -100 -100 -100 
-100 -100 -100 -100 -100 -100 -100 -100 -100 -100 -100 -100 -100 -100 -100 -100 -100 -100 -100 -100 -100 -100 -100 -100 -100 -100 
-100 -100 -100 -100 -100 -100 -100 -100 -100 -100 -100 -100 -100 -100 -100 -100 -100 -100 -100 -100 -100 -100 -100 -100 -100 -100 
-100 -100 0.369732 0.365554 0.357687 0.347667 0.336342 0.325428 0.315271 0.306837 0.299843 0.294464 0.290199 0.287024 0.284521 0.282560 0.280856 0.279395 0.278083 0.277043 0.276413 0.276359 0.276881 0.276439 0.275244 -100 
-100 -100 0.375901 0.371644 0.363637 0.353456 0.341973 0.330920 0.320642 0.312111 0.305036 0.299566 0.295206 0.291973 0.289451 0.287470 0.285741 0.284282 0.283015 0.282103 0.281816 0.282502 0.284276 0.283929 0.281799 -100 
-100 -100 0.387637 0.383229 0.374947 0.364464 0.352678 0.341365 0.330848 0.322120 0.314874 0.309249 0.304758 0.301493 0.299013 0.297020 0.295207 0.293720 0.292512 0.291770 0.292101 0.294100 0.300721 0.300482 0.293939 -100 
-100 -100 0.403047 0.398405 0.389711 0.378783 0.366580 0.354911 0.344056 0.335017 0.327501 0.321720 0.317232 0.314179 0.312024 0.310073 0.307997 0.306347 0.305079 0.304248 0.304369 0.306128 0.312564 0.312243 0.305669 -100 
-100 -100 0.421456 0.416422 0.407074 0.395512 0.382757 0.370618 0.359327 0.349904 0.342081 0.336204 0.332021 0.329756 0.328675 0.326828 0.323941 0.321753 0.320214 0.318936 0.317913 0.317798 0.318937 0.318276 0.316060 -100 
-100 -100 0.440230 0.434704 0.424547 0.412206 0.398820 0.386176 0.374445 0.364645 0.356568 0.350738 0.347235 0.346583 0.347694 0.346026 0.341336 0.337918 0.335830 0.333999 0.331953 0.330339 0.329592 0.328547 0.327241 -100 
-100 -100 0.457702 0.451785 0.440922 0.427940 0.414009 0.400927 0.388787 0.378646 0.370357 0.364625 0.361940 0.363327 0.367440 0.365944 0.358599 0.353438 0.350589 0.348256 0.345458 0.342905 0.341082 0.339737 0.338778 -100 
-100 -100 0.470087 0.464221 0.453408 0.440416 0.426370 0.413084 0.400663 0.390241 0.381729 0.375731 0.372736 0.373945 0.377964 0.376515 0.369296 0.364223 0.361404 0.359047 0.356120 0.353327 0.351203 0.349766 0.348888 -100 
-100 -100 0.477379 0.471970 0.461941 0.449571 0.435868 0.422622 0.410098 0.399615 0.391125 0.384487 0.379811 0.378533 0.379427 0.377857 0.373434 0.370247 0.368267 0.366315 0.363775 0.361280 0.359276 0.357920 0.357154 -100 
-100 -100 0.480764 0.475897 0.466736 0.455139 0.441921 0.428885 0.416530 0.406524 0.398901 0.391725 0.384822 0.381068 0.379504 0.377735 0.375177 0.373330 0.371957 0.370411 0.368376 0.366358 0.364670 0.363476 0.362786 -100 
-100 -100 0.481413 0.476970 0.468511 0.457566 0.444828 0.432099 0.420182 0.411252 0.405477 0.398003 0.388455 0.382574 0.379470 0.377454 0.375646 0.374344 0.373229 0.371937 0.370302 0.368690 0.367313 0.366282 0.365649 -100 
-100 -100 0.479297 0.475132 0.467135 0.456682 0.444330 0.431802 0.419905 0.410915 0.405064 0.397498 0.387777 0.381641 0.378242 0.376114 0.374334 0.373011 0.371853 0.370636 0.369206 0.367840 0.366659 0.365767 0.365200 -100 
-100 -100 0.473878 0.469866 0.462191 0.452161 0.440209 0.427786 0.415487 0.405295 0.397463 0.389948 0.382397 0.377709 0.375068 0.372924 0.370613 0.368833 0.367416 0.366109 0.364720 0.363475 0.362422 0.361634 0.361151 -100 
-100 -100 0.464742 0.460807 0.453341 0.443701 0.432196 0.420006 0.407571 0.396780 0.387963 0.380679 0.374684 0.371415 0.369992 0.367795 0.364307 0.361632 0.359783 0.358292 0.356838 0.355643 0.354689 0.354000 0.353586 -100 
-100 -100 0.450553 0.446669 0.439358 0.430074 0.419048 0.407229 0.394995 0.384251 0.375551 0.368655 0.363486 0.361523 0.361745 0.359517 0.354361 0.350571 0.348286 0.346607 0.345007 0.343827 0.342953 0.342358 0.342006 -100 
-100 -100 0.431006 0.427244 0.420159 0.411201 0.400585 0.389229 0.377454 0.367109 0.358719 0.352219 0.347495 0.345818 0.346209 0.344042 0.338852 0.335023 0.332709 0.331066 0.329543 0.328456 0.327670 0.327167 0.326872 -100 
-100 -100 0.405543 0.401950 0.395176 0.386517 0.376270 0.365436 0.354350 0.344633 0.336560 0.330442 0.326019 0.323733 0.322833 0.320814 0.317303 0.314544 0.312643 0.311234 0.310002 0.309086 0.308413 0.307971 0.307721 -100 
-100 -100 0.377088 0.373655 0.367146 0.358745 0.348842 0.338593 0.328320 0.319398 0.311941 0.306312 0.302142 0.299545 0.297903 0.296107 0.293828 0.291946 0.290466 0.289296 0.288270 0.287474 0.286868 0.286466 0.286246 -100 
-100 -100 0.346303 0.343019 0.336769 0.328660 0.319178 0.309567 0.300148 0.292051 0.285292 0.280226 0.276453 0.273914 0.272110 0.270567 0.268993 0.267640 0.266470 0.265491 0.264611 0.263892 0.263321 0.262946 0.262746 -100 
-100 -100 0.316948 0.313816 0.307828 0.300059 0.291031 0.282060 0.273408 0.266063 0.259958 0.255448 0.252087 0.249778 0.248080 0.246777 0.245571 0.244513 0.243532 0.242700 0.241918 0.241249 0.240694 0.240347 0.240161 -100 
-100 -100 0.290459 0.287448 0.281719 0.274307 0.265765 0.257354 0.249367 0.242666 0.237164 0.233120 0.230140 0.228095 0.226598 0.225472 0.224482 0.223607 0.222777 0.222031 0.221321 0.220703 0.220188 0.219844 0.219662 -100 
-100 -100 0.270990 0.268080 0.262553 0.255429 0.247255 0.239266 0.231749 0.225510 0.220432 0.216731 0.214025 0.212184 0.210844 0.209845 0.208979 0.208212 0.207473 0.206790 0.206132 0.205556 0.205071 0.204736 0.204557 -100 
-100 -100 0.260214 0.257362 0.251954 0.244992 0.237026 0.229268 0.222010 0.216018 0.211172 0.207656 0.205102 0.203373 0.202121 0.201190 0.200386 0.199672 0.198979 0.198330 0.197703 0.197151 0.196683 0.196356 0.196180 -100 
-100 -100 -100 -100 -100 -100 -100 -100 -100 -100 -100 -100 -100 -100 -100 -100 -100 -100 -100 -100 -100 -100 -100 -100 -100 -100 
-100 -100 -100 -100 -100 -100 -100 -100 -100 -100 -100 -100 -100 -100 -100 -100 -100 -100 -100 -100 -100 -100 -100 -100 -100 -100 
-100 -100 -100 -100 -100 -100 -100 -100 -100 -100 -100 -100 -100 -100 -100 -100 -100 -100 -100 -100 -100 -100 -100 -100 -100 -100 
-100 -100 0.368119 0.363997 0.356228 0.346316 0.335101 0.324288 0.314245 0.305937 0.299059 0.293685 0.289316 0.286038 0.283464 0.281478 0.279784 0.278351 0.277062 0.276005 0.275230 0.274859 0.274777 0.274314 0.273607 -100 
-100 -100 0.374249 0.370056 0.362162 0.352104 0.340744 0.329806 0.319669 0.311315 0.304416 0.298943 0.294404 0.291000 0.288365 0.286345 0.284627 0.283193 0.281933 0.280953 0.280370 0.280401 0.280888 0.280482 0.279391 -100 
-100 -100 0.385911 0.381584 0.373447 0.363116 0.351476 0.340296 0.329954 0.321467 0.314476 0.308827 0.304034 0.300479 0.297796 0.295736 0.293957 0.292507 0.291282 0.290390 0.290069 0.290682 0.292370 0.292020 0.289949 -100 
-100 -100 0.401185 0.396655 0.388164 0.377439 0.365413 0.353873 0.343177 0.334355 0.327064 0.321212 0.316350 0.312885 0.310378 0.308334 0.306406 0.304869 0.303618 0.302652 0.302160 0.302580 0.304114 0.303687 0.301592 -100 
-100 -100 0.419269 0.414428 0.405410 0.394141 0.381600 0.369585 0.358386 0.349052 0.341287 0.335258 0.330624 0.327694 0.325847 0.323901 0.321548 0.319728 0.318332 0.317075 0.315905 0.315290 0.315258 0.314584 0.313406 -100 
-100 -100 0.437551 0.432332 0.422685 0.410777 0.397671 0.385150 0.373443 0.363603 0.355411 0.349289 0.345091 0.343162 0.342592 0.340805 0.337524 0.335062 0.333375 0.331748 0.329862 0.328248 0.327156 0.326182 0.325343 -100 
-100 -100 0.454553 0.449044 0.438894 0.426478 0.412897 0.399937 0.387766 0.377483 0.368931 0.362739 0.358992 0.358224 0.359293 0.357661 0.353061 0.349720 0.347649 0.345700 0.343273 0.340985 0.339221 0.338002 0.337264 -100 
-100 -100 0.467105 0.461633 0.451520 0.439081 0.425375 0.412184 0.399689 0.389055 0.380187 0.373713 0.369736 0.368856 0.369899 0.368328 0.363845 0.360608 0.358598 0.356646 0.354128 0.351673 0.349715 0.348407 0.347680 -100 
-100 -100 0.475168 0.470043 0.460490 0.448514 0.435044 0.421843 0.409183 0.398362 0.389320 0.382356 0.377368 0.375072 0.374442 0.372823 0.369851 0.367691 0.366203 0.364548 0.362343 0.360155 0.358363 0.357114 0.356399 -100 
-100 -100 0.479307 0.474602 0.465716 0.454343 0.441249 0.428185 0.415561 0.404875 0.396126 0.388754 0.382507 0.378791 0.376788 0.375067 0.373151 0.371800 0.370721 0.369385 0.367594 0.365829 0.364354 0.363233 0.362518 -100 
-100 -100 0.480546 0.476163 0.467809 0.456946 0.444230 0.431387 0.418992 0.408807 0.400911 0.393315 0.385669 0.380789 0.377927 0.376065 0.374574 0.373559 0.372671 0.371541 0.370079 0.368677 0.367572 0.366578 0.365792 -100 
-100 -100 0.478937 0.474722 0.466657 0.456135 0.443723 0.431075 0.418777 0.408655 0.400821 0.393190 0.385389 0.380331 0.377299 0.375326 0.373760 0.372671 0.371743 0.370642 0.369282 0.368028 0.367053 0.366150 0.365408 -100 
-100 -100 0.474177 0.469964 0.461951 0.451625 0.439495 0.427035 0.414743 0.404294 0.395894 0.388394 0.381484 0.377135 0.374537 0.372465 0.370358 0.368831 0.367697 0.366454 0.364932 0.363604 0.362527 0.361675 0.361094 -100 
-100 -100 0.465925 0.461572 0.453405 0.443158 0.431313 0.419143 0.407069 0.396743 0.388493 0.381292 0.374928 0.371371 0.369604 0.367404 0.364262 0.361976 0.360602 0.359119 0.357213 0.355685 0.354519 0.353699 0.353202 -100 
-100 -100 0.452553 0.448050 0.439701 0.429530 0.418023 0.406268 0.394758 0.385108 0.378784 0.372010 0.364740 0.361839 0.361125 0.358838 0.354401 0.351335 0.350037 0.348329 0.345699 0.343877 0.342599 0.341809 0.341377 -100 
-100 -100 0.432927 0.428544 0.420429 0.410596 0.399519 0.388244 0.377229 0.368035 0.362098 0.355724 0.348847 0.346197 0.345628 0.343389 0.338926 0.335815 0.334482 0.332788 0.330217 0.328468 0.327260 0.326547 0.326174 -100 
-100 -100 0.406466 0.402474 0.395029 0.385804 0.375269 0.364528 0.353944 0.344942 0.337807 0.331803 0.326708 0.323953 0.322625 0.320573 0.317393 0.314990 0.313515 0.312064 0.310320 0.308989 0.308013 0.307408 0.307095 -100 
-100 -100 0.377048 0.373443 0.366638 0.358000 0.348001 0.337856 0.327909 0.319396 0.312421 0.306868 0.302397 0.299591 0.297782 0.295986 0.293856 0.292155 0.290873 0.289679 0.288396 0.287353 0.286540 0.286017 0.285745 -100 
-100 -100 0.345702 0.342385 0.336085 0.327956 0.318509 0.309003 0.299771 0.291881 0.285311 0.280284 0.276425 0.273810 0.271965 0.270443 0.268959 0.267719 0.266652 0.265661 0.264653 0.263785 0.263078 0.262611 0.262367 -100 
-100 -100 0.316171 0.313061 0.307128 0.299438 0.290512 0.281630 0.273091 0.265852 0.259843 0.255340 0.251944 0.249612 0.247921 0.246641 0.245504 0.244533 0.243632 0.242786 0.241925 0.241159 0.240515 0.240088 0.239864 -100 
-100 -100 0.289692 0.286730 0.281090 0.273782 0.265344 0.257014 0.249098 0.242448 0.236982 0.232940 0.229946 0.227893 0.226406 0.225310 0.224376 0.223568 0.222791 0.222044 0.221284 0.220597 0.220014 0.219616 0.219406 -100 
-100 -100 0.270316 0.267455 0.262016 0.254987 0.246903 0.238980 0.231510 0.225298 0.220232 0.216528 0.213811 0.211964 0.210631 0.209656 0.208834 0.208117 0.207417 0.206736 0.206045 0.205419 0.204883 0.204511 0.204312 -100 
-100 -100 0.259617 0.256810 0.251481 0.244602 0.236714 0.229010 0.221787 0.215811 0.210968 0.207445 0.204879 0.203142 0.201893 0.200981 0.200212 0.199538 0.198876 0.198232 0.197581 0.196990 0.196482 0.196126 0.195934 -100 
-100 -100 -100 -100 -100 -100 -100 -100 -100 -100 -100 -100 -100 -100 -100 -100 -100 -100 -100 -100 -100 -100 -100 -100 -100 -100 
-100 -100 -100 -100 -100 -100 -100 -100 -100 -100 -100 -100 -100 -100 -100 -100 -100 -100 -100 -100 -100 -100 -100 -100 -100 -100 
-100 -100 -100 -100 -100 -100 -100 -100 -100 -100 -100 -100 -100 -100 -100 -100 -100 -100 -100 -100 -100 -100 -100 -100 -100 -100 
-100 -100 0.366127 0.362088 0.354459 0.344700 0.333631 0.322960 0.313083 0.304986 0.298322 0.292972 0.288441 0.285007 0.282338 0.280309 0.278604 0.277175 0.275890 0.274807 0.273921 0.273304 0.272892 0.272416 0.271953 -100 
-100 -100 0.372196 0.368098 0.360365 0.350483 0.339292 0.328526 0.318616 0.310585 0.304030 0.298575 0.293726 0.290039 0.287235 0.285143 0.283406 0.281969 0.280695 0.279646 0.278843 0.278391 0.278204 0.277755 0.277148 -100 
-100 -100 0.383755 0.379547 0.371612 0.361497 0.350064 0.339098 0.329064 0.321054 0.314585 0.308936 0.303609 0.299563 0.296579 0.294398 0.292603 0.291147 0.289885 0.288870 0.288169 0.287936 0.288212 0.287782 0.286793 -100 
-100 -100 0.398866 0.394497 0.386276 0.375829 0.364048 0.352738 0.342350 0.333991 0.327195 0.321296 0.315824 0.311738 0.308782 0.306579 0.304705 0.303209 0.301933 0.300867 0.300052 0.299691 0.299864 0.299377 0.298366 -100 
-100 -100 0.416629 0.412030 0.403408 0.392520 0.380275 0.368483 0.357509 0.348457 0.340945 0.334780 0.329551 0.325849 0.323257 0.321126 0.319085 0.317483 0.316147 0.314920 0.313728 0.312849 0.312311 0.311668 0.310985 -100 
-100 -100 0.434425 0.429564 0.420496 0.409119 0.396387 0.384092 0.372534 0.362808 0.354644 0.348246 0.343302 0.340155 0.338172 0.336158 0.333782 0.331953 0.330515 0.329090 0.327488 0.326065 0.324987 0.324147 0.323557 -100 
-100 -100 0.451046 0.445993 0.436580 0.424824 0.411683 0.398953 0.386880 0.376602 0.367922 0.361304 0.356539 0.353909 0.352635 0.350740 0.347912 0.345798 0.344242 0.342660 0.340736 0.338920 0.337456 0.336443 0.335857 -100 
-100 -100 0.463824 0.458794 0.449395 0.437594 0.424307 0.411314 0.398867 0.388163 0.379074 0.372152 0.367211 0.364515 0.363251 0.361437 0.358738 0.356760 0.355304 0.353752 0.351781 0.349874 0.348306 0.347215 0.346591 -100 
-100 -100 0.472701 0.467897 0.458860 0.447349 0.434182 0.421106 0.408421 0.397420 0.388026 0.380731 0.375265 0.371941 0.370010 0.368231 0.366233 0.364810 0.363686 0.362348 0.360598 0.358897 0.357490 0.356422 0.355737 -100 
-100 -100 0.477740 0.473210 0.464608 0.453495 0.440566 0.427538 0.414776 0.403685 0.394238 0.386652 0.380603 0.376655 0.374167 0.372398 0.370926 0.369963 0.369137 0.368048 0.366604 0.365249 0.364161 0.363171 0.362386 -100 
-100 -100 0.479736 0.475394 0.467106 0.456308 0.443625 0.430730 0.418064 0.407139 0.397979 0.390252 0.383603 0.379171 0.376341 0.374539 0.373276 0.372521 0.371872 0.370955 0.369756 0.368727 0.368182 0.367273 0.366156 -100 
-100 -100 0.478866 0.474530 0.466270 0.455581 0.443065 0.430341 0.417857 0.407147 0.398229 0.390543 0.383748 0.379236 0.376397 0.374508 0.373064 0.372191 0.371536 0.370605 0.369362 0.368344 0.367835 0.366961 0.365863 -100 
-100 -100 0.475181 0.470590 0.461957 0.451097 0.438662 0.426163 0.414032 0.403723 0.395391 0.387940 0.381120 0.376906 0.374455 0.372413 0.370272 0.368922 0.368195 0.367045 0.365291 0.363890 0.362876 0.361976 0.361244 -100 
-100 -100 0.468535 0.463422 0.454003 0.442685 0.430252 0.418073 0.406558 0.397193 0.390447 0.383418 0.376035 0.372263 0.370713 0.368482 0.365047 0.362934 0.362408 0.360915 0.358054 0.355997 0.354596 0.353636 0.353025 -100 
-100 -100 0.456718 0.451090 0.440886 0.429143 0.416795 0.405072 0.394616 0.387042 0.386140 0.379637 0.367759 0.364025 0.363543 0.361177 0.356224 0.353574 0.354403 0.352587 0.347448 0.344394 0.342558 0.341529 0.340988 -100 
-100 -100 0.437019 0.431508 0.421529 0.410125 0.398217 0.386991 0.377058 0.369975 0.369462 0.363373 0.351918 0.348440 0.348119 0.345800 0.340802 0.338086 0.338862 0.337044 0.331946 0.328939 0.327141 0.326176 0.325700 -100 
-100 -100 0.408816 0.404070 0.395376 0.385096 0.374006 0.363316 0.353399 0.345533 0.340114 0.334325 0.328091 0.325049 0.323933 0.321845 0.318342 0.316068 0.315382 0.313867 0.311103 0.309135 0.307796 0.307010 0.306618 -100 
-100 -100 0.377679 0.373711 0.366302 0.357158 0.346904 0.336826 0.327264 0.319332 0.313075 0.307642 0.302765 0.299819 0.298086 0.296301 0.294095 0.292506 0.291542 0.290337 0.288668 0.287318 0.286289 0.285641 0.285310 -100 
-100 -100 0.345345 0.341906 0.335404 0.327116 0.317611 0.308177 0.299142 0.291513 0.285198 0.280226 0.276257 0.273585 0.271774 0.270295 0.268858 0.267738 0.266830 0.265853 0.264699 0.263674 0.262835 0.262278 0.261990 -100 
-100 -100 0.315443 0.312316 0.306363 0.298675 0.289783 0.280967 0.272529 0.265401 0.259490 0.255006 0.251573 0.249225 0.247564 0.246338 0.245284 0.244428 0.243639 0.242814 0.241883 0.241023 0.240290 0.239795 0.239536 -100 
-100 -100 0.288898 0.285960 0.280363 0.273111 0.264734 0.256460 0.248596 0.241991 0.236554 0.232515 0.229509 0.227457 0.225998 0.224956 0.224105 0.223394 0.222699 0.221977 0.221184 0.220436 0.219790 0.219344 0.219108 -100 
-100 -100 0.269572 0.266743 0.261360 0.254396 0.246370 0.238491 0.231049 0.224852 0.219791 0.216081 0.213357 0.211515 0.210206 0.209278 0.208527 0.207890 0.207255 0.206601 0.205894 0.205229 0.204649 0.204243 0.204026 -100 
-100 -100 0.258927 0.256152 0.250876 0.244057 0.236221 0.228552 0.221346 0.215375 0.210527 0.206995 0.204423 0.202689 0.201461 0.200590 0.199882 0.199277 0.198672 0.198055 0.197396 0.196778 0.196237 0.195855 0.195650 -100 
-100 -100 -100 -100 -100 -100 -100 -100 -100 -100 -100 -100 -100 -100 -100 -100 -100 -100 -100 -100 -100 -100 -100 -100 -100 -100 
-100 -100 -100 -100 -100 -100 -100 -100 -100 -100 -100 -100 -100 -100 -100 -100 -100 -100 -100 -100 -100 -100 -100 -100 -100 -100 
-100 -100 -100 -100 -100 -100 -100 -100 -100 -100 -100 -100 -100 -100 -100 -100 -100 -100 -100 -100 -100 -100 -100 -100 -100 -100 
-100 -100 0.363895 0.359942 0.352458 0.342854 0.331934 0.321400 0.311698 0.303835 0.297431 0.292132 0.287441 0.283870 0.281129 0.279073 0.277358 0.275927 0.274647 0.273565 0.272643 0.271931 0.271376 0.270921 0.270605 -100 
-100 -100 0.369901 0.365902 0.358336 0.348632 0.337616 0.327026 0.317364 0.309707 0.303578 0.298171 0.292986 0.289010 0.286053 0.283898 0.282138 0.280686 0.279401 0.278328 0.277433 0.276776 0.276291 0.275846 0.275489 -100 
-100 -100 0.381360 0.377274 0.369547 0.359651 0.348435 0.337702 0.328027 0.320585 0.314776 0.309165 0.303234 0.298667 0.295385 0.293085 0.291247 0.289762 0.288464 0.287392 0.286516 0.285914 0.285528 0.285086 0.284644 -100 
-100 -100 0.396345 0.392136 0.384181 0.374007 0.362482 0.351432 0.341418 0.333629 0.327473 0.321581 0.315449 0.310748 0.307387 0.305024 0.303123 0.301601 0.300280 0.299170 0.298221 0.297536 0.297080 0.296599 0.296140 -100 
-100 -100 0.413906 0.409524 0.401264 0.390729 0.378789 0.367254 0.356577 0.347907 0.340773 0.334547 0.328763 0.324438 0.321304 0.318981 0.317015 0.315451 0.314100 0.312898 0.311759 0.310833 0.310120 0.309540 0.309121 -100 
-100 -100 0.431419 0.426854 0.418274 0.407359 0.394993 0.382959 0.371635 0.362135 0.354135 0.347580 0.342064 0.338110 0.335272 0.333019 0.330958 0.329336 0.327957 0.326652 0.325294 0.324092 0.323120 0.322412 0.321983 -100 
-100 -100 0.447855 0.443164 0.434348 0.423142 0.410416 0.397953 0.386072 0.375931 0.367287 0.360412 0.354935 0.351193 0.348619 0.346446 0.344297 0.342640 0.341263 0.339896 0.338368 0.336952 0.335782 0.334953 0.334474 -100 
-100 -100 0.460886 0.456208 0.447389 0.436119 0.423225 0.410466 0.398157 0.387513 0.378374 0.371167 0.365539 0.361752 0.359202 0.357122 0.355119 0.353624 0.352376 0.351063 0.349518 0.348060 0.346845 0.345946 0.345390 -100 
-100 -100 0.470473 0.465930 0.457324 0.446219 0.433349 0.420428 0.407787 0.396740 0.387189 0.379651 0.373753 0.369734 0.367008 0.365034 0.363412 0.362279 0.361308 0.360173 0.358787 0.357498 0.356505 0.355594 0.354852 -100 
-100 -100 0.476292 0.471912 0.463564 0.452699 0.439952 0.426988 0.414166 0.402885 0.393117 0.385339 0.379175 0.374935 0.372074 0.370207 0.368915 0.368131 0.367450 0.366539 0.365393 0.364424 0.363932 0.363056 0.361955 -100 
-100 -100 0.479011 0.474701 0.466473 0.455751 0.443124 0.430210 0.417400 0.406144 0.396493 0.388624 0.382161 0.377766 0.374860 0.373051 0.371893 0.371297 0.370846 0.370107 0.369198 0.368705 0.370034 0.369202 0.366436 -100 
-100 -100 0.478890 0.474428 0.465966 0.455117 0.442505 0.429720 0.417154 0.406254 0.397128 0.389364 0.382631 0.378231 0.375470 0.373616 0.372199 0.371481 0.371128 0.370356 0.369225 0.368613 0.369890 0.369049 0.366280 -100 
-100 -100 0.476371 0.471380 0.462078 0.450663 0.437906 0.425346 0.413479 0.403617 0.396925 0.389499 0.381179 0.376840 0.374560 0.372536 0.370188 0.368989 0.368962 0.367896 0.365579 0.364042 0.363305 0.362365 0.361243 -100 
-100 -100 0.471448 0.465529 0.454768 0.442325 0.429265 0.417041 0.406284 0.398499 0.397357 0.390489 0.378082 0.373759 0.372708 0.370467 0.366327 0.364453 0.365861 0.364345 0.359346 0.356402 0.354750 0.353650 0.352848 -100 
-100 -100 0.461325 0.454507 0.442301 0.428900 0.415690 0.404075 0.395937 0.393756 0.420627 0.414431 0.375828 0.368612 0.368172 0.365701 0.359504 0.357848 0.364533 0.362575 0.350965 0.345471 0.342732 0.341420 0.340740 -100 
-100 -100 0.441565 0.434853 0.422846 0.409768 0.396996 0.385892 0.378298 0.376588 0.403815 0.398056 0.359962 0.353084 0.352867 0.350451 0.344168 0.342418 0.349079 0.347109 0.335478 0.330009 0.327272 0.326018 0.325421 -100 
-100 -100 0.411472 0.405904 0.395827 0.384397 0.372685 0.361998 0.352933 0.346744 0.346946 0.341386 0.330256 0.326721 0.326183 0.324102 0.319842 0.317756 0.318972 0.317397 0.312427 0.309483 0.307711 0.306756 0.306286 -100 
-100 -100 0.378460 0.374076 0.365958 0.356229 0.345654 0.335589 0.326463 0.319230 0.314911 0.309610 0.303167 0.300078 0.298568 0.296825 0.294383 0.292900 0.292591 0.291396 0.289016 0.287302 0.286064 0.285317 0.284934 -100 
-100 -100 0.345000 0.341404 0.334633 0.326122 0.316499 0.307087 0.298219 0.290838 0.284931 0.280024 0.275813 0.273129 0.271427 0.270016 0.268591 0.267587 0.266944 0.266007 0.264642 0.263476 0.262531 0.261914 0.261592 -100 
-100 -100 0.314654 0.311491 0.305467 0.297726 0.288813 0.280027 0.271667 0.264632 0.258856 0.254404 0.250906 0.248566 0.246961 0.245810 0.244840 0.244101 0.243477 0.242700 0.241686 0.240756 0.239957 0.239424 0.239143 -100 
-100 -100 0.288015 0.285081 0.279491 0.272250 0.263891 0.255642 0.247808 0.241231 0.235823 0.231793 0.228784 0.226749 0.225336 0.224362 0.223598 0.222986 0.222394 0.221719 0.220912 0.220133 0.219450 0.218979 0.218729 -100 
-100 -100 0.268722 0.265909 0.260552 0.253615 0.245614 0.237752 0.230321 0.224127 0.219068 0.215356 0.212633 0.210806 0.209535 0.208667 0.207994 0.207442 0.206891 0.206283 0.205583 0.204906 0.204306 0.203884 0.203659 -100 
-100 -100 0.258122 0.255364 0.250116 0.243326 0.235512 0.227855 0.220650 0.214672 0.209816 0.206277 0.203704 0.201985 0.200789 0.199970 0.199334 0.198806 0.198274 0.197702 0.197061 0.196442 0.195891 0.195499 0.195289 -100 
-100 -100 -100 -100 -100 -100 -100 -100 -100 -100 -100 -100 -100 -100 -100 -100 -100 -100 -100 -100 -100 -100 -100 -100 -100 -100 
-100 -100 -100 -100 -100 -100 -100 -100 -100 -100 -100 -100 -100 -100 -100 -100 -100 -100 -100 -100 -100 -100 -100 -100 -100 -100 
-100 -100 -100 -100 -100 -100 -100 -100 -100 -100 -100 -100 -100 -100 -100 -100 -100 -100 -100 -100 -100 -100 -100 -100 -100 -100 
-100 -100 0.361686 0.357806 0.350444 0.340965 0.330151 0.319693 0.310049 0.302241 0.295901 0.290678 0.286073 0.282588 0.279917 0.277902 0.276203 0.274778 0.273512 0.272462 0.271579 0.270893 0.270352 0.269952 0.269710 -100 
-100 -100 0.367630 0.363717 0.356292 0.346736 0.335845 0.325348 0.315760 0.308168 0.302109 0.296776 0.291668 0.287765 0.284862 0.282737 0.280980 0.279522 0.278238 0.277183 0.276304 0.275632 0.275109 0.274714 0.274462 -100 
-100 -100 0.378993 0.375016 0.367465 0.357755 0.346698 0.336092 0.326518 0.319162 0.313434 0.307892 0.302013 0.297480 0.294214 0.291916 0.290062 0.288547 0.287226 0.286154 0.285265 0.284593 0.284086 0.283688 0.283410 -100 
-100 -100 0.393867 0.389802 0.382074 0.372133 0.360809 0.349932 0.340061 0.332390 0.326326 0.320492 0.314356 0.309615 0.306188 0.303787 0.301846 0.300267 0.298892 0.297783 0.296836 0.296098 0.295527 0.295105 0.294813 -100 
-100 -100 0.411314 0.407110 0.399141 0.388909 0.377234 0.365918 0.355432 0.346933 0.339929 0.333721 0.327825 0.323324 0.319997 0.317559 0.315537 0.313900 0.312483 0.311289 0.310217 0.309343 0.308642 0.308136 0.307829 -100 
-100 -100 0.428698 0.424358 0.416150 0.405617 0.393581 0.381816 0.370738 0.361472 0.353654 0.347067 0.341275 0.336941 0.333710 0.331260 0.329168 0.327483 0.326032 0.324758 0.323544 0.322503 0.321649 0.321043 0.320695 -100 
-100 -100 0.445107 0.440681 0.432302 0.421538 0.409186 0.397023 0.385420 0.375562 0.367153 0.360190 0.354249 0.349906 0.346719 0.344287 0.342179 0.340506 0.339069 0.337756 0.336427 0.335244 0.334253 0.333545 0.333133 -100 
-100 -100 0.458402 0.453989 0.445599 0.434766 0.422230 0.409749 0.397672 0.387254 0.378290 0.370961 0.364842 0.360428 0.357242 0.354901 0.352943 0.351439 0.350131 0.348878 0.347531 0.346301 0.345260 0.344480 0.343980 -100 
-100 -100 0.468560 0.464226 0.455971 0.445234 0.432664 0.419931 0.407389 0.396403 0.386864 0.379176 0.372927 0.368462 0.365294 0.363106 0.361464 0.360295 0.359271 0.358172 0.356925 0.355801 0.354938 0.354107 0.353402 -100 
-100 -100 0.475009 0.470771 0.462677 0.452092 0.439566 0.426683 0.413806 0.402400 0.392467 0.384520 0.378155 0.373659 0.370544 0.368541 0.367218 0.366410 0.365708 0.364819 0.363747 0.362866 0.362442 0.361606 0.360521 -100 
-100 -100 0.478267 0.474034 0.465952 0.455408 0.442909 0.429978 0.416984 0.405449 0.395476 0.387431 0.380911 0.376411 0.373389 0.371526 0.370379 0.369809 0.369384 0.368676 0.367801 0.367339 0.368688 0.367867 0.365102 -100 
-100 -100 0.478549 0.474088 0.465634 0.454816 0.442209 0.429335 0.416544 0.405340 0.395879 0.387964 0.381225 0.376782 0.373968 0.372131 0.370792 0.370172 0.369901 0.369192 0.368089 0.367489 0.368766 0.367928 0.365150 -100 
-100 -100 0.476393 0.471284 0.461794 0.450205 0.437299 0.424588 0.412538 0.402478 0.395585 0.388050 0.379694 0.375304 0.372992 0.371031 0.368845 0.367836 0.367980 0.367018 0.364744 0.363234 0.362515 0.361572 0.360430 -100 
-100 -100 0.471809 0.465643 0.454473 0.441626 0.428251 0.415830 0.404961 0.397104 0.395888 0.388969 0.376517 0.372124 0.371031 0.368896 0.365020 0.363451 0.365130 0.363771 0.358836 0.355943 0.354339 0.353242 0.352411 -100 
-100 -100 0.461904 0.454743 0.441956 0.427976 0.414329 0.402495 0.394310 0.392154 0.419041 0.412843 0.374204 0.366902 0.366394 0.364063 0.358230 0.356983 0.364032 0.362277 0.350737 0.345312 0.342642 0.341342 0.340625 -100 
-100 -100 0.442007 0.434952 0.422352 0.408677 0.395454 0.384154 0.376555 0.374919 0.402202 0.396482 0.358375 0.351428 0.351150 0.348893 0.342981 0.341641 0.348667 0.346911 0.335356 0.329961 0.327293 0.326061 0.325428 -100 
-100 -100 0.411466 0.405632 0.395100 0.383210 0.371151 0.360314 0.351261 0.345154 0.345430 0.339920 0.328803 0.325249 0.324714 0.322773 0.318796 0.317027 0.318539 0.317138 0.312237 0.309361 0.307650 0.306709 0.306213 -100 
-100 -100 0.377980 0.373434 0.365036 0.355021 0.344228 0.334068 0.324955 0.317785 0.313530 0.308278 0.301866 0.298800 0.297334 0.295708 0.293464 0.292205 0.292133 0.291066 0.288713 0.287040 0.285841 0.285102 0.284703 -100 
-100 -100 0.344196 0.340522 0.333611 0.324951 0.315211 0.305752 0.296894 0.289549 0.283684 0.278820 0.274649 0.272007 0.270365 0.269054 0.267773 0.266947 0.266560 0.265717 0.264276 0.263106 0.262170 0.261559 0.261231 -100 
-100 -100 0.313703 0.310519 0.304439 0.296630 0.287653 0.278853 0.270499 0.263479 0.257717 0.253303 0.249845 0.247549 0.245993 0.244932 0.244070 0.243462 0.243044 0.242348 0.241257 0.240316 0.239510 0.238994 0.238715 -100 
-100 -100 0.287069 0.284129 0.278519 0.271252 0.262866 0.254606 0.246769 0.240194 0.234790 0.230778 0.227796 0.225799 0.224435 0.223526 0.222838 0.222309 0.221825 0.221215 0.220416 0.219657 0.218988 0.218530 0.218285 -100 
-100 -100 0.267830 0.265015 0.259652 0.252704 0.244689 0.236814 0.229372 0.223170 0.218106 0.214398 0.211689 0.209891 0.208662 0.207847 0.207237 0.206753 0.206281 0.205733 0.205069 0.204424 0.203846 0.203438 0.203219 -100 
-100 -100 0.257273 0.254515 0.249265 0.242468 0.234642 0.226970 0.219749 0.213757 0.208889 0.205347 0.202782 0.201084 0.199926 0.199156 0.198578 0.198113 0.197649 0.197137 0.196543 0.195961 0.195435 0.195059 0.194856 -100 
-100 -100 -100 -100 -100 -100 -100 -100 -100 -100 -100 -100 -100 -100 -100 -100 -100 -100 -100 -100 -100 -100 -100 -100 -100 -100 
-100 -100 -100 -100 -100 -100 -100 -100 -100 -100 -100 -100 -100 -100 -100 -100 -100 -100 -100 -100 -100 -100 -100 -100 -100 -100 
-100 -100 -100 -100 -100 -100 -100 -100 -100 -100 -100 -100 -100 -100 -100 -100 -100 -100 -100 -100 -100 -100 -100 -100 -100 -100 
-100 -100 0.359506 0.355687 0.348427 0.339047 0.328301 0.317857 0.308158 0.300224 0.293753 0.288629 0.284359 0.281178 0.278721 0.276817 0.275163 0.273751 0.272508 0.271510 0.270710 0.270117 0.269662 0.269341 0.269156 -100 
-100 -100 0.365390 0.361548 0.354243 0.344805 0.333998 0.323512 0.313823 0.305987 0.299643 0.294409 0.289792 0.286317 0.283680 0.281675 0.279954 0.278498 0.277224 0.276210 0.275403 0.274810 0.274360 0.274040 0.273854 -100 
-100 -100 0.376655 0.372767 0.365371 0.355817 0.344879 0.334288 0.324561 0.316813 0.310593 0.305143 0.299961 0.296015 0.293075 0.290895 0.289053 0.287512 0.286178 0.285127 0.284293 0.283680 0.283217 0.282890 0.282695 -100 
-100 -100 0.391424 0.387468 0.379940 0.370213 0.359071 0.348263 0.338305 0.330317 0.323833 0.318078 0.312563 0.308332 0.305171 0.302825 0.300841 0.299193 0.297776 0.296660 0.295759 0.295082 0.294562 0.294201 0.293989 -100 
-100 -100 0.408739 0.404686 0.396984 0.387036 0.375624 0.364495 0.354122 0.345616 0.338548 0.332416 0.326759 0.322436 0.319156 0.316662 0.314514 0.312736 0.311218 0.310003 0.308985 0.308191 0.307564 0.307129 0.306883 -100 
-100 -100 0.426034 0.421885 0.414010 0.403837 0.392148 0.380686 0.369919 0.360979 0.353483 0.346956 0.340974 0.336452 0.333038 0.330405 0.328100 0.326198 0.324585 0.323266 0.322113 0.321172 0.320411 0.319878 0.319581 -100 
-100 -100 0.442492 0.438283 0.430287 0.419941 0.408000 0.396213 0.385063 0.375790 0.368060 0.361122 0.354563 0.349703 0.346126 0.343405 0.341023 0.339080 0.337436 0.336051 0.334776 0.333692 0.332791 0.332149 0.331784 -100 
-100 -100 0.456084 0.451881 0.443879 0.433477 0.421363 0.409232 0.397559 0.387684 0.379371 0.372011 0.365198 0.360204 0.356589 0.353930 0.351685 0.349903 0.348381 0.347029 0.345700 0.344526 0.343530 0.342789 0.342341 -100 
-100 -100 0.466763 0.462622 0.454725 0.444395 0.432198 0.419706 0.407339 0.396570 0.387278 0.379492 0.372793 0.367921 0.364426 0.361981 0.360090 0.358678 0.357454 0.356241 0.354943 0.353770 0.352779 0.351955 0.351383 -100 
-100 -100 0.473785 0.469713 0.461938 0.451728 0.439520 0.426742 0.413785 0.402257 0.392221 0.384101 0.377467 0.372722 0.369387 0.367208 0.365716 0.364735 0.363866 0.362854 0.361652 0.360572 0.359702 0.358832 0.358097 -100 
-100 -100 0.477513 0.473415 0.465608 0.455394 0.443142 0.430182 0.416872 0.404939 0.394550 0.386271 0.379656 0.375022 0.371868 0.369917 0.368721 0.368076 0.367527 0.366699 0.365601 0.364668 0.364193 0.363308 0.362188 -100 
-100 -100 0.477955 0.473601 0.465379 0.454818 0.442360 0.429336 0.416077 0.404286 0.394105 0.385929 0.379333 0.374826 0.371887 0.370052 0.368868 0.368319 0.367958 0.367199 0.366025 0.365044 0.364555 0.363663 0.362526 -100 
-100 -100 0.475467 0.470493 0.461249 0.449851 0.436960 0.423987 0.411249 0.400259 0.391196 0.383403 0.376566 0.372244 0.369699 0.367858 0.366263 0.365542 0.365390 0.364553 0.362905 0.361576 0.360624 0.359707 0.358904 -100 
-100 -100 0.469995 0.464077 0.453320 0.440709 0.427276 0.414482 0.402603 0.393000 0.386002 0.378808 0.371285 0.367264 0.365515 0.363618 0.361104 0.360017 0.360412 0.359406 0.356695 0.354776 0.353524 0.352567 0.351851 -100 
-100 -100 0.459001 0.452239 0.440108 0.426490 0.412731 0.400314 0.389716 0.382242 0.381412 0.374890 0.362840 0.358725 0.357868 0.355939 0.352322 0.351096 0.353273 0.352088 0.347017 0.344136 0.342519 0.341514 0.340833 -100 
-100 -100 0.438923 0.432257 0.420302 0.406966 0.393617 0.381748 0.371806 0.364983 0.364694 0.358690 0.347121 0.343311 0.342655 0.340803 0.337160 0.335879 0.338026 0.336855 0.331831 0.329015 0.327454 0.326524 0.325912 -100 
-100 -100 0.409182 0.403560 0.393368 0.381607 0.369409 0.358242 0.348368 0.340771 0.335610 0.329959 0.323723 0.320565 0.319379 0.317715 0.315193 0.313994 0.314368 0.313386 0.310723 0.308929 0.307779 0.307025 0.306537 -100 
-100 -100 0.376448 0.371954 0.363632 0.353580 0.342631 0.332259 0.322741 0.315009 0.308960 0.303672 0.298876 0.295977 0.294350 0.292920 0.291379 0.290557 0.290515 0.289697 0.287932 0.286651 0.285722 0.285093 0.284705 -100 
-100 -100 0.343032 0.339336 0.332386 0.323638 0.313776 0.304191 0.295187 0.287680 0.281502 0.276653 0.272801 0.270255 0.268626 0.267448 0.266528 0.266096 0.266588 0.265881 0.263883 0.262704 0.261827 0.261270 0.260951 -100 
-100 -100 0.312676 0.309448 0.303307 0.295420 0.286364 0.277480 0.269056 0.261986 0.256149 0.251754 0.248432 0.246222 0.244746 0.243765 0.243100 0.242779 0.243245 0.242626 0.240850 0.239826 0.239036 0.238547 0.238278 -100 
-100 -100 0.286096 0.283126 0.277468 0.270143 0.261697 0.253385 0.245511 0.238916 0.233504 0.229511 0.226584 0.224648 0.223347 0.222491 0.221879 0.221458 0.221245 0.220701 0.219778 0.219046 0.218430 0.218011 0.217785 -100 
-100 -100 0.266909 0.264075 0.258676 0.251683 0.243619 0.235703 0.228230 0.222010 0.216937 0.213238 0.210559 0.208802 0.207622 0.206850 0.206290 0.205864 0.205523 0.205042 0.204382 0.203797 0.203275 0.202908 0.202708 -100 
-100 -100 0.256392 0.253618 0.248338 0.241502 0.233632 0.225921 0.218669 0.212656 0.207776 0.204234 0.201685 0.200017 0.198899 0.198168 0.197633 0.197215 0.196822 0.196378 0.195848 0.195336 0.194870 0.194533 0.194349 -100 
-100 -100 -100 -100 -100 -100 -100 -100 -100 -100 -100 -100 -100 -100 -100 -100 -100 -100 -100 -100 -100 -100 -100 -100 -100 -100 
-100 -100 -100 -100 -100 -100 -100 -100 -100 -100 -100 -100 -100 -100 -100 -100 -100 -100 -100 -100 -100 -100 -100 -100 -100 -100 
-100 -100 -100 -100 -100 -100 -100 -100 -100 -100 -100 -100 -100 -100 -100 -100 -100 -100 -100 -100 -100 -100 -100 -100 -100 -100 
-100 -100 0.357575 0.353806 0.346625 0.337319 0.326616 0.316166 0.306402 0.298349 0.291775 0.286758 0.282804 0.279933 0.277703 0.275927 0.274325 0.272930 0.271711 0.270770 0.270064 0.269584 0.269238 0.269000 0.268862 -100 
-100 -100 0.363402 0.359619 0.352410 0.343064 0.332315 0.321823 0.312033 0.303987 0.297420 0.292296 0.288122 0.285059 0.282691 0.280819 0.279141 0.277687 0.276425 0.275460 0.274741 0.274257 0.273911 0.273674 0.273537 -100 
-100 -100 0.374567 0.370755 0.363486 0.354062 0.343216 0.332633 0.322777 0.314711 0.308119 0.302780 0.298201 0.294789 0.292163 0.290110 0.288281 0.286712 0.285365 0.284343 0.283585 0.283072 0.282705 0.282457 0.282313 -100 
-100 -100 0.389215 0.385359 0.378004 0.368463 0.357476 0.346744 0.336739 0.328535 0.321778 0.316135 0.311134 0.307355 0.304448 0.302166 0.300130 0.298395 0.296922 0.295807 0.294965 0.294376 0.293946 0.293658 0.293494 -100 
-100 -100 0.406400 0.402482 0.395011 0.385322 0.374154 0.363228 0.353029 0.344663 0.337736 0.331722 0.326174 0.321972 0.318754 0.316204 0.313890 0.311931 0.310286 0.309032 0.308053 0.307335 0.306789 0.306420 0.306215 -100 
-100 -100 0.423616 0.419636 0.412051 0.402212 0.390861 0.379744 0.369416 0.361092 0.354346 0.347937 0.341462 0.336612 0.333025 0.330189 0.327580 0.325376 0.323551 0.322142 0.320999 0.320116 0.319420 0.318941 0.318679 -100 
-100 -100 0.440134 0.436115 0.428455 0.418503 0.406974 0.395641 0.385161 0.376996 0.370767 0.363931 0.356094 0.350399 0.346405 0.343348 0.340549 0.338204 0.336274 0.334751 0.333449 0.332391 0.331527 0.330922 0.330585 -100 
-100 -100 0.454004 0.449995 0.442346 0.432365 0.420682 0.408983 0.397926 0.389101 0.382239 0.374922 0.366762 0.360868 0.356791 0.353768 0.351090 0.348893 0.347067 0.345547 0.344148 0.342944 0.341934 0.341202 0.340782 -100 
-100 -100 0.465165 0.461212 0.453664 0.443762 0.431968 0.419767 0.407674 0.397360 0.388699 0.380857 0.373415 0.368000 0.364186 0.361455 0.359217 0.357463 0.355969 0.354580 0.353157 0.351865 0.350760 0.349912 0.349387 -100 
-100 -100 0.472742 0.468846 0.461415 0.451638 0.439800 0.427148 0.414106 0.402497 0.392479 0.384190 0.377180 0.372150 0.368619 0.366253 0.364534 0.363318 0.362237 0.361048 0.359661 0.358351 0.357225 0.356294 0.355660 -100 
-100 -100 0.476951 0.473008 0.465521 0.455718 0.443781 0.430794 0.417111 0.404722 0.393972 0.385438 0.378628 0.373852 0.370585 0.368546 0.367266 0.366506 0.365815 0.364833 0.363521 0.362261 0.361255 0.360288 0.359490 -100 
-100 -100 0.477652 0.473414 0.465445 0.455197 0.442938 0.429748 0.415942 0.403478 0.392712 0.384247 0.377594 0.373025 0.369996 0.368178 0.367118 0.366629 0.366223 0.365397 0.364116 0.362894 0.361940 0.360989 0.360170 -100 
-100 -100 0.475082 0.470197 0.461138 0.449911 0.437040 0.423767 0.410355 0.398504 0.388486 0.380408 0.373843 0.369502 0.366761 0.365066 0.363988 0.363620 0.363514 0.362786 0.361375 0.360121 0.359134 0.358236 0.357520 -100 
-100 -100 0.469131 0.463334 0.452785 0.440265 0.426704 0.413479 0.400766 0.389959 0.381159 0.373666 0.367138 0.363090 0.360787 0.359173 0.357866 0.357560 0.357906 0.357243 0.355457 0.354077 0.353144 0.352312 0.351606 -100 
-100 -100 0.457476 0.450906 0.439085 0.425563 0.411593 0.398636 0.386887 0.377397 0.371179 0.364340 0.356674 0.352836 0.350996 0.349465 0.347848 0.347666 0.348984 0.348356 0.345598 0.343932 0.343005 0.342228 0.341510 -100 
-100 -100 0.437264 0.430767 0.419082 0.405787 0.392190 0.379795 0.368773 0.360034 0.354490 0.348218 0.341011 0.337486 0.335845 0.334401 0.332788 0.332587 0.333932 0.333340 0.330627 0.329059 0.328236 0.327554 0.326896 -100 
-100 -100 0.407941 0.402368 0.392244 0.380391 0.367934 0.356371 0.345870 0.337334 0.330634 0.324840 0.319675 0.316564 0.314864 0.313522 0.312271 0.311962 0.312550 0.311988 0.310160 0.308996 0.308318 0.307750 0.307240 -100 
-100 -100 0.375516 0.370983 0.362587 0.352374 0.341198 0.330561 0.320698 0.312529 0.305903 0.300581 0.296219 0.293432 0.291704 0.290499 0.289605 0.289430 0.290174 0.289607 0.287658 0.286524 0.285825 0.285315 0.284930 -100 
-100 -100 0.342170 0.338411 0.331352 0.322452 0.312422 0.302674 0.293503 0.285823 0.279487 0.274658 0.270982 0.268559 0.266988 0.265975 0.265488 0.265878 0.268608 0.268040 0.264122 0.262501 0.261592 0.261088 0.260779 -100 
-100 -100 0.311803 0.308520 0.302284 0.294283 0.285110 0.276123 0.267614 0.260480 0.254605 0.250242 0.247021 0.244914 0.243525 0.242651 0.242265 0.242630 0.245238 0.244701 0.240969 0.239456 0.238589 0.238133 0.237881 -100 
-100 -100 0.285227 0.282217 0.276490 0.269080 0.260549 0.252166 0.244243 0.237619 0.232200 0.228231 0.225363 0.223498 0.222262 0.221461 0.220938 0.220737 0.221137 0.220660 0.219261 0.218442 0.217862 0.217494 0.217292 -100 
-100 -100 0.266071 0.263208 0.257756 0.250697 0.242565 0.234592 0.227079 0.220835 0.215755 0.212066 0.209420 0.207709 0.206577 0.205842 0.205321 0.204967 0.204826 0.204410 0.203678 0.203139 0.202684 0.202369 0.202194 -100 
-100 -100 0.255582 0.252785 0.247460 0.240566 0.232635 0.224872 0.217581 0.211542 0.206649 0.203108 0.200577 0.198942 0.197863 0.197165 0.196658 0.196278 0.195963 0.195586 0.195110 0.194676 0.194283 0.193996 0.193837 -100 
-100 -100 -100 -100 -100 -100 -100 -100 -100 -100 -100 -100 -100 -100 -100 -100 -100 -100 -100 -100 -100 -100 -100 -100 -100 -100 
-100 -100 -100 -100 -100 -100 -100 -100 -100 -100 -100 -100 -100 -100 -100 -100 -100 -100 -100 -100 -100 -100 -100 -100 -100 -100 
-100 -100 -100 -100 -100 -100 -100 -100 -100 -100 -100 -100 -100 -100 -100 -100 -100 -100 -100 -100 -100 -100 -100 -100 -100 -100 
-100 -100 0.355941 0.352210 0.345090 0.335838 0.325164 0.314706 0.304895 0.296778 0.290166 0.285248 0.281527 0.278895 0.276859 0.275199 0.273651 0.272276 0.271079 0.270191 0.269574 0.269198 0.268954 0.268789 0.268691 -100 
-100 -100 0.361717 0.357981 0.350846 0.341571 0.330865 0.320371 0.310526 0.302378 0.295724 0.290702 0.286820 0.284040 0.281884 0.280127 0.278491 0.277043 0.275793 0.274873 0.274240 0.273858 0.273612 0.273449 0.273353 -100 
-100 -100 0.372789 0.369040 0.361875 0.352552 0.341782 0.331222 0.321315 0.313119 0.306391 0.301159 0.296934 0.293848 0.291444 0.289491 0.287674 0.286082 0.284721 0.283730 0.283047 0.282629 0.282358 0.282183 0.282081 -100 
-100 -100 0.387322 0.383552 0.376341 0.366949 0.356091 0.345448 0.335478 0.327251 0.320474 0.314944 0.310194 0.306656 0.303909 0.301674 0.299589 0.297775 0.296247 0.295137 0.294353 0.293846 0.293500 0.293281 0.293157 -100 
-100 -100 0.404395 0.400588 0.393311 0.383834 0.372879 0.362153 0.352190 0.344123 0.337598 0.331703 0.326005 0.321759 0.318539 0.315927 0.313455 0.311328 0.309563 0.308273 0.307321 0.306665 0.306189 0.305876 0.305704 -100 
-100 -100 0.421545 0.417702 0.410360 0.400798 0.389747 0.378965 0.369151 0.361670 0.356123 0.349840 0.342434 0.337038 0.333213 0.330177 0.327275 0.324787 0.322761 0.321264 0.320113 0.319264 0.318616 0.318179 0.317942 -100 
-100 -100 0.438116 0.434254 0.426875 0.417252 0.406097 0.395223 0.385572 0.378976 0.375201 0.368494 0.358449 0.351476 0.346932 0.343531 0.340316 0.337588 0.335382 0.333722 0.332372 0.331312 0.330463 0.329882 0.329566 -100 
-100 -100 0.452215 0.448371 0.441019 0.431393 0.420100 0.408843 0.398559 0.391237 0.386756 0.379520 0.369118 0.361903 0.357238 0.353849 0.350742 0.348151 0.346031 0.344349 0.342865 0.341613 0.340572 0.339843 0.339442 -100 
-100 -100 0.463794 0.460000 0.452753 0.443215 0.431783 0.419866 0.408118 0.398465 0.390840 0.382972 0.374428 0.368314 0.364146 0.361146 0.358576 0.356504 0.354758 0.353203 0.351653 0.350250 0.349044 0.348171 0.347674 -100 
-100 -100 0.471852 0.468105 0.460973 0.451571 0.440065 0.427532 0.414449 0.402856 0.393017 0.384595 0.377110 0.371764 0.368043 0.365512 0.363582 0.362151 0.360878 0.359532 0.357979 0.356486 0.355177 0.354193 0.353608 -100 
-100 -100 0.476524 0.472708 0.465488 0.456035 0.444377 0.431364 0.417345 0.404575 0.393547 0.384798 0.377783 0.372877 0.369525 0.367418 0.366056 0.365193 0.364385 0.363272 0.361777 0.360284 0.358974 0.357942 0.357281 -100 
-100 -100 0.477575 0.473409 0.465609 0.455596 0.443493 0.430151 0.415849 0.402811 0.391562 0.382858 0.376135 0.371535 0.368475 0.366687 0.365703 0.365254 0.364837 0.363955 0.362552 0.361157 0.359950 0.358956 0.358270 -100 
-100 -100 0.475268 0.470363 0.461304 0.450103 0.437186 0.423628 0.409619 0.397083 0.386355 0.378051 0.371656 0.367355 0.364593 0.363039 0.362310 0.362222 0.362350 0.361701 0.360261 0.359013 0.358014 0.357128 0.356442 -100 
-100 -100 0.469479 0.463573 0.452861 0.440150 0.426336 0.412701 0.399301 0.387665 0.377827 0.370124 0.364086 0.360110 0.357673 0.356323 0.355778 0.356116 0.356967 0.356553 0.354884 0.353720 0.352995 0.352246 0.351514 -100 
-100 -100 0.457852 0.451118 0.439020 0.425155 0.410776 0.397309 0.384690 0.374066 0.365395 0.358354 0.352549 0.348908 0.346818 0.345659 0.345352 0.346230 0.349874 0.349646 0.345579 0.344279 0.343694 0.343059 0.342259 -100 
-100 -100 0.437559 0.430872 0.418859 0.405161 0.391114 0.378221 0.366391 0.356596 0.348676 0.342248 0.336919 0.333610 0.331727 0.330667 0.330385 0.331285 0.335048 0.334879 0.330811 0.329618 0.329169 0.328645 0.327902 -100 
-100 -100 0.408022 0.402261 0.391816 0.379588 0.366748 0.354803 0.343804 0.334672 0.327146 0.321279 0.316690 0.313719 0.311933 0.310896 0.310515 0.311066 0.312950 0.312707 0.310357 0.309352 0.308940 0.308499 0.307943 -100 
-100 -100 0.375265 0.370585 0.361936 0.351437 0.339978 0.329083 0.318921 0.310440 0.303431 0.298102 0.294061 0.291427 0.289769 0.288798 0.288525 0.289310 0.292639 0.292274 0.288213 0.286696 0.286005 0.285564 0.285166 -100 
-100 -100 0.341621 0.337767 0.330537 0.321445 0.311227 0.301319 0.291996 0.284179 0.277729 0.272928 0.269401 0.267110 0.265670 0.264900 0.265395 0.268040 0.281481 0.281030 0.266662 0.263081 0.261505 0.260958 0.260631 -100 
-100 -100 0.311093 0.307753 0.301408 0.293277 0.283975 0.274888 0.266296 0.259101 0.253187 0.248859 0.245735 0.243728 0.242456 0.241774 0.242256 0.244742 0.257939 0.257479 0.243317 0.239847 0.238283 0.237776 0.237515 -100 
-100 -100 0.284478 0.281430 0.275629 0.268129 0.259506 0.251052 0.243075 0.236420 0.230989 0.227043 0.224230 0.222430 0.221264 0.220539 0.220250 0.220635 0.223231 0.222815 0.219345 0.218055 0.217356 0.217013 0.216831 -100 
-100 -100 0.265338 0.262446 0.256938 0.249809 0.241604 0.233571 0.226014 0.219744 0.214651 0.210972 0.208356 0.206687 0.205603 0.204910 0.204483 0.204304 0.204886 0.204530 0.203196 0.202587 0.202136 0.201864 0.201713 -100 
-100 -100 0.254870 0.252048 0.246675 0.239721 0.231724 0.223906 0.216573 0.210506 0.205597 0.202055 0.199542 0.197936 0.196892 0.196225 0.195755 0.195430 0.195278 0.194963 0.194447 0.194064 0.193731 0.193492 0.193356 -100 
-100 -100 -100 -100 -100 -100 -100 -100 -100 -100 -100 -100 -100 -100 -100 -100 -100 -100 -100 -100 -100 -100 -100 -100 -100 -100 
-100 -100 -100 -100 -100 -100 -100 -100 -100 -100 -100 -100 -100 -100 -100 -100 -100 -100 -100 -100 -100 -100 -100 -100 -100 -100 
-100 -100 -100 -100 -100 -100 -100 -100 -100 -100 -100 -100 -100 -100 -100 -100 -100 -100 -100 -100 -100 -100 -100 -100 -100 -100 
-100 -100 0.354804 0.351099 0.344017 0.334799 0.324141 0.313675 0.303837 0.295690 0.289074 0.284224 0.280643 0.278162 0.276255 0.274680 0.273175 0.271819 0.270643 0.269793 0.269238 0.268934 0.268759 0.268645 0.268573 -100 
-100 -100 0.360545 0.356840 0.349754 0.340522 0.329841 0.319347 0.309475 0.301287 0.294613 0.289662 0.285940 0.283325 0.281303 0.279627 0.278027 0.276591 0.275355 0.274470 0.273896 0.273585 0.273408 0.273297 0.273227 -100 
-100 -100 0.371550 0.367845 0.360747 0.351489 0.340764 0.330223 0.320301 0.312057 0.305288 0.300132 0.296091 0.293183 0.290908 0.289027 0.287230 0.285632 0.284269 0.283306 0.282676 0.282326 0.282118 0.281996 0.281922 -100 
-100 -100 0.385994 0.382291 0.375175 0.365878 0.355093 0.344512 0.334566 0.326327 0.319529 0.314083 0.309495 0.306103 0.303446 0.301260 0.299166 0.297318 0.295759 0.294669 0.293929 0.293478 0.293182 0.293019 0.292923 -100 
-100 -100 0.402998 0.399268 0.392115 0.382775 0.371945 0.361329 0.351457 0.343466 0.337004 0.331185 0.325570 0.321393 0.318211 0.315590 0.313060 0.310859 0.309041 0.307741 0.306814 0.306201 0.305769 0.305497 0.305347 -100 
-100 -100 0.420105 0.416352 0.409164 0.399777 0.388896 0.378276 0.368625 0.361313 0.355921 0.349708 0.342290 0.336873 0.333021 0.329919 0.326903 0.324294 0.322179 0.320644 0.319495 0.318669 0.318052 0.317643 0.317422 -100 
-100 -100 0.436705 0.432946 0.425740 0.416316 0.405360 0.394679 0.385236 0.378872 0.375320 0.368670 0.358522 0.351447 0.346819 0.343308 0.339932 0.337042 0.334713 0.332990 0.331618 0.330558 0.329717 0.329153 0.328849 -100 
-100 -100 0.450945 0.447209 0.440034 0.430610 0.419510 0.408438 0.398335 0.391214 0.386922 0.379721 0.369186 0.361839 0.357061 0.353552 0.350274 0.347509 0.345246 0.343489 0.341961 0.340679 0.339615 0.338896 0.338507 -100 
-100 -100 0.462792 0.459091 0.452007 0.442662 0.431405 0.419608 0.407938 0.398362 0.390810 0.382927 0.374275 0.368053 0.363790 0.360679 0.357959 0.355735 0.353858 0.352214 0.350595 0.349131 0.347874 0.346990 0.346503 -100 
-100 -100 0.471154 0.467484 0.460497 0.451267 0.439904 0.427413 0.414280 0.402613 0.392717 0.384230 0.376662 0.371244 0.367456 0.364845 0.362807 0.361258 0.359873 0.358435 0.356795 0.355207 0.353812 0.352801 0.352232 -100 
-100 -100 0.476088 0.472333 0.465231 0.455919 0.444356 0.431307 0.417119 0.404145 0.392952 0.384103 0.377031 0.372090 0.368705 0.366563 0.365148 0.364210 0.363317 0.362127 0.360542 0.358938 0.357513 0.356450 0.355822 -100 
-100 -100 0.477292 0.473169 0.465445 0.455514 0.443434 0.429990 0.415439 0.402112 0.390624 0.381815 0.375074 0.370479 0.367417 0.365654 0.364691 0.364229 0.363766 0.362852 0.361403 0.359931 0.358632 0.357626 0.356976 -100 
-100 -100 0.475022 0.470130 0.461096 0.449904 0.436932 0.423201 0.408889 0.396010 0.384990 0.376583 0.370237 0.365987 0.363252 0.361780 0.361182 0.361175 0.361326 0.360710 0.359318 0.358094 0.357100 0.356229 0.355564 -100 
-100 -100 0.469131 0.463227 0.452515 0.439757 0.425819 0.411957 0.398210 0.386172 0.375960 0.368164 0.362265 0.358372 0.355946 0.354739 0.354476 0.355017 0.355956 0.355657 0.354170 0.353159 0.352546 0.351852 0.351135 -100 
-100 -100 0.457324 0.450599 0.438506 0.424569 0.410026 0.396301 0.383296 0.372197 0.362944 0.355821 0.350360 0.346826 0.344701 0.343732 0.343859 0.345039 0.348769 0.348727 0.345014 0.343991 0.343612 0.343072 0.342286 -100 
-100 -100 0.436949 0.430269 0.418245 0.404453 0.390224 0.377088 0.364904 0.354672 0.346199 0.339719 0.334750 0.331557 0.329640 0.328781 0.328938 0.330143 0.333995 0.334034 0.330340 0.329448 0.329222 0.328813 0.328087 -100 
-100 -100 0.407466 0.401679 0.391177 0.378833 0.365823 0.353676 0.342422 0.333002 0.325201 0.319313 0.314913 0.312059 0.310311 0.309433 0.309344 0.310112 0.312115 0.312034 0.309928 0.309156 0.308931 0.308586 0.308049 -100 
-100 -100 0.374729 0.370007 0.361279 0.350663 0.339063 0.328019 0.317693 0.309048 0.301903 0.296581 0.292667 0.290143 0.288559 0.287699 0.287580 0.288482 0.291904 0.291650 0.287738 0.286384 0.285833 0.285469 0.285093 -100 
-100 -100 0.341061 0.337169 0.329865 0.320673 0.310344 0.300336 0.290917 0.283017 0.276513 0.271734 0.268289 0.266084 0.264712 0.264013 0.264577 0.267281 0.280804 0.280429 0.266130 0.262655 0.261176 0.260695 0.260394 -100 
-100 -100 0.310506 0.307146 0.300743 0.292531 0.283135 0.273986 0.265338 0.258099 0.252155 0.247856 0.244789 0.242840 0.241610 0.240980 0.241493 0.244001 0.257249 0.256855 0.242741 0.239350 0.237854 0.237414 0.237182 -100 
-100 -100 0.283914 0.280845 0.274996 0.267432 0.258741 0.250235 0.242219 0.235535 0.230091 0.226160 0.223379 0.221618 0.220486 0.219790 0.219514 0.219909 0.222533 0.222167 0.218760 0.217545 0.216912 0.216621 0.216464 -100 
-100 -100 0.264804 0.261892 0.256343 0.249162 0.240901 0.232823 0.225230 0.218936 0.213830 0.210153 0.207554 0.205911 0.204853 0.204182 0.203770 0.203604 0.204213 0.203906 0.202635 0.202095 0.201704 0.201474 0.201344 -100 
-100 -100 0.254355 0.251514 0.246106 0.239104 0.231058 0.223196 0.215828 0.209736 0.204812 0.201267 0.198761 0.197174 0.196153 0.195507 0.195055 0.194750 0.194629 0.194363 0.193910 0.193591 0.193312 0.193110 0.192993 -100 
-100 -100 -100 -100 -100 -100 -100 -100 -100 -100 -100 -100 -100 -100 -100 -100 -100 -100 -100 -100 -100 -100 -100 -100 -100 -100 
-100 -100 -100 -100 -100 -100 -100 -100 -100 -100 -100 -100 -100 -100 -100 -100 -100 -100 -100 -100 -100 -100 -100 -100 -100 -100 
-100 -100 -100 -100 -100 -100 -100 -100 -100 -100 -100 -100 -100 -100 -100 -100 -100 -100 -100 -100 -100 -100 -100 -100 -100 -100 
-100 -100 0.354201 0.350507 0.343445 0.334242 0.323591 0.313119 0.303268 0.295107 0.288493 0.283677 0.280163 0.277756 0.275916 0.274387 0.272909 0.271567 0.270405 0.269577 0.269053 0.268785 0.268645 0.268556 0.268497 -100 
-100 -100 0.359925 0.356234 0.349171 0.339961 0.329292 0.318795 0.308909 0.300704 0.294024 0.289107 0.285461 0.282926 0.280972 0.279340 0.277764 0.276340 0.275116 0.274250 0.273707 0.273432 0.273290 0.273204 0.273147 -100 
-100 -100 0.370901 0.367213 0.360148 0.350921 0.340220 0.329682 0.319745 0.311475 0.304682 0.299558 0.295612 0.292794 0.290589 0.288745 0.286968 0.285378 0.284025 0.283076 0.282474 0.282158 0.281987 0.281887 0.281824 -100 
-100 -100 0.385315 0.381629 0.374555 0.365306 0.354566 0.343991 0.334027 0.325738 0.318872 0.313449 0.309001 0.305718 0.303135 0.300973 0.298892 0.297051 0.295505 0.294418 0.293699 0.293281 0.293024 0.292874 0.292788 -100 
-100 -100 0.402269 0.398570 0.391477 0.382200 0.371424 0.360824 0.350907 0.342766 0.336042 0.330245 0.324945 0.320956 0.317858 0.315265 0.312750 0.310557 0.308743 0.307447 0.306537 0.305948 0.305543 0.305287 0.305146 -100 
-100 -100 0.419349 0.415637 0.408520 0.399209 0.388387 0.377767 0.367971 0.360230 0.354058 0.347855 0.341247 0.336273 0.332581 0.329523 0.326533 0.323940 0.321829 0.320296 0.319156 0.318346 0.317747 0.317350 0.317137 -100 
-100 -100 0.435965 0.432247 0.425117 0.415772 0.404868 0.394138 0.384362 0.377058 0.371747 0.365082 0.356699 0.350558 0.346254 0.342827 0.339493 0.336627 0.334303 0.332576 0.331204 0.330150 0.329319 0.328761 0.328462 -100 
-100 -100 0.450280 0.446576 0.439467 0.430113 0.419060 0.407926 0.397488 0.389430 0.383403 0.376172 0.367367 0.360938 0.356480 0.353040 0.349793 0.347042 0.344781 0.343006 0.341466 0.340181 0.339122 0.338398 0.338010 -100 
-100 -100 0.462236 0.458562 0.451526 0.442226 0.430997 0.419176 0.407349 0.397340 0.389013 0.381114 0.373219 0.367404 0.363271 0.360178 0.357458 0.355221 0.353322 0.351652 0.350013 0.348531 0.347261 0.346370 0.345888 -100 
-100 -100 0.470716 0.467063 0.460099 0.450883 0.439516 0.427005 0.413809 0.401987 0.391820 0.383322 0.376003 0.370717 0.366964 0.364344 0.362283 0.360702 0.359277 0.357804 0.356136 0.354520 0.353098 0.352078 0.351517 -100 
-100 -100 0.475731 0.471982 0.464887 0.455561 0.443963 0.430876 0.416650 0.403617 0.392334 0.383473 0.376467 0.371565 0.368189 0.366035 0.364594 0.363615 0.362670 0.361442 0.359836 0.358202 0.356742 0.355669 0.355054 -100 
-100 -100 0.476900 0.472788 0.465085 0.455145 0.443023 0.429517 0.414914 0.401536 0.389998 0.381169 0.374456 0.369888 0.366847 0.365078 0.364099 0.363597 0.363076 0.362129 0.360690 0.359211 0.357892 0.356876 0.356245 -100 
-100 -100 0.474381 0.469550 0.460611 0.449464 0.436469 0.422674 0.408279 0.395317 0.384217 0.375793 0.369489 0.365278 0.362571 0.361118 0.360515 0.360451 0.360424 0.359802 0.358584 0.357414 0.356434 0.355574 0.354939 -100 
-100 -100 0.468029 0.462272 0.451792 0.439188 0.425283 0.411365 0.397509 0.385348 0.375015 0.367199 0.361370 0.357529 0.355130 0.353954 0.353690 0.354113 0.354690 0.354410 0.353327 0.352477 0.351920 0.351264 0.350603 -100 
-100 -100 0.455728 0.449236 0.437523 0.423858 0.409411 0.395645 0.382510 0.371252 0.361796 0.354650 0.349331 0.345862 0.343754 0.342811 0.342844 0.343729 0.345089 0.345082 0.343821 0.343170 0.342973 0.342499 0.341807 -100 
-100 -100 0.435295 0.428849 0.417217 0.403710 0.389591 0.376416 0.364106 0.353722 0.345060 0.338557 0.333732 0.330610 0.328719 0.327879 0.327930 0.328812 0.330232 0.330307 0.329144 0.328665 0.328647 0.328305 0.327676 -100 
-100 -100 0.406216 0.400588 0.390342 0.378177 0.365221 0.353034 0.341686 0.332157 0.324256 0.318362 0.314043 0.311254 0.309538 0.308682 0.308512 0.308988 0.309942 0.309900 0.308933 0.308537 0.308484 0.308206 0.307738 -100 
-100 -100 0.373927 0.369276 0.360661 0.350112 0.338513 0.327427 0.317032 0.308320 0.301119 0.295800 0.291945 0.289474 0.287921 0.287053 0.286722 0.286995 0.288120 0.287901 0.286363 0.285710 0.285448 0.285168 0.284841 -100 
-100 -100 0.340549 0.336672 0.329392 0.320202 0.309848 0.299798 0.290334 0.282398 0.275873 0.271098 0.267687 0.265517 0.264143 0.263341 0.263124 0.263810 0.267073 0.266727 0.262754 0.261356 0.260722 0.260397 0.260155 -100 
-100 -100 0.310138 0.306762 0.300345 0.292112 0.282692 0.273500 0.264819 0.257560 0.251615 0.247312 0.244262 0.242337 0.241105 0.240359 0.240098 0.240638 0.243696 0.243321 0.239463 0.238095 0.237432 0.237131 0.236950 -100 
-100 -100 0.283594 0.280511 0.274641 0.267050 0.258329 0.249792 0.241751 0.235053 0.229603 0.225671 0.222900 0.221155 0.220031 0.219307 0.218832 0.218692 0.219268 0.218928 0.217624 0.216994 0.216608 0.216377 0.216242 -100 
-100 -100 0.264508 0.261585 0.256015 0.248808 0.240517 0.232413 0.224799 0.218490 0.213376 0.209696 0.207102 0.205468 0.204418 0.203745 0.203267 0.202958 0.202924 0.202643 0.202072 0.201724 0.201442 0.201246 0.201132 -100 
-100 -100 0.254072 0.251221 0.245793 0.238767 0.230692 0.222806 0.215416 0.209310 0.204375 0.200825 0.198321 0.196741 0.195730 0.195093 0.194638 0.194315 0.194097 0.193858 0.193558 0.193306 0.193073 0.192894 0.192788 -100 
-100 -100 -100 -100 -100 -100 -100 -100 -100 -100 -100 -100 -100 -100 -100 -100 -100 -100 -100 -100 -100 -100 -100 -100 -100 -100 
-100 -100 -100 -100 -100 -100 -100 -100 -100 -100 -100 -100 -100 -100 -100 -100 -100 -100 -100 -100 -100 -100 -100 -100 -100 -100 
-100 -100 -100 -100 -100 -100 -100 -100 -100 -100 -100 -100 -100 -100 -100 -100 -100 -100 -100 -100 -100 -100 -100 -100 -100 -100 
-100 -100 -100 -100 -100 -100 -100 -100 -100 -100 -100 -100 -100 -100 -100 -100 -100 -100 -100 -100 -100 -100 -100 -100 -100 -100 
-100 -100 -100 -100 -100 -100 -100 -100 -100 -100 -100 -100 -100 -100 -100 -100 -100 -100 -100 -100 -100 -100 -100 -100 -100 -100 
-100 -100 -100 -100 -100 -100 -100 -100 -100 -100 -100 -100 -100 -100 -100 -100 -100 -100 -100 -100 -100 -100 -100 -100 -100 -100 
-100 -100 -100 -100 -100 -100 -100 -100 -100 -100 -100 -100 -100 -100 -100 -100 -100 -100 -100 -100 -100 -100 -100 -100 -100 -100 
-100 -100 -100 -100 -100 -100 -100 -100 -100 -100 -100 -100 -100 -100 -100 -100 -100 -100 -100 -100 -100 -100 -100 -100 -100 -100 
-100 -100 -100 -100 -100 -100 -100 -100 -100 -100 -100 -100 -100 -100 -100 -100 -100 -100 -100 -100 -100 -100 -100 -100 -100 -100 
-100 -100 -100 -100 -100 -100 -100 -100 -100 -100 -100 -100 -100 -100 -100 -100 -100 -100 -100 -100 -100 -100 -100 -100 -100 -100 
-100 -100 -100 -100 -100 -100 -100 -100 -100 -100 -100 -100 -100 -100 -100 -100 -100 -100 -100 -100 -100 -100 -100 -100 -100 -100 
-100 -100 -100 -100 -100 -100 -100 -100 -100 -100 -100 -100 -100 -100 -100 -100 -100 -100 -100 -100 -100 -100 -100 -100 -100 -100 
-100 -100 -100 -100 -100 -100 -100 -100 -100 -100 -100 -100 -100 -100 -100 -100 -100 -100 -100 -100 -100 -100 -100 -100 -100 -100 
-100 -100 -100 -100 -100 -100 -100 -100 -100 -100 -100 -100 -100 -100 -100 -100 -100 -100 -100 -100 -100 -100 -100 -100 -100 -100 
-100 -100 -100 -100 -100 -100 -100 -100 -100 -100 -100 -100 -100 -100 -100 -100 -100 -100 -100 -100 -100 -100 -100 -100 -100 -100 
-100 -100 -100 -100 -100 -100 -100 -100 -100 -100 -100 -100 -100 -100 -100 -100 -100 -100 -100 -100 -100 -100 -100 -100 -100 -100 
-100 -100 -100 -100 -100 -100 -100 -100 -100 -100 -100 -100 -100 -100 -100 -100 -100 -100 -100 -100 -100 -100 -100 -100 -100 -100 
-100 -100 -100 -100 -100 -100 -100 -100 -100 -100 -100 -100 -100 -100 -100 -100 -100 -100 -100 -100 -100 -100 -100 -100 -100 -100 
-100 -100 -100 -100 -100 -100 -100 -100 -100 -100 -100 -100 -100 -100 -100 -100 -100 -100 -100 -100 -100 -100 -100 -100 -100 -100 
-100 -100 -100 -100 -100 -100 -100 -100 -100 -100 -100 -100 -100 -100 -100 -100 -100 -100 -100 -100 -100 -100 -100 -100 -100 -100 
-100 -100 -100 -100 -100 -100 -100 -100 -100 -100 -100 -100 -100 -100 -100 -100 -100 -100 -100 -100 -100 -100 -100 -100 -100 -100 
-100 -100 -100 -100 -100 -100 -100 -100 -100 -100 -100 -100 -100 -100 -100 -100 -100 -100 -100 -100 -100 -100 -100 -100 -100 -100 
-100 -100 -100 -100 -100 -100 -100 -100 -100 -100 -100 -100 -100 -100 -100 -100 -100 -100 -100 -100 -100 -100 -100 -100 -100 -100 
-100 -100 -100 -100 -100 -100 -100 -100 -100 -100 -100 -100 -100 -100 -100 -100 -100 -100 -100 -100 -100 -100 -100 -100 -100 -100 
-100 -100 -100 -100 -100 -100 -100 -100 -100 -100 -100 -100 -100 -100 -100 -100 -100 -100 -100 -100 -100 -100 -100 -100 -100 -100 
-100 -100 -100 -100 -100 -100 -100 -100 -100 -100 -100 -100 -100 -100 -100 -100 -100 -100 -100 -100 -100 -100 -100 -100 -100 -100 
-100 -100 -100 -100 -100 -100 -100 -100 -100 -100 -100 -100 -100 -100 -100 -100 -100 -100 -100 -100 -100 -100 -100 -100 -100 -100 
