# Supplementary material for: A computational model of spatio-temporal cardiac intracellular calcium handling with realistic structure and spatial flux distribution from sarcoplasmic reticulum and t-tubule reconstructions
Source: PLoS Comput Biol. 2017 Aug 31;13(8):e1005714. doi: 10.1371/journal.pcbi.1005714 (PMC5597258; doi:10.1371/journal.pcbi.1005714)
Supplement: S1 Code — Code provided in C/C++ and includes the structural datasets used in this study. Documentation is provided on use of and updating the code. Updates may also be available on Michael Colman’s website, http://www.physicsoftheheart.com and github repository: https://github.com/michaelcolman/CODE---PLOS-Comp-Biol-2017-Model-SR. (ZIP) [file pcbi.1005714.s001.zip › PLOS_SR_Clean/Spatial_diff_out/Ca_output_0170.vtk]

# vtk DataFile Version 3.0
vtk output
ASCII
DATASET STRUCTURED_POINTS
DIMENSIONS 26 26 52
SPACING 1 1 1
ORIGIN 0 0 0
POINT_DATA 35152
SCALARS ImageFile float 1
LOOKUP_TABLE default
-100 -100 -100 -100 -100 -100 -100 -100 -100 -100 -100 -100 -100 -100 -100 -100 -100 -100 -100 -100 -100 -100 -100 -100 -100 -100 
-100 -100 -100 -100 -100 -100 -100 -100 -100 -100 -100 -100 -100 -100 -100 -100 -100 -100 -100 -100 -100 -100 -100 -100 -100 -100 
-100 -100 -100 -100 -100 -100 -100 -100 -100 -100 -100 -100 -100 -100 -100 -100 -100 -100 -100 -100 -100 -100 -100 -100 -100 -100 
-100 -100 -100 -100 -100 -100 -100 -100 -100 -100 -100 -100 -100 -100 -100 -100 -100 -100 -100 -100 -100 -100 -100 -100 -100 -100 
-100 -100 -100 -100 -100 -100 -100 -100 -100 -100 -100 -100 -100 -100 -100 -100 -100 -100 -100 -100 -100 -100 -100 -100 -100 -100 
-100 -100 -100 -100 -100 -100 -100 -100 -100 -100 -100 -100 -100 -100 -100 -100 -100 -100 -100 -100 -100 -100 -100 -100 -100 -100 
-100 -100 -100 -100 -100 -100 -100 -100 -100 -100 -100 -100 -100 -100 -100 -100 -100 -100 -100 -100 -100 -100 -100 -100 -100 -100 
-100 -100 -100 -100 -100 -100 -100 -100 -100 -100 -100 -100 -100 -100 -100 -100 -100 -100 -100 -100 -100 -100 -100 -100 -100 -100 
-100 -100 -100 -100 -100 -100 -100 -100 -100 -100 -100 -100 -100 -100 -100 -100 -100 -100 -100 -100 -100 -100 -100 -100 -100 -100 
-100 -100 -100 -100 -100 -100 -100 -100 -100 -100 -100 -100 -100 -100 -100 -100 -100 -100 -100 -100 -100 -100 -100 -100 -100 -100 
-100 -100 -100 -100 -100 -100 -100 -100 -100 -100 -100 -100 -100 -100 -100 -100 -100 -100 -100 -100 -100 -100 -100 -100 -100 -100 
-100 -100 -100 -100 -100 -100 -100 -100 -100 -100 -100 -100 -100 -100 -100 -100 -100 -100 -100 -100 -100 -100 -100 -100 -100 -100 
-100 -100 -100 -100 -100 -100 -100 -100 -100 -100 -100 -100 -100 -100 -100 -100 -100 -100 -100 -100 -100 -100 -100 -100 -100 -100 
-100 -100 -100 -100 -100 -100 -100 -100 -100 -100 -100 -100 -100 -100 -100 -100 -100 -100 -100 -100 -100 -100 -100 -100 -100 -100 
-100 -100 -100 -100 -100 -100 -100 -100 -100 -100 -100 -100 -100 -100 -100 -100 -100 -100 -100 -100 -100 -100 -100 -100 -100 -100 
-100 -100 -100 -100 -100 -100 -100 -100 -100 -100 -100 -100 -100 -100 -100 -100 -100 -100 -100 -100 -100 -100 -100 -100 -100 -100 
-100 -100 -100 -100 -100 -100 -100 -100 -100 -100 -100 -100 -100 -100 -100 -100 -100 -100 -100 -100 -100 -100 -100 -100 -100 -100 
-100 -100 -100 -100 -100 -100 -100 -100 -100 -100 -100 -100 -100 -100 -100 -100 -100 -100 -100 -100 -100 -100 -100 -100 -100 -100 
-100 -100 -100 -100 -100 -100 -100 -100 -100 -100 -100 -100 -100 -100 -100 -100 -100 -100 -100 -100 -100 -100 -100 -100 -100 -100 
-100 -100 -100 -100 -100 -100 -100 -100 -100 -100 -100 -100 -100 -100 -100 -100 -100 -100 -100 -100 -100 -100 -100 -100 -100 -100 
-100 -100 -100 -100 -100 -100 -100 -100 -100 -100 -100 -100 -100 -100 -100 -100 -100 -100 -100 -100 -100 -100 -100 -100 -100 -100 
-100 -100 -100 -100 -100 -100 -100 -100 -100 -100 -100 -100 -100 -100 -100 -100 -100 -100 -100 -100 -100 -100 -100 -100 -100 -100 
-100 -100 -100 -100 -100 -100 -100 -100 -100 -100 -100 -100 -100 -100 -100 -100 -100 -100 -100 -100 -100 -100 -100 -100 -100 -100 
-100 -100 -100 -100 -100 -100 -100 -100 -100 -100 -100 -100 -100 -100 -100 -100 -100 -100 -100 -100 -100 -100 -100 -100 -100 -100 
-100 -100 -100 -100 -100 -100 -100 -100 -100 -100 -100 -100 -100 -100 -100 -100 -100 -100 -100 -100 -100 -100 -100 -100 -100 -100 
-100 -100 -100 -100 -100 -100 -100 -100 -100 -100 -100 -100 -100 -100 -100 -100 -100 -100 -100 -100 -100 -100 -100 -100 -100 -100 
-100 -100 -100 -100 -100 -100 -100 -100 -100 -100 -100 -100 -100 -100 -100 -100 -100 -100 -100 -100 -100 -100 -100 -100 -100 -100 
-100 -100 -100 -100 -100 -100 -100 -100 -100 -100 -100 -100 -100 -100 -100 -100 -100 -100 -100 -100 -100 -100 -100 -100 -100 -100 
-100 -100 -100 -100 -100 -100 -100 -100 -100 -100 -100 -100 -100 -100 -100 -100 -100 -100 -100 -100 -100 -100 -100 -100 -100 -100 
-100 -100 -100 -100 -100 -100 -100 -100 -100 -100 -100 -100 -100 -100 -100 -100 -100 -100 -100 -100 -100 -100 -100 -100 -100 -100 
-100 -100 -100 -100 -100 -100 -100 -100 -100 -100 -100 -100 -100 -100 -100 -100 -100 -100 -100 -100 -100 -100 -100 -100 -100 -100 
-100 -100 -100 -100 -100 -100 -100 -100 -100 -100 -100 -100 -100 -100 -100 -100 -100 -100 -100 -100 -100 -100 -100 -100 -100 -100 
-100 -100 -100 -100 -100 -100 -100 -100 -100 -100 -100 -100 -100 -100 -100 -100 -100 -100 -100 -100 -100 -100 -100 -100 -100 -100 
-100 -100 -100 -100 -100 -100 -100 -100 -100 -100 -100 -100 -100 -100 -100 -100 -100 -100 -100 -100 -100 -100 -100 -100 -100 -100 
-100 -100 -100 -100 -100 -100 -100 -100 -100 -100 -100 -100 -100 -100 -100 -100 -100 -100 -100 -100 -100 -100 -100 -100 -100 -100 
-100 -100 -100 -100 -100 -100 -100 -100 -100 -100 -100 -100 -100 -100 -100 -100 -100 -100 -100 -100 -100 -100 -100 -100 -100 -100 
-100 -100 -100 -100 -100 -100 -100 -100 -100 -100 -100 -100 -100 -100 -100 -100 -100 -100 -100 -100 -100 -100 -100 -100 -100 -100 
-100 -100 -100 -100 -100 -100 -100 -100 -100 -100 -100 -100 -100 -100 -100 -100 -100 -100 -100 -100 -100 -100 -100 -100 -100 -100 
-100 -100 -100 -100 -100 -100 -100 -100 -100 -100 -100 -100 -100 -100 -100 -100 -100 -100 -100 -100 -100 -100 -100 -100 -100 -100 
-100 -100 -100 -100 -100 -100 -100 -100 -100 -100 -100 -100 -100 -100 -100 -100 -100 -100 -100 -100 -100 -100 -100 -100 -100 -100 
-100 -100 -100 -100 -100 -100 -100 -100 -100 -100 -100 -100 -100 -100 -100 -100 -100 -100 -100 -100 -100 -100 -100 -100 -100 -100 
-100 -100 -100 -100 -100 -100 -100 -100 -100 -100 -100 -100 -100 -100 -100 -100 -100 -100 -100 -100 -100 -100 -100 -100 -100 -100 
-100 -100 -100 -100 -100 -100 -100 -100 -100 -100 -100 -100 -100 -100 -100 -100 -100 -100 -100 -100 -100 -100 -100 -100 -100 -100 
-100 -100 -100 -100 -100 -100 -100 -100 -100 -100 -100 -100 -100 -100 -100 -100 -100 -100 -100 -100 -100 -100 -100 -100 -100 -100 
-100 -100 -100 -100 -100 -100 -100 -100 -100 -100 -100 -100 -100 -100 -100 -100 -100 -100 -100 -100 -100 -100 -100 -100 -100 -100 
-100 -100 -100 -100 -100 -100 -100 -100 -100 -100 -100 -100 -100 -100 -100 -100 -100 -100 -100 -100 -100 -100 -100 -100 -100 -100 
-100 -100 -100 -100 -100 -100 -100 -100 -100 -100 -100 -100 -100 -100 -100 -100 -100 -100 -100 -100 -100 -100 -100 -100 -100 -100 
-100 -100 -100 -100 -100 -100 -100 -100 -100 -100 -100 -100 -100 -100 -100 -100 -100 -100 -100 -100 -100 -100 -100 -100 -100 -100 
-100 -100 -100 -100 -100 -100 -100 -100 -100 -100 -100 -100 -100 -100 -100 -100 -100 -100 -100 -100 -100 -100 -100 -100 -100 -100 
-100 -100 -100 -100 -100 -100 -100 -100 -100 -100 -100 -100 -100 -100 -100 -100 -100 -100 -100 -100 -100 -100 -100 -100 -100 -100 
-100 -100 -100 -100 -100 -100 -100 -100 -100 -100 -100 -100 -100 -100 -100 -100 -100 -100 -100 -100 -100 -100 -100 -100 -100 -100 
-100 -100 -100 -100 -100 -100 -100 -100 -100 -100 -100 -100 -100 -100 -100 -100 -100 -100 -100 -100 -100 -100 -100 -100 -100 -100 
-100 -100 -100 -100 -100 -100 -100 -100 -100 -100 -100 -100 -100 -100 -100 -100 -100 -100 -100 -100 -100 -100 -100 -100 -100 -100 
-100 -100 -100 -100 -100 -100 -100 -100 -100 -100 -100 -100 -100 -100 -100 -100 -100 -100 -100 -100 -100 -100 -100 -100 -100 -100 
-100 -100 0.330214 0.324712 0.314567 0.302133 0.288884 0.277167 0.267524 0.260791 0.256363 0.253600 0.251717 0.250570 0.249756 0.249087 0.248415 0.247769 0.247150 0.246648 0.246354 0.246349 0.246486 0.246188 0.245621 -100 
-100 -100 0.339433 0.333897 0.323686 0.311154 0.297772 0.285890 0.276089 0.269274 0.264860 0.261944 0.259744 0.258396 0.257487 0.256782 0.256094 0.255439 0.254816 0.254337 0.254158 0.254428 0.254942 0.254654 0.253799 -100 
-100 -100 0.356328 0.350747 0.340436 0.327746 0.314124 0.301925 0.291792 0.284798 0.280448 0.277251 0.274413 0.272714 0.271641 0.270865 0.270117 0.269407 0.268729 0.268226 0.268148 0.268760 0.269829 0.269513 0.268147 -100 
-100 -100 0.376993 0.371386 0.361009 0.348180 0.334297 0.321637 0.310892 0.303320 0.298484 0.294928 0.291852 0.290033 0.288917 0.288076 0.287202 0.286344 0.285491 0.284766 0.284416 0.284753 0.285570 0.285086 0.283645 -100 
-100 -100 0.399280 0.393676 0.383306 0.370439 0.356410 0.343192 0.331465 0.322900 0.317022 0.313064 0.310183 0.308534 0.307556 0.306656 0.305532 0.304406 0.303242 0.302090 0.301060 0.300481 0.300227 0.299433 0.298341 -100 
-100 -100 0.419736 0.414143 0.403820 0.391040 0.377056 0.363290 0.350450 0.340844 0.334089 0.329733 0.326901 0.325429 0.324662 0.323678 0.322175 0.320685 0.319181 0.317573 0.315858 0.314397 0.313232 0.312113 0.311206 -100 
-100 -100 0.437787 0.432153 0.421842 0.409175 0.395750 0.381465 0.367038 0.356439 0.348923 0.344206 0.341322 0.339986 0.339527 0.338441 0.336409 0.334540 0.332724 0.330756 0.328516 0.326451 0.324687 0.323313 0.322442 -100 
-100 -100 0.451834 0.445990 0.435290 0.422157 0.408242 0.393491 0.378638 0.367670 0.359829 0.354860 0.351786 0.350296 0.349708 0.348510 0.346373 0.344396 0.342461 0.340357 0.337949 0.335684 0.333723 0.332232 0.331329 -100 
-100 -100 0.462598 0.456349 0.444787 0.430589 0.415100 0.399940 0.385804 0.375083 0.367309 0.362205 0.358841 0.356938 0.355803 0.354503 0.352686 0.350880 0.349019 0.347003 0.344763 0.342677 0.340885 0.339413 0.338424 -100 
-100 -100 0.469984 0.463248 0.450729 0.435500 0.419033 0.403556 0.389724 0.379299 0.371678 0.366522 0.362918 0.360663 0.359160 0.357796 0.356206 0.354597 0.352882 0.351076 0.349174 0.347505 0.346149 0.344779 0.343622 -100 
-100 -100 0.474488 0.467273 0.453760 0.437702 0.420554 0.404877 0.391259 0.381072 0.373632 0.368479 0.364718 0.362257 0.360562 0.359199 0.357794 0.356370 0.354845 0.353290 0.351788 0.350631 0.350022 0.348773 0.347191 -100 
-100 -100 0.474208 0.466917 0.453262 0.437029 0.419726 0.404028 0.390513 0.380444 0.373102 0.367987 0.364213 0.361734 0.360044 0.358776 0.357549 0.356317 0.354979 0.353615 0.352313 0.351328 0.350845 0.349661 0.348097 -100 
-100 -100 0.469006 0.462040 0.449065 0.433270 0.416240 0.400707 0.387312 0.377310 0.370071 0.365014 0.361271 0.358891 0.357327 0.356234 0.355231 0.354217 0.353076 0.351846 0.350558 0.349414 0.348448 0.347268 0.346159 -100 
-100 -100 0.460521 0.453906 0.441591 0.426388 0.409830 0.394617 0.381426 0.371577 0.364555 0.359570 0.355777 0.353469 0.352050 0.351161 0.350401 0.349630 0.348700 0.347610 0.346360 0.345126 0.343958 0.342772 0.341836 -100 
-100 -100 0.447764 0.441480 0.429791 0.415254 0.399341 0.384616 0.371833 0.362343 0.356150 0.351258 0.346862 0.344507 0.343173 0.342488 0.341997 0.341501 0.340825 0.339907 0.338740 0.337510 0.336282 0.335102 0.334234 -100 
-100 -100 0.430375 0.424398 0.413272 0.399434 0.384248 0.370149 0.357843 0.348667 0.342674 0.337911 0.333623 0.331384 0.330208 0.329743 0.329540 0.329362 0.328975 0.328251 0.327168 0.325945 0.324694 0.323524 0.322690 -100 
-100 -100 0.406820 0.401133 0.390537 0.377448 0.363125 0.349821 0.338130 0.329276 0.322944 0.318373 0.314872 0.312901 0.311949 0.311710 0.311826 0.312007 0.311961 0.311445 0.310429 0.309179 0.307889 0.306731 0.305939 -100 
-100 -100 0.378203 0.372773 0.362645 0.350346 0.337000 0.324676 0.313846 0.305619 0.299684 0.295378 0.292073 0.290218 0.289375 0.289308 0.289701 0.290228 0.290514 0.290204 0.289257 0.288012 0.286745 0.285618 0.284843 -100 
-100 -100 0.344473 0.339264 0.329255 0.317780 0.305541 0.294366 0.284641 0.277335 0.272347 0.268416 0.264992 0.263147 0.262342 0.262378 0.262963 0.263745 0.264298 0.264169 0.263326 0.262171 0.261074 0.260020 0.259200 -100 
-100 -100 0.307886 0.303081 0.293848 0.283401 0.272356 0.262383 0.253767 0.247353 0.243024 0.239573 0.236493 0.234835 0.234117 0.234198 0.234831 0.235685 0.236339 0.236325 0.235608 0.234583 0.233618 0.232683 0.231942 -100 
-100 -100 0.270954 0.266685 0.258808 0.249479 0.239636 0.230802 0.223237 0.217594 0.213557 0.210643 0.208403 0.207113 0.206553 0.206635 0.207191 0.207942 0.208535 0.208569 0.207997 0.207129 0.206234 0.205446 0.204907 -100 
-100 -100 0.242544 0.238632 0.231462 0.222914 0.213926 0.205966 0.199239 0.194281 0.190714 0.188265 0.186504 0.185483 0.185031 0.185084 0.185516 0.186102 0.186572 0.186612 0.186173 0.185470 0.184702 0.184043 0.183619 -100 
-100 -100 0.226257 0.222517 0.215710 0.207559 0.199037 0.191561 0.185322 0.180773 0.177514 0.175341 0.173850 0.172981 0.172592 0.172622 0.172966 0.173438 0.173816 0.173849 0.173487 0.172885 0.172201 0.171615 0.171250 -100 
-100 -100 -100 -100 -100 -100 -100 -100 -100 -100 -100 -100 -100 -100 -100 -100 -100 -100 -100 -100 -100 -100 -100 -100 -100 -100 
-100 -100 -100 -100 -100 -100 -100 -100 -100 -100 -100 -100 -100 -100 -100 -100 -100 -100 -100 -100 -100 -100 -100 -100 -100 -100 
-100 -100 -100 -100 -100 -100 -100 -100 -100 -100 -100 -100 -100 -100 -100 -100 -100 -100 -100 -100 -100 -100 -100 -100 -100 -100 
-100 -100 0.339023 0.333472 0.323239 0.310695 0.297327 0.285498 0.275778 0.269046 0.264701 0.261826 0.259634 0.258267 0.257320 0.256579 0.255874 0.255232 0.254658 0.254261 0.254190 0.254578 0.255202 0.254995 0.254183 -100 
-100 -100 0.348345 0.342756 0.332451 0.319809 0.306316 0.294344 0.284529 0.277867 0.273810 0.270781 0.267995 0.266276 0.265175 0.264380 0.263653 0.263005 0.262443 0.262116 0.262292 0.263243 0.264655 0.264493 0.263104 -100 
-100 -100 0.365406 0.359772 0.349372 0.336589 0.322889 0.310641 0.300599 0.294055 0.290691 0.287378 0.283318 0.280949 0.279579 0.278681 0.277878 0.277173 0.276574 0.276288 0.276758 0.278499 0.281175 0.281029 0.278593 -100 
-100 -100 0.386244 0.380602 0.370176 0.357320 0.343437 0.330744 0.320041 0.312878 0.309003 0.305325 0.301037 0.298569 0.297188 0.296224 0.295263 0.294388 0.293604 0.293080 0.293249 0.294678 0.297059 0.296733 0.294238 -100 
-100 -100 0.408720 0.403122 0.392803 0.380074 0.366264 0.352996 0.341003 0.332414 0.326796 0.322701 0.319273 0.317352 0.316329 0.315341 0.314039 0.312828 0.311685 0.310629 0.309853 0.309842 0.310376 0.309666 0.308055 -100 
-100 -100 0.429415 0.423889 0.413778 0.401438 0.388157 0.374330 0.360691 0.350614 0.343687 0.339172 0.336158 0.334755 0.334250 0.333206 0.331308 0.329589 0.328034 0.326412 0.324705 0.323390 0.322486 0.321377 0.320261 -100 
-100 -100 0.447784 0.442276 0.432382 0.420630 0.409332 0.394969 0.378296 0.366687 0.358690 0.353783 0.350916 0.349948 0.350198 0.349066 0.346244 0.343935 0.341980 0.339913 0.337523 0.335376 0.333623 0.332212 0.331251 -100 
-100 -100 0.462235 0.456490 0.446156 0.433906 0.422105 0.407262 0.390135 0.378130 0.369772 0.364608 0.361572 0.360462 0.360583 0.359337 0.356402 0.353971 0.351878 0.349658 0.347077 0.344696 0.342709 0.341174 0.340198 -100 
-100 -100 0.473643 0.467346 0.455768 0.441872 0.427013 0.411740 0.396735 0.385440 0.377344 0.372063 0.368631 0.366861 0.366007 0.364638 0.362399 0.360317 0.358353 0.356266 0.353953 0.351883 0.350220 0.348734 0.347593 -100 
-100 -100 0.482175 0.475139 0.462044 0.446599 0.430185 0.414554 0.400315 0.389614 0.381833 0.376513 0.372726 0.370393 0.368909 0.367449 0.365633 0.363866 0.362087 0.360275 0.358460 0.357075 0.356230 0.354894 0.353343 -100 
-100 -100 0.488414 0.480544 0.465627 0.448839 0.431389 0.415513 0.401690 0.391398 0.383918 0.378609 0.374567 0.371894 0.370080 0.368600 0.367046 0.365515 0.363950 0.362454 0.361227 0.360743 0.361459 0.360296 0.357668 -100 
-100 -100 0.488151 0.480191 0.465098 0.448080 0.430408 0.414502 0.400838 0.390717 0.383379 0.378107 0.374011 0.371272 0.369417 0.368023 0.366675 0.365352 0.363982 0.362696 0.361703 0.361432 0.362310 0.361231 0.358626 -100 
-100 -100 0.481243 0.473926 0.460248 0.444021 0.426747 0.411041 0.397513 0.387468 0.380292 0.375073 0.370941 0.368284 0.366543 0.365326 0.364214 0.363118 0.361944 0.360767 0.359682 0.358958 0.358622 0.357534 0.356038 -100 
-100 -100 0.471618 0.464849 0.452245 0.436846 0.420154 0.404806 0.391510 0.381703 0.375000 0.369847 0.365394 0.362710 0.361080 0.360064 0.359204 0.358360 0.357401 0.356350 0.355243 0.354276 0.353451 0.352346 0.351259 -100 
-100 -100 0.458188 0.451832 0.440020 0.425400 0.409419 0.394602 0.381807 0.372637 0.367822 0.362755 0.356635 0.353614 0.351971 0.351147 0.350564 0.350010 0.349315 0.348438 0.347394 0.346383 0.345407 0.344303 0.343354 -100 
-100 -100 0.440368 0.434328 0.423096 0.409187 0.393940 0.379751 0.367433 0.358576 0.353963 0.349032 0.343027 0.340134 0.338662 0.338077 0.337807 0.337597 0.337211 0.336529 0.335548 0.334503 0.333459 0.332352 0.331452 -100 
-100 -100 0.416586 0.410781 0.399958 0.386720 0.372286 0.358856 0.347064 0.338270 0.332334 0.327609 0.323404 0.321067 0.319936 0.319625 0.319717 0.319909 0.319896 0.319419 0.318463 0.317328 0.316190 0.315069 0.314211 -100 
-100 -100 0.388105 0.382418 0.371751 0.359129 0.345588 0.333105 0.322161 0.313972 0.308398 0.303949 0.299998 0.297826 0.296841 0.296738 0.297152 0.297743 0.298102 0.297833 0.296908 0.295737 0.294619 0.293504 0.292611 -100 
-100 -100 0.355243 0.349530 0.338173 0.326093 0.313546 0.302186 0.292395 0.285329 0.281408 0.277338 0.272576 0.270227 0.269241 0.269257 0.269896 0.270789 0.271455 0.271373 0.270536 0.269469 0.268648 0.267586 0.266488 -100 
-100 -100 0.318048 0.312738 0.302163 0.291099 0.279726 0.269552 0.260853 0.254647 0.251336 0.247752 0.243391 0.241270 0.240394 0.240472 0.241179 0.242162 0.242942 0.242975 0.242247 0.241285 0.240570 0.239615 0.238597 -100 
-100 -100 0.279129 0.274595 0.266160 0.256459 0.246357 0.237313 0.229586 0.223895 0.220049 0.217010 0.214330 0.212840 0.212211 0.212310 0.212939 0.213806 0.214507 0.214579 0.213983 0.213110 0.212283 0.211473 0.210825 -100 
-100 -100 0.249659 0.245609 0.238163 0.229374 0.220162 0.211987 0.205062 0.199963 0.196345 0.193778 0.191829 0.190711 0.190226 0.190299 0.190792 0.191466 0.192018 0.192090 0.191635 0.190912 0.190150 0.189473 0.189009 -100 
-100 -100 0.232903 0.229073 0.222093 0.213747 0.205012 0.197316 0.190867 0.186145 0.182761 0.180475 0.178876 0.177946 0.177538 0.177588 0.177982 0.178523 0.178966 0.179029 0.178660 0.178042 0.177349 0.176750 0.176370 -100 
-100 -100 -100 -100 -100 -100 -100 -100 -100 -100 -100 -100 -100 -100 -100 -100 -100 -100 -100 -100 -100 -100 -100 -100 -100 -100 
-100 -100 -100 -100 -100 -100 -100 -100 -100 -100 -100 -100 -100 -100 -100 -100 -100 -100 -100 -100 -100 -100 -100 -100 -100 -100 
-100 -100 -100 -100 -100 -100 -100 -100 -100 -100 -100 -100 -100 -100 -100 -100 -100 -100 -100 -100 -100 -100 -100 -100 -100 -100 
-100 -100 0.355175 0.349536 0.339133 0.326374 0.312757 0.300690 0.290796 0.284046 0.279897 0.276822 0.274020 0.272272 0.271099 0.270234 0.269459 0.268807 0.268291 0.268041 0.268297 0.269264 0.270670 0.270595 0.269357 -100 
-100 -100 0.364669 0.358987 0.348508 0.335654 0.321930 0.309760 0.299884 0.293507 0.290281 0.287050 0.283017 0.280620 0.279185 0.278237 0.277430 0.276776 0.276296 0.276183 0.276882 0.278864 0.281769 0.281784 0.279433 -100 
-100 -100 0.382030 0.376306 0.365746 0.352779 0.338916 0.326548 0.316666 0.311082 0.310213 0.306703 0.299717 0.295990 0.294061 0.292951 0.292036 0.291326 0.290840 0.290867 0.292177 0.295712 0.301304 0.301398 0.296841 -100 
-100 -100 0.403215 0.397508 0.386980 0.374034 0.360132 0.347339 0.336685 0.330412 0.328950 0.325066 0.317904 0.314117 0.312232 0.311063 0.309947 0.309041 0.308358 0.308126 0.309085 0.312236 0.317440 0.317333 0.312758 -100 
-100 -100 0.426118 0.420509 0.410250 0.397697 0.384522 0.371106 0.358283 0.349661 0.344663 0.340325 0.335732 0.333296 0.332245 0.331124 0.329481 0.328149 0.327042 0.326121 0.325700 0.326524 0.328346 0.327741 0.325206 -100 
-100 -100 0.447312 0.441855 0.432063 0.420450 0.409343 0.395331 0.379213 0.368238 0.361011 0.356210 0.352810 0.351485 0.351540 0.350414 0.347764 0.345711 0.344094 0.342453 0.340740 0.339618 0.339116 0.338006 0.336530 -100 
-100 -100 0.466329 0.461006 0.452063 0.442572 0.442023 0.427439 0.399636 0.385470 0.376292 0.371018 0.368184 0.367861 0.370763 0.369578 0.364003 0.360956 0.358756 0.356547 0.353906 0.351617 0.349867 0.348390 0.347273 -100 
-100 -100 0.481530 0.475927 0.466452 0.456416 0.455344 0.440254 0.411946 0.397323 0.387709 0.382162 0.379197 0.378746 0.381520 0.380216 0.374513 0.371325 0.368961 0.366579 0.363721 0.361157 0.359136 0.357529 0.356410 -100 
-100 -100 0.494140 0.487709 0.476012 0.462603 0.449808 0.434258 0.416621 0.404223 0.395491 0.389874 0.386287 0.384693 0.384417 0.382949 0.379921 0.377445 0.375345 0.373168 0.370760 0.368738 0.367435 0.365921 0.364378 -100 
-100 -100 0.504869 0.497256 0.482966 0.467051 0.450982 0.435019 0.419668 0.408417 0.400277 0.394634 0.390499 0.388004 0.386594 0.384985 0.382762 0.380777 0.378917 0.377110 0.375465 0.374612 0.375045 0.373759 0.371117 -100 
-100 -100 0.514756 0.505607 0.487717 0.469464 0.451429 0.435138 0.420839 0.410286 0.402677 0.397051 0.392473 0.389420 0.387393 0.385720 0.383930 0.382244 0.380635 0.379258 0.378641 0.379614 0.385133 0.384109 0.377169 -100 
-100 -100 0.514539 0.505282 0.487168 0.468603 0.450214 0.433885 0.419864 0.409565 0.402194 0.396605 0.391871 0.388672 0.386522 0.384919 0.383367 0.381903 0.380491 0.379351 0.379024 0.380276 0.386014 0.385108 0.378200 -100 
-100 -100 0.504075 0.496107 0.481018 0.463975 0.446226 0.430166 0.416354 0.406195 0.399432 0.393886 0.388664 0.385478 0.383388 0.381956 0.380656 0.379426 0.378197 0.377108 0.376383 0.376408 0.377546 0.376608 0.374040 -100 
-100 -100 0.492313 0.485251 0.472054 0.456262 0.439275 0.423644 0.410161 0.400510 0.395310 0.389821 0.383181 0.379687 0.377614 0.376368 0.375324 0.374353 0.373340 0.372352 0.371490 0.370965 0.370850 0.369879 0.368400 -100 
-100 -100 0.477664 0.471151 0.459046 0.444213 0.428068 0.413066 0.400589 0.392700 0.397407 0.391993 0.375673 0.370718 0.368129 0.367022 0.366245 0.365578 0.364843 0.364026 0.363184 0.362520 0.361981 0.361003 0.359903 -100 
-100 -100 0.459044 0.452862 0.441354 0.427249 0.411848 0.397482 0.385484 0.377914 0.382839 0.377580 0.361394 0.356590 0.354195 0.353358 0.352930 0.352643 0.352243 0.351626 0.350814 0.350056 0.349368 0.348371 0.347357 -100 
-100 -100 0.435072 0.429018 0.417429 0.403859 0.389164 0.375471 0.363521 0.354971 0.350865 0.345855 0.339235 0.336085 0.334563 0.334107 0.334120 0.334300 0.334321 0.333904 0.333057 0.332123 0.331286 0.330240 0.329242 -100 
-100 -100 0.407157 0.400941 0.388626 0.375349 0.361406 0.348608 0.337465 0.329481 0.325490 0.320783 0.314718 0.311827 0.310529 0.310337 0.310733 0.311385 0.311840 0.311632 0.310767 0.309763 0.309027 0.307949 0.306764 -100 
-100 -100 0.382952 0.375910 0.355246 0.341680 0.328322 0.316610 0.306776 0.300654 0.301689 0.297385 0.287163 0.283387 0.281916 0.281846 0.282497 0.283511 0.284338 0.284331 0.283564 0.282768 0.283148 0.282094 0.279846 -100 
-100 -100 0.344427 0.337796 0.318070 0.305500 0.293283 0.282732 0.273967 0.268655 0.270243 0.266440 0.256706 0.253232 0.251909 0.251936 0.252687 0.253820 0.254777 0.254888 0.254207 0.253479 0.253924 0.252962 0.250793 -100 
-100 -100 0.294784 0.289708 0.279622 0.269176 0.258557 0.249112 0.241083 0.235418 0.232515 0.229270 0.225211 0.223263 0.222483 0.222590 0.223299 0.224307 0.225157 0.225289 0.224684 0.223861 0.223290 0.222461 0.221526 -100 
-100 -100 0.262937 0.258610 0.250355 0.241082 0.231413 0.222826 0.215529 0.210201 0.206674 0.203911 0.201457 0.200153 0.199603 0.199700 0.200268 0.201057 0.201723 0.201846 0.201384 0.200659 0.199969 0.199275 0.198706 -100 
-100 -100 0.244999 0.240990 0.233639 0.224903 0.215740 0.207626 0.200777 0.195746 0.192169 0.189692 0.187884 0.186854 0.186417 0.186495 0.186958 0.187594 0.188130 0.188241 0.187874 0.187245 0.186556 0.185944 0.185535 -100 
-100 -100 -100 -100 -100 -100 -100 -100 -100 -100 -100 -100 -100 -100 -100 -100 -100 -100 -100 -100 -100 -100 -100 -100 -100 -100 
-100 -100 -100 -100 -100 -100 -100 -100 -100 -100 -100 -100 -100 -100 -100 -100 -100 -100 -100 -100 -100 -100 -100 -100 -100 -100 
-100 -100 -100 -100 -100 -100 -100 -100 -100 -100 -100 -100 -100 -100 -100 -100 -100 -100 -100 -100 -100 -100 -100 -100 -100 -100 
-100 -100 0.374968 0.369216 0.358593 0.345529 0.331544 0.319084 0.308800 0.301699 0.297245 0.293926 0.290933 0.289042 0.287757 0.286788 0.285924 0.285234 0.284731 0.284515 0.284816 0.285849 0.287319 0.287298 0.286092 -100 
-100 -100 0.384648 0.378855 0.368159 0.355004 0.340916 0.328360 0.318100 0.311374 0.307837 0.304365 0.300155 0.297626 0.296101 0.295056 0.294156 0.293468 0.293007 0.292925 0.293651 0.295674 0.298613 0.298674 0.296368 -100 
-100 -100 0.402366 0.396536 0.385765 0.372507 0.358289 0.345548 0.335286 0.329348 0.328122 0.324372 0.317258 0.313426 0.311440 0.310248 0.309235 0.308499 0.308044 0.308094 0.309392 0.312913 0.318458 0.318580 0.314109 -100 
-100 -100 0.424044 0.418242 0.407512 0.394283 0.380032 0.366882 0.355854 0.349220 0.347386 0.343257 0.335960 0.332065 0.330118 0.328890 0.327704 0.326802 0.326164 0.325953 0.326862 0.329950 0.335060 0.334963 0.330461 -100 
-100 -100 0.447583 0.441874 0.431416 0.418587 0.405077 0.391302 0.378103 0.369116 0.363771 0.359160 0.354366 0.351789 0.350653 0.349484 0.347837 0.346572 0.345558 0.344643 0.344123 0.344838 0.346568 0.345931 0.343404 -100 
-100 -100 0.469481 0.463921 0.453927 0.442036 0.430602 0.416225 0.399709 0.388350 0.380758 0.375654 0.372018 0.370520 0.370465 0.369313 0.366735 0.364833 0.363377 0.361730 0.359837 0.358527 0.357886 0.356704 0.355200 -100 
-100 -100 0.489248 0.483819 0.474668 0.464900 0.464026 0.449064 0.420826 0.406240 0.396669 0.391063 0.387956 0.387426 0.390195 0.389000 0.383554 0.380739 0.378786 0.376565 0.373644 0.371087 0.369147 0.367569 0.366408 -100 
-100 -100 0.505197 0.499486 0.489792 0.479465 0.478050 0.462566 0.433796 0.418727 0.408693 0.402787 0.399509 0.398813 0.401424 0.400098 0.394512 0.391538 0.389401 0.387005 0.383873 0.381052 0.378846 0.377149 0.375987 -100 
-100 -100 0.518554 0.511995 0.500060 0.486340 0.473182 0.457209 0.439095 0.426247 0.417105 0.411091 0.407118 0.405231 0.404758 0.403211 0.400213 0.397842 0.395855 0.393656 0.391091 0.388921 0.387520 0.385952 0.384380 -100 
-100 -100 0.529922 0.522160 0.507616 0.491377 0.474932 0.458525 0.442684 0.430996 0.422494 0.416421 0.411785 0.408913 0.407257 0.405504 0.403209 0.401215 0.399375 0.397552 0.395859 0.394983 0.395418 0.394135 0.391487 -100 
-100 -100 0.540186 0.530880 0.512759 0.494182 0.475773 0.459029 0.444232 0.433282 0.425412 0.419330 0.414092 0.410559 0.408231 0.406358 0.404408 0.402627 0.400975 0.399595 0.399013 0.400065 0.405661 0.404695 0.397784 -100 
-100 -100 0.540074 0.530659 0.512304 0.493412 0.474642 0.457852 0.443312 0.432596 0.424950 0.418896 0.413482 0.409785 0.407312 0.405486 0.403734 0.402129 0.400639 0.399511 0.399271 0.400666 0.406537 0.405731 0.398867 -100 
-100 -100 0.529478 0.521335 0.505958 0.488580 0.470455 0.453916 0.439545 0.428898 0.421753 0.415737 0.409941 0.406323 0.403937 0.402277 0.400766 0.399379 0.398068 0.396994 0.396382 0.396594 0.397933 0.397109 0.394564 -100 
-100 -100 0.517314 0.510064 0.496558 0.480434 0.463092 0.446980 0.432908 0.422739 0.417133 0.411182 0.404012 0.400129 0.397789 0.396320 0.395055 0.393916 0.392820 0.391853 0.391123 0.390824 0.390969 0.390122 0.388631 -100 
-100 -100 0.502028 0.495312 0.482875 0.467717 0.451268 0.435794 0.422693 0.414300 0.418676 0.412822 0.395933 0.390599 0.387766 0.386449 0.385448 0.384611 0.383796 0.383013 0.382323 0.381926 0.381729 0.380881 0.379700 -100 
-100 -100 0.482414 0.476031 0.464187 0.449757 0.434058 0.419233 0.406616 0.398550 0.403156 0.397499 0.380796 0.375660 0.373058 0.372049 0.371423 0.370991 0.370530 0.369958 0.369284 0.368768 0.368395 0.367524 0.366428 -100 
-100 -100 0.457152 0.450896 0.438968 0.425073 0.410066 0.395908 0.383348 0.374286 0.369802 0.364435 0.357455 0.354074 0.352425 0.351843 0.351706 0.351801 0.351815 0.351435 0.350663 0.349877 0.349237 0.348283 0.347261 -100 
-100 -100 0.427902 0.421466 0.408784 0.395184 0.380964 0.367686 0.355873 0.347343 0.342959 0.337940 0.331614 0.328584 0.327255 0.326994 0.327272 0.327899 0.328411 0.328235 0.327368 0.326417 0.325781 0.324759 0.323572 -100 
-100 -100 0.402459 0.395161 0.373992 0.360103 0.346584 0.334369 0.323692 0.316969 0.317581 0.313003 0.302609 0.298779 0.297411 0.297324 0.297834 0.298862 0.299808 0.299831 0.298977 0.298151 0.298558 0.297531 0.295281 -100 
-100 -100 0.362410 0.355522 0.335269 0.322332 0.309899 0.298830 0.289236 0.283343 0.284526 0.280487 0.270615 0.267112 0.265909 0.265957 0.266605 0.267779 0.268864 0.269015 0.268236 0.267451 0.267885 0.266940 0.264766 -100 
-100 -100 0.311056 0.305745 0.295237 0.284358 0.273328 0.263345 0.254674 0.248518 0.245277 0.241810 0.237609 0.235619 0.234886 0.235018 0.235718 0.236788 0.237741 0.237912 0.237264 0.236412 0.235838 0.235013 0.234070 -100 
-100 -100 0.277969 0.273427 0.264777 0.255033 0.244862 0.235723 0.227864 0.222095 0.218249 0.215274 0.212689 0.211334 0.210799 0.210922 0.211519 0.212371 0.213118 0.213283 0.212818 0.212088 0.211400 0.210706 0.210131 -100 
-100 -100 0.259363 0.255150 0.247417 0.238195 0.228487 0.219814 0.212436 0.206984 0.203095 0.200410 0.198473 0.197389 0.196953 0.197057 0.197564 0.198262 0.198868 0.199024 0.198673 0.198052 0.197367 0.196755 0.196342 -100 
-100 -100 -100 -100 -100 -100 -100 -100 -100 -100 -100 -100 -100 -100 -100 -100 -100 -100 -100 -100 -100 -100 -100 -100 -100 -100 
-100 -100 -100 -100 -100 -100 -100 -100 -100 -100 -100 -100 -100 -100 -100 -100 -100 -100 -100 -100 -100 -100 -100 -100 -100 -100 
-100 -100 -100 -100 -100 -100 -100 -100 -100 -100 -100 -100 -100 -100 -100 -100 -100 -100 -100 -100 -100 -100 -100 -100 -100 -100 
-100 -100 0.396405 0.390511 0.379603 0.366147 0.351664 0.338670 0.327776 0.320004 0.314747 0.311167 0.308437 0.306692 0.305463 0.304438 0.303463 0.302713 0.302179 0.301864 0.301882 0.302412 0.303204 0.303129 0.302382 -100 
-100 -100 0.406287 0.400357 0.389381 0.375836 0.361240 0.348119 0.337138 0.329437 0.324462 0.320736 0.317449 0.315416 0.314122 0.313069 0.312041 0.311290 0.310793 0.310533 0.310732 0.311761 0.313279 0.313220 0.311898 -100 
-100 -100 0.424439 0.418469 0.407410 0.393742 0.378964 0.365592 0.354398 0.346807 0.342483 0.338477 0.333987 0.331403 0.329996 0.328884 0.327725 0.326930 0.326441 0.326191 0.326561 0.328241 0.330874 0.330775 0.328431 -100 
-100 -100 0.446755 0.440786 0.429717 0.415998 0.401061 0.387271 0.375430 0.367210 0.362343 0.357943 0.353204 0.350509 0.349097 0.347968 0.346739 0.345876 0.345274 0.344764 0.344709 0.345928 0.348142 0.347788 0.345348 -100 
-100 -100 0.471095 0.465172 0.454214 0.440628 0.425770 0.411416 0.398296 0.388633 0.382006 0.377118 0.373110 0.370835 0.369641 0.368540 0.367231 0.366264 0.365487 0.364427 0.363237 0.362835 0.363084 0.362241 0.360589 -100 
-100 -100 0.493836 0.487978 0.477213 0.463991 0.449632 0.434703 0.419927 0.408744 0.400752 0.395359 0.391654 0.389776 0.388991 0.387903 0.386269 0.385105 0.384204 0.382559 0.380133 0.378143 0.376761 0.375401 0.374176 -100 
-100 -100 0.514437 0.508581 0.497998 0.485316 0.472889 0.457381 0.439528 0.426765 0.417640 0.411766 0.408086 0.406526 0.406396 0.405272 0.402961 0.401533 0.400821 0.398714 0.394994 0.391863 0.389430 0.387677 0.386563 -100 
-100 -100 0.531103 0.524988 0.513931 0.500719 0.487753 0.471707 0.453323 0.440099 0.430570 0.424344 0.420344 0.418516 0.418167 0.416877 0.414411 0.412811 0.411915 0.409641 0.405753 0.402428 0.399797 0.397941 0.396816 -100 
-100 -100 0.544732 0.538027 0.525687 0.510819 0.494795 0.478259 0.461903 0.449363 0.440150 0.433702 0.429027 0.426344 0.424901 0.423310 0.421199 0.419530 0.418077 0.415932 0.412989 0.410385 0.408378 0.406707 0.405472 -100 
-100 -100 0.555178 0.547679 0.533769 0.517347 0.499792 0.482858 0.467208 0.455359 0.446734 0.440144 0.434627 0.431046 0.428792 0.426896 0.424860 0.423105 0.421465 0.419609 0.417571 0.416075 0.415206 0.413865 0.412291 -100 
-100 -100 0.562715 0.554341 0.538593 0.520833 0.502289 0.485098 0.469869 0.458674 0.450905 0.444245 0.437737 0.433378 0.430681 0.428565 0.426386 0.424561 0.422877 0.421365 0.420218 0.419951 0.420910 0.419907 0.417343 -100 
-100 -100 0.562820 0.554334 0.538380 0.520385 0.501625 0.484371 0.469226 0.458143 0.450483 0.443819 0.437191 0.432715 0.429926 0.427813 0.425700 0.423933 0.422337 0.421065 0.420316 0.420472 0.421792 0.420986 0.418472 -100 
-100 -100 0.555435 0.547565 0.532964 0.515747 0.497392 0.480281 0.465078 0.453719 0.445630 0.439012 0.432922 0.428851 0.426194 0.424271 0.422472 0.420884 0.419453 0.418314 0.417577 0.417436 0.417757 0.417004 0.415527 -100 
-100 -100 0.544726 0.537355 0.523759 0.507375 0.489694 0.472923 0.457788 0.446484 0.438652 0.432128 0.425986 0.422093 0.419660 0.417963 0.416385 0.415006 0.413778 0.412791 0.412117 0.411908 0.412019 0.411287 0.410035 -100 
-100 -100 0.529548 0.522523 0.509641 0.494087 0.477452 0.461227 0.446280 0.435571 0.429718 0.423343 0.415534 0.411376 0.409030 0.407562 0.406235 0.405125 0.404174 0.403399 0.402885 0.402860 0.403265 0.402551 0.401071 -100 
-100 -100 0.508879 0.502155 0.489831 0.474999 0.459149 0.443574 0.429085 0.418694 0.413073 0.406943 0.399426 0.395559 0.393528 0.392396 0.391451 0.390765 0.390200 0.389636 0.389127 0.388991 0.389266 0.388519 0.387076 -100 
-100 -100 0.481213 0.474741 0.462827 0.448657 0.433506 0.418685 0.404817 0.394429 0.387333 0.381551 0.376278 0.373294 0.371878 0.371186 0.370733 0.370636 0.370613 0.370236 0.369495 0.368867 0.368468 0.367617 0.366553 -100 
-100 -100 0.448877 0.442472 0.430640 0.417145 0.403120 0.389204 0.375856 0.365880 0.359036 0.353662 0.348988 0.346519 0.345639 0.345338 0.345238 0.345724 0.346306 0.346116 0.345092 0.344045 0.343261 0.342305 0.341348 -100 
-100 -100 0.412471 0.405916 0.393076 0.380275 0.368515 0.355639 0.341988 0.332766 0.327409 0.322516 0.317320 0.315053 0.314922 0.314903 0.314668 0.315540 0.316725 0.316698 0.315350 0.314080 0.313308 0.312301 0.311166 -100 
-100 -100 0.370811 0.364640 0.352523 0.340613 0.329866 0.318122 0.305630 0.297344 0.292673 0.288360 0.283671 0.281713 0.281756 0.281892 0.281842 0.282898 0.284251 0.284348 0.283066 0.281821 0.281055 0.280103 0.279043 -100 
-100 -100 0.326560 0.321282 0.311547 0.300664 0.289664 0.279032 0.269055 0.261770 0.256840 0.253153 0.250124 0.248623 0.248326 0.248504 0.248973 0.250014 0.251101 0.251267 0.250428 0.249406 0.248556 0.247740 0.247057 -100 
-100 -100 0.293257 0.288560 0.279922 0.269792 0.259229 0.249447 0.240720 0.234286 0.229700 0.226527 0.224228 0.223009 0.222643 0.222797 0.223322 0.224180 0.224999 0.225187 0.224673 0.223909 0.223148 0.222470 0.221986 -100 
-100 -100 0.274423 0.269990 0.261871 0.252117 0.241806 0.232490 0.224454 0.218499 0.214201 0.211324 0.209371 0.208305 0.207923 0.208054 0.208559 0.209280 0.209935 0.210126 0.209789 0.209182 0.208504 0.207908 0.207518 -100 
-100 -100 -100 -100 -100 -100 -100 -100 -100 -100 -100 -100 -100 -100 -100 -100 -100 -100 -100 -100 -100 -100 -100 -100 -100 -100 
-100 -100 -100 -100 -100 -100 -100 -100 -100 -100 -100 -100 -100 -100 -100 -100 -100 -100 -100 -100 -100 -100 -100 -100 -100 -100 
-100 -100 -100 -100 -100 -100 -100 -100 -100 -100 -100 -100 -100 -100 -100 -100 -100 -100 -100 -100 -100 -100 -100 -100 -100 -100 
-100 -100 0.416252 0.410182 0.398935 0.385018 0.369984 0.356410 0.344907 0.336512 0.330638 0.326802 0.324179 0.322569 0.321451 0.320390 0.319276 0.318459 0.317905 0.317473 0.317182 0.317237 0.317493 0.317323 0.316840 -100 
-100 -100 0.426372 0.420267 0.408953 0.394943 0.379786 0.366058 0.354395 0.345894 0.339996 0.336029 0.333202 0.331574 0.330599 0.329553 0.328306 0.327458 0.326941 0.326492 0.326170 0.326350 0.326857 0.326643 0.325876 -100 
-100 -100 0.445002 0.438853 0.427442 0.413285 0.397909 0.383884 0.371888 0.363163 0.357228 0.352999 0.349726 0.348030 0.347316 0.346281 0.344748 0.343810 0.343303 0.342764 0.342296 0.342546 0.343349 0.343008 0.341762 -100 
-100 -100 0.468004 0.461831 0.450359 0.436072 0.420447 0.405991 0.393411 0.384099 0.377641 0.373007 0.369454 0.367612 0.366857 0.365831 0.364331 0.363436 0.362907 0.362115 0.361160 0.360890 0.361244 0.360616 0.359243 -100 
-100 -100 0.493177 0.487002 0.475520 0.461165 0.445358 0.430360 0.416860 0.406594 0.399119 0.393963 0.390316 0.388289 0.387246 0.386243 0.385094 0.384448 0.384016 0.382807 0.380847 0.379379 0.378489 0.377402 0.376234 -100 
-100 -100 0.516807 0.510619 0.499128 0.484763 0.468884 0.453312 0.438760 0.427480 0.419104 0.413413 0.409553 0.407385 0.406244 0.405274 0.404339 0.404045 0.404003 0.402349 0.399041 0.396164 0.394049 0.392453 0.391361 -100 
-100 -100 0.538299 0.532031 0.520463 0.506072 0.490535 0.474378 0.458320 0.446057 0.436886 0.430689 0.426524 0.424224 0.423165 0.422191 0.421264 0.421391 0.422571 0.420559 0.415230 0.411062 0.407978 0.405970 0.404838 -100 
-100 -100 0.555787 0.549276 0.537273 0.522379 0.506308 0.489602 0.473009 0.460315 0.450806 0.444200 0.439535 0.436826 0.435463 0.434280 0.433180 0.433122 0.434113 0.431950 0.426508 0.422227 0.419023 0.416939 0.415785 -100 
-100 -100 0.569980 0.563030 0.550166 0.534290 0.516816 0.499632 0.483505 0.471055 0.461844 0.454924 0.449349 0.445821 0.443693 0.442078 0.440620 0.439781 0.439162 0.437072 0.433447 0.430241 0.427760 0.425947 0.424810 -100 
-100 -100 0.580318 0.572834 0.559011 0.542205 0.523926 0.506410 0.490514 0.478723 0.470540 0.463390 0.456324 0.451666 0.448829 0.446745 0.444804 0.443310 0.441963 0.440089 0.437679 0.435687 0.434183 0.432775 0.431611 -100 
-100 -100 0.586808 0.578814 0.564040 0.546521 0.527754 0.510089 0.494518 0.483774 0.477517 0.470235 0.460958 0.454971 0.451710 0.449242 0.446655 0.444716 0.443019 0.441418 0.439957 0.439032 0.438680 0.437658 0.436234 -100 
-100 -100 0.587196 0.579084 0.564122 0.546438 0.527562 0.509824 0.494214 0.483484 0.477278 0.469960 0.460555 0.454470 0.451146 0.448626 0.445964 0.443930 0.442208 0.440837 0.439867 0.439488 0.439622 0.438845 0.437454 -100 
-100 -100 0.581519 0.573641 0.559187 0.541862 0.523258 0.505538 0.489551 0.477874 0.469988 0.462719 0.455102 0.450056 0.446958 0.444679 0.442460 0.440583 0.439001 0.437813 0.437073 0.436895 0.437062 0.436401 0.435213 -100 
-100 -100 0.571731 0.564061 0.550064 0.533316 0.515445 0.497977 0.481690 0.469618 0.461236 0.454091 0.447216 0.442784 0.440085 0.438073 0.436052 0.434325 0.432917 0.431927 0.431447 0.431680 0.432472 0.431883 0.430273 -100 
-100 -100 0.556656 0.549157 0.535612 0.519721 0.503557 0.486587 0.469642 0.457697 0.450263 0.443309 0.435830 0.431484 0.429064 0.427312 0.425473 0.423943 0.422794 0.422061 0.421940 0.422896 0.425030 0.424502 0.421790 -100 
-100 -100 0.534956 0.527722 0.514686 0.499525 0.484214 0.467899 0.451340 0.439655 0.432409 0.425763 0.418734 0.414827 0.412847 0.411474 0.410001 0.408910 0.408183 0.407663 0.407515 0.408348 0.410373 0.409806 0.407101 -100 
-100 -100 0.505326 0.498423 0.485918 0.471443 0.456470 0.440941 0.425455 0.413920 0.405873 0.399649 0.394366 0.391436 0.390254 0.389397 0.388396 0.387983 0.387925 0.387554 0.386874 0.386651 0.387023 0.386302 0.384758 -100 
-100 -100 0.470954 0.464212 0.452042 0.438627 0.425417 0.410794 0.395190 0.383653 0.375577 0.369824 0.365514 0.363518 0.363434 0.363071 0.362138 0.362342 0.363126 0.362899 0.361529 0.360401 0.359761 0.358874 0.357854 -100 
-100 -100 0.432506 0.425716 0.412990 0.401087 0.392803 0.379171 0.360518 0.348689 0.341005 0.335776 0.332031 0.331057 0.333080 0.333112 0.331028 0.331484 0.333271 0.333153 0.330831 0.329016 0.327908 0.326906 0.325982 -100 
-100 -100 0.388929 0.382518 0.370489 0.359417 0.352026 0.339528 0.322173 0.311395 0.304504 0.299913 0.296693 0.296028 0.298232 0.298454 0.296620 0.297324 0.299323 0.299333 0.297052 0.295223 0.294064 0.293097 0.292270 -100 
-100 -100 0.342790 0.337215 0.327151 0.316241 0.305834 0.294513 0.282580 0.274011 0.268128 0.264238 0.261648 0.260673 0.261193 0.261425 0.261272 0.262209 0.263596 0.263737 0.262474 0.261201 0.260223 0.259416 0.258814 -100 
-100 -100 0.307835 0.302853 0.293769 0.283226 0.272421 0.261984 0.252229 0.245085 0.240010 0.236673 0.234474 0.233432 0.233351 0.233539 0.233875 0.234715 0.235658 0.235856 0.235213 0.234392 0.233623 0.232968 0.232512 -100 
-100 -100 0.288095 0.283391 0.274797 0.264494 0.253635 0.243678 0.234956 0.228503 0.223877 0.220851 0.218885 0.217874 0.217595 0.217753 0.218215 0.218943 0.219655 0.219872 0.219521 0.218928 0.218279 0.217709 0.217332 -100 
-100 -100 -100 -100 -100 -100 -100 -100 -100 -100 -100 -100 -100 -100 -100 -100 -100 -100 -100 -100 -100 -100 -100 -100 -100 -100 
-100 -100 -100 -100 -100 -100 -100 -100 -100 -100 -100 -100 -100 -100 -100 -100 -100 -100 -100 -100 -100 -100 -100 -100 -100 -100 
-100 -100 -100 -100 -100 -100 -100 -100 -100 -100 -100 -100 -100 -100 -100 -100 -100 -100 -100 -100 -100 -100 -100 -100 -100 -100 
-100 -100 0.434044 0.427762 0.416108 0.401674 0.386042 0.371879 0.359783 0.350845 0.344470 0.340373 0.337732 0.336205 0.335234 0.334139 0.332837 0.331936 0.331363 0.330835 0.330299 0.330039 0.329969 0.329694 0.329283 -100 
-100 -100 0.444457 0.438133 0.426396 0.411855 0.396084 0.381749 0.369457 0.360337 0.353824 0.349618 0.346953 0.345617 0.345047 0.343994 0.342377 0.341367 0.340818 0.340226 0.339531 0.339214 0.339191 0.338839 0.338251 -100 
-100 -100 0.463648 0.457265 0.445398 0.430679 0.414652 0.399993 0.387312 0.377835 0.371042 0.366605 0.363845 0.362816 0.363074 0.362073 0.359726 0.358467 0.357906 0.357156 0.356113 0.355585 0.355514 0.354988 0.354115 -100 
-100 -100 0.487326 0.480908 0.468947 0.454047 0.437716 0.422616 0.409381 0.399340 0.392028 0.387179 0.384120 0.382915 0.383092 0.382116 0.379878 0.378749 0.378262 0.377261 0.375643 0.374530 0.373971 0.373142 0.372134 -100 
-100 -100 0.513273 0.506830 0.494804 0.479737 0.463079 0.447442 0.433476 0.422690 0.414639 0.409221 0.405663 0.403823 0.403070 0.402111 0.400870 0.400418 0.400577 0.399240 0.396336 0.394105 0.392529 0.391243 0.390226 -100 
-100 -100 0.537710 0.531218 0.519085 0.503827 0.486841 0.470628 0.455875 0.444313 0.435557 0.429562 0.425502 0.423157 0.421899 0.420999 0.420480 0.420973 0.422506 0.420808 0.415816 0.412007 0.409267 0.407451 0.406369 -100 
-100 -100 0.560051 0.553440 0.541093 0.525559 0.508248 0.491439 0.475835 0.463559 0.454196 0.447661 0.443070 0.440316 0.438805 0.437958 0.438186 0.440154 0.448695 0.446696 0.434077 0.428204 0.424169 0.421883 0.420681 -100 
-100 -100 0.578351 0.571508 0.558749 0.542733 0.524901 0.507536 0.491392 0.478727 0.469126 0.462130 0.456826 0.453506 0.451595 0.450498 0.450538 0.452309 0.460665 0.458527 0.445818 0.439887 0.435779 0.433441 0.432219 -100 
-100 -100 0.593269 0.586062 0.572669 0.555995 0.537490 0.519668 0.503373 0.490906 0.481886 0.474497 0.467797 0.463455 0.460914 0.459218 0.458048 0.457958 0.458876 0.456781 0.451609 0.447659 0.444722 0.442765 0.441643 -100 
-100 -100 0.604005 0.596377 0.582305 0.565037 0.546119 0.528043 0.511888 0.500495 0.493593 0.485905 0.476455 0.470389 0.467124 0.464771 0.462543 0.461189 0.460366 0.458441 0.455361 0.452975 0.451107 0.449637 0.448618 -100 
-100 -100 0.610436 0.602446 0.587795 0.570141 0.551089 0.533004 0.517364 0.508056 0.505413 0.497563 0.483537 0.475093 0.473704 0.470756 0.464863 0.462566 0.460723 0.459025 0.457312 0.456087 0.455223 0.454194 0.453197 -100 
-100 -100 0.611054 0.602939 0.588109 0.570345 0.551284 0.533123 0.517333 0.507975 0.505364 0.497456 0.483264 0.474718 0.473275 0.470234 0.464153 0.461626 0.459625 0.458156 0.457064 0.456534 0.456316 0.455578 0.454559 -100 
-100 -100 0.606007 0.597958 0.583292 0.565731 0.547034 0.528741 0.511921 0.500403 0.493739 0.485858 0.475719 0.469250 0.465784 0.463094 0.460144 0.457889 0.456099 0.454858 0.454193 0.454232 0.454752 0.454180 0.452830 -100 
-100 -100 0.596536 0.588535 0.574083 0.557111 0.539760 0.521635 0.503609 0.491006 0.482862 0.475126 0.466722 0.461411 0.458449 0.456081 0.453432 0.451288 0.449652 0.448665 0.448498 0.449539 0.451775 0.451336 0.448691 -100 
-100 -100 0.582081 0.574146 0.559439 0.543918 0.531250 0.513622 0.491862 0.478697 0.471154 0.463634 0.454826 0.449679 0.447044 0.444950 0.442482 0.440457 0.439070 0.438422 0.438965 0.441700 0.447299 0.446991 0.441522 -100 
-100 -100 0.559399 0.551696 0.537457 0.522698 0.511074 0.494109 0.472537 0.459527 0.452082 0.444934 0.436783 0.432264 0.430245 0.428576 0.426418 0.424829 0.423908 0.423481 0.423957 0.426559 0.432091 0.431750 0.426244 -100 
-100 -100 0.527617 0.520242 0.506984 0.492512 0.479512 0.463309 0.444487 0.431748 0.423228 0.416592 0.410762 0.407766 0.407152 0.406103 0.404115 0.403252 0.403195 0.402836 0.402219 0.402722 0.404592 0.404028 0.401376 -100 
-100 -100 0.492353 0.485087 0.471927 0.459006 0.449773 0.434436 0.413391 0.399849 0.390705 0.384595 0.380392 0.379089 0.380903 0.380467 0.377568 0.377219 0.378414 0.378128 0.376093 0.374924 0.374714 0.373911 0.372569 -100 
-100 -100 0.459107 0.451433 0.433412 0.424140 0.440945 0.426432 0.380949 0.364328 0.354038 0.348446 0.345729 0.346878 0.356420 0.356507 0.347271 0.346567 0.350154 0.349876 0.344934 0.342330 0.341010 0.340012 0.339083 -100 
-100 -100 0.413568 0.406278 0.389033 0.380487 0.397755 0.384384 0.340656 0.325228 0.315806 0.310916 0.308789 0.310276 0.320029 0.320349 0.311423 0.311044 0.314912 0.314772 0.309814 0.307125 0.305648 0.304668 0.303896 -100 
-100 -100 0.358533 0.352463 0.341416 0.330828 0.323845 0.311842 0.295103 0.284792 0.277974 0.273911 0.271689 0.271533 0.274005 0.274295 0.272415 0.273016 0.274962 0.275055 0.272983 0.271379 0.270327 0.269542 0.268958 -100 
-100 -100 0.320950 0.315622 0.305874 0.295042 0.285026 0.273973 0.262197 0.254236 0.248667 0.245208 0.243134 0.242380 0.242985 0.243209 0.242971 0.243715 0.244862 0.245063 0.244162 0.243268 0.242519 0.241901 0.241461 -100 
-100 -100 0.299853 0.294869 0.285767 0.274966 0.263740 0.253195 0.243684 0.236755 0.231844 0.228716 0.226772 0.225866 0.225778 0.225963 0.226299 0.227004 0.227784 0.228024 0.227637 0.227065 0.226471 0.225943 0.225581 -100 
-100 -100 -100 -100 -100 -100 -100 -100 -100 -100 -100 -100 -100 -100 -100 -100 -100 -100 -100 -100 -100 -100 -100 -100 -100 -100 
-100 -100 -100 -100 -100 -100 -100 -100 -100 -100 -100 -100 -100 -100 -100 -100 -100 -100 -100 -100 -100 -100 -100 -100 -100 -100 
-100 -100 -100 -100 -100 -100 -100 -100 -100 -100 -100 -100 -100 -100 -100 -100 -100 -100 -100 -100 -100 -100 -100 -100 -100 -100 
-100 -100 0.448395 0.441873 0.429774 0.414804 0.398596 0.383884 0.371272 0.361875 0.355099 0.350724 0.347922 0.346303 0.345271 0.344119 0.342754 0.341799 0.341176 0.340581 0.339935 0.339518 0.339273 0.338897 0.338472 -100 
-100 -100 0.459181 0.452589 0.440358 0.425241 0.408872 0.393973 0.381152 0.371549 0.364604 0.360128 0.357350 0.355960 0.355346 0.354233 0.352534 0.351442 0.350818 0.350141 0.349316 0.348804 0.348556 0.348103 0.347536 -100 
-100 -100 0.479022 0.472331 0.459887 0.444536 0.427873 0.412633 0.399404 0.389408 0.382119 0.377421 0.374626 0.373589 0.373816 0.372745 0.370292 0.368915 0.368243 0.367385 0.366183 0.365408 0.365043 0.364419 0.363624 -100 
-100 -100 0.503290 0.496565 0.484019 0.468470 0.451482 0.435804 0.422036 0.411485 0.403678 0.398571 0.395467 0.394234 0.394351 0.393285 0.390915 0.389641 0.389017 0.387906 0.386138 0.384792 0.383951 0.383043 0.382121 -100 
-100 -100 0.529726 0.523006 0.510455 0.494757 0.477435 0.461232 0.446792 0.435571 0.427113 0.421417 0.417706 0.415750 0.414884 0.413790 0.412384 0.411775 0.411796 0.410358 0.407350 0.404974 0.403226 0.401883 0.400909 -100 
-100 -100 0.554701 0.547954 0.535329 0.519428 0.501734 0.484964 0.469823 0.457911 0.448814 0.442522 0.438216 0.435664 0.434234 0.433155 0.432440 0.432761 0.434152 0.432366 0.427320 0.423450 0.420635 0.418788 0.417719 -100 
-100 -100 0.577636 0.570785 0.557950 0.541736 0.523606 0.506243 0.490370 0.477816 0.468156 0.461307 0.456400 0.453379 0.451689 0.450630 0.450593 0.452363 0.460762 0.458683 0.446025 0.440143 0.436085 0.433791 0.432593 -100 
-100 -100 0.596516 0.589461 0.576253 0.559584 0.540938 0.523009 0.506567 0.493589 0.483658 0.476316 0.470657 0.467033 0.464912 0.463591 0.463358 0.464923 0.473128 0.470909 0.458160 0.452226 0.448104 0.445770 0.444553 -100 
-100 -100 0.611935 0.604555 0.590806 0.573594 0.554419 0.536008 0.519240 0.506331 0.496890 0.489099 0.482013 0.477346 0.474548 0.472624 0.471231 0.470956 0.471719 0.469524 0.464299 0.460317 0.457351 0.455387 0.454271 -100 
-100 -100 0.622951 0.615209 0.600903 0.583222 0.563735 0.545053 0.528303 0.516349 0.508945 0.500806 0.490943 0.484547 0.481019 0.478445 0.476013 0.474486 0.473513 0.471473 0.468301 0.465837 0.463902 0.462414 0.461413 -100 
-100 -100 0.629392 0.621355 0.606607 0.588652 0.569105 0.550409 0.534100 0.524156 0.520957 0.512623 0.498166 0.489390 0.487766 0.484605 0.478492 0.476024 0.474030 0.472206 0.470375 0.469035 0.468074 0.467024 0.466056 -100 
-100 -100 0.629968 0.621826 0.606924 0.588885 0.569346 0.550572 0.534081 0.524048 0.520845 0.512449 0.497848 0.489001 0.487348 0.484107 0.477794 0.475080 0.472917 0.471325 0.470119 0.469479 0.469171 0.468425 0.467444 -100 
-100 -100 0.624820 0.616699 0.601880 0.583998 0.564807 0.545892 0.528364 0.516159 0.508886 0.500537 0.490066 0.483381 0.479749 0.476866 0.473672 0.471192 0.469223 0.467860 0.467111 0.467092 0.467573 0.467014 0.465702 -100 
-100 -100 0.614890 0.606790 0.592128 0.574797 0.556938 0.538198 0.519483 0.506203 0.497442 0.489291 0.480680 0.475273 0.472237 0.469688 0.466741 0.464311 0.462464 0.461360 0.461147 0.462188 0.464439 0.464043 0.461443 -100 
-100 -100 0.599624 0.591582 0.576637 0.560743 0.547552 0.529332 0.506927 0.493100 0.484901 0.477035 0.468208 0.463103 0.460499 0.458242 0.455418 0.453047 0.451417 0.450663 0.451200 0.453983 0.459619 0.459386 0.454004 -100 
-100 -100 0.575855 0.568050 0.553573 0.538443 0.526309 0.508790 0.486628 0.473019 0.464977 0.457554 0.449449 0.445027 0.443073 0.441260 0.438739 0.436789 0.435620 0.435114 0.435632 0.438339 0.443956 0.443726 0.438319 -100 
-100 -100 0.542749 0.535270 0.521794 0.506967 0.493505 0.476787 0.457427 0.444189 0.435228 0.428373 0.422547 0.419633 0.419073 0.417886 0.415568 0.414370 0.414093 0.413685 0.413165 0.413844 0.415889 0.415461 0.412883 -100 
-100 -100 0.505972 0.498618 0.485272 0.472028 0.462376 0.446560 0.425016 0.411045 0.401546 0.395279 0.391115 0.389915 0.391801 0.391243 0.388030 0.387359 0.388347 0.388040 0.386154 0.385221 0.385248 0.384603 0.383328 -100 
-100 -100 0.471112 0.463373 0.445200 0.435647 0.452141 0.437175 0.391142 0.374120 0.363494 0.357809 0.355228 0.356543 0.366206 0.366196 0.356649 0.355620 0.358996 0.358718 0.353966 0.351641 0.350595 0.349768 0.348897 -100 
-100 -100 0.424171 0.416808 0.399390 0.390538 0.407478 0.393670 0.349428 0.333647 0.323939 0.319007 0.317039 0.318703 0.328585 0.328845 0.319651 0.318986 0.322664 0.322544 0.317780 0.315361 0.314139 0.313328 0.312608 -100 
-100 -100 0.368063 0.361863 0.350563 0.339593 0.332169 0.319722 0.302583 0.291988 0.284986 0.280889 0.278759 0.278730 0.281300 0.281555 0.279498 0.279907 0.281733 0.281850 0.279936 0.278550 0.277706 0.277052 0.276515 -100 
-100 -100 0.329687 0.324193 0.314129 0.302865 0.292368 0.280865 0.268714 0.260500 0.254783 0.251290 0.249268 0.248597 0.249272 0.249484 0.249152 0.249789 0.250873 0.251102 0.250320 0.249588 0.248991 0.248471 0.248070 -100 
-100 -100 0.308144 0.302977 0.293531 0.282275 0.270550 0.259550 0.249672 0.242499 0.237454 0.234288 0.232377 0.231532 0.231498 0.231686 0.231974 0.232618 0.233367 0.233638 0.233346 0.232900 0.232424 0.231973 0.231644 -100 
-100 -100 -100 -100 -100 -100 -100 -100 -100 -100 -100 -100 -100 -100 -100 -100 -100 -100 -100 -100 -100 -100 -100 -100 -100 -100 
-100 -100 -100 -100 -100 -100 -100 -100 -100 -100 -100 -100 -100 -100 -100 -100 -100 -100 -100 -100 -100 -100 -100 -100 -100 -100 
-100 -100 -100 -100 -100 -100 -100 -100 -100 -100 -100 -100 -100 -100 -100 -100 -100 -100 -100 -100 -100 -100 -100 -100 -100 -100 
-100 -100 0.460252 0.453434 0.440783 0.425228 0.408432 0.393202 0.380114 0.370310 0.363163 0.358487 0.355428 0.353576 0.352293 0.351051 0.349721 0.348716 0.347989 0.347341 0.346693 0.346238 0.345906 0.345439 0.344955 -100 
-100 -100 0.471621 0.464656 0.451726 0.435932 0.418928 0.403494 0.390190 0.380180 0.372861 0.368081 0.365021 0.363302 0.362236 0.361004 0.359477 0.358357 0.357591 0.356863 0.356097 0.355607 0.355320 0.354798 0.354179 -100 
-100 -100 0.492490 0.485305 0.471889 0.455718 0.438353 0.422554 0.408838 0.398433 0.390764 0.385750 0.382612 0.381042 0.380324 0.379082 0.377176 0.375852 0.374986 0.374081 0.373049 0.372403 0.372122 0.371467 0.370589 -100 
-100 -100 0.517251 0.510032 0.496522 0.480164 0.462486 0.446255 0.432012 0.421071 0.412907 0.407484 0.404030 0.402256 0.401427 0.400119 0.398164 0.396806 0.395855 0.394676 0.393179 0.392060 0.391385 0.390484 0.389496 -100 
-100 -100 0.543581 0.536504 0.523288 0.506946 0.489018 0.472311 0.457437 0.445866 0.437095 0.431114 0.427102 0.424800 0.423475 0.422057 0.420353 0.419205 0.418332 0.416789 0.414472 0.412489 0.410978 0.409706 0.408743 -100 
-100 -100 0.568620 0.561627 0.548536 0.532128 0.513902 0.496674 0.481138 0.468916 0.459552 0.452992 0.448412 0.445654 0.444075 0.442558 0.440922 0.440072 0.439562 0.437631 0.434154 0.431074 0.428691 0.427000 0.425980 -100 
-100 -100 0.591807 0.584777 0.571596 0.554959 0.536327 0.518527 0.502300 0.489454 0.479582 0.472477 0.467327 0.464277 0.462950 0.461321 0.459271 0.458704 0.459347 0.457077 0.451695 0.447510 0.444363 0.442328 0.441218 -100 
-100 -100 0.610984 0.603789 0.590307 0.573267 0.554138 0.535753 0.518907 0.505535 0.495250 0.487631 0.481843 0.478271 0.476558 0.474674 0.472425 0.471660 0.472098 0.469666 0.464169 0.459899 0.456676 0.454586 0.453447 -100 
-100 -100 0.626583 0.619115 0.605168 0.587625 0.567969 0.549046 0.531694 0.518055 0.507692 0.499584 0.492787 0.488281 0.485438 0.483127 0.480903 0.479481 0.478365 0.475969 0.472193 0.468891 0.466325 0.464485 0.463366 -100 
-100 -100 0.637566 0.629793 0.615368 0.597382 0.577362 0.558064 0.540461 0.527075 0.517535 0.509038 0.500589 0.494905 0.491282 0.488528 0.485939 0.483920 0.482110 0.479882 0.477187 0.474937 0.473209 0.471739 0.470638 -100 
-100 -100 0.643770 0.635759 0.620976 0.602724 0.582550 0.563097 0.545547 0.533027 0.525505 0.516767 0.505760 0.498663 0.494593 0.491478 0.488279 0.485830 0.483680 0.481689 0.479851 0.478531 0.478004 0.476903 0.475428 -100 
-100 -100 0.644049 0.635963 0.621069 0.602744 0.582534 0.562990 0.545284 0.532647 0.525066 0.516273 0.505216 0.498135 0.494100 0.490962 0.487649 0.485053 0.482850 0.481082 0.479740 0.478985 0.478971 0.478145 0.476721 -100 
-100 -100 0.638355 0.630322 0.615533 0.597343 0.577305 0.557744 0.539608 0.525888 0.516231 0.507571 0.498905 0.493239 0.489688 0.486832 0.483841 0.481260 0.479118 0.477544 0.476523 0.476134 0.476158 0.475520 0.474455 -100 
-100 -100 0.627380 0.619430 0.604837 0.587044 0.567653 0.548353 0.529968 0.515844 0.505520 0.497157 0.489791 0.485196 0.482389 0.479845 0.476840 0.474185 0.472094 0.470726 0.470080 0.470286 0.471119 0.470645 0.469160 -100 
-100 -100 0.609914 0.602084 0.587833 0.570818 0.553103 0.534352 0.515365 0.501355 0.491457 0.483507 0.476548 0.472582 0.470500 0.468275 0.465203 0.462515 0.460561 0.459466 0.459299 0.460388 0.462698 0.462382 0.459856 -100 
-100 -100 0.584978 0.577411 0.563662 0.547380 0.530560 0.512568 0.494132 0.480572 0.471047 0.463601 0.457298 0.453943 0.452427 0.450622 0.447883 0.445586 0.444048 0.443236 0.443187 0.444329 0.446693 0.446434 0.443944 -100 
-100 -100 0.551212 0.544007 0.530884 0.515358 0.498974 0.481905 0.464792 0.451731 0.442225 0.435370 0.430310 0.427788 0.426925 0.425660 0.423545 0.422039 0.421259 0.420710 0.420313 0.420613 0.421540 0.421218 0.419879 -100 
-100 -100 0.512133 0.505171 0.492564 0.478220 0.463710 0.447663 0.430588 0.417745 0.408468 0.402266 0.398260 0.396707 0.396966 0.396240 0.394255 0.393417 0.393527 0.393222 0.392306 0.391910 0.392022 0.391611 0.390775 -100 
-100 -100 0.468147 0.461262 0.448654 0.435978 0.426541 0.411565 0.391493 0.378437 0.369468 0.363978 0.360988 0.360691 0.363255 0.362998 0.359835 0.359231 0.360353 0.360219 0.358477 0.357548 0.357312 0.356825 0.356070 -100 
-100 -100 0.420430 0.413879 0.401883 0.389971 0.381397 0.367585 0.348909 0.337054 0.329053 0.324325 0.321905 0.321935 0.324707 0.324727 0.321950 0.321721 0.323140 0.323180 0.321489 0.320531 0.320217 0.319737 0.319055 -100 
-100 -100 0.371646 0.365723 0.355014 0.343003 0.331235 0.318590 0.305484 0.296056 0.289540 0.285548 0.283329 0.282797 0.283687 0.283802 0.283051 0.283365 0.284374 0.284579 0.283807 0.283230 0.282931 0.282518 0.282036 -100 
-100 -100 0.334471 0.329012 0.319028 0.307215 0.294951 0.283169 0.272287 0.264376 0.258819 0.255374 0.253363 0.252591 0.252742 0.252892 0.252912 0.253406 0.254145 0.254429 0.254161 0.253843 0.253559 0.253198 0.252853 -100 
-100 -100 0.313458 0.308219 0.298598 0.286947 0.274577 0.263259 0.253426 0.246235 0.241183 0.238035 0.236166 0.235342 0.235230 0.235395 0.235697 0.236230 0.236841 0.237153 0.237099 0.236892 0.236612 0.236275 0.235995 -100 
-100 -100 -100 -100 -100 -100 -100 -100 -100 -100 -100 -100 -100 -100 -100 -100 -100 -100 -100 -100 -100 -100 -100 -100 -100 -100 
-100 -100 -100 -100 -100 -100 -100 -100 -100 -100 -100 -100 -100 -100 -100 -100 -100 -100 -100 -100 -100 -100 -100 -100 -100 -100 
-100 -100 -100 -100 -100 -100 -100 -100 -100 -100 -100 -100 -100 -100 -100 -100 -100 -100 -100 -100 -100 -100 -100 -100 -100 -100 
-100 -100 0.469658 0.462479 0.449169 0.432984 0.415633 0.399934 0.386435 0.376273 0.368801 0.363837 0.360526 0.358462 0.356986 0.355641 0.354256 0.353139 0.352277 0.351574 0.350961 0.350550 0.350232 0.349682 0.349079 -100 
-100 -100 0.481976 0.474491 0.460582 0.443968 0.426323 0.410393 0.396678 0.386321 0.378690 0.373628 0.370300 0.368310 0.366942 0.365571 0.364025 0.362763 0.361808 0.361034 0.360394 0.360074 0.359944 0.359376 0.358584 -100 
-100 -100 0.504577 0.496599 0.481543 0.464242 0.446108 0.429778 0.415653 0.404921 0.396961 0.391668 0.388227 0.386273 0.385031 0.383588 0.381752 0.380254 0.379122 0.378181 0.377415 0.377149 0.377358 0.376714 0.375471 -100 
-100 -100 0.529692 0.521686 0.506555 0.489086 0.470662 0.453917 0.439285 0.428046 0.419624 0.413937 0.410176 0.408017 0.406666 0.405082 0.403037 0.401348 0.400004 0.398767 0.397613 0.396968 0.396861 0.396020 0.394690 -100 
-100 -100 0.554941 0.547372 0.533236 0.516145 0.497650 0.480506 0.465281 0.453451 0.444475 0.438259 0.433980 0.431444 0.429917 0.428129 0.425806 0.423944 0.422394 0.420731 0.418852 0.417365 0.416258 0.415094 0.414036 -100 
-100 -100 0.579413 0.572139 0.558542 0.541671 0.523042 0.505451 0.489599 0.477167 0.467675 0.460916 0.456114 0.453357 0.452105 0.450095 0.447024 0.444823 0.443089 0.440962 0.438242 0.435853 0.433920 0.432404 0.431395 -100 
-100 -100 0.602471 0.595278 0.581809 0.564879 0.545951 0.527837 0.511317 0.498303 0.488437 0.481179 0.475868 0.473275 0.473617 0.471384 0.466249 0.463364 0.461646 0.459094 0.455316 0.452173 0.449621 0.447827 0.446781 -100 
-100 -100 0.621693 0.614395 0.600728 0.583471 0.564081 0.545382 0.528212 0.514610 0.504259 0.496480 0.490591 0.487534 0.487529 0.485053 0.479724 0.476651 0.474736 0.471997 0.468055 0.464773 0.462115 0.460247 0.459160 -100 
-100 -100 0.637272 0.629750 0.615687 0.597957 0.578020 0.558737 0.540962 0.526873 0.516101 0.507776 0.501005 0.496726 0.494345 0.491596 0.487961 0.485236 0.482930 0.480271 0.477088 0.474317 0.472133 0.470410 0.469236 -100 
-100 -100 0.648088 0.640313 0.625840 0.607683 0.587330 0.567601 0.549431 0.535253 0.524855 0.516099 0.508001 0.502631 0.499124 0.496124 0.492966 0.490330 0.487922 0.485471 0.482933 0.480918 0.479562 0.478105 0.476711 -100 
-100 -100 0.653989 0.646027 0.631262 0.612847 0.592278 0.572318 0.554062 0.540382 0.531623 0.522602 0.512275 0.505761 0.501674 0.498485 0.495297 0.492635 0.490212 0.488032 0.486190 0.485099 0.485686 0.484527 0.481882 -100 
-100 -100 0.653897 0.645895 0.631066 0.612591 0.591960 0.571898 0.553494 0.539668 0.530806 0.521752 0.511472 0.505071 0.501084 0.497949 0.494754 0.492049 0.489661 0.487701 0.486256 0.485610 0.486599 0.485681 0.483117 -100 
-100 -100 0.647609 0.639701 0.625022 0.606691 0.586189 0.566166 0.547532 0.532931 0.522236 0.513391 0.505435 0.500396 0.497108 0.494255 0.491122 0.488312 0.485927 0.484114 0.482851 0.482234 0.482171 0.481434 0.480243 -100 
-100 -100 0.635605 0.627853 0.613452 0.595485 0.575422 0.555715 0.537183 0.522448 0.511266 0.502829 0.496272 0.492457 0.490155 0.487622 0.484235 0.481163 0.478721 0.477054 0.476049 0.475702 0.475777 0.475211 0.474213 -100 
-100 -100 0.616830 0.609280 0.595286 0.577931 0.558807 0.539691 0.521371 0.506965 0.496095 0.488195 0.482510 0.479713 0.478521 0.476335 0.472579 0.469260 0.466833 0.465376 0.464716 0.464817 0.465433 0.465040 0.463877 -100 
-100 -100 0.590917 0.583657 0.570200 0.553564 0.535281 0.516974 0.499378 0.485592 0.475236 0.467897 0.462859 0.460654 0.460004 0.458218 0.454766 0.451779 0.449720 0.448587 0.448175 0.448473 0.449247 0.448975 0.447883 -100 
-100 -100 0.556347 0.549443 0.536640 0.520834 0.503435 0.486126 0.469605 0.456590 0.446761 0.440017 0.435657 0.433780 0.433266 0.431940 0.429394 0.427273 0.425943 0.425214 0.424904 0.425109 0.425597 0.425383 0.424644 -100 
-100 -100 0.515868 0.509266 0.497062 0.482243 0.466189 0.449989 0.434256 0.422026 0.412884 0.406827 0.403137 0.401759 0.401756 0.400882 0.398820 0.397391 0.396767 0.396411 0.396144 0.396355 0.396864 0.396685 0.395972 -100 
-100 -100 0.469566 0.463190 0.451380 0.437687 0.424149 0.409120 0.393168 0.381663 0.373296 0.368017 0.365104 0.364503 0.365712 0.365238 0.362881 0.361760 0.361741 0.361661 0.361315 0.361632 0.362427 0.362272 0.361318 -100 
-100 -100 0.421225 0.415152 0.403918 0.391003 0.378428 0.364573 0.349934 0.339626 0.332262 0.327741 0.325350 0.325036 0.326438 0.326248 0.324303 0.323591 0.323895 0.324016 0.323762 0.324094 0.324875 0.324726 0.323795 -100 
-100 -100 0.373685 0.367999 0.357553 0.345058 0.331920 0.319155 0.307272 0.298499 0.292277 0.288416 0.286279 0.285698 0.286187 0.286168 0.285483 0.285369 0.285772 0.286035 0.286044 0.286253 0.286617 0.286450 0.285890 -100 
-100 -100 0.337265 0.331858 0.321890 0.309774 0.296884 0.284924 0.274368 0.266645 0.261188 0.257812 0.255876 0.255149 0.255218 0.255300 0.255241 0.255476 0.255934 0.256262 0.256380 0.256481 0.256550 0.256352 0.256015 -100 
-100 -100 0.316559 0.311287 0.301567 0.289664 0.276931 0.265406 0.255561 0.248377 0.243340 0.240231 0.238425 0.237662 0.237560 0.237694 0.237910 0.238292 0.238771 0.239120 0.239279 0.239319 0.239252 0.239030 0.238781 -100 
-100 -100 -100 -100 -100 -100 -100 -100 -100 -100 -100 -100 -100 -100 -100 -100 -100 -100 -100 -100 -100 -100 -100 -100 -100 -100 
-100 -100 -100 -100 -100 -100 -100 -100 -100 -100 -100 -100 -100 -100 -100 -100 -100 -100 -100 -100 -100 -100 -100 -100 -100 -100 
-100 -100 -100 -100 -100 -100 -100 -100 -100 -100 -100 -100 -100 -100 -100 -100 -100 -100 -100 -100 -100 -100 -100 -100 -100 -100 
-100 -100 0.477478 0.469918 0.455828 0.439030 0.421166 0.405062 0.391199 0.380723 0.372944 0.367684 0.364083 0.361792 0.360134 0.358659 0.357154 0.355901 0.354905 0.354138 0.353546 0.353199 0.353000 0.352369 0.351549 -100 
-100 -100 0.491216 0.483100 0.467802 0.450288 0.432012 0.415647 0.401575 0.390927 0.383016 0.377670 0.374044 0.371801 0.370208 0.368677 0.366985 0.365541 0.364407 0.363580 0.363052 0.362959 0.363244 0.362632 0.361418 -100 
-100 -100 0.517235 0.508088 0.489902 0.471091 0.452094 0.435279 0.420807 0.409821 0.401628 0.396069 0.392312 0.390060 0.388533 0.386877 0.384834 0.383078 0.381694 0.380720 0.380244 0.380561 0.382276 0.381644 0.379040 -100 
-100 -100 0.542586 0.533414 0.515178 0.496208 0.476935 0.459723 0.444770 0.433314 0.424705 0.418776 0.414704 0.412262 0.410683 0.408824 0.406386 0.404296 0.402598 0.401309 0.400494 0.400493 0.401940 0.401151 0.398491 -100 
-100 -100 0.564938 0.556744 0.541244 0.523285 0.504210 0.486686 0.471184 0.459185 0.450124 0.443703 0.439137 0.436489 0.435248 0.433108 0.429710 0.427111 0.424976 0.423187 0.421604 0.420551 0.420036 0.418948 0.417541 -100 
-100 -100 0.588250 0.580633 0.566358 0.548975 0.529948 0.512052 0.495964 0.483431 0.474019 0.467113 0.462075 0.459646 0.460009 0.457557 0.451873 0.448234 0.445514 0.443167 0.440825 0.438866 0.437328 0.435923 0.434823 -100 
-100 -100 0.610944 0.603536 0.589677 0.572416 0.553206 0.534840 0.518160 0.505184 0.496447 0.489148 0.483113 0.482080 0.489693 0.486940 0.473275 0.467358 0.463644 0.460736 0.457706 0.455097 0.452943 0.451294 0.450251 -100 
-100 -100 0.630051 0.622603 0.608662 0.591154 0.571522 0.552584 0.535249 0.521676 0.512479 0.504666 0.498033 0.496555 0.503822 0.500838 0.487001 0.480905 0.476995 0.473882 0.470646 0.467855 0.465585 0.463848 0.462732 -100 
-100 -100 0.645441 0.637823 0.623580 0.605647 0.585472 0.565931 0.547920 0.533737 0.523252 0.514791 0.507594 0.503657 0.502930 0.499774 0.493562 0.489439 0.486169 0.483235 0.480315 0.477864 0.476327 0.474662 0.473018 -100 
-100 -100 0.655998 0.648179 0.633604 0.615286 0.594692 0.574691 0.556295 0.542117 0.532484 0.523540 0.514332 0.508719 0.505528 0.502236 0.498072 0.494786 0.491849 0.489185 0.486761 0.485070 0.485114 0.483641 0.480884 -100 
-100 -100 0.661576 0.653619 0.638823 0.620284 0.599472 0.579263 0.560964 0.547898 0.542231 0.533014 0.519150 0.511614 0.507093 0.503681 0.500263 0.497310 0.494628 0.492306 0.490864 0.490856 0.500850 0.499628 0.487599 -100 
-100 -100 0.661143 0.653180 0.638364 0.619786 0.598903 0.578586 0.560135 0.546895 0.541087 0.531855 0.518116 0.510769 0.506366 0.503076 0.499777 0.496861 0.494269 0.492164 0.491058 0.491420 0.501749 0.500744 0.488802 -100 
-100 -100 0.654377 0.646534 0.631903 0.613473 0.592678 0.572363 0.553508 0.538813 0.528701 0.519728 0.510961 0.505873 0.502697 0.499765 0.496318 0.493191 0.490527 0.488492 0.487100 0.486535 0.487610 0.486775 0.484275 -100 
-100 -100 0.641653 0.634010 0.619703 0.601626 0.581184 0.561186 0.542482 0.527475 0.516167 0.507702 0.501301 0.498001 0.496280 0.493712 0.489682 0.486055 0.483206 0.481254 0.480012 0.479419 0.479575 0.478922 0.477638 -100 
-100 -100 0.621963 0.614570 0.600714 0.583196 0.563424 0.544033 0.525823 0.511151 0.499887 0.492071 0.487141 0.485399 0.485500 0.483311 0.478300 0.474076 0.471071 0.469274 0.468303 0.467967 0.467958 0.467505 0.466768 -100 
-100 -100 0.595306 0.588223 0.574929 0.558127 0.539175 0.520630 0.503235 0.489260 0.478539 0.471328 0.467114 0.466007 0.466688 0.464892 0.460128 0.456179 0.453508 0.452071 0.451449 0.451422 0.451640 0.451365 0.450748 -100 
-100 -100 0.560045 0.553314 0.540694 0.524748 0.506800 0.489305 0.473000 0.459950 0.449975 0.443341 0.439495 0.438302 0.438478 0.437092 0.433739 0.430864 0.428991 0.428079 0.427846 0.428141 0.428637 0.428507 0.427924 -100 
-100 -100 0.518611 0.512211 0.500236 0.485213 0.468426 0.452102 0.436919 0.424924 0.415857 0.409917 0.406539 0.405591 0.405973 0.404981 0.402267 0.400108 0.398893 0.398464 0.398624 0.399411 0.400524 0.400525 0.399640 -100 
-100 -100 0.470857 0.464752 0.453380 0.439303 0.423901 0.408815 0.394705 0.383836 0.375823 0.370707 0.368009 0.367761 0.369182 0.368550 0.365585 0.363610 0.362805 0.362738 0.363267 0.364686 0.366775 0.366881 0.365325 -100 
-100 -100 0.422007 0.416186 0.405367 0.392072 0.377678 0.363782 0.350964 0.341299 0.334308 0.329950 0.327736 0.327731 0.329329 0.328990 0.326464 0.324946 0.324504 0.324671 0.325323 0.326790 0.328924 0.329040 0.327457 -100 
-100 -100 0.374982 0.369422 0.359118 0.346413 0.332647 0.319803 0.308443 0.299954 0.293897 0.290135 0.288124 0.287742 0.288409 0.288288 0.287176 0.286555 0.286538 0.286839 0.287372 0.288262 0.289383 0.289410 0.288572 -100 
-100 -100 0.338855 0.333477 0.323519 0.311244 0.298003 0.285932 0.275538 0.267897 0.262503 0.259176 0.257314 0.256692 0.256840 0.256866 0.256592 0.256568 0.256821 0.257181 0.257581 0.258035 0.258475 0.258402 0.257991 -100 
-100 -100 0.318287 0.312997 0.303217 0.291170 0.278224 0.266571 0.256702 0.249513 0.244485 0.241400 0.239642 0.238940 0.238883 0.238986 0.239086 0.239332 0.239712 0.240089 0.240409 0.240652 0.240782 0.240648 0.240397 -100 
-100 -100 -100 -100 -100 -100 -100 -100 -100 -100 -100 -100 -100 -100 -100 -100 -100 -100 -100 -100 -100 -100 -100 -100 -100 -100 
-100 -100 -100 -100 -100 -100 -100 -100 -100 -100 -100 -100 -100 -100 -100 -100 -100 -100 -100 -100 -100 -100 -100 -100 -100 -100 
-100 -100 -100 -100 -100 -100 -100 -100 -100 -100 -100 -100 -100 -100 -100 -100 -100 -100 -100 -100 -100 -100 -100 -100 -100 -100 
-100 -100 0.482344 0.474674 0.460385 0.443349 0.425228 0.408865 0.394751 0.384039 0.376010 0.370430 0.366447 0.363812 0.361900 0.360254 0.358625 0.357272 0.356176 0.355324 0.354657 0.354228 0.353941 0.353221 0.352335 -100 
-100 -100 0.496263 0.488011 0.472471 0.454685 0.436137 0.419521 0.405227 0.394393 0.386281 0.380622 0.376577 0.373949 0.372078 0.370348 0.368493 0.366919 0.365663 0.364751 0.364171 0.364027 0.364258 0.363569 0.362282 -100 
-100 -100 0.522564 0.513243 0.494756 0.475620 0.456325 0.439270 0.424621 0.413520 0.405200 0.399347 0.395128 0.392446 0.390644 0.388748 0.386444 0.384499 0.382951 0.381892 0.381400 0.381720 0.383455 0.382769 0.380064 -100 
-100 -100 0.548169 0.538799 0.520218 0.500882 0.481283 0.463837 0.448733 0.437200 0.428497 0.422303 0.417771 0.414885 0.413002 0.410874 0.408133 0.405810 0.403911 0.402538 0.401729 0.401765 0.403259 0.402444 0.399695 -100 
-100 -100 0.570786 0.562367 0.546478 0.528118 0.508696 0.490925 0.475275 0.463205 0.454064 0.447399 0.442410 0.439331 0.437736 0.435298 0.431610 0.428751 0.426397 0.424511 0.422945 0.421944 0.421470 0.420374 0.418928 -100 
-100 -100 0.594436 0.586555 0.571817 0.553978 0.534570 0.516414 0.500183 0.487597 0.478134 0.471009 0.465570 0.462726 0.462721 0.459945 0.453940 0.449996 0.447026 0.444574 0.442266 0.440386 0.438908 0.437518 0.436407 -100 
-100 -100 0.617497 0.609778 0.595353 0.577569 0.557940 0.539305 0.522499 0.509502 0.500794 0.493302 0.486830 0.485381 0.492611 0.489519 0.475510 0.469252 0.465249 0.462229 0.459251 0.456737 0.454654 0.453036 0.451997 -100 
-100 -100 0.636572 0.628835 0.614351 0.596335 0.576286 0.557085 0.539624 0.526023 0.516848 0.508865 0.501840 0.499984 0.506892 0.503591 0.489420 0.482987 0.478783 0.475548 0.472339 0.469610 0.467381 0.465666 0.464556 -100 
-100 -100 0.651510 0.643683 0.629052 0.610714 0.590177 0.570381 0.552223 0.537959 0.527394 0.518776 0.511326 0.507110 0.506105 0.502680 0.496181 0.491769 0.488246 0.485165 0.482190 0.479717 0.478153 0.476467 0.474813 -100 
-100 -100 0.661570 0.653621 0.638793 0.620168 0.599260 0.579017 0.560454 0.546133 0.536332 0.527243 0.517904 0.512126 0.508750 0.505253 0.500858 0.497341 0.494184 0.491346 0.488785 0.486967 0.486897 0.485351 0.482568 -100 
-100 -100 0.666732 0.658704 0.643746 0.624969 0.603874 0.583431 0.564945 0.551664 0.545721 0.536371 0.522516 0.514938 0.510334 0.506780 0.503166 0.500018 0.497137 0.494621 0.492976 0.492756 0.502567 0.501233 0.489160 -100 
-100 -100 0.665997 0.658006 0.643087 0.624317 0.603172 0.582630 0.563977 0.550490 0.544372 0.535018 0.521338 0.514012 0.509581 0.506195 0.502726 0.499633 0.496847 0.494545 0.493206 0.493316 0.503420 0.502291 0.490307 -100 
-100 -100 0.658994 0.651141 0.636441 0.617852 0.596815 0.576273 0.557212 0.542275 0.531895 0.522804 0.514078 0.509036 0.505867 0.502861 0.499259 0.495956 0.493101 0.490865 0.489238 0.488418 0.489254 0.488297 0.485779 -100 
-100 -100 0.645994 0.638351 0.623989 0.605761 0.585068 0.564841 0.545936 0.530684 0.519115 0.510549 0.504230 0.501044 0.499394 0.496773 0.492572 0.488743 0.485691 0.483541 0.482076 0.481229 0.481128 0.480371 0.479119 -100 
-100 -100 0.625943 0.618556 0.604633 0.586952 0.566883 0.547266 0.528903 0.513988 0.502446 0.494556 0.489785 0.488241 0.488482 0.486259 0.481048 0.476589 0.473364 0.471380 0.470207 0.469618 0.469311 0.468781 0.468160 -100 
-100 -100 0.598795 0.591737 0.578399 0.561453 0.542216 0.523471 0.505954 0.491765 0.480791 0.473522 0.469464 0.468548 0.469360 0.467534 0.462567 0.458376 0.455486 0.453901 0.453149 0.452952 0.452941 0.452634 0.452141 -100 
-100 -100 0.562907 0.556222 0.543623 0.527587 0.509432 0.491775 0.475374 0.462183 0.452054 0.445357 0.441559 0.440450 0.440675 0.439230 0.435697 0.432601 0.430530 0.429529 0.429297 0.429605 0.430084 0.429970 0.429432 -100 
-100 -100 0.520734 0.514414 0.502525 0.487456 0.470493 0.454057 0.438865 0.426842 0.417736 0.411735 0.408289 0.407304 0.407641 0.406558 0.403680 0.401308 0.399896 0.399443 0.399761 0.400758 0.402060 0.402132 0.401225 -100 
-100 -100 0.472182 0.466197 0.454986 0.440889 0.425259 0.410112 0.396157 0.385387 0.377474 0.372310 0.369432 0.369049 0.370349 0.369605 0.366485 0.364290 0.363263 0.363226 0.364067 0.365870 0.368357 0.368578 0.366905 -100 
-100 -100 0.422862 0.417163 0.406503 0.393193 0.378584 0.364651 0.352005 0.342460 0.335585 0.331197 0.328801 0.328646 0.330107 0.329670 0.327016 0.325306 0.324658 0.324882 0.325864 0.327728 0.330263 0.330507 0.328807 -100 
-100 -100 0.375757 0.370262 0.360034 0.347303 0.333417 0.320522 0.309205 0.300761 0.294743 0.290951 0.288842 0.288368 0.288946 0.288752 0.287552 0.286805 0.286668 0.287010 0.287760 0.288917 0.290286 0.290404 0.289527 -100 
-100 -100 0.339618 0.334257 0.324311 0.311991 0.298656 0.286521 0.276110 0.268461 0.263064 0.259711 0.257799 0.257130 0.257228 0.257209 0.256880 0.256784 0.256976 0.257361 0.257884 0.258489 0.259067 0.259051 0.258630 -100 
-100 -100 0.319039 0.313744 0.303943 0.291839 0.278809 0.267086 0.257171 0.249951 0.244902 0.241794 0.240009 0.239279 0.239194 0.239268 0.239333 0.239536 0.239883 0.240277 0.240669 0.241002 0.241213 0.241116 0.240866 -100 
-100 -100 -100 -100 -100 -100 -100 -100 -100 -100 -100 -100 -100 -100 -100 -100 -100 -100 -100 -100 -100 -100 -100 -100 -100 -100 
-100 -100 -100 -100 -100 -100 -100 -100 -100 -100 -100 -100 -100 -100 -100 -100 -100 -100 -100 -100 -100 -100 -100 -100 -100 -100 
-100 -100 -100 -100 -100 -100 -100 -100 -100 -100 -100 -100 -100 -100 -100 -100 -100 -100 -100 -100 -100 -100 -100 -100 -100 -100 
-100 -100 0.485006 0.477467 0.463499 0.446560 0.428401 0.411924 0.397681 0.386860 0.378679 0.372762 0.368255 0.365132 0.362894 0.361022 0.359212 0.357780 0.356606 0.355662 0.354862 0.354250 0.353735 0.352934 0.352104 -100 
-100 -100 0.497958 0.490016 0.475296 0.457806 0.439298 0.422615 0.408259 0.397414 0.389254 0.383262 0.378599 0.375410 0.373248 0.371260 0.369111 0.367426 0.366079 0.365063 0.364316 0.363915 0.363736 0.362957 0.361880 -100 
-100 -100 0.521561 0.512988 0.496894 0.478534 0.459450 0.442394 0.427779 0.416809 0.408609 0.402439 0.397498 0.394231 0.392463 0.390266 0.387243 0.385079 0.383396 0.382209 0.381486 0.381357 0.382087 0.381300 0.379358 -100 
-100 -100 0.547531 0.538838 0.522517 0.503856 0.484404 0.466936 0.451886 0.440526 0.431985 0.425488 0.420226 0.416711 0.414764 0.412324 0.408956 0.406465 0.404473 0.402976 0.401937 0.401534 0.402052 0.401136 0.399136 -100 
-100 -100 0.573621 0.565295 0.549826 0.531430 0.511824 0.493922 0.478279 0.466320 0.457240 0.450286 0.444596 0.440706 0.438148 0.435436 0.432110 0.429423 0.427170 0.425227 0.423475 0.422227 0.421378 0.420206 0.418962 -100 
-100 -100 0.599290 0.591115 0.575895 0.557517 0.537654 0.519258 0.503002 0.490486 0.481005 0.473585 0.467395 0.463312 0.460919 0.457914 0.453813 0.450671 0.448135 0.445706 0.443164 0.441075 0.439410 0.437959 0.436888 -100 
-100 -100 0.623855 0.615546 0.599970 0.581257 0.560952 0.541997 0.525152 0.512206 0.502983 0.495131 0.487930 0.483945 0.483044 0.479761 0.473526 0.469591 0.466770 0.463891 0.460533 0.457740 0.455476 0.453792 0.452763 -100 
-100 -100 0.643001 0.634641 0.618942 0.599953 0.579202 0.559664 0.542159 0.528594 0.518856 0.510542 0.502904 0.498590 0.497432 0.493962 0.487570 0.483467 0.480445 0.477339 0.473729 0.470694 0.468234 0.466440 0.465373 -100 
-100 -100 0.656791 0.648541 0.633107 0.614037 0.592919 0.572832 0.554607 0.540294 0.529373 0.520563 0.512918 0.507778 0.504542 0.500977 0.496457 0.492858 0.489756 0.486662 0.483364 0.480557 0.478318 0.476543 0.475348 -100 
-100 -100 0.665876 0.657661 0.642314 0.623155 0.601777 0.581281 0.562579 0.547910 0.536945 0.527748 0.519304 0.513509 0.509484 0.505882 0.501999 0.498659 0.495564 0.492599 0.489674 0.487292 0.485598 0.483931 0.482465 -100 
-100 -100 0.670402 0.662195 0.646875 0.627677 0.606176 0.585463 0.566583 0.552119 0.542341 0.532917 0.522806 0.516355 0.512080 0.508490 0.504729 0.501463 0.498437 0.495674 0.493209 0.491481 0.491490 0.489995 0.487237 -100 
-100 -100 0.669369 0.661242 0.646047 0.626940 0.605450 0.584650 0.565580 0.550869 0.540884 0.531450 0.521553 0.515425 0.511443 0.508034 0.504339 0.501084 0.498121 0.495547 0.493378 0.491964 0.492249 0.490943 0.488273 -100 
-100 -100 0.662297 0.654338 0.639407 0.620548 0.599229 0.578482 0.559207 0.543794 0.532145 0.522947 0.515282 0.510525 0.507371 0.504315 0.500675 0.497318 0.494350 0.491922 0.489921 0.488496 0.487651 0.486541 0.485340 -100 
-100 -100 0.649435 0.641668 0.627039 0.608553 0.587601 0.567169 0.548069 0.532545 0.520459 0.511733 0.505579 0.502252 0.500277 0.497608 0.493654 0.489939 0.486860 0.484577 0.482848 0.481646 0.480790 0.479903 0.479116 -100 
-100 -100 0.629627 0.622058 0.607712 0.589733 0.569394 0.549562 0.530991 0.515830 0.503982 0.495879 0.490913 0.488916 0.488337 0.486070 0.481597 0.477502 0.474369 0.472308 0.470953 0.470119 0.469512 0.468871 0.468316 -100 
-100 -100 0.602195 0.594963 0.581234 0.564037 0.544586 0.525636 0.507895 0.493465 0.482241 0.474737 0.470385 0.468948 0.468889 0.467011 0.462826 0.459041 0.456279 0.454650 0.453770 0.453403 0.453197 0.452798 0.452328 -100 
-100 -100 0.565440 0.558682 0.545939 0.529814 0.511593 0.493784 0.477143 0.463744 0.453455 0.446532 0.442379 0.440835 0.440532 0.439023 0.435873 0.433026 0.431041 0.430028 0.429750 0.429976 0.430382 0.430216 0.429659 -100 
-100 -100 0.522482 0.516173 0.504314 0.489340 0.472528 0.456001 0.440501 0.428317 0.419198 0.412965 0.408988 0.407464 0.407306 0.406134 0.403534 0.401395 0.400079 0.399657 0.400003 0.400980 0.402252 0.402308 0.401412 -100 
-100 -100 0.473237 0.467325 0.456297 0.442503 0.427352 0.412169 0.397746 0.386860 0.379266 0.373851 0.370042 0.368883 0.369561 0.368701 0.365895 0.364010 0.363115 0.363150 0.364102 0.365906 0.368673 0.368902 0.366978 -100 
-100 -100 0.423482 0.417857 0.407395 0.394402 0.380297 0.366345 0.353257 0.343629 0.337107 0.332484 0.329174 0.328255 0.329090 0.328536 0.326219 0.324830 0.324329 0.324627 0.325726 0.327592 0.330384 0.330635 0.328726 -100 
-100 -100 0.376120 0.370674 0.360556 0.347979 0.334307 0.321390 0.309864 0.301355 0.295412 0.291459 0.288892 0.287958 0.288124 0.287853 0.286879 0.286333 0.286290 0.286685 0.287504 0.288683 0.290038 0.290162 0.289330 -100 
-100 -100 0.339838 0.334503 0.324607 0.312344 0.299075 0.286915 0.276408 0.268706 0.263298 0.259842 0.257702 0.256799 0.256687 0.256619 0.256384 0.256377 0.256610 0.257018 0.257577 0.258203 0.258798 0.258778 0.258346 -100 
-100 -100 0.319190 0.313907 0.304126 0.292039 0.279019 0.267268 0.257296 0.250027 0.244936 0.241754 0.239846 0.238989 0.238788 0.238827 0.238928 0.239168 0.239531 0.239931 0.240334 0.240673 0.240879 0.240771 0.240512 -100 
-100 -100 -100 -100 -100 -100 -100 -100 -100 -100 -100 -100 -100 -100 -100 -100 -100 -100 -100 -100 -100 -100 -100 -100 -100 -100 
-100 -100 -100 -100 -100 -100 -100 -100 -100 -100 -100 -100 -100 -100 -100 -100 -100 -100 -100 -100 -100 -100 -100 -100 -100 -100 
-100 -100 -100 -100 -100 -100 -100 -100 -100 -100 -100 -100 -100 -100 -100 -100 -100 -100 -100 -100 -100 -100 -100 -100 -100 -100 
-100 -100 0.487208 0.479722 0.465871 0.448972 0.430797 0.414284 0.400032 0.389258 0.381091 0.374887 0.369805 0.366162 0.363678 0.361565 0.359462 0.357919 0.356680 0.355683 0.354824 0.354159 0.353637 0.352809 0.351924 -100 
-100 -100 0.499839 0.492009 0.477570 0.460184 0.441688 0.425009 0.410738 0.400107 0.392157 0.385885 0.380491 0.376740 0.374595 0.372324 0.369515 0.367599 0.366160 0.365084 0.364277 0.363845 0.363759 0.362945 0.361705 -100 
-100 -100 0.522657 0.514333 0.498959 0.480834 0.461802 0.444800 0.430399 0.419884 0.412216 0.405802 0.399953 0.396279 0.395634 0.393105 0.388188 0.385427 0.383557 0.382293 0.381524 0.381466 0.382752 0.381920 0.379353 -100 
-100 -100 0.549022 0.540490 0.524732 0.506173 0.486686 0.469239 0.454422 0.443562 0.435601 0.428880 0.422700 0.418757 0.417898 0.415136 0.409936 0.406912 0.404800 0.403240 0.402121 0.401769 0.402840 0.401871 0.399232 -100 
-100 -100 0.576941 0.568414 0.552653 0.533895 0.514002 0.496003 0.480511 0.468920 0.460260 0.453080 0.446527 0.441907 0.439122 0.436164 0.432513 0.429905 0.427855 0.425903 0.423930 0.422547 0.421747 0.420512 0.419083 -100 
-100 -100 0.604633 0.595836 0.579442 0.560154 0.539705 0.521082 0.504932 0.492762 0.483785 0.476140 0.468933 0.463817 0.460370 0.457206 0.453825 0.451414 0.449586 0.447212 0.444145 0.441689 0.439879 0.438343 0.437195 -100 
-100 -100 0.631662 0.622222 0.604332 0.584075 0.562886 0.543603 0.526921 0.514530 0.506819 0.498721 0.489357 0.483652 0.480184 0.476812 0.472973 0.470684 0.469357 0.466605 0.462191 0.458700 0.456119 0.454311 0.453236 -100 
-100 -100 0.650760 0.641248 0.623199 0.602628 0.580964 0.561085 0.543743 0.530734 0.522517 0.513990 0.504250 0.498278 0.494587 0.491059 0.487096 0.484652 0.483124 0.480137 0.475460 0.471698 0.468878 0.466951 0.465858 -100 
-100 -100 0.662107 0.653152 0.636360 0.616229 0.594421 0.574061 0.555937 0.541946 0.531478 0.522547 0.514150 0.508193 0.503985 0.500360 0.496698 0.493870 0.491476 0.488413 0.484529 0.481234 0.478637 0.476746 0.475610 -100 
-100 -100 0.669524 0.660891 0.644764 0.624898 0.603009 0.582323 0.563737 0.549318 0.538503 0.529260 0.520576 0.514460 0.510227 0.506549 0.502710 0.499538 0.496644 0.493614 0.490326 0.487512 0.485262 0.483475 0.482274 -100 
-100 -100 0.673209 0.664710 0.648853 0.629118 0.607210 0.586362 0.567603 0.553288 0.543291 0.533873 0.524057 0.517737 0.513926 0.510252 0.505855 0.502336 0.499222 0.496302 0.493462 0.491104 0.489634 0.487999 0.486368 -100 
-100 -100 0.671822 0.663468 0.647848 0.628310 0.606489 0.585575 0.566599 0.551984 0.541726 0.532291 0.522745 0.516824 0.513390 0.509903 0.505495 0.501907 0.498781 0.496022 0.493494 0.491453 0.490253 0.488799 0.487255 -100 
-100 -100 0.664743 0.656584 0.641269 0.622056 0.600465 0.579596 0.560340 0.544987 0.533258 0.524010 0.516360 0.511590 0.508602 0.505486 0.501542 0.498022 0.494940 0.492360 0.490103 0.488297 0.486892 0.485646 0.484703 -100 
-100 -100 0.652335 0.644311 0.629163 0.610300 0.589086 0.568493 0.549297 0.533702 0.521513 0.512685 0.506449 0.503063 0.501115 0.498412 0.494343 0.490552 0.487396 0.484989 0.483057 0.481587 0.480420 0.479409 0.478674 -100 
-100 -100 0.633481 0.625497 0.610174 0.591679 0.571050 0.551018 0.532257 0.516922 0.504914 0.496669 0.491590 0.489529 0.488956 0.486668 0.482132 0.477999 0.474814 0.472649 0.471124 0.470086 0.469284 0.468527 0.467938 -100 
-100 -100 0.605873 0.598246 0.583587 0.565949 0.546293 0.527152 0.509158 0.494509 0.483118 0.475442 0.470912 0.469369 0.469296 0.467392 0.463154 0.459356 0.456570 0.454862 0.453856 0.453354 0.453041 0.452539 0.451987 -100 
-100 -100 0.567773 0.560836 0.547759 0.531540 0.513407 0.495471 0.478467 0.464847 0.454497 0.447371 0.442851 0.441080 0.440755 0.439198 0.435940 0.433097 0.431121 0.430079 0.429761 0.429990 0.430491 0.430251 0.429486 -100 
-100 -100 0.523867 0.517538 0.505714 0.491060 0.474902 0.458323 0.442121 0.429713 0.420834 0.414357 0.409605 0.407672 0.407651 0.406393 0.403409 0.401230 0.399950 0.399566 0.400005 0.401230 0.403023 0.403044 0.401636 -100 
-100 -100 0.473981 0.468161 0.457462 0.444536 0.431060 0.415909 0.400006 0.388854 0.382266 0.376575 0.371128 0.369430 0.370992 0.369997 0.365895 0.363720 0.362827 0.362956 0.364183 0.366646 0.371245 0.371480 0.367872 -100 
-100 -100 0.423814 0.418302 0.408205 0.396097 0.383697 0.369799 0.355253 0.345397 0.339907 0.335022 0.330082 0.328608 0.330297 0.329607 0.326031 0.324386 0.323902 0.324302 0.325684 0.328214 0.332812 0.333074 0.329520 -100 
-100 -100 0.376166 0.370793 0.360876 0.348715 0.335756 0.322868 0.310757 0.302131 0.296494 0.292346 0.289034 0.287674 0.287910 0.287550 0.286266 0.285729 0.285748 0.286207 0.287153 0.288617 0.290511 0.290621 0.289304 -100 
-100 -100 0.339711 0.334420 0.324627 0.312539 0.299524 0.287382 0.276682 0.268912 0.263553 0.259964 0.257488 0.256334 0.256134 0.256009 0.255719 0.255756 0.256027 0.256453 0.257042 0.257751 0.258505 0.258451 0.257833 -100 
-100 -100 0.318980 0.313726 0.304007 0.292007 0.279088 0.267350 0.257311 0.249995 0.244872 0.241589 0.239506 0.238490 0.238188 0.238183 0.238285 0.238558 0.238937 0.239331 0.239718 0.240055 0.240275 0.240124 0.239789 -100 
-100 -100 -100 -100 -100 -100 -100 -100 -100 -100 -100 -100 -100 -100 -100 -100 -100 -100 -100 -100 -100 -100 -100 -100 -100 -100 
-100 -100 -100 -100 -100 -100 -100 -100 -100 -100 -100 -100 -100 -100 -100 -100 -100 -100 -100 -100 -100 -100 -100 -100 -100 -100 
-100 -100 -100 -100 -100 -100 -100 -100 -100 -100 -100 -100 -100 -100 -100 -100 -100 -100 -100 -100 -100 -100 -100 -100 -100 -100 
-100 -100 0.489106 0.481585 0.467691 0.450744 0.432537 0.416015 0.401808 0.391157 0.383124 0.376724 0.371165 0.367206 0.365011 0.362710 0.359881 0.358130 0.356813 0.355810 0.355004 0.354456 0.354462 0.353657 0.352301 -100 
-100 -100 0.501855 0.493963 0.479453 0.461976 0.443429 0.426765 0.412636 0.402322 0.394776 0.388337 0.382318 0.378423 0.377633 0.375137 0.370434 0.367959 0.366348 0.365259 0.364552 0.364415 0.365510 0.364720 0.362383 -100 
-100 -100 0.524760 0.516343 0.500910 0.482637 0.463515 0.446555 0.432440 0.422557 0.415819 0.409330 0.402818 0.399945 0.406663 0.403868 0.390910 0.386380 0.383955 0.382651 0.382321 0.383232 0.392697 0.391891 0.381322 -100 
-100 -100 0.551563 0.542840 0.526836 0.507984 0.488312 0.470871 0.456351 0.446159 0.439202 0.432428 0.425550 0.422397 0.428881 0.425875 0.412701 0.407976 0.405394 0.403806 0.403070 0.403651 0.412951 0.411995 0.401272 -100 
-100 -100 0.580753 0.571779 0.555171 0.535785 0.515512 0.497408 0.482132 0.471054 0.463460 0.456164 0.448410 0.443490 0.441899 0.438782 0.433515 0.430663 0.428853 0.426933 0.424756 0.423476 0.423764 0.422506 0.419949 -100 
-100 -100 0.610865 0.601125 0.582770 0.562244 0.541125 0.522274 0.506331 0.494785 0.487797 0.480016 0.470560 0.464574 0.460905 0.457674 0.454306 0.452533 0.451708 0.449415 0.445539 0.442659 0.441096 0.439487 0.437860 -100 
-100 -100 0.642088 0.630877 0.609006 0.586534 0.564299 0.544710 0.528669 0.518012 0.520487 0.512229 0.492320 0.484366 0.479272 0.475882 0.473290 0.472552 0.473708 0.471085 0.464534 0.459991 0.457009 0.455059 0.453881 -100 
-100 -100 0.661020 0.649739 0.627725 0.604927 0.582201 0.562007 0.545306 0.534047 0.536067 0.527405 0.507115 0.498915 0.493590 0.490078 0.487433 0.486564 0.487517 0.484662 0.477846 0.473000 0.469712 0.467634 0.466482 -100 
-100 -100 0.667970 0.658052 0.639255 0.617830 0.595293 0.574674 0.556756 0.543419 0.535107 0.526114 0.515428 0.508644 0.503966 0.500373 0.497174 0.495111 0.493770 0.490783 0.486011 0.482128 0.479195 0.477198 0.476076 -100 
-100 -100 0.672847 0.663711 0.646595 0.625981 0.603608 0.582765 0.564410 0.550603 0.541294 0.532049 0.521893 0.515349 0.511309 0.507632 0.503491 0.500439 0.497915 0.494891 0.491189 0.488023 0.485443 0.483565 0.482459 -100 
-100 -100 0.675394 0.666579 0.650130 0.629886 0.607638 0.586734 0.568370 0.555094 0.547911 0.538555 0.526167 0.519513 0.516839 0.513122 0.507279 0.503246 0.500093 0.497094 0.493944 0.491227 0.489001 0.487269 0.486153 -100 
-100 -100 0.673582 0.664987 0.648909 0.628977 0.606892 0.585951 0.567351 0.553721 0.546180 0.536810 0.524793 0.518621 0.516404 0.512871 0.506935 0.502736 0.499469 0.496605 0.493803 0.491422 0.489465 0.487908 0.486873 -100 
-100 -100 0.666564 0.658172 0.642360 0.622796 0.600974 0.580032 0.560897 0.545920 0.534995 0.525754 0.517384 0.512564 0.510164 0.507046 0.502422 0.498623 0.495461 0.492796 0.490352 0.488315 0.486612 0.485263 0.484394 -100 
-100 -100 0.655020 0.646633 0.630573 0.611248 0.589776 0.569057 0.549817 0.534279 0.522299 0.513448 0.507022 0.503784 0.502353 0.499678 0.495112 0.491088 0.487842 0.485345 0.483252 0.481606 0.480251 0.479134 0.478374 -100 
-100 -100 0.638777 0.630026 0.612311 0.592944 0.571943 0.551730 0.532810 0.517373 0.505339 0.497063 0.492042 0.490398 0.490881 0.488634 0.483104 0.478558 0.475216 0.472941 0.471258 0.470081 0.469201 0.468333 0.467612 -100 
-100 -100 0.611085 0.602714 0.585704 0.567281 0.547372 0.528062 0.509812 0.494999 0.483564 0.475825 0.471303 0.470156 0.471167 0.469293 0.464008 0.459787 0.456846 0.455036 0.453893 0.453305 0.453027 0.452414 0.451624 -100 
-100 -100 0.570120 0.562911 0.549139 0.532828 0.514995 0.496971 0.479459 0.465645 0.455507 0.448254 0.443298 0.441622 0.442012 0.440449 0.436408 0.433272 0.431211 0.430115 0.429774 0.430104 0.431300 0.430957 0.429351 -100 
-100 -100 0.525001 0.518643 0.506839 0.492811 0.478052 0.461482 0.443966 0.431287 0.423358 0.416693 0.410606 0.408603 0.409994 0.408674 0.404026 0.401323 0.399940 0.399560 0.400164 0.401968 0.405924 0.405874 0.402290 -100 
-100 -100 0.474510 0.468829 0.458702 0.447487 0.437657 0.422664 0.403654 0.392183 0.389740 0.383831 0.373814 0.372150 0.378256 0.377116 0.367822 0.364107 0.362850 0.363040 0.365074 0.369571 0.387100 0.387313 0.371036 -100 
-100 -100 0.423997 0.418656 0.409195 0.398845 0.390231 0.376514 0.358772 0.348611 0.347317 0.342219 0.332657 0.331176 0.337455 0.336613 0.327783 0.324631 0.323795 0.324265 0.326455 0.331001 0.348376 0.348626 0.332565 -100 
-100 -100 0.376052 0.370781 0.361185 0.349791 0.338371 0.325568 0.312193 0.303379 0.298742 0.294413 0.289715 0.288141 0.289590 0.289140 0.286336 0.285390 0.285346 0.285831 0.286969 0.289026 0.293031 0.293092 0.289692 -100 
-100 -100 0.339418 0.334187 0.324555 0.312772 0.300296 0.288211 0.277125 0.269277 0.264195 0.260472 0.257442 0.256097 0.256150 0.255964 0.255249 0.255205 0.255470 0.255884 0.256501 0.257348 0.258785 0.258662 0.257278 -100 
-100 -100 0.318594 0.313385 0.303762 0.291909 0.279193 0.267503 0.257363 0.250002 0.244891 0.241503 0.239192 0.238026 0.237697 0.237644 0.237658 0.237930 0.238309 0.238670 0.239003 0.239313 0.239594 0.239369 0.238848 -100 
-100 -100 -100 -100 -100 -100 -100 -100 -100 -100 -100 -100 -100 -100 -100 -100 -100 -100 -100 -100 -100 -100 -100 -100 -100 -100 
-100 -100 -100 -100 -100 -100 -100 -100 -100 -100 -100 -100 -100 -100 -100 -100 -100 -100 -100 -100 -100 -100 -100 -100 -100 -100 
-100 -100 -100 -100 -100 -100 -100 -100 -100 -100 -100 -100 -100 -100 -100 -100 -100 -100 -100 -100 -100 -100 -100 -100 -100 -100 
-100 -100 0.490004 0.482480 0.468571 0.451626 0.433419 0.416874 0.402620 0.391903 0.383780 0.377263 0.371560 0.367459 0.365162 0.362836 0.360055 0.358384 0.357150 0.356190 0.355389 0.354846 0.354863 0.354084 0.352755 -100 
-100 -100 0.502906 0.494971 0.480379 0.462855 0.444281 0.427588 0.413413 0.403040 0.395411 0.388855 0.382682 0.378631 0.377729 0.375217 0.370587 0.368226 0.366735 0.365693 0.364962 0.364801 0.365887 0.365115 0.362804 -100 
-100 -100 0.526109 0.517577 0.501934 0.483518 0.464313 0.447302 0.433137 0.423201 0.416389 0.409789 0.403118 0.400077 0.406676 0.403883 0.391043 0.386686 0.384461 0.383213 0.382794 0.383639 0.393075 0.392276 0.381719 -100 
-100 -100 0.553150 0.544259 0.527947 0.508858 0.489032 0.471505 0.456918 0.446673 0.439650 0.432784 0.425756 0.422443 0.428815 0.425840 0.412819 0.408296 0.405930 0.404416 0.403597 0.404110 0.413375 0.412427 0.401713 -100 
-100 -100 0.582624 0.573414 0.556402 0.536678 0.516177 0.497923 0.482539 0.471406 0.463771 0.456395 0.448499 0.443435 0.441750 0.438687 0.433606 0.430963 0.429341 0.427508 0.425327 0.424030 0.424309 0.423060 0.420513 -100 
-100 -100 0.613287 0.603195 0.584244 0.563218 0.541778 0.522702 0.506590 0.494983 0.487989 0.480140 0.470524 0.464384 0.460607 0.457458 0.454343 0.452815 0.452187 0.450007 0.446183 0.443337 0.441799 0.440206 0.438583 -100 
-100 -100 0.645132 0.633441 0.610739 0.587612 0.565026 0.545148 0.528826 0.518098 0.520616 0.512296 0.492169 0.484013 0.478728 0.475451 0.473238 0.472812 0.474198 0.471719 0.465257 0.460779 0.457846 0.455919 0.454739 -100 
-100 -100 0.663932 0.652182 0.629345 0.605892 0.582805 0.562313 0.545316 0.533970 0.536025 0.527319 0.506845 0.498481 0.493001 0.489636 0.487395 0.486859 0.488059 0.485363 0.478637 0.473856 0.470611 0.468557 0.467402 -100 
-100 -100 0.669980 0.659734 0.640376 0.618461 0.595588 0.574708 0.556573 0.543134 0.534794 0.525777 0.515041 0.508229 0.503564 0.500146 0.497271 0.495520 0.494442 0.491600 0.486871 0.483014 0.480096 0.478104 0.476977 -100 
-100 -100 0.673949 0.664633 0.647208 0.626301 0.603695 0.582648 0.564105 0.550166 0.540767 0.531512 0.521413 0.514948 0.511024 0.507551 0.503710 0.500985 0.498777 0.495880 0.492128 0.488912 0.486290 0.484394 0.483286 -100 
-100 -100 0.675836 0.666947 0.650362 0.629976 0.607591 0.586534 0.567993 0.554547 0.547185 0.537826 0.525601 0.519098 0.516597 0.513106 0.507574 0.503922 0.501191 0.498304 0.494956 0.492081 0.489712 0.487936 0.486848 -100 
-100 -100 0.673659 0.665047 0.648923 0.628929 0.606760 0.585708 0.566953 0.553157 0.545427 0.536053 0.524199 0.518175 0.516124 0.512817 0.507188 0.503371 0.500522 0.497761 0.494739 0.492176 0.490058 0.488444 0.487422 -100 
-100 -100 0.666498 0.658103 0.642276 0.622679 0.600797 0.579766 0.560514 0.545417 0.534377 0.525113 0.516811 0.512072 0.509794 0.506872 0.502532 0.499069 0.496233 0.493661 0.491093 0.488942 0.487165 0.485746 0.484811 -100 
-100 -100 0.654924 0.646535 0.630462 0.611108 0.589585 0.568792 0.549461 0.533831 0.521766 0.512872 0.506440 0.503213 0.501847 0.499344 0.495066 0.491382 0.488443 0.486038 0.483855 0.482144 0.480783 0.479582 0.478681 -100 
-100 -100 0.638694 0.629938 0.612210 0.592815 0.571770 0.551497 0.532500 0.516983 0.504870 0.496528 0.491444 0.489744 0.490246 0.488154 0.482924 0.478756 0.475757 0.473573 0.471775 0.470551 0.469745 0.468774 0.467799 -100 
-100 -100 0.611028 0.602658 0.585637 0.567200 0.547263 0.527910 0.509585 0.494686 0.483156 0.475330 0.470704 0.469452 0.470435 0.468700 0.463717 0.459882 0.457274 0.455532 0.454222 0.453519 0.453254 0.452508 0.451456 -100 
-100 -100 0.570135 0.562920 0.549143 0.532847 0.515031 0.496973 0.479365 0.465443 0.455191 0.447818 0.442719 0.440901 0.441220 0.439769 0.436030 0.433268 0.431504 0.430418 0.429826 0.429892 0.430909 0.430383 0.428600 -100 
-100 -100 0.525121 0.518752 0.506940 0.492970 0.478292 0.461700 0.444045 0.431212 0.423136 0.416317 0.410048 0.407858 0.409137 0.407914 0.403591 0.401299 0.400237 0.399819 0.400044 0.401409 0.405010 0.404726 0.401021 -100 
-100 -100 0.474742 0.469040 0.458889 0.447770 0.438097 0.423097 0.403890 0.392219 0.389595 0.383506 0.373272 0.371376 0.377320 0.376270 0.367343 0.364103 0.363231 0.363357 0.364878 0.368788 0.385821 0.385767 0.369416 -100 
-100 -100 0.424136 0.418792 0.409324 0.399088 0.390646 0.376948 0.359025 0.348673 0.347198 0.341930 0.332153 0.330436 0.336536 0.335766 0.327267 0.324545 0.324053 0.324452 0.326134 0.330097 0.346969 0.346969 0.330854 -100 
-100 -100 0.375942 0.370687 0.361130 0.349849 0.338567 0.325799 0.312328 0.303393 0.298626 0.294152 0.289274 0.287509 0.288816 0.288393 0.285794 0.285118 0.285277 0.285683 0.286449 0.288073 0.291705 0.291561 0.288097 -100 
-100 -100 0.339115 0.333914 0.324344 0.312663 0.300298 0.288261 0.277144 0.269231 0.264061 0.260225 0.257053 0.255564 0.255509 0.255315 0.254696 0.254784 0.255133 0.255467 0.255836 0.256390 0.257569 0.257289 0.255844 -100 
-100 -100 0.318191 0.313018 0.303465 0.291708 0.279091 0.267456 0.257316 0.249919 0.244742 0.241260 0.238831 0.237547 0.237128 0.237050 0.237104 0.237435 0.237838 0.238121 0.238272 0.238365 0.238451 0.238099 0.237522 -100 
-100 -100 -100 -100 -100 -100 -100 -100 -100 -100 -100 -100 -100 -100 -100 -100 -100 -100 -100 -100 -100 -100 -100 -100 -100 -100 
-100 -100 -100 -100 -100 -100 -100 -100 -100 -100 -100 -100 -100 -100 -100 -100 -100 -100 -100 -100 -100 -100 -100 -100 -100 -100 
-100 -100 -100 -100 -100 -100 -100 -100 -100 -100 -100 -100 -100 -100 -100 -100 -100 -100 -100 -100 -100 -100 -100 -100 -100 -100 
-100 -100 0.490218 0.482677 0.468703 0.451758 0.433549 0.416955 0.402549 0.391570 0.383123 0.376550 0.371004 0.366912 0.364104 0.361926 0.360005 0.358745 0.357817 0.356944 0.356035 0.355326 0.354795 0.354017 0.353194 -100 
-100 -100 0.503510 0.495466 0.480624 0.462999 0.444376 0.427586 0.413164 0.402348 0.394137 0.387495 0.381601 0.377350 0.374846 0.372533 0.369994 0.368496 0.367537 0.366597 0.365594 0.365008 0.364848 0.364055 0.362867 -100 
-100 -100 0.527562 0.518737 0.502456 0.483729 0.464372 0.447178 0.432604 0.421926 0.414030 0.407254 0.400876 0.396658 0.395629 0.393112 0.388631 0.386527 0.385611 0.384509 0.383130 0.382739 0.383914 0.383061 0.380459 -100 
-100 -100 0.554769 0.545542 0.528553 0.509097 0.489080 0.471319 0.456268 0.445247 0.437101 0.430055 0.423359 0.418884 0.417660 0.414977 0.410323 0.408052 0.406963 0.405604 0.403894 0.403218 0.404182 0.403184 0.400494 -100 
-100 -100 0.583522 0.574131 0.556859 0.536921 0.516293 0.497800 0.481920 0.470157 0.461394 0.453935 0.446853 0.441714 0.438544 0.435737 0.432750 0.430866 0.429523 0.427836 0.425745 0.424255 0.423407 0.422175 0.420757 -100 
-100 -100 0.613151 0.603100 0.584525 0.563542 0.542134 0.522785 0.505983 0.493627 0.484694 0.476800 0.468929 0.463179 0.459181 0.456245 0.453813 0.452248 0.451109 0.449092 0.446149 0.443780 0.442046 0.440549 0.439400 -100 
-100 -100 0.642743 0.631544 0.610498 0.588035 0.566031 0.545816 0.527864 0.515222 0.507859 0.499511 0.489059 0.482408 0.477770 0.474701 0.472530 0.471379 0.470872 0.468578 0.464436 0.461152 0.458733 0.456989 0.455902 -100 
-100 -100 0.661438 0.650192 0.629026 0.606263 0.583771 0.562924 0.544258 0.530953 0.523062 0.514328 0.503608 0.496814 0.492073 0.488943 0.486721 0.485482 0.484841 0.482346 0.477938 0.474379 0.471714 0.469842 0.468731 -100 
-100 -100 0.669272 0.659161 0.640355 0.618603 0.595815 0.574624 0.555680 0.541355 0.530829 0.521784 0.513100 0.506918 0.502551 0.499439 0.496946 0.495179 0.493704 0.491088 0.487275 0.484024 0.481434 0.479550 0.478425 -100 
-100 -100 0.673490 0.664241 0.647031 0.626216 0.603617 0.582283 0.563030 0.548147 0.536957 0.527659 0.519182 0.513287 0.509341 0.506286 0.503475 0.501428 0.499704 0.497062 0.493433 0.490346 0.487849 0.485990 0.484850 -100 
-100 -100 0.674948 0.666190 0.649868 0.629680 0.607375 0.586033 0.566612 0.551637 0.540773 0.531323 0.522287 0.516525 0.513280 0.510323 0.506990 0.504858 0.503468 0.500878 0.496971 0.493847 0.491430 0.489624 0.488476 -100 
-100 -100 0.672403 0.663965 0.648174 0.628441 0.606395 0.585103 0.565536 0.550274 0.539125 0.529650 0.520895 0.515536 0.512677 0.509898 0.506538 0.504346 0.502952 0.500489 0.496818 0.493950 0.491769 0.490092 0.488967 -100 
-100 -100 0.664837 0.656656 0.641274 0.621948 0.600171 0.579007 0.559340 0.543556 0.531353 0.522024 0.514675 0.510194 0.507610 0.505106 0.502096 0.499739 0.497893 0.495603 0.492756 0.490508 0.488812 0.487334 0.486204 -100 
-100 -100 0.652328 0.644286 0.629081 0.610112 0.588724 0.567886 0.548376 0.532472 0.519972 0.511002 0.504775 0.501422 0.499695 0.497528 0.494398 0.491761 0.489726 0.487625 0.485317 0.483666 0.482592 0.481325 0.480042 -100 
-100 -100 0.633516 0.625504 0.610114 0.591517 0.570735 0.550496 0.531474 0.515879 0.503610 0.495149 0.489874 0.487638 0.487209 0.485408 0.481798 0.478969 0.477207 0.475361 0.473262 0.472195 0.472017 0.470947 0.469213 -100 
-100 -100 0.606015 0.598355 0.583631 0.565933 0.546190 0.526880 0.508621 0.493696 0.482017 0.474048 0.469187 0.467315 0.467249 0.465774 0.462480 0.460022 0.458650 0.457179 0.455437 0.454706 0.454845 0.453931 0.452197 -100 
-100 -100 0.568153 0.561173 0.548032 0.531847 0.513779 0.495712 0.478353 0.464366 0.453648 0.446140 0.441163 0.438935 0.438390 0.437195 0.434956 0.433402 0.432535 0.431556 0.430377 0.429818 0.429899 0.429098 0.427655 -100 
-100 -100 0.524668 0.518261 0.506332 0.491848 0.475995 0.459323 0.442571 0.429622 0.420252 0.413288 0.407953 0.405416 0.405016 0.404088 0.402244 0.401511 0.401440 0.400969 0.400089 0.399878 0.400548 0.399846 0.398040 -100 
-100 -100 0.475415 0.469445 0.458437 0.445811 0.432975 0.417770 0.401019 0.389122 0.381915 0.375642 0.369490 0.367026 0.368003 0.367325 0.364584 0.364146 0.364780 0.364730 0.364091 0.364542 0.367467 0.366857 0.363056 -100 
-100 -100 0.424963 0.419332 0.408978 0.397232 0.385541 0.371647 0.356296 0.345731 0.339644 0.334190 0.328548 0.326302 0.327372 0.326927 0.324593 0.324549 0.325488 0.325668 0.325186 0.325711 0.328623 0.328073 0.324387 -100 
-100 -100 0.376178 0.370808 0.360934 0.349118 0.336655 0.323839 0.311315 0.302250 0.296187 0.291581 0.287699 0.285733 0.285503 0.285251 0.284718 0.285176 0.286010 0.286233 0.285889 0.285910 0.286576 0.286043 0.284556 -100 
-100 -100 0.338981 0.333760 0.324119 0.312334 0.299676 0.287657 0.276804 0.268807 0.263163 0.259228 0.256316 0.254718 0.254179 0.254048 0.254116 0.254633 0.255255 0.255450 0.255215 0.254989 0.254917 0.254387 0.253595 -100 
-100 -100 0.317876 0.312719 0.303193 0.291473 0.278848 0.267260 0.257195 0.249754 0.244424 0.240862 0.238424 0.237053 0.236477 0.236409 0.236663 0.237155 0.237650 0.237820 0.237630 0.237300 0.236915 0.236386 0.235887 -100 
-100 -100 -100 -100 -100 -100 -100 -100 -100 -100 -100 -100 -100 -100 -100 -100 -100 -100 -100 -100 -100 -100 -100 -100 -100 -100 
-100 -100 -100 -100 -100 -100 -100 -100 -100 -100 -100 -100 -100 -100 -100 -100 -100 -100 -100 -100 -100 -100 -100 -100 -100 -100 
-100 -100 -100 -100 -100 -100 -100 -100 -100 -100 -100 -100 -100 -100 -100 -100 -100 -100 -100 -100 -100 -100 -100 -100 -100 -100 
-100 -100 0.490840 0.483080 0.468678 0.451503 0.433203 0.416542 0.402010 0.390823 0.382156 0.375597 0.370281 0.366372 0.363583 0.361635 0.360204 0.359357 0.358827 0.358067 0.357006 0.356158 0.355497 0.354694 0.353925 -100 
-100 -100 0.505484 0.496935 0.481096 0.462916 0.444062 0.427127 0.412478 0.401298 0.392681 0.386034 0.380491 0.376417 0.373634 0.371608 0.370018 0.369224 0.369001 0.368190 0.366747 0.365841 0.365401 0.364565 0.363510 -100 
-100 -100 0.532078 0.522235 0.503847 0.483975 0.464140 0.446669 0.431709 0.420433 0.411829 0.405006 0.399116 0.394865 0.392414 0.390271 0.388147 0.387489 0.388295 0.387355 0.384683 0.383576 0.384086 0.383159 0.380934 -100 
-100 -100 0.559678 0.549355 0.530150 0.509458 0.488923 0.470829 0.455312 0.443653 0.434794 0.427690 0.421462 0.416948 0.414308 0.412016 0.409741 0.408923 0.409544 0.408367 0.405419 0.404073 0.404406 0.403347 0.401036 -100 
-100 -100 0.586919 0.576754 0.558063 0.537282 0.516373 0.497564 0.481131 0.468860 0.459652 0.452158 0.445380 0.440406 0.436983 0.434502 0.432483 0.431247 0.430512 0.429012 0.426733 0.425123 0.424129 0.422907 0.421625 -100 
-100 -100 0.616568 0.605780 0.585954 0.564299 0.543033 0.523332 0.505554 0.492701 0.483503 0.475567 0.467791 0.462154 0.458223 0.455545 0.453505 0.452060 0.450849 0.449041 0.446618 0.444624 0.443066 0.441658 0.440563 -100 
-100 -100 0.647385 0.635274 0.612660 0.589743 0.569202 0.548563 0.528158 0.514640 0.506604 0.498181 0.488067 0.481453 0.476960 0.474091 0.472026 0.470569 0.469335 0.467276 0.464365 0.461929 0.459952 0.458369 0.457306 -100 
-100 -100 0.665811 0.653711 0.631087 0.607950 0.586963 0.565679 0.544510 0.530280 0.521673 0.512858 0.502506 0.495784 0.491237 0.488334 0.486233 0.484732 0.483432 0.481196 0.478006 0.475311 0.473121 0.471418 0.470314 -100 
-100 -100 0.671593 0.660980 0.641372 0.619255 0.596765 0.575199 0.555133 0.540169 0.529251 0.520149 0.511660 0.505709 0.501605 0.498844 0.496760 0.495262 0.493955 0.491624 0.488258 0.485413 0.483113 0.481336 0.480189 -100 
-100 -100 0.674102 0.664677 0.647210 0.626307 0.603795 0.582146 0.562097 0.546437 0.534505 0.525150 0.517238 0.511790 0.508092 0.505535 0.503604 0.502535 0.502004 0.499680 0.495557 0.492319 0.489898 0.488064 0.486857 -100 
-100 -100 0.674471 0.665745 0.649518 0.629500 0.607389 0.585763 0.565471 0.549391 0.537085 0.527562 0.519730 0.514578 0.511332 0.509019 0.507318 0.507123 0.508399 0.506164 0.500408 0.496440 0.493850 0.491977 0.490698 -100 
-100 -100 0.671377 0.663055 0.647493 0.628018 0.606195 0.584667 0.564318 0.548012 0.535451 0.525910 0.518349 0.513569 0.510677 0.508543 0.506870 0.506709 0.508085 0.505983 0.500388 0.496642 0.494307 0.492534 0.491208 -100 
-100 -100 0.663438 0.655399 0.640288 0.621181 0.599514 0.578199 0.558099 0.541741 0.528893 0.519534 0.512722 0.508595 0.506170 0.504187 0.502260 0.501254 0.501040 0.499104 0.495454 0.492948 0.491462 0.489924 0.488424 -100 
-100 -100 0.650374 0.642538 0.627746 0.609011 0.587701 0.566791 0.547090 0.530955 0.518214 0.509228 0.503179 0.499929 0.498349 0.496617 0.494340 0.492868 0.492135 0.490418 0.487757 0.486306 0.486040 0.484725 0.482600 -100 
-100 -100 0.630613 0.622954 0.608420 0.590189 0.569518 0.549268 0.530203 0.514557 0.502225 0.493743 0.488465 0.486172 0.486049 0.484648 0.481681 0.480178 0.480113 0.478695 0.476047 0.475547 0.477277 0.476141 0.472497 -100 
-100 -100 0.603352 0.596010 0.582082 0.564707 0.545050 0.525742 0.507482 0.492538 0.480805 0.472797 0.467890 0.465890 0.466044 0.464941 0.462325 0.461219 0.461526 0.460409 0.457981 0.457619 0.459477 0.458421 0.454800 -100 
-100 -100 0.567058 0.560152 0.547172 0.531044 0.512926 0.494823 0.477443 0.463329 0.452384 0.444810 0.439887 0.437534 0.436841 0.436002 0.434763 0.434461 0.434802 0.433982 0.432048 0.431031 0.431200 0.430117 0.428015 -100 
-100 -100 0.525133 0.518547 0.506246 0.491521 0.475358 0.458595 0.441855 0.428546 0.418520 0.411442 0.406467 0.403850 0.402946 0.402417 0.402077 0.402871 0.404124 0.403625 0.401387 0.399691 0.399024 0.397857 0.396281 -100 
-100 -100 0.477610 0.471164 0.459076 0.445755 0.432099 0.416735 0.400233 0.387705 0.378921 0.372476 0.367430 0.364826 0.364274 0.364066 0.364139 0.365958 0.368489 0.368283 0.365385 0.363177 0.362699 0.361461 0.359433 -100 
-100 -100 0.427296 0.421186 0.409747 0.397345 0.384872 0.370837 0.355729 0.344517 0.336850 0.331219 0.326678 0.324308 0.323857 0.323828 0.324195 0.326289 0.329052 0.329032 0.326261 0.324100 0.323586 0.322420 0.320548 -100 
-100 -100 0.377162 0.371584 0.361282 0.349274 0.336602 0.323735 0.311187 0.301730 0.295001 0.290267 0.286736 0.284725 0.284011 0.284004 0.284623 0.286203 0.288019 0.288071 0.286352 0.284773 0.283849 0.282881 0.281901 -100 
-100 -100 0.339156 0.333878 0.324126 0.312337 0.299687 0.287674 0.276770 0.268601 0.262698 0.258676 0.255830 0.254186 0.253493 0.253471 0.253981 0.254982 0.256018 0.256084 0.255149 0.254108 0.253276 0.252479 0.251820 -100 
-100 -100 0.317718 0.312561 0.303037 0.291369 0.278807 0.267251 0.257165 0.249652 0.244216 0.240590 0.238126 0.236703 0.236065 0.236038 0.236461 0.237163 0.237821 0.237887 0.237314 0.236533 0.235749 0.235042 0.234548 -100 
-100 -100 -100 -100 -100 -100 -100 -100 -100 -100 -100 -100 -100 -100 -100 -100 -100 -100 -100 -100 -100 -100 -100 -100 -100 -100 
-100 -100 -100 -100 -100 -100 -100 -100 -100 -100 -100 -100 -100 -100 -100 -100 -100 -100 -100 -100 -100 -100 -100 -100 -100 -100 
-100 -100 -100 -100 -100 -100 -100 -100 -100 -100 -100 -100 -100 -100 -100 -100 -100 -100 -100 -100 -100 -100 -100 -100 -100 -100 
-100 -100 0.491988 0.483844 0.468651 0.451069 0.432620 0.415897 0.401271 0.389967 0.381195 0.374677 0.369536 0.365803 0.363148 0.361461 0.360487 0.360122 0.360317 0.359671 0.358149 0.357118 0.356478 0.355604 0.354642 -100 
-100 -100 0.508970 0.499573 0.481929 0.462814 0.443606 0.426516 0.411682 0.400281 0.391455 0.384830 0.379519 0.375644 0.372921 0.371209 0.370322 0.370362 0.371691 0.371017 0.368361 0.367079 0.366924 0.365998 0.364396 -100 
-100 -100 0.540285 0.528708 0.506329 0.484504 0.463948 0.446162 0.430836 0.419182 0.410209 0.403377 0.397763 0.393672 0.390900 0.389172 0.388578 0.389765 0.396429 0.395681 0.387720 0.385787 0.387978 0.386913 0.382461 -100 
-100 -100 0.568317 0.556183 0.532873 0.510151 0.488912 0.470448 0.454434 0.442349 0.433136 0.426006 0.419989 0.415612 0.412650 0.410789 0.410065 0.411108 0.417596 0.416636 0.408441 0.406311 0.408345 0.407168 0.402648 -100 
-100 -100 0.592535 0.581147 0.559935 0.537921 0.516955 0.497819 0.480515 0.467853 0.458639 0.451105 0.444169 0.439266 0.435883 0.433747 0.432461 0.432070 0.432871 0.431582 0.428261 0.426421 0.425832 0.424580 0.422768 -100 
-100 -100 0.623007 0.610897 0.588347 0.565764 0.545799 0.525738 0.505736 0.492380 0.483862 0.475846 0.467064 0.461171 0.457268 0.454858 0.453255 0.452204 0.451543 0.449965 0.447498 0.445646 0.444322 0.442955 0.441714 -100 
-100 -100 0.659033 0.644785 0.617293 0.593862 0.579108 0.558070 0.530747 0.516017 0.511953 0.503348 0.488422 0.480778 0.476062 0.473382 0.471586 0.470283 0.469084 0.467282 0.464888 0.462855 0.461162 0.459677 0.458584 -100 
-100 -100 0.677076 0.662915 0.635590 0.612038 0.596841 0.575148 0.547049 0.531557 0.526889 0.517885 0.502739 0.495012 0.490278 0.487595 0.485791 0.484496 0.483306 0.481354 0.478655 0.476358 0.474450 0.472855 0.471737 -100 
-100 -100 0.676563 0.664931 0.643246 0.620581 0.599577 0.577628 0.555175 0.539566 0.529225 0.520023 0.510586 0.504467 0.500536 0.498137 0.496566 0.495673 0.495156 0.493132 0.489625 0.486837 0.484676 0.482961 0.481785 -100 
-100 -100 0.675784 0.665948 0.647709 0.626565 0.604494 0.582527 0.561304 0.545015 0.532890 0.523464 0.515517 0.510310 0.506946 0.504906 0.503861 0.504166 0.505824 0.503829 0.498226 0.494358 0.491826 0.489972 0.488690 -100 
-100 -100 0.674735 0.665869 0.649430 0.629455 0.607934 0.586022 0.564468 0.547561 0.534522 0.524936 0.517628 0.512930 0.510058 0.508437 0.508248 0.510786 0.517089 0.515208 0.505193 0.499353 0.496229 0.494202 0.492765 -100 
-100 -100 0.671107 0.662735 0.647124 0.627755 0.606474 0.584697 0.563220 0.546143 0.532845 0.523266 0.516293 0.511992 0.509499 0.508062 0.507900 0.510520 0.516997 0.515248 0.505330 0.499707 0.496907 0.494958 0.493367 -100 
-100 -100 0.662824 0.654760 0.639628 0.620523 0.598915 0.577403 0.556818 0.540037 0.526833 0.517486 0.511045 0.507328 0.505456 0.504019 0.502910 0.503473 0.505923 0.504327 0.498798 0.495695 0.494540 0.492912 0.490780 -100 
-100 -100 0.649457 0.641622 0.626853 0.608080 0.586711 0.565654 0.545724 0.529411 0.516546 0.507619 0.501845 0.499002 0.498385 0.497113 0.494995 0.494603 0.495850 0.494496 0.490771 0.489604 0.490972 0.489609 0.485797 -100 
-100 -100 0.629361 0.621751 0.607371 0.589125 0.568373 0.548018 0.528856 0.513169 0.500844 0.492466 0.487543 0.486037 0.489008 0.488055 0.483262 0.482739 0.490114 0.489105 0.480184 0.480762 0.487511 0.486328 0.477613 -100 
-100 -100 0.602330 0.595013 0.581188 0.563784 0.544064 0.524664 0.506306 0.491325 0.479601 0.471686 0.467103 0.465839 0.469042 0.468365 0.463922 0.463798 0.471431 0.470664 0.461944 0.462525 0.469297 0.468137 0.459419 -100 
-100 -100 0.567149 0.560122 0.546836 0.530609 0.512525 0.494312 0.476640 0.462337 0.451255 0.443703 0.438965 0.436869 0.436952 0.436504 0.435461 0.436206 0.438257 0.437608 0.434452 0.433298 0.434618 0.433306 0.429587 -100 
-100 -100 0.526893 0.519933 0.506768 0.491865 0.476023 0.459115 0.441633 0.427788 0.417333 0.410195 0.405449 0.402976 0.402275 0.402172 0.402719 0.404877 0.407865 0.407386 0.403478 0.400586 0.399351 0.397790 0.395818 -100 
-100 -100 0.485277 0.477984 0.460902 0.447267 0.434926 0.419380 0.400810 0.387168 0.377388 0.370792 0.366209 0.363686 0.362852 0.363144 0.364882 0.368744 0.374625 0.374339 0.367869 0.363386 0.360812 0.359029 0.357610 -100 
-100 -100 0.434918 0.427971 0.411652 0.398990 0.387925 0.373734 0.356512 0.344164 0.335487 0.329691 0.325590 0.323273 0.322489 0.322915 0.324902 0.328979 0.335032 0.334899 0.328534 0.324037 0.321332 0.319634 0.318471 -100 
-100 -100 0.379076 0.373156 0.362040 0.349981 0.337793 0.324847 0.311516 0.301486 0.294297 0.289458 0.286072 0.284097 0.283316 0.283587 0.285021 0.287706 0.290812 0.290764 0.287512 0.284536 0.282500 0.281169 0.280350 -100 
-100 -100 0.339680 0.334294 0.324260 0.312495 0.300050 0.288012 0.276799 0.268392 0.262291 0.258210 0.255401 0.253764 0.253062 0.253177 0.254059 0.255559 0.257154 0.257145 0.255473 0.253735 0.252325 0.251315 0.250701 -100 
-100 -100 0.317654 0.312473 0.302904 0.291275 0.278801 0.267249 0.257061 0.249454 0.243938 0.240277 0.237807 0.236376 0.235741 0.235779 0.236366 0.237291 0.238165 0.238169 0.237243 0.236096 0.235014 0.234174 0.233666 -100 
-100 -100 -100 -100 -100 -100 -100 -100 -100 -100 -100 -100 -100 -100 -100 -100 -100 -100 -100 -100 -100 -100 -100 -100 -100 -100 
-100 -100 -100 -100 -100 -100 -100 -100 -100 -100 -100 -100 -100 -100 -100 -100 -100 -100 -100 -100 -100 -100 -100 -100 -100 -100 
-100 -100 -100 -100 -100 -100 -100 -100 -100 -100 -100 -100 -100 -100 -100 -100 -100 -100 -100 -100 -100 -100 -100 -100 -100 -100 
-100 -100 0.490624 0.482584 0.467576 0.450197 0.431918 0.415234 0.400527 0.389122 0.380284 0.373796 0.368772 0.365188 0.362706 0.361256 0.360588 0.360520 0.360945 0.360354 0.358711 0.357490 0.356657 0.355663 0.354658 -100 
-100 -100 0.507489 0.498233 0.480840 0.462004 0.443029 0.425971 0.410974 0.399381 0.390415 0.383797 0.378622 0.374912 0.372358 0.370907 0.370388 0.370791 0.372418 0.371809 0.368984 0.367460 0.367070 0.366017 0.364392 -100 
-100 -100 0.538653 0.527265 0.505224 0.483780 0.463578 0.445805 0.430157 0.418173 0.408944 0.402085 0.396631 0.392720 0.390071 0.388642 0.388549 0.390211 0.397283 0.396623 0.388421 0.386174 0.388055 0.386862 0.382435 -100 
-100 -100 0.566611 0.554685 0.531737 0.509409 0.488517 0.470044 0.453658 0.441186 0.431664 0.424491 0.418643 0.414464 0.411642 0.410109 0.409913 0.411457 0.418375 0.417537 0.409131 0.406710 0.408451 0.407170 0.402688 -100 
-100 -100 0.590815 0.579617 0.558735 0.537050 0.516318 0.497135 0.479514 0.466489 0.456986 0.449403 0.442635 0.437965 0.434825 0.433022 0.432175 0.432222 0.433401 0.432262 0.428853 0.426845 0.426090 0.424768 0.422962 -100 
-100 -100 0.621190 0.609270 0.587052 0.564766 0.544988 0.524842 0.504505 0.490772 0.481949 0.473881 0.465292 0.459674 0.456076 0.454016 0.452820 0.452171 0.451853 0.450458 0.448009 0.446095 0.444694 0.443293 0.442055 -100 
-100 -100 0.657052 0.643014 0.615906 0.592788 0.578252 0.557094 0.529332 0.514161 0.509700 0.501040 0.486390 0.479078 0.474722 0.472420 0.471029 0.470117 0.469252 0.467666 0.465360 0.463335 0.461624 0.460135 0.459048 -100 
-100 -100 0.675246 0.661260 0.634250 0.610935 0.595890 0.574044 0.545490 0.529546 0.524469 0.515418 0.500563 0.493189 0.488837 0.486553 0.485160 0.484260 0.483409 0.481701 0.479129 0.476878 0.474980 0.473405 0.472301 -100 
-100 -100 0.675294 0.663717 0.642125 0.619509 0.598477 0.576328 0.553504 0.537500 0.526840 0.517597 0.508400 0.502630 0.499089 0.497088 0.495928 0.495438 0.495281 0.493509 0.490139 0.487410 0.485279 0.483589 0.482428 -100 
-100 -100 0.675139 0.665238 0.646872 0.625592 0.603358 0.581146 0.559580 0.542927 0.530507 0.521057 0.513366 0.508523 0.505560 0.503919 0.503283 0.503997 0.506035 0.504293 0.498805 0.494986 0.492481 0.490647 0.489379 -100 
-100 -100 0.674709 0.665668 0.648878 0.628605 0.606809 0.584616 0.562733 0.545474 0.532129 0.522541 0.515545 0.511241 0.508776 0.507555 0.507776 0.510729 0.517431 0.515790 0.505844 0.500019 0.496899 0.494881 0.493450 -100 
-100 -100 0.671357 0.662766 0.646725 0.626978 0.605364 0.583305 0.561537 0.544165 0.530609 0.521059 0.514395 0.510469 0.508358 0.507302 0.507530 0.510545 0.517400 0.515873 0.505997 0.500362 0.497539 0.495589 0.493996 -100 
-100 -100 0.663069 0.654787 0.639265 0.619771 0.597823 0.576046 0.555242 0.538278 0.524949 0.515655 0.509448 0.506039 0.504512 0.503411 0.502637 0.503556 0.506344 0.504935 0.499431 0.496299 0.495107 0.493456 0.491310 -100 
-100 -100 0.649737 0.641682 0.626529 0.607353 0.585638 0.564339 0.544259 0.527865 0.514979 0.506131 0.500544 0.497955 0.497659 0.496681 0.494841 0.494776 0.496339 0.495135 0.491386 0.490149 0.491450 0.490041 0.486202 -100 
-100 -100 0.629707 0.621877 0.607104 0.588444 0.567340 0.546764 0.527501 0.511800 0.499517 0.491241 0.486492 0.485228 0.488570 0.487884 0.483266 0.483042 0.490754 0.489857 0.480804 0.481244 0.487876 0.486623 0.477871 -100 
-100 -100 0.602673 0.595154 0.580960 0.563160 0.543098 0.523497 0.505061 0.490087 0.478414 0.470611 0.466195 0.465157 0.468704 0.468281 0.464003 0.464165 0.472114 0.471429 0.462521 0.462902 0.469503 0.468253 0.459498 -100 
-100 -100 0.567395 0.560197 0.546606 0.530039 0.511658 0.493258 0.475506 0.461190 0.450132 0.442674 0.438104 0.436213 0.436549 0.436344 0.435551 0.436598 0.438925 0.438320 0.434955 0.433533 0.434615 0.433184 0.429441 -100 
-100 -100 0.526996 0.519905 0.506507 0.491333 0.475239 0.458164 0.440593 0.426689 0.416195 0.409135 0.404589 0.402340 0.401862 0.402010 0.402866 0.405364 0.408651 0.408179 0.403965 0.400682 0.399093 0.397382 0.395425 -100 
-100 -100 0.485226 0.477844 0.460598 0.446755 0.434221 0.418532 0.399850 0.386098 0.376180 0.369648 0.365329 0.363047 0.362379 0.362929 0.365066 0.369327 0.375567 0.375262 0.368359 0.363346 0.360253 0.358300 0.356989 -100 
-100 -100 0.434734 0.427740 0.411316 0.398508 0.387295 0.372997 0.355676 0.343210 0.334376 0.328637 0.324785 0.322689 0.322040 0.322701 0.325050 0.329486 0.335863 0.335711 0.328926 0.323921 0.320714 0.318870 0.317823 -100 
-100 -100 0.378813 0.372864 0.361688 0.349547 0.337263 0.324242 0.310846 0.300735 0.293467 0.288664 0.285427 0.283615 0.282973 0.283407 0.285053 0.287966 0.291274 0.291209 0.287692 0.284392 0.282063 0.280629 0.279847 -100 
-100 -100 0.339366 0.333965 0.323901 0.312093 0.299597 0.287513 0.276254 0.267798 0.261660 0.257602 0.254879 0.253344 0.252740 0.252956 0.253957 0.255584 0.257288 0.257266 0.255453 0.253543 0.251981 0.250912 0.250308 -100 
-100 -100 0.317314 0.312125 0.302540 0.290888 0.278385 0.266802 0.256583 0.248944 0.243411 0.239768 0.237353 0.235991 0.235425 0.235529 0.236187 0.237186 0.238118 0.238113 0.237109 0.235867 0.234705 0.233830 0.233321 -100 
-100 -100 -100 -100 -100 -100 -100 -100 -100 -100 -100 -100 -100 -100 -100 -100 -100 -100 -100 -100 -100 -100 -100 -100 -100 -100 
-100 -100 -100 -100 -100 -100 -100 -100 -100 -100 -100 -100 -100 -100 -100 -100 -100 -100 -100 -100 -100 -100 -100 -100 -100 -100 
-100 -100 -100 -100 -100 -100 -100 -100 -100 -100 -100 -100 -100 -100 -100 -100 -100 -100 -100 -100 -100 -100 -100 -100 -100 -100 
-100 -100 0.486690 0.479278 0.465522 0.449043 0.431377 0.414823 0.399899 0.388306 0.379349 0.372860 0.367926 0.364481 0.362185 0.360964 0.360541 0.360640 0.360874 0.360262 0.358740 0.357238 0.355898 0.354716 0.353860 -100 
-100 -100 0.500910 0.492841 0.477891 0.460695 0.442765 0.425911 0.410527 0.398603 0.389420 0.382763 0.377678 0.374117 0.371756 0.370538 0.370239 0.370664 0.371478 0.370843 0.368722 0.366941 0.365626 0.364383 0.363332 -100 
-100 -100 0.526952 0.517759 0.500628 0.482170 0.464136 0.446685 0.429995 0.417428 0.407785 0.400825 0.395478 0.391739 0.389283 0.388076 0.388006 0.389055 0.391378 0.390678 0.386973 0.384649 0.383683 0.382323 0.380572 -100 
-100 -100 0.554316 0.544692 0.526824 0.507599 0.488874 0.470721 0.453312 0.440187 0.430137 0.422836 0.417177 0.413236 0.410659 0.409377 0.409238 0.410212 0.412434 0.411584 0.407687 0.405196 0.404115 0.402677 0.400876 -100 
-100 -100 0.581481 0.571965 0.554464 0.534867 0.514950 0.495988 0.478298 0.464738 0.454450 0.446772 0.440607 0.436369 0.433613 0.432160 0.431662 0.431881 0.432438 0.431366 0.428655 0.426389 0.424725 0.423253 0.422064 -100 
-100 -100 0.610700 0.600586 0.582012 0.561452 0.541020 0.521061 0.501994 0.487831 0.477477 0.469362 0.462323 0.457580 0.454582 0.452979 0.452260 0.452076 0.451963 0.450689 0.448243 0.445988 0.444105 0.442570 0.441512 -100 
-100 -100 0.640690 0.629378 0.608355 0.586704 0.567312 0.546307 0.524066 0.508930 0.499047 0.490435 0.481714 0.476238 0.472931 0.471218 0.470424 0.470157 0.470042 0.468613 0.465856 0.463415 0.461339 0.459722 0.458674 -100 
-100 -100 0.659641 0.648206 0.626934 0.604819 0.584771 0.563009 0.539969 0.524102 0.513630 0.504637 0.495729 0.490217 0.486942 0.485245 0.484422 0.484114 0.483954 0.482421 0.479505 0.476931 0.474752 0.473074 0.471999 -100 
-100 -100 0.667595 0.657201 0.637993 0.616139 0.593714 0.571537 0.550164 0.533880 0.521785 0.512549 0.504971 0.500155 0.497300 0.495750 0.494933 0.494659 0.494473 0.492886 0.489889 0.487193 0.484958 0.483232 0.482121 -100 
-100 -100 0.672383 0.662732 0.644796 0.623476 0.600499 0.578097 0.556905 0.540048 0.527043 0.517614 0.510653 0.506394 0.503973 0.502636 0.501977 0.502169 0.502853 0.501272 0.497419 0.494271 0.491896 0.490105 0.488926 -100 
-100 -100 0.675238 0.665851 0.648125 0.627074 0.604068 0.581563 0.560189 0.542921 0.529425 0.519898 0.513293 0.509462 0.507543 0.506456 0.506033 0.507154 0.509761 0.508232 0.502543 0.498531 0.495907 0.494034 0.492761 -100 
-100 -100 0.673015 0.663881 0.646563 0.625805 0.602915 0.580493 0.559189 0.541880 0.528301 0.518834 0.512478 0.508960 0.507339 0.506365 0.505895 0.506996 0.509660 0.508197 0.502579 0.498709 0.496275 0.494457 0.493111 -100 
-100 -100 0.664545 0.655787 0.639321 0.618983 0.596254 0.574127 0.553334 0.536375 0.523059 0.513858 0.507873 0.504754 0.503473 0.502511 0.501587 0.501690 0.502616 0.501228 0.497516 0.494854 0.493219 0.491588 0.490034 -100 
-100 -100 0.651410 0.642883 0.626837 0.606863 0.584485 0.562846 0.542682 0.526290 0.513452 0.504708 0.499290 0.496876 0.496443 0.495606 0.494065 0.493597 0.493963 0.492689 0.489788 0.488050 0.487538 0.486065 0.483849 -100 
-100 -100 0.631865 0.623510 0.607670 0.588174 0.566427 0.545513 0.526144 0.510463 0.498260 0.490092 0.485413 0.483999 0.485508 0.484919 0.482086 0.481473 0.482966 0.481867 0.478217 0.477164 0.478445 0.477068 0.473300 -100 
-100 -100 0.604579 0.596589 0.581434 0.562854 0.542169 0.522250 0.503752 0.488837 0.477276 0.469596 0.465265 0.464092 0.465805 0.465465 0.462960 0.462722 0.464543 0.463637 0.460027 0.458913 0.460150 0.458779 0.455037 -100 
-100 -100 0.567855 0.560419 0.546490 0.529337 0.510345 0.491685 0.474030 0.459867 0.448957 0.441665 0.437313 0.435639 0.435848 0.435755 0.435225 0.435899 0.437260 0.436551 0.433748 0.431777 0.431067 0.429591 0.427475 -100 
-100 -100 0.525465 0.518481 0.505458 0.489906 0.473002 0.455734 0.438677 0.425150 0.414885 0.408042 0.403803 0.401910 0.401674 0.401928 0.402658 0.404619 0.406988 0.406487 0.403037 0.399926 0.397892 0.396227 0.394845 -100 
-100 -100 0.477472 0.470751 0.458181 0.444225 0.430283 0.414468 0.397266 0.384289 0.374722 0.368462 0.364537 0.362714 0.362442 0.363057 0.364766 0.368079 0.372067 0.371764 0.367066 0.362836 0.359953 0.358132 0.357043 -100 
-100 -100 0.426787 0.420505 0.408758 0.395911 0.383294 0.368901 0.353134 0.341456 0.332969 0.327480 0.324010 0.322367 0.322124 0.322830 0.324719 0.328184 0.332314 0.332173 0.327644 0.323536 0.320697 0.318997 0.318079 -100 
-100 -100 0.376383 0.370709 0.360223 0.347957 0.335019 0.321917 0.309123 0.299382 0.292295 0.287661 0.284700 0.283226 0.282895 0.283403 0.284813 0.287213 0.289802 0.289768 0.287024 0.284249 0.282170 0.280841 0.280118 -100 
-100 -100 0.338207 0.332883 0.323043 0.311127 0.298348 0.286192 0.275116 0.266781 0.260711 0.256755 0.254215 0.252901 0.252505 0.252802 0.253733 0.255170 0.256602 0.256619 0.255151 0.253491 0.252069 0.251067 0.250496 -100 
-100 -100 0.316681 0.311503 0.301936 0.290204 0.277558 0.265912 0.255725 0.248109 0.242601 0.239025 0.236740 0.235534 0.235114 0.235294 0.235954 0.236901 0.237759 0.237792 0.236938 0.235824 0.234748 0.233922 0.233435 -100 
-100 -100 -100 -100 -100 -100 -100 -100 -100 -100 -100 -100 -100 -100 -100 -100 -100 -100 -100 -100 -100 -100 -100 -100 -100 -100 
-100 -100 -100 -100 -100 -100 -100 -100 -100 -100 -100 -100 -100 -100 -100 -100 -100 -100 -100 -100 -100 -100 -100 -100 -100 -100 
-100 -100 -100 -100 -100 -100 -100 -100 -100 -100 -100 -100 -100 -100 -100 -100 -100 -100 -100 -100 -100 -100 -100 -100 -100 -100 
-100 -100 0.483478 0.476593 0.463830 0.448224 0.431242 0.414786 0.399480 0.387575 0.378457 0.371956 0.367111 0.363820 0.361733 0.360765 0.360645 0.361078 0.361538 0.360854 0.358945 0.356930 0.355106 0.353666 0.352766 -100 
-100 -100 0.495900 0.488777 0.475656 0.460014 0.443365 0.426669 0.410510 0.398020 0.388535 0.381808 0.376799 0.373398 0.371263 0.370329 0.370399 0.371277 0.372381 0.371673 0.369082 0.366611 0.364614 0.363083 0.362097 -100 
-100 -100 0.518833 0.511276 0.497478 0.481768 0.466742 0.449533 0.430671 0.417049 0.406848 0.399730 0.394449 0.390888 0.388688 0.387808 0.388183 0.389783 0.392138 0.391369 0.387427 0.384191 0.381998 0.380319 0.379080 -100 
-100 -100 0.545587 0.537715 0.523367 0.507040 0.491413 0.473512 0.453878 0.439618 0.428914 0.421422 0.415869 0.412150 0.409866 0.408943 0.409293 0.410878 0.413193 0.412308 0.408185 0.404780 0.402471 0.400727 0.399457 -100 
-100 -100 0.574152 0.566024 0.551113 0.533604 0.515197 0.496436 0.477874 0.463480 0.452531 0.444698 0.438819 0.434926 0.432530 0.431475 0.431502 0.432402 0.433521 0.432480 0.429230 0.426213 0.423850 0.422120 0.421037 -100 
-100 -100 0.602588 0.593927 0.578036 0.559389 0.539958 0.520178 0.500668 0.485691 0.474378 0.466144 0.459817 0.455691 0.453194 0.452066 0.451948 0.452561 0.453283 0.452097 0.448960 0.445983 0.443548 0.441784 0.440733 -100 
-100 -100 0.629661 0.620296 0.603117 0.583725 0.565103 0.544284 0.521882 0.505755 0.494078 0.485376 0.478308 0.473884 0.471288 0.470155 0.470091 0.470867 0.472217 0.470916 0.466922 0.463593 0.460943 0.459097 0.458030 -100 
-100 -100 0.649320 0.639660 0.621909 0.601771 0.582286 0.560649 0.537506 0.520713 0.508488 0.499423 0.492188 0.487752 0.485212 0.484089 0.483955 0.484628 0.485869 0.484489 0.480442 0.477071 0.474381 0.472507 0.471423 -100 
-100 -100 0.662192 0.652610 0.634852 0.613866 0.591632 0.569431 0.547903 0.531059 0.518155 0.508877 0.502079 0.497967 0.495710 0.494610 0.494206 0.494450 0.494797 0.493363 0.490091 0.487015 0.484465 0.482619 0.481530 -100 
-100 -100 0.671442 0.661715 0.643446 0.621882 0.598596 0.576001 0.554700 0.537596 0.524259 0.514842 0.508314 0.504600 0.502783 0.501764 0.501117 0.501232 0.501625 0.500164 0.496763 0.493659 0.491138 0.489294 0.488178 -100 
-100 -100 0.678721 0.668426 0.648397 0.626050 0.602163 0.579318 0.557976 0.540680 0.527110 0.517663 0.511413 0.508173 0.507105 0.506217 0.505199 0.505479 0.506628 0.505156 0.500921 0.497443 0.494830 0.492959 0.491797 -100 
-100 -100 0.677626 0.667390 0.647438 0.625120 0.601199 0.578383 0.557134 0.539881 0.526337 0.516989 0.510962 0.508022 0.507260 0.506436 0.505252 0.505392 0.506490 0.505039 0.500873 0.497516 0.495038 0.493222 0.492038 -100 
-100 -100 0.667611 0.658072 0.640028 0.618511 0.594967 0.572470 0.551634 0.534723 0.521476 0.512411 0.506720 0.504101 0.503521 0.502717 0.501329 0.500908 0.501151 0.499733 0.496493 0.493785 0.491744 0.490066 0.488826 -100 
-100 -100 0.654357 0.645125 0.627729 0.606694 0.583583 0.561583 0.541329 0.524974 0.512233 0.503663 0.498594 0.496823 0.497426 0.496741 0.494436 0.493463 0.493476 0.492079 0.489047 0.486710 0.485130 0.483558 0.482107 -100 
-100 -100 0.635875 0.626683 0.608979 0.588299 0.565801 0.544515 0.525029 0.509386 0.497312 0.489382 0.485228 0.484920 0.488663 0.488217 0.483430 0.481899 0.483448 0.482088 0.477427 0.475101 0.474042 0.472519 0.470564 -100 
-100 -100 0.608270 0.599515 0.582634 0.562963 0.541582 0.521311 0.502701 0.487834 0.476418 0.468994 0.465213 0.465173 0.469135 0.468933 0.464465 0.463303 0.465186 0.464019 0.459397 0.457040 0.455975 0.454477 0.452550 -100 
-100 -100 0.569483 0.561631 0.546926 0.529069 0.509587 0.490639 0.472874 0.458777 0.448007 0.440955 0.437037 0.436092 0.437371 0.437431 0.436130 0.436322 0.437474 0.436638 0.433580 0.431059 0.429400 0.427882 0.426519 -100 
-100 -100 0.525193 0.518135 0.505022 0.489145 0.472014 0.454527 0.437313 0.423883 0.413768 0.407177 0.403378 0.402126 0.402626 0.403049 0.403379 0.404999 0.407238 0.406705 0.403208 0.399997 0.397715 0.396088 0.394990 -100 
-100 -100 0.475184 0.468756 0.456928 0.443148 0.429969 0.413984 0.395855 0.382911 0.373471 0.367483 0.364050 0.362935 0.363390 0.364184 0.365529 0.368487 0.372465 0.372170 0.367420 0.363301 0.360477 0.358744 0.357765 -100 
-100 -100 0.424151 0.418223 0.407329 0.394733 0.382881 0.368351 0.351731 0.340092 0.331715 0.326475 0.323474 0.322510 0.322956 0.323834 0.325390 0.328522 0.332653 0.332541 0.328014 0.324098 0.321418 0.319822 0.318961 -100 
-100 -100 0.374923 0.369393 0.359208 0.346924 0.333930 0.320719 0.307840 0.298171 0.291168 0.286715 0.284101 0.283116 0.283275 0.283937 0.285167 0.287365 0.289893 0.289912 0.287306 0.284732 0.282819 0.281585 0.280900 -100 
-100 -100 0.337431 0.332140 0.322362 0.310371 0.297481 0.285234 0.274114 0.265791 0.259755 0.255913 0.253600 0.252593 0.252498 0.252924 0.253812 0.255183 0.256608 0.256686 0.255341 0.253836 0.252545 0.251621 0.251077 -100 
-100 -100 0.316170 0.310988 0.301405 0.289595 0.276843 0.265117 0.254888 0.247254 0.241757 0.238261 0.236136 0.235141 0.234923 0.235213 0.235891 0.236837 0.237717 0.237811 0.237059 0.236063 0.235094 0.234334 0.233872 -100 
-100 -100 -100 -100 -100 -100 -100 -100 -100 -100 -100 -100 -100 -100 -100 -100 -100 -100 -100 -100 -100 -100 -100 -100 -100 -100 
-100 -100 -100 -100 -100 -100 -100 -100 -100 -100 -100 -100 -100 -100 -100 -100 -100 -100 -100 -100 -100 -100 -100 -100 -100 -100 
-100 -100 -100 -100 -100 -100 -100 -100 -100 -100 -100 -100 -100 -100 -100 -100 -100 -100 -100 -100 -100 -100 -100 -100 -100 -100 
-100 -100 0.481233 0.474661 0.462570 0.447654 0.431830 0.415407 0.399093 0.386802 0.377501 0.371038 0.366352 0.363293 0.361497 0.360809 0.360998 0.361816 0.362659 0.361853 0.359297 0.356646 0.354301 0.352573 0.351575 -100 
-100 -100 0.492815 0.486238 0.474297 0.459966 0.445891 0.429254 0.410787 0.397499 0.387638 0.380884 0.376021 0.372868 0.371057 0.370446 0.370930 0.372465 0.374351 0.373520 0.369871 0.366453 0.363761 0.361901 0.360849 -100 
-100 -100 0.514341 0.507729 0.496378 0.483752 0.481027 0.463889 0.433177 0.417327 0.406039 0.398765 0.393596 0.390307 0.388503 0.388017 0.388960 0.391660 0.395367 0.394486 0.388907 0.384226 0.380980 0.378914 0.377758 -100 
-100 -100 0.540712 0.533864 0.522097 0.508991 0.505835 0.488018 0.456392 0.439810 0.427936 0.420250 0.414813 0.411378 0.409503 0.408999 0.409959 0.412702 0.416431 0.415477 0.409732 0.404887 0.401532 0.399418 0.398244 -100 
-100 -100 0.569718 0.562403 0.549172 0.533428 0.518207 0.499539 0.478156 0.462662 0.451039 0.443071 0.437392 0.433809 0.431804 0.431156 0.431764 0.433585 0.435948 0.434905 0.430367 0.426327 0.423251 0.421227 0.420114 -100 
-100 -100 0.597763 0.589930 0.575710 0.558740 0.542148 0.522451 0.500415 0.484350 0.472260 0.463897 0.457930 0.454209 0.452147 0.451462 0.451982 0.453567 0.455833 0.454710 0.450124 0.446215 0.443166 0.441147 0.440044 -100 
-100 -100 0.623729 0.615416 0.600559 0.583932 0.571829 0.551121 0.522467 0.504213 0.491127 0.482252 0.475925 0.472075 0.470033 0.469427 0.470268 0.472586 0.478741 0.477554 0.468955 0.464214 0.460762 0.458646 0.457516 -100 
-100 -100 0.643968 0.635223 0.619507 0.601900 0.588692 0.567129 0.537871 0.519021 0.505428 0.496205 0.489713 0.485855 0.483884 0.483281 0.484012 0.486185 0.492199 0.490965 0.482403 0.477700 0.474262 0.472150 0.471017 -100 
-100 -100 0.659880 0.650567 0.633150 0.612874 0.592232 0.569981 0.546772 0.529172 0.515697 0.506350 0.499940 0.496274 0.494576 0.493882 0.493888 0.494897 0.496610 0.495328 0.490944 0.487228 0.484266 0.482266 0.481160 -100 
-100 -100 0.673338 0.663055 0.643105 0.620952 0.597709 0.574947 0.553130 0.535772 0.522211 0.512800 0.506561 0.503315 0.502289 0.501586 0.500863 0.501300 0.502393 0.501057 0.497118 0.493626 0.490808 0.488857 0.487749 -100 
-100 -100 0.689193 0.677001 0.650335 0.625744 0.600853 0.577690 0.556258 0.538955 0.525380 0.516023 0.510141 0.507642 0.508678 0.508049 0.505496 0.505674 0.507300 0.505896 0.501127 0.497272 0.494374 0.492410 0.491279 -100 
-100 -100 0.688899 0.676631 0.649790 0.625024 0.599927 0.576762 0.555513 0.538340 0.524875 0.515661 0.510016 0.507851 0.509291 0.508688 0.505789 0.505701 0.507197 0.505779 0.501066 0.497328 0.494546 0.492643 0.491517 -100 
-100 -100 0.672501 0.661898 0.641106 0.618210 0.593902 0.571129 0.550283 0.533460 0.520326 0.511411 0.506065 0.504122 0.505007 0.504396 0.501999 0.501385 0.502260 0.500844 0.496782 0.493658 0.491207 0.489441 0.488328 -100 
-100 -100 0.658410 0.648330 0.628728 0.606580 0.582823 0.560568 0.540272 0.523996 0.511394 0.503032 0.498482 0.497866 0.501339 0.500839 0.496148 0.494609 0.495894 0.494409 0.489622 0.486591 0.484325 0.482643 0.481482 -100 
-100 -100 0.643720 0.633218 0.610890 0.588633 0.565391 0.543820 0.524218 0.508639 0.496743 0.489156 0.486124 0.488652 0.501640 0.501416 0.488361 0.485483 0.496636 0.495011 0.479490 0.475326 0.472638 0.470948 0.469641 -100 
-100 -100 0.615816 0.605833 0.584489 0.563358 0.541350 0.520804 0.501999 0.487165 0.475916 0.468850 0.466219 0.469036 0.482285 0.482306 0.469531 0.467011 0.478448 0.477015 0.461584 0.457420 0.454763 0.453120 0.451847 -100 
-100 -100 0.572002 0.563643 0.547640 0.529199 0.509928 0.490766 0.472279 0.458100 0.447394 0.440586 0.437266 0.437550 0.441661 0.441915 0.438313 0.437983 0.440544 0.439614 0.434670 0.431475 0.429220 0.427652 0.426584 -100 
-100 -100 0.525764 0.518552 0.505165 0.489353 0.473818 0.456145 0.436994 0.423193 0.413018 0.406627 0.403297 0.402823 0.404614 0.405259 0.404889 0.406548 0.409973 0.409427 0.404571 0.400847 0.398255 0.396618 0.395643 -100 
-100 -100 0.474393 0.468104 0.457188 0.444955 0.442297 0.426122 0.397263 0.382736 0.372686 0.366837 0.363852 0.363471 0.364813 0.365884 0.367142 0.370669 0.377779 0.377498 0.369552 0.364588 0.361442 0.359689 0.358751 -100 
-100 -100 0.423069 0.417336 0.407450 0.396428 0.395014 0.380311 0.353090 0.339898 0.330899 0.325782 0.323203 0.322928 0.324157 0.325311 0.326877 0.330624 0.337882 0.337799 0.330125 0.325401 0.322448 0.320844 0.320001 -100 
-100 -100 0.374267 0.368802 0.358861 0.346903 0.335554 0.322222 0.307530 0.297467 0.290337 0.286007 0.283714 0.283217 0.283908 0.284774 0.285982 0.288418 0.291752 0.291820 0.288467 0.285616 0.283659 0.282460 0.281794 -100 
-100 -100 0.337020 0.331737 0.322025 0.310083 0.297690 0.285351 0.273575 0.265102 0.259008 0.255251 0.253149 0.252443 0.252669 0.253243 0.254152 0.255629 0.257374 0.257512 0.255950 0.254407 0.253160 0.252287 0.251766 -100 
-100 -100 0.315858 0.310665 0.301066 0.289220 0.276476 0.264673 0.254290 0.246588 0.241074 0.237640 0.235666 0.234873 0.234867 0.235275 0.235996 0.237002 0.238003 0.238156 0.237402 0.236455 0.235560 0.234855 0.234417 -100 
-100 -100 -100 -100 -100 -100 -100 -100 -100 -100 -100 -100 -100 -100 -100 -100 -100 -100 -100 -100 -100 -100 -100 -100 -100 -100 
-100 -100 -100 -100 -100 -100 -100 -100 -100 -100 -100 -100 -100 -100 -100 -100 -100 -100 -100 -100 -100 -100 -100 -100 -100 -100 
-100 -100 -100 -100 -100 -100 -100 -100 -100 -100 -100 -100 -100 -100 -100 -100 -100 -100 -100 -100 -100 -100 -100 -100 -100 -100 
-100 -100 0.479685 0.473192 0.461234 0.446401 0.430599 0.414156 0.397821 0.385558 0.376369 0.370113 0.365740 0.363073 0.361683 0.361230 0.361456 0.362226 0.362953 0.361963 0.359145 0.356176 0.353519 0.351573 0.350475 -100 
-100 -100 0.490954 0.484525 0.472843 0.458687 0.444686 0.428049 0.409561 0.396290 0.386530 0.379984 0.375457 0.372753 0.371429 0.371051 0.371486 0.372904 0.374632 0.373609 0.369706 0.365969 0.362956 0.360882 0.359742 -100 
-100 -100 0.511984 0.505630 0.494735 0.482424 0.479845 0.462738 0.432008 0.416158 0.404947 0.397872 0.393070 0.390315 0.389137 0.388883 0.389627 0.392108 0.395582 0.394510 0.388724 0.383735 0.380154 0.377889 0.376683 -100 
-100 -100 0.538230 0.531672 0.520405 0.507651 0.504662 0.486892 0.455246 0.438636 0.426792 0.419277 0.414185 0.411268 0.410006 0.409741 0.410516 0.413068 0.416597 0.415501 0.409588 0.404470 0.400805 0.398521 0.397313 -100 
-100 -100 0.567483 0.560400 0.547557 0.532100 0.517014 0.498381 0.476973 0.461421 0.449774 0.441913 0.436515 0.433344 0.431809 0.431403 0.432006 0.433801 0.436127 0.435017 0.430336 0.426073 0.422762 0.420593 0.419433 -100 
-100 -100 0.595594 0.587968 0.574085 0.557357 0.540849 0.521180 0.499139 0.482986 0.470801 0.462496 0.456785 0.453412 0.451737 0.451308 0.451950 0.453650 0.456013 0.454903 0.450213 0.446127 0.442893 0.440758 0.439615 -100 
-100 -100 0.621451 0.613355 0.598840 0.582423 0.570309 0.549630 0.521056 0.502708 0.489444 0.480600 0.474562 0.471051 0.469391 0.469053 0.470061 0.472586 0.478937 0.477829 0.469157 0.464268 0.460664 0.458458 0.457296 -100 
-100 -100 0.641794 0.633238 0.617811 0.600365 0.587114 0.565587 0.536435 0.517516 0.503750 0.494545 0.488298 0.484715 0.483068 0.482728 0.483667 0.486105 0.492371 0.491268 0.482669 0.477850 0.474283 0.472104 0.470949 -100 
-100 -100 0.658106 0.648893 0.631627 0.611429 0.590777 0.568559 0.545424 0.527819 0.514278 0.504933 0.498632 0.495112 0.493615 0.493150 0.493421 0.494742 0.496752 0.495630 0.491243 0.487442 0.484381 0.482324 0.481198 -100 
-100 -100 0.671934 0.661668 0.641736 0.619558 0.596274 0.573547 0.551839 0.534568 0.521038 0.511634 0.505411 0.502201 0.501284 0.500777 0.500345 0.501134 0.502557 0.501398 0.497463 0.493893 0.490986 0.488981 0.487850 -100 
-100 -100 0.688036 0.675810 0.649073 0.624384 0.599416 0.576298 0.555024 0.537888 0.524420 0.515086 0.509163 0.506626 0.507703 0.507245 0.504999 0.505557 0.507565 0.506345 0.501543 0.497598 0.494606 0.492587 0.491431 -100 
-100 -100 0.687873 0.675559 0.648622 0.623743 0.598572 0.575467 0.554395 0.537420 0.524093 0.514914 0.509203 0.506958 0.508394 0.507944 0.505347 0.505636 0.507507 0.506275 0.501528 0.497695 0.494811 0.492861 0.491718 -100 
-100 -100 0.671565 0.660921 0.640058 0.617096 0.592774 0.570070 0.549370 0.532732 0.519737 0.510847 0.505415 0.503365 0.504220 0.503734 0.501618 0.501356 0.502554 0.501312 0.497251 0.494039 0.491483 0.489675 0.488568 -100 
-100 -100 0.657550 0.647449 0.627823 0.605680 0.581992 0.559816 0.539611 0.523482 0.511005 0.502653 0.497991 0.497236 0.500646 0.500249 0.495822 0.494609 0.496189 0.494866 0.490085 0.486959 0.484561 0.482846 0.481733 -100 
-100 -100 0.642956 0.632455 0.610148 0.587965 0.564897 0.543407 0.523798 0.508316 0.496525 0.488936 0.485767 0.488130 0.501018 0.500876 0.488077 0.485496 0.496912 0.495437 0.479920 0.475644 0.472765 0.471055 0.469876 -100 
-100 -100 0.615167 0.605193 0.583875 0.562812 0.540958 0.520480 0.501651 0.486893 0.475733 0.468675 0.465932 0.468611 0.481767 0.481859 0.469293 0.467003 0.478639 0.477348 0.461959 0.457735 0.454926 0.453299 0.452167 -100 
-100 -100 0.571483 0.563117 0.547106 0.528656 0.509407 0.490272 0.471826 0.457735 0.447118 0.440340 0.436984 0.437215 0.441304 0.441610 0.438118 0.437897 0.440554 0.439748 0.434939 0.431818 0.429573 0.428062 0.427084 -100 
-100 -100 0.525326 0.518098 0.504680 0.488780 0.473145 0.455461 0.436394 0.422695 0.412607 0.406278 0.402991 0.402558 0.404388 0.405067 0.404702 0.406316 0.409696 0.409257 0.404651 0.401147 0.398697 0.397164 0.396265 -100 
-100 -100 0.473964 0.467668 0.456728 0.444346 0.441482 0.425266 0.396541 0.382135 0.372172 0.366410 0.363527 0.363254 0.364678 0.365770 0.366944 0.370286 0.377205 0.377014 0.369426 0.364800 0.361884 0.360272 0.359407 -100 
-100 -100 0.422735 0.416998 0.407083 0.395899 0.394255 0.379500 0.352397 0.339298 0.330359 0.325334 0.322880 0.322739 0.324066 0.325250 0.326716 0.330248 0.337279 0.337274 0.329955 0.325570 0.322846 0.321390 0.320615 -100 
-100 -100 0.374120 0.368632 0.358638 0.346553 0.335045 0.321652 0.306996 0.296963 0.289859 0.285593 0.283414 0.283048 0.283847 0.284754 0.285907 0.288207 0.291406 0.291530 0.288418 0.285808 0.284028 0.282939 0.282324 -100 
-100 -100 0.336943 0.331638 0.321880 0.309856 0.297366 0.284970 0.273179 0.264693 0.258599 0.254883 0.252873 0.252282 0.252612 0.253241 0.254140 0.255559 0.257250 0.257430 0.256011 0.254618 0.253490 0.252693 0.252209 -100 
-100 -100 0.315790 0.310579 0.300946 0.289046 0.276239 0.264386 0.253967 0.246234 0.240706 0.237301 0.235405 0.234715 0.234807 0.235277 0.236013 0.237003 0.237988 0.238178 0.237515 0.236669 0.235861 0.235212 0.234802 -100 
-100 -100 -100 -100 -100 -100 -100 -100 -100 -100 -100 -100 -100 -100 -100 -100 -100 -100 -100 -100 -100 -100 -100 -100 -100 -100 
-100 -100 -100 -100 -100 -100 -100 -100 -100 -100 -100 -100 -100 -100 -100 -100 -100 -100 -100 -100 -100 -100 -100 -100 -100 -100 
-100 -100 -100 -100 -100 -100 -100 -100 -100 -100 -100 -100 -100 -100 -100 -100 -100 -100 -100 -100 -100 -100 -100 -100 -100 -100 
-100 -100 0.478448 0.471877 0.459670 0.444413 0.427558 0.411066 0.395706 0.383890 0.375121 0.369261 0.365416 0.363380 0.362667 0.362391 0.362221 0.362405 0.362427 0.361175 0.358487 0.355528 0.352749 0.350670 0.349496 -100 
-100 -100 0.489609 0.483079 0.471017 0.456081 0.439752 0.423092 0.406879 0.394447 0.385283 0.379206 0.375302 0.373411 0.373019 0.372770 0.372397 0.372732 0.373199 0.371880 0.368562 0.365138 0.362134 0.359973 0.358775 -100 
-100 -100 0.510486 0.503955 0.492062 0.477609 0.463194 0.446128 0.427217 0.413599 0.403653 0.397181 0.393189 0.391541 0.392206 0.391999 0.390768 0.391334 0.392600 0.391193 0.386774 0.382628 0.379281 0.377009 0.375779 -100 
-100 -100 0.536847 0.530090 0.517783 0.502836 0.487889 0.470167 0.450479 0.436142 0.425565 0.418618 0.414301 0.412463 0.413036 0.412796 0.411575 0.412209 0.413550 0.412150 0.407660 0.403443 0.400065 0.397797 0.396576 -100 
-100 -100 0.566580 0.559317 0.545902 0.529455 0.511524 0.492899 0.474306 0.459735 0.448690 0.441218 0.436347 0.433903 0.433271 0.432938 0.432626 0.433252 0.434107 0.432812 0.429142 0.425438 0.422311 0.420143 0.418963 -100 
-100 -100 0.595349 0.587448 0.572820 0.555023 0.535802 0.516129 0.496723 0.481471 0.469777 0.461753 0.456413 0.453522 0.452467 0.452118 0.452155 0.453019 0.453968 0.452782 0.449289 0.445738 0.442700 0.440581 0.439423 -100 
-100 -100 0.622110 0.613539 0.597520 0.578814 0.559807 0.539094 0.517322 0.500911 0.488404 0.479834 0.474120 0.470988 0.470127 0.469825 0.469810 0.471135 0.473047 0.471942 0.467640 0.463803 0.460649 0.458512 0.457351 -100 
-100 -100 0.642170 0.633194 0.616410 0.596790 0.576821 0.555295 0.532865 0.515872 0.502845 0.493859 0.487832 0.484488 0.483502 0.483184 0.483241 0.484659 0.486661 0.485620 0.481364 0.477574 0.474464 0.472352 0.471194 -100 
-100 -100 0.656438 0.647232 0.630046 0.609339 0.586973 0.564880 0.543714 0.526858 0.513673 0.504427 0.498128 0.494580 0.493080 0.492682 0.493011 0.494190 0.495491 0.494505 0.491107 0.487711 0.484821 0.482777 0.481616 -100 
-100 -100 0.667031 0.657388 0.639213 0.617585 0.594127 0.571646 0.550751 0.533934 0.520680 0.511307 0.504899 0.501343 0.499930 0.499510 0.499727 0.500919 0.502401 0.501447 0.497921 0.494519 0.491687 0.489655 0.488452 -100 
-100 -100 0.675183 0.664789 0.644547 0.621886 0.597717 0.575008 0.554225 0.537482 0.524274 0.514909 0.508549 0.505201 0.504271 0.503904 0.503886 0.505377 0.508244 0.507300 0.502373 0.498533 0.495565 0.493497 0.492220 -100 
-100 -100 0.674547 0.664152 0.643899 0.621224 0.597048 0.574402 0.553753 0.537155 0.524084 0.514837 0.508601 0.505409 0.504646 0.504272 0.504079 0.505429 0.508238 0.507308 0.502444 0.498709 0.495856 0.493850 0.492579 -100 
-100 -100 0.664802 0.655136 0.636884 0.615175 0.591625 0.569338 0.548943 0.532611 0.519821 0.510830 0.504849 0.501878 0.501178 0.500745 0.500252 0.500929 0.502251 0.501327 0.497956 0.494902 0.492457 0.490618 0.489411 -100 
-100 -100 0.651767 0.642481 0.625042 0.604084 0.581316 0.559562 0.539487 0.523557 0.511215 0.502663 0.497198 0.494953 0.495305 0.494919 0.493471 0.493514 0.494484 0.493544 0.490417 0.487683 0.485538 0.483833 0.482615 -100 
-100 -100 0.633574 0.624398 0.606834 0.586536 0.564965 0.543932 0.524075 0.508629 0.496870 0.488903 0.484243 0.483344 0.486629 0.486415 0.482523 0.481931 0.484200 0.483251 0.478606 0.475766 0.473757 0.472140 0.470855 -100 
-100 -100 0.606306 0.597582 0.580858 0.561553 0.541049 0.520979 0.501950 0.487223 0.476085 0.468645 0.464431 0.463882 0.467425 0.467406 0.463678 0.463240 0.465647 0.464855 0.460379 0.457680 0.455809 0.454309 0.453095 -100 
-100 -100 0.567818 0.559965 0.545296 0.527475 0.508173 0.489320 0.471607 0.457775 0.447299 0.440327 0.436248 0.435095 0.436249 0.436443 0.435482 0.435970 0.437359 0.436869 0.434220 0.431876 0.430130 0.428764 0.427769 -100 
-100 -100 0.523619 0.516557 0.503431 0.487299 0.469851 0.452343 0.435448 0.422389 0.412580 0.406181 0.402493 0.401344 0.401934 0.402431 0.402727 0.404106 0.406067 0.405832 0.403190 0.400699 0.398839 0.397529 0.396694 -100 
-100 -100 0.473329 0.466950 0.455273 0.441038 0.427082 0.410987 0.393478 0.381029 0.371929 0.366217 0.363098 0.362310 0.363011 0.363820 0.364802 0.367006 0.370124 0.370072 0.366655 0.363712 0.361664 0.360372 0.359628 -100 
-100 -100 0.422621 0.416729 0.405957 0.392862 0.380164 0.365474 0.349426 0.338207 0.330106 0.325142 0.322526 0.321982 0.322745 0.323647 0.324780 0.327066 0.330239 0.330317 0.327125 0.324407 0.322534 0.321381 0.320730 -100 
-100 -100 0.374266 0.368693 0.358406 0.345724 0.332176 0.318785 0.306117 0.296613 0.289735 0.285484 0.283220 0.282643 0.283136 0.283888 0.284873 0.286539 0.288506 0.288672 0.286924 0.285180 0.283861 0.282964 0.282435 -100 
-100 -100 0.337122 0.331772 0.321873 0.309628 0.296412 0.284001 0.272880 0.264549 0.258532 0.254822 0.252795 0.252140 0.252360 0.252932 0.253749 0.254888 0.256070 0.256265 0.255405 0.254392 0.253487 0.252794 0.252362 -100 
-100 -100 0.315941 0.310709 0.301027 0.289054 0.276100 0.264229 0.253910 0.246194 0.240666 0.237262 0.235377 0.234692 0.234771 0.235234 0.235937 0.236802 0.237599 0.237793 0.237336 0.236659 0.235958 0.235368 0.234991 -100 
-100 -100 -100 -100 -100 -100 -100 -100 -100 -100 -100 -100 -100 -100 -100 -100 -100 -100 -100 -100 -100 -100 -100 -100 -100 -100 
-100 -100 -100 -100 -100 -100 -100 -100 -100 -100 -100 -100 -100 -100 -100 -100 -100 -100 -100 -100 -100 -100 -100 -100 -100 -100 
-100 -100 -100 -100 -100 -100 -100 -100 -100 -100 -100 -100 -100 -100 -100 -100 -100 -100 -100 -100 -100 -100 -100 -100 -100 -100 
-100 -100 0.477614 0.470924 0.458456 0.442805 0.425477 0.408922 0.393933 0.382498 0.374127 0.368728 0.365524 0.364352 0.364578 0.364448 0.363574 0.362978 0.362312 0.360742 0.358039 0.355043 0.352171 0.350000 0.348777 -100 
-100 -100 0.488780 0.482096 0.469670 0.454131 0.436954 0.420245 0.404800 0.392984 0.384348 0.378832 0.375756 0.375139 0.376309 0.376169 0.374364 0.373305 0.372638 0.370934 0.367831 0.364547 0.361531 0.359309 0.358071 -100 
-100 -100 0.509721 0.502974 0.490512 0.475023 0.458379 0.441293 0.424557 0.412007 0.402816 0.397046 0.394184 0.394505 0.398224 0.398070 0.393746 0.391907 0.391363 0.389477 0.385617 0.381901 0.378676 0.376391 0.375137 -100 
-100 -100 0.536363 0.529344 0.516387 0.500346 0.483117 0.465386 0.447933 0.434685 0.424858 0.418588 0.415367 0.415466 0.419073 0.418866 0.414536 0.412757 0.412298 0.410443 0.406552 0.402811 0.399589 0.397323 0.396084 -100 
-100 -100 0.566839 0.559238 0.545100 0.527796 0.508808 0.490158 0.472531 0.458661 0.448141 0.441155 0.437012 0.435759 0.436658 0.436380 0.434542 0.433712 0.433392 0.431792 0.428523 0.425118 0.422086 0.419908 0.418705 -100 
-100 -100 0.597064 0.588583 0.572739 0.553882 0.533551 0.513834 0.495335 0.480675 0.469397 0.461714 0.456835 0.454652 0.454524 0.454227 0.453357 0.453314 0.453431 0.452069 0.448963 0.445675 0.442731 0.440606 0.439422 -100 
-100 -100 0.626117 0.616537 0.598167 0.577682 0.556365 0.535594 0.515787 0.500232 0.488190 0.479899 0.474535 0.471969 0.472446 0.472167 0.470760 0.471206 0.472004 0.470804 0.467331 0.463887 0.460894 0.458770 0.457582 -100 
-100 -100 0.645907 0.635984 0.616972 0.595695 0.573527 0.551998 0.531538 0.515404 0.502830 0.494061 0.488254 0.485287 0.485458 0.485154 0.484004 0.484786 0.485899 0.484831 0.481334 0.477886 0.474921 0.472811 0.471611 -100 
-100 -100 0.657101 0.647551 0.629655 0.608359 0.585359 0.563399 0.543048 0.526737 0.513896 0.504782 0.498493 0.494967 0.493643 0.493290 0.493531 0.494752 0.496140 0.495206 0.491820 0.488445 0.485571 0.483478 0.482232 -100 
-100 -100 0.664744 0.655334 0.637706 0.616325 0.592945 0.570754 0.550402 0.534062 0.521143 0.511840 0.505251 0.501397 0.499739 0.499413 0.500145 0.502114 0.504635 0.503816 0.499571 0.495804 0.492851 0.490703 0.489347 -100 
-100 -100 0.669341 0.659825 0.641789 0.620196 0.596600 0.574333 0.554047 0.537794 0.524940 0.515592 0.508867 0.504900 0.503235 0.503021 0.504265 0.507463 0.513462 0.512734 0.505219 0.500453 0.497200 0.494945 0.493417 -100 
-100 -100 0.667984 0.658598 0.640793 0.619418 0.596019 0.573887 0.553701 0.537574 0.524846 0.515576 0.508882 0.504943 0.503314 0.503087 0.504284 0.507474 0.513523 0.512850 0.505393 0.500734 0.497613 0.495419 0.493876 -100 
-100 -100 0.659971 0.651020 0.634246 0.613644 0.590994 0.569229 0.549117 0.533144 0.520629 0.511559 0.505059 0.501308 0.499780 0.499428 0.500019 0.501978 0.504733 0.504091 0.499972 0.496564 0.494076 0.492117 0.490672 -100 
-100 -100 0.647177 0.638597 0.622583 0.602958 0.581571 0.560359 0.540128 0.524329 0.512165 0.503430 0.497254 0.493935 0.492959 0.492596 0.492545 0.493803 0.495762 0.495165 0.491908 0.489220 0.487299 0.485539 0.484022 -100 
-100 -100 0.628063 0.619803 0.604408 0.586078 0.567077 0.546609 0.525500 0.509771 0.498047 0.489760 0.484058 0.481439 0.481815 0.481577 0.480511 0.481547 0.484321 0.483805 0.479835 0.477358 0.475889 0.474277 0.472568 -100 
-100 -100 0.601256 0.593390 0.578724 0.561285 0.543254 0.523698 0.503401 0.488363 0.477231 0.469460 0.464220 0.461978 0.462627 0.462544 0.461529 0.462547 0.465289 0.464907 0.461230 0.459015 0.457759 0.456308 0.454695 -100 
-100 -100 0.564815 0.557459 0.543772 0.526905 0.508585 0.490114 0.472276 0.458501 0.448111 0.440929 0.436196 0.434049 0.433916 0.433996 0.434030 0.435099 0.436707 0.436491 0.434331 0.432500 0.431231 0.429958 0.428768 -100 
-100 -100 0.522094 0.515249 0.502488 0.486586 0.469100 0.451838 0.435495 0.422752 0.413087 0.406574 0.402478 0.400698 0.400547 0.400851 0.401389 0.402648 0.404160 0.404086 0.402304 0.400533 0.399144 0.397999 0.397139 -100 
-100 -100 0.472834 0.466474 0.454705 0.440023 0.424366 0.408419 0.392856 0.381079 0.372241 0.366483 0.363076 0.361781 0.361876 0.362410 0.363255 0.364771 0.366591 0.366627 0.364756 0.362902 0.361446 0.360392 0.359716 -100 
-100 -100 0.422706 0.416754 0.405753 0.392080 0.377598 0.362981 0.348809 0.338221 0.330359 0.325373 0.322551 0.321608 0.321867 0.322500 0.323411 0.324905 0.326679 0.326794 0.325134 0.323479 0.322160 0.321236 0.320673 -100 
-100 -100 0.374589 0.368964 0.358545 0.345601 0.331541 0.318175 0.306041 0.296785 0.289995 0.285726 0.283352 0.282555 0.282758 0.283340 0.284166 0.285343 0.286572 0.286734 0.285753 0.284608 0.283610 0.282859 0.282396 -100 
-100 -100 0.337459 0.332080 0.322121 0.309779 0.296397 0.283995 0.273043 0.264784 0.258787 0.255063 0.252994 0.252259 0.252363 0.252855 0.253576 0.254466 0.255305 0.255478 0.254932 0.254178 0.253420 0.252801 0.252409 -100 
-100 -100 0.316232 0.310990 0.301288 0.289290 0.276301 0.264436 0.254155 0.246446 0.240908 0.237492 0.235598 0.234897 0.234943 0.235375 0.236020 0.236751 0.237381 0.237548 0.237210 0.236644 0.236009 0.235457 0.235103 -100 
-100 -100 -100 -100 -100 -100 -100 -100 -100 -100 -100 -100 -100 -100 -100 -100 -100 -100 -100 -100 -100 -100 -100 -100 -100 -100 
-100 -100 -100 -100 -100 -100 -100 -100 -100 -100 -100 -100 -100 -100 -100 -100 -100 -100 -100 -100 -100 -100 -100 -100 -100 -100 
-100 -100 -100 -100 -100 -100 -100 -100 -100 -100 -100 -100 -100 -100 -100 -100 -100 -100 -100 -100 -100 -100 -100 -100 -100 -100 
-100 -100 0.477319 0.470481 0.457719 0.441727 0.424029 0.407396 0.392631 0.381461 0.373442 0.368477 0.365965 0.365746 0.367635 0.367596 0.365230 0.363791 0.362574 0.360692 0.357775 0.354697 0.351762 0.349555 0.348316 -100 
-100 -100 0.488588 0.481721 0.468920 0.452924 0.435214 0.418434 0.403388 0.391955 0.383761 0.378781 0.376662 0.377627 0.381851 0.381787 0.377060 0.374478 0.373011 0.370907 0.367531 0.364186 0.361122 0.358869 0.357618 -100 
-100 -100 0.509746 0.502757 0.489734 0.473574 0.455734 0.438597 0.422938 0.410986 0.402421 0.397358 0.396370 0.399769 0.421076 0.420977 0.399203 0.394336 0.393549 0.391110 0.385419 0.381609 0.378299 0.375991 0.374724 -100 
-100 -100 0.536710 0.529404 0.515786 0.499028 0.480585 0.462819 0.446475 0.433833 0.424622 0.419035 0.417667 0.420818 0.442184 0.442023 0.420050 0.415246 0.414568 0.412175 0.406443 0.402616 0.399312 0.397025 0.395770 -100 
-100 -100 0.568193 0.560186 0.545041 0.527042 0.507409 0.488725 0.471602 0.458150 0.448048 0.441529 0.438284 0.438570 0.442884 0.442652 0.437463 0.435087 0.433962 0.432000 0.428496 0.425058 0.421994 0.419785 0.418557 -100 
-100 -100 0.600690 0.591417 0.573568 0.553655 0.532608 0.512842 0.494785 0.480465 0.469509 0.462142 0.457854 0.456591 0.459099 0.458845 0.455406 0.454466 0.454058 0.452457 0.449181 0.445837 0.442853 0.440685 0.439463 -100 
-100 -100 0.637821 0.626562 0.600602 0.578055 0.555340 0.534479 0.515406 0.500261 0.488547 0.480526 0.475930 0.474691 0.484164 0.483916 0.473560 0.472722 0.472709 0.471312 0.467780 0.464253 0.461220 0.459041 0.457798 -100 
-100 -100 0.657378 0.645833 0.619320 0.596087 0.572621 0.551061 0.531362 0.515654 0.503401 0.494852 0.489696 0.487878 0.496862 0.496584 0.486677 0.486412 0.486974 0.485760 0.482065 0.478456 0.475417 0.473232 0.471954 -100 
-100 -100 0.659848 0.649699 0.630192 0.608211 0.584887 0.563065 0.543170 0.527222 0.514662 0.505684 0.499513 0.496190 0.496128 0.495823 0.495007 0.496392 0.498808 0.497816 0.493209 0.489407 0.486319 0.484101 0.482723 -100 
-100 -100 0.664321 0.654893 0.637059 0.615733 0.592484 0.570578 0.550654 0.534708 0.522098 0.512893 0.506246 0.502276 0.500938 0.500723 0.501618 0.504748 0.510541 0.509730 0.502231 0.497392 0.494021 0.491664 0.490080 -100 
-100 -100 0.666492 0.657355 0.640225 0.619202 0.596081 0.574223 0.554374 0.538557 0.526044 0.516765 0.509817 0.505501 0.503556 0.503594 0.506583 0.513238 0.535655 0.535000 0.511309 0.503492 0.499153 0.496542 0.494480 -100 
-100 -100 0.664409 0.655531 0.638880 0.618297 0.595587 0.573927 0.554114 0.538398 0.525999 0.516766 0.509776 0.505397 0.503380 0.503404 0.506449 0.513196 0.535764 0.535205 0.511563 0.503870 0.499698 0.497153 0.495052 -100 
-100 -100 0.656716 0.648239 0.632434 0.612771 0.591252 0.569979 0.549826 0.534084 0.521806 0.512713 0.505853 0.501630 0.499716 0.499465 0.500924 0.504448 0.510922 0.510423 0.502969 0.498539 0.495777 0.493622 0.491839 -100 
-100 -100 0.643799 0.635767 0.620917 0.602744 0.583658 0.562962 0.541576 0.525575 0.513497 0.504642 0.497971 0.494075 0.492681 0.492353 0.492942 0.495310 0.499436 0.499038 0.494135 0.491076 0.489280 0.487416 0.485478 -100 
-100 -100 0.624285 0.616744 0.603174 0.587520 0.574797 0.554887 0.528694 0.511684 0.499700 0.491157 0.484754 0.481438 0.481438 0.481215 0.480664 0.483011 0.488176 0.487926 0.482278 0.479507 0.478523 0.476858 0.474535 -100 
-100 -100 0.597800 0.590623 0.577721 0.562899 0.551115 0.532074 0.506630 0.490269 0.478842 0.470800 0.464862 0.461937 0.462218 0.462120 0.461523 0.463700 0.468631 0.468507 0.463334 0.460959 0.460270 0.458809 0.456603 -100 
-100 -100 0.562526 0.555603 0.542842 0.527222 0.510967 0.492875 0.473807 0.459702 0.449284 0.441933 0.436724 0.434047 0.433506 0.433504 0.433783 0.435319 0.437691 0.437643 0.435167 0.433521 0.432695 0.431468 0.429964 -100 
-100 -100 0.520845 0.514234 0.501938 0.486568 0.469753 0.452751 0.436293 0.423574 0.413952 0.407337 0.402930 0.400764 0.400242 0.400400 0.400963 0.402204 0.403686 0.403695 0.402176 0.400771 0.399738 0.398691 0.397730 -100 
-100 -100 0.472425 0.466157 0.454501 0.439895 0.423801 0.408019 0.393214 0.381654 0.372938 0.367123 0.363500 0.361888 0.361630 0.361966 0.362662 0.363824 0.365062 0.365125 0.363932 0.362621 0.361535 0.360624 0.359956 -100 
-100 -100 0.422791 0.416862 0.405848 0.392104 0.377021 0.362503 0.349103 0.338722 0.330967 0.325949 0.322975 0.321792 0.321752 0.322198 0.322915 0.323981 0.325079 0.325185 0.324212 0.323074 0.322080 0.321295 0.320772 -100 
-100 -100 0.374894 0.369273 0.358852 0.345890 0.331710 0.318396 0.306470 0.297288 0.290529 0.286237 0.283785 0.282860 0.282894 0.283349 0.284023 0.284900 0.285732 0.285861 0.285222 0.284376 0.283568 0.282906 0.282476 -100 
-100 -100 0.337788 0.332414 0.322462 0.310134 0.296722 0.284353 0.273485 0.265242 0.259247 0.255509 0.253412 0.252631 0.252665 0.253089 0.253706 0.254417 0.255036 0.255166 0.254763 0.254141 0.253474 0.252901 0.252529 -100 
-100 -100 0.316530 0.311297 0.301618 0.289652 0.276690 0.264851 0.254587 0.246871 0.241321 0.237895 0.235995 0.235287 0.235313 0.235712 0.236288 0.236906 0.237408 0.237531 0.237241 0.236728 0.236133 0.235603 0.235261 -100 
-100 -100 -100 -100 -100 -100 -100 -100 -100 -100 -100 -100 -100 -100 -100 -100 -100 -100 -100 -100 -100 -100 -100 -100 -100 -100 
-100 -100 -100 -100 -100 -100 -100 -100 -100 -100 -100 -100 -100 -100 -100 -100 -100 -100 -100 -100 -100 -100 -100 -100 -100 -100 
-100 -100 -100 -100 -100 -100 -100 -100 -100 -100 -100 -100 -100 -100 -100 -100 -100 -100 -100 -100 -100 -100 -100 -100 -100 -100 
-100 -100 0.477833 0.470780 0.457640 0.441264 0.423261 0.406510 0.391804 0.380779 0.372970 0.368241 0.365979 0.365994 0.368030 0.367984 0.365447 0.363741 0.362252 0.360228 0.357313 0.354294 0.351431 0.349284 0.348078 -100 
-100 -100 0.489359 0.482222 0.468939 0.452466 0.434375 0.417470 0.402535 0.391298 0.383353 0.378617 0.376732 0.377925 0.382297 0.382215 0.377285 0.374386 0.372589 0.370337 0.367007 0.363756 0.360780 0.358591 0.357374 -100 
-100 -100 0.510871 0.503547 0.489887 0.473133 0.454789 0.437530 0.422100 0.410418 0.402175 0.397359 0.396552 0.400156 0.421603 0.421472 0.399451 0.394198 0.392997 0.390405 0.384829 0.381160 0.377956 0.375715 0.374481 -100 
-100 -100 0.537754 0.530151 0.515956 0.498672 0.479781 0.461936 0.445829 0.433446 0.424530 0.419167 0.417951 0.421282 0.442769 0.442578 0.420367 0.415187 0.414096 0.411556 0.405934 0.402235 0.399017 0.396788 0.395556 -100 
-100 -100 0.568725 0.560552 0.545110 0.526848 0.507022 0.488325 0.471336 0.458039 0.448115 0.441759 0.438662 0.439103 0.443518 0.443261 0.437894 0.435230 0.433790 0.431685 0.428218 0.424844 0.421828 0.419639 0.418410 -100 
-100 -100 0.600744 0.591438 0.573539 0.553621 0.532595 0.512895 0.494928 0.480677 0.469807 0.462540 0.458364 0.457215 0.459794 0.459519 0.455947 0.454789 0.454128 0.452393 0.449118 0.445801 0.442838 0.440658 0.439405 -100 
-100 -100 0.637508 0.626316 0.600485 0.578119 0.555560 0.534841 0.515878 0.500765 0.489085 0.481120 0.476598 0.475429 0.484938 0.484661 0.474188 0.473156 0.472890 0.471368 0.467855 0.464349 0.461330 0.459118 0.457815 -100 
-100 -100 0.656770 0.645360 0.619086 0.596145 0.572923 0.551572 0.532014 0.516351 0.504126 0.495624 0.490514 0.488727 0.497708 0.497392 0.487380 0.486942 0.487265 0.485929 0.482226 0.478604 0.475543 0.473308 0.471960 -100 
-100 -100 0.658940 0.648966 0.629769 0.608147 0.585155 0.563587 0.543860 0.528008 0.515515 0.506589 0.500450 0.497128 0.497030 0.496668 0.495764 0.497015 0.499255 0.498125 0.493427 0.489541 0.486379 0.484084 0.482640 -100 
-100 -100 0.663049 0.653837 0.636383 0.615468 0.592592 0.570983 0.551281 0.535494 0.522999 0.513866 0.507244 0.503245 0.501831 0.501543 0.502372 0.505396 0.511050 0.510092 0.502451 0.497484 0.494001 0.491554 0.489911 -100 
-100 -100 0.664838 0.655966 0.639287 0.618733 0.596023 0.574497 0.554913 0.539297 0.526929 0.517736 0.510802 0.506423 0.504351 0.504308 0.507263 0.513845 0.536172 0.535377 0.511507 0.503549 0.499088 0.496386 0.494271 -100 
-100 -100 0.662521 0.653938 0.637780 0.617702 0.595428 0.574123 0.554588 0.539078 0.526820 0.517671 0.510683 0.506223 0.504056 0.503997 0.507016 0.513697 0.536184 0.535509 0.511717 0.503911 0.499638 0.497022 0.494872 -100 
-100 -100 0.654734 0.646557 0.631268 0.612140 0.591087 0.570172 0.550278 0.534712 0.522546 0.513505 0.506626 0.502312 0.500250 0.499909 0.501332 0.504783 0.511156 0.510572 0.503063 0.498596 0.495807 0.493605 0.491766 -100 
-100 -100 0.641695 0.633992 0.619708 0.602124 0.583546 0.563209 0.542046 0.526167 0.514147 0.505300 0.498573 0.494554 0.492974 0.492551 0.493131 0.495431 0.499453 0.499015 0.494164 0.491186 0.489474 0.487601 0.485585 -100 
-100 -100 0.622061 0.614885 0.601964 0.586959 0.574780 0.555224 0.529210 0.512262 0.500280 0.491700 0.485196 0.481698 0.481395 0.481074 0.480608 0.482902 0.487925 0.487682 0.482239 0.479690 0.478950 0.477317 0.474860 -100 
-100 -100 0.595764 0.588945 0.576678 0.562498 0.551246 0.532534 0.507220 0.490871 0.479406 0.471308 0.465252 0.462132 0.462102 0.461905 0.461382 0.463489 0.468261 0.468167 0.463247 0.461149 0.460746 0.459351 0.457022 -100 
-100 -100 0.561044 0.554410 0.542163 0.527110 0.511346 0.493529 0.474523 0.460391 0.449927 0.442509 0.437181 0.434339 0.433588 0.433471 0.433700 0.435108 0.437323 0.437290 0.435032 0.433651 0.433062 0.431913 0.430361 -100 
-100 -100 0.519965 0.513573 0.501688 0.486818 0.470467 0.453680 0.437194 0.424402 0.414731 0.408041 0.403491 0.401148 0.400430 0.400449 0.400893 0.401936 0.403201 0.403212 0.401948 0.400846 0.400061 0.399111 0.398137 -100 
-100 -100 0.472057 0.465958 0.454636 0.440483 0.424836 0.409217 0.394294 0.382611 0.373848 0.367951 0.364149 0.362332 0.361860 0.362040 0.362575 0.363471 0.364401 0.364460 0.363600 0.362657 0.361852 0.361059 0.360390 -100 
-100 -100 0.422743 0.416943 0.406185 0.392808 0.378095 0.363699 0.350158 0.339648 0.331845 0.326762 0.323629 0.322263 0.322027 0.322336 0.322895 0.323692 0.324472 0.324572 0.323911 0.323113 0.322372 0.321704 0.321183 -100 
-100 -100 0.375011 0.369470 0.359215 0.346492 0.332555 0.319319 0.307301 0.298034 0.291241 0.286907 0.284367 0.283341 0.283259 0.283614 0.284161 0.284838 0.285452 0.285552 0.285091 0.284460 0.283822 0.283236 0.282806 -100 
-100 -100 0.337952 0.332629 0.322782 0.310599 0.297331 0.285014 0.274105 0.265815 0.259798 0.256041 0.253911 0.253094 0.253078 0.253443 0.253968 0.254544 0.255024 0.255116 0.254787 0.254271 0.253694 0.253161 0.252791 -100 
-100 -100 0.316696 0.311502 0.301900 0.290035 0.277170 0.265372 0.255091 0.247347 0.241780 0.238346 0.236441 0.235728 0.235738 0.236101 0.236609 0.237129 0.237533 0.237616 0.237351 0.236888 0.236339 0.235831 0.235492 -100 
-100 -100 -100 -100 -100 -100 -100 -100 -100 -100 -100 -100 -100 -100 -100 -100 -100 -100 -100 -100 -100 -100 -100 -100 -100 -100 
-100 -100 -100 -100 -100 -100 -100 -100 -100 -100 -100 -100 -100 -100 -100 -100 -100 -100 -100 -100 -100 -100 -100 -100 -100 -100 
-100 -100 -100 -100 -100 -100 -100 -100 -100 -100 -100 -100 -100 -100 -100 -100 -100 -100 -100 -100 -100 -100 -100 -100 -100 -100 
-100 -100 0.479519 0.472113 0.458327 0.441402 0.422995 0.406073 0.391375 0.380440 0.372773 0.368081 0.365591 0.365097 0.365760 0.365588 0.364154 0.362698 0.361133 0.359127 0.356483 0.353703 0.351062 0.349066 0.347942 -100 
-100 -100 0.491703 0.484086 0.469901 0.452708 0.434117 0.417013 0.402107 0.391003 0.383260 0.378480 0.376028 0.376059 0.377662 0.377438 0.374948 0.372826 0.371023 0.368866 0.366017 0.363097 0.360383 0.358356 0.357221 -100 
-100 -100 0.514368 0.506376 0.491250 0.473554 0.454577 0.437100 0.421761 0.410300 0.402458 0.397443 0.394880 0.395735 0.399838 0.399537 0.394361 0.391177 0.389135 0.386779 0.383487 0.380354 0.377526 0.375457 0.374303 -100 
-100 -100 0.540786 0.532622 0.517179 0.499139 0.479754 0.461740 0.445711 0.433515 0.424968 0.419370 0.416360 0.416917 0.420860 0.420499 0.415342 0.412248 0.410311 0.407993 0.404663 0.401481 0.398623 0.396534 0.395360 -100 
-100 -100 0.569024 0.560803 0.545480 0.527176 0.507347 0.488627 0.471603 0.458312 0.448460 0.441957 0.438172 0.437348 0.438539 0.438153 0.435697 0.433884 0.432452 0.430424 0.427433 0.424351 0.421544 0.419444 0.418230 -100 
-100 -100 0.597503 0.588870 0.572742 0.553776 0.533348 0.513811 0.495692 0.481272 0.470298 0.462902 0.458322 0.456460 0.456534 0.456152 0.454826 0.454041 0.453258 0.451512 0.448577 0.445497 0.442713 0.440576 0.439282 -100 
-100 -100 0.625261 0.615864 0.597844 0.577848 0.556816 0.536457 0.517136 0.501695 0.489762 0.481619 0.476454 0.474084 0.474656 0.474269 0.472454 0.472215 0.471972 0.470421 0.467340 0.464147 0.461344 0.459148 0.457746 -100 
-100 -100 0.644098 0.634562 0.616259 0.595828 0.574250 0.553319 0.533427 0.517436 0.504953 0.496286 0.490598 0.487715 0.487874 0.487427 0.485915 0.486095 0.486245 0.484823 0.481629 0.478327 0.475458 0.473214 0.471767 -100 
-100 -100 0.654281 0.645266 0.628331 0.608132 0.586107 0.564897 0.545076 0.529028 0.516374 0.507392 0.501177 0.497634 0.496177 0.495647 0.495633 0.496432 0.497246 0.495925 0.492379 0.488865 0.485852 0.483550 0.482088 -100 
-100 -100 0.660697 0.651975 0.635557 0.615456 0.593216 0.571907 0.552227 0.536341 0.523752 0.514642 0.508099 0.504120 0.502176 0.501637 0.502224 0.503916 0.506056 0.504831 0.500194 0.496099 0.492857 0.490456 0.488916 -100 
-100 -100 0.664097 0.655441 0.638791 0.618685 0.596365 0.575093 0.555598 0.539933 0.527505 0.518387 0.511657 0.507431 0.505238 0.504782 0.506100 0.509187 0.515170 0.514057 0.505844 0.500666 0.497067 0.494553 0.492859 -100 
-100 -100 0.662038 0.653593 0.637304 0.617533 0.595500 0.574421 0.555064 0.539545 0.527246 0.518188 0.511449 0.507193 0.504965 0.504479 0.505781 0.508893 0.514964 0.513966 0.505896 0.500916 0.497533 0.495123 0.493419 -100 
-100 -100 0.653692 0.645696 0.630592 0.611661 0.590464 0.569767 0.550429 0.534971 0.522784 0.513844 0.507242 0.503152 0.501054 0.500427 0.501031 0.502833 0.505313 0.504449 0.500236 0.496797 0.494325 0.492241 0.490590 -100 
-100 -100 0.640523 0.632983 0.618815 0.601030 0.581218 0.561080 0.541514 0.526065 0.514064 0.505325 0.498928 0.495141 0.493387 0.492733 0.492840 0.493945 0.495530 0.494857 0.491943 0.489655 0.488196 0.486437 0.484576 -100 
-100 -100 0.620796 0.613721 0.600594 0.584329 0.567040 0.547634 0.527051 0.511489 0.499754 0.491318 0.485201 0.481827 0.480691 0.480136 0.479824 0.480788 0.482659 0.482225 0.479570 0.478085 0.477946 0.476476 0.473960 -100 
-100 -100 0.594609 0.587891 0.575443 0.560050 0.543719 0.525140 0.505208 0.490186 0.478937 0.470944 0.465228 0.462195 0.461313 0.460892 0.460585 0.461463 0.463253 0.463004 0.460800 0.459760 0.459984 0.458761 0.456372 -100 
-100 -100 0.560172 0.553722 0.541717 0.526641 0.509871 0.492216 0.474525 0.460631 0.450091 0.442670 0.437493 0.434735 0.433746 0.433451 0.433469 0.434146 0.435146 0.435012 0.433779 0.432960 0.432665 0.431664 0.430218 -100 
-100 -100 0.519400 0.513241 0.501817 0.487529 0.471558 0.454936 0.438417 0.425379 0.415560 0.408779 0.404144 0.401721 0.400829 0.400679 0.400886 0.401486 0.402174 0.402143 0.401404 0.400755 0.400304 0.399499 0.398557 -100 
-100 -100 0.471785 0.465950 0.455261 0.442108 0.427866 0.412408 0.396446 0.384192 0.375242 0.369179 0.365070 0.363008 0.362319 0.362323 0.362650 0.363238 0.363834 0.363892 0.363426 0.362954 0.362550 0.361903 0.361211 -100 
-100 -100 0.422658 0.417090 0.406922 0.394519 0.381248 0.366980 0.352327 0.341248 0.333294 0.328042 0.324571 0.322938 0.322493 0.322637 0.323026 0.323589 0.324130 0.324232 0.323901 0.323539 0.323195 0.322652 0.322080 -100 
-100 -100 0.375005 0.369624 0.359745 0.347610 0.334396 0.321253 0.308739 0.299162 0.292277 0.287848 0.285122 0.283935 0.283720 0.283963 0.284382 0.284888 0.285333 0.285425 0.285166 0.284827 0.284461 0.283965 0.283497 -100 
-100 -100 0.337989 0.332765 0.323138 0.311266 0.298353 0.286099 0.274984 0.266554 0.260489 0.256694 0.254491 0.253609 0.253527 0.253822 0.254251 0.254703 0.255063 0.255130 0.254897 0.254536 0.254113 0.253634 0.253246 -100 
-100 -100 0.316756 0.311628 0.302162 0.290477 0.277792 0.266041 0.255686 0.247880 0.242291 0.238847 0.236923 0.236192 0.236172 0.236487 0.236919 0.237341 0.237652 0.237702 0.237477 0.237096 0.236632 0.236159 0.235813 -100 
-100 -100 -100 -100 -100 -100 -100 -100 -100 -100 -100 -100 -100 -100 -100 -100 -100 -100 -100 -100 -100 -100 -100 -100 -100 -100 
-100 -100 -100 -100 -100 -100 -100 -100 -100 -100 -100 -100 -100 -100 -100 -100 -100 -100 -100 -100 -100 -100 -100 -100 -100 -100 
-100 -100 -100 -100 -100 -100 -100 -100 -100 -100 -100 -100 -100 -100 -100 -100 -100 -100 -100 -100 -100 -100 -100 -100 -100 -100 
-100 -100 0.482303 0.474400 0.459725 0.442097 0.423247 0.406141 0.391444 0.380615 0.373120 0.368396 0.365578 0.364573 0.364533 0.364141 0.362961 0.361581 0.359945 0.357963 0.355523 0.353011 0.350626 0.348816 0.347789 -100 
-100 -100 0.495875 0.487492 0.471849 0.453627 0.434439 0.417104 0.402225 0.391325 0.383958 0.379085 0.375913 0.374945 0.375206 0.374743 0.373077 0.371358 0.369572 0.367494 0.364946 0.362355 0.359926 0.358094 0.357055 -100 
-100 -100 0.521226 0.512003 0.494084 0.474839 0.455058 0.437305 0.422057 0.411024 0.404233 0.399024 0.394732 0.393667 0.394864 0.394291 0.391372 0.389178 0.387247 0.385053 0.382274 0.379559 0.377052 0.375179 0.374115 -100 
-100 -100 0.547212 0.537925 0.519886 0.500488 0.480451 0.462208 0.446232 0.434410 0.426875 0.421050 0.416283 0.414904 0.415931 0.415310 0.412437 0.410359 0.408542 0.406377 0.403538 0.400750 0.398193 0.396272 0.395160 -100 
-100 -100 0.571573 0.562979 0.546938 0.528290 0.508405 0.489613 0.472446 0.459152 0.449519 0.442826 0.438256 0.436379 0.436172 0.435582 0.434068 0.432738 0.431342 0.429367 0.426633 0.423830 0.421274 0.419289 0.418076 -100 
-100 -100 0.596574 0.588311 0.572985 0.554780 0.535067 0.515649 0.497096 0.482328 0.471195 0.463603 0.458632 0.456204 0.455450 0.454906 0.454066 0.453460 0.452596 0.450833 0.448082 0.445255 0.442739 0.440670 0.439279 -100 
-100 -100 0.620798 0.612499 0.596974 0.578883 0.559669 0.539600 0.519207 0.503073 0.490733 0.482353 0.476906 0.474062 0.473337 0.472807 0.471991 0.471873 0.471457 0.469856 0.467012 0.464144 0.461689 0.459533 0.457925 -100 
-100 -100 0.639101 0.630768 0.615133 0.596774 0.577134 0.556556 0.535607 0.518907 0.505991 0.497112 0.491233 0.487996 0.486970 0.486378 0.485745 0.485906 0.485760 0.484231 0.481270 0.478268 0.475706 0.473475 0.471821 -100 
-100 -100 0.651534 0.643251 0.627716 0.608827 0.587900 0.567000 0.546772 0.530294 0.517344 0.508253 0.502022 0.498391 0.496618 0.495921 0.495851 0.496275 0.496506 0.494986 0.491683 0.488385 0.485520 0.483215 0.481664 -100 
-100 -100 0.659745 0.651356 0.635378 0.615971 0.594359 0.573292 0.553463 0.537327 0.524544 0.515423 0.509009 0.505128 0.503090 0.502332 0.502489 0.503343 0.504346 0.502833 0.498762 0.494995 0.491837 0.489455 0.487953 -100 
-100 -100 0.665604 0.656850 0.639136 0.619157 0.597127 0.576026 0.556487 0.540650 0.528078 0.519013 0.512527 0.508529 0.506360 0.505619 0.506159 0.507815 0.511318 0.509856 0.503399 0.498915 0.495468 0.493030 0.491494 -100 
-100 -100 0.663833 0.655210 0.637705 0.617906 0.596018 0.575073 0.555730 0.540081 0.527660 0.518689 0.512255 0.508301 0.506157 0.505376 0.505820 0.507403 0.510913 0.509559 0.503303 0.499080 0.495903 0.493594 0.492054 -100 
-100 -100 0.653829 0.645874 0.630624 0.611798 0.590634 0.570063 0.550883 0.535353 0.523056 0.514222 0.507970 0.504244 0.502286 0.501409 0.501276 0.501883 0.502919 0.501736 0.498310 0.495415 0.493233 0.491252 0.489623 -100 
-100 -100 0.640256 0.632806 0.618675 0.600857 0.580671 0.560641 0.541601 0.526205 0.514094 0.505479 0.499518 0.496197 0.494637 0.493760 0.493157 0.493128 0.493428 0.492484 0.490317 0.488711 0.487902 0.486285 0.484169 -100 
-100 -100 0.620409 0.613414 0.600274 0.583607 0.564886 0.545566 0.526514 0.511305 0.499497 0.491208 0.485618 0.482789 0.481785 0.481006 0.480031 0.479691 0.479877 0.479225 0.477889 0.477621 0.479109 0.477845 0.474305 -100 
-100 -100 0.594251 0.587632 0.575236 0.559543 0.541897 0.523400 0.504883 0.490133 0.478782 0.470896 0.465642 0.463101 0.462330 0.461696 0.460772 0.460433 0.460640 0.460220 0.459334 0.459537 0.461434 0.460432 0.457007 -100 
-100 -100 0.559906 0.553635 0.541960 0.527249 0.510606 0.493054 0.475417 0.461293 0.450557 0.443131 0.438142 0.435642 0.434753 0.434270 0.433756 0.433622 0.433759 0.433506 0.432938 0.432867 0.433372 0.432560 0.430798 -100 
-100 -100 0.519265 0.513377 0.502586 0.489365 0.474712 0.458228 0.440686 0.426942 0.416890 0.409970 0.405144 0.402639 0.401675 0.401341 0.401185 0.401299 0.401528 0.401450 0.401131 0.401052 0.401158 0.400523 0.399449 -100 
-100 -100 0.471793 0.466322 0.456603 0.445338 0.434169 0.418878 0.400243 0.386681 0.377479 0.371149 0.366429 0.363969 0.363044 0.362854 0.362938 0.363228 0.363567 0.363640 0.363541 0.363630 0.363760 0.363282 0.362478 -100 
-100 -100 0.422731 0.417506 0.408278 0.397740 0.387555 0.373441 0.356085 0.343728 0.335571 0.330051 0.325919 0.323837 0.323127 0.323095 0.323312 0.323675 0.324049 0.324183 0.324172 0.324323 0.324476 0.324081 0.323393 -100 
-100 -100 0.375065 0.369907 0.360590 0.349487 0.337686 0.324645 0.310980 0.300755 0.293749 0.289172 0.286099 0.284656 0.284271 0.284389 0.284681 0.285040 0.285364 0.285466 0.285411 0.285424 0.285407 0.285016 0.284464 -100 
-100 -100 0.338050 0.332950 0.323613 0.312217 0.299894 0.287702 0.276156 0.267467 0.261348 0.257498 0.255163 0.254177 0.254012 0.254224 0.254551 0.254886 0.255147 0.255197 0.255062 0.254892 0.254665 0.254250 0.253818 -100 
-100 -100 0.316828 0.311774 0.302467 0.291018 0.278589 0.266882 0.256376 0.248468 0.242860 0.239406 0.237444 0.236677 0.236615 0.236869 0.237213 0.237534 0.237758 0.237776 0.237593 0.237314 0.236961 0.236529 0.236164 -100 
-100 -100 -100 -100 -100 -100 -100 -100 -100 -100 -100 -100 -100 -100 -100 -100 -100 -100 -100 -100 -100 -100 -100 -100 -100 -100 
-100 -100 -100 -100 -100 -100 -100 -100 -100 -100 -100 -100 -100 -100 -100 -100 -100 -100 -100 -100 -100 -100 -100 -100 -100 -100 
-100 -100 -100 -100 -100 -100 -100 -100 -100 -100 -100 -100 -100 -100 -100 -100 -100 -100 -100 -100 -100 -100 -100 -100 -100 -100 
-100 -100 0.485878 0.477429 0.461486 0.443149 0.423889 0.406655 0.392011 0.381358 0.374264 0.369483 0.366093 0.364629 0.364047 0.363368 0.362119 0.360597 0.358809 0.356803 0.354509 0.352218 0.350070 0.348434 0.347499 -100 
-100 -100 0.501981 0.492609 0.474427 0.454988 0.435181 0.417668 0.402906 0.392405 0.386104 0.381146 0.376660 0.374857 0.374263 0.373488 0.371960 0.370217 0.368311 0.366233 0.363877 0.361542 0.359370 0.357716 0.356768 -100 
-100 -100 0.536234 0.524873 0.498648 0.476936 0.456040 0.438049 0.423124 0.413193 0.410278 0.404941 0.396346 0.393463 0.392661 0.391722 0.389789 0.387791 0.385768 0.383610 0.381148 0.378733 0.376511 0.374819 0.373835 -100 
-100 -100 0.561909 0.550561 0.524369 0.502653 0.481636 0.463189 0.447475 0.436705 0.432989 0.427021 0.417959 0.414748 0.413765 0.412789 0.410931 0.409068 0.407165 0.405031 0.402497 0.400000 0.397725 0.395969 0.394910 -100 
-100 -100 0.576553 0.567246 0.549220 0.529902 0.510002 0.491143 0.473752 0.460640 0.451923 0.445083 0.439173 0.436445 0.435351 0.434482 0.433202 0.431905 0.430414 0.428423 0.425850 0.423301 0.421030 0.419176 0.417947 -100 
-100 -100 0.597679 0.589462 0.574078 0.556375 0.537753 0.518416 0.498923 0.483784 0.472693 0.464927 0.459406 0.456541 0.455213 0.454442 0.453685 0.453020 0.452039 0.450232 0.447607 0.445061 0.442914 0.440948 0.439423 -100 
-100 -100 0.619224 0.611500 0.597440 0.581113 0.565859 0.546008 0.522141 0.504874 0.492047 0.483436 0.477680 0.474528 0.473030 0.472305 0.471860 0.471683 0.471164 0.469512 0.466811 0.464309 0.462379 0.460310 0.458409 -100 
-100 -100 0.637019 0.629360 0.615348 0.598900 0.583312 0.563003 0.538594 0.520732 0.507272 0.498180 0.492094 0.488639 0.486916 0.486142 0.485837 0.485888 0.485617 0.484003 0.481125 0.478445 0.476361 0.474195 0.472250 -100 
-100 -100 0.650957 0.643053 0.627966 0.610070 0.590565 0.569896 0.548714 0.531717 0.518463 0.509258 0.502981 0.499285 0.497291 0.496414 0.496213 0.496416 0.496588 0.494909 0.491400 0.488218 0.485573 0.483302 0.481612 -100 
-100 -100 0.661583 0.653135 0.636052 0.616916 0.595881 0.574988 0.554840 0.538446 0.525478 0.516323 0.509971 0.506138 0.504001 0.503063 0.502987 0.503610 0.505053 0.503315 0.498368 0.494469 0.491324 0.488954 0.487433 -100 
-100 -100 0.677151 0.667132 0.641506 0.620407 0.598168 0.577138 0.557504 0.541518 0.528821 0.519777 0.513444 0.509588 0.507427 0.506527 0.506901 0.508822 0.516738 0.515010 0.503587 0.498319 0.494633 0.492183 0.490681 -100 
-100 -100 0.675601 0.665653 0.640121 0.619072 0.596838 0.575935 0.556560 0.540804 0.528284 0.519367 0.513138 0.509386 0.507300 0.506359 0.506578 0.508349 0.516213 0.514588 0.503414 0.498472 0.495139 0.492837 0.491290 -100 
-100 -100 0.656461 0.648233 0.631431 0.612392 0.591190 0.570695 0.551573 0.535975 0.523607 0.514850 0.508847 0.505387 0.503546 0.502479 0.501860 0.501964 0.503216 0.501791 0.497678 0.494917 0.493295 0.491385 0.489346 -100 
-100 -100 0.641218 0.633722 0.619129 0.601257 0.580945 0.560984 0.542125 0.526705 0.514535 0.506024 0.500383 0.497443 0.496111 0.495031 0.493775 0.492963 0.492739 0.491601 0.489655 0.488846 0.489728 0.488253 0.484845 -100 
-100 -100 0.620802 0.613818 0.600577 0.583798 0.564629 0.545362 0.526810 0.511662 0.499822 0.491662 0.486463 0.484136 0.483454 0.482462 0.480688 0.479332 0.478573 0.477812 0.477584 0.479298 0.490790 0.489747 0.476949 -100 
-100 -100 0.594583 0.588004 0.575619 0.559934 0.542007 0.523561 0.505383 0.490609 0.479203 0.471419 0.466498 0.464416 0.463953 0.463112 0.461406 0.460080 0.459354 0.458854 0.459130 0.461359 0.473247 0.472478 0.459836 -100 
-100 -100 0.560208 0.554051 0.542669 0.528469 0.512658 0.495179 0.476846 0.462333 0.451456 0.444029 0.439113 0.436812 0.436070 0.435394 0.434289 0.433456 0.432985 0.432637 0.432604 0.433506 0.435862 0.435229 0.432126 -100 
-100 -100 0.519622 0.513955 0.503822 0.491965 0.479921 0.463549 0.443651 0.428895 0.418651 0.411584 0.406395 0.403727 0.402682 0.402153 0.401610 0.401286 0.401144 0.401006 0.401015 0.401512 0.402520 0.402031 0.400438 -100 
-100 -100 0.472268 0.467162 0.458790 0.450525 0.450429 0.435276 0.405978 0.390062 0.380497 0.373841 0.368109 0.365086 0.363871 0.363472 0.363300 0.363320 0.363438 0.363497 0.363661 0.364221 0.364880 0.364538 0.363553 -100 
-100 -100 0.423183 0.418319 0.410431 0.402894 0.403742 0.389762 0.361780 0.347086 0.338619 0.332773 0.327564 0.324866 0.323831 0.323609 0.323641 0.323820 0.324043 0.324182 0.324394 0.324956 0.325551 0.325277 0.324452 -100 
-100 -100 0.375360 0.370409 0.361734 0.351988 0.342861 0.329918 0.313825 0.302638 0.295528 0.290791 0.287213 0.285443 0.284860 0.284841 0.284991 0.285207 0.285412 0.285500 0.285581 0.285872 0.286155 0.285848 0.285206 -100 
-100 -100 0.338262 0.333266 0.324228 0.313388 0.302077 0.289943 0.277528 0.268491 0.262327 0.258427 0.255907 0.254787 0.254517 0.254631 0.254840 0.255052 0.255207 0.255218 0.255142 0.255118 0.255060 0.254694 0.254215 -100 
-100 -100 0.317009 0.312009 0.302838 0.291619 0.279512 0.267842 0.257107 0.249090 0.243483 0.240027 0.238012 0.237195 0.237073 0.237248 0.237486 0.237693 0.237818 0.237786 0.237618 0.237414 0.237154 0.236753 0.236367 -100 
-100 -100 -100 -100 -100 -100 -100 -100 -100 -100 -100 -100 -100 -100 -100 -100 -100 -100 -100 -100 -100 -100 -100 -100 -100 -100 
-100 -100 -100 -100 -100 -100 -100 -100 -100 -100 -100 -100 -100 -100 -100 -100 -100 -100 -100 -100 -100 -100 -100 -100 -100 -100 
-100 -100 -100 -100 -100 -100 -100 -100 -100 -100 -100 -100 -100 -100 -100 -100 -100 -100 -100 -100 -100 -100 -100 -100 -100 -100 
-100 -100 0.486729 0.478237 0.462224 0.443831 0.424553 0.407345 0.392758 0.382157 0.375085 0.370228 0.366646 0.364918 0.364012 0.363050 0.361572 0.359831 0.357866 0.355794 0.353564 0.351419 0.349439 0.347928 0.347052 -100 
-100 -100 0.502901 0.493472 0.475193 0.455674 0.435831 0.418340 0.403646 0.393229 0.386993 0.381955 0.377215 0.375078 0.374086 0.373022 0.371319 0.369388 0.367312 0.365181 0.362913 0.360751 0.358768 0.357247 0.356355 -100 
-100 -100 0.537204 0.525775 0.499431 0.477618 0.456670 0.438702 0.423872 0.414079 0.411314 0.405893 0.396934 0.393599 0.392267 0.391031 0.389020 0.386882 0.384697 0.382502 0.380167 0.377963 0.375959 0.374411 0.373478 -100 
-100 -100 0.562732 0.551348 0.525077 0.503294 0.482244 0.463839 0.448229 0.437607 0.434050 0.428012 0.418594 0.414938 0.413428 0.412158 0.410210 0.408189 0.406103 0.403934 0.401540 0.399272 0.397230 0.395627 0.394614 -100 
-100 -100 0.577002 0.567723 0.549734 0.530454 0.510595 0.491805 0.474517 0.461523 0.452918 0.446030 0.439885 0.436851 0.435385 0.434223 0.432722 0.431175 0.429464 0.427413 0.424972 0.422667 0.420657 0.418952 0.417755 -100 
-100 -100 0.597635 0.589534 0.574333 0.556803 0.538319 0.519098 0.499723 0.484702 0.473720 0.465932 0.460249 0.457180 0.455592 0.454528 0.453445 0.452440 0.451187 0.449306 0.446832 0.444577 0.442743 0.440934 0.439416 -100 
-100 -100 0.618737 0.611208 0.597456 0.581423 0.566393 0.546710 0.522990 0.505865 0.493199 0.484587 0.478665 0.475356 0.473649 0.472633 0.471805 0.471221 0.470384 0.468653 0.466144 0.463992 0.462465 0.460565 0.458612 -100 
-100 -100 0.636343 0.628915 0.615262 0.599161 0.583834 0.563721 0.539463 0.521733 0.508418 0.499336 0.493111 0.489532 0.487626 0.486580 0.485885 0.485517 0.484911 0.483217 0.480528 0.478187 0.476487 0.474487 0.472490 -100 
-100 -100 0.650355 0.642660 0.627913 0.610351 0.591109 0.570624 0.549563 0.532647 0.519455 0.510250 0.503909 0.500130 0.497991 0.496863 0.496297 0.496106 0.495945 0.494169 0.490811 0.487890 0.485515 0.483379 0.481697 -100 
-100 -100 0.661125 0.652856 0.636069 0.617232 0.596439 0.575709 0.555651 0.539289 0.526326 0.517163 0.510788 0.506904 0.504641 0.503474 0.503060 0.503290 0.504361 0.502512 0.497723 0.494031 0.491079 0.488822 0.487335 -100 
-100 -100 0.676830 0.666964 0.641588 0.620746 0.598719 0.577830 0.558263 0.542276 0.529551 0.520498 0.514170 0.510284 0.508010 0.506896 0.506932 0.508418 0.515829 0.513983 0.502828 0.497777 0.494264 0.491916 0.490457 -100 
-100 -100 0.675462 0.665631 0.640284 0.619429 0.597356 0.576578 0.557268 0.541511 0.528960 0.520043 0.513826 0.510047 0.507846 0.506704 0.506599 0.507942 0.515297 0.513557 0.502646 0.497905 0.494721 0.492520 0.491022 -100 
-100 -100 0.656616 0.648438 0.631715 0.612771 0.591655 0.571256 0.552221 0.536657 0.524295 0.515545 0.509542 0.506039 0.504074 0.502805 0.501890 0.501625 0.502500 0.500958 0.496986 0.494379 0.492882 0.491065 0.489083 -100 
-100 -100 0.641720 0.634197 0.619549 0.601640 0.581304 0.561408 0.542682 0.527349 0.515238 0.506749 0.501087 0.498079 0.496598 0.495307 0.493764 0.492597 0.492025 0.490769 0.488942 0.488289 0.489306 0.487927 0.484574 -100 
-100 -100 0.621657 0.614570 0.601105 0.584146 0.564800 0.545574 0.527243 0.512250 0.500546 0.492426 0.487166 0.484742 0.483879 0.482668 0.480611 0.478885 0.477746 0.476865 0.476788 0.478683 0.490333 0.489392 0.476639 -100 
-100 -100 0.595535 0.588831 0.576177 0.560270 0.542135 0.523718 0.505757 0.491145 0.479883 0.472154 0.467179 0.465002 0.464357 0.463309 0.461331 0.459645 0.458541 0.457920 0.458329 0.460720 0.472747 0.472074 0.459470 -100 
-100 -100 0.561079 0.554803 0.543208 0.528838 0.512915 0.495456 0.477241 0.462840 0.452062 0.444688 0.439760 0.437391 0.436508 0.435644 0.434290 0.433144 0.432367 0.431885 0.431900 0.432900 0.435346 0.434777 0.431707 -100 
-100 -100 0.520529 0.514733 0.504373 0.492363 0.480261 0.463903 0.444063 0.429383 0.419215 0.412198 0.407010 0.404287 0.403124 0.402431 0.401671 0.401084 0.400686 0.400410 0.400410 0.400949 0.402004 0.401551 0.399978 -100 
-100 -100 0.473325 0.468058 0.459394 0.450963 0.450853 0.435709 0.406402 0.390531 0.381020 0.374409 0.368683 0.365610 0.364288 0.363748 0.363389 0.363184 0.363079 0.363005 0.363130 0.363698 0.364374 0.364050 0.363076 -100 
-100 -100 0.424133 0.419130 0.410978 0.403297 0.404140 0.390176 0.362178 0.347519 0.339094 0.333298 0.328097 0.325353 0.324216 0.323877 0.323748 0.323731 0.323754 0.323775 0.323939 0.324488 0.325077 0.324818 0.324002 -100 
-100 -100 0.375967 0.370939 0.362124 0.352301 0.343169 0.330245 0.314175 0.303033 0.295974 0.291281 0.287714 0.285909 0.285245 0.285119 0.285128 0.285178 0.285219 0.285195 0.285221 0.285489 0.285764 0.285461 0.284823 -100 
-100 -100 0.338650 0.333619 0.324521 0.313649 0.302342 0.290229 0.277847 0.268859 0.262749 0.258891 0.256385 0.255239 0.254903 0.254920 0.255003 0.255074 0.255091 0.255002 0.254869 0.254819 0.254751 0.254386 0.253910 -100 
-100 -100 0.317310 0.312291 0.303092 0.291859 0.279758 0.268110 0.257412 0.249444 0.243891 0.240476 0.238477 0.237638 0.237457 0.237542 0.237663 0.237742 0.237744 0.237621 0.237397 0.237167 0.236897 0.236497 0.236114 -100 
-100 -100 -100 -100 -100 -100 -100 -100 -100 -100 -100 -100 -100 -100 -100 -100 -100 -100 -100 -100 -100 -100 -100 -100 -100 -100 
-100 -100 -100 -100 -100 -100 -100 -100 -100 -100 -100 -100 -100 -100 -100 -100 -100 -100 -100 -100 -100 -100 -100 -100 -100 -100 
-100 -100 -100 -100 -100 -100 -100 -100 -100 -100 -100 -100 -100 -100 -100 -100 -100 -100 -100 -100 -100 -100 -100 -100 -100 -100 
-100 -100 0.484872 0.476820 0.461897 0.444074 0.425148 0.408123 0.393624 0.383001 0.375649 0.370708 0.367238 0.365374 0.364242 0.363017 0.361264 0.359285 0.357130 0.354966 0.352748 0.350689 0.348828 0.347389 0.346533 -100 
-100 -100 0.498698 0.490113 0.474120 0.455615 0.436293 0.419028 0.404404 0.393849 0.386833 0.381721 0.377608 0.375467 0.374299 0.372977 0.370990 0.368817 0.366547 0.364333 0.362104 0.360069 0.358243 0.356807 0.355925 -100 
-100 -100 0.524277 0.514801 0.496425 0.476814 0.456851 0.439178 0.424301 0.413869 0.407862 0.402383 0.396568 0.393786 0.392542 0.391068 0.388682 0.386273 0.383876 0.381608 0.379361 0.377350 0.375572 0.374129 0.373197 -100 
-100 -100 0.549805 0.540348 0.521983 0.502335 0.482191 0.464075 0.448501 0.437320 0.430614 0.424551 0.418276 0.415198 0.413801 0.412272 0.409894 0.407544 0.405211 0.402967 0.400707 0.398696 0.396939 0.395466 0.394462 -100 
-100 -100 0.572841 0.564317 0.548375 0.529832 0.510082 0.491512 0.474716 0.461900 0.452801 0.445964 0.440471 0.437495 0.435919 0.434446 0.432472 0.430486 0.428447 0.426323 0.424082 0.422105 0.420462 0.418934 0.417747 -100 
-100 -100 0.596180 0.588292 0.573565 0.555918 0.536650 0.517609 0.499470 0.485155 0.474528 0.466883 0.461261 0.458143 0.456477 0.455058 0.453321 0.451703 0.450004 0.448047 0.445867 0.444039 0.442664 0.441087 0.439597 -100 
-100 -100 0.618839 0.611176 0.596765 0.579632 0.561157 0.541629 0.521761 0.506198 0.494704 0.486339 0.480049 0.476651 0.474972 0.473561 0.471843 0.470459 0.469055 0.467251 0.465174 0.463571 0.462985 0.461361 0.459059 -100 
-100 -100 0.636575 0.628974 0.614612 0.597374 0.578603 0.558633 0.538214 0.522049 0.509934 0.501089 0.494462 0.490787 0.488916 0.487483 0.485915 0.484757 0.483564 0.481812 0.479620 0.477854 0.477122 0.475404 0.473055 -100 
-100 -100 0.649378 0.641762 0.627331 0.609505 0.589420 0.569090 0.549266 0.533087 0.520449 0.511372 0.504867 0.500987 0.498766 0.497310 0.496112 0.495279 0.494371 0.492576 0.489932 0.487566 0.485747 0.483872 0.482210 -100 
-100 -100 0.658091 0.650266 0.635238 0.616766 0.595918 0.575351 0.555809 0.539783 0.527064 0.517933 0.511438 0.507425 0.505000 0.503552 0.502644 0.502199 0.501816 0.499982 0.496687 0.493703 0.491311 0.489290 0.487808 -100 
-100 -100 0.664425 0.656141 0.639212 0.620032 0.598662 0.577987 0.558653 0.542813 0.530166 0.521082 0.514629 0.510578 0.508087 0.506685 0.506055 0.506155 0.507193 0.505382 0.500708 0.497156 0.494684 0.492586 0.490899 -100 
-100 -100 0.663268 0.654987 0.638052 0.618848 0.597464 0.576881 0.557737 0.542087 0.529590 0.520612 0.514233 0.510231 0.507765 0.506347 0.505663 0.505712 0.506755 0.505046 0.500558 0.497218 0.494949 0.492962 0.491295 -100 
-100 -100 0.654276 0.646456 0.631383 0.612812 0.591859 0.571571 0.552699 0.537290 0.525042 0.516234 0.509979 0.506138 0.503804 0.502307 0.501221 0.500597 0.500213 0.498683 0.495981 0.493694 0.492011 0.490329 0.488841 -100 
-100 -100 0.641936 0.634357 0.619899 0.601864 0.581451 0.561615 0.543112 0.528049 0.516195 0.507652 0.501577 0.498033 0.495993 0.494468 0.492967 0.491794 0.490848 0.489562 0.487973 0.486949 0.486659 0.485353 0.483372 -100 
-100 -100 0.623750 0.616321 0.601937 0.584464 0.564761 0.545549 0.527567 0.513020 0.501906 0.493740 0.487734 0.484533 0.482881 0.481417 0.479594 0.478057 0.476870 0.475874 0.475262 0.475692 0.477867 0.476932 0.473415 -100 
-100 -100 0.597978 0.590833 0.577039 0.560409 0.541697 0.523260 0.505794 0.491727 0.481104 0.473370 0.467711 0.464798 0.463384 0.462085 0.460347 0.458848 0.457720 0.456936 0.456703 0.457546 0.460082 0.459377 0.455954 -100 
-100 -100 0.563003 0.556278 0.543721 0.528350 0.511221 0.493714 0.476544 0.462819 0.452457 0.445180 0.440086 0.437342 0.435978 0.434909 0.433627 0.432514 0.431640 0.430994 0.430686 0.430990 0.431840 0.431236 0.429561 -100 
-100 -100 0.522628 0.516229 0.504491 0.490680 0.475808 0.459350 0.441964 0.428451 0.418645 0.411859 0.407001 0.404305 0.402952 0.402109 0.401280 0.400579 0.399991 0.399508 0.399225 0.399323 0.399619 0.399106 0.398090 -100 
-100 -100 0.475978 0.469824 0.458853 0.446929 0.435844 0.420547 0.401662 0.388180 0.379123 0.372906 0.368174 0.365542 0.364274 0.363638 0.363141 0.362742 0.362388 0.362063 0.361885 0.362035 0.362248 0.361832 0.361064 -100 
-100 -100 0.426606 0.420755 0.410359 0.399240 0.389189 0.375073 0.357441 0.345137 0.337100 0.331687 0.327550 0.325314 0.324298 0.323874 0.323587 0.323358 0.323130 0.322893 0.322756 0.322903 0.323083 0.322718 0.322050 -100 
-100 -100 0.377413 0.371922 0.362000 0.350586 0.338788 0.325785 0.312123 0.302014 0.295154 0.290689 0.287631 0.286068 0.285429 0.285208 0.285063 0.284921 0.284742 0.284508 0.284298 0.284262 0.284238 0.283856 0.283315 -100 
-100 -100 0.339443 0.334200 0.324610 0.313091 0.300785 0.288653 0.277181 0.268627 0.262660 0.258925 0.256619 0.255546 0.255171 0.255085 0.255027 0.254933 0.254771 0.254522 0.254222 0.253981 0.253731 0.253317 0.252894 -100 
-100 -100 0.317829 0.312709 0.303294 0.291793 0.279383 0.267741 0.257340 0.249574 0.244120 0.240781 0.238856 0.238019 0.237772 0.237752 0.237740 0.237673 0.237521 0.237266 0.236919 0.236563 0.236183 0.235750 0.235394 -100 
-100 -100 -100 -100 -100 -100 -100 -100 -100 -100 -100 -100 -100 -100 -100 -100 -100 -100 -100 -100 -100 -100 -100 -100 -100 -100 
-100 -100 -100 -100 -100 -100 -100 -100 -100 -100 -100 -100 -100 -100 -100 -100 -100 -100 -100 -100 -100 -100 -100 -100 -100 -100 
-100 -100 -100 -100 -100 -100 -100 -100 -100 -100 -100 -100 -100 -100 -100 -100 -100 -100 -100 -100 -100 -100 -100 -100 -100 -100 
-100 -100 0.483624 0.475926 0.461648 0.444332 0.425763 0.408981 0.394677 0.384236 0.377035 0.372029 0.368302 0.366209 0.364898 0.363420 0.361335 0.359078 0.356723 0.354454 0.352217 0.350217 0.348440 0.347030 0.346149 -100 
-100 -100 0.496383 0.488348 0.473434 0.455660 0.436791 0.419822 0.405468 0.395244 0.388574 0.383419 0.378911 0.376478 0.375185 0.373592 0.371158 0.368638 0.366141 0.363824 0.361611 0.359694 0.358016 0.356627 0.355703 -100 
-100 -100 0.519667 0.511117 0.494973 0.476494 0.457138 0.439837 0.425356 0.415497 0.410007 0.404531 0.398256 0.395115 0.393972 0.392191 0.389029 0.386130 0.383443 0.381078 0.378909 0.377116 0.375589 0.374228 0.373231 -100 
-100 -100 0.545257 0.536682 0.520460 0.501848 0.482226 0.464469 0.449361 0.438844 0.432737 0.426723 0.420014 0.416604 0.415340 0.413484 0.410252 0.407339 0.404675 0.402347 0.400237 0.398548 0.397143 0.395797 0.394731 -100 
-100 -100 0.570891 0.562750 0.547507 0.529331 0.509710 0.491402 0.475154 0.463017 0.454623 0.447897 0.442000 0.438805 0.437232 0.435422 0.432718 0.430129 0.427714 0.425533 0.423551 0.422038 0.420904 0.419571 0.418304 -100 
-100 -100 0.596185 0.588236 0.573164 0.555204 0.535552 0.516698 0.499398 0.486017 0.476379 0.468941 0.462878 0.459653 0.458157 0.456367 0.453657 0.451235 0.449051 0.447065 0.445309 0.444178 0.443608 0.442315 0.440645 -100 
-100 -100 0.621254 0.613023 0.596848 0.578590 0.558859 0.539475 0.521201 0.507143 0.497618 0.489557 0.482147 0.478651 0.477536 0.475714 0.472484 0.469980 0.467956 0.466151 0.464697 0.464109 0.465377 0.464115 0.460777 -100 
-100 -100 0.639137 0.630925 0.614737 0.596322 0.576264 0.556415 0.537565 0.522871 0.512689 0.504135 0.496397 0.492628 0.491319 0.489497 0.486470 0.484250 0.482482 0.480766 0.479229 0.478498 0.479654 0.478313 0.474924 -100 
-100 -100 0.649910 0.642095 0.627102 0.608785 0.588208 0.567985 0.548909 0.533534 0.521737 0.512830 0.505946 0.501986 0.499921 0.498167 0.496170 0.494704 0.493401 0.491690 0.489612 0.488009 0.487074 0.485530 0.483696 -100 
-100 -100 0.657317 0.649585 0.634810 0.616327 0.595379 0.574916 0.555737 0.540090 0.527713 0.518631 0.511946 0.507808 0.505323 0.503664 0.502375 0.501598 0.500840 0.499130 0.496480 0.494111 0.492380 0.490626 0.489054 -100 
-100 -100 0.661564 0.653722 0.638429 0.619693 0.598482 0.577926 0.558775 0.543109 0.530580 0.521466 0.514852 0.510621 0.507971 0.506405 0.505566 0.505353 0.505363 0.503706 0.500413 0.497589 0.496066 0.494193 0.492082 -100 
-100 -100 0.660616 0.652752 0.637429 0.618663 0.597455 0.576977 0.557970 0.542453 0.530041 0.520999 0.514407 0.510147 0.507446 0.505881 0.505099 0.504948 0.505031 0.503476 0.500305 0.497590 0.496162 0.494364 0.492295 -100 
-100 -100 0.654156 0.646361 0.631483 0.612904 0.591939 0.571714 0.553005 0.537807 0.525760 0.516884 0.510274 0.506024 0.503325 0.501669 0.500620 0.500063 0.499542 0.498139 0.495859 0.493825 0.492368 0.490833 0.489406 -100 
-100 -100 0.643486 0.635623 0.620609 0.602172 0.581545 0.561730 0.543475 0.528818 0.517483 0.508877 0.502115 0.497892 0.495271 0.493542 0.492184 0.491207 0.490338 0.489146 0.487690 0.486677 0.486251 0.485059 0.483393 -100 
-100 -100 0.627698 0.619606 0.603314 0.584964 0.564800 0.545570 0.527979 0.514179 0.504379 0.496162 0.488679 0.484401 0.481908 0.480185 0.478608 0.477356 0.476312 0.475363 0.474698 0.474834 0.476207 0.475344 0.472685 -100 
-100 -100 0.602354 0.594436 0.578533 0.560816 0.541473 0.522987 0.506002 0.492760 0.483493 0.475751 0.468674 0.464726 0.462484 0.460917 0.459398 0.458140 0.457107 0.456309 0.455946 0.456412 0.458068 0.457395 0.454832 -100 
-100 -100 0.566282 0.558850 0.544873 0.528302 0.510301 0.492707 0.476145 0.463120 0.453409 0.446213 0.440641 0.437360 0.435469 0.434173 0.432955 0.431910 0.431006 0.430269 0.429803 0.429834 0.430264 0.429655 0.428326 -100 
-100 -100 0.526594 0.519242 0.505591 0.489955 0.473570 0.456953 0.440601 0.427939 0.418544 0.411950 0.407175 0.404370 0.402772 0.401754 0.400847 0.400051 0.399309 0.398645 0.398129 0.397904 0.397851 0.397286 0.396448 -100 
-100 -100 0.481679 0.474110 0.460199 0.445463 0.431805 0.416253 0.399167 0.386847 0.378070 0.372145 0.367956 0.365552 0.364248 0.363483 0.362836 0.362244 0.361655 0.361083 0.360598 0.360327 0.360127 0.359614 0.358993 -100 
-100 -100 0.432065 0.424856 0.411598 0.397750 0.385152 0.370795 0.354968 0.343779 0.335955 0.330825 0.327291 0.325351 0.324360 0.323823 0.323366 0.322919 0.322439 0.321943 0.321489 0.321202 0.320960 0.320484 0.319952 -100 
-100 -100 0.380415 0.374187 0.362734 0.349813 0.336660 0.323537 0.310841 0.301390 0.294708 0.290423 0.287676 0.286252 0.285586 0.285247 0.284938 0.284599 0.284200 0.283749 0.283285 0.282917 0.282571 0.282102 0.281656 -100 
-100 -100 0.340880 0.335318 0.325081 0.312910 0.300029 0.287858 0.276812 0.268575 0.262732 0.259095 0.256907 0.255854 0.255409 0.255203 0.254997 0.254736 0.254394 0.253976 0.253498 0.253044 0.252595 0.252123 0.251749 -100 
-100 -100 0.318648 0.313380 0.303678 0.291883 0.279231 0.267582 0.257379 0.249785 0.244425 0.241145 0.239256 0.238390 0.238056 0.237918 0.237768 0.237551 0.237244 0.236848 0.236365 0.235867 0.235361 0.234887 0.234553 -100 
-100 -100 -100 -100 -100 -100 -100 -100 -100 -100 -100 -100 -100 -100 -100 -100 -100 -100 -100 -100 -100 -100 -100 -100 -100 -100 
-100 -100 -100 -100 -100 -100 -100 -100 -100 -100 -100 -100 -100 -100 -100 -100 -100 -100 -100 -100 -100 -100 -100 -100 -100 -100 
-100 -100 -100 -100 -100 -100 -100 -100 -100 -100 -100 -100 -100 -100 -100 -100 -100 -100 -100 -100 -100 -100 -100 -100 -100 -100 
-100 -100 0.483072 0.475568 0.461646 0.444660 0.426390 0.409857 0.395828 0.385741 0.379032 0.373979 0.369703 0.367293 0.365920 0.364219 0.361695 0.359169 0.356637 0.354276 0.352014 0.350051 0.348337 0.346925 0.345993 -100 
-100 -100 0.495611 0.487799 0.473302 0.455889 0.437346 0.420674 0.406743 0.397246 0.391774 0.386603 0.380919 0.377942 0.376756 0.374902 0.371718 0.368804 0.366080 0.363672 0.361468 0.359650 0.358104 0.356732 0.355737 -100 
-100 -100 0.518372 0.510091 0.494632 0.476551 0.457553 0.440629 0.426872 0.418522 0.415960 0.410534 0.401575 0.397478 0.399097 0.396978 0.390113 0.386475 0.383401 0.380942 0.378841 0.377251 0.375984 0.374678 0.373568 -100 
-100 -100 0.544103 0.535746 0.520087 0.501772 0.482429 0.465030 0.450690 0.441752 0.438636 0.432717 0.423354 0.419023 0.420601 0.418394 0.411348 0.407630 0.404547 0.402145 0.400176 0.398794 0.397780 0.396537 0.395324 -100 
-100 -100 0.570994 0.562839 0.547384 0.529171 0.509572 0.491505 0.475878 0.464784 0.458124 0.451522 0.444240 0.440566 0.439320 0.437204 0.433394 0.430160 0.427403 0.425192 0.423498 0.422472 0.422312 0.421145 0.419294 -100 
-100 -100 0.598489 0.590081 0.573541 0.554945 0.534962 0.516259 0.499676 0.487396 0.479739 0.472499 0.465005 0.461555 0.460646 0.458543 0.454464 0.451188 0.448578 0.446602 0.445330 0.445031 0.446533 0.445489 0.442344 -100 
-100 -100 0.629163 0.619475 0.598537 0.578430 0.557720 0.538431 0.521386 0.509311 0.505270 0.497505 0.485468 0.481515 0.481698 0.479513 0.473908 0.470041 0.467434 0.465695 0.465339 0.466696 0.479004 0.478074 0.464563 -100 
-100 -100 0.647057 0.637370 0.616414 0.596117 0.575051 0.555268 0.537604 0.524831 0.520037 0.511770 0.499474 0.495271 0.495246 0.493092 0.487777 0.484268 0.481977 0.480368 0.479954 0.481195 0.493473 0.492486 0.478874 -100 
-100 -100 0.652328 0.643993 0.627452 0.608400 0.587400 0.567228 0.548708 0.534169 0.523950 0.515207 0.507203 0.503153 0.501596 0.499631 0.496603 0.494527 0.492990 0.491409 0.489916 0.489203 0.490728 0.489491 0.485890 -100 
-100 -100 0.657580 0.649746 0.634663 0.615988 0.594902 0.574486 0.555573 0.540277 0.528461 0.519438 0.512367 0.508154 0.505777 0.504004 0.502358 0.501432 0.500656 0.499116 0.496921 0.495138 0.495150 0.493642 0.490853 -100 
-100 -100 0.660487 0.652774 0.638027 0.619402 0.598240 0.577736 0.558702 0.543171 0.530797 0.521674 0.514904 0.510578 0.507897 0.506279 0.505377 0.505230 0.505151 0.503702 0.501254 0.499245 0.504726 0.503050 0.494390 -100 
-100 -100 0.659704 0.651960 0.637173 0.618520 0.597371 0.576935 0.558009 0.542590 0.530292 0.521215 0.514434 0.510013 0.507200 0.505594 0.504850 0.504851 0.504892 0.503544 0.501170 0.499200 0.504685 0.503058 0.494471 -100 
-100 -100 0.655112 0.647190 0.631825 0.613076 0.592014 0.571800 0.553200 0.538204 0.526551 0.517634 0.510533 0.505961 0.503024 0.501287 0.500303 0.499924 0.499559 0.498324 0.496313 0.494608 0.494279 0.492905 0.490673 -100 
-100 -100 0.646858 0.638511 0.621703 0.602681 0.581769 0.561933 0.543886 0.529733 0.519565 0.510923 0.502892 0.497997 0.494943 0.493059 0.491757 0.490928 0.490197 0.489146 0.487940 0.487311 0.487891 0.486856 0.484514 -100 
-100 -100 0.641061 0.631398 0.606274 0.586171 0.565220 0.545932 0.528806 0.516285 0.512246 0.503997 0.490663 0.484907 0.481617 0.479644 0.478100 0.476968 0.476029 0.475201 0.474865 0.475640 0.479598 0.478884 0.473993 -100 
-100 -100 0.616186 0.606603 0.581696 0.562076 0.541865 0.523299 0.506793 0.494870 0.491375 0.483629 0.470750 0.465341 0.462296 0.460455 0.458925 0.457723 0.456723 0.455987 0.455896 0.456938 0.461095 0.460540 0.455759 -100 
-100 -100 0.571712 0.563377 0.546795 0.529043 0.510538 0.492835 0.476432 0.464021 0.455546 0.448400 0.441674 0.437784 0.435449 0.433927 0.432623 0.431523 0.430546 0.429765 0.429334 0.429530 0.430447 0.429895 0.428193 -100 
-100 -100 0.532461 0.523966 0.507797 0.490691 0.474088 0.457289 0.440570 0.428225 0.419303 0.412809 0.407759 0.404756 0.402920 0.401709 0.400640 0.399685 0.398776 0.397974 0.397351 0.397040 0.397040 0.396472 0.395545 -100 
-100 -100 0.490194 0.480874 0.463490 0.446974 0.435083 0.419260 0.399445 0.386871 0.378093 0.372286 0.368253 0.365882 0.364476 0.363547 0.362696 0.361882 0.361062 0.360293 0.359599 0.359087 0.358681 0.358121 0.357558 -100 
-100 -100 0.440435 0.431509 0.414795 0.399204 0.388445 0.373832 0.355234 0.343762 0.335861 0.330843 0.327532 0.325671 0.324614 0.323929 0.323262 0.322584 0.321862 0.321158 0.320475 0.319907 0.319401 0.318862 0.318407 -100 
-100 -100 0.384902 0.377759 0.364451 0.350354 0.337142 0.323881 0.310782 0.301472 0.294854 0.290655 0.288022 0.286612 0.285860 0.285377 0.284880 0.284336 0.283726 0.283093 0.282436 0.281841 0.281282 0.280755 0.280367 -100 
-100 -100 0.342927 0.336990 0.325993 0.313293 0.300242 0.288021 0.276966 0.268862 0.263087 0.259496 0.257337 0.256244 0.255697 0.255356 0.254984 0.254552 0.254035 0.253467 0.252841 0.252231 0.251641 0.251125 0.250778 -100 
-100 -100 0.319726 0.314297 0.304281 0.292239 0.279452 0.267791 0.257662 0.250169 0.244871 0.241618 0.239719 0.238792 0.238352 0.238085 0.237785 0.237417 0.236958 0.236431 0.235828 0.235216 0.234612 0.234102 0.233778 -100 
-100 -100 -100 -100 -100 -100 -100 -100 -100 -100 -100 -100 -100 -100 -100 -100 -100 -100 -100 -100 -100 -100 -100 -100 -100 -100 
-100 -100 -100 -100 -100 -100 -100 -100 -100 -100 -100 -100 -100 -100 -100 -100 -100 -100 -100 -100 -100 -100 -100 -100 -100 -100 
-100 -100 -100 -100 -100 -100 -100 -100 -100 -100 -100 -100 -100 -100 -100 -100 -100 -100 -100 -100 -100 -100 -100 -100 -100 -100 
-100 -100 0.482613 0.475254 0.461583 0.444858 0.426822 0.410474 0.396571 0.386537 0.379804 0.374689 0.370319 0.367772 0.366249 0.364436 0.361854 0.359309 0.356769 0.354390 0.352103 0.350129 0.348412 0.346979 0.346017 -100 
-100 -100 0.494988 0.487345 0.473143 0.456012 0.437708 0.421218 0.407408 0.397952 0.392438 0.387211 0.381459 0.378359 0.377029 0.375074 0.371853 0.368944 0.366237 0.363827 0.361610 0.359799 0.358269 0.356887 0.355861 -100 
-100 -100 0.517508 0.509428 0.494333 0.476555 0.457789 0.441037 0.427389 0.419062 0.416414 0.410946 0.401986 0.397798 0.399287 0.397084 0.390207 0.386602 0.383571 0.381132 0.379038 0.377480 0.376259 0.374962 0.373825 -100 
-100 -100 0.543270 0.535092 0.519747 0.501674 0.482504 0.465254 0.451027 0.442127 0.438943 0.433013 0.423676 0.419277 0.420742 0.418463 0.411400 0.407706 0.404659 0.402294 0.400354 0.399028 0.398079 0.396872 0.395650 -100 
-100 -100 0.570501 0.562430 0.547109 0.528986 0.509451 0.491486 0.475997 0.465004 0.458376 0.451795 0.444525 0.440806 0.439480 0.437282 0.433412 0.430157 0.427412 0.425229 0.423579 0.422627 0.422549 0.421437 0.419605 -100 
-100 -100 0.598308 0.589890 0.573310 0.554638 0.534585 0.515937 0.499529 0.487417 0.479867 0.472691 0.465231 0.461777 0.460834 0.458647 0.454456 0.451107 0.448477 0.446523 0.445304 0.445086 0.446672 0.445708 0.442617 -100 
-100 -100 0.629192 0.619425 0.598311 0.577986 0.557069 0.537795 0.520977 0.509122 0.505239 0.497573 0.485602 0.481692 0.481903 0.479643 0.473878 0.469902 0.467259 0.465546 0.465250 0.466689 0.479083 0.478258 0.464836 -100 
-100 -100 0.647089 0.637315 0.616162 0.595624 0.574323 0.554534 0.537075 0.524506 0.519859 0.511697 0.499479 0.495340 0.495363 0.493156 0.487691 0.484084 0.481774 0.480216 0.479884 0.481229 0.493613 0.492759 0.479255 -100 
-100 -100 0.652204 0.643819 0.627168 0.607963 0.586817 0.566628 0.548219 0.533805 0.523684 0.515014 0.507072 0.503083 0.501572 0.499575 0.496456 0.494343 0.492847 0.491348 0.489955 0.489380 0.491056 0.489968 0.486470 -100 
-100 -100 0.657279 0.649446 0.634359 0.615634 0.594485 0.574052 0.555178 0.539928 0.528153 0.519170 0.512149 0.508003 0.505693 0.503917 0.502224 0.501329 0.500673 0.499242 0.497134 0.495488 0.495672 0.494321 0.491628 -100 
-100 -100 0.660022 0.652359 0.637732 0.619142 0.597977 0.577460 0.558416 0.542875 0.530498 0.521393 0.514674 0.510434 0.507859 0.506263 0.505327 0.505260 0.505363 0.504036 0.501634 0.499731 0.505379 0.503860 0.495289 -100 
-100 -100 0.659346 0.651658 0.637002 0.618401 0.597264 0.576813 0.557845 0.542382 0.530053 0.520987 0.514252 0.509913 0.507202 0.505621 0.504842 0.504918 0.505128 0.503898 0.501565 0.499694 0.505336 0.503871 0.495376 -100 
-100 -100 0.655154 0.647243 0.631911 0.613179 0.592128 0.571877 0.553194 0.538132 0.526439 0.517523 0.510455 0.505939 0.503067 0.501323 0.500284 0.499922 0.499653 0.498503 0.496560 0.494976 0.494800 0.493580 0.491452 -100 
-100 -100 0.647305 0.638927 0.622086 0.603051 0.582166 0.562270 0.544078 0.529829 0.519615 0.510972 0.502969 0.498118 0.495112 0.493185 0.491765 0.490870 0.490140 0.489130 0.487996 0.487476 0.488167 0.487273 0.485061 -100 
-100 -100 0.641871 0.632144 0.606939 0.586815 0.565955 0.546593 0.529222 0.516567 0.512473 0.504226 0.490925 0.485220 0.482014 0.479963 0.478187 0.476897 0.475872 0.475032 0.474731 0.475557 0.479521 0.478927 0.474223 -100 
-100 -100 0.617211 0.607540 0.582503 0.562807 0.542643 0.524009 0.507296 0.495275 0.491743 0.484015 0.471169 0.465797 0.462805 0.460858 0.459056 0.457642 0.456494 0.455705 0.455610 0.456660 0.460776 0.460319 0.455715 -100 
-100 -100 0.572836 0.564380 0.547597 0.529656 0.511036 0.493278 0.476856 0.464465 0.456013 0.448899 0.442206 0.438324 0.435963 0.434302 0.432753 0.431424 0.430268 0.429389 0.428921 0.429105 0.430008 0.429518 0.427917 -100 
-100 -100 0.533624 0.524977 0.508537 0.491120 0.474251 0.457415 0.440854 0.428650 0.419800 0.413361 0.408364 0.405371 0.403484 0.402112 0.400787 0.399573 0.398449 0.397512 0.396809 0.396442 0.396402 0.395863 0.395002 -100 
-100 -100 0.491353 0.481859 0.464141 0.447199 0.434868 0.419024 0.399560 0.387233 0.378558 0.372824 0.368877 0.366533 0.365073 0.363976 0.362854 0.361757 0.360697 0.359767 0.358959 0.358344 0.357856 0.357299 0.356787 -100 
-100 -100 0.441493 0.432415 0.415393 0.399400 0.388212 0.373598 0.355363 0.344141 0.336333 0.331386 0.328147 0.326297 0.325168 0.324324 0.323398 0.322446 0.321484 0.320624 0.319818 0.319129 0.318515 0.317969 0.317557 -100 
-100 -100 0.385786 0.378536 0.365023 0.350677 0.337233 0.323977 0.311087 0.301940 0.295394 0.291229 0.288608 0.287162 0.286322 0.285683 0.284966 0.284197 0.283388 0.282614 0.281845 0.281145 0.280497 0.279952 0.279587 -100 
-100 -100 0.343641 0.337640 0.326525 0.313694 0.300533 0.288321 0.277373 0.269362 0.263634 0.260051 0.257865 0.256707 0.256058 0.255575 0.255027 0.254416 0.253741 0.253052 0.252331 0.251639 0.250984 0.250445 0.250107 -100 
-100 -100 0.320344 0.314872 0.304783 0.292666 0.279824 0.268169 0.258098 0.250665 0.245399 0.242142 0.240201 0.239198 0.238653 0.238256 0.237805 0.237286 0.236691 0.236056 0.235367 0.234687 0.234030 0.233497 0.233172 -100 
-100 -100 -100 -100 -100 -100 -100 -100 -100 -100 -100 -100 -100 -100 -100 -100 -100 -100 -100 -100 -100 -100 -100 -100 -100 -100 
-100 -100 -100 -100 -100 -100 -100 -100 -100 -100 -100 -100 -100 -100 -100 -100 -100 -100 -100 -100 -100 -100 -100 -100 -100 -100 
-100 -100 -100 -100 -100 -100 -100 -100 -100 -100 -100 -100 -100 -100 -100 -100 -100 -100 -100 -100 -100 -100 -100 -100 -100 -100 
-100 -100 0.481981 0.474744 0.461294 0.444786 0.426936 0.410701 0.396767 0.386463 0.379152 0.373959 0.369981 0.367487 0.365718 0.363906 0.361663 0.359372 0.357025 0.354722 0.352433 0.350433 0.348688 0.347236 0.346269 -100 
-100 -100 0.494083 0.486613 0.472732 0.455869 0.437750 0.421323 0.407314 0.397173 0.390292 0.384965 0.380327 0.377549 0.375819 0.373929 0.371412 0.368950 0.366541 0.364241 0.362009 0.360144 0.358560 0.357159 0.356143 -100 
-100 -100 0.516261 0.508433 0.493728 0.476296 0.457702 0.440914 0.426727 0.416848 0.410856 0.405246 0.399202 0.395855 0.394340 0.392318 0.389162 0.386419 0.383919 0.381636 0.379503 0.377840 0.376512 0.375190 0.374097 -100 
-100 -100 0.541971 0.534038 0.519096 0.501345 0.482314 0.464992 0.450195 0.439717 0.433182 0.427112 0.420716 0.417182 0.415611 0.413533 0.410284 0.407498 0.405014 0.402798 0.400778 0.399284 0.398138 0.396894 0.395780 -100 
-100 -100 0.569044 0.561197 0.546457 0.528592 0.509154 0.491152 0.475348 0.463505 0.455150 0.448489 0.442715 0.439425 0.437637 0.435585 0.432698 0.430071 0.427721 0.425629 0.423774 0.422483 0.421609 0.420445 0.419239 -100 
-100 -100 0.595538 0.587547 0.572332 0.554087 0.534137 0.515447 0.498776 0.485952 0.476649 0.469418 0.463509 0.460315 0.458773 0.456732 0.453635 0.450979 0.448740 0.446810 0.445186 0.444262 0.443923 0.442863 0.441376 -100 
-100 -100 0.621491 0.612960 0.596079 0.577016 0.556400 0.537058 0.519728 0.506453 0.497478 0.489742 0.482580 0.479291 0.478419 0.476367 0.472495 0.469609 0.467459 0.465699 0.464374 0.463963 0.465423 0.464457 0.461426 -100 
-100 -100 0.639424 0.630875 0.613916 0.594627 0.573615 0.553739 0.535768 0.521813 0.512169 0.503948 0.496487 0.492988 0.492004 0.490003 0.486355 0.483790 0.481955 0.480341 0.478976 0.478476 0.479885 0.478906 0.475871 -100 
-100 -100 0.649512 0.641524 0.626179 0.607346 0.586253 0.565988 0.547355 0.532428 0.520974 0.512303 0.505637 0.501908 0.500067 0.498213 0.495865 0.494266 0.493099 0.491595 0.489740 0.488461 0.487919 0.486793 0.485283 -100 
-100 -100 0.656198 0.648492 0.633805 0.615194 0.594048 0.573555 0.554549 0.539079 0.526851 0.517901 0.511399 0.507513 0.505321 0.503655 0.502160 0.501488 0.501139 0.499723 0.497213 0.495139 0.493856 0.492540 0.491257 -100 
-100 -100 0.659402 0.651803 0.637362 0.618844 0.597700 0.577129 0.557970 0.542293 0.529769 0.520719 0.514293 0.510407 0.508227 0.506732 0.505698 0.505752 0.506336 0.505006 0.501745 0.499078 0.497969 0.496521 0.494677 -100 
-100 -100 0.658800 0.651189 0.636755 0.618274 0.597209 0.576696 0.557561 0.541920 0.529433 0.520417 0.513995 0.510069 0.507835 0.506338 0.505353 0.505456 0.506090 0.504839 0.501681 0.499106 0.498072 0.496695 0.494901 -100 
-100 -100 0.654095 0.646366 0.631732 0.613283 0.592452 0.572129 0.553116 0.537694 0.525523 0.516644 0.510152 0.506121 0.503722 0.502046 0.500742 0.500245 0.500058 0.498881 0.496684 0.494891 0.493793 0.492682 0.491598 -100 
-100 -100 0.644793 0.636852 0.621827 0.603456 0.583100 0.563115 0.544256 0.529229 0.517723 0.509105 0.502443 0.498402 0.496062 0.494198 0.492343 0.491130 0.490260 0.489161 0.487839 0.487039 0.486784 0.485988 0.484814 -100 
-100 -100 0.630207 0.621932 0.605475 0.587255 0.567819 0.548371 0.529590 0.515199 0.505160 0.496932 0.489588 0.485584 0.483702 0.481733 0.479079 0.477227 0.475867 0.474837 0.474181 0.474299 0.475231 0.474699 0.472995 -100 
-100 -100 0.605549 0.597353 0.581110 0.563336 0.544573 0.525870 0.507824 0.494115 0.484683 0.476967 0.470035 0.466324 0.464617 0.462706 0.459987 0.457968 0.456439 0.455422 0.454961 0.455291 0.456385 0.455966 0.454326 -100 
-100 -100 0.569767 0.561944 0.547330 0.530191 0.511901 0.494132 0.477442 0.464450 0.454800 0.447706 0.442276 0.439089 0.437250 0.435530 0.433433 0.431639 0.430157 0.429095 0.428465 0.428376 0.428615 0.428171 0.427251 -100 
-100 -100 0.530214 0.522354 0.507767 0.491038 0.473637 0.456897 0.441205 0.429062 0.419909 0.413509 0.408977 0.406281 0.404608 0.403109 0.401354 0.399734 0.398307 0.397207 0.396411 0.395963 0.395710 0.395214 0.394615 -100 
-100 -100 0.485333 0.477154 0.462005 0.445643 0.429973 0.414334 0.398940 0.387603 0.379202 0.373553 0.369765 0.367558 0.366173 0.364907 0.363385 0.361895 0.360542 0.359451 0.358578 0.357951 0.357453 0.356925 0.356470 -100 
-100 -100 0.435446 0.427673 0.413247 0.397843 0.383271 0.368871 0.354784 0.344589 0.337131 0.332250 0.329077 0.327287 0.326180 0.325147 0.323850 0.322540 0.321316 0.320300 0.319430 0.318739 0.318146 0.317609 0.317209 -100 
-100 -100 0.383194 0.376585 0.364386 0.350534 0.336414 0.323293 0.311468 0.302627 0.296198 0.292043 0.289411 0.287952 0.287065 0.286257 0.285248 0.284199 0.283177 0.282275 0.281447 0.280733 0.280092 0.279549 0.279183 -100 
-100 -100 0.343086 0.337304 0.326650 0.314008 0.300685 0.288532 0.277912 0.270006 0.264325 0.260727 0.258493 0.257274 0.256542 0.255913 0.255150 0.254337 0.253499 0.252707 0.251927 0.251211 0.250545 0.250000 0.249657 -100 
-100 -100 0.320531 0.315125 0.305177 0.293124 0.280268 0.268638 0.258647 0.251250 0.245997 0.242712 0.240709 0.239627 0.238984 0.238457 0.237838 0.237162 0.236433 0.235709 0.234962 0.234249 0.233573 0.233028 0.232696 -100 
-100 -100 -100 -100 -100 -100 -100 -100 -100 -100 -100 -100 -100 -100 -100 -100 -100 -100 -100 -100 -100 -100 -100 -100 -100 -100 
-100 -100 -100 -100 -100 -100 -100 -100 -100 -100 -100 -100 -100 -100 -100 -100 -100 -100 -100 -100 -100 -100 -100 -100 -100 -100 
-100 -100 -100 -100 -100 -100 -100 -100 -100 -100 -100 -100 -100 -100 -100 -100 -100 -100 -100 -100 -100 -100 -100 -100 -100 -100 
-100 -100 0.481563 0.474330 0.460891 0.444439 0.426676 0.410518 0.396584 0.386131 0.378511 0.373267 0.369472 0.366969 0.365072 0.363298 0.361326 0.359349 0.357267 0.355106 0.352863 0.350897 0.349189 0.347749 0.346774 -100 
-100 -100 0.493783 0.486294 0.472366 0.455524 0.437458 0.421060 0.406941 0.396397 0.388792 0.383395 0.379301 0.376664 0.374769 0.372969 0.370920 0.368933 0.366901 0.364777 0.362569 0.360705 0.359144 0.357751 0.356727 -100 
-100 -100 0.516388 0.508489 0.493435 0.475954 0.457352 0.440514 0.426016 0.415263 0.407681 0.401975 0.397260 0.394357 0.392526 0.390680 0.388414 0.386398 0.384427 0.382360 0.380209 0.378489 0.377173 0.375849 0.374722 -100 
-100 -100 0.542138 0.534118 0.518806 0.500978 0.481912 0.464509 0.449367 0.437979 0.429825 0.423661 0.418627 0.415573 0.413713 0.411842 0.409527 0.407512 0.405588 0.403575 0.401478 0.399836 0.398616 0.397348 0.396228 -100 
-100 -100 0.568770 0.560878 0.546091 0.528176 0.508705 0.490643 0.474619 0.462233 0.452981 0.446259 0.441210 0.438185 0.436303 0.434440 0.432177 0.430179 0.428304 0.426343 0.424290 0.422666 0.421459 0.420227 0.419156 -100 
-100 -100 0.594879 0.586904 0.571885 0.553633 0.533643 0.514881 0.498012 0.484737 0.474663 0.467394 0.462135 0.459179 0.457592 0.455756 0.453246 0.451196 0.449402 0.447506 0.445467 0.443876 0.442776 0.441574 0.440445 -100 
-100 -100 0.619557 0.611259 0.595342 0.576480 0.555856 0.536407 0.518783 0.504828 0.494363 0.486598 0.480818 0.477968 0.477128 0.475328 0.472119 0.469926 0.468252 0.466445 0.464432 0.462911 0.462417 0.461238 0.459546 -100 
-100 -100 0.637442 0.629140 0.613164 0.594091 0.573071 0.553078 0.534807 0.520190 0.509103 0.500871 0.494789 0.491775 0.490895 0.489153 0.486106 0.484191 0.482831 0.481144 0.479039 0.477399 0.476831 0.475643 0.473968 -100 
-100 -100 0.648708 0.640773 0.625698 0.606895 0.585766 0.565411 0.546592 0.531324 0.519333 0.510686 0.504598 0.501232 0.499607 0.497976 0.495981 0.494858 0.494188 0.492637 0.490109 0.488008 0.486613 0.485349 0.484253 -100 
-100 -100 0.655675 0.647991 0.633392 0.614800 0.593644 0.573089 0.553953 0.538302 0.525867 0.516983 0.510852 0.507416 0.505733 0.504279 0.502832 0.502570 0.503004 0.501553 0.498100 0.495246 0.493358 0.491957 0.490936 -100 
-100 -100 0.658945 0.651380 0.637016 0.618560 0.597450 0.576830 0.557539 0.541719 0.529101 0.520156 0.514117 0.510911 0.509643 0.508384 0.507111 0.507693 0.509883 0.508494 0.503377 0.499588 0.497510 0.495981 0.494694 -100 
-100 -100 0.658378 0.650833 0.636537 0.618198 0.597251 0.576684 0.557333 0.541485 0.528876 0.519963 0.513959 0.510783 0.509541 0.508258 0.506908 0.507416 0.509575 0.508251 0.503290 0.499683 0.497763 0.496335 0.495092 -100 
-100 -100 0.653605 0.646018 0.631709 0.613599 0.593134 0.572740 0.553235 0.537389 0.524915 0.516103 0.510089 0.506772 0.505233 0.503701 0.501939 0.501405 0.501714 0.500457 0.497507 0.495236 0.493831 0.492742 0.491877 -100 
-100 -100 0.643957 0.636310 0.622028 0.604443 0.585090 0.565014 0.544988 0.529060 0.516835 0.508251 0.502381 0.499318 0.498165 0.496399 0.493636 0.491913 0.490953 0.489723 0.488093 0.487044 0.486513 0.485776 0.484911 -100 
-100 -100 0.627912 0.620229 0.605807 0.589226 0.572256 0.552709 0.531286 0.515130 0.503416 0.495198 0.489522 0.487191 0.487641 0.485746 0.481018 0.478044 0.476191 0.474938 0.474075 0.473898 0.474214 0.473745 0.472693 -100 
-100 -100 0.603299 0.595719 0.581547 0.565434 0.549144 0.530363 0.509714 0.494277 0.483189 0.475471 0.470170 0.468078 0.468643 0.466758 0.461922 0.458718 0.456616 0.455356 0.454732 0.454805 0.455305 0.454944 0.453940 -100 
-100 -100 0.568769 0.561368 0.547743 0.531514 0.514222 0.496432 0.478744 0.464955 0.454637 0.447546 0.442800 0.440426 0.439557 0.437786 0.434665 0.432127 0.430221 0.428972 0.428269 0.428112 0.428190 0.427805 0.427130 -100 
-100 -100 0.528645 0.521304 0.507787 0.491751 0.474639 0.457967 0.442192 0.429820 0.420446 0.414063 0.409825 0.407523 0.406253 0.404637 0.402267 0.400105 0.398332 0.397075 0.396249 0.395839 0.395609 0.395168 0.394647 -100 
-100 -100 0.482142 0.474794 0.461302 0.445704 0.429553 0.414076 0.399618 0.388478 0.380107 0.374493 0.370845 0.368862 0.367672 0.366245 0.364217 0.362239 0.360566 0.359327 0.358436 0.357888 0.357491 0.357010 0.356552 -100 
-100 -100 0.432356 0.425376 0.412561 0.397858 0.382760 0.368530 0.355440 0.345512 0.338141 0.333286 0.330176 0.328518 0.327520 0.326311 0.324562 0.322814 0.321305 0.320151 0.319262 0.318648 0.318161 0.317657 0.317229 -100 
-100 -100 0.382086 0.375850 0.364424 0.350960 0.336818 0.323799 0.312257 0.303510 0.297114 0.292951 0.290313 0.288885 0.288017 0.287045 0.285695 0.284318 0.283075 0.282062 0.281211 0.280541 0.279965 0.279439 0.279051 -100 
-100 -100 0.343075 0.337419 0.327032 0.314539 0.301244 0.289138 0.278605 0.270730 0.265054 0.261424 0.259140 0.257882 0.257102 0.256334 0.255341 0.254309 0.253315 0.252437 0.251626 0.250919 0.250278 0.249735 0.249376 -100 
-100 -100 0.320885 0.315518 0.305654 0.293656 0.280824 0.269214 0.259242 0.251851 0.246588 0.243261 0.241190 0.240038 0.239319 0.238671 0.237885 0.237052 0.236205 0.235407 0.234624 0.233902 0.233228 0.232676 0.232331 -100 
-100 -100 -100 -100 -100 -100 -100 -100 -100 -100 -100 -100 -100 -100 -100 -100 -100 -100 -100 -100 -100 -100 -100 -100 -100 -100 
-100 -100 -100 -100 -100 -100 -100 -100 -100 -100 -100 -100 -100 -100 -100 -100 -100 -100 -100 -100 -100 -100 -100 -100 -100 -100 
-100 -100 -100 -100 -100 -100 -100 -100 -100 -100 -100 -100 -100 -100 -100 -100 -100 -100 -100 -100 -100 -100 -100 -100 -100 -100 
-100 -100 0.481295 0.473973 0.460232 0.443710 0.425951 0.409851 0.395969 0.385511 0.377803 0.372543 0.368790 0.366227 0.364229 0.362487 0.360722 0.359008 0.357186 0.355189 0.353043 0.351172 0.349580 0.348189 0.347199 -100 
-100 -100 0.494207 0.486524 0.471893 0.454857 0.436735 0.420364 0.406247 0.395599 0.387749 0.382326 0.378398 0.375747 0.373733 0.371995 0.370257 0.368640 0.366951 0.365017 0.362886 0.361104 0.359690 0.358343 0.357261 -100 
-100 -100 0.520781 0.512300 0.493610 0.475520 0.456650 0.439775 0.425182 0.414139 0.405991 0.400245 0.395970 0.393158 0.391127 0.389394 0.387668 0.386171 0.384655 0.382807 0.380705 0.379061 0.378067 0.376778 0.375388 -100 
-100 -100 0.546635 0.538016 0.519024 0.500563 0.481209 0.463752 0.448490 0.436782 0.428035 0.421834 0.417267 0.414339 0.412324 0.410592 0.408830 0.407358 0.405905 0.404098 0.401997 0.400355 0.399383 0.398127 0.396761 -100 
-100 -100 0.569533 0.561392 0.545770 0.527585 0.508000 0.489905 0.473799 0.461207 0.451598 0.444854 0.440099 0.437196 0.435419 0.433700 0.431712 0.430150 0.428675 0.426852 0.424671 0.422857 0.421505 0.420240 0.419199 -100 
-100 -100 0.595325 0.587140 0.571562 0.553079 0.532984 0.514176 0.497209 0.483736 0.473336 0.466063 0.461133 0.458448 0.457364 0.455697 0.453114 0.451373 0.449923 0.448078 0.445727 0.443689 0.442128 0.440825 0.439869 -100 
-100 -100 0.620858 0.612288 0.595213 0.576046 0.555268 0.535737 0.517941 0.503678 0.492611 0.484868 0.479830 0.477701 0.478843 0.477256 0.472612 0.470444 0.469027 0.467176 0.464595 0.462325 0.460660 0.459316 0.458323 -100 
-100 -100 0.638675 0.630128 0.613048 0.593701 0.572538 0.552460 0.534005 0.519075 0.507397 0.499198 0.493878 0.491642 0.492816 0.491301 0.486782 0.484881 0.483825 0.482067 0.479277 0.476810 0.475024 0.473659 0.472690 -100 
-100 -100 0.648723 0.640680 0.625366 0.606456 0.585286 0.564879 0.545935 0.530478 0.518236 0.509626 0.503917 0.501026 0.500220 0.498809 0.496565 0.495765 0.495768 0.494168 0.490748 0.487864 0.485787 0.484371 0.483489 -100 
-100 -100 0.655310 0.647606 0.632952 0.614372 0.593245 0.572669 0.553435 0.537661 0.525110 0.516294 0.510499 0.507629 0.506814 0.505610 0.503995 0.504338 0.506354 0.504850 0.499588 0.495639 0.493076 0.491518 0.490628 -100 
-100 -100 0.658426 0.650892 0.636595 0.618231 0.597233 0.576608 0.557188 0.541255 0.528576 0.519745 0.514137 0.511821 0.511920 0.510987 0.509404 0.511241 0.517505 0.516028 0.506464 0.500629 0.497361 0.495611 0.494641 -100 
-100 -100 0.657902 0.650417 0.636254 0.618092 0.597383 0.576811 0.557208 0.541175 0.528474 0.519673 0.514124 0.511893 0.512097 0.511118 0.509326 0.510979 0.517138 0.515713 0.506348 0.500765 0.497721 0.496097 0.495163 -100 
-100 -100 0.653217 0.645730 0.631709 0.614015 0.594265 0.573852 0.553591 0.537303 0.524590 0.515838 0.510248 0.507737 0.507501 0.506143 0.503610 0.503256 0.504875 0.503521 0.498916 0.495799 0.493979 0.492813 0.492020 -100 
-100 -100 0.643618 0.636160 0.622477 0.605932 0.588666 0.568554 0.546360 0.529340 0.516564 0.507995 0.502713 0.500772 0.501727 0.500050 0.495445 0.493049 0.492199 0.490829 0.488608 0.487255 0.486534 0.485794 0.485029 -100 
-100 -100 0.627151 0.619846 0.606938 0.592848 0.581982 0.562435 0.534798 0.516094 0.503120 0.494881 0.490388 0.490309 0.496717 0.494862 0.484308 0.479339 0.476765 0.475269 0.474171 0.473877 0.473985 0.473546 0.472720 -100 
-100 -100 0.602633 0.595438 0.582793 0.569176 0.559039 0.540271 0.513392 0.495428 0.483092 0.475346 0.471197 0.471308 0.477785 0.475897 0.465176 0.459898 0.456955 0.455444 0.454692 0.454724 0.455061 0.454740 0.453954 -100 
-100 -100 0.568630 0.561455 0.548506 0.533344 0.518148 0.500370 0.480607 0.465802 0.454971 0.447869 0.443607 0.442173 0.443152 0.441321 0.436252 0.432738 0.430376 0.428965 0.428212 0.428086 0.428183 0.427839 0.427220 -100 
-100 -100 0.528334 0.521205 0.508212 0.492696 0.476291 0.459681 0.443338 0.430645 0.421088 0.414711 0.410696 0.408800 0.408208 0.406489 0.403245 0.400535 0.398458 0.397078 0.396220 0.395871 0.395717 0.395314 0.394794 -100 
-100 -100 0.481333 0.474278 0.461413 0.446187 0.430089 0.414718 0.400460 0.389329 0.380957 0.375369 0.371833 0.370069 0.369136 0.367578 0.365037 0.362638 0.360732 0.359384 0.358452 0.357976 0.357689 0.357243 0.356748 -100 
-100 -100 0.431647 0.424931 0.412683 0.398266 0.383100 0.368978 0.356208 0.346365 0.339035 0.334201 0.331150 0.329630 0.328776 0.327430 0.325259 0.323143 0.321428 0.320175 0.319247 0.318698 0.318317 0.317841 0.317366 -100 
-100 -100 0.382067 0.375947 0.364777 0.351463 0.337363 0.324414 0.312983 0.304275 0.297898 0.293726 0.291083 0.289700 0.288875 0.287773 0.286115 0.284462 0.283053 0.281958 0.281080 0.280452 0.279944 0.279432 0.279008 -100 
-100 -100 0.343372 0.337753 0.327456 0.315024 0.301761 0.289690 0.279200 0.271339 0.265661 0.261998 0.259666 0.258380 0.257573 0.256692 0.255495 0.254284 0.253170 0.252228 0.251389 0.250694 0.250079 0.249535 0.249153 -100 
-100 -100 0.321277 0.315920 0.306086 0.294112 0.281301 0.269703 0.259740 0.252346 0.247065 0.243693 0.241554 0.240342 0.239562 0.238816 0.237887 0.236929 0.235991 0.235139 0.234325 0.233596 0.232923 0.232361 0.231999 -100 
-100 -100 -100 -100 -100 -100 -100 -100 -100 -100 -100 -100 -100 -100 -100 -100 -100 -100 -100 -100 -100 -100 -100 -100 -100 -100 
-100 -100 -100 -100 -100 -100 -100 -100 -100 -100 -100 -100 -100 -100 -100 -100 -100 -100 -100 -100 -100 -100 -100 -100 -100 -100 
-100 -100 -100 -100 -100 -100 -100 -100 -100 -100 -100 -100 -100 -100 -100 -100 -100 -100 -100 -100 -100 -100 -100 -100 -100 -100 
-100 -100 0.479986 0.472665 0.458925 0.442425 0.424714 0.408693 0.394918 0.384569 0.376930 0.371684 0.367879 0.365208 0.363108 0.361347 0.359655 0.358056 0.356365 0.354499 0.352480 0.350722 0.349222 0.347905 0.346961 -100 
-100 -100 0.492944 0.485250 0.470600 0.453576 0.435502 0.419214 0.405206 0.394658 0.386851 0.381437 0.377469 0.374695 0.372554 0.370797 0.369158 0.367681 0.366136 0.364337 0.362329 0.360647 0.359312 0.358035 0.357003 -100 
-100 -100 0.519592 0.511085 0.492351 0.474261 0.455436 0.438648 0.424155 0.413180 0.405029 0.399284 0.394989 0.392050 0.389857 0.388110 0.386532 0.385210 0.383858 0.382149 0.380157 0.378588 0.377646 0.376420 0.375086 -100 
-100 -100 0.545446 0.536815 0.517793 0.499346 0.480046 0.462679 0.447505 0.435840 0.427064 0.420861 0.416276 0.413219 0.411037 0.409308 0.407713 0.406432 0.405142 0.403473 0.401460 0.399859 0.398900 0.397699 0.396392 -100 
-100 -100 0.568309 0.560180 0.544575 0.526452 0.506950 0.488937 0.472890 0.460324 0.450683 0.443920 0.439127 0.436102 0.434192 0.432486 0.430661 0.429290 0.427976 0.426264 0.424131 0.422306 0.420919 0.419681 0.418703 -100 
-100 -100 0.594136 0.585984 0.570453 0.552072 0.532085 0.513345 0.496390 0.482885 0.472410 0.465094 0.460129 0.457335 0.456133 0.454499 0.452105 0.450568 0.449278 0.447513 0.445153 0.443023 0.441345 0.440037 0.439159 -100 
-100 -100 0.619844 0.611306 0.594244 0.575190 0.554527 0.535048 0.517213 0.502841 0.491601 0.483795 0.478769 0.476549 0.477563 0.476029 0.471627 0.469690 0.468432 0.466635 0.463982 0.461531 0.459629 0.458251 0.457386 -100 
-100 -100 0.637732 0.629231 0.612181 0.592962 0.571919 0.551891 0.533378 0.518312 0.506439 0.498175 0.492878 0.490572 0.491637 0.490189 0.485906 0.484226 0.483315 0.481596 0.478704 0.476030 0.473984 0.472577 0.471727 -100 
-100 -100 0.647742 0.639765 0.624556 0.605803 0.584774 0.564421 0.545425 0.529864 0.517498 0.508832 0.503112 0.500183 0.499335 0.497985 0.495910 0.495288 0.495430 0.493852 0.490322 0.487262 0.485015 0.483553 0.482716 -100 
-100 -100 0.654378 0.646746 0.632219 0.613805 0.592836 0.572319 0.553042 0.537191 0.524559 0.515701 0.509893 0.507015 0.506207 0.505060 0.503568 0.504070 0.506242 0.504749 0.499347 0.495240 0.492562 0.490959 0.490066 -100 
-100 -100 0.657592 0.650126 0.635959 0.617764 0.596967 0.576408 0.556916 0.540919 0.528181 0.519318 0.513698 0.511390 0.511517 0.510640 0.509160 0.511164 0.517642 0.516169 0.506392 0.500388 0.497042 0.495244 0.494223 -100 
-100 -100 0.657217 0.649785 0.635720 0.617696 0.597166 0.576666 0.557010 0.540940 0.528198 0.519373 0.513800 0.511565 0.511785 0.510850 0.509140 0.510942 0.517301 0.515875 0.506289 0.500535 0.497410 0.495740 0.494751 -100 
-100 -100 0.652759 0.645284 0.631296 0.613671 0.594020 0.573673 0.553430 0.537157 0.524448 0.515667 0.510018 0.507464 0.507212 0.505866 0.503384 0.503136 0.504881 0.503512 0.498740 0.495459 0.493532 0.492316 0.491501 -100 
-100 -100 0.643423 0.635933 0.622207 0.605660 0.588439 0.568387 0.546255 0.529306 0.516585 0.507985 0.502593 0.500552 0.501447 0.499754 0.495185 0.492876 0.492126 0.490730 0.488343 0.486803 0.485926 0.485129 0.484375 -100 
-100 -100 0.627176 0.619807 0.606794 0.592648 0.581793 0.562308 0.534773 0.516195 0.503354 0.495085 0.490405 0.490171 0.496476 0.494584 0.484059 0.479180 0.476710 0.475181 0.473886 0.473355 0.473241 0.472737 0.471963 -100 
-100 -100 0.602639 0.595397 0.582669 0.569011 0.558891 0.540203 0.513443 0.495621 0.483425 0.475657 0.471318 0.471262 0.477619 0.475683 0.464974 0.459773 0.456922 0.455383 0.454441 0.454243 0.454360 0.453982 0.453253 -100 
-100 -100 0.568352 0.561192 0.548277 0.533168 0.518049 0.500372 0.480727 0.466044 0.455305 0.448184 0.443799 0.442236 0.443115 0.441224 0.436139 0.432672 0.430388 0.428952 0.428048 0.427758 0.427715 0.427327 0.426729 -100 
-100 -100 0.527639 0.520619 0.507827 0.492496 0.476251 0.459770 0.443537 0.430940 0.421451 0.415063 0.410970 0.408990 0.408326 0.406543 0.403265 0.400591 0.398608 0.397208 0.396199 0.395719 0.395478 0.395043 0.394524 -100 
-100 -100 0.480238 0.473387 0.460897 0.445979 0.430093 0.414872 0.400726 0.389671 0.381347 0.375756 0.372173 0.370356 0.369376 0.367762 0.365183 0.362837 0.361087 0.359721 0.358581 0.357965 0.357604 0.357133 0.356629 -100 
-100 -100 0.430592 0.424093 0.412228 0.398117 0.383149 0.369168 0.356493 0.346706 0.339404 0.334572 0.331483 0.329920 0.329020 0.327625 0.325409 0.323331 0.321750 0.320488 0.319368 0.318698 0.318254 0.317765 0.317280 -100 
-100 -100 0.381474 0.375486 0.364549 0.351428 0.337468 0.324610 0.313236 0.304570 0.298210 0.294022 0.291333 0.289899 0.289026 0.287866 0.286151 0.284491 0.283131 0.282020 0.281043 0.280351 0.279812 0.279285 0.278848 -100 
-100 -100 0.343158 0.337606 0.327422 0.315086 0.301892 0.289866 0.279408 0.271569 0.265891 0.262196 0.259808 0.258463 0.257601 0.256663 0.255411 0.254173 0.253062 0.252098 0.251208 0.250479 0.249842 0.249281 0.248883 -100 
-100 -100 0.321262 0.315939 0.306158 0.294229 0.281448 0.269869 0.259918 0.252530 0.247236 0.243824 0.241624 0.240348 0.239511 0.238710 0.237733 0.236742 0.235788 0.234912 0.234064 0.233308 0.232614 0.232032 0.231652 -100 
-100 -100 -100 -100 -100 -100 -100 -100 -100 -100 -100 -100 -100 -100 -100 -100 -100 -100 -100 -100 -100 -100 -100 -100 -100 -100 
-100 -100 -100 -100 -100 -100 -100 -100 -100 -100 -100 -100 -100 -100 -100 -100 -100 -100 -100 -100 -100 -100 -100 -100 -100 -100 
-100 -100 -100 -100 -100 -100 -100 -100 -100 -100 -100 -100 -100 -100 -100 -100 -100 -100 -100 -100 -100 -100 -100 -100 -100 -100 
-100 -100 0.477698 0.470451 0.456988 0.440583 0.422957 0.407028 0.393410 0.383259 0.375817 0.370600 0.366648 0.363810 0.361567 0.359735 0.358017 0.356406 0.354731 0.352960 0.351096 0.349450 0.348007 0.346781 0.345950 -100 
-100 -100 0.490134 0.482579 0.468538 0.451693 0.433755 0.417592 0.403781 0.393477 0.385932 0.380543 0.376356 0.373357 0.371026 0.369168 0.367478 0.365949 0.364375 0.362656 0.360808 0.359222 0.357879 0.356688 0.355825 -100 
-100 -100 0.513090 0.505053 0.489760 0.472211 0.453724 0.437114 0.422883 0.412225 0.404624 0.398891 0.394067 0.390803 0.388332 0.386446 0.384795 0.383379 0.381945 0.380293 0.378458 0.376936 0.375747 0.374598 0.373655 -100 
-100 -100 0.538871 0.530736 0.515220 0.497372 0.478456 0.461278 0.446355 0.434986 0.426744 0.420527 0.415384 0.411970 0.409466 0.407585 0.405948 0.404584 0.403214 0.401592 0.399740 0.398189 0.396987 0.395852 0.394928 -100 
-100 -100 0.565320 0.557415 0.542583 0.524806 0.505573 0.487730 0.471843 0.459445 0.449982 0.443170 0.438067 0.434676 0.432327 0.430495 0.428808 0.427438 0.426085 0.424445 0.422502 0.420794 0.419391 0.418222 0.417403 -100 
-100 -100 0.591573 0.583646 0.568634 0.550639 0.530955 0.512376 0.495502 0.482045 0.471602 0.464178 0.458882 0.455583 0.453547 0.451802 0.449969 0.448596 0.447313 0.445649 0.443527 0.441573 0.439955 0.438720 0.437944 -100 
-100 -100 0.617167 0.608855 0.592602 0.573972 0.553656 0.534331 0.516506 0.502086 0.490745 0.482753 0.477270 0.474142 0.472767 0.471123 0.468839 0.467447 0.466302 0.464637 0.462289 0.460066 0.458246 0.456940 0.456171 -100 
-100 -100 0.635263 0.626978 0.610720 0.591929 0.571247 0.551362 0.532824 0.517668 0.505656 0.497181 0.491424 0.488203 0.486868 0.485312 0.483170 0.482030 0.481179 0.479577 0.477037 0.474611 0.472662 0.471308 0.470527 -100 
-100 -100 0.645958 0.638179 0.623310 0.604950 0.584269 0.564051 0.545001 0.529346 0.516851 0.508008 0.501959 0.498471 0.496665 0.495217 0.493829 0.493322 0.493146 0.491648 0.488685 0.485956 0.483872 0.482450 0.481604 -100 
-100 -100 0.652919 0.645436 0.631191 0.613109 0.592502 0.572111 0.552734 0.536796 0.524048 0.515019 0.508879 0.505424 0.503749 0.502483 0.501474 0.501779 0.502822 0.501402 0.497373 0.493955 0.491631 0.490077 0.489077 -100 
-100 -100 0.656437 0.649071 0.635122 0.617237 0.597048 0.576610 0.556762 0.540666 0.527819 0.518762 0.512690 0.509522 0.508360 0.507291 0.506412 0.507654 0.510831 0.509452 0.503348 0.498936 0.496459 0.494757 0.493399 -100 
-100 -100 0.656336 0.648930 0.634952 0.617085 0.596999 0.576619 0.556775 0.540741 0.527989 0.518980 0.512898 0.509726 0.508570 0.507436 0.506411 0.507530 0.510649 0.509310 0.503334 0.499099 0.496786 0.495180 0.493847 -100 
-100 -100 0.652264 0.644690 0.630465 0.612560 0.592457 0.572242 0.552715 0.536902 0.524503 0.515601 0.509342 0.505893 0.504317 0.502842 0.501285 0.501163 0.502012 0.500707 0.497086 0.494232 0.492446 0.491182 0.490248 -100 
-100 -100 0.643487 0.635703 0.621235 0.603602 0.584389 0.564478 0.544623 0.528941 0.517009 0.508334 0.502009 0.498613 0.497270 0.495475 0.492864 0.491484 0.490936 0.489623 0.487355 0.485621 0.484489 0.483556 0.482787 -100 
-100 -100 0.628129 0.620186 0.605424 0.588602 0.571639 0.552266 0.531223 0.515546 0.505016 0.496707 0.489701 0.486812 0.486884 0.484888 0.480291 0.477682 0.476272 0.474903 0.473260 0.472185 0.471548 0.470849 0.470142 -100 
-100 -100 0.603434 0.595640 0.581204 0.564906 0.548657 0.530091 0.509880 0.494974 0.485099 0.477303 0.470667 0.467989 0.468137 0.466106 0.461350 0.458471 0.456792 0.455416 0.454025 0.453222 0.452784 0.452205 0.451557 -100 
-100 -100 0.567859 0.560497 0.546988 0.530916 0.513854 0.496359 0.479051 0.465673 0.455771 0.448628 0.443393 0.440607 0.439438 0.437499 0.434369 0.432053 0.430501 0.429163 0.427854 0.427069 0.426596 0.426050 0.425497 -100 
-100 -100 0.526098 0.519161 0.506420 0.491040 0.474435 0.458157 0.442736 0.430662 0.421564 0.415156 0.410629 0.408084 0.406618 0.404837 0.402405 0.400453 0.399131 0.397806 0.396332 0.395398 0.394808 0.394247 0.393750 -100 
-100 -100 0.477912 0.471351 0.459357 0.444898 0.429383 0.414374 0.400356 0.389440 0.381238 0.375620 0.371840 0.369736 0.368454 0.366887 0.364809 0.363159 0.362332 0.361032 0.359115 0.357955 0.357240 0.356650 0.356161 -100 
-100 -100 0.428248 0.422076 0.410795 0.397237 0.382759 0.368957 0.356246 0.346485 0.339233 0.334367 0.331155 0.329412 0.328346 0.326999 0.325170 0.323699 0.322989 0.321777 0.319918 0.318766 0.318025 0.317430 0.316957 -100 
-100 -100 0.379793 0.374041 0.363508 0.350748 0.337080 0.324341 0.312976 0.304342 0.298008 0.293797 0.291031 0.289482 0.288504 0.287371 0.285871 0.284550 0.283605 0.282533 0.281233 0.280292 0.279590 0.279002 0.278568 -100 
-100 -100 0.342189 0.336766 0.326798 0.314638 0.301574 0.289609 0.279175 0.271362 0.265692 0.261973 0.259528 0.258108 0.257180 0.256248 0.255099 0.254016 0.253089 0.252149 0.251125 0.250288 0.249572 0.248973 0.248566 -100 
-100 -100 0.320714 0.315461 0.305789 0.293940 0.281208 0.269653 0.259720 0.252346 0.247046 0.243603 0.241352 0.240018 0.239134 0.238328 0.237398 0.236481 0.235605 0.234740 0.233839 0.233032 0.232294 0.231681 0.231287 -100 
-100 -100 -100 -100 -100 -100 -100 -100 -100 -100 -100 -100 -100 -100 -100 -100 -100 -100 -100 -100 -100 -100 -100 -100 -100 -100 
-100 -100 -100 -100 -100 -100 -100 -100 -100 -100 -100 -100 -100 -100 -100 -100 -100 -100 -100 -100 -100 -100 -100 -100 -100 -100 
-100 -100 -100 -100 -100 -100 -100 -100 -100 -100 -100 -100 -100 -100 -100 -100 -100 -100 -100 -100 -100 -100 -100 -100 -100 -100 
-100 -100 0.475914 0.468614 0.455056 0.438578 0.420924 0.405035 0.391561 0.381645 0.374465 0.369284 0.365139 0.362106 0.359725 0.357818 0.356054 0.354407 0.352731 0.351054 0.349350 0.347833 0.346477 0.345358 0.344630 -100 
-100 -100 0.488581 0.480917 0.466701 0.449732 0.431769 0.415677 0.402068 0.392096 0.384977 0.379622 0.375072 0.371778 0.369245 0.367269 0.365490 0.363870 0.362242 0.360595 0.358914 0.357449 0.356164 0.355073 0.354333 -100 
-100 -100 0.511646 0.503442 0.488069 0.470347 0.451845 0.435346 0.421410 0.411267 0.404748 0.399037 0.393174 0.389411 0.386627 0.384565 0.382774 0.381203 0.379647 0.378041 0.376382 0.374970 0.373775 0.372718 0.371952 -100 
-100 -100 0.537433 0.529148 0.513583 0.495615 0.476735 0.459690 0.445057 0.434183 0.427010 0.420787 0.414564 0.410610 0.407751 0.405677 0.403904 0.402380 0.400875 0.399293 0.397623 0.396191 0.394987 0.393937 0.393183 -100 
-100 -100 0.564026 0.556034 0.540975 0.523198 0.504076 0.486371 0.470661 0.458520 0.449403 0.442540 0.436967 0.433146 0.430431 0.428428 0.426697 0.425227 0.423771 0.422190 0.420452 0.418905 0.417575 0.416494 0.415781 -100 
-100 -100 0.590976 0.582902 0.567282 0.549285 0.529762 0.511315 0.494518 0.481144 0.470795 0.463254 0.457581 0.453816 0.451269 0.449366 0.447669 0.446288 0.444929 0.443349 0.441487 0.439759 0.438271 0.437131 0.436431 -100 
-100 -100 0.619683 0.610750 0.592125 0.573050 0.552801 0.533580 0.515752 0.501298 0.489910 0.481734 0.475841 0.472090 0.469795 0.467995 0.466257 0.465005 0.463817 0.462255 0.460217 0.458275 0.456621 0.455408 0.454693 -100 
-100 -100 0.637921 0.629020 0.610407 0.591195 0.570610 0.550824 0.532242 0.516997 0.504882 0.496199 0.490038 0.486201 0.483940 0.482244 0.480693 0.479732 0.478855 0.477343 0.475083 0.472911 0.471119 0.469826 0.469056 -100 
-100 -100 0.645651 0.637779 0.622398 0.604160 0.583786 0.563691 0.544535 0.528765 0.516144 0.507109 0.500737 0.496791 0.494431 0.492883 0.491809 0.491432 0.491238 0.489800 0.487032 0.484485 0.482564 0.481149 0.480200 -100 
-100 -100 0.651818 0.644397 0.630191 0.612414 0.592328 0.572058 0.552398 0.536312 0.523431 0.514219 0.507769 0.503858 0.501633 0.500304 0.499685 0.500195 0.501238 0.499869 0.496028 0.492822 0.490850 0.489251 0.487879 -100 
-100 -100 0.655271 0.647986 0.634239 0.616835 0.598055 0.577725 0.556717 0.540335 0.527332 0.518076 0.511621 0.507827 0.505853 0.504739 0.504543 0.506160 0.509428 0.508128 0.502255 0.498293 0.496849 0.495072 0.492640 -100 
-100 -100 0.655438 0.648033 0.634130 0.616589 0.597782 0.577512 0.556641 0.540471 0.527688 0.518497 0.511953 0.508067 0.506030 0.504854 0.504596 0.506191 0.509485 0.508224 0.502397 0.498510 0.497151 0.495428 0.493013 -100 
-100 -100 0.651980 0.644223 0.629639 0.611502 0.591401 0.571318 0.552048 0.536646 0.524622 0.515598 0.508676 0.504426 0.502006 0.500486 0.499648 0.500104 0.501259 0.500006 0.496273 0.493279 0.491569 0.490129 0.488798 -100 
-100 -100 0.644386 0.636108 0.620546 0.601956 0.581783 0.562023 0.543409 0.528874 0.518013 0.509261 0.501713 0.497043 0.494390 0.492528 0.491039 0.490612 0.490717 0.489471 0.486760 0.484499 0.482994 0.481827 0.480924 -100 
-100 -100 0.631361 0.622444 0.605010 0.586131 0.566578 0.547371 0.529258 0.515878 0.508413 0.500053 0.489940 0.484826 0.482287 0.480196 0.477895 0.476917 0.476655 0.475401 0.472982 0.471067 0.469792 0.468813 0.468086 -100 
-100 -100 0.606460 0.597721 0.580664 0.562350 0.543535 0.525145 0.507867 0.495261 0.488445 0.480618 0.470925 0.466062 0.463640 0.461530 0.459079 0.457870 0.457416 0.456169 0.453949 0.452271 0.451169 0.450318 0.449680 -100 
-100 -100 0.568117 0.560353 0.545898 0.528999 0.511043 0.493731 0.477686 0.465471 0.456681 0.449525 0.443167 0.439236 0.436919 0.434975 0.432980 0.431779 0.431193 0.429961 0.427948 0.426440 0.425431 0.424665 0.424113 -100 
-100 -100 0.524664 0.517721 0.504904 0.489550 0.473031 0.456944 0.441846 0.430194 0.421540 0.415122 0.410112 0.407045 0.405125 0.403428 0.401698 0.400719 0.400522 0.399292 0.396898 0.395206 0.394131 0.393382 0.392873 -100 
-100 -100 0.475475 0.469169 0.457642 0.443808 0.429107 0.414293 0.399903 0.388912 0.380788 0.375150 0.371190 0.368875 0.367458 0.366060 0.364641 0.364210 0.365383 0.364173 0.360438 0.358211 0.356931 0.356146 0.355641 -100 
-100 -100 0.425716 0.419862 0.409165 0.396333 0.382751 0.369112 0.355897 0.345935 0.338659 0.333771 0.330487 0.328657 0.327566 0.326393 0.325131 0.324776 0.325990 0.324859 0.321243 0.319109 0.317875 0.317116 0.316629 -100 
-100 -100 0.377872 0.372349 0.362212 0.349881 0.336658 0.324020 0.312465 0.303758 0.297417 0.293197 0.290397 0.288809 0.287829 0.286808 0.285631 0.284901 0.284792 0.283790 0.281793 0.280379 0.279428 0.278750 0.278304 -100 
-100 -100 0.340977 0.335679 0.325912 0.313940 0.301043 0.289121 0.278638 0.270814 0.265141 0.261408 0.258936 0.257491 0.256563 0.255693 0.254708 0.253897 0.253318 0.252432 0.251168 0.250154 0.249336 0.248692 0.248273 -100 
-100 -100 0.319926 0.314737 0.305163 0.293389 0.280706 0.269161 0.259216 0.251840 0.246530 0.243064 0.240784 0.239427 0.238541 0.237774 0.236936 0.236158 0.235438 0.234617 0.233646 0.232776 0.231995 0.231355 0.230947 -100 
-100 -100 -100 -100 -100 -100 -100 -100 -100 -100 -100 -100 -100 -100 -100 -100 -100 -100 -100 -100 -100 -100 -100 -100 -100 -100 
-100 -100 -100 -100 -100 -100 -100 -100 -100 -100 -100 -100 -100 -100 -100 -100 -100 -100 -100 -100 -100 -100 -100 -100 -100 -100 
-100 -100 -100 -100 -100 -100 -100 -100 -100 -100 -100 -100 -100 -100 -100 -100 -100 -100 -100 -100 -100 -100 -100 -100 -100 -100 
-100 -100 0.474436 0.466979 0.453124 0.436418 0.418628 0.402693 0.389311 0.379604 0.372951 0.367818 0.363239 0.360062 0.357609 0.355686 0.353906 0.352256 0.350616 0.349050 0.347521 0.346167 0.344951 0.343949 0.343305 -100 
-100 -100 0.487764 0.479804 0.465026 0.447681 0.429539 0.413422 0.399988 0.390399 0.384432 0.379123 0.373518 0.369912 0.367229 0.365196 0.363355 0.361684 0.360049 0.358497 0.356995 0.355696 0.354546 0.353570 0.352913 -100 
-100 -100 0.511849 0.503132 0.486829 0.468493 0.449764 0.433283 0.419850 0.410762 0.410199 0.404517 0.392787 0.388041 0.384785 0.382591 0.380659 0.378971 0.377348 0.375816 0.374345 0.373103 0.372033 0.371087 0.370410 -100 
-100 -100 0.537782 0.528982 0.512431 0.493877 0.474809 0.457812 0.443687 0.433869 0.432671 0.426455 0.414297 0.409312 0.405940 0.403709 0.401784 0.400125 0.398532 0.397014 0.395531 0.394270 0.393187 0.392243 0.391571 -100 
-100 -100 0.564525 0.556086 0.539804 0.521586 0.502354 0.484693 0.469161 0.457371 0.449375 0.442485 0.435728 0.431468 0.428468 0.426337 0.424519 0.422950 0.421423 0.419904 0.418352 0.416980 0.415779 0.414795 0.414147 -100 
-100 -100 0.594276 0.585349 0.566830 0.548036 0.528354 0.509936 0.493205 0.479958 0.470024 0.462402 0.456124 0.451996 0.449125 0.447098 0.445391 0.443951 0.442532 0.441017 0.439352 0.437816 0.436467 0.435416 0.434769 -100 
-100 -100 0.634472 0.622929 0.594480 0.572781 0.551850 0.532557 0.514682 0.500241 0.488951 0.480643 0.474325 0.470161 0.467388 0.465460 0.463873 0.462622 0.461397 0.459899 0.458052 0.456305 0.454794 0.453655 0.452967 -100 
-100 -100 0.652723 0.641232 0.612888 0.591097 0.569903 0.550048 0.531343 0.516050 0.503950 0.495114 0.488561 0.484320 0.481586 0.479780 0.478426 0.477530 0.476693 0.475228 0.473055 0.471011 0.469347 0.468089 0.467277 -100 
-100 -100 0.648951 0.640331 0.622282 0.603488 0.583437 0.563376 0.543787 0.527864 0.515141 0.505952 0.499301 0.495058 0.492404 0.490803 0.489917 0.489753 0.489919 0.488505 0.485471 0.482905 0.481230 0.479778 0.478506 -100 
-100 -100 0.651736 0.644168 0.629379 0.611852 0.593189 0.572965 0.551944 0.535495 0.522422 0.513052 0.506366 0.502202 0.499728 0.498427 0.498191 0.499314 0.501600 0.500256 0.495323 0.491934 0.490728 0.489007 0.486593 -100 
-100 -100 0.654302 0.647065 0.633619 0.617538 0.604875 0.584596 0.557557 0.539919 0.526451 0.516996 0.510249 0.506154 0.503872 0.502888 0.503516 0.506696 0.514028 0.512804 0.503298 0.498978 0.500840 0.498846 0.492566 -100 
-100 -100 0.654607 0.647199 0.633531 0.617205 0.604424 0.584206 0.557397 0.540096 0.527009 0.517638 0.510686 0.506426 0.504038 0.503013 0.503653 0.506907 0.514350 0.513171 0.503634 0.499301 0.501176 0.499199 0.492923 -100 
-100 -100 0.652136 0.644108 0.628843 0.610636 0.591638 0.571607 0.551396 0.536140 0.525262 0.516136 0.507790 0.502952 0.500054 0.498614 0.498431 0.499844 0.502573 0.501360 0.496235 0.492743 0.491556 0.489868 0.487452 -100 
-100 -100 0.647030 0.637990 0.620202 0.600653 0.580190 0.560503 0.542366 0.528873 0.521083 0.512268 0.501533 0.495700 0.492220 0.490381 0.489642 0.490148 0.491351 0.490152 0.486495 0.483566 0.481846 0.480414 0.479116 -100 
-100 -100 0.642295 0.631400 0.606247 0.584816 0.563705 0.544599 0.528820 0.518553 0.534489 0.526017 0.492552 0.484377 0.479591 0.477438 0.476337 0.476643 0.477802 0.476630 0.473020 0.470176 0.468338 0.467068 0.466191 -100 
-100 -100 0.617239 0.606551 0.581794 0.560961 0.540581 0.522300 0.507374 0.497868 0.514260 0.506343 0.473524 0.465647 0.461015 0.458859 0.457616 0.457717 0.458734 0.457590 0.454163 0.451540 0.449838 0.448714 0.447984 -100 
-100 -100 0.570247 0.561792 0.545219 0.527429 0.508998 0.491787 0.476467 0.465331 0.459598 0.452435 0.443040 0.438040 0.435004 0.433130 0.431904 0.431722 0.432409 0.431279 0.428216 0.425922 0.424402 0.423414 0.422801 -100 
-100 -100 0.523973 0.516882 0.503555 0.488219 0.472062 0.456085 0.440892 0.429479 0.422020 0.415593 0.409344 0.405872 0.403703 0.402173 0.401106 0.401264 0.403023 0.401895 0.397748 0.395083 0.393473 0.392519 0.391957 -100 
-100 -100 0.473477 0.467324 0.456126 0.443055 0.429800 0.415111 0.399525 0.388086 0.379975 0.374302 0.370153 0.367768 0.366415 0.365298 0.364750 0.366288 0.372563 0.371455 0.362801 0.358727 0.356632 0.355603 0.355039 -100 
-100 -100 0.423566 0.417939 0.407730 0.395764 0.383725 0.370190 0.355641 0.345107 0.337689 0.332765 0.329433 0.327640 0.326689 0.325797 0.325334 0.326857 0.333164 0.332132 0.323598 0.319696 0.317709 0.316741 0.316204 -100 
-100 -100 0.376151 0.370785 0.360951 0.349050 0.336473 0.323879 0.311791 0.302840 0.296420 0.292178 0.289376 0.287829 0.286953 0.286105 0.285322 0.285411 0.286973 0.286062 0.282568 0.280461 0.279191 0.278414 0.277944 -100 
-100 -100 0.339778 0.334558 0.324931 0.313115 0.300422 0.288499 0.277831 0.269916 0.264199 0.260440 0.257956 0.256531 0.255666 0.254901 0.254123 0.253671 0.253725 0.252922 0.251191 0.249948 0.249015 0.248332 0.247897 -100 
-100 -100 0.319050 0.313898 0.304378 0.292644 0.279996 0.268423 0.258403 0.250981 0.245632 0.242133 0.239830 0.238477 0.237630 0.236935 0.236222 0.235627 0.235156 0.234412 0.233348 0.232423 0.231613 0.230959 0.230541 -100 
-100 -100 -100 -100 -100 -100 -100 -100 -100 -100 -100 -100 -100 -100 -100 -100 -100 -100 -100 -100 -100 -100 -100 -100 -100 -100 
-100 -100 -100 -100 -100 -100 -100 -100 -100 -100 -100 -100 -100 -100 -100 -100 -100 -100 -100 -100 -100 -100 -100 -100 -100 -100 
-100 -100 -100 -100 -100 -100 -100 -100 -100 -100 -100 -100 -100 -100 -100 -100 -100 -100 -100 -100 -100 -100 -100 -100 -100 -100 
-100 -100 0.472123 0.464681 0.450831 0.434077 0.416184 0.400130 0.386656 0.376915 0.370288 0.365222 0.360755 0.357740 0.355474 0.353664 0.351911 0.350282 0.348701 0.347257 0.345910 0.344760 0.343743 0.342857 0.342242 -100 
-100 -100 0.485306 0.477389 0.462663 0.445313 0.427103 0.410892 0.397389 0.387788 0.381864 0.376629 0.371141 0.367712 0.365245 0.363309 0.361430 0.359726 0.358113 0.356674 0.355371 0.354312 0.353405 0.352549 0.351892 -100 
-100 -100 0.509184 0.500553 0.484384 0.466109 0.447364 0.430830 0.417360 0.408288 0.407788 0.402190 0.390580 0.386033 0.383050 0.380927 0.378841 0.377032 0.375375 0.373942 0.372691 0.371743 0.370983 0.370162 0.369436 -100 
-100 -100 0.535051 0.526364 0.509989 0.491542 0.472500 0.455490 0.441354 0.431571 0.430445 0.424307 0.412232 0.407406 0.404264 0.402080 0.399973 0.398163 0.396504 0.395073 0.393804 0.392830 0.392043 0.391224 0.390502 -100 
-100 -100 0.561887 0.553562 0.537458 0.519380 0.500221 0.482574 0.467049 0.455316 0.447427 0.440577 0.433796 0.429577 0.426672 0.424546 0.422608 0.420920 0.419334 0.417879 0.416500 0.415352 0.414370 0.413487 0.412828 -100 
-100 -100 0.591704 0.582902 0.564594 0.545989 0.526438 0.508072 0.491371 0.478228 0.468478 0.460858 0.454396 0.450161 0.447256 0.445189 0.443388 0.441841 0.440352 0.438877 0.437355 0.435989 0.434792 0.433821 0.433189 -100 
-100 -100 0.631937 0.620543 0.592347 0.570898 0.550165 0.530962 0.513144 0.498887 0.487966 0.479627 0.472866 0.468427 0.465495 0.463483 0.461810 0.460444 0.459124 0.457641 0.455913 0.454299 0.452891 0.451811 0.451142 -100 
-100 -100 0.650334 0.638989 0.610890 0.589353 0.568368 0.548609 0.529947 0.514813 0.503057 0.494172 0.487152 0.482605 0.479677 0.477782 0.476351 0.475338 0.474386 0.472915 0.470826 0.468869 0.467256 0.466031 0.465230 -100 
-100 -100 0.646876 0.638353 0.620474 0.601885 0.582011 0.562004 0.542381 0.526481 0.513864 0.504608 0.497696 0.493251 0.490459 0.488791 0.487848 0.487584 0.487632 0.486185 0.483199 0.480670 0.478998 0.477537 0.476259 -100 
-100 -100 0.650009 0.642485 0.627773 0.610404 0.591907 0.571692 0.550538 0.533983 0.520868 0.511414 0.504571 0.500272 0.497691 0.496352 0.496102 0.497141 0.499291 0.497900 0.493012 0.489633 0.488392 0.486629 0.484192 -100 
-100 -100 0.652978 0.645720 0.632197 0.616225 0.603740 0.583434 0.556150 0.538309 0.524712 0.515160 0.508305 0.504100 0.501710 0.500720 0.501395 0.504512 0.511683 0.510413 0.500980 0.496670 0.498474 0.496415 0.490096 -100 
-100 -100 0.653412 0.645943 0.632120 0.615824 0.603158 0.582897 0.555851 0.538352 0.525130 0.515682 0.508654 0.504315 0.501848 0.500865 0.501612 0.504865 0.512192 0.510981 0.501492 0.497127 0.498906 0.496843 0.490513 -100 
-100 -100 0.650914 0.642775 0.627311 0.608997 0.589957 0.569869 0.549554 0.534207 0.523264 0.514098 0.505717 0.500848 0.497939 0.496597 0.496590 0.498120 0.500871 0.499643 0.494472 0.490866 0.489542 0.487734 0.485239 -100 
-100 -100 0.646042 0.636791 0.618627 0.598764 0.578072 0.558313 0.540216 0.526759 0.518985 0.510173 0.499434 0.493595 0.490137 0.488451 0.487988 0.488751 0.490123 0.488941 0.485159 0.482054 0.480182 0.478607 0.477192 -100 
-100 -100 0.641657 0.630443 0.604697 0.582738 0.561185 0.541994 0.526421 0.516306 0.532306 0.523871 0.490435 0.482252 0.477455 0.475498 0.474804 0.475497 0.476957 0.475841 0.472065 0.469026 0.467077 0.465658 0.464607 -100 
-100 -100 0.616507 0.605518 0.580183 0.558825 0.537993 0.519641 0.504947 0.495615 0.512084 0.504218 0.471435 0.463556 0.458919 0.456977 0.456157 0.456670 0.458019 0.456965 0.453394 0.450598 0.448801 0.447549 0.446655 -100 
-100 -100 0.568965 0.560339 0.543442 0.525341 0.506655 0.489397 0.474205 0.463190 0.457528 0.450401 0.441025 0.436047 0.433074 0.431393 0.430488 0.430648 0.431618 0.430592 0.427457 0.425044 0.423431 0.422345 0.421641 -100 
-100 -100 0.522234 0.515099 0.501667 0.486208 0.469935 0.453935 0.438810 0.427469 0.420054 0.413646 0.407409 0.403968 0.401883 0.400519 0.399697 0.400128 0.402121 0.401111 0.396965 0.394249 0.392580 0.391568 0.390960 -100 
-100 -100 0.471537 0.465422 0.454258 0.441175 0.427877 0.413178 0.397624 0.386222 0.378127 0.372458 0.368316 0.365963 0.364714 0.363740 0.363364 0.365119 0.371591 0.370613 0.362012 0.357941 0.355825 0.354774 0.354193 -100 
-100 -100 0.421743 0.416184 0.406047 0.394098 0.382026 0.368477 0.353934 0.343407 0.335975 0.331045 0.327711 0.325938 0.325071 0.324308 0.323989 0.325696 0.332171 0.331280 0.322829 0.318965 0.316978 0.316018 0.315481 -100 
-100 -100 0.374692 0.369368 0.359578 0.347674 0.335050 0.322415 0.310303 0.301329 0.294876 0.290605 0.287783 0.286243 0.285422 0.284679 0.284039 0.284293 0.286013 0.285234 0.281833 0.279782 0.278538 0.277774 0.277307 -100 
-100 -100 0.338677 0.333471 0.323848 0.311999 0.299241 0.287253 0.276532 0.268567 0.262798 0.258993 0.256479 0.255053 0.254232 0.253556 0.252908 0.252605 0.252804 0.252123 0.250485 0.249304 0.248406 0.247739 0.247309 -100 
-100 -100 0.318160 0.313006 0.303467 0.291682 0.278957 0.267306 0.257216 0.249727 0.244313 0.240758 0.238420 0.237063 0.236253 0.235641 0.235049 0.234593 0.234259 0.233632 0.232657 0.231794 0.231022 0.230386 0.229973 -100 
-100 -100 -100 -100 -100 -100 -100 -100 -100 -100 -100 -100 -100 -100 -100 -100 -100 -100 -100 -100 -100 -100 -100 -100 -100 -100 
-100 -100 -100 -100 -100 -100 -100 -100 -100 -100 -100 -100 -100 -100 -100 -100 -100 -100 -100 -100 -100 -100 -100 -100 -100 -100 
-100 -100 -100 -100 -100 -100 -100 -100 -100 -100 -100 -100 -100 -100 -100 -100 -100 -100 -100 -100 -100 -100 -100 -100 -100 -100 
-100 -100 0.468795 0.461570 0.448098 0.431522 0.413600 0.397385 0.383661 0.373673 0.366600 0.361636 0.357843 0.355324 0.353562 0.351979 0.350218 0.348576 0.347041 0.345719 0.344585 0.343723 0.343027 0.342255 0.341574 -100 
-100 -100 0.480938 0.473449 0.459500 0.442585 0.424465 0.408128 0.394341 0.384370 0.377423 0.372314 0.368136 0.365435 0.363682 0.361980 0.359929 0.358104 0.356484 0.355163 0.354124 0.353471 0.353044 0.352317 0.351490 -100 
-100 -100 0.503111 0.495238 0.480550 0.463118 0.444651 0.428033 0.414028 0.403986 0.397729 0.392295 0.386825 0.383798 0.382130 0.380257 0.377662 0.375530 0.373773 0.372447 0.371534 0.371169 0.371161 0.370488 0.369399 -100 
-100 -100 0.528706 0.520823 0.506070 0.488541 0.469839 0.452786 0.438159 0.427456 0.420608 0.414626 0.408661 0.405311 0.403448 0.401469 0.398809 0.396635 0.394847 0.393496 0.392552 0.392153 0.392112 0.391430 0.390346 -100 
-100 -100 0.555806 0.548202 0.533816 0.516550 0.497730 0.480109 0.464471 0.452590 0.443966 0.437233 0.431468 0.427768 0.425423 0.423403 0.421147 0.419210 0.417511 0.416105 0.414948 0.414176 0.413641 0.412866 0.412037 -100 
-100 -100 0.582975 0.575331 0.560476 0.543148 0.524126 0.505883 0.489241 0.476344 0.466911 0.459375 0.452800 0.448560 0.445850 0.443785 0.441736 0.439968 0.438347 0.436877 0.435491 0.434339 0.433377 0.432482 0.431793 -100 
-100 -100 0.611714 0.603293 0.585637 0.567455 0.547979 0.529097 0.511556 0.497996 0.488812 0.480529 0.472177 0.467204 0.464196 0.462075 0.460060 0.458421 0.456902 0.455376 0.453741 0.452253 0.450953 0.449918 0.449255 -100 
-100 -100 0.630459 0.622041 0.604355 0.586048 0.566281 0.546837 0.528477 0.514048 0.504061 0.495203 0.486502 0.481341 0.478263 0.476216 0.474423 0.473082 0.471824 0.470273 0.468319 0.466465 0.464876 0.463674 0.462934 -100 
-100 -100 0.639422 0.631859 0.617015 0.599476 0.579762 0.559858 0.540594 0.525007 0.513028 0.503770 0.496236 0.491488 0.488584 0.486787 0.485537 0.484818 0.484204 0.482662 0.480109 0.477737 0.475865 0.474432 0.473463 -100 
-100 -100 0.646949 0.639632 0.625542 0.608296 0.588848 0.568614 0.548436 0.532003 0.519088 0.509596 0.502502 0.498074 0.495407 0.493932 0.493285 0.493487 0.494007 0.492499 0.488923 0.485850 0.483825 0.482119 0.480681 -100 
-100 -100 0.652505 0.645016 0.630409 0.613328 0.595313 0.574886 0.552825 0.535679 0.522236 0.512648 0.505783 0.501556 0.499109 0.497945 0.497944 0.499295 0.501890 0.500455 0.495032 0.491262 0.489724 0.487775 0.485235 -100 
-100 -100 0.653176 0.645411 0.630370 0.612884 0.594632 0.574196 0.552299 0.535379 0.522132 0.512655 0.505824 0.501612 0.499201 0.498113 0.498240 0.499771 0.502551 0.501187 0.495720 0.491903 0.490348 0.488375 0.485796 -100 
-100 -100 0.649038 0.640830 0.625348 0.606801 0.586568 0.566280 0.546616 0.530886 0.518647 0.509481 0.502421 0.498024 0.495474 0.494233 0.494005 0.494808 0.495980 0.494686 0.490905 0.487656 0.485602 0.483807 0.482206 -100 
-100 -100 0.642316 0.633232 0.616152 0.596364 0.575266 0.555248 0.536868 0.522494 0.511709 0.502965 0.495371 0.490633 0.487920 0.486523 0.486014 0.486437 0.487118 0.485931 0.482836 0.480077 0.478207 0.476607 0.475262 -100 
-100 -100 0.630789 0.620626 0.600785 0.579809 0.558315 0.538793 0.521738 0.509012 0.501894 0.493655 0.483519 0.478269 0.475370 0.473883 0.473205 0.473595 0.474463 0.473398 0.470371 0.467904 0.466520 0.465080 0.463577 -100 
-100 -100 0.605578 0.595637 0.576228 0.555828 0.535052 0.516377 0.500246 0.488377 0.481963 0.474287 0.464593 0.459620 0.456880 0.455412 0.454625 0.454866 0.455656 0.454685 0.451910 0.449735 0.448582 0.447317 0.445929 -100 
-100 -100 0.564931 0.556505 0.540769 0.522685 0.503705 0.486221 0.470734 0.458975 0.450460 0.443417 0.437095 0.433196 0.430992 0.429633 0.428731 0.428651 0.429026 0.428109 0.425823 0.423949 0.422731 0.421661 0.420740 -100 
-100 -100 0.519619 0.512499 0.499268 0.483466 0.466502 0.450339 0.435519 0.424123 0.415629 0.409273 0.404299 0.401321 0.399664 0.398467 0.397493 0.397358 0.397910 0.397033 0.394614 0.392758 0.391525 0.390596 0.389917 -100 
-100 -100 0.469546 0.463361 0.451951 0.438098 0.423263 0.408420 0.394158 0.383301 0.375247 0.369621 0.365697 0.363511 0.362565 0.361587 0.360542 0.360738 0.362504 0.361675 0.358090 0.355867 0.354526 0.353666 0.353108 -100 
-100 -100 0.420070 0.414425 0.403995 0.391260 0.377612 0.363923 0.350745 0.340825 0.333542 0.328619 0.325336 0.323606 0.322948 0.322132 0.321146 0.321316 0.323049 0.322311 0.318937 0.316915 0.315705 0.314942 0.314450 -100 
-100 -100 0.373338 0.367961 0.357998 0.345692 0.332351 0.319595 0.307975 0.299215 0.292788 0.288476 0.285620 0.284061 0.283287 0.282568 0.281782 0.281543 0.281915 0.281296 0.279578 0.278332 0.277465 0.276819 0.276384 -100 
-100 -100 0.337569 0.332324 0.322596 0.310544 0.297462 0.285352 0.274718 0.266754 0.260930 0.257058 0.254497 0.253051 0.252265 0.251658 0.251049 0.250680 0.250541 0.250015 0.249031 0.248202 0.247493 0.246896 0.246491 -100 
-100 -100 0.317192 0.312003 0.302385 0.290469 0.277560 0.265787 0.255635 0.248068 0.242565 0.238935 0.236546 0.235175 0.234400 0.233874 0.233398 0.233032 0.232727 0.232250 0.231553 0.230869 0.230203 0.229616 0.229224 -100 
-100 -100 -100 -100 -100 -100 -100 -100 -100 -100 -100 -100 -100 -100 -100 -100 -100 -100 -100 -100 -100 -100 -100 -100 -100 -100 
-100 -100 -100 -100 -100 -100 -100 -100 -100 -100 -100 -100 -100 -100 -100 -100 -100 -100 -100 -100 -100 -100 -100 -100 -100 -100 
-100 -100 -100 -100 -100 -100 -100 -100 -100 -100 -100 -100 -100 -100 -100 -100 -100 -100 -100 -100 -100 -100 -100 -100 -100 -100 
-100 -100 0.465907 0.458857 0.445667 0.429224 0.411257 0.394876 0.380926 0.370728 0.363519 0.358685 0.355330 0.353408 0.352325 0.350993 0.349061 0.347303 0.345763 0.344552 0.343664 0.343211 0.343000 0.342339 0.341448 -100 
-100 -100 0.477261 0.470108 0.456732 0.440146 0.422075 0.405603 0.391586 0.381371 0.374187 0.369247 0.365727 0.363908 0.363273 0.361826 0.359181 0.356997 0.355280 0.354074 0.353390 0.353406 0.353825 0.353241 0.351961 -100 
-100 -100 0.498243 0.490947 0.477286 0.460481 0.442208 0.425508 0.411256 0.400877 0.393823 0.388620 0.384574 0.383008 0.383393 0.381768 0.377662 0.374687 0.372653 0.371437 0.371042 0.371740 0.373173 0.372689 0.370718 -100 
-100 -100 0.523686 0.516408 0.502747 0.485896 0.467442 0.450351 0.435535 0.424586 0.417052 0.411302 0.406658 0.404693 0.404827 0.403049 0.398828 0.395759 0.393656 0.392388 0.391946 0.392597 0.393975 0.393477 0.391526 -100 
-100 -100 0.551382 0.544255 0.530802 0.514087 0.495520 0.477918 0.462246 0.450497 0.442209 0.435647 0.429987 0.426828 0.425424 0.423504 0.420462 0.418000 0.416083 0.414715 0.413866 0.413720 0.413977 0.413331 0.412071 -100 
-100 -100 0.578019 0.570945 0.557468 0.540845 0.522245 0.504130 0.487628 0.475440 0.467511 0.460101 0.452330 0.447778 0.445347 0.443243 0.440672 0.438510 0.436682 0.435186 0.433941 0.433083 0.432475 0.431654 0.430805 -100 
-100 -100 0.603448 0.596174 0.581933 0.565186 0.546598 0.528018 0.510832 0.498953 0.494126 0.485933 0.473449 0.467048 0.463914 0.461589 0.458901 0.456796 0.455006 0.453393 0.451807 0.450442 0.449275 0.448276 0.447570 -100 
-100 -100 0.622498 0.615179 0.600828 0.583933 0.565065 0.545912 0.527870 0.515097 0.509466 0.500664 0.487752 0.481066 0.477757 0.475470 0.473022 0.471194 0.469610 0.467939 0.466022 0.464235 0.462682 0.461493 0.460764 -100 
-100 -100 0.635830 0.628618 0.614727 0.597756 0.578487 0.558668 0.539383 0.524387 0.513895 0.504650 0.495647 0.490246 0.487219 0.485270 0.483618 0.482456 0.481429 0.479763 0.477344 0.475060 0.473136 0.471714 0.470849 -100 
-100 -100 0.646048 0.638613 0.624200 0.607116 0.587977 0.567661 0.547046 0.530436 0.517829 0.508285 0.500714 0.496088 0.493386 0.491814 0.490848 0.490506 0.490365 0.488733 0.485529 0.482618 0.480351 0.478673 0.477585 -100 
-100 -100 0.655309 0.647116 0.630193 0.612792 0.594619 0.573988 0.551478 0.533635 0.519930 0.510230 0.503294 0.499096 0.496691 0.495465 0.495126 0.495724 0.497188 0.495620 0.490984 0.487388 0.484993 0.483095 0.481583 -100 
-100 -100 0.656301 0.647752 0.630241 0.612328 0.593836 0.573124 0.550680 0.532905 0.519205 0.509627 0.502945 0.498955 0.496729 0.495668 0.495523 0.496355 0.498052 0.496577 0.491900 0.488271 0.485890 0.483953 0.482357 -100 
-100 -100 0.649571 0.640915 0.624442 0.605606 0.585356 0.564738 0.544295 0.527771 0.514941 0.505762 0.499213 0.495361 0.493272 0.492228 0.491879 0.492306 0.492968 0.491619 0.488231 0.485220 0.483087 0.481288 0.479839 -100 
-100 -100 0.642672 0.633075 0.615122 0.594758 0.573340 0.552908 0.533833 0.518591 0.506838 0.498178 0.491731 0.488055 0.486219 0.485200 0.484622 0.484878 0.485412 0.484228 0.481324 0.478894 0.477510 0.475879 0.474087 -100 
-100 -100 0.631260 0.620430 0.599945 0.578089 0.556041 0.536005 0.518153 0.504186 0.494442 0.486362 0.479216 0.475731 0.474202 0.473237 0.472434 0.472717 0.473645 0.472646 0.469789 0.467966 0.468009 0.466543 0.463709 -100 
-100 -100 0.605980 0.595380 0.575326 0.554013 0.532634 0.513460 0.496619 0.483583 0.474599 0.467083 0.460344 0.457127 0.455766 0.454823 0.453910 0.454066 0.454941 0.454069 0.451508 0.450016 0.450338 0.449060 0.446325 -100 
-100 -100 0.564761 0.555892 0.539430 0.520665 0.501154 0.483304 0.467456 0.455101 0.445752 0.438814 0.433609 0.430760 0.429483 0.428516 0.427526 0.427320 0.427584 0.426774 0.424854 0.423468 0.422929 0.421872 0.420415 -100 
-100 -100 0.518557 0.511211 0.497548 0.481217 0.463660 0.447242 0.432446 0.420891 0.412095 0.405799 0.401331 0.398926 0.397913 0.396944 0.395723 0.395204 0.395173 0.394416 0.392826 0.391599 0.390814 0.389955 0.389103 -100 
-100 -100 0.468166 0.461842 0.450090 0.435635 0.419894 0.404856 0.391108 0.380452 0.372385 0.366799 0.363104 0.361314 0.361242 0.360343 0.358403 0.357672 0.357791 0.357090 0.355379 0.354199 0.353379 0.352664 0.352085 -100 
-100 -100 0.418720 0.412970 0.402263 0.388977 0.374449 0.360594 0.347976 0.338313 0.331072 0.326152 0.322968 0.321487 0.321566 0.320775 0.318919 0.318184 0.318282 0.317686 0.316198 0.315208 0.314493 0.313887 0.313418 -100 
-100 -100 0.372142 0.366694 0.356557 0.343927 0.330119 0.317213 0.305769 0.297070 0.290613 0.286254 0.283399 0.281916 0.281358 0.280694 0.279708 0.279142 0.278956 0.278493 0.277633 0.276957 0.276383 0.275846 0.275438 -100 
-100 -100 0.336512 0.331216 0.321372 0.309130 0.295796 0.283544 0.272882 0.264861 0.258956 0.255015 0.252422 0.250995 0.250305 0.249780 0.249197 0.248811 0.248579 0.248214 0.247636 0.247097 0.246554 0.246031 0.245652 -100 
-100 -100 0.316214 0.310981 0.301269 0.289216 0.276136 0.264224 0.253971 0.246301 0.240698 0.236991 0.234560 0.233192 0.232475 0.232044 0.231676 0.231413 0.231192 0.230878 0.230412 0.229905 0.229352 0.228825 0.228459 -100 
-100 -100 -100 -100 -100 -100 -100 -100 -100 -100 -100 -100 -100 -100 -100 -100 -100 -100 -100 -100 -100 -100 -100 -100 -100 -100 
-100 -100 -100 -100 -100 -100 -100 -100 -100 -100 -100 -100 -100 -100 -100 -100 -100 -100 -100 -100 -100 -100 -100 -100 -100 -100 
-100 -100 -100 -100 -100 -100 -100 -100 -100 -100 -100 -100 -100 -100 -100 -100 -100 -100 -100 -100 -100 -100 -100 -100 -100 -100 
-100 -100 0.463699 0.456735 0.443683 0.427279 0.409241 0.392711 0.378575 0.368233 0.360958 0.356259 0.353311 0.352017 0.351817 0.350707 0.348343 0.346350 0.344754 0.343634 0.343003 0.343010 0.343421 0.342855 0.341613 -100 
-100 -100 0.474655 0.467670 0.454572 0.438126 0.420035 0.403436 0.389241 0.378889 0.371634 0.366880 0.363953 0.363191 0.364268 0.363041 0.359131 0.356287 0.354364 0.353252 0.352972 0.353804 0.355389 0.354942 0.352915 -100 
-100 -100 0.495035 0.488027 0.474868 0.458354 0.440148 0.423359 0.408937 0.398429 0.391136 0.386215 0.383294 0.383693 0.387664 0.386250 0.378988 0.374434 0.371870 0.370731 0.370985 0.373090 0.377172 0.376884 0.372913 -100 
-100 -100 0.520380 0.513409 0.500291 0.483773 0.465441 0.448306 0.433377 0.422415 0.414857 0.409391 0.405657 0.405540 0.409152 0.407539 0.400154 0.395463 0.392792 0.391579 0.391769 0.393802 0.397789 0.397486 0.393566 -100 
-100 -100 0.548379 0.541495 0.528518 0.512114 0.493759 0.476186 0.460569 0.449229 0.442289 0.435915 0.429439 0.426804 0.426868 0.425006 0.420471 0.417179 0.414932 0.413583 0.413084 0.413696 0.415036 0.414516 0.412562 -100 
-100 -100 0.574958 0.568140 0.555284 0.539110 0.521002 0.503055 0.486818 0.476004 0.472255 0.464965 0.453341 0.447863 0.445795 0.443585 0.440083 0.437375 0.435284 0.433745 0.432642 0.432106 0.431948 0.431190 0.430077 -100 
-100 -100 0.599388 0.592557 0.579642 0.563778 0.546312 0.528163 0.511918 0.504041 0.517414 0.509302 0.478850 0.468702 0.465764 0.463071 0.458326 0.455549 0.453410 0.451688 0.450114 0.448852 0.447821 0.446845 0.446065 -100 
-100 -100 0.618789 0.611862 0.598705 0.582672 0.564956 0.546222 0.529051 0.520238 0.532784 0.524034 0.493090 0.482556 0.479321 0.476643 0.472207 0.469738 0.467809 0.466003 0.464035 0.462260 0.460725 0.459534 0.458790 -100 
-100 -100 0.634749 0.627517 0.613333 0.596689 0.578111 0.558404 0.538978 0.525127 0.518728 0.509490 0.496378 0.489684 0.486476 0.484354 0.482159 0.480640 0.479477 0.477685 0.475098 0.472770 0.470781 0.469342 0.468508 -100 
-100 -100 0.648663 0.640628 0.623962 0.606811 0.588558 0.568142 0.546408 0.529535 0.518007 0.508399 0.499502 0.494512 0.491790 0.490175 0.488984 0.488493 0.488617 0.486868 0.483135 0.480072 0.477626 0.475923 0.474944 -100 
-100 -100 0.671429 0.661004 0.632972 0.614360 0.599657 0.578708 0.551454 0.532181 0.518086 0.508236 0.501098 0.496930 0.494640 0.493478 0.493184 0.494065 0.497473 0.495797 0.488960 0.484775 0.481847 0.479900 0.478717 -100 
-100 -100 0.672848 0.661969 0.633159 0.613892 0.598761 0.577654 0.550373 0.530998 0.516635 0.506922 0.500340 0.496589 0.494619 0.493713 0.493683 0.494864 0.498569 0.497008 0.490122 0.485919 0.483064 0.481068 0.479726 -100 
-100 -100 0.654066 0.644396 0.624831 0.605346 0.585536 0.564540 0.542597 0.525085 0.511681 0.502484 0.496363 0.493019 0.491442 0.490655 0.490352 0.490855 0.492060 0.490671 0.486680 0.483613 0.481651 0.479794 0.478069 -100 
-100 -100 0.646525 0.635852 0.615400 0.593893 0.572101 0.551202 0.531257 0.515285 0.502909 0.494339 0.488698 0.485923 0.484981 0.484351 0.483759 0.484113 0.485111 0.483945 0.480696 0.478561 0.478291 0.476597 0.473635 -100 
-100 -100 0.637569 0.625056 0.601171 0.577283 0.554283 0.533653 0.515064 0.500318 0.489019 0.481108 0.475931 0.473826 0.473689 0.473231 0.472319 0.472808 0.475157 0.474261 0.470424 0.469578 0.473067 0.471552 0.465308 -100 
-100 -100 0.612163 0.599898 0.576484 0.553107 0.530704 0.510953 0.493483 0.479742 0.469245 0.461902 0.457115 0.455276 0.455340 0.454904 0.453847 0.454205 0.456494 0.455755 0.452273 0.451798 0.455632 0.454321 0.448144 -100 
-100 -100 0.567241 0.557473 0.539213 0.519270 0.499067 0.480803 0.464584 0.451809 0.441979 0.435156 0.430751 0.428832 0.428661 0.428080 0.426844 0.426662 0.427236 0.426530 0.424574 0.423651 0.424389 0.423318 0.420655 -100 
-100 -100 0.518634 0.510898 0.496455 0.479498 0.461431 0.444730 0.429777 0.418027 0.408992 0.402763 0.398777 0.397041 0.397263 0.396547 0.394593 0.393805 0.393637 0.392974 0.391694 0.390851 0.390594 0.389765 0.388531 -100 
-100 -100 0.467279 0.460781 0.448655 0.433763 0.417504 0.402258 0.388587 0.377916 0.369791 0.364266 0.360980 0.360125 0.363382 0.362620 0.357537 0.355825 0.355137 0.354511 0.353593 0.352936 0.352475 0.351844 0.351187 -100 
-100 -100 0.417611 0.411765 0.400831 0.387206 0.372213 0.358189 0.345688 0.336048 0.328778 0.323889 0.321012 0.320329 0.323628 0.322923 0.317920 0.316224 0.315499 0.314994 0.314334 0.313863 0.313453 0.312949 0.312480 -100 
-100 -100 0.371068 0.365557 0.355276 0.342428 0.328332 0.315277 0.303818 0.295075 0.288554 0.284165 0.281385 0.280139 0.280371 0.279792 0.278133 0.277307 0.276877 0.276544 0.276137 0.275787 0.275412 0.274957 0.274568 -100 
-100 -100 0.335509 0.330164 0.320215 0.307823 0.294299 0.281909 0.271160 0.263050 0.257059 0.253062 0.250474 0.249128 0.248716 0.248282 0.247575 0.247190 0.246958 0.246738 0.246429 0.246092 0.245684 0.245228 0.244873 -100 
-100 -100 0.315256 0.309980 0.300180 0.288005 0.274777 0.262732 0.252364 0.244588 0.238890 0.235116 0.232660 0.231318 0.230702 0.230363 0.230070 0.229908 0.229797 0.229634 0.229357 0.228997 0.228550 0.228082 0.227742 -100 
-100 -100 -100 -100 -100 -100 -100 -100 -100 -100 -100 -100 -100 -100 -100 -100 -100 -100 -100 -100 -100 -100 -100 -100 -100 -100 
-100 -100 -100 -100 -100 -100 -100 -100 -100 -100 -100 -100 -100 -100 -100 -100 -100 -100 -100 -100 -100 -100 -100 -100 -100 -100 
-100 -100 -100 -100 -100 -100 -100 -100 -100 -100 -100 -100 -100 -100 -100 -100 -100 -100 -100 -100 -100 -100 -100 -100 -100 -100 
-100 -100 0.462289 0.455353 0.442335 0.425917 0.407803 0.391151 0.376870 0.366399 0.359060 0.354416 0.351649 0.350603 0.350653 0.349709 0.347423 0.345475 0.343923 0.342854 0.342291 0.342382 0.342880 0.342343 0.341081 -100 
-100 -100 0.473088 0.466162 0.453152 0.436729 0.418582 0.401868 0.387525 0.377036 0.369707 0.365016 0.362298 0.361820 0.363185 0.362125 0.358260 0.355431 0.353535 0.352473 0.352274 0.353224 0.354937 0.354525 0.352454 -100 
-100 -100 0.493238 0.486335 0.473341 0.456906 0.438674 0.421786 0.407219 0.396568 0.389171 0.384323 0.381664 0.382394 0.386708 0.385457 0.378175 0.373588 0.371023 0.369929 0.370282 0.372549 0.376817 0.376573 0.372523 -100 
-100 -100 0.518522 0.511670 0.498733 0.482306 0.463959 0.446747 0.431696 0.420615 0.412967 0.407580 0.404094 0.404286 0.408217 0.406750 0.399320 0.394569 0.391871 0.390695 0.390978 0.393167 0.397332 0.397077 0.393078 -100 
-100 -100 0.546638 0.539839 0.527001 0.510662 0.492296 0.474665 0.458972 0.447579 0.440637 0.434330 0.428001 0.425580 0.425867 0.424106 0.419538 0.416186 0.413904 0.412564 0.412120 0.412833 0.414288 0.413798 0.411798 -100 
-100 -100 0.573241 0.566495 0.553778 0.537660 0.519554 0.501574 0.485314 0.474536 0.470885 0.463658 0.452070 0.446696 0.444762 0.442605 0.439056 0.436276 0.434129 0.432572 0.431485 0.430995 0.430891 0.430147 0.429013 -100 
-100 -100 0.597470 0.590739 0.578077 0.562306 0.544871 0.526715 0.510490 0.502736 0.516332 0.508282 0.477734 0.467588 0.464715 0.462037 0.457217 0.454341 0.452118 0.450353 0.448769 0.447516 0.446497 0.445522 0.444732 -100 
-100 -100 0.616922 0.610085 0.597160 0.581203 0.563505 0.544762 0.527605 0.518914 0.531680 0.522991 0.491934 0.481377 0.478176 0.475504 0.470984 0.468399 0.466356 0.464495 0.462509 0.460725 0.459173 0.457978 0.457230 -100 
-100 -100 0.633259 0.626045 0.611917 0.595271 0.576664 0.556903 0.537433 0.523608 0.517309 0.508115 0.494981 0.488311 0.485153 0.483040 0.480773 0.479129 0.477826 0.475968 0.473379 0.471047 0.469033 0.467580 0.466748 -100 
-100 -100 0.647412 0.639351 0.622651 0.605458 0.587148 0.566631 0.544767 0.527811 0.516277 0.506697 0.497840 0.492922 0.490272 0.488682 0.487429 0.486789 0.486727 0.484909 0.481221 0.478180 0.475699 0.473981 0.473024 -100 
-100 -100 0.670354 0.659873 0.631734 0.613053 0.598249 0.577157 0.549720 0.530273 0.516098 0.506264 0.499212 0.495161 0.492975 0.491862 0.491515 0.492217 0.495366 0.493624 0.486909 0.482775 0.479780 0.477822 0.476707 -100 
-100 -100 0.671776 0.660837 0.631901 0.612547 0.597290 0.576015 0.548510 0.528914 0.514427 0.504741 0.498295 0.494719 0.492904 0.492100 0.492055 0.493088 0.496550 0.494939 0.488179 0.484023 0.481095 0.479085 0.477803 -100 
-100 -100 0.652891 0.643160 0.623486 0.603895 0.583958 0.562770 0.540570 0.522813 0.509260 0.500105 0.494199 0.491123 0.489794 0.489172 0.488920 0.489361 0.490442 0.489018 0.485086 0.482042 0.480045 0.478154 0.476421 -100 
-100 -100 0.645316 0.634571 0.613997 0.592353 0.570403 0.549295 0.529079 0.512830 0.500253 0.491747 0.486427 0.484036 0.483447 0.483047 0.482553 0.482917 0.483875 0.482696 0.479472 0.477354 0.477080 0.475342 0.472324 -100 
-100 -100 0.636357 0.623763 0.599761 0.575711 0.552533 0.531682 0.512800 0.497724 0.486110 0.478273 0.473561 0.471946 0.472250 0.472070 0.471280 0.471814 0.474173 0.473291 0.469482 0.468674 0.472210 0.470654 0.464311 -100 
-100 -100 0.610957 0.598622 0.575096 0.551556 0.528968 0.509007 0.491261 0.477200 0.466384 0.459109 0.454770 0.453404 0.453896 0.453745 0.452823 0.453248 0.455567 0.454870 0.451437 0.451017 0.454907 0.453570 0.447297 -100 
-100 -100 0.566062 0.556237 0.537868 0.517778 0.497398 0.478945 0.462511 0.449498 0.439473 0.432686 0.428554 0.426973 0.427132 0.426791 0.425694 0.425587 0.426198 0.425549 0.423678 0.422823 0.423608 0.422520 0.419802 -100 
-100 -100 0.517499 0.509717 0.495178 0.478077 0.459824 0.442957 0.427858 0.415951 0.406788 0.400564 0.396723 0.395193 0.395637 0.395103 0.393265 0.392527 0.392358 0.391771 0.390647 0.389919 0.389724 0.388899 0.387643 -100 
-100 -100 0.466235 0.459695 0.447470 0.432415 0.415938 0.400547 0.386802 0.376038 0.367826 0.362282 0.359054 0.358306 0.361703 0.361071 0.356061 0.354347 0.353574 0.353045 0.352396 0.351922 0.351555 0.350956 0.350300 -100 
-100 -100 0.416659 0.410781 0.399752 0.385969 0.370761 0.356613 0.344060 0.334346 0.326993 0.322073 0.319207 0.318572 0.321952 0.321352 0.316414 0.314717 0.313912 0.313523 0.313147 0.312867 0.312554 0.312102 0.311649 -100 
-100 -100 0.370214 0.364668 0.354306 0.341333 0.327081 0.313908 0.302369 0.293542 0.286941 0.282505 0.279711 0.278484 0.278772 0.278280 0.276709 0.275941 0.275540 0.275323 0.275110 0.274903 0.274611 0.274202 0.273832 -100 
-100 -100 0.334719 0.329339 0.319320 0.306829 0.293184 0.280685 0.269842 0.261643 0.255573 0.251524 0.248913 0.247576 0.247210 0.246855 0.246248 0.245959 0.245814 0.245712 0.245545 0.245316 0.244979 0.244565 0.244230 -100 
-100 -100 0.314496 0.309186 0.299323 0.287060 0.273728 0.261580 0.251115 0.243249 0.237474 0.233647 0.231166 0.229831 0.229256 0.228993 0.228803 0.228753 0.228753 0.228708 0.228551 0.228285 0.227904 0.227478 0.227159 -100 
-100 -100 -100 -100 -100 -100 -100 -100 -100 -100 -100 -100 -100 -100 -100 -100 -100 -100 -100 -100 -100 -100 -100 -100 -100 -100 
-100 -100 -100 -100 -100 -100 -100 -100 -100 -100 -100 -100 -100 -100 -100 -100 -100 -100 -100 -100 -100 -100 -100 -100 -100 -100 
-100 -100 -100 -100 -100 -100 -100 -100 -100 -100 -100 -100 -100 -100 -100 -100 -100 -100 -100 -100 -100 -100 -100 -100 -100 -100 
-100 -100 0.461568 0.454637 0.441620 0.425179 0.407013 0.390282 0.375897 0.365318 0.357891 0.353232 0.350478 0.349338 0.349070 0.348222 0.346454 0.344780 0.343350 0.342297 0.341648 0.341517 0.341659 0.341099 0.340106 -100 
-100 -100 0.472316 0.465404 0.452410 0.435976 0.417780 0.400984 0.386523 0.375900 0.368443 0.363706 0.360916 0.360035 0.360398 0.359439 0.356789 0.354565 0.352896 0.351846 0.351463 0.351949 0.352910 0.352453 0.350953 -100 
-100 -100 0.492392 0.485513 0.472558 0.456125 0.437848 0.420873 0.406169 0.395339 0.387713 0.382751 0.379845 0.379463 0.381182 0.380032 0.375583 0.372348 0.370251 0.369176 0.369168 0.370547 0.372812 0.372485 0.370109 -100 
-100 -100 0.517658 0.510825 0.497924 0.481492 0.463084 0.445778 0.430584 0.419269 0.411236 0.405731 0.402164 0.401314 0.402720 0.401349 0.396704 0.393296 0.391066 0.389901 0.389824 0.391142 0.393339 0.392995 0.390641 -100 
-100 -100 0.545783 0.538994 0.526164 0.509764 0.491246 0.473501 0.457626 0.445774 0.437533 0.431186 0.425971 0.423492 0.422876 0.421234 0.417935 0.415204 0.413143 0.411804 0.411176 0.411449 0.412205 0.411666 0.410186 -100 
-100 -100 0.572371 0.565620 0.552865 0.536563 0.518076 0.499915 0.483394 0.471458 0.464062 0.456843 0.448974 0.444634 0.442617 0.440637 0.437824 0.435380 0.433356 0.431805 0.430643 0.429980 0.429607 0.428839 0.427898 -100 
-100 -100 0.596478 0.589730 0.577005 0.560840 0.542556 0.524036 0.506996 0.495778 0.492239 0.484225 0.470848 0.464179 0.461184 0.458844 0.455812 0.453342 0.451267 0.449519 0.447922 0.446614 0.445517 0.444529 0.443787 -100 
-100 -100 0.615756 0.608916 0.596001 0.579641 0.561053 0.541942 0.524024 0.511903 0.507562 0.498918 0.485048 0.478005 0.474742 0.472393 0.469581 0.467339 0.465388 0.463532 0.461581 0.459794 0.458226 0.457018 0.456279 -100 
-100 -100 0.631111 0.624034 0.610547 0.593717 0.574472 0.554538 0.535157 0.520364 0.510419 0.501286 0.491945 0.486464 0.483534 0.481561 0.479619 0.478019 0.476515 0.474643 0.472269 0.470007 0.468012 0.466557 0.465729 -100 
-100 -100 0.642516 0.635009 0.620509 0.603374 0.584141 0.563548 0.542536 0.525678 0.513120 0.503627 0.496059 0.491570 0.489039 0.487498 0.486277 0.485405 0.484583 0.482741 0.479781 0.476984 0.474581 0.472878 0.471935 -100 
-100 -100 0.652868 0.644419 0.626901 0.609286 0.590738 0.569691 0.546698 0.528270 0.514306 0.504616 0.497887 0.493990 0.491862 0.490735 0.490146 0.490067 0.490484 0.488712 0.484679 0.481295 0.478532 0.476624 0.475557 -100 
-100 -100 0.653964 0.645117 0.626927 0.608726 0.589782 0.568563 0.545508 0.526985 0.512876 0.503326 0.497035 0.493548 0.491777 0.490958 0.490675 0.490921 0.491635 0.489990 0.485927 0.482511 0.479761 0.477793 0.476611 -100 
-100 -100 0.646609 0.637704 0.620784 0.601624 0.581013 0.559823 0.538545 0.521206 0.507793 0.498714 0.492900 0.489874 0.488554 0.487970 0.487704 0.487864 0.488044 0.486590 0.483485 0.480616 0.478384 0.476500 0.475079 -100 
-100 -100 0.639627 0.629730 0.611296 0.590454 0.568538 0.547469 0.527524 0.511348 0.498769 0.490288 0.485024 0.482606 0.481914 0.481572 0.481220 0.481443 0.481815 0.480598 0.477828 0.475530 0.474235 0.472488 0.470479 -100 
-100 -100 0.628134 0.616949 0.596112 0.573658 0.551030 0.530298 0.511431 0.496285 0.484559 0.476706 0.472026 0.470263 0.470282 0.470153 0.469624 0.469987 0.470935 0.469982 0.467258 0.465679 0.466108 0.464532 0.461214 -100 
-100 -100 0.602862 0.591923 0.571532 0.549612 0.527632 0.507785 0.489992 0.475824 0.464877 0.457564 0.453235 0.451695 0.451860 0.451760 0.451157 0.451452 0.452418 0.451660 0.449292 0.448095 0.448853 0.447493 0.444275 -100 
-100 -100 0.561680 0.552558 0.535668 0.516372 0.496280 0.477853 0.461347 0.448232 0.438111 0.431288 0.427133 0.425424 0.425242 0.424976 0.424316 0.424259 0.424572 0.423931 0.422339 0.421256 0.420991 0.419894 0.418193 -100 
-100 -100 0.515389 0.507872 0.493871 0.477044 0.458862 0.441959 0.426784 0.414789 0.405543 0.399271 0.395359 0.393626 0.393341 0.392886 0.391908 0.391407 0.391211 0.390675 0.389714 0.388948 0.388441 0.387613 0.386668 -100 
-100 -100 0.465185 0.458712 0.446616 0.431599 0.415080 0.399621 0.385809 0.374970 0.366679 0.361050 0.357563 0.356132 0.356553 0.355990 0.354080 0.353111 0.352584 0.352153 0.351630 0.351191 0.350770 0.350173 0.349593 -100 
-100 -100 0.416004 0.410120 0.399092 0.385272 0.369995 0.355767 0.343148 0.333367 0.325946 0.320930 0.317795 0.316488 0.316889 0.316342 0.314498 0.313542 0.313020 0.312731 0.312466 0.312238 0.311937 0.311487 0.311059 -100 
-100 -100 0.369697 0.364134 0.353741 0.340716 0.326393 0.313149 0.301544 0.292652 0.285989 0.281493 0.278599 0.277183 0.276808 0.276369 0.275563 0.275059 0.274795 0.274659 0.274524 0.274362 0.274091 0.273692 0.273337 -100 
-100 -100 0.334252 0.328855 0.318800 0.306259 0.292550 0.279987 0.269081 0.260821 0.254697 0.250604 0.247943 0.246544 0.245989 0.245683 0.245359 0.245208 0.245163 0.245133 0.245032 0.244844 0.244532 0.244135 0.243813 -100 
-100 -100 0.314049 0.308722 0.298823 0.286514 0.273123 0.260916 0.250390 0.242468 0.236643 0.232783 0.230277 0.228925 0.228327 0.228110 0.228032 0.228073 0.228153 0.228177 0.228079 0.227855 0.227503 0.227096 0.226790 -100 
-100 -100 -100 -100 -100 -100 -100 -100 -100 -100 -100 -100 -100 -100 -100 -100 -100 -100 -100 -100 -100 -100 -100 -100 -100 -100 
-100 -100 -100 -100 -100 -100 -100 -100 -100 -100 -100 -100 -100 -100 -100 -100 -100 -100 -100 -100 -100 -100 -100 -100 -100 -100 
-100 -100 -100 -100 -100 -100 -100 -100 -100 -100 -100 -100 -100 -100 -100 -100 -100 -100 -100 -100 -100 -100 -100 -100 -100 -100 
-100 -100 -100 -100 -100 -100 -100 -100 -100 -100 -100 -100 -100 -100 -100 -100 -100 -100 -100 -100 -100 -100 -100 -100 -100 -100 
-100 -100 -100 -100 -100 -100 -100 -100 -100 -100 -100 -100 -100 -100 -100 -100 -100 -100 -100 -100 -100 -100 -100 -100 -100 -100 
-100 -100 -100 -100 -100 -100 -100 -100 -100 -100 -100 -100 -100 -100 -100 -100 -100 -100 -100 -100 -100 -100 -100 -100 -100 -100 
-100 -100 -100 -100 -100 -100 -100 -100 -100 -100 -100 -100 -100 -100 -100 -100 -100 -100 -100 -100 -100 -100 -100 -100 -100 -100 
-100 -100 -100 -100 -100 -100 -100 -100 -100 -100 -100 -100 -100 -100 -100 -100 -100 -100 -100 -100 -100 -100 -100 -100 -100 -100 
-100 -100 -100 -100 -100 -100 -100 -100 -100 -100 -100 -100 -100 -100 -100 -100 -100 -100 -100 -100 -100 -100 -100 -100 -100 -100 
-100 -100 -100 -100 -100 -100 -100 -100 -100 -100 -100 -100 -100 -100 -100 -100 -100 -100 -100 -100 -100 -100 -100 -100 -100 -100 
-100 -100 -100 -100 -100 -100 -100 -100 -100 -100 -100 -100 -100 -100 -100 -100 -100 -100 -100 -100 -100 -100 -100 -100 -100 -100 
-100 -100 -100 -100 -100 -100 -100 -100 -100 -100 -100 -100 -100 -100 -100 -100 -100 -100 -100 -100 -100 -100 -100 -100 -100 -100 
-100 -100 -100 -100 -100 -100 -100 -100 -100 -100 -100 -100 -100 -100 -100 -100 -100 -100 -100 -100 -100 -100 -100 -100 -100 -100 
-100 -100 -100 -100 -100 -100 -100 -100 -100 -100 -100 -100 -100 -100 -100 -100 -100 -100 -100 -100 -100 -100 -100 -100 -100 -100 
-100 -100 -100 -100 -100 -100 -100 -100 -100 -100 -100 -100 -100 -100 -100 -100 -100 -100 -100 -100 -100 -100 -100 -100 -100 -100 
-100 -100 -100 -100 -100 -100 -100 -100 -100 -100 -100 -100 -100 -100 -100 -100 -100 -100 -100 -100 -100 -100 -100 -100 -100 -100 
-100 -100 -100 -100 -100 -100 -100 -100 -100 -100 -100 -100 -100 -100 -100 -100 -100 -100 -100 -100 -100 -100 -100 -100 -100 -100 
-100 -100 -100 -100 -100 -100 -100 -100 -100 -100 -100 -100 -100 -100 -100 -100 -100 -100 -100 -100 -100 -100 -100 -100 -100 -100 
-100 -100 -100 -100 -100 -100 -100 -100 -100 -100 -100 -100 -100 -100 -100 -100 -100 -100 -100 -100 -100 -100 -100 -100 -100 -100 
-100 -100 -100 -100 -100 -100 -100 -100 -100 -100 -100 -100 -100 -100 -100 -100 -100 -100 -100 -100 -100 -100 -100 -100 -100 -100 
-100 -100 -100 -100 -100 -100 -100 -100 -100 -100 -100 -100 -100 -100 -100 -100 -100 -100 -100 -100 -100 -100 -100 -100 -100 -100 
-100 -100 -100 -100 -100 -100 -100 -100 -100 -100 -100 -100 -100 -100 -100 -100 -100 -100 -100 -100 -100 -100 -100 -100 -100 -100 
-100 -100 -100 -100 -100 -100 -100 -100 -100 -100 -100 -100 -100 -100 -100 -100 -100 -100 -100 -100 -100 -100 -100 -100 -100 -100 
-100 -100 -100 -100 -100 -100 -100 -100 -100 -100 -100 -100 -100 -100 -100 -100 -100 -100 -100 -100 -100 -100 -100 -100 -100 -100 
-100 -100 -100 -100 -100 -100 -100 -100 -100 -100 -100 -100 -100 -100 -100 -100 -100 -100 -100 -100 -100 -100 -100 -100 -100 -100 
-100 -100 -100 -100 -100 -100 -100 -100 -100 -100 -100 -100 -100 -100 -100 -100 -100 -100 -100 -100 -100 -100 -100 -100 -100 -100 
-100 -100 -100 -100 -100 -100 -100 -100 -100 -100 -100 -100 -100 -100 -100 -100 -100 -100 -100 -100 -100 -100 -100 -100 -100 -100 
