# Supplementary material for: A computational model of spatio-temporal cardiac intracellular calcium handling with realistic structure and spatial flux distribution from sarcoplasmic reticulum and t-tubule reconstructions
Source: PLoS Comput Biol. 2017 Aug 31;13(8):e1005714. doi: 10.1371/journal.pcbi.1005714 (PMC5597258; doi:10.1371/journal.pcbi.1005714)
Supplement: S1 Code — Code provided in C/C++ and includes the structural datasets used in this study. Documentation is provided on use of and updating the code. Updates may also be available on Michael Colman’s website, http://www.physicsoftheheart.com and github repository: https://github.com/michaelcolman/CODE---PLOS-Comp-Biol-2017-Model-SR. (ZIP) [file pcbi.1005714.s001.zip › PLOS_SR_Clean/Spatial_diff_out/Ca_output_0080.vtk]

# vtk DataFile Version 3.0
vtk output
ASCII
DATASET STRUCTURED_POINTS
DIMENSIONS 26 26 52
SPACING 1 1 1
ORIGIN 0 0 0
POINT_DATA 35152
SCALARS ImageFile float 1
LOOKUP_TABLE default
-100 -100 -100 -100 -100 -100 -100 -100 -100 -100 -100 -100 -100 -100 -100 -100 -100 -100 -100 -100 -100 -100 -100 -100 -100 -100 
-100 -100 -100 -100 -100 -100 -100 -100 -100 -100 -100 -100 -100 -100 -100 -100 -100 -100 -100 -100 -100 -100 -100 -100 -100 -100 
-100 -100 -100 -100 -100 -100 -100 -100 -100 -100 -100 -100 -100 -100 -100 -100 -100 -100 -100 -100 -100 -100 -100 -100 -100 -100 
-100 -100 -100 -100 -100 -100 -100 -100 -100 -100 -100 -100 -100 -100 -100 -100 -100 -100 -100 -100 -100 -100 -100 -100 -100 -100 
-100 -100 -100 -100 -100 -100 -100 -100 -100 -100 -100 -100 -100 -100 -100 -100 -100 -100 -100 -100 -100 -100 -100 -100 -100 -100 
-100 -100 -100 -100 -100 -100 -100 -100 -100 -100 -100 -100 -100 -100 -100 -100 -100 -100 -100 -100 -100 -100 -100 -100 -100 -100 
-100 -100 -100 -100 -100 -100 -100 -100 -100 -100 -100 -100 -100 -100 -100 -100 -100 -100 -100 -100 -100 -100 -100 -100 -100 -100 
-100 -100 -100 -100 -100 -100 -100 -100 -100 -100 -100 -100 -100 -100 -100 -100 -100 -100 -100 -100 -100 -100 -100 -100 -100 -100 
-100 -100 -100 -100 -100 -100 -100 -100 -100 -100 -100 -100 -100 -100 -100 -100 -100 -100 -100 -100 -100 -100 -100 -100 -100 -100 
-100 -100 -100 -100 -100 -100 -100 -100 -100 -100 -100 -100 -100 -100 -100 -100 -100 -100 -100 -100 -100 -100 -100 -100 -100 -100 
-100 -100 -100 -100 -100 -100 -100 -100 -100 -100 -100 -100 -100 -100 -100 -100 -100 -100 -100 -100 -100 -100 -100 -100 -100 -100 
-100 -100 -100 -100 -100 -100 -100 -100 -100 -100 -100 -100 -100 -100 -100 -100 -100 -100 -100 -100 -100 -100 -100 -100 -100 -100 
-100 -100 -100 -100 -100 -100 -100 -100 -100 -100 -100 -100 -100 -100 -100 -100 -100 -100 -100 -100 -100 -100 -100 -100 -100 -100 
-100 -100 -100 -100 -100 -100 -100 -100 -100 -100 -100 -100 -100 -100 -100 -100 -100 -100 -100 -100 -100 -100 -100 -100 -100 -100 
-100 -100 -100 -100 -100 -100 -100 -100 -100 -100 -100 -100 -100 -100 -100 -100 -100 -100 -100 -100 -100 -100 -100 -100 -100 -100 
-100 -100 -100 -100 -100 -100 -100 -100 -100 -100 -100 -100 -100 -100 -100 -100 -100 -100 -100 -100 -100 -100 -100 -100 -100 -100 
-100 -100 -100 -100 -100 -100 -100 -100 -100 -100 -100 -100 -100 -100 -100 -100 -100 -100 -100 -100 -100 -100 -100 -100 -100 -100 
-100 -100 -100 -100 -100 -100 -100 -100 -100 -100 -100 -100 -100 -100 -100 -100 -100 -100 -100 -100 -100 -100 -100 -100 -100 -100 
-100 -100 -100 -100 -100 -100 -100 -100 -100 -100 -100 -100 -100 -100 -100 -100 -100 -100 -100 -100 -100 -100 -100 -100 -100 -100 
-100 -100 -100 -100 -100 -100 -100 -100 -100 -100 -100 -100 -100 -100 -100 -100 -100 -100 -100 -100 -100 -100 -100 -100 -100 -100 
-100 -100 -100 -100 -100 -100 -100 -100 -100 -100 -100 -100 -100 -100 -100 -100 -100 -100 -100 -100 -100 -100 -100 -100 -100 -100 
-100 -100 -100 -100 -100 -100 -100 -100 -100 -100 -100 -100 -100 -100 -100 -100 -100 -100 -100 -100 -100 -100 -100 -100 -100 -100 
-100 -100 -100 -100 -100 -100 -100 -100 -100 -100 -100 -100 -100 -100 -100 -100 -100 -100 -100 -100 -100 -100 -100 -100 -100 -100 
-100 -100 -100 -100 -100 -100 -100 -100 -100 -100 -100 -100 -100 -100 -100 -100 -100 -100 -100 -100 -100 -100 -100 -100 -100 -100 
-100 -100 -100 -100 -100 -100 -100 -100 -100 -100 -100 -100 -100 -100 -100 -100 -100 -100 -100 -100 -100 -100 -100 -100 -100 -100 
-100 -100 -100 -100 -100 -100 -100 -100 -100 -100 -100 -100 -100 -100 -100 -100 -100 -100 -100 -100 -100 -100 -100 -100 -100 -100 
-100 -100 -100 -100 -100 -100 -100 -100 -100 -100 -100 -100 -100 -100 -100 -100 -100 -100 -100 -100 -100 -100 -100 -100 -100 -100 
-100 -100 -100 -100 -100 -100 -100 -100 -100 -100 -100 -100 -100 -100 -100 -100 -100 -100 -100 -100 -100 -100 -100 -100 -100 -100 
-100 -100 -100 -100 -100 -100 -100 -100 -100 -100 -100 -100 -100 -100 -100 -100 -100 -100 -100 -100 -100 -100 -100 -100 -100 -100 
-100 -100 -100 -100 -100 -100 -100 -100 -100 -100 -100 -100 -100 -100 -100 -100 -100 -100 -100 -100 -100 -100 -100 -100 -100 -100 
-100 -100 -100 -100 -100 -100 -100 -100 -100 -100 -100 -100 -100 -100 -100 -100 -100 -100 -100 -100 -100 -100 -100 -100 -100 -100 
-100 -100 -100 -100 -100 -100 -100 -100 -100 -100 -100 -100 -100 -100 -100 -100 -100 -100 -100 -100 -100 -100 -100 -100 -100 -100 
-100 -100 -100 -100 -100 -100 -100 -100 -100 -100 -100 -100 -100 -100 -100 -100 -100 -100 -100 -100 -100 -100 -100 -100 -100 -100 
-100 -100 -100 -100 -100 -100 -100 -100 -100 -100 -100 -100 -100 -100 -100 -100 -100 -100 -100 -100 -100 -100 -100 -100 -100 -100 
-100 -100 -100 -100 -100 -100 -100 -100 -100 -100 -100 -100 -100 -100 -100 -100 -100 -100 -100 -100 -100 -100 -100 -100 -100 -100 
-100 -100 -100 -100 -100 -100 -100 -100 -100 -100 -100 -100 -100 -100 -100 -100 -100 -100 -100 -100 -100 -100 -100 -100 -100 -100 
-100 -100 -100 -100 -100 -100 -100 -100 -100 -100 -100 -100 -100 -100 -100 -100 -100 -100 -100 -100 -100 -100 -100 -100 -100 -100 
-100 -100 -100 -100 -100 -100 -100 -100 -100 -100 -100 -100 -100 -100 -100 -100 -100 -100 -100 -100 -100 -100 -100 -100 -100 -100 
-100 -100 -100 -100 -100 -100 -100 -100 -100 -100 -100 -100 -100 -100 -100 -100 -100 -100 -100 -100 -100 -100 -100 -100 -100 -100 
-100 -100 -100 -100 -100 -100 -100 -100 -100 -100 -100 -100 -100 -100 -100 -100 -100 -100 -100 -100 -100 -100 -100 -100 -100 -100 
-100 -100 -100 -100 -100 -100 -100 -100 -100 -100 -100 -100 -100 -100 -100 -100 -100 -100 -100 -100 -100 -100 -100 -100 -100 -100 
-100 -100 -100 -100 -100 -100 -100 -100 -100 -100 -100 -100 -100 -100 -100 -100 -100 -100 -100 -100 -100 -100 -100 -100 -100 -100 
-100 -100 -100 -100 -100 -100 -100 -100 -100 -100 -100 -100 -100 -100 -100 -100 -100 -100 -100 -100 -100 -100 -100 -100 -100 -100 
-100 -100 -100 -100 -100 -100 -100 -100 -100 -100 -100 -100 -100 -100 -100 -100 -100 -100 -100 -100 -100 -100 -100 -100 -100 -100 
-100 -100 -100 -100 -100 -100 -100 -100 -100 -100 -100 -100 -100 -100 -100 -100 -100 -100 -100 -100 -100 -100 -100 -100 -100 -100 
-100 -100 -100 -100 -100 -100 -100 -100 -100 -100 -100 -100 -100 -100 -100 -100 -100 -100 -100 -100 -100 -100 -100 -100 -100 -100 
-100 -100 -100 -100 -100 -100 -100 -100 -100 -100 -100 -100 -100 -100 -100 -100 -100 -100 -100 -100 -100 -100 -100 -100 -100 -100 
-100 -100 -100 -100 -100 -100 -100 -100 -100 -100 -100 -100 -100 -100 -100 -100 -100 -100 -100 -100 -100 -100 -100 -100 -100 -100 
-100 -100 -100 -100 -100 -100 -100 -100 -100 -100 -100 -100 -100 -100 -100 -100 -100 -100 -100 -100 -100 -100 -100 -100 -100 -100 
-100 -100 -100 -100 -100 -100 -100 -100 -100 -100 -100 -100 -100 -100 -100 -100 -100 -100 -100 -100 -100 -100 -100 -100 -100 -100 
-100 -100 -100 -100 -100 -100 -100 -100 -100 -100 -100 -100 -100 -100 -100 -100 -100 -100 -100 -100 -100 -100 -100 -100 -100 -100 
-100 -100 -100 -100 -100 -100 -100 -100 -100 -100 -100 -100 -100 -100 -100 -100 -100 -100 -100 -100 -100 -100 -100 -100 -100 -100 
-100 -100 -100 -100 -100 -100 -100 -100 -100 -100 -100 -100 -100 -100 -100 -100 -100 -100 -100 -100 -100 -100 -100 -100 -100 -100 
-100 -100 -100 -100 -100 -100 -100 -100 -100 -100 -100 -100 -100 -100 -100 -100 -100 -100 -100 -100 -100 -100 -100 -100 -100 -100 
-100 -100 0.383161 0.360650 0.325835 0.295221 0.274408 0.261786 0.254136 0.252503 0.254344 0.254670 0.253212 0.253718 0.255872 0.255350 0.252111 0.250701 0.251787 0.251759 0.250083 0.249743 0.250193 0.247953 0.244140 -100 
-100 -100 0.423133 0.400490 0.365121 0.333373 0.311077 0.297045 0.288304 0.285991 0.287595 0.288192 0.287343 0.288368 0.290637 0.289997 0.286454 0.284450 0.284896 0.284470 0.282685 0.282402 0.282913 0.280686 0.276863 -100 
-100 -100 0.483776 0.460560 0.423721 0.389832 0.365129 0.348697 0.337786 0.334250 0.335614 0.336468 0.336099 0.337758 0.340369 0.339678 0.335747 0.333159 0.333107 0.332157 0.329866 0.329459 0.330053 0.327722 0.323625 -100 
-100 -100 0.539855 0.515745 0.477027 0.440401 0.412574 0.393382 0.380321 0.375286 0.375865 0.376752 0.376992 0.379313 0.382336 0.381829 0.377878 0.374974 0.374395 0.372951 0.370204 0.369245 0.369249 0.366587 0.362442 -100 
-100 -100 0.583967 0.558979 0.518490 0.479302 0.448267 0.426476 0.411478 0.404802 0.404054 0.404692 0.405591 0.408563 0.412115 0.412076 0.408509 0.405603 0.404487 0.402588 0.399392 0.397443 0.396158 0.392955 0.388996 -100 
-100 -100 0.614228 0.588612 0.546906 0.506171 0.473298 0.449609 0.432784 0.424608 0.422895 0.423086 0.423968 0.427328 0.431562 0.432139 0.429016 0.426430 0.425322 0.423051 0.419060 0.415969 0.413542 0.409756 0.405744 -100 
-100 -100 0.634343 0.608292 0.565471 0.523968 0.490375 0.465563 0.447270 0.438155 0.436084 0.435804 0.436049 0.439401 0.444337 0.445434 0.442518 0.440369 0.439581 0.437086 0.432291 0.428272 0.425032 0.420787 0.416606 -100 
-100 -100 0.643085 0.616807 0.573548 0.531470 0.497248 0.471974 0.453486 0.444365 0.442255 0.441636 0.441262 0.444056 0.448771 0.450064 0.447641 0.446028 0.445590 0.443155 0.438165 0.433823 0.430270 0.425800 0.421500 -100 
-100 -100 0.644268 0.617839 0.574547 0.531812 0.496788 0.471658 0.454362 0.446322 0.444612 0.443821 0.442751 0.444323 0.447750 0.448831 0.447168 0.446162 0.446086 0.443980 0.439403 0.435313 0.431892 0.427392 0.422984 -100 
-100 -100 0.644178 0.617493 0.573753 0.530457 0.495167 0.470757 0.455202 0.449064 0.448595 0.447745 0.445412 0.445274 0.447276 0.447864 0.446538 0.446094 0.446508 0.444810 0.440647 0.436979 0.433987 0.429501 0.424797 -100 
-100 -100 0.644797 0.617834 0.573446 0.529777 0.494545 0.471040 0.457266 0.453071 0.454203 0.453306 0.449400 0.447612 0.448357 0.448521 0.447471 0.447604 0.448621 0.447239 0.443220 0.439815 0.437357 0.432755 0.427395 -100 
-100 -100 0.644564 0.617446 0.572800 0.528905 0.493702 0.470682 0.457768 0.454394 0.455948 0.454957 0.450532 0.448072 0.448357 0.448553 0.447995 0.448765 0.450246 0.448945 0.444653 0.440805 0.437891 0.432898 0.427283 -100 
-100 -100 0.643438 0.616286 0.571768 0.527740 0.492443 0.469427 0.456473 0.452781 0.453587 0.452491 0.448664 0.446548 0.447138 0.447822 0.448025 0.449527 0.451424 0.450012 0.445052 0.440129 0.435861 0.430241 0.424730 -100 
-100 -100 0.643100 0.615958 0.571472 0.527481 0.492248 0.469191 0.455942 0.451693 0.451878 0.450743 0.447484 0.445983 0.447150 0.448398 0.449263 0.451495 0.453954 0.452412 0.446638 0.440727 0.435546 0.429332 0.423570 -100 
-100 -100 0.641413 0.614408 0.570140 0.526580 0.491856 0.469001 0.455504 0.450776 0.450562 0.449396 0.446461 0.445420 0.447084 0.448655 0.449847 0.452671 0.455984 0.454441 0.447861 0.441464 0.436280 0.429771 0.423404 -100 
-100 -100 0.633355 0.606803 0.563378 0.520838 0.487047 0.464658 0.451051 0.445853 0.445152 0.443788 0.440883 0.439832 0.441379 0.442867 0.444112 0.447088 0.450611 0.449286 0.442961 0.436861 0.431939 0.425642 0.419417 -100 
-100 -100 0.614245 0.588641 0.547062 0.506489 0.474422 0.452893 0.439263 0.433506 0.432080 0.430275 0.427096 0.425594 0.426485 0.427573 0.428706 0.431527 0.434781 0.433946 0.428894 0.423827 0.419393 0.413839 0.408582 -100 
-100 -100 0.581779 0.557675 0.518829 0.481493 0.452355 0.432387 0.418928 0.412726 0.410761 0.408461 0.404761 0.402692 0.402987 0.403597 0.404444 0.407205 0.410755 0.410586 0.406600 0.402877 0.399657 0.395165 0.390666 -100 
-100 -100 0.528853 0.506804 0.471758 0.438999 0.414404 0.396949 0.384093 0.377920 0.375926 0.373397 0.369235 0.366820 0.366831 0.367063 0.367515 0.370290 0.374571 0.374972 0.371462 0.368885 0.366982 0.363570 0.359731 -100 
-100 -100 0.453397 0.433758 0.403055 0.375459 0.355642 0.341485 0.330455 0.325188 0.323719 0.321518 0.317583 0.315345 0.315402 0.315418 0.315409 0.317711 0.321756 0.322333 0.319481 0.317942 0.317171 0.314607 0.311185 -100 
-100 -100 0.357002 0.339994 0.314129 0.291976 0.277059 0.266717 0.258620 0.254999 0.254543 0.253179 0.250148 0.248605 0.249026 0.248979 0.248432 0.249778 0.252552 0.252867 0.250828 0.250078 0.250154 0.248147 0.244939 -100 
-100 -100 0.264696 0.250226 0.228845 0.211935 0.201811 0.195050 0.189428 0.187449 0.188198 0.187743 0.185539 0.184829 0.185875 0.185886 0.184812 0.185373 0.187317 0.187181 0.185092 0.184483 0.184966 0.183268 0.180111 -100 
-100 -100 0.203324 0.190585 0.172291 0.158978 0.152263 0.147860 0.143783 0.142879 0.144508 0.144627 0.142893 0.142744 0.144313 0.144392 0.142936 0.143064 0.144635 0.144183 0.141796 0.141068 0.141755 0.140240 0.137081 -100 
-100 -100 -100 -100 -100 -100 -100 -100 -100 -100 -100 -100 -100 -100 -100 -100 -100 -100 -100 -100 -100 -100 -100 -100 -100 -100 
-100 -100 -100 -100 -100 -100 -100 -100 -100 -100 -100 -100 -100 -100 -100 -100 -100 -100 -100 -100 -100 -100 -100 -100 -100 -100 
-100 -100 -100 -100 -100 -100 -100 -100 -100 -100 -100 -100 -100 -100 -100 -100 -100 -100 -100 -100 -100 -100 -100 -100 -100 -100 
-100 -100 0.422631 0.399998 0.364642 0.332910 0.310658 0.296744 0.288205 0.286112 0.287873 0.288504 0.287577 0.288478 0.290639 0.289935 0.286328 0.284205 0.284474 0.283879 0.281984 0.281644 0.282088 0.279720 0.275752 -100 
-100 -100 0.462973 0.440279 0.404500 0.372016 0.348830 0.333645 0.323756 0.320914 0.322613 0.323452 0.322799 0.324050 0.326321 0.325516 0.321654 0.319147 0.319122 0.318227 0.316115 0.315938 0.316704 0.314419 0.310304 -100 
-100 -100 0.525139 0.501954 0.464817 0.430796 0.406223 0.388825 0.376160 0.371985 0.374029 0.375016 0.373980 0.375551 0.378256 0.377430 0.373141 0.370376 0.370638 0.369326 0.366189 0.365921 0.367157 0.364830 0.360150 -100 
-100 -100 0.582948 0.559054 0.520362 0.483977 0.456573 0.436555 0.421754 0.416045 0.417264 0.418187 0.417612 0.419740 0.422841 0.422230 0.417977 0.414994 0.414818 0.413026 0.409372 0.408469 0.409044 0.406383 0.401691 -100 
-100 -100 0.628721 0.604149 0.564043 0.525149 0.494128 0.471584 0.455417 0.448134 0.447437 0.448039 0.448638 0.451513 0.455044 0.454915 0.451147 0.448014 0.446712 0.444388 0.440667 0.438584 0.437377 0.434093 0.429908 -100 
-100 -100 0.661258 0.636030 0.594590 0.554099 0.521192 0.496795 0.478947 0.470294 0.468682 0.468766 0.469210 0.472413 0.476748 0.477217 0.473694 0.470779 0.469378 0.466596 0.461941 0.458397 0.455687 0.451700 0.447558 -100 
-100 -100 0.684408 0.658475 0.615039 0.573655 0.540374 0.514904 0.495320 0.485889 0.484509 0.484069 0.483220 0.486267 0.491821 0.492757 0.488777 0.486195 0.485267 0.482214 0.476419 0.471653 0.467965 0.463417 0.459036 -100 
-100 -100 0.694052 0.667862 0.623937 0.581932 0.548008 0.522150 0.502513 0.493203 0.491850 0.491063 0.489514 0.491890 0.497118 0.498186 0.494679 0.492644 0.492084 0.489117 0.483144 0.478030 0.473996 0.469200 0.464690 -100 
-100 -100 0.694154 0.668028 0.624847 0.582188 0.547020 0.521392 0.503550 0.495438 0.494060 0.493136 0.491378 0.492455 0.495670 0.496452 0.494329 0.493003 0.492644 0.490098 0.484931 0.480340 0.476578 0.471809 0.467206 -100 
-100 -100 0.693963 0.667581 0.623991 0.580628 0.544953 0.520106 0.504360 0.498400 0.498436 0.497516 0.494440 0.493648 0.495128 0.495329 0.493697 0.492981 0.493100 0.491078 0.486624 0.482852 0.480017 0.475350 0.470178 -100 
-100 -100 0.695268 0.668443 0.623709 0.579705 0.543891 0.519968 0.506252 0.502653 0.505147 0.504253 0.498881 0.496130 0.496191 0.495888 0.494514 0.494427 0.495308 0.493732 0.489595 0.486585 0.485210 0.480517 0.474006 -100 
-100 -100 0.695062 0.668035 0.622956 0.578604 0.542707 0.519228 0.506399 0.503661 0.506611 0.505679 0.499860 0.496472 0.496069 0.495791 0.494919 0.495502 0.496920 0.495512 0.491200 0.487865 0.486149 0.481118 0.474349 -100 
-100 -100 0.693200 0.666234 0.621663 0.577221 0.541185 0.517604 0.504543 0.501113 0.502456 0.501444 0.497128 0.494488 0.494547 0.494835 0.494805 0.496174 0.498054 0.496587 0.491601 0.486942 0.483239 0.477600 0.471560 -100 
-100 -100 0.692626 0.665675 0.621144 0.576711 0.540689 0.516915 0.503303 0.499016 0.499365 0.498292 0.494892 0.493173 0.494092 0.495073 0.495736 0.498019 0.500852 0.499337 0.493281 0.487497 0.482836 0.476620 0.470372 -100 
-100 -100 0.690949 0.664061 0.619537 0.575462 0.539949 0.516219 0.502039 0.497036 0.496924 0.495750 0.492626 0.491578 0.493439 0.494896 0.495813 0.499047 0.503748 0.502344 0.494712 0.488393 0.484475 0.477979 0.470368 -100 
-100 -100 0.682113 0.655708 0.612077 0.569060 0.534481 0.511127 0.496665 0.491012 0.490243 0.488755 0.485612 0.484567 0.486386 0.487861 0.488953 0.492501 0.497590 0.496503 0.489127 0.483084 0.479401 0.473145 0.465735 -100 
-100 -100 0.661131 0.635811 0.594354 0.553487 0.520706 0.498209 0.483661 0.477308 0.475507 0.473432 0.470026 0.468370 0.469248 0.470365 0.471661 0.475047 0.479289 0.478758 0.473308 0.468195 0.464088 0.458596 0.453089 -100 
-100 -100 0.626332 0.602552 0.563953 0.526549 0.497030 0.476135 0.461501 0.454546 0.452112 0.449406 0.445283 0.442895 0.443097 0.443777 0.444944 0.448510 0.453326 0.453505 0.448892 0.444805 0.441466 0.437008 0.432581 -100 
-100 -100 0.570509 0.548692 0.513765 0.481151 0.456888 0.438547 0.423846 0.416690 0.414297 0.411257 0.406361 0.403523 0.403574 0.403912 0.404690 0.408724 0.415381 0.416147 0.410896 0.407384 0.405035 0.401598 0.397926 -100 
-100 -100 0.491164 0.471607 0.440807 0.413185 0.393642 0.378603 0.365742 0.359508 0.357645 0.354909 0.350184 0.347468 0.347530 0.347628 0.347929 0.351475 0.357888 0.358834 0.354259 0.351810 0.350594 0.348008 0.344766 -100 
-100 -100 0.390076 0.372945 0.346696 0.323968 0.308460 0.297211 0.288019 0.283686 0.282755 0.280915 0.277332 0.275326 0.275521 0.275486 0.275257 0.277346 0.281229 0.281891 0.279381 0.278325 0.278199 0.276218 0.273174 -100 
-100 -100 0.293496 0.278597 0.256393 0.238407 0.227206 0.219518 0.213149 0.210624 0.210924 0.210098 0.207536 0.206455 0.207219 0.207200 0.206373 0.207333 0.209755 0.209889 0.207849 0.207256 0.207672 0.205988 0.202937 -100 
-100 -100 0.229383 0.215960 0.196487 0.181753 0.173704 0.168359 0.163676 0.162312 0.163553 0.163400 0.161435 0.160993 0.162294 0.162332 0.161061 0.161417 0.163189 0.162921 0.160720 0.160109 0.160762 0.159200 0.156061 -100 
-100 -100 -100 -100 -100 -100 -100 -100 -100 -100 -100 -100 -100 -100 -100 -100 -100 -100 -100 -100 -100 -100 -100 -100 -100 -100 
-100 -100 -100 -100 -100 -100 -100 -100 -100 -100 -100 -100 -100 -100 -100 -100 -100 -100 -100 -100 -100 -100 -100 -100 -100 -100 
-100 -100 -100 -100 -100 -100 -100 -100 -100 -100 -100 -100 -100 -100 -100 -100 -100 -100 -100 -100 -100 -100 -100 -100 -100 -100 
-100 -100 0.482024 0.458773 0.421862 0.387924 0.363339 0.347371 0.337307 0.334680 0.336708 0.337711 0.337012 0.338116 0.340192 0.339148 0.334923 0.331959 0.331451 0.330185 0.327875 0.327654 0.328363 0.325792 0.321326 -100 
-100 -100 0.523853 0.500612 0.463372 0.429267 0.404760 0.387720 0.375723 0.372264 0.374833 0.375943 0.374649 0.375769 0.378015 0.376872 0.372341 0.369332 0.369358 0.367970 0.365016 0.365090 0.366598 0.364245 0.359381 -100 
-100 -100 0.589960 0.566253 0.527544 0.492862 0.470477 0.451487 0.433892 0.429093 0.434826 0.435903 0.430938 0.431634 0.435662 0.434509 0.428210 0.425617 0.428984 0.427371 0.420835 0.420638 0.426809 0.424516 0.414972 -100 
-100 -100 0.651140 0.626983 0.587163 0.550586 0.525728 0.504267 0.484525 0.478132 0.482927 0.483796 0.479123 0.480236 0.484664 0.483757 0.477531 0.474851 0.477873 0.475805 0.468693 0.467716 0.473235 0.470599 0.460976 -100 
-100 -100 0.699833 0.675331 0.634580 0.595373 0.564247 0.540277 0.521782 0.513698 0.513833 0.514284 0.513447 0.515749 0.519383 0.518990 0.514513 0.511243 0.510422 0.507675 0.502767 0.500514 0.499759 0.496370 0.491532 -100 
-100 -100 0.736759 0.711498 0.668822 0.627840 0.594650 0.568809 0.548767 0.539393 0.538504 0.538335 0.537334 0.540032 0.544938 0.545142 0.540391 0.537081 0.535673 0.532282 0.526442 0.522233 0.519339 0.515023 0.510388 -100 
-100 -100 0.770820 0.743976 0.693445 0.651056 0.620621 0.593662 0.568565 0.558597 0.560070 0.559301 0.554783 0.557309 0.566803 0.567431 0.558641 0.555177 0.554479 0.550670 0.542911 0.536974 0.532950 0.527873 0.522688 -100 
-100 -100 0.782070 0.754936 0.703840 0.660745 0.629591 0.602261 0.577206 0.567419 0.568928 0.567781 0.562507 0.564289 0.573382 0.574099 0.565768 0.562839 0.562475 0.558743 0.550796 0.544440 0.540001 0.534619 0.529260 -100 
-100 -100 0.774899 0.748645 0.703875 0.660419 0.624525 0.597491 0.577922 0.569345 0.568773 0.567511 0.564100 0.564444 0.567947 0.568334 0.564979 0.563188 0.562600 0.559406 0.553138 0.547738 0.543630 0.538363 0.533112 -100 
-100 -100 0.774188 0.747764 0.702926 0.658587 0.621604 0.595369 0.578536 0.572453 0.573601 0.572416 0.567509 0.565741 0.566784 0.566509 0.564218 0.563128 0.562966 0.560459 0.555403 0.551531 0.549334 0.544322 0.537910 -100 
-100 -100 0.780714 0.753376 0.703124 0.657533 0.619863 0.594544 0.580283 0.577495 0.584130 0.583061 0.573007 0.568518 0.567790 0.566910 0.564910 0.564533 0.565849 0.563996 0.559184 0.557083 0.559760 0.554893 0.544187 -100 
-100 -100 0.780543 0.752943 0.702250 0.656144 0.618216 0.593263 0.579903 0.577997 0.585102 0.584070 0.573696 0.568646 0.567461 0.566602 0.565119 0.565446 0.567415 0.565869 0.561042 0.558836 0.561411 0.556322 0.545351 -100 
-100 -100 0.773137 0.746004 0.700139 0.654255 0.616270 0.591057 0.577055 0.573518 0.575891 0.574817 0.569144 0.565791 0.565344 0.565167 0.564698 0.565891 0.568043 0.566519 0.561288 0.557209 0.555105 0.549463 0.541934 -100 
-100 -100 0.772014 0.744900 0.699228 0.653328 0.615344 0.589756 0.574820 0.569963 0.570575 0.569432 0.565444 0.563518 0.564422 0.565095 0.565280 0.567729 0.571792 0.570356 0.563329 0.557879 0.554986 0.548811 0.540912 -100 
-100 -100 0.771664 0.744400 0.697196 0.651499 0.614087 0.588381 0.572445 0.566684 0.567610 0.566305 0.561752 0.560793 0.563711 0.565067 0.565057 0.569285 0.578844 0.577712 0.566033 0.560038 0.562153 0.555713 0.542078 -100 
-100 -100 0.761374 0.734626 0.688383 0.643803 0.607378 0.581983 0.565588 0.559003 0.559083 0.557340 0.552731 0.551788 0.554759 0.556263 0.556594 0.561374 0.571614 0.570935 0.559466 0.553680 0.555948 0.549772 0.536436 -100 
-100 -100 0.735486 0.710104 0.667859 0.625784 0.591435 0.566953 0.550352 0.542825 0.540613 0.538120 0.534137 0.532383 0.533571 0.534768 0.536096 0.540431 0.546971 0.546897 0.540086 0.534906 0.532050 0.526643 0.519955 -100 
-100 -100 0.696578 0.672797 0.633636 0.595450 0.565176 0.542433 0.525182 0.516820 0.513832 0.510559 0.505671 0.503000 0.503398 0.504233 0.505716 0.510616 0.518172 0.518832 0.512373 0.507522 0.504196 0.499731 0.495069 -100 
-100 -100 0.636304 0.614312 0.578201 0.545408 0.524165 0.504119 0.483314 0.474261 0.472748 0.469019 0.461533 0.458303 0.458927 0.459521 0.460568 0.466977 0.479456 0.480683 0.470388 0.464708 0.461470 0.457868 0.454277 -100 
-100 -100 0.550116 0.530204 0.497984 0.470043 0.453525 0.436890 0.418039 0.409987 0.409001 0.405562 0.398229 0.395050 0.395669 0.396001 0.396536 0.402460 0.414815 0.416209 0.406443 0.401786 0.399600 0.396828 0.393701 -100 
-100 -100 0.439741 0.422075 0.394611 0.370652 0.354411 0.341631 0.330183 0.324697 0.323270 0.320827 0.316370 0.313867 0.314044 0.314105 0.314233 0.317568 0.323852 0.324935 0.320789 0.318903 0.318309 0.316238 0.313306 -100 
-100 -100 0.335515 0.319717 0.295817 0.275928 0.263098 0.253942 0.246203 0.242889 0.242695 0.241403 0.238279 0.236762 0.237290 0.237278 0.236757 0.238351 0.241756 0.242216 0.239827 0.239040 0.239254 0.237492 0.234481 -100 
-100 -100 0.266275 0.251632 0.230038 0.212999 0.202920 0.196164 0.190513 0.188540 0.189327 0.188829 0.186515 0.185717 0.186745 0.186751 0.185703 0.186405 0.188577 0.188531 0.186391 0.185802 0.186348 0.184670 0.181487 -100 
-100 -100 -100 -100 -100 -100 -100 -100 -100 -100 -100 -100 -100 -100 -100 -100 -100 -100 -100 -100 -100 -100 -100 -100 -100 -100 
-100 -100 -100 -100 -100 -100 -100 -100 -100 -100 -100 -100 -100 -100 -100 -100 -100 -100 -100 -100 -100 -100 -100 -100 -100 -100 
-100 -100 -100 -100 -100 -100 -100 -100 -100 -100 -100 -100 -100 -100 -100 -100 -100 -100 -100 -100 -100 -100 -100 -100 -100 -100 
-100 -100 0.535936 0.511614 0.472519 0.435580 0.407934 0.389892 0.378970 0.376264 0.378522 0.379808 0.379219 0.380055 0.381589 0.380041 0.375327 0.371678 0.370427 0.368839 0.366788 0.367047 0.368017 0.365337 0.360644 -100 
-100 -100 0.579393 0.555239 0.516090 0.479306 0.451993 0.433037 0.420260 0.416736 0.419516 0.420828 0.419506 0.420216 0.421837 0.420158 0.415176 0.411627 0.411124 0.409625 0.407116 0.407857 0.409825 0.407552 0.402589 -100 
-100 -100 0.648770 0.624380 0.584161 0.547205 0.522309 0.501564 0.483251 0.478369 0.484193 0.485345 0.480219 0.480347 0.483689 0.481981 0.475269 0.472320 0.475385 0.473868 0.467942 0.468530 0.475460 0.473416 0.463742 -100 
-100 -100 0.714203 0.689606 0.648655 0.610161 0.583008 0.559841 0.539302 0.532675 0.537379 0.538175 0.533219 0.533660 0.537338 0.535905 0.529374 0.526479 0.529303 0.527365 0.520797 0.520465 0.526632 0.524233 0.514516 -100 
-100 -100 0.767341 0.742584 0.700974 0.660090 0.626777 0.601019 0.581506 0.572926 0.572760 0.572971 0.571733 0.573317 0.576156 0.575295 0.570677 0.567289 0.566279 0.563505 0.558819 0.556815 0.556171 0.552805 0.547984 -100 
-100 -100 0.808047 0.782612 0.739174 0.696570 0.661161 0.633371 0.612056 0.601908 0.600453 0.599891 0.598461 0.600452 0.604589 0.604409 0.599639 0.596280 0.594621 0.590979 0.584968 0.580503 0.577249 0.572658 0.567926 -100 
-100 -100 0.845048 0.818025 0.766651 0.722579 0.689907 0.660823 0.634117 0.623102 0.623720 0.622440 0.617543 0.619427 0.628213 0.628535 0.619815 0.616336 0.615325 0.611077 0.602812 0.596199 0.591414 0.585811 0.580426 -100 
-100 -100 0.858170 0.830858 0.778899 0.734074 0.700595 0.671006 0.644140 0.633081 0.633550 0.631834 0.626239 0.627486 0.635962 0.636430 0.628176 0.625197 0.624444 0.620171 0.611559 0.604325 0.598932 0.592917 0.587324 -100 
-100 -100 0.852056 0.825631 0.780059 0.734868 0.696507 0.667096 0.645625 0.635581 0.633884 0.632044 0.628391 0.628370 0.631404 0.631564 0.628203 0.626247 0.625183 0.621414 0.614499 0.608255 0.603226 0.597360 0.591913 -100 
-100 -100 0.851959 0.825337 0.779643 0.733519 0.694002 0.665261 0.646333 0.638583 0.638497 0.636768 0.631792 0.629891 0.630635 0.630150 0.627733 0.626319 0.625586 0.622541 0.616999 0.612484 0.609534 0.604060 0.597547 -100 
-100 -100 0.859027 0.831403 0.780020 0.732513 0.692196 0.664234 0.647695 0.643088 0.648365 0.646811 0.636916 0.632505 0.631649 0.630567 0.628302 0.627462 0.628165 0.625870 0.620788 0.618312 0.620472 0.615323 0.604624 -100 
-100 -100 0.859055 0.831108 0.779166 0.730999 0.690279 0.662575 0.646864 0.643113 0.648879 0.647430 0.637301 0.632418 0.631155 0.630085 0.628276 0.628087 0.629465 0.627624 0.622777 0.620486 0.622802 0.617616 0.606743 -100 
-100 -100 0.851509 0.823993 0.776939 0.728858 0.687924 0.659870 0.643542 0.638245 0.639443 0.637995 0.632497 0.629278 0.628704 0.628293 0.627515 0.628234 0.629889 0.628250 0.623269 0.619401 0.617317 0.611746 0.604379 -100 
-100 -100 0.850129 0.822569 0.775603 0.727350 0.686267 0.657761 0.640528 0.634012 0.633572 0.632072 0.628175 0.626309 0.627050 0.627489 0.627402 0.629471 0.633192 0.631836 0.625290 0.620301 0.617676 0.611719 0.604021 -100 
-100 -100 0.848996 0.821223 0.772577 0.724406 0.683792 0.655128 0.636934 0.629614 0.629603 0.627927 0.623335 0.622355 0.625102 0.626265 0.626063 0.630041 0.639384 0.638514 0.627545 0.622186 0.624726 0.618600 0.605202 -100 
-100 -100 0.836983 0.809715 0.762009 0.714949 0.675339 0.647036 0.628451 0.620378 0.619554 0.617416 0.612696 0.611686 0.614500 0.615900 0.616179 0.620889 0.631094 0.630814 0.620117 0.614988 0.617691 0.611849 0.598761 -100 
-100 -100 0.808045 0.782151 0.738534 0.694079 0.656709 0.629470 0.610795 0.601852 0.598739 0.595822 0.591719 0.589893 0.590973 0.592174 0.593631 0.598112 0.604851 0.605234 0.599076 0.594408 0.591859 0.586707 0.580243 -100 
-100 -100 0.764588 0.740265 0.699730 0.659279 0.626217 0.600947 0.581785 0.572114 0.568273 0.564572 0.559545 0.556816 0.557170 0.558118 0.559887 0.565122 0.573021 0.574137 0.568172 0.563594 0.560364 0.556024 0.551531 -100 
-100 -100 0.697983 0.675352 0.637758 0.602773 0.579015 0.556704 0.534150 0.523928 0.521724 0.517582 0.509852 0.506562 0.507196 0.507976 0.509401 0.516266 0.529101 0.530747 0.520848 0.515221 0.511900 0.508292 0.504783 -100 
-100 -100 0.603840 0.583168 0.549330 0.519194 0.500330 0.481694 0.461337 0.452294 0.450713 0.446895 0.439300 0.436032 0.436650 0.437182 0.438122 0.444551 0.457298 0.459069 0.449567 0.444829 0.442446 0.439590 0.436491 -100 
-100 -100 0.484401 0.465797 0.436527 0.410279 0.391761 0.377220 0.364583 0.358330 0.356369 0.353590 0.348930 0.346286 0.346404 0.346611 0.347106 0.350914 0.357630 0.359025 0.355001 0.353001 0.352181 0.349979 0.347041 -100 
-100 -100 0.371692 0.354697 0.328676 0.306339 0.291302 0.280606 0.271934 0.268064 0.267481 0.265922 0.262594 0.260898 0.261318 0.261379 0.261128 0.263085 0.266822 0.267502 0.265185 0.264304 0.264319 0.262395 0.259319 -100 
-100 -100 0.296785 0.280714 0.256723 0.237110 0.224890 0.216753 0.210327 0.207933 0.208447 0.207745 0.205240 0.204259 0.205172 0.205201 0.204327 0.205290 0.207708 0.207797 0.205673 0.205000 0.205379 0.203509 0.200197 -100 
-100 -100 -100 -100 -100 -100 -100 -100 -100 -100 -100 -100 -100 -100 -100 -100 -100 -100 -100 -100 -100 -100 -100 -100 -100 -100 
-100 -100 -100 -100 -100 -100 -100 -100 -100 -100 -100 -100 -100 -100 -100 -100 -100 -100 -100 -100 -100 -100 -100 -100 -100 -100 
-100 -100 -100 -100 -100 -100 -100 -100 -100 -100 -100 -100 -100 -100 -100 -100 -100 -100 -100 -100 -100 -100 -100 -100 -100 -100 
-100 -100 0.576935 0.551401 0.509960 0.469946 0.439098 0.419493 0.408691 0.406518 0.409001 0.410439 0.409784 0.409823 0.410298 0.408085 0.403053 0.399014 0.397243 0.395914 0.395049 0.396410 0.397952 0.395471 0.390907 -100 
-100 -100 0.621902 0.596691 0.555478 0.515557 0.484511 0.464070 0.452093 0.449208 0.451588 0.453001 0.452199 0.452201 0.452583 0.450189 0.445001 0.441018 0.439625 0.438602 0.438022 0.440101 0.442617 0.440742 0.436285 -100 
-100 -100 0.693862 0.668697 0.626911 0.586515 0.554915 0.532700 0.518080 0.513774 0.516331 0.517516 0.515758 0.515643 0.516376 0.513919 0.508363 0.504683 0.504436 0.503593 0.502296 0.504668 0.508441 0.506979 0.501926 -100 
-100 -100 0.763682 0.738456 0.696151 0.654376 0.620544 0.595821 0.578819 0.572540 0.573763 0.574441 0.572774 0.572915 0.573883 0.571718 0.566516 0.563041 0.562688 0.561435 0.559373 0.560665 0.563408 0.561537 0.556577 -100 
-100 -100 0.821726 0.796418 0.753763 0.710197 0.673072 0.645580 0.626538 0.617926 0.616422 0.616298 0.615622 0.616356 0.617533 0.616037 0.611878 0.608534 0.606910 0.604655 0.601656 0.600488 0.599897 0.596771 0.592526 -100 
-100 -100 0.864865 0.839156 0.795523 0.750554 0.711491 0.681673 0.660137 0.649322 0.646133 0.645050 0.644107 0.645175 0.647209 0.646551 0.643024 0.640128 0.638270 0.634887 0.629710 0.625505 0.621902 0.617193 0.612737 -100 
-100 -100 0.896639 0.870202 0.824272 0.778315 0.738831 0.707414 0.683098 0.670640 0.666940 0.664981 0.662755 0.663821 0.667376 0.667419 0.663592 0.661205 0.659791 0.655563 0.648045 0.641277 0.635469 0.629441 0.624420 -100 
-100 -100 0.911678 0.884965 0.838479 0.791761 0.751378 0.719152 0.694178 0.681174 0.676968 0.674484 0.671738 0.672465 0.675986 0.676310 0.672954 0.670987 0.669703 0.665224 0.657043 0.649324 0.642602 0.635996 0.630740 -100 
-100 -100 0.914811 0.888186 0.842653 0.795160 0.753087 0.720739 0.697273 0.684936 0.680314 0.677691 0.675133 0.675122 0.676985 0.677094 0.674917 0.673187 0.671617 0.667445 0.660283 0.653255 0.646896 0.640431 0.635210 -100 
-100 -100 0.916603 0.889603 0.843420 0.795019 0.752156 0.720205 0.698309 0.687543 0.684011 0.681503 0.678155 0.676997 0.677704 0.677277 0.675137 0.673451 0.671969 0.668407 0.662484 0.656919 0.652077 0.646117 0.640517 -100 
-100 -100 0.919990 0.892223 0.843856 0.794376 0.751106 0.719658 0.699128 0.690270 0.689048 0.686739 0.681577 0.679129 0.679305 0.678390 0.675715 0.674168 0.673493 0.670638 0.665479 0.661551 0.659234 0.653778 0.646821 -100 
-100 -100 0.920378 0.892229 0.843181 0.792941 0.749174 0.717836 0.697971 0.689888 0.689187 0.687018 0.681663 0.678844 0.678723 0.677795 0.675420 0.674372 0.674291 0.672018 0.667425 0.664033 0.662156 0.656901 0.649952 -100 
-100 -100 0.917631 0.889524 0.841384 0.790715 0.746256 0.714573 0.694660 0.686125 0.684072 0.681959 0.678091 0.675891 0.675736 0.675312 0.674155 0.674039 0.674486 0.672697 0.668457 0.664541 0.661185 0.655838 0.650158 -100 
-100 -100 0.916240 0.887986 0.839610 0.788518 0.743653 0.711561 0.691180 0.682112 0.679439 0.677317 0.674101 0.672581 0.673183 0.673445 0.673073 0.674148 0.676026 0.674772 0.670120 0.665794 0.662149 0.656666 0.650968 -100 
-100 -100 0.912490 0.884074 0.835209 0.784115 0.739573 0.707406 0.686462 0.676991 0.674323 0.672067 0.668642 0.667577 0.669325 0.670178 0.670062 0.672449 0.676832 0.676221 0.670410 0.666052 0.663731 0.658252 0.651177 -100 
-100 -100 0.898780 0.870799 0.822765 0.772709 0.729166 0.697506 0.676471 0.666567 0.663372 0.660725 0.657070 0.655877 0.657645 0.658764 0.659233 0.662467 0.667790 0.667877 0.662493 0.658470 0.656419 0.651221 0.644378 -100 
-100 -100 0.868816 0.841998 0.796471 0.748879 0.707517 0.677158 0.656480 0.646068 0.641765 0.638474 0.634604 0.632766 0.633501 0.634602 0.636060 0.639799 0.644740 0.645565 0.641981 0.638457 0.635437 0.630781 0.625916 -100 
-100 -100 0.821243 0.795867 0.753187 0.709425 0.672069 0.643970 0.623592 0.612847 0.608088 0.604164 0.599493 0.596960 0.597214 0.598211 0.600024 0.604521 0.610521 0.612048 0.608754 0.605528 0.602625 0.598608 0.594668 -100 
-100 -100 0.747739 0.723992 0.684489 0.645765 0.614633 0.589840 0.569717 0.559143 0.555170 0.550955 0.544944 0.541956 0.542505 0.543390 0.544826 0.550203 0.558607 0.560602 0.555816 0.552413 0.549953 0.546551 0.543054 -100 
-100 -100 0.646003 0.624164 0.588405 0.554670 0.528767 0.508018 0.490424 0.481284 0.478127 0.474297 0.468406 0.465460 0.465997 0.466679 0.467742 0.472788 0.481050 0.483092 0.478618 0.475886 0.474232 0.471426 0.468188 -100 
-100 -100 0.518544 0.498724 0.467204 0.438058 0.416190 0.399935 0.387136 0.380570 0.378212 0.375411 0.371125 0.368741 0.368914 0.369322 0.370078 0.373555 0.378876 0.380467 0.378212 0.376857 0.376155 0.373832 0.370760 -100 
-100 -100 0.397977 0.379717 0.351455 0.326588 0.309102 0.297045 0.287934 0.283802 0.282992 0.281388 0.278201 0.276615 0.277117 0.277335 0.277307 0.279357 0.282836 0.283655 0.281849 0.281031 0.280910 0.278795 0.275585 -100 
-100 -100 0.317767 0.300367 0.274102 0.252126 0.237920 0.228654 0.221738 0.219156 0.219565 0.218805 0.216280 0.215304 0.216260 0.216388 0.215689 0.216857 0.219392 0.219575 0.217501 0.216701 0.216883 0.214804 0.211338 -100 
-100 -100 -100 -100 -100 -100 -100 -100 -100 -100 -100 -100 -100 -100 -100 -100 -100 -100 -100 -100 -100 -100 -100 -100 -100 -100 
-100 -100 -100 -100 -100 -100 -100 -100 -100 -100 -100 -100 -100 -100 -100 -100 -100 -100 -100 -100 -100 -100 -100 -100 -100 -100 
-100 -100 -100 -100 -100 -100 -100 -100 -100 -100 -100 -100 -100 -100 -100 -100 -100 -100 -100 -100 -100 -100 -100 -100 -100 -100 
-100 -100 0.604007 0.577435 0.534080 0.491863 0.459090 0.438738 0.428392 0.427086 0.430181 0.431628 0.430283 0.429141 0.428531 0.425659 0.420397 0.416450 0.414995 0.414400 0.414822 0.417702 0.420501 0.418518 0.413911 -100 
-100 -100 0.651131 0.624791 0.581433 0.539040 0.505712 0.484531 0.473348 0.471461 0.474322 0.475684 0.474270 0.473111 0.472485 0.469393 0.463853 0.460007 0.459101 0.459026 0.459930 0.463711 0.467787 0.466547 0.461981 -100 
-100 -100 0.727130 0.700654 0.656126 0.612687 0.577939 0.554903 0.541726 0.538546 0.541092 0.542157 0.540257 0.539205 0.539140 0.535956 0.529843 0.526284 0.526480 0.526773 0.527333 0.531650 0.537623 0.536885 0.531252 -100 
-100 -100 0.800787 0.774250 0.729175 0.684257 0.647133 0.621410 0.605653 0.600303 0.601314 0.601751 0.599905 0.599071 0.599176 0.596292 0.590643 0.587416 0.587589 0.587457 0.587114 0.590129 0.594879 0.593638 0.588078 -100 
-100 -100 0.861709 0.835300 0.790473 0.744171 0.704330 0.675568 0.656731 0.648488 0.646791 0.646256 0.644911 0.644392 0.644385 0.642235 0.638075 0.635283 0.634464 0.633112 0.631108 0.630940 0.631323 0.628544 0.624123 -100 
-100 -100 0.907244 0.880623 0.835196 0.787732 0.746166 0.714706 0.692479 0.681304 0.677411 0.675769 0.674269 0.674118 0.674750 0.673580 0.670579 0.668524 0.667522 0.664727 0.659910 0.656000 0.652634 0.647905 0.643273 -100 
-100 -100 0.940686 0.913509 0.866122 0.817873 0.776138 0.742668 0.716603 0.702873 0.697458 0.694814 0.692686 0.692801 0.694641 0.694360 0.691821 0.690592 0.690137 0.686190 0.678380 0.671302 0.665193 0.658822 0.653514 -100 
-100 -100 0.957502 0.930055 0.882101 0.833042 0.790256 0.755603 0.728310 0.713466 0.707156 0.703918 0.701507 0.701658 0.703793 0.703945 0.701838 0.700855 0.700283 0.695805 0.687024 0.678674 0.671353 0.664238 0.658659 -100 
-100 -100 0.962687 0.935185 0.887840 0.837771 0.792839 0.757732 0.731749 0.717280 0.710733 0.707339 0.704964 0.704879 0.706352 0.706402 0.704608 0.703185 0.701735 0.697322 0.689590 0.681878 0.674808 0.667847 0.662421 -100 
-100 -100 0.966176 0.938145 0.889749 0.838681 0.792887 0.757852 0.732830 0.719318 0.713498 0.710214 0.707429 0.706913 0.708109 0.707748 0.705317 0.703284 0.701441 0.697483 0.691076 0.684881 0.679274 0.672956 0.667432 -100 
-100 -100 0.971908 0.942819 0.891169 0.838868 0.792854 0.758022 0.733485 0.721097 0.716740 0.713661 0.709948 0.709009 0.710916 0.710167 0.706192 0.703723 0.702655 0.699349 0.693528 0.689066 0.686169 0.680561 0.673841 -100 
-100 -100 0.972562 0.943077 0.890715 0.837620 0.791029 0.756158 0.732094 0.720338 0.716472 0.713544 0.709687 0.708507 0.710248 0.709472 0.705631 0.703475 0.702909 0.700303 0.695362 0.691811 0.689693 0.684544 0.677985 -100 
-100 -100 0.968174 0.938964 0.888441 0.834969 0.787332 0.752127 0.728547 0.716906 0.712581 0.709733 0.706481 0.705283 0.706074 0.705666 0.703612 0.702515 0.702221 0.700356 0.696600 0.693145 0.689971 0.685020 0.679904 -100 
-100 -100 0.966279 0.936905 0.886187 0.832174 0.783991 0.748462 0.724817 0.713258 0.709072 0.706264 0.702984 0.701900 0.703084 0.703192 0.701873 0.701953 0.703008 0.701928 0.698357 0.695018 0.691963 0.687120 0.682079 -100 
-100 -100 0.962349 0.932643 0.880995 0.826802 0.779054 0.743593 0.719617 0.708273 0.704884 0.702029 0.697948 0.696963 0.699454 0.700019 0.698424 0.699523 0.702581 0.702315 0.698363 0.695346 0.693465 0.688770 0.682825 -100 
-100 -100 0.947142 0.917804 0.866894 0.813695 0.767011 0.732248 0.708488 0.697073 0.693487 0.690374 0.686011 0.684819 0.687287 0.688140 0.687215 0.689284 0.693398 0.693916 0.690446 0.687795 0.686217 0.681784 0.676014 -100 
-100 -100 0.914178 0.886025 0.837885 0.787240 0.742754 0.709540 0.686538 0.674752 0.670039 0.666463 0.662267 0.660589 0.661752 0.662756 0.663510 0.666586 0.670994 0.672252 0.669972 0.667596 0.665342 0.661278 0.656861 -100 
-100 -100 0.863427 0.836593 0.791152 0.744395 0.704180 0.673533 0.651071 0.639147 0.634265 0.630255 0.625392 0.623265 0.624146 0.625226 0.626508 0.630468 0.636008 0.637875 0.635648 0.633386 0.631241 0.627585 0.623691 -100 
-100 -100 0.786291 0.760860 0.718028 0.676339 0.642661 0.615690 0.593815 0.582462 0.579564 0.575419 0.568392 0.565878 0.567665 0.568754 0.569214 0.573855 0.581514 0.583731 0.580058 0.577616 0.576009 0.572755 0.568866 -100 
-100 -100 0.678526 0.655037 0.616072 0.579628 0.551578 0.529050 0.510027 0.500336 0.498337 0.494647 0.487839 0.485413 0.487209 0.488171 0.488403 0.492859 0.500450 0.502638 0.499059 0.497011 0.495990 0.493159 0.489413 -100 
-100 -100 0.542995 0.521844 0.487955 0.456542 0.432902 0.415280 0.401456 0.394455 0.392301 0.389620 0.385352 0.383449 0.384298 0.385004 0.385653 0.389054 0.394248 0.395974 0.394057 0.392859 0.392281 0.389825 0.386462 -100 
-100 -100 0.415735 0.396388 0.366247 0.339479 0.320489 0.307431 0.297730 0.293379 0.292592 0.291027 0.287902 0.286560 0.287406 0.287855 0.287958 0.290211 0.293875 0.294846 0.293113 0.292224 0.292006 0.289740 0.286379 -100 
-100 -100 0.331510 0.313150 0.285271 0.261635 0.246127 0.236087 0.228814 0.226121 0.226490 0.225693 0.223154 0.222244 0.223345 0.223632 0.223133 0.224597 0.227425 0.227775 0.225708 0.224793 0.224835 0.222630 0.219081 -100 
-100 -100 -100 -100 -100 -100 -100 -100 -100 -100 -100 -100 -100 -100 -100 -100 -100 -100 -100 -100 -100 -100 -100 -100 -100 -100 
-100 -100 -100 -100 -100 -100 -100 -100 -100 -100 -100 -100 -100 -100 -100 -100 -100 -100 -100 -100 -100 -100 -100 -100 -100 -100 
-100 -100 -100 -100 -100 -100 -100 -100 -100 -100 -100 -100 -100 -100 -100 -100 -100 -100 -100 -100 -100 -100 -100 -100 -100 -100 
-100 -100 0.621685 0.594344 0.549435 0.505901 0.472150 0.451584 0.441730 0.441166 0.444843 0.446156 0.443916 0.441683 0.440338 0.437071 0.431755 0.428320 0.427698 0.427840 0.429062 0.433055 0.437209 0.435603 0.430540 -100 
-100 -100 0.671632 0.644190 0.598409 0.554220 0.519608 0.498161 0.487609 0.486602 0.490217 0.491392 0.488869 0.486646 0.485624 0.482119 0.476185 0.472955 0.473375 0.474206 0.475744 0.480842 0.487114 0.486300 0.480536 -100 
-100 -100 0.755120 0.726758 0.676439 0.630109 0.593310 0.569854 0.557588 0.555578 0.559641 0.560476 0.556786 0.554830 0.556399 0.552785 0.544265 0.541392 0.543759 0.545129 0.545907 0.552045 0.564642 0.564343 0.553150 -100 
-100 -100 0.831958 0.803401 0.752291 0.704176 0.664741 0.638383 0.623366 0.619097 0.621529 0.621669 0.617984 0.616166 0.617828 0.614479 0.606447 0.603971 0.606332 0.607269 0.607075 0.611747 0.622972 0.622091 0.610950 -100 
-100 -100 0.891774 0.863847 0.815637 0.766689 0.724951 0.695281 0.676357 0.668636 0.667408 0.666479 0.663853 0.662080 0.661545 0.658892 0.654360 0.652437 0.653244 0.652761 0.650922 0.651521 0.653651 0.651051 0.645332 -100 
-100 -100 0.939575 0.911513 0.862733 0.812854 0.770022 0.737306 0.713709 0.702375 0.698483 0.696383 0.693800 0.692365 0.692191 0.690540 0.687527 0.686499 0.687063 0.684873 0.679741 0.675912 0.673181 0.668396 0.663060 -100 
-100 -100 0.981101 0.951933 0.896800 0.846221 0.805399 0.770313 0.739699 0.724585 0.718606 0.715428 0.712486 0.711584 0.714866 0.714197 0.709678 0.709675 0.711473 0.707865 0.698436 0.690777 0.684835 0.678190 0.672124 -100 
-100 -100 0.999551 0.970089 0.914298 0.862810 0.820744 0.784134 0.751808 0.735117 0.727943 0.724151 0.721164 0.720644 0.724525 0.724380 0.720150 0.720135 0.721514 0.717124 0.706516 0.697389 0.690051 0.682570 0.676228 -100 
-100 -100 1.000433 0.971404 0.920190 0.867447 0.820854 0.783452 0.754402 0.738330 0.730835 0.726912 0.724198 0.723881 0.725677 0.725509 0.723077 0.721876 0.721255 0.716692 0.707814 0.699590 0.692587 0.685309 0.679173 -100 
-100 -100 1.006078 0.976302 0.923228 0.869167 0.821169 0.783544 0.755370 0.739888 0.732952 0.729128 0.726239 0.726170 0.728817 0.728349 0.724307 0.721735 0.720347 0.716072 0.708521 0.702150 0.697262 0.690753 0.684134 -100 
-100 -100 1.025337 0.993188 0.927464 0.871155 0.824758 0.787025 0.756523 0.741560 0.736225 0.732598 0.728857 0.729399 0.740808 0.740052 0.726817 0.723101 0.728793 0.725092 0.711579 0.707372 0.710188 0.704555 0.691898 -100 
-100 -100 1.026085 0.993593 0.927240 0.870205 0.823204 0.785309 0.755089 0.740555 0.735610 0.732103 0.728253 0.728697 0.740109 0.739337 0.726073 0.722503 0.728606 0.725694 0.713313 0.710330 0.714233 0.709276 0.696878 -100 
-100 -100 1.008423 0.977590 0.922645 0.866310 0.816308 0.778153 0.750941 0.736840 0.731254 0.727784 0.724425 0.724101 0.726929 0.726434 0.722164 0.719923 0.719760 0.717807 0.713670 0.710989 0.709489 0.704974 0.699029 -100 
-100 -100 1.004906 0.974087 0.919784 0.863034 0.812483 0.774099 0.747132 0.733595 0.728782 0.725366 0.721378 0.720763 0.723726 0.723622 0.720056 0.719036 0.720156 0.719212 0.715751 0.713479 0.712150 0.707939 0.702399 -100 
-100 -100 1.003390 0.971773 0.914630 0.857443 0.808764 0.770594 0.742192 0.729501 0.727173 0.723814 0.717595 0.717029 0.723154 0.723403 0.717434 0.717029 0.721187 0.721203 0.716528 0.714878 0.715521 0.711573 0.704539 -100 
-100 -100 0.986852 0.955567 0.899138 0.842956 0.795452 0.758164 0.730235 0.717798 0.715626 0.712158 0.705598 0.704772 0.710862 0.711423 0.706190 0.706879 0.712230 0.713096 0.708893 0.707587 0.708511 0.704805 0.697934 -100 
-100 -100 0.948259 0.918588 0.867105 0.813845 0.767416 0.731914 0.706366 0.693584 0.689631 0.685880 0.680469 0.679043 0.681795 0.682657 0.681479 0.683842 0.688679 0.690264 0.688098 0.686693 0.685912 0.682426 0.677657 -100 
-100 -100 0.895158 0.866724 0.817851 0.768736 0.727157 0.694518 0.669454 0.656670 0.653468 0.649492 0.642887 0.641091 0.643718 0.644826 0.644362 0.647879 0.654306 0.656383 0.653578 0.651819 0.650702 0.647397 0.643140 -100 
-100 -100 0.819573 0.791947 0.742550 0.698641 0.666460 0.637872 0.611387 0.599974 0.605754 0.601806 0.586471 0.583935 0.591767 0.593001 0.587499 0.591741 0.605099 0.607382 0.597833 0.595156 0.594675 0.591527 0.586531 -100 
-100 -100 0.707446 0.681845 0.636492 0.598129 0.571968 0.548170 0.524774 0.515144 0.521860 0.518426 0.503412 0.501023 0.508821 0.510014 0.504505 0.508716 0.521989 0.524193 0.514659 0.512149 0.512061 0.509189 0.504241 -100 
-100 -100 0.561398 0.538943 0.502375 0.469421 0.445408 0.426818 0.411342 0.404020 0.403586 0.401106 0.395492 0.393995 0.396381 0.397351 0.396972 0.400394 0.406624 0.408427 0.405527 0.404157 0.403876 0.401347 0.397508 -100 
-100 -100 0.428482 0.408269 0.376466 0.348417 0.328696 0.314942 0.304492 0.299973 0.299715 0.298213 0.294714 0.293619 0.295134 0.295799 0.295677 0.298120 0.302343 0.303482 0.301458 0.300490 0.300336 0.298020 0.294482 -100 
-100 -100 0.341191 0.322198 0.293197 0.268505 0.252202 0.241635 0.234014 0.231210 0.231594 0.230732 0.228089 0.227256 0.228582 0.229031 0.228658 0.230405 0.233627 0.234215 0.232191 0.231274 0.231322 0.229107 0.225534 -100 
-100 -100 -100 -100 -100 -100 -100 -100 -100 -100 -100 -100 -100 -100 -100 -100 -100 -100 -100 -100 -100 -100 -100 -100 -100 -100 
-100 -100 -100 -100 -100 -100 -100 -100 -100 -100 -100 -100 -100 -100 -100 -100 -100 -100 -100 -100 -100 -100 -100 -100 -100 -100 
-100 -100 -100 -100 -100 -100 -100 -100 -100 -100 -100 -100 -100 -100 -100 -100 -100 -100 -100 -100 -100 -100 -100 -100 -100 -100 
-100 -100 0.630308 0.602612 0.557113 0.512988 0.478797 0.458076 0.448306 0.447871 0.451520 0.452508 0.449618 0.446614 0.444756 0.441578 0.436936 0.434373 0.434410 0.434754 0.435757 0.439300 0.442993 0.441092 0.435910 -100 
-100 -100 0.681481 0.653566 0.606991 0.561988 0.526761 0.505103 0.494674 0.493845 0.497434 0.498231 0.494964 0.491867 0.490266 0.486828 0.481591 0.479307 0.480478 0.481582 0.482924 0.487560 0.493348 0.492216 0.486321 -100 
-100 -100 0.767144 0.738115 0.686656 0.639112 0.601357 0.577563 0.565485 0.563747 0.567805 0.568221 0.563696 0.560740 0.561636 0.558027 0.550178 0.548294 0.551486 0.553203 0.553836 0.559521 0.571641 0.571009 0.559654 -100 
-100 -100 0.846557 0.817127 0.764498 0.714717 0.673944 0.647063 0.632244 0.628360 0.630887 0.630630 0.626042 0.623105 0.623961 0.620502 0.613039 0.611484 0.614648 0.615968 0.615696 0.619984 0.630781 0.629589 0.618277 -100 
-100 -100 0.909004 0.880004 0.829903 0.778848 0.735395 0.704966 0.686186 0.678971 0.678025 0.676781 0.673215 0.670237 0.668752 0.665814 0.661663 0.660472 0.661959 0.661835 0.660000 0.660359 0.662183 0.659323 0.653444 -100 
-100 -100 0.959108 0.929807 0.878817 0.826420 0.781485 0.747757 0.724232 0.713497 0.710055 0.707763 0.704289 0.701643 0.700429 0.698316 0.695436 0.694864 0.695891 0.693996 0.688967 0.685084 0.682236 0.677269 0.671757 -100 
-100 -100 1.002470 0.971950 0.914382 0.860977 0.817723 0.781375 0.750699 0.736166 0.730727 0.727467 0.723732 0.721714 0.723968 0.722715 0.718077 0.718226 0.720224 0.716812 0.707561 0.700019 0.694170 0.687419 0.681131 -100 
-100 -100 1.022150 0.991313 0.933026 0.878600 0.833929 0.795826 0.763165 0.746820 0.740061 0.736239 0.732659 0.731266 0.734280 0.733538 0.728996 0.728854 0.730180 0.725847 0.715385 0.706412 0.699220 0.691681 0.685140 -100 
-100 -100 1.023703 0.993367 0.939776 0.884209 0.835028 0.795916 0.766098 0.749908 0.742489 0.738511 0.735496 0.734697 0.735943 0.735267 0.732388 0.730820 0.729921 0.725235 0.716367 0.708207 0.701260 0.693936 0.687701 -100 
-100 -100 1.029529 0.998592 0.943396 0.886788 0.836351 0.796841 0.767409 0.751237 0.743947 0.739997 0.737094 0.736976 0.739451 0.738617 0.734029 0.730879 0.729014 0.724455 0.716796 0.710407 0.705505 0.698972 0.692337 -100 
-100 -100 1.048721 1.015581 0.948027 0.889506 0.840902 0.801157 0.768915 0.752713 0.746580 0.742729 0.739215 0.740071 0.751658 0.750665 0.736787 0.732342 0.737446 0.733378 0.719687 0.715448 0.718247 0.712647 0.700055 -100 
-100 -100 1.049288 1.015954 0.948020 0.889026 0.839958 0.799990 0.767769 0.751668 0.745663 0.741831 0.738258 0.739150 0.750866 0.749914 0.735982 0.731624 0.737104 0.733863 0.721405 0.718516 0.722521 0.717704 0.705440 -100 
-100 -100 1.031393 0.999814 0.943459 0.885314 0.833296 0.793059 0.763809 0.748057 0.741355 0.737461 0.734241 0.734277 0.737329 0.736628 0.731721 0.728717 0.727965 0.725822 0.721863 0.719525 0.718354 0.714120 0.708369 -100 
-100 -100 1.027527 0.996012 0.940393 0.881936 0.829456 0.789035 0.760053 0.744905 0.739018 0.735116 0.731100 0.730684 0.733756 0.733390 0.729191 0.727456 0.728069 0.727110 0.724090 0.722415 0.721626 0.717837 0.712559 -100 
-100 -100 1.025337 0.993045 0.934635 0.875821 0.825345 0.785235 0.754895 0.740731 0.737467 0.733642 0.727292 0.726805 0.732961 0.732913 0.726302 0.725208 0.728893 0.729030 0.725023 0.724150 0.725456 0.722026 0.715326 -100 
-100 -100 1.007659 0.975689 0.917974 0.860159 0.810902 0.771821 0.742195 0.728556 0.725682 0.721893 0.715257 0.714519 0.720643 0.720932 0.715098 0.715148 0.720075 0.721117 0.717627 0.717132 0.718744 0.715574 0.709036 -100 
-100 -100 0.967362 0.936962 0.884116 0.829144 0.780936 0.743834 0.716997 0.703416 0.699096 0.695281 0.690000 0.688808 0.691699 0.692363 0.690652 0.692437 0.696905 0.698622 0.697045 0.696358 0.696223 0.693197 0.688675 -100 
-100 -100 0.912033 0.882828 0.832527 0.781655 0.738334 0.704337 0.678408 0.665252 0.662051 0.658304 0.652079 0.650730 0.653670 0.654674 0.653696 0.656619 0.662626 0.664734 0.662379 0.661204 0.660630 0.657670 0.653555 -100 
-100 -100 0.833738 0.805332 0.754500 0.708869 0.675065 0.645385 0.618421 0.607010 0.613110 0.609622 0.594845 0.592934 0.601272 0.602488 0.596437 0.600034 0.612881 0.615103 0.605909 0.603699 0.603666 0.600749 0.595782 -100 
-100 -100 0.718681 0.692349 0.645656 0.605724 0.578145 0.553510 0.529888 0.520460 0.527621 0.524711 0.510282 0.508543 0.516888 0.518129 0.512153 0.515796 0.528602 0.530727 0.521450 0.519271 0.519499 0.516771 0.511803 -100 
-100 -100 0.569738 0.546644 0.508927 0.474654 0.449501 0.430277 0.414685 0.407581 0.407512 0.405428 0.400262 0.399273 0.402090 0.403144 0.402499 0.405579 0.411563 0.413347 0.410610 0.409442 0.409347 0.406901 0.403057 -100 
-100 -100 0.434468 0.413725 0.380986 0.351887 0.331278 0.317037 0.306483 0.302085 0.302010 0.300680 0.297393 0.296596 0.298408 0.299169 0.298939 0.301266 0.305471 0.306705 0.304840 0.304031 0.304011 0.301763 0.298238 -100 
-100 -100 0.345779 0.326335 0.296553 0.271002 0.253981 0.243007 0.235253 0.232458 0.232866 0.231994 0.229371 0.228675 0.230203 0.230747 0.230361 0.232144 0.235505 0.236282 0.234446 0.233693 0.233870 0.231728 0.228182 -100 
-100 -100 -100 -100 -100 -100 -100 -100 -100 -100 -100 -100 -100 -100 -100 -100 -100 -100 -100 -100 -100 -100 -100 -100 -100 -100 
-100 -100 -100 -100 -100 -100 -100 -100 -100 -100 -100 -100 -100 -100 -100 -100 -100 -100 -100 -100 -100 -100 -100 -100 -100 -100 
-100 -100 -100 -100 -100 -100 -100 -100 -100 -100 -100 -100 -100 -100 -100 -100 -100 -100 -100 -100 -100 -100 -100 -100 -100 -100 
-100 -100 0.633944 0.606157 0.560721 0.516399 0.481953 0.460936 0.450756 0.449785 0.452734 0.453159 0.449796 0.446296 0.444094 0.441480 0.438279 0.436980 0.437569 0.437611 0.437374 0.438879 0.440241 0.437340 0.432358 -100 
-100 -100 0.684930 0.657028 0.610979 0.565801 0.530237 0.508218 0.497357 0.495958 0.498660 0.498846 0.495175 0.491382 0.488993 0.486088 0.482649 0.481654 0.483064 0.483818 0.484112 0.486469 0.489048 0.486827 0.481834 -100 
-100 -100 0.767790 0.739187 0.690918 0.643477 0.605328 0.581072 0.568530 0.566130 0.568505 0.568280 0.563965 0.559969 0.557886 0.554702 0.550589 0.549982 0.552710 0.554037 0.554115 0.557035 0.561550 0.559782 0.553612 -100 
-100 -100 0.849318 0.820069 0.770180 0.719975 0.678348 0.650856 0.635759 0.631524 0.632671 0.631879 0.627419 0.623311 0.621024 0.617786 0.613823 0.613328 0.615955 0.616940 0.616312 0.618152 0.621621 0.619402 0.613272 -100 
-100 -100 0.918191 0.888542 0.837904 0.785119 0.739804 0.708598 0.690138 0.683351 0.682436 0.680926 0.676755 0.672661 0.669797 0.666783 0.663743 0.663109 0.664325 0.664024 0.662019 0.661131 0.660637 0.657057 0.652077 -100 
-100 -100 0.970490 0.940193 0.888111 0.833036 0.784929 0.750296 0.728209 0.718778 0.716228 0.713983 0.709737 0.705964 0.703439 0.700886 0.698290 0.697561 0.697915 0.695987 0.691519 0.687521 0.683930 0.678643 0.673351 -100 
-100 -100 1.009159 0.978027 0.923539 0.866840 0.817653 0.780282 0.753941 0.741951 0.738280 0.735361 0.730659 0.727381 0.725985 0.723958 0.721156 0.720344 0.720442 0.717073 0.709898 0.703361 0.697912 0.691218 0.684899 -100 
-100 -100 1.029636 0.998171 0.942961 0.885158 0.834447 0.795210 0.766813 0.753006 0.748074 0.744705 0.740314 0.737801 0.737187 0.735551 0.732610 0.731228 0.730470 0.726144 0.717894 0.710188 0.703684 0.696372 0.689853 -100 
-100 -100 1.037103 1.005780 0.951397 0.892932 0.840125 0.799801 0.771357 0.756460 0.750099 0.746507 0.743181 0.741658 0.741465 0.740006 0.736879 0.734345 0.732022 0.727221 0.719545 0.712071 0.705255 0.698131 0.692288 -100 
-100 -100 1.041161 1.009748 0.955096 0.896514 0.843372 0.802604 0.773556 0.757818 0.750784 0.747084 0.744298 0.743684 0.744377 0.742938 0.738867 0.735110 0.731811 0.726985 0.720216 0.713901 0.708175 0.701744 0.696167 -100 
-100 -100 1.046456 1.014522 0.957721 0.899009 0.846502 0.805558 0.775366 0.758978 0.751905 0.748109 0.745257 0.745370 0.747834 0.746397 0.740526 0.735879 0.732982 0.728544 0.722152 0.717434 0.714277 0.708708 0.702278 -100 
-100 -100 1.046614 1.014710 0.957928 0.899180 0.846535 0.805357 0.774847 0.758113 0.750757 0.746803 0.743954 0.744228 0.746920 0.745618 0.739798 0.735290 0.732793 0.729155 0.723937 0.720493 0.718460 0.713655 0.707598 -100 
-100 -100 1.041838 1.010462 0.955805 0.897034 0.843386 0.801858 0.771826 0.755065 0.747217 0.743059 0.740274 0.740198 0.741720 0.740715 0.736714 0.733321 0.731195 0.728722 0.725468 0.722920 0.720580 0.716406 0.711924 -100 
-100 -100 1.038967 1.007568 0.952960 0.893954 0.840033 0.798322 0.768297 0.751772 0.744274 0.739974 0.736573 0.736081 0.737660 0.737002 0.733701 0.731570 0.730947 0.729778 0.727570 0.725943 0.724394 0.720753 0.716532 -100 
-100 -100 1.033075 1.001396 0.945960 0.887075 0.834153 0.792807 0.762538 0.746621 0.740405 0.736112 0.731514 0.730747 0.733531 0.733207 0.729419 0.728265 0.729549 0.729590 0.727862 0.727158 0.727185 0.723989 0.719088 -100 
-100 -100 1.014411 0.983052 0.928280 0.870362 0.818635 0.778413 0.749085 0.733913 0.728215 0.724088 0.719364 0.718424 0.721214 0.721240 0.718228 0.718188 0.720676 0.721654 0.720561 0.720350 0.720791 0.717900 0.713159 -100 
-100 -100 0.976064 0.945755 0.893510 0.837808 0.787987 0.749889 0.722755 0.708456 0.702619 0.698812 0.694956 0.693993 0.695687 0.696106 0.695129 0.696354 0.699457 0.701068 0.700675 0.700459 0.700125 0.697398 0.693712 -100 
-100 -100 0.918452 0.889314 0.839522 0.787478 0.741923 0.707105 0.681873 0.668752 0.663836 0.660486 0.656761 0.656031 0.658002 0.658780 0.658352 0.660392 0.664476 0.666413 0.665691 0.665248 0.664816 0.662171 0.658632 -100 
-100 -100 0.832800 0.804999 0.757734 0.710788 0.672028 0.641681 0.618313 0.606929 0.605022 0.602243 0.596914 0.596399 0.600031 0.601059 0.599515 0.601965 0.607722 0.609737 0.607457 0.606616 0.606623 0.604051 0.600039 -100 
-100 -100 0.715848 0.690098 0.646944 0.605660 0.573131 0.547975 0.528242 0.519149 0.518541 0.516415 0.511401 0.511058 0.514829 0.515914 0.514372 0.516872 0.522708 0.524622 0.522130 0.521281 0.521508 0.519088 0.515065 -100 
-100 -100 0.570909 0.547771 0.510259 0.474747 0.447495 0.427876 0.413664 0.407315 0.406293 0.404821 0.401951 0.401653 0.403935 0.404882 0.404573 0.406819 0.411116 0.412749 0.411421 0.410904 0.410980 0.408757 0.405290 -100 
-100 -100 0.436029 0.415009 0.381861 0.351777 0.329935 0.315333 0.305296 0.301329 0.301149 0.300146 0.297726 0.297338 0.299152 0.299880 0.299572 0.301395 0.304904 0.306113 0.304871 0.304459 0.304662 0.302579 0.299214 -100 
-100 -100 0.347166 0.327354 0.296923 0.270528 0.252687 0.241352 0.233670 0.231044 0.231547 0.230780 0.228366 0.227924 0.229676 0.230241 0.229651 0.231153 0.234331 0.235195 0.233670 0.233220 0.233636 0.231626 0.228135 -100 
-100 -100 -100 -100 -100 -100 -100 -100 -100 -100 -100 -100 -100 -100 -100 -100 -100 -100 -100 -100 -100 -100 -100 -100 -100 -100 
-100 -100 -100 -100 -100 -100 -100 -100 -100 -100 -100 -100 -100 -100 -100 -100 -100 -100 -100 -100 -100 -100 -100 -100 -100 -100 
-100 -100 -100 -100 -100 -100 -100 -100 -100 -100 -100 -100 -100 -100 -100 -100 -100 -100 -100 -100 -100 -100 -100 -100 -100 -100 
-100 -100 0.637726 0.609805 0.564228 0.519806 0.485275 0.463949 0.453121 0.451303 0.453382 0.453067 0.449126 0.445285 0.443163 0.441331 0.439576 0.439824 0.441358 0.441070 0.439116 0.438175 0.437304 0.433262 0.428064 -100 
-100 -100 0.689439 0.661310 0.615018 0.569556 0.533779 0.511346 0.499749 0.497501 0.499380 0.498807 0.494457 0.490222 0.487836 0.485705 0.483760 0.484355 0.486705 0.486999 0.485338 0.484991 0.485047 0.481512 0.476283 -100 
-100 -100 0.773000 0.744087 0.695695 0.647735 0.609208 0.584397 0.571030 0.567894 0.569657 0.568697 0.563523 0.558906 0.556722 0.554234 0.551548 0.552519 0.556233 0.556987 0.554847 0.554845 0.556519 0.553315 0.547004 -100 
-100 -100 0.856021 0.826225 0.775785 0.724558 0.682147 0.653983 0.638266 0.633678 0.634591 0.633226 0.627855 0.623009 0.620487 0.617728 0.614881 0.615663 0.619080 0.619521 0.616945 0.616245 0.617218 0.613691 0.607385 -100 
-100 -100 0.927127 0.896533 0.844353 0.789785 0.743051 0.711108 0.692567 0.686133 0.685640 0.683874 0.678786 0.673872 0.670612 0.667714 0.665194 0.665203 0.666715 0.666041 0.662951 0.660576 0.658684 0.654198 0.648837 -100 
-100 -100 0.981081 0.949515 0.895217 0.837679 0.787570 0.752199 0.730700 0.722576 0.721535 0.719410 0.713937 0.709161 0.706153 0.703274 0.700343 0.699432 0.699517 0.697431 0.692902 0.688740 0.685153 0.679491 0.673561 -100 
-100 -100 1.020849 0.988210 0.931215 0.871487 0.819725 0.781646 0.756674 0.747097 0.746646 0.744175 0.737241 0.732644 0.730828 0.728066 0.723932 0.722045 0.721212 0.717853 0.711663 0.706341 0.702734 0.696142 0.688410 -100 
-100 -100 1.041760 1.008776 0.951040 0.890163 0.836843 0.796895 0.769928 0.758671 0.757128 0.754356 0.747843 0.744064 0.742986 0.740444 0.735894 0.733151 0.731296 0.727014 0.719989 0.713861 0.709555 0.702568 0.694718 -100 
-100 -100 1.048886 1.016290 0.959706 0.898699 0.843828 0.802768 0.775074 0.761873 0.757508 0.754472 0.750243 0.747871 0.747049 0.744759 0.740492 0.736930 0.733832 0.728980 0.721977 0.715434 0.709700 0.702863 0.696615 -100 
-100 -100 1.051705 1.019444 0.963496 0.903171 0.848668 0.807182 0.778205 0.763369 0.757470 0.754179 0.750990 0.749788 0.749794 0.747675 0.742908 0.738461 0.734646 0.729625 0.722971 0.716957 0.711592 0.705301 0.699664 -100 
-100 -100 1.054346 1.022192 0.965984 0.906619 0.853638 0.812045 0.781204 0.764975 0.758450 0.754857 0.751694 0.751289 0.752629 0.750664 0.744866 0.739841 0.736348 0.731591 0.725160 0.720243 0.716798 0.711217 0.705028 -100 
-100 -100 1.054006 1.022134 0.966402 0.907504 0.854761 0.812961 0.781478 0.764439 0.757204 0.753256 0.750132 0.750005 0.751692 0.749976 0.744338 0.739526 0.736454 0.732433 0.727030 0.723200 0.720695 0.715790 0.709975 -100 
-100 -100 1.050825 1.019368 0.964814 0.905850 0.852047 0.809876 0.778829 0.761488 0.753384 0.749061 0.746088 0.745812 0.746986 0.745646 0.741318 0.737473 0.734911 0.732056 0.728459 0.725611 0.723012 0.718721 0.714253 -100 
-100 -100 1.047934 1.016548 0.962124 0.903257 0.849521 0.807172 0.775774 0.758262 0.750164 0.745541 0.741982 0.741402 0.742801 0.741864 0.738142 0.735420 0.734208 0.732695 0.730357 0.728579 0.726879 0.723151 0.718915 -100 
-100 -100 1.041207 1.009725 0.954880 0.896704 0.844689 0.802752 0.770458 0.753078 0.745939 0.741245 0.736596 0.735824 0.738434 0.737862 0.733684 0.731815 0.732291 0.732026 0.730463 0.729802 0.730041 0.726814 0.721665 -100 
-100 -100 1.021693 0.990559 0.936406 0.879198 0.828363 0.787607 0.756393 0.739893 0.733376 0.728959 0.724314 0.723482 0.726191 0.725991 0.722543 0.721728 0.723356 0.724042 0.723203 0.723142 0.723894 0.721032 0.716067 -100 
-100 -100 0.982434 0.952225 0.900211 0.844611 0.794847 0.756287 0.728284 0.713430 0.707265 0.703473 0.699912 0.699248 0.701106 0.701312 0.699707 0.700099 0.702401 0.703712 0.703498 0.703486 0.703338 0.700706 0.697038 -100 
-100 -100 0.923121 0.894042 0.844336 0.791914 0.745743 0.710580 0.685412 0.672487 0.667617 0.664647 0.661666 0.661538 0.663959 0.664513 0.663175 0.664172 0.667289 0.668898 0.668471 0.668407 0.668383 0.665908 0.662323 -100 
-100 -100 0.834991 0.807344 0.760505 0.712927 0.673086 0.642505 0.619921 0.609239 0.607049 0.604958 0.601426 0.601995 0.606425 0.607217 0.604417 0.605433 0.609677 0.611338 0.609849 0.609700 0.610550 0.608216 0.603904 -100 
-100 -100 0.717010 0.691372 0.648554 0.606536 0.572826 0.547503 0.528779 0.520600 0.519904 0.518551 0.515332 0.516090 0.520710 0.521572 0.518748 0.519820 0.524176 0.525760 0.524075 0.523955 0.525056 0.522892 0.518578 -100 
-100 -100 0.572585 0.549362 0.511643 0.475408 0.447242 0.427454 0.413929 0.408363 0.407857 0.407004 0.404964 0.405349 0.408175 0.408955 0.407758 0.409012 0.412456 0.413855 0.412890 0.412871 0.413461 0.411467 0.407974 -100 
-100 -100 0.437882 0.416662 0.383120 0.352383 0.329868 0.315048 0.305301 0.301783 0.301998 0.301368 0.299381 0.299442 0.301620 0.302265 0.301409 0.302589 0.305616 0.306730 0.305739 0.305701 0.306271 0.304381 0.301049 -100 
-100 -100 0.348986 0.328927 0.298036 0.271043 0.252648 0.241051 0.233418 0.230998 0.231723 0.231129 0.228921 0.228805 0.230871 0.231423 0.230464 0.231545 0.234485 0.235372 0.234081 0.233955 0.234673 0.232831 0.229383 -100 
-100 -100 -100 -100 -100 -100 -100 -100 -100 -100 -100 -100 -100 -100 -100 -100 -100 -100 -100 -100 -100 -100 -100 -100 -100 -100 
-100 -100 -100 -100 -100 -100 -100 -100 -100 -100 -100 -100 -100 -100 -100 -100 -100 -100 -100 -100 -100 -100 -100 -100 -100 -100 
-100 -100 -100 -100 -100 -100 -100 -100 -100 -100 -100 -100 -100 -100 -100 -100 -100 -100 -100 -100 -100 -100 -100 -100 -100 -100 
-100 -100 0.642711 0.614613 0.568765 0.524287 0.489810 0.468221 0.456656 0.453953 0.455215 0.454087 0.449363 0.445193 0.443337 0.442190 0.441552 0.443256 0.446076 0.445711 0.442189 0.439354 0.437080 0.432238 0.426597 -100 
-100 -100 0.695618 0.667107 0.620172 0.574379 0.538567 0.515755 0.503269 0.500177 0.501537 0.500142 0.494706 0.490133 0.488347 0.486912 0.485772 0.487880 0.491898 0.491944 0.488032 0.485533 0.484469 0.479917 0.473562 -100 
-100 -100 0.782206 0.752580 0.701767 0.653079 0.614615 0.589289 0.574673 0.570986 0.573565 0.571839 0.564403 0.559473 0.558977 0.557150 0.554147 0.556651 0.564184 0.564528 0.557768 0.555541 0.558872 0.554456 0.543832 -100 
-100 -100 0.866177 0.835467 0.782183 0.729816 0.687152 0.658390 0.641602 0.636822 0.638930 0.636969 0.629300 0.624067 0.623115 0.620849 0.617440 0.619454 0.626459 0.626454 0.619438 0.616799 0.619701 0.615027 0.604322 -100 
-100 -100 0.936399 0.904754 0.850600 0.794449 0.746889 0.714336 0.695329 0.689201 0.689697 0.687630 0.681023 0.675505 0.672701 0.669974 0.667238 0.667838 0.670366 0.669344 0.664529 0.660932 0.659051 0.653761 0.646756 -100 
-100 -100 0.991630 0.958690 0.901620 0.842051 0.791167 0.755249 0.733478 0.726600 0.728070 0.726008 0.718213 0.712476 0.709765 0.706672 0.702802 0.701706 0.702068 0.699814 0.694687 0.690538 0.688271 0.682259 0.674383 -100 
-100 -100 1.036104 1.001452 0.938658 0.876534 0.826243 0.787736 0.760633 0.753572 0.759947 0.757853 0.744890 0.738563 0.738408 0.735047 0.727561 0.724576 0.723971 0.720628 0.714384 0.710795 0.712698 0.706173 0.693289 -100 
-100 -100 1.057083 1.022069 0.958503 0.895206 0.843380 0.803058 0.774067 0.765517 0.770991 0.768737 0.756260 0.750731 0.751214 0.747916 0.739814 0.735770 0.734028 0.729830 0.723001 0.718928 0.720413 0.713675 0.700759 -100 
-100 -100 1.059565 1.025564 0.966192 0.903161 0.847708 0.806271 0.778526 0.767095 0.765844 0.763275 0.756876 0.753479 0.752608 0.749637 0.743852 0.739480 0.736217 0.731397 0.724652 0.719100 0.715539 0.708894 0.700978 -100 
-100 -100 1.061124 1.027827 0.969979 0.908349 0.853782 0.811971 0.782448 0.768539 0.764485 0.761500 0.757020 0.755086 0.754845 0.752157 0.746401 0.741480 0.737777 0.732709 0.725849 0.720206 0.716117 0.709876 0.703116 -100 
-100 -100 1.063587 1.030631 0.973050 0.913404 0.862083 0.820277 0.787314 0.771152 0.766893 0.763383 0.757925 0.756781 0.757837 0.755420 0.748921 0.743696 0.741560 0.736682 0.728738 0.723988 0.723598 0.717911 0.708469 -100 
-100 -100 1.062774 1.030340 0.973669 0.914968 0.864241 0.822258 0.788347 0.770943 0.765562 0.761519 0.756144 0.755385 0.756914 0.754858 0.748611 0.743663 0.741960 0.737745 0.730663 0.726787 0.727123 0.722005 0.712931 -100 
-100 -100 1.058696 1.026932 0.971877 0.913097 0.860388 0.817974 0.785354 0.767530 0.759822 0.755270 0.751343 0.750732 0.752118 0.750542 0.745457 0.741323 0.738923 0.735795 0.731465 0.728310 0.726305 0.721748 0.716170 -100 
-100 -100 1.055725 1.024173 0.969364 0.911095 0.858894 0.816302 0.782886 0.764511 0.756584 0.751611 0.747081 0.746382 0.748590 0.747494 0.742534 0.739250 0.737983 0.736138 0.733142 0.731136 0.730254 0.726246 0.720662 -100 
-100 -100 1.051054 1.019256 0.962838 0.905929 0.858364 0.816240 0.779039 0.760171 0.754003 0.748896 0.742321 0.741786 0.747871 0.747181 0.739130 0.736144 0.737103 0.736462 0.733649 0.733303 0.738251 0.734766 0.724448 -100 
-100 -100 1.030838 0.999436 0.943772 0.887875 0.841503 0.800585 0.764509 0.746561 0.741073 0.736329 0.729880 0.729434 0.735771 0.735488 0.728083 0.726070 0.728122 0.728423 0.726373 0.726696 0.732232 0.729167 0.719059 -100 
-100 -100 0.988062 0.957831 0.905619 0.850716 0.802505 0.763776 0.733926 0.718370 0.712554 0.708671 0.704547 0.704270 0.707585 0.707733 0.704460 0.703991 0.706034 0.706975 0.706221 0.706199 0.707093 0.704339 0.699399 -100 
-100 -100 0.927340 0.898221 0.848345 0.796187 0.750909 0.715634 0.689438 0.676428 0.672332 0.669556 0.666254 0.666813 0.671049 0.671532 0.668187 0.668201 0.671122 0.672377 0.671364 0.671364 0.672325 0.669817 0.665185 -100 
-100 -100 0.839000 0.811192 0.763715 0.716362 0.679227 0.648615 0.623437 0.613128 0.613559 0.611919 0.606849 0.608680 0.617634 0.618323 0.610735 0.610143 0.614698 0.616006 0.613348 0.613557 0.617050 0.614762 0.607907 -100 
-100 -100 0.720551 0.694706 0.651148 0.609223 0.578075 0.552749 0.531626 0.523980 0.526051 0.525224 0.520485 0.522520 0.531743 0.532492 0.524790 0.524271 0.529024 0.530309 0.527466 0.527770 0.531607 0.529543 0.522689 -100 
-100 -100 0.575106 0.551734 0.513653 0.477227 0.449345 0.429514 0.415697 0.410561 0.411073 0.410634 0.408521 0.409594 0.414000 0.414691 0.411720 0.412114 0.415468 0.416681 0.415362 0.415604 0.417123 0.415257 0.411085 -100 
-100 -100 0.440223 0.418882 0.385064 0.354060 0.331463 0.316541 0.306721 0.303467 0.304156 0.303778 0.301903 0.302342 0.305164 0.305763 0.304152 0.304849 0.307715 0.308759 0.307740 0.307929 0.308951 0.307199 0.303683 -100 
-100 -100 0.351327 0.331168 0.300060 0.272800 0.254172 0.242433 0.234779 0.232485 0.233404 0.232934 0.230844 0.230976 0.233350 0.233893 0.232594 0.233377 0.236191 0.237096 0.235926 0.236024 0.237010 0.235309 0.231873 -100 
-100 -100 -100 -100 -100 -100 -100 -100 -100 -100 -100 -100 -100 -100 -100 -100 -100 -100 -100 -100 -100 -100 -100 -100 -100 -100 
-100 -100 -100 -100 -100 -100 -100 -100 -100 -100 -100 -100 -100 -100 -100 -100 -100 -100 -100 -100 -100 -100 -100 -100 -100 -100 
-100 -100 -100 -100 -100 -100 -100 -100 -100 -100 -100 -100 -100 -100 -100 -100 -100 -100 -100 -100 -100 -100 -100 -100 -100 -100 
-100 -100 0.646501 0.618336 0.572410 0.527895 0.493340 0.471453 0.459275 0.455756 0.456161 0.454280 0.448959 0.444439 0.442551 0.441737 0.441752 0.444214 0.447604 0.447338 0.443315 0.439562 0.436445 0.431311 0.425772 -100 
-100 -100 0.699765 0.671153 0.624072 0.578163 0.542202 0.519035 0.505903 0.501998 0.502513 0.500348 0.494276 0.489330 0.487502 0.486384 0.485850 0.488623 0.493062 0.493036 0.488437 0.484820 0.482707 0.477691 0.471336 -100 
-100 -100 0.786888 0.757077 0.705943 0.656971 0.618239 0.592492 0.577224 0.572799 0.574625 0.572157 0.564052 0.558722 0.558169 0.556615 0.554111 0.557117 0.564854 0.564931 0.557321 0.553799 0.555879 0.550831 0.540117 -100 
-100 -100 0.871266 0.840238 0.786389 0.733465 0.690328 0.661108 0.643798 0.638498 0.640060 0.637497 0.629221 0.623606 0.622574 0.620509 0.617460 0.619802 0.626852 0.626491 0.618608 0.614712 0.616388 0.611060 0.600212 -100 
-100 -100 0.941700 0.909557 0.854541 0.797472 0.749163 0.716145 0.696893 0.690621 0.690924 0.688503 0.681447 0.675609 0.672699 0.670063 0.667518 0.668277 0.670768 0.669405 0.663866 0.659273 0.656447 0.650622 0.643464 -100 
-100 -100 0.997042 0.963413 0.905150 0.844291 0.792393 0.756036 0.734347 0.727779 0.729492 0.727373 0.719282 0.713265 0.710399 0.707266 0.703401 0.702295 0.702552 0.700034 0.694423 0.689636 0.686771 0.680417 0.672437 -100 
-100 -100 1.041466 1.005980 0.941753 0.878048 0.826532 0.787636 0.760940 0.754611 0.761646 0.759739 0.746536 0.739902 0.739510 0.735985 0.728357 0.725244 0.724502 0.720992 0.714500 0.710588 0.712187 0.705490 0.692551 -100 
-100 -100 1.062262 1.026360 0.961268 0.896296 0.843205 0.802560 0.774144 0.766545 0.772867 0.770896 0.758168 0.752252 0.752398 0.748861 0.740570 0.736394 0.734560 0.730301 0.723379 0.719160 0.720488 0.713660 0.700708 -100 
-100 -100 1.064489 1.029634 0.968795 0.904207 0.847640 0.805948 0.778770 0.768286 0.767838 0.765487 0.758757 0.754858 0.753562 0.750322 0.744399 0.740008 0.736788 0.732004 0.725226 0.719567 0.715864 0.709112 0.701143 -100 
-100 -100 1.065763 1.031717 0.972605 0.909667 0.854221 0.812223 0.783175 0.770082 0.766690 0.763769 0.758798 0.756229 0.755502 0.752559 0.746755 0.741972 0.738465 0.733508 0.726605 0.720790 0.716476 0.710058 0.703211 -100 
-100 -100 1.067918 1.034369 0.975832 0.915211 0.863300 0.821358 0.788683 0.773113 0.769326 0.765714 0.759614 0.757759 0.758344 0.755721 0.749247 0.744279 0.742434 0.737689 0.729635 0.724588 0.723821 0.717870 0.708326 -100 
-100 -100 1.066791 1.033939 0.976610 0.917250 0.866144 0.824036 0.790219 0.773123 0.767962 0.763688 0.757653 0.756230 0.757359 0.755185 0.749049 0.744420 0.743018 0.738886 0.731583 0.727273 0.727103 0.721643 0.712429 -100 
-100 -100 1.062380 1.030366 0.974917 0.915765 0.862821 0.820247 0.787518 0.769676 0.761886 0.757010 0.752540 0.751440 0.752565 0.750982 0.746098 0.742283 0.740121 0.736956 0.732259 0.728541 0.725953 0.720979 0.715197 -100 
-100 -100 1.058997 1.027353 0.972424 0.914057 0.861779 0.818980 0.785212 0.766485 0.758212 0.752862 0.747949 0.746995 0.749132 0.748149 0.743427 0.740401 0.739246 0.737219 0.733721 0.731038 0.729500 0.725024 0.719204 -100 
-100 -100 1.053815 1.022052 0.965744 0.908962 0.861483 0.819122 0.781349 0.761878 0.755212 0.749722 0.742892 0.742312 0.748489 0.748003 0.740201 0.737391 0.738331 0.737396 0.734005 0.732928 0.737194 0.733230 0.722667 -100 
-100 -100 1.032984 1.001684 0.946227 0.890539 0.844290 0.803141 0.766468 0.747870 0.741857 0.736785 0.730203 0.729845 0.736368 0.736332 0.729156 0.727249 0.729201 0.729174 0.726557 0.726184 0.731076 0.727571 0.717239 -100 
-100 -100 0.989470 0.959342 0.907310 0.852556 0.804374 0.765451 0.735189 0.719150 0.712914 0.708801 0.704655 0.704513 0.708033 0.708409 0.705321 0.704911 0.706832 0.707481 0.706268 0.705681 0.706050 0.702931 0.697810 -100 
-100 -100 0.927917 0.898889 0.849142 0.797018 0.751649 0.716239 0.689886 0.676663 0.672338 0.669449 0.666178 0.666839 0.671211 0.671866 0.668675 0.668713 0.671496 0.672546 0.671266 0.670902 0.671497 0.668727 0.663964 -100 
-100 -100 0.838838 0.811106 0.763716 0.716278 0.678928 0.648239 0.623152 0.612883 0.613227 0.611570 0.606587 0.608462 0.617440 0.618240 0.610801 0.610206 0.614588 0.615790 0.613095 0.613146 0.616441 0.613991 0.607044 -100 
-100 -100 0.720077 0.694282 0.650757 0.608682 0.577276 0.551910 0.530982 0.523499 0.525579 0.524780 0.520108 0.522130 0.531315 0.532138 0.524567 0.524057 0.528678 0.529934 0.527154 0.527406 0.531137 0.528987 0.522080 -100 
-100 -100 0.574731 0.551366 0.513256 0.476684 0.448604 0.428732 0.415054 0.410061 0.410630 0.410198 0.408067 0.409099 0.413480 0.414220 0.411343 0.411789 0.415130 0.416358 0.415071 0.415277 0.416732 0.414821 0.410629 -100 
-100 -100 0.439997 0.418645 0.384783 0.353671 0.330941 0.315968 0.306192 0.302992 0.303693 0.303282 0.301350 0.301744 0.304556 0.305188 0.303646 0.304418 0.307341 0.308426 0.307425 0.307592 0.308592 0.306834 0.303322 -100 
-100 -100 0.351179 0.331008 0.299864 0.272535 0.253817 0.242018 0.234341 0.232030 0.232913 0.232381 0.230219 0.230310 0.232684 0.233251 0.231998 0.232856 0.235753 0.236715 0.235564 0.235663 0.236661 0.234984 0.231569 -100 
-100 -100 -100 -100 -100 -100 -100 -100 -100 -100 -100 -100 -100 -100 -100 -100 -100 -100 -100 -100 -100 -100 -100 -100 -100 -100 
-100 -100 -100 -100 -100 -100 -100 -100 -100 -100 -100 -100 -100 -100 -100 -100 -100 -100 -100 -100 -100 -100 -100 -100 -100 -100 
-100 -100 -100 -100 -100 -100 -100 -100 -100 -100 -100 -100 -100 -100 -100 -100 -100 -100 -100 -100 -100 -100 -100 -100 -100 -100 
-100 -100 0.649487 0.621372 0.575554 0.531027 0.496266 0.474020 0.461278 0.457022 0.456532 0.453979 0.448212 0.443311 0.441070 0.440201 0.440361 0.442775 0.445882 0.445735 0.442096 0.438239 0.434622 0.429580 0.424634 -100 
-100 -100 0.702309 0.673877 0.627115 0.581329 0.545155 0.521646 0.508020 0.503349 0.502726 0.499865 0.493541 0.488150 0.485605 0.484376 0.484185 0.486649 0.490107 0.490054 0.486221 0.482401 0.479099 0.474083 0.468861 -100 
-100 -100 0.787731 0.758223 0.708713 0.659938 0.620846 0.594771 0.579192 0.573863 0.573462 0.570295 0.562978 0.557090 0.554675 0.552935 0.551656 0.553968 0.558098 0.557950 0.553209 0.549254 0.546844 0.541694 0.535298 -100 
-100 -100 0.872046 0.841241 0.788942 0.736078 0.692496 0.662955 0.645421 0.639305 0.638695 0.635530 0.628202 0.622138 0.619324 0.617083 0.615220 0.616830 0.620212 0.619498 0.614305 0.609806 0.606822 0.601293 0.594759 -100 
-100 -100 0.943651 0.911542 0.856696 0.799380 0.750413 0.717075 0.697768 0.690950 0.689992 0.687193 0.680684 0.674764 0.671143 0.668449 0.666408 0.666780 0.668046 0.666292 0.661026 0.655664 0.650837 0.644731 0.638959 -100 
-100 -100 0.997986 0.964333 0.906398 0.844945 0.791710 0.755010 0.733804 0.726687 0.726519 0.724259 0.717804 0.712153 0.708643 0.705590 0.702597 0.701560 0.701227 0.698303 0.692304 0.686233 0.680797 0.674100 0.667864 -100 
-100 -100 1.037493 1.002337 0.941109 0.876545 0.820912 0.781643 0.758060 0.750844 0.752714 0.750839 0.742953 0.737370 0.734799 0.731498 0.726850 0.724486 0.723155 0.719252 0.712306 0.706028 0.701535 0.694416 0.686481 -100 
-100 -100 1.057942 1.022267 0.960014 0.894020 0.836715 0.795753 0.770655 0.762394 0.763733 0.761833 0.754338 0.749354 0.747254 0.743946 0.738738 0.735511 0.733310 0.728790 0.721465 0.714917 0.710189 0.702915 0.694917 -100 
-100 -100 1.064494 1.029310 0.968288 0.902566 0.844251 0.802377 0.776388 0.766036 0.764212 0.761850 0.756557 0.752698 0.750614 0.747493 0.742725 0.739020 0.735968 0.731183 0.724082 0.717225 0.711050 0.703896 0.697512 -100 
-100 -100 1.066462 1.031944 0.972203 0.907980 0.850849 0.808749 0.781060 0.768600 0.764764 0.761684 0.756973 0.753914 0.752524 0.749622 0.744588 0.740451 0.737137 0.732412 0.725622 0.719092 0.713007 0.706203 0.700363 -100 
-100 -100 1.067867 1.033954 0.975182 0.913018 0.858422 0.816362 0.786138 0.771560 0.766584 0.762688 0.757440 0.754960 0.754933 0.752326 0.746476 0.742077 0.739256 0.734852 0.728178 0.722349 0.717495 0.711145 0.704948 -100 
-100 -100 1.066609 1.033484 0.976072 0.915321 0.861613 0.819366 0.787904 0.771665 0.765224 0.760573 0.755303 0.753238 0.753776 0.751667 0.746228 0.742229 0.739875 0.736057 0.730083 0.724944 0.720670 0.714755 0.708815 -100 
-100 -100 1.062733 1.030498 0.974784 0.914727 0.860302 0.817581 0.785991 0.768489 0.760180 0.754879 0.750202 0.748493 0.748928 0.747535 0.743694 0.740711 0.738792 0.735803 0.731122 0.726617 0.722248 0.716740 0.711719 -100 
-100 -100 1.058573 1.026886 0.972107 0.912953 0.859057 0.816025 0.783366 0.764697 0.755590 0.749836 0.745044 0.743709 0.744873 0.744229 0.741162 0.739139 0.738198 0.736136 0.732334 0.728591 0.724945 0.719857 0.714938 -100 
-100 -100 1.050218 1.018834 0.964351 0.906630 0.855108 0.812406 0.778072 0.758774 0.750516 0.744662 0.738790 0.737831 0.740643 0.740627 0.737155 0.735754 0.736100 0.734955 0.731723 0.728967 0.727258 0.722630 0.716703 -100 
-100 -100 1.028802 0.997952 0.944448 0.887930 0.837691 0.796190 0.762894 0.744367 0.736672 0.731253 0.725755 0.725128 0.728315 0.728785 0.725989 0.725437 0.726697 0.726389 0.723920 0.721872 0.720804 0.716642 0.710952 -100 
-100 -100 0.987178 0.957253 0.905778 0.850585 0.800920 0.761743 0.732424 0.716122 0.708727 0.704260 0.700613 0.700332 0.702733 0.703561 0.702496 0.702996 0.704828 0.705258 0.703757 0.702144 0.700481 0.696784 0.692557 -100 
-100 -100 0.925121 0.896305 0.846996 0.794590 0.748038 0.712457 0.686892 0.673405 0.667834 0.664559 0.661743 0.661911 0.664645 0.665663 0.664788 0.665762 0.668291 0.669276 0.668204 0.667163 0.666110 0.662875 0.658880 -100 
-100 -100 0.834326 0.806938 0.760475 0.712537 0.671867 0.641053 0.618926 0.608477 0.605769 0.603676 0.600761 0.601476 0.605702 0.606775 0.604600 0.605484 0.608809 0.610137 0.608959 0.608531 0.608961 0.606167 0.601502 -100 
-100 -100 0.715292 0.689832 0.647239 0.604679 0.570019 0.544573 0.526646 0.519088 0.518186 0.516949 0.514276 0.515016 0.519269 0.520293 0.518043 0.519027 0.522599 0.524072 0.522989 0.522903 0.523863 0.521444 0.516887 -100 
-100 -100 0.571330 0.548142 0.510366 0.473633 0.444753 0.424861 0.411912 0.406886 0.406548 0.405748 0.403747 0.404003 0.406678 0.407572 0.406679 0.408021 0.411280 0.412707 0.411983 0.411944 0.412392 0.410265 0.406698 -100 
-100 -100 0.437168 0.415915 0.382245 0.351149 0.328178 0.313219 0.303689 0.300405 0.300676 0.299966 0.297842 0.297756 0.299864 0.300598 0.299958 0.301334 0.304472 0.305705 0.304823 0.304750 0.305265 0.303356 0.300025 -100 
-100 -100 0.348555 0.328455 0.297447 0.270218 0.251525 0.239760 0.232105 0.229677 0.230323 0.229550 0.227121 0.226871 0.228922 0.229540 0.228724 0.230025 0.233204 0.234260 0.233042 0.232922 0.233674 0.231900 0.228512 -100 
-100 -100 -100 -100 -100 -100 -100 -100 -100 -100 -100 -100 -100 -100 -100 -100 -100 -100 -100 -100 -100 -100 -100 -100 -100 -100 
-100 -100 -100 -100 -100 -100 -100 -100 -100 -100 -100 -100 -100 -100 -100 -100 -100 -100 -100 -100 -100 -100 -100 -100 -100 -100 
-100 -100 -100 -100 -100 -100 -100 -100 -100 -100 -100 -100 -100 -100 -100 -100 -100 -100 -100 -100 -100 -100 -100 -100 -100 -100 
-100 -100 0.653816 0.625723 0.579883 0.535402 0.500607 0.478060 0.464755 0.459912 0.458895 0.455786 0.449453 0.444175 0.441700 0.440527 0.440223 0.442153 0.444900 0.444867 0.441720 0.438273 0.434939 0.430217 0.425573 -100 
-100 -100 0.706825 0.678404 0.631480 0.585831 0.549786 0.526022 0.511783 0.506555 0.505495 0.502057 0.495045 0.489230 0.486461 0.484862 0.484017 0.485716 0.488441 0.488408 0.485225 0.481833 0.478705 0.473971 0.469109 -100 
-100 -100 0.793524 0.763800 0.713241 0.664537 0.625962 0.599693 0.583218 0.577374 0.576698 0.572959 0.564813 0.558474 0.555970 0.553795 0.551512 0.552603 0.555334 0.555062 0.551306 0.547825 0.545284 0.540358 0.534549 -100 
-100 -100 0.877453 0.846387 0.792975 0.740145 0.697098 0.667406 0.649024 0.642424 0.641554 0.637901 0.629912 0.623555 0.620761 0.618154 0.615324 0.615706 0.617659 0.616696 0.612277 0.608046 0.604737 0.599325 0.593357 -100 
-100 -100 0.946830 0.914636 0.859498 0.802222 0.753374 0.719903 0.700167 0.692893 0.691542 0.688427 0.681747 0.675862 0.672306 0.669463 0.666955 0.666607 0.667060 0.664964 0.659709 0.654093 0.648769 0.642618 0.637202 -100 
-100 -100 0.999915 0.966154 0.908087 0.846460 0.793014 0.756170 0.734768 0.727206 0.726484 0.724104 0.718014 0.712699 0.709297 0.706345 0.703451 0.702276 0.701707 0.698365 0.691669 0.684685 0.678121 0.671194 0.665503 -100 
-100 -100 1.037986 1.002730 0.941630 0.876689 0.820426 0.781013 0.757602 0.749985 0.751000 0.749135 0.742163 0.737053 0.734496 0.731502 0.727574 0.725741 0.724838 0.720508 0.712157 0.704155 0.697336 0.689811 0.683173 -100 
-100 -100 1.057957 1.022081 0.959801 0.893291 0.835306 0.794257 0.769476 0.760985 0.761589 0.759707 0.753027 0.748392 0.746257 0.743317 0.739014 0.736598 0.735089 0.730281 0.721563 0.713244 0.706123 0.698369 0.691617 -100 
-100 -100 1.065140 1.029534 0.967912 0.901586 0.842895 0.801033 0.775257 0.764942 0.762924 0.760466 0.755248 0.751388 0.749329 0.746504 0.742346 0.739330 0.736868 0.732078 0.724268 0.716336 0.708821 0.701224 0.695234 -100 
-100 -100 1.067866 1.032741 0.972003 0.907113 0.849835 0.807814 0.780263 0.768050 0.764418 0.761064 0.755714 0.752276 0.751085 0.748374 0.743488 0.739926 0.737221 0.732781 0.725797 0.718666 0.711716 0.704519 0.698787 -100 
-100 -100 1.070585 1.035851 0.975520 0.912613 0.858182 0.816219 0.785860 0.771650 0.767373 0.763061 0.756441 0.753414 0.754408 0.751910 0.745148 0.741034 0.738913 0.734951 0.728209 0.721957 0.716095 0.709373 0.703507 -100 
-100 -100 1.069286 1.035383 0.976480 0.915056 0.861550 0.819375 0.787709 0.771767 0.765978 0.760848 0.754120 0.751448 0.752987 0.750997 0.744680 0.741011 0.739376 0.735992 0.729931 0.724353 0.719077 0.712756 0.707086 -100 
-100 -100 1.063986 1.031259 0.974729 0.914201 0.859759 0.817058 0.785408 0.767980 0.759809 0.754042 0.748389 0.746102 0.746684 0.745511 0.741891 0.739594 0.738323 0.735613 0.730731 0.725649 0.720528 0.714531 0.709361 -100 
-100 -100 1.058920 1.026948 0.971741 0.912250 0.858270 0.815185 0.782418 0.763647 0.754506 0.748348 0.742852 0.741147 0.742308 0.742003 0.739570 0.738346 0.737981 0.735942 0.731596 0.727048 0.722586 0.716908 0.711690 -100 
-100 -100 1.049817 1.018296 0.963734 0.905821 0.854457 0.811636 0.776896 0.757446 0.749825 0.743614 0.736455 0.735188 0.737962 0.738377 0.735736 0.735161 0.735954 0.734617 0.730596 0.726847 0.724004 0.718710 0.712639 -100 
-100 -100 1.027849 0.996946 0.943503 0.886900 0.836855 0.795229 0.761482 0.742705 0.735542 0.729775 0.723104 0.722268 0.725446 0.726378 0.724444 0.724657 0.726251 0.725660 0.722348 0.719269 0.717037 0.712189 0.706345 -100 
-100 -100 0.985694 0.955771 0.904345 0.849144 0.799468 0.760222 0.730706 0.714015 0.706255 0.701401 0.697393 0.696967 0.699288 0.700548 0.700362 0.701543 0.703609 0.703806 0.701659 0.699151 0.696603 0.692265 0.687708 -100 
-100 -100 0.922927 0.894183 0.844990 0.792648 0.746058 0.710473 0.684862 0.671022 0.664891 0.661155 0.657988 0.657717 0.659912 0.661287 0.661570 0.663283 0.665921 0.666834 0.665567 0.663894 0.662043 0.658257 0.654055 -100 
-100 -100 0.831721 0.804436 0.758051 0.710135 0.669311 0.638538 0.616574 0.605864 0.602434 0.599799 0.596480 0.596280 0.599000 0.600343 0.600092 0.601917 0.605107 0.606554 0.605856 0.605147 0.604925 0.601687 0.596924 -100 
-100 -100 0.712592 0.687256 0.644781 0.602270 0.567472 0.542110 0.524427 0.516693 0.515113 0.513319 0.510166 0.509870 0.512496 0.513728 0.513410 0.515380 0.518880 0.520574 0.520111 0.519863 0.520259 0.517478 0.512889 -100 
-100 -100 0.568821 0.545782 0.508245 0.471701 0.442882 0.423119 0.410322 0.405163 0.404383 0.403099 0.400566 0.400053 0.401889 0.402945 0.403159 0.405331 0.408878 0.410522 0.409986 0.409673 0.409628 0.407207 0.403606 -100 
-100 -100 0.435018 0.413940 0.380568 0.349777 0.327019 0.312221 0.302773 0.299378 0.299357 0.298281 0.295702 0.295053 0.296672 0.297502 0.297534 0.299584 0.303109 0.304498 0.303565 0.303175 0.303314 0.301199 0.297834 -100 
-100 -100 0.346668 0.326765 0.296101 0.269241 0.250834 0.239250 0.231661 0.229147 0.229589 0.228558 0.225783 0.225089 0.226773 0.227423 0.227056 0.228893 0.232416 0.233558 0.232196 0.231773 0.232240 0.230336 0.226939 -100 
-100 -100 -100 -100 -100 -100 -100 -100 -100 -100 -100 -100 -100 -100 -100 -100 -100 -100 -100 -100 -100 -100 -100 -100 -100 -100 
-100 -100 -100 -100 -100 -100 -100 -100 -100 -100 -100 -100 -100 -100 -100 -100 -100 -100 -100 -100 -100 -100 -100 -100 -100 -100 
-100 -100 -100 -100 -100 -100 -100 -100 -100 -100 -100 -100 -100 -100 -100 -100 -100 -100 -100 -100 -100 -100 -100 -100 -100 -100 
-100 -100 0.659181 0.631010 0.584717 0.540306 0.505810 0.483051 0.469016 0.463719 0.462512 0.459009 0.452064 0.446536 0.444119 0.442603 0.441464 0.442767 0.445229 0.445348 0.442722 0.439988 0.437455 0.433188 0.428630 -100 
-100 -100 0.713963 0.685167 0.636780 0.591082 0.555772 0.531832 0.516479 0.510851 0.510002 0.506149 0.498098 0.492012 0.489769 0.487765 0.485446 0.486212 0.488557 0.488623 0.485926 0.483368 0.481381 0.477101 0.471999 -100 
-100 -100 0.808574 0.777456 0.720213 0.670891 0.636476 0.610037 0.588912 0.582669 0.583526 0.579385 0.568856 0.562398 0.562327 0.559697 0.553833 0.553336 0.556169 0.555895 0.551879 0.549488 0.549542 0.545049 0.537518 -100 
-100 -100 0.891884 0.859418 0.799365 0.745953 0.707188 0.677367 0.654277 0.647252 0.647893 0.643915 0.633735 0.627476 0.627247 0.624286 0.617950 0.616729 0.618762 0.617686 0.612800 0.609472 0.608587 0.603527 0.595832 -100 
-100 -100 0.952341 0.919723 0.863069 0.805810 0.757968 0.724436 0.703507 0.695847 0.694928 0.691640 0.684246 0.678660 0.676256 0.673316 0.669353 0.668079 0.668170 0.665838 0.660355 0.654971 0.650326 0.644365 0.638588 -100 
-100 -100 1.002901 0.968936 0.910236 0.848707 0.796042 0.759141 0.736807 0.728984 0.728973 0.726602 0.719879 0.715009 0.712718 0.709948 0.706264 0.704750 0.704347 0.700648 0.692976 0.685511 0.678941 0.672002 0.666161 -100 
-100 -100 1.041385 1.005816 0.943063 0.878249 0.824469 0.785023 0.759125 0.751716 0.755589 0.753857 0.744359 0.739444 0.739954 0.737352 0.731093 0.729461 0.730163 0.725429 0.714512 0.705290 0.698786 0.691046 0.683418 -100 
-100 -100 1.060842 1.024583 0.960552 0.894097 0.838608 0.797574 0.770370 0.762185 0.765721 0.763962 0.754669 0.750141 0.751081 0.748616 0.742142 0.740173 0.740500 0.735403 0.724110 0.714495 0.707582 0.699534 0.691754 -100 
-100 -100 1.066553 1.030539 0.968077 0.901672 0.843787 0.802006 0.775489 0.765170 0.764154 0.761675 0.755506 0.751873 0.751167 0.748774 0.744107 0.741466 0.739972 0.735157 0.726207 0.717532 0.709608 0.701759 0.695577 -100 
-100 -100 1.070638 1.034837 0.972609 0.907678 0.851806 0.809933 0.781098 0.768746 0.766161 0.762586 0.755864 0.752533 0.753350 0.750948 0.744598 0.741104 0.739410 0.735223 0.727523 0.720069 0.712934 0.705542 0.699579 -100 
-100 -100 1.079540 1.043445 0.977800 0.914946 0.864507 0.822765 0.788507 0.774051 0.772949 0.768271 0.757985 0.755194 0.763883 0.761551 0.747303 0.742452 0.744138 0.740552 0.730226 0.723621 0.717660 0.710760 0.704531 -100 
-100 -100 1.078268 1.043004 0.978789 0.917436 0.867968 0.826019 0.790425 0.774248 0.771665 0.766117 0.755563 0.752970 0.762093 0.760214 0.746403 0.742031 0.744223 0.741223 0.731579 0.725642 0.720277 0.713748 0.707655 -100 
-100 -100 1.066864 1.033465 0.975404 0.914959 0.862223 0.819695 0.786564 0.769003 0.762297 0.756131 0.748268 0.745616 0.747892 0.746858 0.741685 0.739507 0.739298 0.736870 0.731313 0.725972 0.720816 0.714533 0.708850 -100 
-100 -100 1.060394 1.028024 0.971929 0.912787 0.860710 0.817785 0.783406 0.764509 0.757313 0.750821 0.742721 0.740545 0.742807 0.742663 0.739310 0.738342 0.738786 0.736790 0.731657 0.726741 0.722459 0.716388 0.710240 -100 
-100 -100 1.054202 1.022227 0.964472 0.907717 0.861721 0.819143 0.779761 0.760406 0.765457 0.758927 0.738405 0.736069 0.741485 0.742029 0.736473 0.735777 0.739039 0.737512 0.730615 0.726572 0.725746 0.719967 0.710919 -100 
-100 -100 1.031745 1.000472 0.943997 0.888643 0.843995 0.802626 0.764238 0.745500 0.750890 0.744817 0.724922 0.723076 0.728862 0.729927 0.725115 0.725147 0.729070 0.728169 0.721901 0.718433 0.718151 0.712763 0.703902 -100 
-100 -100 0.985444 0.955413 0.903672 0.849088 0.801310 0.762263 0.731255 0.714317 0.708212 0.703056 0.696752 0.695949 0.698911 0.700337 0.699688 0.701025 0.703402 0.703304 0.700271 0.697166 0.694712 0.689824 0.684122 -100 
-100 -100 0.922166 0.893373 0.843904 0.792031 0.746714 0.711358 0.684905 0.670824 0.665420 0.661313 0.656647 0.655923 0.658228 0.659742 0.660061 0.662044 0.664836 0.665560 0.663794 0.661667 0.659948 0.655647 0.650356 -100 
-100 -100 0.833054 0.805558 0.757356 0.709947 0.672395 0.641866 0.617122 0.606182 0.604913 0.601825 0.595310 0.594316 0.597107 0.598538 0.598163 0.600234 0.603427 0.604835 0.604186 0.603608 0.605977 0.602297 0.594201 -100 
-100 -100 0.713957 0.688450 0.644243 0.602250 0.570628 0.545527 0.525198 0.517271 0.517780 0.515522 0.509218 0.508065 0.510687 0.511974 0.511560 0.513831 0.517389 0.519135 0.518840 0.518804 0.521833 0.518684 0.510854 -100 
-100 -100 0.568024 0.545070 0.507543 0.471476 0.443554 0.424068 0.410905 0.405624 0.404987 0.403317 0.399825 0.398694 0.400247 0.401346 0.401858 0.404472 0.408265 0.409974 0.409359 0.408834 0.408957 0.406250 0.401949 -100 
-100 -100 0.434216 0.413328 0.380243 0.349935 0.327776 0.313251 0.303755 0.300315 0.300266 0.298921 0.295792 0.294667 0.295968 0.296798 0.297135 0.299602 0.303401 0.304839 0.303751 0.303079 0.303073 0.300780 0.297186 -100 
-100 -100 0.346078 0.326424 0.296194 0.269832 0.251877 0.240563 0.233089 0.230585 0.230953 0.229756 0.226685 0.225617 0.226979 0.227587 0.227472 0.229641 0.233376 0.234539 0.233021 0.232343 0.232605 0.230615 0.227203 -100 
-100 -100 -100 -100 -100 -100 -100 -100 -100 -100 -100 -100 -100 -100 -100 -100 -100 -100 -100 -100 -100 -100 -100 -100 -100 -100 
-100 -100 -100 -100 -100 -100 -100 -100 -100 -100 -100 -100 -100 -100 -100 -100 -100 -100 -100 -100 -100 -100 -100 -100 -100 -100 
-100 -100 -100 -100 -100 -100 -100 -100 -100 -100 -100 -100 -100 -100 -100 -100 -100 -100 -100 -100 -100 -100 -100 -100 -100 -100 
-100 -100 0.660396 0.632385 0.586353 0.542151 0.507704 0.484763 0.470355 0.464653 0.463135 0.459472 0.452516 0.447090 0.444738 0.443058 0.441514 0.442404 0.444694 0.445039 0.442997 0.441001 0.439161 0.435413 0.431145 -100 
-100 -100 0.714836 0.686287 0.638305 0.592960 0.557801 0.533722 0.517990 0.511924 0.510732 0.506695 0.498639 0.492701 0.490570 0.488385 0.485583 0.485860 0.487986 0.488253 0.486126 0.484297 0.482997 0.479241 0.474440 -100 
-100 -100 0.808887 0.778127 0.721478 0.672698 0.638581 0.612057 0.590520 0.583783 0.584267 0.579949 0.569481 0.563317 0.563508 0.560722 0.554272 0.553167 0.555691 0.555559 0.552060 0.550353 0.551050 0.547076 0.539865 -100 
-100 -100 0.891699 0.859642 0.800265 0.747488 0.709088 0.679199 0.655647 0.648047 0.648272 0.644200 0.634297 0.628614 0.628887 0.625888 0.618951 0.617030 0.618642 0.617606 0.613132 0.610392 0.610073 0.605496 0.598109 -100 
-100 -100 0.951771 0.919527 0.863505 0.806854 0.759354 0.725716 0.704263 0.695944 0.694584 0.691357 0.684603 0.680000 0.678425 0.675651 0.671171 0.669150 0.668703 0.666252 0.661007 0.656049 0.651854 0.646291 0.640774 -100 
-100 -100 1.001926 0.968276 0.910119 0.849126 0.796750 0.759695 0.736779 0.728246 0.727812 0.725697 0.719984 0.716510 0.715391 0.713017 0.708931 0.706661 0.705626 0.701641 0.693990 0.686737 0.680437 0.673786 0.668162 -100 
-100 -100 1.039972 1.004667 0.942381 0.878030 0.824485 0.784861 0.758368 0.750236 0.753701 0.752356 0.744116 0.740846 0.742739 0.740718 0.734215 0.731907 0.731984 0.726876 0.715808 0.706601 0.700173 0.692617 0.685191 -100 
-100 -100 1.059130 1.023087 0.959440 0.893371 0.838079 0.796888 0.769137 0.760270 0.763405 0.762017 0.753935 0.750999 0.753308 0.751506 0.744954 0.742509 0.742371 0.736981 0.725529 0.715872 0.708963 0.701044 0.693433 -100 
-100 -100 1.064792 1.028921 0.966720 0.900603 0.842878 0.800986 0.774039 0.763133 0.761723 0.759440 0.754150 0.751763 0.752207 0.750445 0.745872 0.743077 0.741449 0.736578 0.727617 0.718980 0.711119 0.703388 0.697325 -100 
-100 -100 1.069012 1.033272 0.971162 0.906384 0.850596 0.808672 0.779573 0.766767 0.763782 0.760178 0.753912 0.751349 0.752983 0.751118 0.745030 0.741753 0.740327 0.736374 0.728827 0.721496 0.714471 0.707204 0.701347 -100 
-100 -100 1.078145 1.042028 0.976336 0.913478 0.863016 0.821280 0.786958 0.772217 0.770756 0.765885 0.755687 0.753237 0.762450 0.760531 0.746608 0.742247 0.744514 0.741366 0.731268 0.724802 0.718943 0.712160 0.706032 -100 
-100 -100 1.076951 1.041627 0.977294 0.915865 0.866344 0.824463 0.788946 0.772645 0.769789 0.763989 0.753290 0.750707 0.760058 0.758451 0.744976 0.741182 0.744031 0.741501 0.732067 0.726229 0.720922 0.714475 0.708454 -100 
-100 -100 1.065421 1.031968 0.973829 0.913341 0.860621 0.818225 0.785255 0.767708 0.760854 0.754458 0.746340 0.743477 0.745697 0.744772 0.739896 0.738205 0.738510 0.736409 0.730959 0.725630 0.720471 0.714196 0.708522 -100 
-100 -100 1.058744 1.026354 0.970244 0.911116 0.859113 0.816386 0.782263 0.763510 0.756291 0.749643 0.741285 0.738810 0.740861 0.740683 0.737489 0.736809 0.737531 0.735633 0.730414 0.725368 0.720988 0.714831 0.708608 -100 
-100 -100 1.052306 1.020359 0.962679 0.906002 0.860128 0.817810 0.778775 0.759657 0.764764 0.758149 0.737417 0.734767 0.739894 0.740301 0.734772 0.734182 0.737507 0.735853 0.728655 0.724316 0.723278 0.717310 0.708101 -100 
-100 -100 1.029701 0.998499 0.942174 0.886984 0.842537 0.801484 0.763471 0.744994 0.750463 0.744335 0.724245 0.722076 0.727531 0.728411 0.723556 0.723584 0.727425 0.726244 0.719503 0.715568 0.714926 0.709257 0.700190 -100 
-100 -100 0.983345 0.953423 0.901903 0.847606 0.800167 0.761476 0.730788 0.714057 0.708007 0.702767 0.696232 0.695075 0.697676 0.698907 0.698229 0.699550 0.701795 0.701332 0.697711 0.693982 0.691005 0.685748 0.679838 -100 
-100 -100 0.919985 0.891355 0.842216 0.790773 0.745939 0.710964 0.684738 0.670766 0.665334 0.661085 0.656142 0.655014 0.656903 0.658249 0.658645 0.660701 0.663400 0.663746 0.661326 0.658457 0.656086 0.651358 0.645866 -100 
-100 -100 0.830823 0.803549 0.755788 0.708946 0.672028 0.641887 0.617233 0.606284 0.604877 0.601591 0.594771 0.593316 0.595602 0.596898 0.596761 0.599034 0.602227 0.603291 0.601963 0.600589 0.602238 0.598114 0.589841 -100 
-100 -100 0.711841 0.686577 0.642840 0.601435 0.570448 0.545719 0.525446 0.517474 0.517819 0.515357 0.508752 0.507149 0.509277 0.510449 0.510292 0.512792 0.516386 0.517843 0.516924 0.516138 0.518489 0.514948 0.506976 -100 
-100 -100 0.566195 0.543449 0.506324 0.470758 0.443342 0.424180 0.411132 0.405855 0.405125 0.403294 0.399541 0.398049 0.399239 0.400211 0.400841 0.403598 0.407407 0.408883 0.407776 0.406659 0.406271 0.403279 0.398885 -100 
-100 -100 0.432649 0.411929 0.379168 0.349267 0.327509 0.313255 0.303888 0.300494 0.300421 0.298979 0.295658 0.294266 0.295297 0.295986 0.296324 0.298835 0.302622 0.303896 0.302478 0.301421 0.301105 0.298669 0.295051 -100 
-100 -100 0.344657 0.325145 0.295189 0.269173 0.251554 0.240471 0.233127 0.230693 0.231082 0.229838 0.226632 0.225363 0.226510 0.226967 0.226780 0.228922 0.232625 0.233677 0.231954 0.231052 0.231159 0.229132 0.225750 -100 
-100 -100 -100 -100 -100 -100 -100 -100 -100 -100 -100 -100 -100 -100 -100 -100 -100 -100 -100 -100 -100 -100 -100 -100 -100 -100 
-100 -100 -100 -100 -100 -100 -100 -100 -100 -100 -100 -100 -100 -100 -100 -100 -100 -100 -100 -100 -100 -100 -100 -100 -100 -100 
-100 -100 -100 -100 -100 -100 -100 -100 -100 -100 -100 -100 -100 -100 -100 -100 -100 -100 -100 -100 -100 -100 -100 -100 -100 -100 
-100 -100 0.657144 0.629605 0.584686 0.540949 0.506388 0.483318 0.468865 0.462791 0.460831 0.457220 0.450823 0.445859 0.443628 0.441965 0.440393 0.441082 0.443320 0.443954 0.442534 0.441238 0.439965 0.436790 0.433043 -100 
-100 -100 0.709001 0.681410 0.635876 0.591426 0.555952 0.531804 0.516392 0.509859 0.507805 0.503813 0.496746 0.491402 0.489067 0.486939 0.484565 0.484769 0.486819 0.487353 0.485820 0.484513 0.483378 0.480185 0.476254 -100 
-100 -100 0.793881 0.765331 0.716781 0.669882 0.632427 0.605939 0.588133 0.580855 0.579254 0.575000 0.566903 0.561493 0.560111 0.557490 0.553147 0.552348 0.554135 0.554211 0.551852 0.550263 0.549547 0.546110 0.541262 -100 
-100 -100 0.876410 0.846638 0.795443 0.744668 0.702932 0.673056 0.653195 0.644938 0.643044 0.639123 0.631834 0.627250 0.626309 0.623608 0.618679 0.616908 0.617588 0.616644 0.613278 0.610629 0.608904 0.604849 0.599793 -100 
-100 -100 0.944849 0.913812 0.860656 0.805261 0.757499 0.723717 0.702390 0.693197 0.690603 0.687704 0.682954 0.680033 0.679082 0.676759 0.672661 0.670080 0.668895 0.666363 0.661673 0.657165 0.653037 0.648001 0.643378 -100 
-100 -100 0.996930 0.964117 0.907713 0.847672 0.795084 0.757768 0.734617 0.724970 0.723002 0.721416 0.718409 0.717255 0.717398 0.715645 0.711581 0.708208 0.705768 0.701515 0.694728 0.688202 0.682284 0.676154 0.671157 -100 
-100 -100 1.033768 0.999291 0.939617 0.876003 0.820380 0.780406 0.755220 0.745460 0.745225 0.744542 0.741442 0.741230 0.742821 0.741569 0.736990 0.733263 0.730588 0.725095 0.716087 0.707917 0.701097 0.694066 0.688139 -100 
-100 -100 1.052985 1.017711 0.956568 0.891130 0.833648 0.792080 0.765678 0.755174 0.754562 0.753803 0.750859 0.750966 0.752949 0.751975 0.747508 0.743793 0.741010 0.735276 0.725885 0.717243 0.709927 0.702506 0.696369 -100 
-100 -100 1.060206 1.024964 0.964014 0.898411 0.840070 0.797832 0.770800 0.758790 0.755608 0.753772 0.751272 0.751144 0.752578 0.751630 0.747773 0.744358 0.741568 0.736573 0.728593 0.720631 0.713166 0.705885 0.700309 -100 
-100 -100 1.063482 1.028455 0.967889 0.903254 0.846028 0.803801 0.775540 0.762052 0.757262 0.753877 0.749996 0.748944 0.750377 0.749277 0.745081 0.742171 0.740320 0.736535 0.729860 0.722951 0.716215 0.709355 0.703963 -100 
-100 -100 1.067190 1.032268 0.971428 0.908219 0.853427 0.811410 0.780995 0.766053 0.760763 0.755933 0.749712 0.747910 0.751039 0.749795 0.743550 0.740836 0.740576 0.737862 0.731549 0.725535 0.719866 0.713445 0.707874 -100 
-100 -100 1.066162 1.031953 0.972339 0.910410 0.856463 0.814402 0.783092 0.766877 0.760324 0.754475 0.747438 0.745015 0.747818 0.746656 0.740889 0.738886 0.739358 0.737313 0.731634 0.726185 0.720993 0.714859 0.709389 -100 
-100 -100 1.060215 1.027264 0.970347 0.909513 0.854906 0.812523 0.781427 0.764073 0.755453 0.749010 0.742656 0.739846 0.740428 0.739603 0.736776 0.735940 0.736292 0.734532 0.729841 0.724697 0.719505 0.713497 0.708333 -100 
-100 -100 1.054394 1.022336 0.967021 0.907443 0.853511 0.810942 0.778980 0.760636 0.751381 0.744746 0.738516 0.735967 0.736565 0.736181 0.734227 0.733923 0.734490 0.732743 0.728060 0.723091 0.718340 0.712382 0.706890 -100 
-100 -100 1.044326 1.012896 0.958620 0.900837 0.849619 0.807499 0.773895 0.755146 0.747608 0.741122 0.733388 0.731220 0.733113 0.733145 0.730676 0.730519 0.731640 0.729942 0.724929 0.720306 0.716881 0.711009 0.704369 -100 
-100 -100 1.021875 0.991196 0.938282 0.882091 0.832462 0.791692 0.759137 0.741111 0.734100 0.728130 0.720924 0.719153 0.721317 0.721712 0.719755 0.720072 0.721574 0.720154 0.715353 0.710908 0.707674 0.701969 0.695422 -100 
-100 -100 0.979617 0.950032 0.899313 0.844938 0.796213 0.757948 0.729336 0.713194 0.705498 0.700356 0.695669 0.694180 0.695361 0.696060 0.695900 0.697140 0.698915 0.698039 0.694076 0.689720 0.685633 0.680192 0.674958 -100 
-100 -100 0.916523 0.888297 0.840163 0.789149 0.744078 0.709557 0.684447 0.670794 0.664446 0.660241 0.656251 0.654715 0.655509 0.656399 0.657119 0.659190 0.661658 0.661465 0.658187 0.654299 0.650477 0.645414 0.640601 -100 
-100 -100 0.825046 0.798475 0.753542 0.707482 0.668875 0.639193 0.617088 0.606102 0.602007 0.598715 0.594530 0.592820 0.593631 0.594592 0.595528 0.598202 0.601718 0.602163 0.599201 0.596080 0.593635 0.589066 0.583791 -100 
-100 -100 0.706218 0.681648 0.640712 0.600131 0.567580 0.543262 0.525342 0.517242 0.514937 0.512463 0.508451 0.506683 0.507442 0.508336 0.509259 0.512157 0.516087 0.516924 0.514358 0.511831 0.510129 0.506149 0.501151 -100 
-100 -100 0.563352 0.540959 0.504699 0.469720 0.442538 0.423704 0.411087 0.405829 0.404668 0.402863 0.399543 0.397892 0.398486 0.399180 0.399941 0.402657 0.406335 0.407285 0.405218 0.403104 0.401470 0.398176 0.394297 -100 
-100 -100 0.430388 0.409819 0.377451 0.347894 0.326380 0.312364 0.303236 0.299924 0.299775 0.298383 0.295212 0.293735 0.294481 0.294904 0.295028 0.297270 0.300804 0.301698 0.299714 0.298127 0.297273 0.294698 0.291248 -100 
-100 -100 0.342510 0.323031 0.293196 0.267366 0.249973 0.239063 0.231835 0.229503 0.229978 0.228783 0.225582 0.224263 0.225277 0.225488 0.224944 0.226741 0.230188 0.230989 0.228961 0.227812 0.227750 0.225702 0.222379 -100 
-100 -100 -100 -100 -100 -100 -100 -100 -100 -100 -100 -100 -100 -100 -100 -100 -100 -100 -100 -100 -100 -100 -100 -100 -100 -100 
-100 -100 -100 -100 -100 -100 -100 -100 -100 -100 -100 -100 -100 -100 -100 -100 -100 -100 -100 -100 -100 -100 -100 -100 -100 -100 
-100 -100 -100 -100 -100 -100 -100 -100 -100 -100 -100 -100 -100 -100 -100 -100 -100 -100 -100 -100 -100 -100 -100 -100 -100 -100 
-100 -100 0.653928 0.626885 0.582849 0.539803 0.505600 0.482553 0.467914 0.461620 0.459597 0.456164 0.450196 0.445818 0.444086 0.442505 0.440676 0.441194 0.443590 0.444503 0.443456 0.442792 0.442226 0.439602 0.436144 -100 
-100 -100 0.704580 0.677714 0.633574 0.590095 0.555101 0.531036 0.515467 0.508700 0.506604 0.502816 0.496244 0.491669 0.490055 0.488082 0.485397 0.485477 0.487880 0.488652 0.487199 0.486350 0.485810 0.483125 0.479489 -100 
-100 -100 0.786871 0.759512 0.713646 0.668245 0.631414 0.605072 0.587184 0.579671 0.578236 0.574248 0.566624 0.562290 0.562208 0.559878 0.554959 0.554133 0.556789 0.557021 0.554035 0.552546 0.552304 0.549317 0.544714 -100 
-100 -100 0.869185 0.840662 0.792244 0.743060 0.701993 0.672216 0.652150 0.643534 0.641771 0.638201 0.631611 0.628431 0.629103 0.626837 0.621294 0.619368 0.620767 0.619873 0.615831 0.613252 0.612008 0.608393 0.603556 -100 
-100 -100 0.939857 0.909701 0.858192 0.804031 0.756893 0.723062 0.701202 0.691418 0.688668 0.686239 0.682673 0.681490 0.682154 0.680401 0.675875 0.672757 0.671457 0.668852 0.664107 0.660012 0.656509 0.651958 0.647555 -100 
-100 -100 0.993082 0.960960 0.905722 0.846759 0.794800 0.757299 0.733329 0.722930 0.720752 0.719775 0.718267 0.719197 0.721225 0.720159 0.715559 0.711261 0.708147 0.703683 0.697164 0.691338 0.686345 0.680751 0.675814 -100 
-100 -100 1.030748 0.996841 0.937967 0.875395 0.820537 0.780289 0.753961 0.743281 0.742765 0.742782 0.741420 0.743565 0.747173 0.746683 0.741541 0.736590 0.732839 0.727052 0.718587 0.711418 0.705988 0.699538 0.693347 -100 
-100 -100 1.050282 1.015527 0.955081 0.890582 0.833762 0.791870 0.764308 0.752817 0.751834 0.751743 0.750575 0.753074 0.757097 0.756921 0.751955 0.747078 0.743266 0.737262 0.728425 0.720789 0.714873 0.708047 0.701654 -100 
-100 -100 1.057458 1.022712 0.962515 0.897581 0.839441 0.796858 0.769030 0.756100 0.752398 0.751090 0.750260 0.752344 0.755731 0.755591 0.751409 0.747277 0.743952 0.738822 0.731147 0.723881 0.717365 0.710650 0.705154 -100 
-100 -100 1.060762 1.026176 0.966229 0.901852 0.844185 0.801625 0.773152 0.758899 0.753333 0.750313 0.748103 0.749071 0.752210 0.751888 0.747672 0.744601 0.742841 0.739103 0.732445 0.725907 0.719849 0.713500 0.708288 -100 
-100 -100 1.064489 1.029933 0.969417 0.905893 0.849660 0.807343 0.777742 0.762399 0.756036 0.751471 0.747121 0.747204 0.751842 0.751287 0.745178 0.742801 0.743213 0.740689 0.734085 0.728143 0.723175 0.717188 0.711574 -100 
-100 -100 1.063777 1.029836 0.970381 0.907959 0.852477 0.810217 0.779996 0.763674 0.756193 0.750523 0.745027 0.743998 0.747852 0.747133 0.741488 0.739938 0.741211 0.739416 0.733435 0.728020 0.723483 0.717738 0.712199 -100 
-100 -100 1.058316 1.025544 0.968804 0.907713 0.852350 0.809935 0.779487 0.762213 0.753173 0.746832 0.741232 0.739009 0.739946 0.739179 0.736307 0.735674 0.736531 0.735001 0.730274 0.725374 0.720713 0.715087 0.710022 -100 
-100 -100 1.052614 1.020714 0.965598 0.905906 0.851542 0.809111 0.777844 0.759854 0.750421 0.743884 0.738082 0.735569 0.736030 0.735339 0.733058 0.732684 0.733469 0.731870 0.727299 0.722759 0.718677 0.713070 0.707545 -100 
-100 -100 1.042143 1.010936 0.957059 0.899207 0.847283 0.805448 0.773094 0.754871 0.746457 0.740115 0.733582 0.731353 0.732830 0.732308 0.729330 0.728907 0.730145 0.728468 0.723447 0.719302 0.716870 0.711273 0.704174 -100 
-100 -100 1.019815 0.989380 0.936925 0.880786 0.830632 0.790235 0.758937 0.741515 0.733739 0.727935 0.721834 0.719855 0.721444 0.721161 0.718604 0.718550 0.720034 0.718464 0.713454 0.709288 0.706871 0.701316 0.694246 -100 
-100 -100 0.978227 0.948873 0.898577 0.844554 0.796144 0.758285 0.730203 0.714562 0.706988 0.701983 0.697380 0.695416 0.695909 0.695928 0.695217 0.696115 0.697746 0.696523 0.692062 0.687547 0.683598 0.678142 0.672697 -100 
-100 -100 0.915361 0.887448 0.839975 0.789810 0.745903 0.711795 0.686386 0.672771 0.666477 0.662356 0.658315 0.656297 0.656348 0.656665 0.657119 0.659092 0.661617 0.660910 0.656603 0.652035 0.647880 0.642627 0.637671 -100 
-100 -100 0.823654 0.797566 0.753766 0.709356 0.673412 0.644146 0.620240 0.608517 0.604044 0.600764 0.596677 0.594549 0.594514 0.595044 0.596172 0.599184 0.603537 0.603367 0.598410 0.594064 0.590813 0.585919 0.580625 -100 
-100 -100 0.704901 0.680828 0.641057 0.602158 0.572309 0.548374 0.528556 0.519635 0.516909 0.514458 0.510619 0.508573 0.508615 0.509157 0.510296 0.513513 0.518244 0.518436 0.513844 0.510040 0.507492 0.503168 0.498153 -100 
-100 -100 0.562589 0.540513 0.504946 0.470904 0.444969 0.426447 0.413247 0.407732 0.406509 0.404805 0.401603 0.399857 0.400087 0.400448 0.401015 0.403578 0.407222 0.407584 0.404390 0.401423 0.399266 0.395729 0.391771 -100 
-100 -100 0.430003 0.409583 0.377547 0.348446 0.327493 0.313703 0.304490 0.301196 0.301139 0.299876 0.296812 0.295341 0.295923 0.296048 0.295782 0.297618 0.300848 0.301296 0.298699 0.296638 0.295495 0.292803 0.289331 -100 
-100 -100 0.342257 0.322825 0.293120 0.267505 0.250389 0.239639 0.232470 0.230251 0.230876 0.229797 0.226664 0.225380 0.226327 0.226283 0.225301 0.226639 0.229747 0.230245 0.227896 0.226507 0.226313 0.224235 0.220929 -100 
-100 -100 -100 -100 -100 -100 -100 -100 -100 -100 -100 -100 -100 -100 -100 -100 -100 -100 -100 -100 -100 -100 -100 -100 -100 -100 
-100 -100 -100 -100 -100 -100 -100 -100 -100 -100 -100 -100 -100 -100 -100 -100 -100 -100 -100 -100 -100 -100 -100 -100 -100 -100 
-100 -100 -100 -100 -100 -100 -100 -100 -100 -100 -100 -100 -100 -100 -100 -100 -100 -100 -100 -100 -100 -100 -100 -100 -100 -100 
-100 -100 0.651259 0.624662 0.581395 0.539114 0.505576 0.482634 0.467719 0.461382 0.459793 0.456577 0.450650 0.446791 0.445999 0.444587 0.442243 0.442780 0.445725 0.446827 0.445581 0.445164 0.445272 0.442990 0.439421 -100 
-100 -100 0.701559 0.675181 0.631887 0.589370 0.555469 0.531585 0.515507 0.508821 0.507784 0.504254 0.497226 0.493310 0.493524 0.491805 0.487889 0.488002 0.491570 0.492481 0.490084 0.489246 0.489614 0.487189 0.483020 -100 
-100 -100 0.783484 0.756664 0.711861 0.667863 0.634242 0.608173 0.588057 0.580933 0.584088 0.580429 0.569175 0.565879 0.574490 0.572544 0.559789 0.558861 0.565859 0.566146 0.558771 0.556871 0.561313 0.558473 0.549189 -100 
-100 -100 0.865608 0.837659 0.790378 0.742679 0.704893 0.675360 0.652936 0.644586 0.647373 0.644155 0.634032 0.632093 0.641778 0.640020 0.626545 0.624466 0.630139 0.629263 0.620830 0.617856 0.621413 0.617937 0.608293 -100 
-100 -100 0.936617 0.907006 0.856367 0.803391 0.757679 0.723943 0.701075 0.691060 0.689459 0.687355 0.683405 0.683411 0.686648 0.685495 0.679625 0.676395 0.676164 0.673585 0.667800 0.663775 0.661487 0.657185 0.651941 -100 
-100 -100 0.990816 0.959119 0.904369 0.846507 0.796023 0.758491 0.733199 0.722368 0.721239 0.720581 0.718731 0.720841 0.724954 0.724536 0.719114 0.714562 0.711955 0.707520 0.700589 0.695244 0.691791 0.686560 0.680736 -100 
-100 -100 1.032016 0.998164 0.937734 0.876292 0.825550 0.785198 0.754841 0.743783 0.748886 0.749205 0.742863 0.745846 0.753800 0.753953 0.745562 0.740245 0.737723 0.731989 0.722506 0.716295 0.715533 0.709544 0.699550 -100 
-100 -100 1.051955 1.017209 0.955104 0.891648 0.838860 0.796819 0.765193 0.753241 0.757778 0.757964 0.751866 0.755259 0.763678 0.764146 0.755894 0.750640 0.748055 0.742129 0.732327 0.725703 0.724516 0.718202 0.708040 -100 
-100 -100 1.056762 1.022244 0.961977 0.897773 0.840732 0.797960 0.768745 0.755135 0.752037 0.750979 0.750146 0.753655 0.759349 0.759872 0.754730 0.750293 0.747436 0.742408 0.734493 0.727854 0.722988 0.716781 0.710547 -100 
-100 -100 1.060929 1.026387 0.965834 0.901710 0.844504 0.801732 0.772357 0.757461 0.752115 0.749341 0.747616 0.750435 0.756790 0.757125 0.751148 0.747789 0.746892 0.743277 0.735939 0.729669 0.724936 0.719030 0.713213 -100 
-100 -100 1.069894 1.034652 0.970093 0.905912 0.851025 0.808453 0.776887 0.761276 0.756469 0.752216 0.747482 0.750222 0.764938 0.764989 0.750298 0.747162 0.750819 0.748392 0.738435 0.732384 0.731514 0.725862 0.716528 -100 
-100 -100 1.069756 1.035004 0.971298 0.907988 0.853707 0.811220 0.779220 0.762860 0.757066 0.751689 0.745633 0.746953 0.760601 0.760304 0.746011 0.743734 0.748302 0.746612 0.737240 0.731671 0.731199 0.725746 0.716433 -100 
-100 -100 1.059979 1.026920 0.969085 0.907621 0.852257 0.809716 0.778957 0.761666 0.753028 0.746874 0.741431 0.740222 0.743552 0.742900 0.738049 0.737206 0.739092 0.737709 0.732179 0.727437 0.724075 0.718756 0.712866 -100 
-100 -100 1.053710 1.021643 0.966027 0.906275 0.852370 0.809905 0.778095 0.760187 0.751230 0.744841 0.738926 0.736787 0.738596 0.737730 0.733883 0.733241 0.734769 0.733303 0.728280 0.724271 0.722043 0.716735 0.709907 -100 
-100 -100 1.043542 1.012175 0.957906 0.900457 0.850105 0.808359 0.774536 0.756288 0.748485 0.742300 0.735505 0.733624 0.737771 0.736869 0.730623 0.729618 0.732567 0.730971 0.724561 0.721513 0.724745 0.719408 0.707177 -100 
-100 -100 1.021310 0.990741 0.937975 0.882353 0.833968 0.793705 0.760848 0.743413 0.736293 0.730647 0.724200 0.722417 0.726465 0.725699 0.719868 0.719173 0.722275 0.720674 0.714154 0.710978 0.714128 0.708758 0.696512 -100 
-100 -100 0.979374 0.949981 0.899651 0.846100 0.799040 0.761298 0.732132 0.716465 0.709384 0.704496 0.699506 0.697332 0.698118 0.697640 0.695752 0.696322 0.698592 0.697185 0.691795 0.687500 0.685049 0.679673 0.672853 -100 
-100 -100 0.916414 0.888589 0.841375 0.792356 0.751147 0.717187 0.689397 0.675087 0.668951 0.664867 0.660454 0.658096 0.657900 0.657792 0.657796 0.659842 0.663462 0.662453 0.656544 0.651675 0.648263 0.642982 0.637111 -100 
-100 -100 0.825581 0.799688 0.756072 0.714501 0.686393 0.657383 0.625999 0.611970 0.607476 0.604095 0.599153 0.596555 0.596047 0.596272 0.597661 0.601600 0.612638 0.612108 0.599933 0.594646 0.592889 0.587861 0.580433 -100 
-100 -100 0.706708 0.682888 0.643409 0.607448 0.585705 0.562041 0.534532 0.523253 0.520475 0.517938 0.513308 0.510890 0.510510 0.510804 0.512250 0.516362 0.527587 0.527389 0.515696 0.510909 0.509774 0.505298 0.498191 -100 
-100 -100 0.563449 0.541595 0.506544 0.473809 0.450637 0.432317 0.416791 0.410474 0.409239 0.407600 0.404273 0.402439 0.402451 0.402559 0.402955 0.405552 0.410007 0.409979 0.405240 0.401762 0.399813 0.396181 0.391699 -100 
-100 -100 0.431074 0.410786 0.379038 0.350484 0.330539 0.316912 0.307050 0.303598 0.303630 0.302490 0.299480 0.298035 0.298518 0.298419 0.297847 0.299404 0.302688 0.302819 0.299524 0.297191 0.296056 0.293314 0.289664 -100 
-100 -100 0.343573 0.324221 0.294681 0.269309 0.252536 0.241913 0.234688 0.232540 0.233303 0.232351 0.229310 0.228076 0.228974 0.228747 0.227447 0.228440 0.231300 0.231567 0.228964 0.227428 0.227175 0.225073 0.221745 -100 
-100 -100 -100 -100 -100 -100 -100 -100 -100 -100 -100 -100 -100 -100 -100 -100 -100 -100 -100 -100 -100 -100 -100 -100 -100 -100 
-100 -100 -100 -100 -100 -100 -100 -100 -100 -100 -100 -100 -100 -100 -100 -100 -100 -100 -100 -100 -100 -100 -100 -100 -100 -100 
-100 -100 -100 -100 -100 -100 -100 -100 -100 -100 -100 -100 -100 -100 -100 -100 -100 -100 -100 -100 -100 -100 -100 -100 -100 -100 
-100 -100 0.648233 0.621831 0.578875 0.536856 0.503435 0.480456 0.465460 0.459139 0.457698 0.454679 0.448982 0.445418 0.444965 0.443923 0.442023 0.443051 0.446390 0.447539 0.445992 0.445194 0.445047 0.442686 0.439122 -100 
-100 -100 0.698354 0.672195 0.629268 0.587085 0.553386 0.529535 0.513424 0.506790 0.505926 0.502587 0.495754 0.492104 0.492658 0.491378 0.488027 0.488738 0.492764 0.493708 0.490929 0.489602 0.489606 0.487012 0.482797 -100 
-100 -100 0.779968 0.753428 0.709134 0.665600 0.632314 0.606351 0.586206 0.579118 0.582428 0.578914 0.567774 0.564691 0.573618 0.572199 0.560189 0.560014 0.567584 0.567926 0.560106 0.557635 0.561618 0.558528 0.549147 -100 
-100 -100 0.861885 0.834286 0.787632 0.740525 0.703161 0.673748 0.651209 0.642739 0.645508 0.642323 0.632262 0.630524 0.640545 0.639379 0.626734 0.625487 0.631801 0.631072 0.622302 0.618847 0.621993 0.618289 0.608548 -100 
-100 -100 0.932860 0.903653 0.853701 0.801417 0.756166 0.722491 0.699337 0.688913 0.686979 0.684727 0.680824 0.681072 0.684721 0.684176 0.679100 0.676681 0.677107 0.674826 0.668995 0.664768 0.662290 0.657884 0.652601 -100 
-100 -100 0.987052 0.955812 0.901813 0.844732 0.794731 0.757185 0.731406 0.719855 0.718059 0.717065 0.715245 0.717632 0.722195 0.722370 0.717675 0.713876 0.711926 0.707962 0.701321 0.696127 0.692776 0.687626 0.681844 -100 
-100 -100 1.028426 0.995048 0.935326 0.874696 0.824439 0.784016 0.753027 0.741015 0.745169 0.745023 0.738744 0.742037 0.750452 0.751160 0.743416 0.738771 0.736875 0.731744 0.722841 0.717092 0.716705 0.710966 0.701086 -100 
-100 -100 1.048440 1.014180 0.952798 0.890167 0.837865 0.795751 0.763464 0.750502 0.754025 0.753720 0.747686 0.751382 0.760226 0.761209 0.753552 0.748924 0.746950 0.741678 0.732562 0.726536 0.725848 0.719883 0.709885 -100 
-100 -100 1.053258 1.019217 0.959724 0.896316 0.839747 0.796927 0.767137 0.752633 0.748675 0.747196 0.746410 0.750188 0.756248 0.757237 0.752682 0.748876 0.746648 0.742231 0.734921 0.728829 0.724441 0.718586 0.712540 -100 
-100 -100 1.057709 1.023570 0.963677 0.900198 0.843358 0.800554 0.770746 0.755154 0.749146 0.746092 0.744475 0.747549 0.754200 0.754967 0.749601 0.746895 0.746627 0.743532 0.736633 0.730764 0.726404 0.720801 0.715164 -100 
-100 -100 1.067260 1.032291 0.968161 0.904356 0.849618 0.806982 0.775136 0.759047 0.753772 0.749392 0.744856 0.747833 0.762747 0.763196 0.749164 0.746704 0.750973 0.748960 0.739259 0.733437 0.732810 0.727391 0.718211 -100 
-100 -100 1.068123 1.033464 0.969869 0.906583 0.852183 0.809547 0.777359 0.760715 0.754648 0.749271 0.743441 0.744966 0.758750 0.758791 0.745089 0.743416 0.748514 0.747139 0.737898 0.732438 0.732110 0.726831 0.717644 -100 
-100 -100 1.059719 1.026531 0.968428 0.906593 0.850817 0.807992 0.777080 0.759672 0.750962 0.744884 0.739629 0.738570 0.742014 0.741595 0.737150 0.736755 0.739042 0.737877 0.732408 0.727715 0.724443 0.719245 0.713446 -100 
-100 -100 1.054845 1.022437 0.966172 0.905654 0.851025 0.808134 0.776207 0.758318 0.749417 0.743150 0.737384 0.735324 0.737186 0.736446 0.732853 0.732526 0.734354 0.733029 0.728006 0.723997 0.721816 0.716586 0.709817 -100 
-100 -100 1.045757 1.013886 0.958660 0.900133 0.848785 0.806508 0.772617 0.754469 0.746756 0.740718 0.734089 0.732244 0.736385 0.735524 0.729415 0.728627 0.731825 0.730311 0.723826 0.720741 0.723994 0.718711 0.706517 -100 
-100 -100 1.023800 0.992700 0.938927 0.882175 0.832750 0.791928 0.758983 0.741646 0.734623 0.729131 0.722839 0.721069 0.725073 0.724285 0.718492 0.717905 0.721166 0.719609 0.713016 0.709827 0.713021 0.707718 0.695508 -100 
-100 -100 0.981376 0.951547 0.900409 0.845939 0.798040 0.759783 0.730441 0.714791 0.707800 0.703046 0.698173 0.696019 0.696756 0.696202 0.694252 0.694806 0.697113 0.695717 0.690329 0.686113 0.683792 0.678526 0.671755 -100 
-100 -100 0.917647 0.889518 0.841750 0.792105 0.750317 0.715942 0.687915 0.673509 0.667386 0.663414 0.659145 0.656855 0.656632 0.656418 0.656279 0.658212 0.661792 0.660778 0.654924 0.650235 0.647059 0.641945 0.636137 -100 
-100 -100 0.826067 0.799993 0.756056 0.714139 0.685709 0.656410 0.624762 0.610553 0.605985 0.602703 0.597958 0.595485 0.594983 0.595086 0.596271 0.600030 0.610994 0.610453 0.598353 0.593320 0.591881 0.587065 0.579704 -100 
-100 -100 0.706660 0.682755 0.643123 0.607012 0.585124 0.561290 0.533561 0.522101 0.519231 0.516798 0.512384 0.510112 0.509743 0.509910 0.511117 0.514993 0.526091 0.525875 0.514284 0.509781 0.508982 0.504728 0.497688 -100 
-100 -100 0.563182 0.541290 0.506174 0.473382 0.450154 0.431750 0.416102 0.409683 0.408424 0.406892 0.403749 0.402045 0.402060 0.402037 0.402191 0.404518 0.408789 0.408723 0.404109 0.400897 0.399233 0.395779 0.391354 -100 
-100 -100 0.430875 0.410558 0.378761 0.350156 0.330173 0.316516 0.306627 0.303168 0.303238 0.302203 0.299337 0.297984 0.298462 0.298254 0.297478 0.298791 0.301885 0.301969 0.298778 0.296640 0.295690 0.293052 0.289433 -100 
-100 -100 0.343520 0.324137 0.294537 0.269094 0.252273 0.241642 0.234449 0.232358 0.233192 0.232336 0.229401 0.228224 0.229108 0.228800 0.227350 0.228147 0.230841 0.231059 0.228530 0.227116 0.226962 0.224902 0.221579 -100 
-100 -100 -100 -100 -100 -100 -100 -100 -100 -100 -100 -100 -100 -100 -100 -100 -100 -100 -100 -100 -100 -100 -100 -100 -100 -100 
-100 -100 -100 -100 -100 -100 -100 -100 -100 -100 -100 -100 -100 -100 -100 -100 -100 -100 -100 -100 -100 -100 -100 -100 -100 -100 
-100 -100 -100 -100 -100 -100 -100 -100 -100 -100 -100 -100 -100 -100 -100 -100 -100 -100 -100 -100 -100 -100 -100 -100 -100 -100 
-100 -100 0.644951 0.618444 0.575310 0.533013 0.499193 0.476090 0.461282 0.455121 0.453633 0.450805 0.445482 0.441948 0.441217 0.440775 0.440390 0.442455 0.446100 0.447114 0.445029 0.443095 0.441632 0.438689 0.435204 -100 
-100 -100 0.695058 0.668813 0.625794 0.583283 0.548931 0.525004 0.509383 0.502868 0.501416 0.498207 0.492118 0.488252 0.487589 0.486954 0.486114 0.488099 0.491992 0.492836 0.490073 0.487624 0.485867 0.482600 0.478780 -100 
-100 -100 0.776113 0.749614 0.705539 0.661562 0.625829 0.599826 0.581853 0.574558 0.573821 0.570253 0.562716 0.558838 0.559489 0.558752 0.556357 0.557984 0.562650 0.563030 0.558420 0.555064 0.553310 0.549503 0.544578 -100 
-100 -100 0.857825 0.830366 0.784089 0.736710 0.697003 0.667581 0.647161 0.638283 0.636693 0.633192 0.626535 0.623780 0.625257 0.624764 0.621991 0.622749 0.626371 0.625902 0.620583 0.616433 0.613855 0.609483 0.604330 -100 
-100 -100 0.928784 0.899799 0.850313 0.798171 0.752411 0.718758 0.696037 0.685090 0.681386 0.678498 0.674999 0.674461 0.676302 0.676385 0.674377 0.673777 0.674558 0.672844 0.667891 0.663137 0.659025 0.654123 0.649574 -100 
-100 -100 0.982161 0.951326 0.898142 0.841403 0.790851 0.753295 0.727872 0.715334 0.711089 0.709101 0.707736 0.709507 0.712905 0.713636 0.711288 0.709252 0.708121 0.705070 0.699456 0.694100 0.689424 0.684044 0.679201 -100 
-100 -100 1.021179 0.988498 0.930909 0.870549 0.817021 0.776536 0.748291 0.734701 0.731058 0.729678 0.728766 0.731959 0.736998 0.738200 0.735068 0.732076 0.730119 0.726147 0.719591 0.713905 0.709662 0.703948 0.698067 -100 
-100 -100 1.040867 1.007370 0.948251 0.886005 0.830524 0.788375 0.758811 0.744235 0.739929 0.738354 0.737650 0.741188 0.746556 0.747946 0.744851 0.741819 0.739780 0.735739 0.729132 0.723383 0.719037 0.713225 0.707292 -100 
-100 -100 1.047072 1.013683 0.955597 0.892937 0.836144 0.793399 0.763851 0.748242 0.741824 0.739248 0.738671 0.741606 0.746126 0.747437 0.745147 0.742974 0.741578 0.738306 0.732517 0.726905 0.721839 0.716149 0.711187 -100 
-100 -100 1.050935 1.017532 0.959476 0.896948 0.840288 0.797615 0.767879 0.751557 0.743896 0.740024 0.738205 0.739927 0.743908 0.744959 0.742833 0.741908 0.742190 0.740048 0.734696 0.729297 0.724313 0.718827 0.714146 -100 
-100 -100 1.056206 1.022458 0.963237 0.900746 0.844838 0.802311 0.771940 0.755184 0.747242 0.742280 0.738652 0.739395 0.744334 0.745065 0.741476 0.741450 0.743877 0.742643 0.736806 0.731418 0.727093 0.721744 0.716587 -100 
-100 -100 1.058446 1.024769 0.965660 0.903232 0.847284 0.804560 0.773861 0.756724 0.748274 0.742578 0.737892 0.737423 0.741399 0.741770 0.738442 0.739038 0.742100 0.741290 0.735690 0.730469 0.726284 0.720990 0.715816 -100 
-100 -100 1.057208 1.024035 0.966426 0.904155 0.847440 0.804185 0.773393 0.755836 0.746524 0.740415 0.735465 0.733671 0.734885 0.734887 0.733487 0.734419 0.736688 0.735850 0.731223 0.726378 0.721912 0.716596 0.711790 -100 
-100 -100 1.055835 1.022859 0.965658 0.903564 0.846887 0.803213 0.771756 0.753911 0.744592 0.738441 0.733219 0.730962 0.731573 0.731322 0.729965 0.730691 0.732564 0.731423 0.726764 0.722150 0.718152 0.712740 0.707380 -100 
-100 -100 1.048838 1.016003 0.959025 0.897732 0.842512 0.799115 0.766843 0.749014 0.740441 0.734572 0.729093 0.727059 0.728619 0.728269 0.725787 0.726176 0.728443 0.727042 0.721587 0.717225 0.714803 0.709329 0.702321 -100 
-100 -100 1.027351 0.995207 0.939516 0.879810 0.826262 0.784214 0.752921 0.735871 0.727951 0.722620 0.717533 0.715689 0.717259 0.716946 0.714570 0.714995 0.717242 0.715819 0.710376 0.706073 0.703750 0.698349 0.691361 -100 
-100 -100 0.984097 0.953405 0.900597 0.843798 0.792805 0.753449 0.724939 0.709379 0.701975 0.697365 0.693237 0.691366 0.691746 0.691580 0.690762 0.691730 0.693629 0.692464 0.687905 0.683565 0.679977 0.674814 0.669494 -100 
-100 -100 0.918857 0.890046 0.840916 0.788939 0.743319 0.708004 0.681876 0.667930 0.661553 0.657736 0.654203 0.652410 0.652424 0.652472 0.652578 0.654339 0.656906 0.656209 0.651963 0.647872 0.644403 0.639616 0.634807 -100 
-100 -100 0.824892 0.798284 0.753617 0.708264 0.671446 0.641324 0.616538 0.604152 0.599209 0.596173 0.592833 0.591130 0.591205 0.591426 0.592005 0.594643 0.599019 0.598832 0.593919 0.590247 0.587941 0.583640 0.578493 -100 
-100 -100 0.704585 0.680267 0.640130 0.600881 0.570703 0.546245 0.525653 0.516047 0.512813 0.510608 0.507567 0.506017 0.506198 0.506394 0.506867 0.509531 0.514130 0.514267 0.509795 0.506772 0.505243 0.501538 0.496666 -100 
-100 -100 0.561586 0.539422 0.503718 0.469595 0.443574 0.424797 0.411149 0.405230 0.403834 0.402420 0.399819 0.398491 0.398771 0.398767 0.398646 0.400483 0.403677 0.403931 0.401040 0.398840 0.397553 0.394531 0.390711 -100 
-100 -100 0.429162 0.408679 0.376541 0.347351 0.326338 0.312459 0.303111 0.299746 0.299756 0.298809 0.296217 0.295051 0.295638 0.295446 0.294575 0.295698 0.298387 0.298695 0.296392 0.294913 0.294349 0.291972 0.288585 -100 
-100 -100 0.341855 0.322343 0.292482 0.266693 0.249464 0.238699 0.231605 0.229536 0.230376 0.229604 0.226824 0.225740 0.226658 0.226366 0.224915 0.225654 0.228252 0.228601 0.226477 0.225474 0.225604 0.223667 0.220380 -100 
-100 -100 -100 -100 -100 -100 -100 -100 -100 -100 -100 -100 -100 -100 -100 -100 -100 -100 -100 -100 -100 -100 -100 -100 -100 -100 
-100 -100 -100 -100 -100 -100 -100 -100 -100 -100 -100 -100 -100 -100 -100 -100 -100 -100 -100 -100 -100 -100 -100 -100 -100 -100 
-100 -100 -100 -100 -100 -100 -100 -100 -100 -100 -100 -100 -100 -100 -100 -100 -100 -100 -100 -100 -100 -100 -100 -100 -100 -100 
-100 -100 0.643478 0.616651 0.572994 0.530294 0.496325 0.473253 0.458675 0.453029 0.452127 0.449529 0.444048 0.440326 0.439616 0.439841 0.440758 0.444099 0.448443 0.449134 0.445742 0.442076 0.439102 0.435227 0.431337 -100 
-100 -100 0.694274 0.667603 0.623889 0.580884 0.546452 0.522571 0.507150 0.501265 0.500531 0.497493 0.490938 0.486472 0.485407 0.485480 0.486390 0.489959 0.494678 0.495242 0.491178 0.486933 0.483592 0.479283 0.474950 -100 
-100 -100 0.776124 0.749104 0.704165 0.659711 0.624308 0.598373 0.580238 0.573563 0.573599 0.570009 0.561454 0.556246 0.555301 0.555282 0.555785 0.559529 0.565211 0.565477 0.559793 0.554738 0.551308 0.546382 0.540942 -100 
-100 -100 0.857596 0.829709 0.782719 0.735029 0.695766 0.666440 0.645778 0.637310 0.636174 0.632331 0.624350 0.619928 0.619546 0.619735 0.620041 0.623179 0.628087 0.627802 0.621733 0.616152 0.612045 0.606630 0.601007 -100 
-100 -100 0.927549 0.898352 0.848457 0.796207 0.750623 0.717093 0.694374 0.683439 0.679446 0.675791 0.670984 0.668894 0.669603 0.670281 0.670511 0.672231 0.674607 0.673498 0.668239 0.662505 0.657309 0.651609 0.646653 -100 
-100 -100 0.980491 0.949539 0.895904 0.839163 0.788705 0.751270 0.725803 0.712698 0.707195 0.703974 0.701430 0.701707 0.704095 0.705296 0.704889 0.705162 0.705806 0.703834 0.698615 0.692920 0.687585 0.681743 0.676751 -100 
-100 -100 1.021373 0.988316 0.928761 0.868112 0.814404 0.774002 0.745714 0.731001 0.724858 0.721926 0.720503 0.722417 0.726561 0.728121 0.726676 0.725889 0.725657 0.723116 0.717668 0.712231 0.707554 0.701677 0.696036 -100 
-100 -100 1.040569 1.006773 0.945813 0.883416 0.827864 0.785839 0.756214 0.740468 0.733606 0.730453 0.729236 0.731474 0.735886 0.737552 0.736055 0.735153 0.734826 0.732303 0.726995 0.721731 0.717160 0.711333 0.705720 -100 
-100 -100 1.043815 1.010567 0.952460 0.890243 0.833884 0.791371 0.761677 0.745305 0.737425 0.733535 0.731799 0.733190 0.736525 0.738077 0.737489 0.737417 0.737759 0.735832 0.731010 0.725758 0.720641 0.714928 0.710070 -100 
-100 -100 1.047106 1.013926 0.956203 0.894336 0.838450 0.796024 0.765961 0.749192 0.740821 0.736043 0.732993 0.733115 0.735701 0.737028 0.736837 0.737969 0.739825 0.738721 0.733955 0.728651 0.723453 0.717858 0.713248 -100 
-100 -100 1.052881 1.019247 0.960343 0.898520 0.843778 0.801396 0.770162 0.753026 0.744738 0.739247 0.734602 0.733681 0.736550 0.737640 0.736788 0.738909 0.742597 0.742105 0.736671 0.731093 0.726156 0.720599 0.715697 -100 
-100 -100 1.056451 1.022653 0.963455 0.901246 0.846084 0.803276 0.771669 0.754278 0.745753 0.739861 0.734540 0.732824 0.735061 0.735904 0.735208 0.737732 0.741823 0.741513 0.736070 0.730467 0.725537 0.719963 0.715021 -100 
-100 -100 1.057364 1.023715 0.965247 0.902298 0.845235 0.801570 0.770343 0.752756 0.743612 0.737584 0.732461 0.730253 0.731015 0.731621 0.731852 0.734218 0.737439 0.736927 0.732093 0.726733 0.721629 0.715996 0.711213 -100 
-100 -100 1.059060 1.025086 0.965983 0.902183 0.844171 0.799727 0.768020 0.750197 0.741023 0.735096 0.730112 0.728017 0.728790 0.729256 0.729183 0.731128 0.733989 0.733096 0.727964 0.722650 0.717878 0.712143 0.706882 -100 
-100 -100 1.055587 1.021134 0.960917 0.896862 0.839433 0.794937 0.762530 0.744707 0.736220 0.730609 0.725562 0.723973 0.726018 0.726457 0.725138 0.726816 0.730521 0.729371 0.722940 0.717641 0.714118 0.708365 0.701791 -100 
-100 -100 1.034512 1.000710 0.941697 0.879118 0.823198 0.779923 0.748390 0.731189 0.723209 0.718079 0.713477 0.712195 0.714371 0.714833 0.713477 0.715061 0.718699 0.717605 0.711383 0.706399 0.703217 0.697681 0.691175 -100 
-100 -100 0.988650 0.956811 0.901787 0.842843 0.789866 0.749356 0.720437 0.704506 0.696841 0.692326 0.688669 0.687416 0.688465 0.688979 0.688875 0.690579 0.693267 0.692564 0.688124 0.683859 0.680253 0.675200 0.670091 -100 
-100 -100 0.921488 0.891856 0.841112 0.787365 0.739737 0.703405 0.677182 0.662857 0.656086 0.652273 0.649208 0.648093 0.648937 0.649534 0.649907 0.652012 0.655026 0.654917 0.651415 0.648103 0.645309 0.640890 0.636175 -100 
-100 -100 0.826591 0.799238 0.753056 0.705738 0.666073 0.635083 0.611324 0.598895 0.593453 0.590400 0.587707 0.586845 0.588098 0.588735 0.588952 0.591507 0.595828 0.596303 0.592790 0.590468 0.589454 0.585714 0.580492 -100 
-100 -100 0.705364 0.680458 0.639075 0.598205 0.565471 0.540342 0.520868 0.511236 0.507516 0.505285 0.502846 0.502051 0.503305 0.503803 0.503798 0.506265 0.510727 0.511512 0.508514 0.506972 0.506855 0.503752 0.498791 -100 
-100 -100 0.561182 0.538735 0.502412 0.467580 0.440503 0.421282 0.407739 0.401526 0.399789 0.398361 0.396098 0.395205 0.395996 0.396209 0.396009 0.397823 0.401117 0.401908 0.400048 0.399024 0.398773 0.396237 0.392449 -100 
-100 -100 0.428320 0.407726 0.375336 0.345842 0.324406 0.310269 0.300802 0.297215 0.297059 0.296172 0.293833 0.292918 0.293727 0.293687 0.292906 0.294095 0.296872 0.297533 0.295917 0.295215 0.295291 0.293207 0.289851 -100 
-100 -100 0.341111 0.321548 0.291557 0.265578 0.248121 0.237214 0.230051 0.227902 0.228713 0.228068 0.225523 0.224602 0.225605 0.225425 0.224124 0.224950 0.227586 0.228132 0.226437 0.225917 0.226407 0.224606 0.221311 -100 
-100 -100 -100 -100 -100 -100 -100 -100 -100 -100 -100 -100 -100 -100 -100 -100 -100 -100 -100 -100 -100 -100 -100 -100 -100 -100 
-100 -100 -100 -100 -100 -100 -100 -100 -100 -100 -100 -100 -100 -100 -100 -100 -100 -100 -100 -100 -100 -100 -100 -100 -100 -100 
-100 -100 -100 -100 -100 -100 -100 -100 -100 -100 -100 -100 -100 -100 -100 -100 -100 -100 -100 -100 -100 -100 -100 -100 -100 -100 
-100 -100 0.644085 0.616748 0.572201 0.528948 0.495108 0.472122 0.457585 0.452638 0.452832 0.450555 0.444589 0.440666 0.440074 0.440895 0.442900 0.447397 0.452628 0.452869 0.447713 0.442211 0.437791 0.432914 0.428365 -100 
-100 -100 0.696024 0.668667 0.623696 0.580111 0.546420 0.522587 0.506583 0.501548 0.502670 0.499917 0.491969 0.486817 0.485638 0.486368 0.488655 0.493756 0.499977 0.500132 0.493825 0.487635 0.483028 0.477604 0.472221 -100 
-100 -100 0.780613 0.752627 0.705161 0.660542 0.629926 0.604035 0.581392 0.575604 0.580720 0.577239 0.563426 0.556365 0.554496 0.555164 0.557815 0.563949 0.574835 0.574856 0.563688 0.556547 0.552634 0.546497 0.538967 -100 
-100 -100 0.861877 0.833107 0.783668 0.735974 0.701599 0.672341 0.647090 0.639323 0.642964 0.638941 0.625412 0.618794 0.617235 0.618081 0.620720 0.626524 0.636955 0.636720 0.625445 0.618032 0.613577 0.607026 0.599367 -100 
-100 -100 0.929807 0.900005 0.848358 0.795809 0.751300 0.717866 0.694225 0.683615 0.680622 0.676386 0.669257 0.665485 0.665412 0.666651 0.668701 0.672733 0.677492 0.676861 0.670310 0.663457 0.657601 0.651030 0.645042 -100 
-100 -100 0.984318 0.952567 0.895685 0.838435 0.788617 0.751326 0.725249 0.711933 0.706060 0.701793 0.697475 0.696160 0.697925 0.699535 0.700559 0.703053 0.705919 0.704919 0.699501 0.693449 0.687905 0.681534 0.675786 -100 
-100 -100 1.042018 1.006346 0.931087 0.868352 0.816296 0.775985 0.745272 0.729710 0.722110 0.717813 0.715070 0.715674 0.720058 0.721895 0.720832 0.722037 0.724303 0.723106 0.717908 0.712836 0.709368 0.703263 0.696105 -100 
-100 -100 1.060684 1.024340 0.947767 0.883415 0.829627 0.787749 0.755690 0.739044 0.730648 0.726113 0.723619 0.724560 0.729192 0.731069 0.729862 0.730880 0.733035 0.731937 0.727052 0.722351 0.719162 0.713244 0.706204 -100 
-100 -100 1.046046 1.012200 0.951093 0.888766 0.833318 0.791093 0.760781 0.743976 0.735329 0.730345 0.727131 0.727047 0.729818 0.731602 0.732081 0.734007 0.736425 0.735709 0.731301 0.726269 0.721425 0.715585 0.710290 -100 
-100 -100 1.047314 1.013773 0.954409 0.892812 0.838324 0.796157 0.765087 0.748068 0.739670 0.734233 0.729734 0.728609 0.730865 0.732523 0.733349 0.736390 0.740283 0.740035 0.735033 0.729442 0.724151 0.718308 0.713322 -100 
-100 -100 1.056840 1.022284 0.959703 0.898082 0.846892 0.804660 0.769969 0.752379 0.744997 0.739251 0.732883 0.731110 0.734717 0.736264 0.735616 0.739468 0.745399 0.745436 0.738874 0.732503 0.727328 0.721400 0.715942 -100 
-100 -100 1.061256 1.026353 0.963197 0.900834 0.848930 0.806104 0.771014 0.753293 0.745936 0.740107 0.733432 0.731270 0.734574 0.735975 0.735352 0.739397 0.745557 0.745593 0.738827 0.732316 0.727096 0.721124 0.715602 -100 
-100 -100 1.059538 1.025028 0.964564 0.900896 0.844407 0.800511 0.768209 0.750768 0.742511 0.736770 0.731210 0.728945 0.730488 0.731713 0.732460 0.736151 0.741063 0.740858 0.735001 0.728964 0.723657 0.717691 0.712398 -100 
-100 -100 1.063394 1.028174 0.966423 0.901133 0.842864 0.797967 0.765505 0.747911 0.739634 0.734080 0.728916 0.727143 0.729161 0.730293 0.730419 0.733597 0.738536 0.738007 0.731541 0.725686 0.721146 0.715169 0.709125 -100 
-100 -100 1.064897 1.028390 0.963555 0.897151 0.841244 0.796045 0.760534 0.742792 0.736700 0.731444 0.724822 0.723994 0.731101 0.732261 0.727566 0.730631 0.739637 0.738943 0.728060 0.722110 0.721518 0.715603 0.705570 -100 
-100 -100 1.044170 1.008346 0.944762 0.879869 0.825423 0.781347 0.746551 0.729181 0.723350 0.718454 0.712292 0.711840 0.719140 0.720317 0.715506 0.718391 0.727313 0.726766 0.716294 0.710918 0.710917 0.705357 0.695423 -100 
-100 -100 0.993857 0.960875 0.903474 0.843100 0.789675 0.748420 0.718309 0.701901 0.694366 0.689890 0.686189 0.685546 0.688129 0.689288 0.689046 0.691668 0.696335 0.696256 0.691119 0.687135 0.684653 0.679773 0.673860 -100 
-100 -100 0.924707 0.894390 0.842264 0.787708 0.739970 0.702937 0.675314 0.660141 0.652932 0.648976 0.646063 0.645624 0.647887 0.649074 0.649281 0.652031 0.656488 0.657051 0.653526 0.650989 0.649712 0.645624 0.640091 -100 
-100 -100 0.829882 0.801893 0.754491 0.706776 0.669366 0.637716 0.610245 0.596453 0.590107 0.586811 0.584487 0.584672 0.588424 0.589603 0.588524 0.591496 0.597789 0.598943 0.594963 0.593842 0.596918 0.593603 0.585230 -100 
-100 -100 0.708150 0.682733 0.640324 0.599293 0.568983 0.543307 0.520180 0.509165 0.504513 0.502047 0.499999 0.500225 0.503931 0.504896 0.503486 0.506253 0.512583 0.513979 0.510494 0.510188 0.514167 0.511491 0.503383 -100 
-100 -100 0.562135 0.539525 0.502820 0.468021 0.441338 0.421757 0.407040 0.399929 0.397607 0.396065 0.394086 0.393763 0.395529 0.396092 0.395671 0.397734 0.401786 0.403032 0.401435 0.401306 0.402482 0.400276 0.395808 -100 
-100 -100 0.428511 0.407925 0.375504 0.346125 0.324870 0.310534 0.300476 0.296415 0.296005 0.295192 0.293164 0.292620 0.293880 0.294089 0.293395 0.294761 0.297833 0.298759 0.297472 0.297323 0.298071 0.296165 0.292572 -100 
-100 -100 0.341343 0.321825 0.291875 0.265954 0.248521 0.237519 0.230158 0.227864 0.228676 0.228247 0.226057 0.225421 0.226635 0.226636 0.225522 0.226472 0.229183 0.229848 0.228392 0.228177 0.228931 0.227187 0.223812 -100 
-100 -100 -100 -100 -100 -100 -100 -100 -100 -100 -100 -100 -100 -100 -100 -100 -100 -100 -100 -100 -100 -100 -100 -100 -100 -100 
-100 -100 -100 -100 -100 -100 -100 -100 -100 -100 -100 -100 -100 -100 -100 -100 -100 -100 -100 -100 -100 -100 -100 -100 -100 -100 
-100 -100 -100 -100 -100 -100 -100 -100 -100 -100 -100 -100 -100 -100 -100 -100 -100 -100 -100 -100 -100 -100 -100 -100 -100 -100 
-100 -100 0.644695 0.616708 0.571048 0.526649 0.492005 0.468773 0.454443 0.449913 0.450578 0.448786 0.443337 0.439914 0.439805 0.441149 0.443776 0.448830 0.454243 0.453980 0.447642 0.440693 0.435003 0.429323 0.424413 -100 
-100 -100 0.696850 0.668843 0.622744 0.577962 0.543375 0.519195 0.503322 0.498668 0.500263 0.498016 0.490603 0.485969 0.485319 0.486690 0.489758 0.495539 0.502001 0.501662 0.494146 0.486441 0.480471 0.474159 0.468366 -100 
-100 -100 0.781520 0.752933 0.704399 0.658612 0.627058 0.600740 0.578152 0.572685 0.578234 0.575202 0.561819 0.555172 0.553766 0.555181 0.558857 0.565887 0.577166 0.576787 0.564461 0.555807 0.550491 0.543406 0.535417 -100 
-100 -100 0.862351 0.833131 0.782871 0.734254 0.699102 0.669472 0.644245 0.636709 0.640636 0.636843 0.623434 0.616894 0.615569 0.617150 0.620993 0.627952 0.639033 0.638646 0.626447 0.617717 0.611987 0.604552 0.596452 -100 
-100 -100 0.929338 0.899317 0.847264 0.794245 0.749339 0.715724 0.692119 0.681626 0.678662 0.674264 0.666741 0.662502 0.662278 0.664102 0.667446 0.672918 0.678697 0.678308 0.671264 0.663500 0.656697 0.649437 0.643100 -100 
-100 -100 0.982730 0.951003 0.894147 0.836920 0.787130 0.749908 0.723921 0.710602 0.704463 0.699600 0.694335 0.691959 0.693106 0.695095 0.697485 0.701688 0.705949 0.705636 0.700228 0.693762 0.687680 0.680886 0.674914 -100 
-100 -100 1.039425 1.003964 0.929066 0.866734 0.815042 0.775004 0.744433 0.728775 0.720676 0.715485 0.711444 0.710589 0.714021 0.716076 0.716399 0.719468 0.723383 0.723197 0.718396 0.713308 0.709642 0.703344 0.696075 -100 
-100 -100 1.057409 1.021362 0.945296 0.881509 0.828219 0.786704 0.754835 0.738117 0.729230 0.723795 0.719969 0.719400 0.723020 0.725064 0.725193 0.728038 0.731838 0.731811 0.727434 0.722862 0.719615 0.713607 0.706503 -100 
-100 -100 1.042460 1.008883 0.948224 0.886392 0.831377 0.789479 0.759396 0.742668 0.733796 0.728185 0.723909 0.722599 0.724563 0.726564 0.728277 0.731820 0.735648 0.735791 0.731730 0.726726 0.721779 0.715812 0.710421 -100 
-100 -100 1.043721 1.010335 0.951215 0.889881 0.835623 0.793672 0.762860 0.746112 0.737836 0.732185 0.727071 0.725161 0.726921 0.728908 0.730871 0.735261 0.740245 0.740540 0.735604 0.729842 0.724328 0.718262 0.713107 -100 
-100 -100 1.053441 1.018890 0.956271 0.894626 0.843435 0.801310 0.766920 0.749799 0.742865 0.737288 0.730717 0.728536 0.731878 0.733848 0.734290 0.739282 0.746064 0.746401 0.739685 0.733018 0.727573 0.721362 0.715656 -100 
-100 -100 1.058023 1.023012 0.959619 0.897017 0.844952 0.802189 0.767472 0.750389 0.743705 0.738298 0.731683 0.729361 0.732563 0.734408 0.734754 0.739756 0.746612 0.746878 0.739958 0.733194 0.727751 0.721539 0.715791 -100 
-100 -100 1.056459 1.021776 0.960983 0.896980 0.840280 0.796466 0.764632 0.747949 0.740487 0.735266 0.729862 0.727540 0.729076 0.730681 0.732196 0.736696 0.742246 0.742363 0.736569 0.730488 0.725114 0.719047 0.713650 -100 
-100 -100 1.060628 1.025204 0.963082 0.897453 0.839008 0.794249 0.762309 0.745504 0.738024 0.732959 0.727902 0.726020 0.727976 0.729389 0.730161 0.734094 0.739726 0.739710 0.733605 0.728003 0.723632 0.717743 0.711727 -100 
-100 -100 1.062600 1.025902 0.960714 0.894050 0.838046 0.793021 0.757995 0.740936 0.735530 0.730639 0.723987 0.722949 0.729901 0.731264 0.727160 0.730968 0.740742 0.740736 0.730463 0.725029 0.724816 0.719153 0.709258 -100 
-100 -100 1.042210 1.006306 0.942565 0.877625 0.823219 0.779299 0.744795 0.727818 0.722393 0.717677 0.711399 0.710721 0.717874 0.719241 0.714967 0.718548 0.728229 0.728434 0.718695 0.713978 0.714479 0.709256 0.699496 -100 
-100 -100 0.992138 0.959262 0.902046 0.841949 0.788747 0.747568 0.717413 0.700949 0.693398 0.688870 0.685041 0.684278 0.686866 0.688254 0.688465 0.691669 0.696984 0.697587 0.693167 0.689861 0.687921 0.683370 0.677594 -100 
-100 -100 0.923361 0.893320 0.841675 0.787695 0.740328 0.703266 0.675246 0.659528 0.651878 0.647654 0.644622 0.644232 0.646700 0.648183 0.648751 0.651927 0.656866 0.657962 0.655036 0.653104 0.652334 0.648517 0.643054 -100 
-100 -100 0.828944 0.801332 0.754578 0.707629 0.670662 0.638897 0.610768 0.596061 0.588970 0.585274 0.582880 0.583291 0.587448 0.588979 0.588148 0.591381 0.597965 0.599480 0.595958 0.595332 0.598849 0.595729 0.587344 -100 
-100 -100 0.707288 0.682285 0.640592 0.600405 0.570580 0.544749 0.520834 0.508752 0.503266 0.500423 0.498410 0.498988 0.503185 0.504521 0.503303 0.506219 0.512695 0.514305 0.511122 0.511161 0.515454 0.512894 0.504733 -100 
-100 -100 0.561042 0.538788 0.502733 0.468699 0.442489 0.422757 0.407289 0.399242 0.396259 0.394518 0.392729 0.392818 0.395044 0.395945 0.395708 0.397868 0.401981 0.403311 0.401852 0.401896 0.403217 0.401035 0.396509 -100 
-100 -100 0.427238 0.406855 0.374828 0.345938 0.325009 0.310561 0.299982 0.295358 0.294658 0.293916 0.292218 0.292094 0.293740 0.294222 0.293686 0.295111 0.298177 0.299088 0.297812 0.297686 0.298438 0.296478 0.292813 -100 
-100 -100 0.340024 0.320566 0.290755 0.265042 0.247776 0.236701 0.229059 0.226556 0.227404 0.227251 0.225473 0.225238 0.226765 0.226981 0.225997 0.226984 0.229650 0.230241 0.228714 0.228428 0.229099 0.227253 0.223792 -100 
-100 -100 -100 -100 -100 -100 -100 -100 -100 -100 -100 -100 -100 -100 -100 -100 -100 -100 -100 -100 -100 -100 -100 -100 -100 -100 
-100 -100 -100 -100 -100 -100 -100 -100 -100 -100 -100 -100 -100 -100 -100 -100 -100 -100 -100 -100 -100 -100 -100 -100 -100 -100 
-100 -100 -100 -100 -100 -100 -100 -100 -100 -100 -100 -100 -100 -100 -100 -100 -100 -100 -100 -100 -100 -100 -100 -100 -100 -100 
-100 -100 0.645368 0.616605 0.569569 0.523414 0.486945 0.463080 0.449092 0.444660 0.445183 0.444061 0.440194 0.438037 0.438839 0.440708 0.443617 0.448682 0.453611 0.452823 0.445873 0.437880 0.431028 0.424732 0.419744 -100 
-100 -100 0.696810 0.668198 0.621041 0.574430 0.537225 0.512263 0.497220 0.492439 0.493129 0.491613 0.486706 0.483838 0.484374 0.486418 0.489814 0.495472 0.500962 0.500087 0.492399 0.483652 0.476187 0.469225 0.463652 -100 
-100 -100 0.778922 0.750088 0.701854 0.653869 0.615488 0.588251 0.570373 0.564623 0.566052 0.563790 0.556427 0.552447 0.552621 0.554865 0.558825 0.565329 0.572240 0.571359 0.562267 0.552759 0.545099 0.537364 0.530583 -100 
-100 -100 0.859044 0.829785 0.780247 0.729778 0.688050 0.657594 0.637088 0.629271 0.629078 0.625889 0.618162 0.613978 0.614023 0.616413 0.620693 0.627344 0.634255 0.633556 0.624802 0.615386 0.607479 0.599459 0.592557 -100 
-100 -100 0.925997 0.896148 0.845033 0.791398 0.744618 0.710540 0.687907 0.677234 0.673242 0.669076 0.663113 0.659698 0.659929 0.662363 0.666571 0.672585 0.678080 0.677747 0.671094 0.662761 0.654800 0.647107 0.641133 -100 
-100 -100 0.975548 0.944673 0.891124 0.834480 0.784120 0.746874 0.721612 0.708359 0.701907 0.696888 0.691614 0.688850 0.689421 0.691776 0.695517 0.700847 0.705703 0.705825 0.700722 0.693912 0.687033 0.679998 0.674376 -100 
-100 -100 1.013366 0.980932 0.922533 0.863114 0.810517 0.770902 0.742958 0.727752 0.719824 0.714203 0.709096 0.706836 0.708100 0.710335 0.713178 0.717913 0.722806 0.723316 0.719010 0.713641 0.708401 0.702010 0.696125 -100 
-100 -100 1.030587 0.997659 0.938280 0.877591 0.823561 0.782587 0.753448 0.737287 0.728676 0.722794 0.717767 0.715654 0.716989 0.719159 0.721816 0.726341 0.731150 0.731841 0.727997 0.723225 0.718513 0.712461 0.706730 -100 
-100 -100 1.033008 1.000548 0.943783 0.883067 0.828049 0.786504 0.757441 0.741180 0.732472 0.726658 0.721771 0.719527 0.720378 0.722577 0.725789 0.730559 0.735212 0.735886 0.732166 0.727097 0.721762 0.715708 0.710561 -100 
-100 -100 1.036404 1.003669 0.946643 0.885575 0.830426 0.788662 0.759368 0.743355 0.735265 0.729769 0.724760 0.722400 0.723271 0.725556 0.728982 0.734263 0.739572 0.740151 0.735612 0.729891 0.724152 0.717922 0.712747 -100 
-100 -100 1.043061 1.009385 0.950180 0.888260 0.833493 0.791462 0.761204 0.745466 0.738461 0.733374 0.727942 0.725500 0.726967 0.729280 0.732268 0.738076 0.744639 0.745123 0.739173 0.732800 0.727275 0.720890 0.715069 -100 
-100 -100 1.047201 1.013007 0.952891 0.889939 0.834280 0.791688 0.761288 0.745818 0.739280 0.734539 0.729201 0.726683 0.727997 0.730112 0.732891 0.738566 0.745081 0.745518 0.739537 0.733243 0.727858 0.721565 0.715760 -100 
-100 -100 1.048439 1.014217 0.954647 0.890677 0.833004 0.789619 0.759837 0.744525 0.737790 0.733243 0.728430 0.725840 0.726317 0.728009 0.730745 0.735667 0.740967 0.741445 0.736762 0.731291 0.726057 0.720120 0.714963 -100 
-100 -100 1.051178 1.016513 0.956138 0.891267 0.832717 0.788710 0.758614 0.743147 0.736405 0.731891 0.727103 0.724552 0.724972 0.726234 0.728211 0.732464 0.737474 0.738110 0.734013 0.729429 0.725138 0.719656 0.714481 -100 
-100 -100 1.049406 1.014236 0.952688 0.887716 0.829945 0.785980 0.755094 0.739337 0.733098 0.728538 0.723159 0.720818 0.722277 0.723278 0.723782 0.727709 0.733905 0.734779 0.729975 0.726149 0.723693 0.718675 0.712550 -100 
-100 -100 1.029382 0.995178 0.935399 0.872530 0.816675 0.773870 0.743293 0.727307 0.720753 0.716125 0.710947 0.708894 0.710542 0.711513 0.711789 0.715452 0.721541 0.722645 0.718420 0.715344 0.713612 0.709058 0.703112 -100 
-100 -100 0.984021 0.952388 0.897736 0.839513 0.787174 0.746917 0.717937 0.701879 0.694217 0.689534 0.685417 0.683769 0.684794 0.685939 0.687143 0.690529 0.695139 0.696437 0.694144 0.691893 0.689918 0.685849 0.681173 -100 
-100 -100 0.917949 0.889038 0.839551 0.787392 0.740796 0.704422 0.677142 0.661288 0.653270 0.648650 0.645170 0.644188 0.645676 0.647100 0.648421 0.651706 0.656122 0.657583 0.655918 0.654458 0.653278 0.649688 0.645157 -100 
-100 -100 0.824511 0.798145 0.753620 0.708368 0.669875 0.638573 0.613045 0.598048 0.590504 0.586249 0.583251 0.583083 0.585797 0.587421 0.588017 0.591200 0.596160 0.597706 0.595791 0.595065 0.595578 0.592450 0.587101 -100 
-100 -100 0.703523 0.679723 0.640227 0.601690 0.570268 0.544693 0.523040 0.510360 0.504246 0.500845 0.498401 0.498675 0.501660 0.503200 0.503411 0.506187 0.510886 0.512303 0.510437 0.510065 0.511124 0.508390 0.503167 -100 
-100 -100 0.558337 0.536917 0.502479 0.469895 0.444209 0.424553 0.408804 0.399802 0.396044 0.393950 0.392182 0.392507 0.394745 0.395928 0.396156 0.398190 0.401634 0.402688 0.401313 0.400896 0.401210 0.398778 0.394772 -100 
-100 -100 0.424749 0.404785 0.373632 0.345665 0.325261 0.310792 0.299703 0.294333 0.293186 0.292415 0.291000 0.291318 0.293318 0.294077 0.293717 0.295058 0.297809 0.298450 0.296924 0.296359 0.296526 0.294313 0.290730 -100 
-100 -100 0.337293 0.317956 0.288472 0.263229 0.246354 0.235221 0.227101 0.224177 0.224963 0.225048 0.223695 0.223957 0.225921 0.226381 0.225464 0.226392 0.228901 0.229254 0.227386 0.226705 0.226997 0.224917 0.221364 -100 
-100 -100 -100 -100 -100 -100 -100 -100 -100 -100 -100 -100 -100 -100 -100 -100 -100 -100 -100 -100 -100 -100 -100 -100 -100 -100 
-100 -100 -100 -100 -100 -100 -100 -100 -100 -100 -100 -100 -100 -100 -100 -100 -100 -100 -100 -100 -100 -100 -100 -100 -100 -100 
-100 -100 -100 -100 -100 -100 -100 -100 -100 -100 -100 -100 -100 -100 -100 -100 -100 -100 -100 -100 -100 -100 -100 -100 -100 -100 
-100 -100 0.647836 0.618284 0.569821 0.522008 0.484154 0.459700 0.445746 0.441436 0.442166 0.441756 0.439168 0.438326 0.440143 0.442473 0.445388 0.450273 0.454903 0.453650 0.446037 0.437298 0.429751 0.422970 0.417743 -100 
-100 -100 0.699020 0.669687 0.621182 0.572883 0.534048 0.508331 0.493269 0.488418 0.489155 0.488418 0.485096 0.483936 0.485835 0.488460 0.491773 0.497177 0.502380 0.501032 0.492649 0.483177 0.475055 0.467625 0.461815 -100 
-100 -100 0.780564 0.751133 0.701713 0.652010 0.611315 0.583202 0.565769 0.559862 0.561362 0.559927 0.554276 0.552401 0.554353 0.557296 0.561032 0.567237 0.573976 0.572652 0.562798 0.552601 0.544445 0.536289 0.529198 -100 
-100 -100 0.859935 0.830261 0.779862 0.728010 0.684201 0.652966 0.632922 0.624953 0.624855 0.622393 0.616142 0.613836 0.615502 0.618564 0.622707 0.629195 0.636079 0.635075 0.625704 0.615766 0.607527 0.599182 0.591995 -100 
-100 -100 0.925772 0.895779 0.844400 0.790142 0.742536 0.708007 0.685323 0.674540 0.670589 0.666895 0.661852 0.659484 0.660621 0.663549 0.667919 0.674079 0.679767 0.679378 0.672436 0.663867 0.655728 0.647853 0.641729 -100 
-100 -100 0.973601 0.942944 0.890002 0.833580 0.783327 0.746056 0.720720 0.707519 0.701282 0.696443 0.691275 0.688655 0.689405 0.692039 0.696199 0.702042 0.707455 0.707792 0.702610 0.695801 0.688983 0.681909 0.676172 -100 
-100 -100 1.007794 0.976152 0.920544 0.862322 0.810696 0.771415 0.743365 0.728314 0.720962 0.715305 0.709454 0.706650 0.707473 0.709837 0.713398 0.718997 0.725087 0.725992 0.721364 0.716079 0.711209 0.704862 0.698696 -100 
-100 -100 1.024488 0.992408 0.935936 0.876589 0.823674 0.783158 0.754025 0.738130 0.730176 0.724223 0.718296 0.715458 0.716211 0.718471 0.721897 0.727361 0.733428 0.734514 0.730303 0.725591 0.721261 0.715242 0.709192 -100 
-100 -100 1.029656 0.997550 0.941651 0.881547 0.827064 0.785880 0.757125 0.741319 0.733118 0.727378 0.722066 0.719324 0.719850 0.722195 0.726025 0.731585 0.737037 0.737952 0.734020 0.728915 0.723747 0.717626 0.712195 -100 
-100 -100 1.034154 1.001435 0.944416 0.883267 0.827949 0.786415 0.757838 0.742582 0.735152 0.729952 0.724837 0.722210 0.722910 0.725425 0.729488 0.735533 0.741624 0.742268 0.737226 0.731355 0.725886 0.719461 0.713664 -100 
-100 -100 1.041703 1.007734 0.947589 0.884916 0.829125 0.787283 0.758488 0.743957 0.737878 0.733299 0.727965 0.725356 0.726665 0.729234 0.732954 0.739702 0.747654 0.748145 0.741049 0.734570 0.730045 0.723411 0.716145 -100 
-100 -100 1.045046 1.010544 0.949467 0.885783 0.829179 0.786935 0.758227 0.744213 0.738810 0.734694 0.729469 0.726721 0.727770 0.730030 0.733444 0.739983 0.747857 0.748383 0.741438 0.735228 0.731000 0.724557 0.717356 -100 
-100 -100 1.043936 1.009700 0.950050 0.886095 0.828507 0.785823 0.757420 0.743558 0.738078 0.734150 0.729261 0.726214 0.726192 0.727786 0.730869 0.736296 0.742225 0.743004 0.738415 0.733389 0.728896 0.723064 0.717434 -100 
-100 -100 1.044577 1.010256 0.950559 0.886560 0.828998 0.786114 0.757339 0.743305 0.737930 0.733925 0.728675 0.725288 0.724816 0.725703 0.727850 0.732386 0.737732 0.738967 0.735798 0.732224 0.728875 0.723813 0.718593 -100 
-100 -100 1.041280 1.006836 0.946776 0.883506 0.827442 0.784946 0.755379 0.741006 0.736521 0.732267 0.725589 0.721933 0.721978 0.722392 0.723107 0.727160 0.733549 0.735252 0.731972 0.729715 0.728675 0.724310 0.718167 -100 
-100 -100 1.021526 0.988253 0.930336 0.869609 0.815828 0.774584 0.745129 0.730209 0.725094 0.720535 0.713922 0.710509 0.710737 0.711094 0.711521 0.715254 0.721496 0.723434 0.720773 0.719291 0.718979 0.715095 0.709162 -100 
-100 -100 0.978192 0.947511 0.894662 0.838655 0.788482 0.749616 0.721276 0.705677 0.698475 0.693611 0.688607 0.686005 0.686153 0.686845 0.688004 0.691467 0.696241 0.698140 0.696902 0.695711 0.694639 0.691038 0.686451 -100 
-100 -100 0.914628 0.886663 0.838900 0.789025 0.744703 0.709421 0.682078 0.666008 0.657904 0.652841 0.648553 0.646991 0.648093 0.649302 0.650536 0.653862 0.658429 0.660143 0.658839 0.657817 0.657117 0.653695 0.649053 -100 
-100 -100 0.823785 0.798297 0.755214 0.712375 0.676586 0.646054 0.619391 0.603491 0.595729 0.590825 0.586742 0.586248 0.589080 0.590712 0.591122 0.594287 0.599306 0.600774 0.598655 0.597876 0.598594 0.595355 0.589607 -100 
-100 -100 0.703874 0.680911 0.642790 0.606556 0.577651 0.552551 0.529378 0.515411 0.508810 0.504725 0.501388 0.501645 0.505034 0.506747 0.506806 0.509515 0.514175 0.515300 0.512901 0.512132 0.513122 0.510103 0.504402 -100 
-100 -100 0.558268 0.537609 0.504573 0.473854 0.449814 0.430395 0.413522 0.403240 0.398649 0.396047 0.394062 0.394692 0.397422 0.398863 0.399057 0.401004 0.404335 0.405028 0.403041 0.402056 0.402024 0.399260 0.394943 -100 
-100 -100 0.424131 0.404685 0.374553 0.347916 0.328597 0.314204 0.302228 0.295832 0.294059 0.293089 0.291813 0.292578 0.295089 0.296119 0.295761 0.297022 0.299647 0.299968 0.297916 0.296823 0.296601 0.294097 0.290320 -100 
-100 -100 0.336194 0.317142 0.288279 0.263920 0.247781 0.236639 0.227812 0.224168 0.224653 0.224814 0.223789 0.224552 0.227005 0.227717 0.226817 0.227681 0.230085 0.230185 0.227894 0.226771 0.226717 0.224403 0.220716 -100 
-100 -100 -100 -100 -100 -100 -100 -100 -100 -100 -100 -100 -100 -100 -100 -100 -100 -100 -100 -100 -100 -100 -100 -100 -100 -100 
-100 -100 -100 -100 -100 -100 -100 -100 -100 -100 -100 -100 -100 -100 -100 -100 -100 -100 -100 -100 -100 -100 -100 -100 -100 -100 
-100 -100 -100 -100 -100 -100 -100 -100 -100 -100 -100 -100 -100 -100 -100 -100 -100 -100 -100 -100 -100 -100 -100 -100 -100 -100 
-100 -100 0.650723 0.620588 0.571022 0.522176 0.483611 0.458928 0.445073 0.440996 0.442452 0.442652 0.440659 0.440882 0.443637 0.446232 0.448810 0.453319 0.457845 0.456266 0.448073 0.439064 0.431520 0.424500 0.418832 -100 
-100 -100 0.702277 0.672287 0.622450 0.573020 0.533389 0.507290 0.492159 0.487554 0.489727 0.489674 0.486394 0.486462 0.489659 0.492618 0.495384 0.500435 0.506070 0.504388 0.494879 0.485141 0.477483 0.469877 0.463253 -100 
-100 -100 0.784770 0.754528 0.703133 0.652146 0.610572 0.581980 0.564631 0.559603 0.568537 0.567866 0.556461 0.555441 0.558994 0.562328 0.565202 0.571404 0.580912 0.579265 0.566088 0.555526 0.551586 0.543315 0.531703 -100 
-100 -100 0.863413 0.833055 0.780928 0.728034 0.683529 0.651876 0.631905 0.624831 0.632269 0.630550 0.618376 0.616802 0.619963 0.623391 0.626708 0.633228 0.642884 0.641600 0.629014 0.618826 0.615025 0.606657 0.594898 -100 
-100 -100 0.927056 0.896752 0.844722 0.790086 0.742416 0.707690 0.684728 0.674141 0.671850 0.668757 0.663286 0.661836 0.664067 0.667248 0.671092 0.677020 0.683533 0.682947 0.674835 0.666332 0.659203 0.651416 0.644410 -100 
-100 -100 0.973841 0.943083 0.889979 0.833817 0.784420 0.747271 0.721373 0.708231 0.703157 0.698736 0.693204 0.691077 0.692518 0.695269 0.699015 0.704752 0.711039 0.711287 0.705141 0.698566 0.692868 0.685927 0.679304 -100 
-100 -100 1.007544 0.975875 0.920645 0.863384 0.815073 0.776196 0.745799 0.730718 0.726749 0.721332 0.712430 0.709573 0.711020 0.713407 0.716524 0.722499 0.734248 0.735146 0.725025 0.719923 0.717692 0.711449 0.702644 -100 
-100 -100 1.024074 0.991998 0.935949 0.877667 0.828192 0.788198 0.756828 0.741001 0.736455 0.730663 0.721493 0.718359 0.719559 0.721808 0.724884 0.730870 0.742725 0.743783 0.733919 0.729236 0.727439 0.721427 0.712651 -100 
-100 -100 1.029884 0.997698 0.941465 0.881865 0.828620 0.787920 0.758928 0.743485 0.736304 0.730742 0.724698 0.721701 0.722389 0.724732 0.728427 0.734368 0.741175 0.741954 0.736536 0.731237 0.726981 0.720708 0.714021 -100 
-100 -100 1.036486 1.003288 0.944626 0.883286 0.828522 0.787403 0.759087 0.744551 0.738251 0.733276 0.727462 0.724513 0.725498 0.728045 0.731966 0.738728 0.746751 0.747186 0.739968 0.733581 0.729225 0.722463 0.714833 -100 
-100 -100 1.052607 1.016989 0.949257 0.885101 0.829587 0.788136 0.759543 0.746142 0.742101 0.737821 0.731100 0.728168 0.730790 0.733422 0.736222 0.744452 0.758369 0.758684 0.745630 0.738435 0.740023 0.732913 0.718449 -100 
-100 -100 1.055233 1.019070 0.950388 0.885253 0.829018 0.787322 0.759029 0.746364 0.743188 0.739429 0.732746 0.729559 0.731799 0.734033 0.736474 0.744492 0.758372 0.758811 0.746029 0.739225 0.741212 0.734348 0.719962 -100 
-100 -100 1.044337 1.009576 0.948148 0.884105 0.827328 0.785527 0.758043 0.745542 0.741805 0.738261 0.732391 0.728662 0.728651 0.730007 0.732694 0.738806 0.746767 0.747593 0.741210 0.736046 0.733089 0.727084 0.719551 -100 
-100 -100 1.042337 1.007830 0.947450 0.884128 0.828187 0.786533 0.758585 0.745932 0.742851 0.739215 0.732357 0.728050 0.727361 0.727819 0.729351 0.734175 0.741086 0.742572 0.738437 0.735320 0.733702 0.728740 0.722003 -100 
-100 -100 1.039832 1.005118 0.943957 0.881829 0.828871 0.787890 0.758307 0.745651 0.746954 0.742981 0.731043 0.725888 0.727834 0.727686 0.725401 0.729821 0.742616 0.744752 0.736096 0.734781 0.740001 0.735933 0.724025 -100 
-100 -100 1.020124 0.986747 0.928042 0.868814 0.818456 0.778782 0.749099 0.735617 0.736051 0.731632 0.719720 0.714863 0.717053 0.716858 0.714230 0.718247 0.730803 0.733195 0.725280 0.724831 0.730831 0.727297 0.715654 -100 
-100 -100 0.975792 0.945457 0.893104 0.838936 0.791603 0.754125 0.725717 0.710613 0.704985 0.700066 0.693329 0.689984 0.690252 0.690538 0.690754 0.694201 0.700141 0.702341 0.700589 0.700138 0.700859 0.697516 0.691683 -100 
-100 -100 0.914209 0.886645 0.839415 0.791598 0.750688 0.716508 0.687961 0.671624 0.664237 0.658889 0.653276 0.651333 0.653025 0.654035 0.654267 0.657591 0.663058 0.664870 0.662910 0.662267 0.663011 0.659660 0.653738 -100 
-100 -100 0.829312 0.803799 0.758923 0.718539 0.690642 0.660885 0.627811 0.610563 0.604275 0.598868 0.592192 0.591590 0.598989 0.600628 0.596453 0.599577 0.606615 0.608005 0.603698 0.603171 0.607468 0.604116 0.594558 -100 
-100 -100 0.710579 0.687563 0.647578 0.613664 0.592447 0.567831 0.537890 0.522227 0.516856 0.512203 0.506374 0.506735 0.514789 0.516652 0.512306 0.515001 0.521663 0.522596 0.517798 0.517063 0.521469 0.518231 0.508660 -100 
-100 -100 0.560890 0.540610 0.508047 0.479017 0.457600 0.438436 0.419470 0.407930 0.403036 0.399983 0.397328 0.398230 0.402011 0.403664 0.403213 0.405172 0.409029 0.409483 0.406509 0.405247 0.405862 0.402865 0.397426 -100 
-100 -100 0.425407 0.406386 0.377000 0.351612 0.333674 0.319377 0.306264 0.298910 0.296657 0.295446 0.294082 0.295192 0.298355 0.299602 0.299019 0.300260 0.303018 0.303133 0.300524 0.299117 0.298934 0.296239 0.292022 -100 
-100 -100 0.336899 0.318186 0.289993 0.266551 0.251203 0.240071 0.230532 0.226171 0.226281 0.226391 0.225541 0.226675 0.229551 0.230467 0.229558 0.230399 0.232795 0.232740 0.230128 0.228735 0.228533 0.226076 0.222236 -100 
-100 -100 -100 -100 -100 -100 -100 -100 -100 -100 -100 -100 -100 -100 -100 -100 -100 -100 -100 -100 -100 -100 -100 -100 -100 -100 
-100 -100 -100 -100 -100 -100 -100 -100 -100 -100 -100 -100 -100 -100 -100 -100 -100 -100 -100 -100 -100 -100 -100 -100 -100 -100 
-100 -100 -100 -100 -100 -100 -100 -100 -100 -100 -100 -100 -100 -100 -100 -100 -100 -100 -100 -100 -100 -100 -100 -100 -100 -100 
-100 -100 0.650441 0.620153 0.570354 0.521337 0.482756 0.458221 0.444527 0.440481 0.441986 0.442565 0.441337 0.442377 0.445631 0.448138 0.450069 0.453711 0.457576 0.455900 0.448160 0.439806 0.432794 0.426042 0.420460 -100 
-100 -100 0.702018 0.671874 0.621777 0.572104 0.532329 0.506246 0.491168 0.486516 0.488727 0.489131 0.486776 0.487842 0.491674 0.494562 0.496584 0.500641 0.505516 0.503703 0.494678 0.485682 0.478667 0.471434 0.464959 -100 
-100 -100 0.784411 0.754036 0.702381 0.651108 0.609257 0.580556 0.563182 0.558043 0.567025 0.566919 0.556629 0.556821 0.561177 0.564456 0.566452 0.571496 0.580111 0.578260 0.565557 0.555797 0.552601 0.544814 0.533426 -100 
-100 -100 0.862646 0.832241 0.779991 0.726942 0.682235 0.650484 0.630462 0.623275 0.630802 0.629719 0.618726 0.618422 0.622420 0.625787 0.628175 0.633460 0.642132 0.640547 0.628336 0.618892 0.615828 0.607974 0.596462 -100 
-100 -100 0.925595 0.895387 0.843522 0.789048 0.741484 0.706807 0.683819 0.673175 0.671042 0.668585 0.664209 0.663908 0.666866 0.669953 0.672913 0.677651 0.683180 0.682171 0.674225 0.666276 0.659758 0.652406 0.645607 -100 
-100 -100 0.971641 0.941148 0.888537 0.832902 0.783958 0.747068 0.721243 0.708136 0.703286 0.699451 0.694837 0.693648 0.695668 0.698289 0.701226 0.705894 0.711277 0.710985 0.704713 0.698400 0.693089 0.686435 0.679940 -100 
-100 -100 1.004743 0.973498 0.919115 0.862705 0.815165 0.776741 0.746509 0.731552 0.727856 0.722931 0.714699 0.712522 0.714383 0.716607 0.719002 0.724089 0.735120 0.735383 0.724766 0.719574 0.717445 0.711300 0.702521 -100 
-100 -100 1.021397 0.989798 0.934689 0.877378 0.828800 0.789387 0.758306 0.742703 0.738447 0.733008 0.724215 0.721430 0.722804 0.724836 0.727301 0.732567 0.743804 0.744174 0.733597 0.728526 0.726546 0.720434 0.711580 -100 
-100 -100 1.028047 0.996270 0.940804 0.882096 0.829709 0.789656 0.761119 0.746030 0.739146 0.733761 0.727753 0.724702 0.725242 0.727279 0.730485 0.735855 0.742064 0.742139 0.735948 0.730038 0.725340 0.718760 0.711886 -100 
-100 -100 1.035478 1.002601 0.944537 0.883960 0.829982 0.789566 0.761870 0.747838 0.741868 0.736904 0.730784 0.727384 0.727909 0.730057 0.733599 0.739952 0.747470 0.747220 0.739159 0.731967 0.726948 0.719694 0.711769 -100 
-100 -100 1.052031 1.016654 0.949357 0.885841 0.831038 0.790359 0.762580 0.749853 0.746229 0.741861 0.734560 0.730874 0.732776 0.734937 0.737461 0.745427 0.758956 0.758636 0.744703 0.736594 0.737395 0.729672 0.714822 -100 
-100 -100 1.054156 1.018227 0.949966 0.885470 0.829980 0.789148 0.761805 0.749949 0.747272 0.743436 0.736106 0.732058 0.733485 0.735226 0.737440 0.745273 0.758842 0.758711 0.745084 0.737361 0.738533 0.731035 0.716251 -100 
-100 -100 1.041895 1.007430 0.946560 0.883286 0.827404 0.786566 0.760091 0.748482 0.745315 0.741799 0.735426 0.730934 0.730191 0.731079 0.733531 0.739473 0.747156 0.747476 0.740350 0.734371 0.730672 0.724102 0.716241 -100 
-100 -100 1.038339 1.004216 0.944560 0.882175 0.827287 0.786682 0.759764 0.748032 0.745585 0.742128 0.734994 0.730130 0.728849 0.728899 0.730198 0.734834 0.741482 0.742533 0.737793 0.734038 0.731840 0.726446 0.719468 -100 
-100 -100 1.034673 1.000436 0.940156 0.879132 0.827368 0.787475 0.758866 0.747070 0.748989 0.745313 0.733337 0.727857 0.729376 0.728897 0.726388 0.730598 0.743155 0.744926 0.735786 0.734014 0.738821 0.734463 0.722410 -100 
-100 -100 1.014729 0.981879 0.924131 0.866073 0.816933 0.778308 0.749494 0.736750 0.737725 0.733639 0.721829 0.716834 0.718758 0.718310 0.715454 0.719227 0.731534 0.733622 0.725345 0.724591 0.730317 0.726607 0.714882 -100 
-100 -100 0.971110 0.941292 0.889878 0.836835 0.790622 0.754059 0.726361 0.711824 0.706620 0.701973 0.695363 0.692012 0.692174 0.692287 0.692263 0.695434 0.701098 0.703037 0.701038 0.700388 0.700941 0.697486 0.691596 -100 
-100 -100 0.910727 0.883654 0.837302 0.790521 0.750586 0.717124 0.689054 0.673052 0.665914 0.660724 0.655211 0.653350 0.655082 0.656005 0.656009 0.659059 0.664266 0.665857 0.663706 0.662906 0.663521 0.660089 0.654131 -100 
-100 -100 0.827112 0.802047 0.757944 0.718474 0.691382 0.662126 0.629270 0.612116 0.605900 0.600537 0.593917 0.593456 0.601023 0.602657 0.598273 0.601151 0.607958 0.609171 0.604715 0.604046 0.608224 0.604807 0.595233 -100 
-100 -100 0.709336 0.686712 0.647385 0.614228 0.593625 0.569310 0.539374 0.523612 0.518165 0.513481 0.507690 0.508225 0.516501 0.518426 0.513931 0.516440 0.522928 0.523737 0.518823 0.517971 0.522271 0.518988 0.509409 -100 
-100 -100 0.560220 0.540242 0.508201 0.479740 0.458741 0.439701 0.420598 0.408840 0.403787 0.400673 0.398070 0.399155 0.403154 0.404898 0.404381 0.406234 0.409998 0.410375 0.407320 0.405981 0.406533 0.403500 0.398047 -100 
-100 -100 0.425024 0.406201 0.377162 0.352142 0.334445 0.320147 0.306830 0.299235 0.296831 0.295581 0.294286 0.295569 0.298927 0.300268 0.299666 0.300857 0.303575 0.303649 0.300991 0.299545 0.299333 0.296611 0.292371 -100 
-100 -100 0.336625 0.318031 0.290046 0.266819 0.251589 0.240389 0.230633 0.226063 0.226070 0.226176 0.225406 0.226698 0.229746 0.230749 0.229839 0.230659 0.233045 0.232968 0.230322 0.228908 0.228696 0.226215 0.222344 -100 
-100 -100 -100 -100 -100 -100 -100 -100 -100 -100 -100 -100 -100 -100 -100 -100 -100 -100 -100 -100 -100 -100 -100 -100 -100 -100 
-100 -100 -100 -100 -100 -100 -100 -100 -100 -100 -100 -100 -100 -100 -100 -100 -100 -100 -100 -100 -100 -100 -100 -100 -100 -100 
-100 -100 -100 -100 -100 -100 -100 -100 -100 -100 -100 -100 -100 -100 -100 -100 -100 -100 -100 -100 -100 -100 -100 -100 -100 -100 
-100 -100 0.646983 0.616949 0.567704 0.519281 0.481226 0.457113 0.443593 0.439319 0.440174 0.440938 0.440800 0.442541 0.445992 0.448063 0.448917 0.451106 0.453634 0.452049 0.445806 0.439050 0.433153 0.427222 0.422287 -100 
-100 -100 0.698283 0.668453 0.619057 0.569904 0.530434 0.504669 0.489781 0.484753 0.485578 0.486255 0.485879 0.487879 0.491868 0.494289 0.495214 0.497517 0.500315 0.498517 0.491580 0.484328 0.478161 0.471870 0.466535 -100 
-100 -100 0.779675 0.749778 0.699367 0.648607 0.606654 0.578131 0.560861 0.554640 0.556304 0.556605 0.554477 0.556450 0.561113 0.563900 0.564745 0.567327 0.571190 0.569183 0.560776 0.552946 0.547027 0.540306 0.533900 -100 
-100 -100 0.857865 0.827975 0.777012 0.724510 0.679699 0.648092 0.628138 0.619857 0.620058 0.619512 0.616941 0.618619 0.623075 0.625956 0.627079 0.629759 0.633545 0.631562 0.623318 0.615555 0.609519 0.602668 0.596221 -100 
-100 -100 0.921379 0.891665 0.840810 0.786973 0.739583 0.705147 0.682409 0.671428 0.667929 0.666118 0.664416 0.665550 0.668995 0.671647 0.673272 0.675868 0.678632 0.676945 0.670383 0.663400 0.657055 0.650441 0.644920 -100 
-100 -100 0.966754 0.936948 0.885705 0.830915 0.782054 0.745522 0.720341 0.707184 0.701589 0.698451 0.696009 0.696180 0.698734 0.700984 0.702677 0.705437 0.708342 0.707070 0.701288 0.695148 0.689446 0.683192 0.677815 -100 
-100 -100 0.998143 0.967963 0.915859 0.860436 0.811407 0.773472 0.745744 0.730980 0.724471 0.720203 0.716218 0.715403 0.717601 0.719473 0.720798 0.723973 0.728561 0.727600 0.720849 0.715073 0.710433 0.704336 0.698190 -100 
-100 -100 1.015260 0.984785 0.932093 0.875907 0.825992 0.787207 0.758774 0.743482 0.736438 0.731458 0.726509 0.724663 0.726062 0.727651 0.729158 0.732694 0.737570 0.736631 0.729660 0.723596 0.718677 0.712316 0.705973 -100 
-100 -100 1.024067 0.993226 0.939832 0.882458 0.830638 0.791391 0.763981 0.749217 0.741938 0.736678 0.731359 0.728391 0.728436 0.729827 0.732163 0.736118 0.740014 0.738854 0.732402 0.725428 0.718939 0.711891 0.705856 -100 
-100 -100 1.031455 0.999651 0.944402 0.885460 0.832467 0.793035 0.766401 0.752691 0.746336 0.741161 0.735031 0.731000 0.730226 0.731495 0.734407 0.739254 0.743914 0.742533 0.734898 0.726678 0.719293 0.711414 0.704677 -100 
-100 -100 1.040857 1.007474 0.948252 0.887275 0.833383 0.793843 0.767752 0.755364 0.750885 0.746062 0.738684 0.733732 0.732667 0.733767 0.736735 0.742702 0.749602 0.748207 0.738391 0.729303 0.722590 0.714154 0.705598 -100 
-100 -100 1.042768 1.008819 0.948610 0.886615 0.832010 0.792326 0.766714 0.755233 0.751678 0.747343 0.739898 0.734515 0.732934 0.733657 0.736454 0.742437 0.749477 0.748293 0.738736 0.729915 0.723429 0.715117 0.706595 -100 
-100 -100 1.037166 1.003749 0.945644 0.883887 0.828929 0.789097 0.763774 0.752568 0.748851 0.745016 0.738598 0.733281 0.730984 0.731139 0.733515 0.738405 0.743504 0.742771 0.735947 0.728569 0.721935 0.714449 0.707796 -100 
-100 -100 1.032944 0.999774 0.942256 0.881068 0.826701 0.786911 0.761161 0.749769 0.746236 0.742750 0.736696 0.731670 0.729373 0.729023 0.730482 0.734466 0.739066 0.739006 0.733969 0.728523 0.723448 0.717118 0.711178 -100 
-100 -100 1.026053 0.993083 0.935710 0.875846 0.823542 0.784244 0.757359 0.745348 0.742506 0.739098 0.732423 0.727836 0.726519 0.725945 0.726112 0.729621 0.735528 0.736147 0.731191 0.727537 0.725159 0.719940 0.713454 -100 
-100 -100 1.005580 0.973921 0.918921 0.861804 0.811862 0.773685 0.746591 0.733673 0.729988 0.726369 0.720167 0.716382 0.715743 0.715350 0.715222 0.718317 0.724060 0.725086 0.721109 0.718670 0.717437 0.713021 0.706932 -100 
-100 -100 0.964389 0.935267 0.885285 0.832672 0.785920 0.749732 0.723409 0.709388 0.703380 0.699304 0.694721 0.692127 0.691974 0.692150 0.692603 0.695264 0.699262 0.700380 0.698346 0.696549 0.694961 0.691029 0.686297 -100 
-100 -100 0.904459 0.877948 0.832794 0.786004 0.744647 0.711480 0.685519 0.670415 0.663065 0.658476 0.654496 0.653207 0.654475 0.655417 0.655910 0.658383 0.662150 0.663192 0.661293 0.659795 0.658697 0.655040 0.650311 -100 
-100 -100 0.817610 0.793417 0.752505 0.712373 0.679016 0.649965 0.623955 0.608359 0.600912 0.596151 0.592187 0.592152 0.595617 0.597216 0.596833 0.599163 0.603399 0.604308 0.601756 0.600549 0.600934 0.597505 0.591686 -100 
-100 -100 0.700509 0.678665 0.642386 0.608411 0.581396 0.557184 0.534044 0.519821 0.513118 0.508943 0.505663 0.506472 0.510675 0.512535 0.511966 0.514018 0.518070 0.518775 0.516039 0.514905 0.515609 0.512437 0.506688 -100 
-100 -100 0.556422 0.536656 0.505174 0.476174 0.453437 0.434399 0.417119 0.406214 0.401194 0.398410 0.396558 0.397749 0.401194 0.402884 0.402793 0.404364 0.407369 0.407799 0.405551 0.404319 0.404082 0.401204 0.396851 -100 
-100 -100 0.423090 0.404248 0.375184 0.349686 0.331139 0.316764 0.304181 0.297068 0.294840 0.293742 0.292664 0.293950 0.297073 0.298370 0.297906 0.298983 0.301455 0.301634 0.299416 0.298192 0.297871 0.295280 0.291435 -100 
-100 -100 0.335453 0.316779 0.288588 0.264925 0.249194 0.237870 0.228384 0.224096 0.224243 0.224374 0.223584 0.224821 0.227799 0.228762 0.227833 0.228613 0.230963 0.230983 0.228573 0.227376 0.227279 0.224888 0.221108 -100 
-100 -100 -100 -100 -100 -100 -100 -100 -100 -100 -100 -100 -100 -100 -100 -100 -100 -100 -100 -100 -100 -100 -100 -100 -100 -100 
-100 -100 -100 -100 -100 -100 -100 -100 -100 -100 -100 -100 -100 -100 -100 -100 -100 -100 -100 -100 -100 -100 -100 -100 -100 -100 
-100 -100 -100 -100 -100 -100 -100 -100 -100 -100 -100 -100 -100 -100 -100 -100 -100 -100 -100 -100 -100 -100 -100 -100 -100 -100 
-100 -100 0.643917 0.614311 0.565863 0.518493 0.481396 0.457873 0.444498 0.440015 0.440672 0.441525 0.441828 0.444138 0.447810 0.449277 0.448681 0.449176 0.450557 0.449092 0.444221 0.439351 0.435109 0.430202 0.425714 -100 
-100 -100 0.695760 0.666236 0.617372 0.569038 0.530341 0.505111 0.490436 0.485322 0.486118 0.486978 0.487067 0.489711 0.494009 0.495754 0.494993 0.495360 0.496803 0.495030 0.489481 0.484183 0.479735 0.474570 0.469786 -100 
-100 -100 0.778192 0.748396 0.697975 0.647680 0.606267 0.578199 0.561211 0.555111 0.556900 0.557536 0.556038 0.558783 0.564008 0.566044 0.564787 0.565085 0.567228 0.565047 0.557988 0.552049 0.547701 0.542173 0.536551 -100 
-100 -100 0.856527 0.826722 0.775718 0.723628 0.679306 0.648098 0.628380 0.620224 0.620601 0.620535 0.618812 0.621451 0.626597 0.628737 0.627666 0.627933 0.629837 0.627402 0.620133 0.613935 0.609250 0.603491 0.597807 -100 
-100 -100 0.919215 0.889785 0.839420 0.786263 0.739496 0.705440 0.682792 0.671743 0.668404 0.667181 0.666516 0.668851 0.673027 0.675046 0.674706 0.675044 0.676097 0.673625 0.667236 0.661189 0.655872 0.650065 0.645013 -100 
-100 -100 0.964006 0.934688 0.884368 0.830534 0.782496 0.746348 0.721099 0.707735 0.702183 0.699694 0.698515 0.700136 0.703705 0.705461 0.705252 0.706030 0.707680 0.705287 0.698553 0.692432 0.687123 0.681283 0.676171 -100 
-100 -100 0.995023 0.965543 0.914828 0.860686 0.812983 0.775480 0.747342 0.732312 0.725760 0.722104 0.719426 0.720200 0.723941 0.725406 0.724584 0.726229 0.730766 0.728430 0.718967 0.712076 0.706979 0.700881 0.694935 -100 
-100 -100 1.012996 0.983243 0.931986 0.877163 0.828691 0.790471 0.761765 0.746317 0.739222 0.734649 0.730618 0.729917 0.732517 0.733592 0.733073 0.735285 0.740236 0.737860 0.727908 0.720326 0.714541 0.707884 0.701600 -100 
-100 -100 1.023798 0.993520 0.941210 0.885052 0.834431 0.795965 0.768875 0.754195 0.746942 0.741734 0.736526 0.733712 0.733733 0.734320 0.735141 0.737711 0.740684 0.738206 0.730021 0.721865 0.714523 0.707020 0.700862 -100 
-100 -100 1.033107 1.001707 0.947244 0.889457 0.837746 0.799317 0.773283 0.759855 0.753620 0.748119 0.741249 0.736429 0.734670 0.734838 0.736515 0.740006 0.743310 0.740784 0.732161 0.722928 0.714496 0.706047 0.699252 -100 
-100 -100 1.043995 1.010865 0.952143 0.892221 0.839637 0.801231 0.775938 0.764027 0.760254 0.754823 0.745552 0.739038 0.736102 0.735928 0.738098 0.742748 0.747859 0.745435 0.735257 0.725190 0.716932 0.707824 0.699569 -100 
-100 -100 1.045991 1.012273 0.952522 0.891532 0.838195 0.799612 0.774766 0.763712 0.760782 0.755772 0.746392 0.739416 0.735968 0.735507 0.737670 0.742491 0.747828 0.745610 0.735592 0.725617 0.717401 0.708288 0.700009 -100 
-100 -100 1.039145 1.006049 0.948552 0.887773 0.833945 0.795008 0.770186 0.759112 0.755245 0.750894 0.743661 0.737455 0.734141 0.733460 0.735137 0.739148 0.743116 0.741224 0.733146 0.724237 0.715984 0.707542 0.700679 -100 
-100 -100 1.033405 1.000611 0.943759 0.883427 0.829956 0.790744 0.765140 0.753564 0.749494 0.745790 0.739896 0.734828 0.732313 0.731582 0.732529 0.735944 0.739897 0.738500 0.731416 0.723974 0.717083 0.709677 0.703418 -100 
-100 -100 1.025478 0.992854 0.935822 0.876662 0.825175 0.786140 0.758850 0.746227 0.741995 0.738700 0.733680 0.730014 0.729314 0.728782 0.728585 0.731891 0.737937 0.737117 0.729134 0.722965 0.718241 0.711920 0.705478 -100 
-100 -100 1.004231 0.972806 0.917937 0.861220 0.811789 0.773692 0.746167 0.732728 0.727837 0.724610 0.720430 0.717945 0.718251 0.718092 0.717667 0.720582 0.726509 0.726188 0.719335 0.714580 0.711204 0.705844 0.699887 -100 
-100 -100 0.962504 0.933445 0.883509 0.830850 0.784042 0.747888 0.721679 0.707762 0.701721 0.698242 0.694932 0.693418 0.694045 0.694414 0.694542 0.696723 0.700244 0.700311 0.696655 0.693423 0.690604 0.686056 0.681252 -100 
-100 -100 0.902520 0.875902 0.830454 0.783214 0.741378 0.708254 0.682888 0.668431 0.661599 0.657738 0.654760 0.654333 0.656275 0.657289 0.657273 0.659079 0.662153 0.662530 0.659947 0.657755 0.655949 0.652032 0.647438 -100 
-100 -100 0.815900 0.791460 0.749874 0.708895 0.674401 0.645408 0.620683 0.606167 0.599382 0.595396 0.592439 0.593134 0.597276 0.598823 0.597663 0.599190 0.602627 0.603230 0.600760 0.599384 0.599335 0.595943 0.590584 -100 
-100 -100 0.699199 0.677061 0.640021 0.605084 0.576847 0.552682 0.530896 0.517868 0.511899 0.508398 0.505866 0.507136 0.511829 0.513563 0.512254 0.513638 0.517081 0.517760 0.515472 0.514527 0.515078 0.512120 0.506919 -100 
-100 -100 0.555770 0.535763 0.503725 0.473927 0.450424 0.431399 0.414952 0.405013 0.400710 0.398346 0.396722 0.398005 0.401548 0.403092 0.402615 0.403855 0.406637 0.407215 0.405429 0.404594 0.404550 0.401942 0.397922 -100 
-100 -100 0.423344 0.404368 0.374953 0.348880 0.329784 0.315385 0.303330 0.296822 0.294967 0.293974 0.292845 0.294022 0.297047 0.298202 0.297550 0.298488 0.300918 0.301283 0.299467 0.298663 0.298649 0.296291 0.292614 -100 
-100 -100 0.336340 0.317653 0.289327 0.265312 0.249182 0.237807 0.228639 0.224647 0.224845 0.224838 0.223836 0.224863 0.227672 0.228505 0.227471 0.228189 0.230551 0.230731 0.228640 0.227814 0.228014 0.225795 0.222091 -100 
-100 -100 -100 -100 -100 -100 -100 -100 -100 -100 -100 -100 -100 -100 -100 -100 -100 -100 -100 -100 -100 -100 -100 -100 -100 -100 
-100 -100 -100 -100 -100 -100 -100 -100 -100 -100 -100 -100 -100 -100 -100 -100 -100 -100 -100 -100 -100 -100 -100 -100 -100 -100 
-100 -100 -100 -100 -100 -100 -100 -100 -100 -100 -100 -100 -100 -100 -100 -100 -100 -100 -100 -100 -100 -100 -100 -100 -100 -100 
-100 -100 0.642584 0.613383 0.565562 0.519289 0.483288 0.460378 0.447135 0.442604 0.443519 0.444376 0.444499 0.447096 0.451019 0.451861 0.449685 0.448658 0.449227 0.447775 0.443711 0.440315 0.437610 0.433518 0.429192 -100 
-100 -100 0.695934 0.666517 0.617521 0.569925 0.532233 0.507592 0.493089 0.488267 0.490222 0.491159 0.490349 0.493201 0.498052 0.499077 0.496233 0.494913 0.495852 0.494004 0.488774 0.484931 0.482320 0.478051 0.473240 -100 
-100 -100 0.783029 0.752670 0.699274 0.648984 0.608553 0.581034 0.564187 0.559246 0.566013 0.566854 0.560977 0.563548 0.570394 0.571601 0.566878 0.565403 0.568198 0.565778 0.557525 0.552743 0.551348 0.546752 0.539957 -100 
-100 -100 0.861673 0.831250 0.777201 0.725010 0.681596 0.650852 0.631182 0.624151 0.629498 0.629741 0.623833 0.626443 0.633295 0.634611 0.630019 0.628437 0.630873 0.627988 0.619238 0.613938 0.612050 0.607153 0.600270 -100 
-100 -100 0.920499 0.890998 0.840220 0.787514 0.741742 0.708025 0.685046 0.674173 0.672126 0.671275 0.670125 0.673155 0.678437 0.679769 0.676966 0.675476 0.676272 0.673107 0.665560 0.660088 0.656163 0.651016 0.645749 -100 
-100 -100 0.964523 0.935363 0.885290 0.832307 0.785982 0.750061 0.723568 0.709810 0.704827 0.702751 0.701856 0.704687 0.709945 0.711193 0.708447 0.707790 0.710298 0.706976 0.697491 0.691065 0.686624 0.681132 0.675623 -100 
-100 -100 0.996152 0.966894 0.916690 0.864196 0.821766 0.784474 0.751485 0.735412 0.729975 0.726708 0.723689 0.726177 0.734581 0.735701 0.730074 0.731354 0.743358 0.739920 0.720626 0.711653 0.707696 0.701585 0.693863 -100 
-100 -100 1.015108 0.985551 0.934745 0.881559 0.838393 0.800463 0.767009 0.750595 0.744604 0.740277 0.735624 0.736294 0.743257 0.743891 0.738673 0.740685 0.753210 0.749729 0.729821 0.719942 0.715079 0.708239 0.700082 -100 
-100 -100 1.027573 0.997328 0.944889 0.889524 0.840756 0.802739 0.774650 0.759761 0.753105 0.747878 0.742028 0.739407 0.740129 0.739929 0.738629 0.740281 0.744529 0.741108 0.729715 0.720622 0.713483 0.705826 0.698979 -100 
-100 -100 1.040346 1.008536 0.952574 0.895042 0.844561 0.806783 0.780664 0.767517 0.762566 0.756754 0.747960 0.742239 0.739814 0.738889 0.739068 0.741643 0.745319 0.742057 0.731571 0.721935 0.713977 0.705395 0.697796 -100 
-100 -100 1.061441 1.026697 0.960206 0.899389 0.848048 0.810400 0.785104 0.774332 0.777349 0.771375 0.754170 0.745352 0.740729 0.739290 0.740442 0.744708 0.752659 0.749650 0.735521 0.725141 0.718459 0.709188 0.698918 -100 
-100 -100 1.063613 1.028275 0.960718 0.898829 0.846721 0.808870 0.783962 0.773947 0.777691 0.772075 0.754761 0.745499 0.740397 0.738761 0.740038 0.744571 0.752767 0.749927 0.735859 0.725409 0.718602 0.709215 0.698873 -100 
-100 -100 1.047303 1.013713 0.954359 0.893742 0.841057 0.802678 0.777586 0.766491 0.763503 0.758661 0.749569 0.742504 0.738557 0.737048 0.737699 0.741085 0.745449 0.742704 0.732506 0.722732 0.714421 0.705510 0.697720 -100 
-100 -100 1.039672 1.006584 0.948410 0.888483 0.836427 0.797485 0.770770 0.758479 0.754170 0.750188 0.743974 0.739112 0.737164 0.736063 0.735814 0.738806 0.743910 0.741394 0.730900 0.721880 0.714361 0.706263 0.699126 -100 
-100 -100 1.036503 1.002958 0.940667 0.881643 0.834538 0.795448 0.763253 0.749040 0.743861 0.740539 0.736348 0.734115 0.736846 0.736412 0.733507 0.737301 0.750613 0.748500 0.730579 0.721472 0.715983 0.708795 0.700906 -100 
-100 -100 1.014453 0.982022 0.921735 0.864913 0.819628 0.781334 0.748886 0.733955 0.728270 0.725269 0.722267 0.721556 0.725620 0.725742 0.722657 0.726085 0.739295 0.737724 0.721000 0.713376 0.709309 0.703154 0.695799 -100 
-100 -100 0.966031 0.936466 0.884943 0.832037 0.786034 0.749733 0.722268 0.707883 0.701823 0.698807 0.696480 0.696256 0.698589 0.699136 0.698086 0.699871 0.704471 0.703542 0.696793 0.692188 0.689020 0.683981 0.678379 -100 
-100 -100 0.905603 0.878314 0.831066 0.783214 0.741876 0.708682 0.682573 0.668312 0.662149 0.658930 0.656641 0.657292 0.660892 0.661939 0.660419 0.661458 0.664613 0.664344 0.660324 0.657618 0.656134 0.652042 0.646679 -100 
-100 -100 0.822539 0.796783 0.751098 0.709069 0.676358 0.647366 0.620646 0.606520 0.601157 0.597896 0.595086 0.596997 0.604585 0.606032 0.601275 0.601607 0.605230 0.605521 0.602175 0.601032 0.604457 0.601148 0.592451 -100 
-100 -100 0.706075 0.682627 0.641399 0.605357 0.578890 0.554767 0.531101 0.518634 0.514197 0.511322 0.508652 0.510847 0.518831 0.520384 0.515464 0.515785 0.519590 0.520214 0.517378 0.516970 0.521185 0.518462 0.510039 -100 
-100 -100 0.558893 0.538320 0.504755 0.474219 0.450850 0.431881 0.415382 0.406153 0.402753 0.400726 0.398999 0.400490 0.404884 0.406215 0.404481 0.405245 0.408153 0.408833 0.407077 0.406718 0.407683 0.405350 0.400860 -100 
-100 -100 0.425967 0.406843 0.376919 0.350462 0.331225 0.316867 0.305033 0.298951 0.297412 0.296394 0.295036 0.296093 0.299226 0.300174 0.298995 0.299706 0.302175 0.302678 0.301088 0.300704 0.301277 0.299149 0.295355 -100 
-100 -100 0.339203 0.320615 0.292335 0.268255 0.251991 0.240637 0.231655 0.227754 0.227805 0.227500 0.226162 0.226930 0.229569 0.230214 0.228950 0.229540 0.231897 0.232198 0.230361 0.229881 0.230423 0.228378 0.224702 -100 
-100 -100 -100 -100 -100 -100 -100 -100 -100 -100 -100 -100 -100 -100 -100 -100 -100 -100 -100 -100 -100 -100 -100 -100 -100 -100 
-100 -100 -100 -100 -100 -100 -100 -100 -100 -100 -100 -100 -100 -100 -100 -100 -100 -100 -100 -100 -100 -100 -100 -100 -100 -100 
-100 -100 -100 -100 -100 -100 -100 -100 -100 -100 -100 -100 -100 -100 -100 -100 -100 -100 -100 -100 -100 -100 -100 -100 -100 -100 
-100 -100 0.640915 0.612133 0.565096 0.519789 0.484646 0.462188 0.448984 0.444273 0.444956 0.445620 0.445598 0.448041 0.451677 0.451949 0.448885 0.446889 0.446744 0.445166 0.441548 0.438838 0.436737 0.432979 0.428764 -100 
-100 -100 0.694615 0.665589 0.617332 0.570681 0.533855 0.509652 0.495139 0.490096 0.491787 0.492531 0.491594 0.494298 0.498836 0.499215 0.495361 0.492941 0.493055 0.491049 0.486315 0.483243 0.481330 0.477468 0.472806 -100 
-100 -100 0.782368 0.752339 0.699557 0.650137 0.610550 0.583411 0.566440 0.561190 0.567635 0.568293 0.562350 0.564816 0.571371 0.571858 0.565955 0.563212 0.565025 0.562390 0.554679 0.550751 0.550150 0.546037 0.539430 -100 
-100 -100 0.861711 0.831544 0.777968 0.726478 0.683748 0.653263 0.633370 0.625963 0.630960 0.631054 0.625157 0.627744 0.634352 0.634948 0.629132 0.626218 0.627597 0.624432 0.616165 0.611682 0.610572 0.606172 0.599492 -100 
-100 -100 0.921264 0.891924 0.841461 0.789205 0.743838 0.710186 0.686902 0.675609 0.673231 0.672279 0.671220 0.674336 0.679450 0.680138 0.676209 0.673442 0.673209 0.669690 0.662472 0.657664 0.654400 0.649687 0.644609 -100 
-100 -100 0.966147 0.937037 0.887074 0.834275 0.788087 0.752028 0.725104 0.710869 0.705564 0.703434 0.702707 0.705733 0.710931 0.711637 0.707862 0.706004 0.707520 0.703792 0.694505 0.688593 0.684684 0.679547 0.674198 -100 
-100 -100 0.998646 0.969343 0.919061 0.866548 0.824075 0.786506 0.752987 0.736408 0.730674 0.727375 0.724530 0.727238 0.735620 0.736245 0.729640 0.729767 0.740798 0.736954 0.717835 0.709329 0.705862 0.700072 0.692492 -100 
-100 -100 1.018177 0.988545 0.937599 0.884311 0.841034 0.802816 0.768873 0.752008 0.745751 0.741378 0.736831 0.737620 0.744460 0.744540 0.738321 0.739189 0.750780 0.746971 0.727351 0.718061 0.713782 0.707326 0.699336 -100 
-100 -100 1.030833 1.000557 0.948072 0.892668 0.843850 0.805656 0.777248 0.762037 0.755150 0.749820 0.743937 0.741230 0.741612 0.740688 0.738293 0.738775 0.742156 0.738556 0.727685 0.719463 0.713149 0.706029 0.699428 -100 
-100 -100 1.043523 1.011783 0.955955 0.898567 0.848208 0.810427 0.784153 0.770796 0.765637 0.759643 0.750651 0.744616 0.741617 0.739776 0.738732 0.740078 0.742924 0.739645 0.729964 0.721521 0.714659 0.706805 0.699558 -100 
-100 -100 1.064349 1.029791 0.963662 0.903202 0.852184 0.814666 0.789284 0.778328 0.781116 0.774895 0.757389 0.748137 0.742829 0.740367 0.740192 0.743169 0.750280 0.747335 0.734167 0.725149 0.719674 0.711247 0.701440 -100 
-100 -100 1.066366 1.031269 0.964162 0.902715 0.850983 0.813286 0.788265 0.778001 0.781446 0.775570 0.758000 0.748386 0.742683 0.740084 0.740054 0.743279 0.750579 0.747725 0.734508 0.725301 0.719598 0.710996 0.701091 -100 
-100 -100 1.050041 1.016665 0.957684 0.897433 0.845007 0.806674 0.781373 0.769905 0.766536 0.761474 0.752324 0.745190 0.740921 0.738666 0.738154 0.740261 0.743646 0.740640 0.730909 0.721974 0.714455 0.706083 0.698561 -100 
-100 -100 1.042278 1.009350 0.951436 0.891719 0.839731 0.800671 0.773624 0.760840 0.756097 0.751991 0.745987 0.741426 0.739533 0.737978 0.736740 0.738505 0.742531 0.739447 0.728931 0.720209 0.713029 0.705155 0.698119 -100 
-100 -100 1.038827 1.005374 0.943201 0.884193 0.836939 0.797596 0.765020 0.750299 0.744712 0.741402 0.737684 0.736072 0.739188 0.738554 0.734821 0.737459 0.749637 0.746727 0.728387 0.719130 0.713605 0.706390 0.698471 -100 
-100 -100 1.016400 0.983977 0.923647 0.866644 0.821048 0.782457 0.749703 0.734407 0.728471 0.725640 0.723266 0.723330 0.727924 0.727985 0.724195 0.726560 0.738670 0.736251 0.718956 0.710981 0.706699 0.700421 0.693003 -100 
-100 -100 0.967536 0.937867 0.886108 0.832821 0.786395 0.749839 0.722284 0.707848 0.701846 0.699167 0.697501 0.698030 0.700862 0.701358 0.699684 0.700525 0.704162 0.702498 0.695259 0.690346 0.686976 0.681852 0.676248 -100 
-100 -100 0.906617 0.879116 0.831443 0.782998 0.741120 0.707765 0.681888 0.668000 0.662258 0.659536 0.657869 0.659134 0.663101 0.664037 0.661930 0.662153 0.664526 0.663729 0.659428 0.656581 0.655009 0.650944 0.645677 -100 
-100 -100 0.823139 0.797102 0.750870 0.708076 0.674697 0.645642 0.619485 0.606114 0.601468 0.598792 0.596497 0.598832 0.606626 0.607887 0.602568 0.602204 0.605234 0.605208 0.601788 0.600671 0.604099 0.600927 0.592442 -100 
-100 -100 0.706655 0.682915 0.641104 0.604255 0.577107 0.552983 0.530004 0.518415 0.514740 0.512387 0.510063 0.512484 0.520520 0.521841 0.516414 0.516169 0.519536 0.520010 0.517253 0.517002 0.521318 0.518793 0.510601 -100 
-100 -100 0.559854 0.539046 0.504993 0.473786 0.449875 0.430915 0.414978 0.406447 0.403575 0.401824 0.400215 0.401744 0.406067 0.407148 0.404997 0.405335 0.407947 0.408570 0.406962 0.406833 0.407996 0.405847 0.401498 -100 
-100 -100 0.427345 0.408122 0.377947 0.351091 0.331495 0.317132 0.305636 0.299897 0.298501 0.297440 0.295968 0.296905 0.299891 0.300601 0.299093 0.299495 0.301770 0.302250 0.300788 0.300614 0.301381 0.299380 0.295646 -100 
-100 -100 0.340839 0.322274 0.293968 0.269737 0.253271 0.241892 0.233046 0.229176 0.229053 0.228471 0.226863 0.227420 0.229876 0.230303 0.228771 0.229128 0.231349 0.231630 0.229880 0.229559 0.230256 0.228285 0.224615 -100 
-100 -100 -100 -100 -100 -100 -100 -100 -100 -100 -100 -100 -100 -100 -100 -100 -100 -100 -100 -100 -100 -100 -100 -100 -100 -100 
-100 -100 -100 -100 -100 -100 -100 -100 -100 -100 -100 -100 -100 -100 -100 -100 -100 -100 -100 -100 -100 -100 -100 -100 -100 -100 
-100 -100 -100 -100 -100 -100 -100 -100 -100 -100 -100 -100 -100 -100 -100 -100 -100 -100 -100 -100 -100 -100 -100 -100 -100 -100 
-100 -100 0.639349 0.610947 0.564772 0.520227 0.485707 0.463474 0.450114 0.445031 0.444925 0.445172 0.445027 0.446874 0.449694 0.449424 0.446038 0.443569 0.442729 0.440912 0.437490 0.434773 0.432466 0.428624 0.424506 -100 
-100 -100 0.692335 0.663916 0.617151 0.571589 0.535538 0.511560 0.496705 0.490833 0.490758 0.491016 0.490743 0.492965 0.496382 0.496168 0.492219 0.489209 0.488058 0.485831 0.481915 0.479041 0.476809 0.472921 0.468614 -100 
-100 -100 0.777094 0.748177 0.699282 0.651548 0.612844 0.585854 0.568177 0.560993 0.561646 0.561716 0.560155 0.562680 0.567402 0.567261 0.562007 0.558353 0.557276 0.554465 0.549298 0.546066 0.544180 0.540146 0.535163 -100 
-100 -100 0.857475 0.828319 0.778420 0.728403 0.686332 0.655838 0.635143 0.625709 0.624887 0.624360 0.622813 0.625487 0.630300 0.630271 0.625079 0.621217 0.619698 0.616427 0.610864 0.607244 0.604964 0.600717 0.595713 -100 
-100 -100 0.921924 0.892915 0.843370 0.791543 0.746064 0.712173 0.688455 0.676077 0.671694 0.670172 0.669828 0.672468 0.676251 0.676356 0.672507 0.668980 0.666833 0.663322 0.658047 0.654052 0.650791 0.646303 0.641831 -100 
-100 -100 0.969124 0.939917 0.889840 0.836562 0.789014 0.752438 0.725781 0.710948 0.704430 0.701784 0.701111 0.703336 0.706795 0.706953 0.703584 0.700766 0.699360 0.695779 0.689734 0.685173 0.681511 0.676751 0.672139 -100 
-100 -100 1.002846 0.973182 0.922052 0.867887 0.820182 0.781838 0.751951 0.735366 0.727935 0.724184 0.722018 0.723453 0.727258 0.727265 0.723372 0.721558 0.722902 0.719375 0.710737 0.705276 0.701785 0.696669 0.691088 -100 
-100 -100 1.022423 0.992406 0.940577 0.885510 0.836853 0.797758 0.767422 0.750583 0.742708 0.737995 0.734275 0.733947 0.736327 0.735763 0.732110 0.730894 0.732777 0.729439 0.720644 0.714854 0.710969 0.705476 0.699641 -100 
-100 -100 1.033383 1.003033 0.950627 0.894444 0.843789 0.804794 0.776643 0.760957 0.753031 0.747525 0.742223 0.739196 0.738277 0.736738 0.734222 0.733301 0.733619 0.730629 0.724098 0.718549 0.713705 0.707837 0.702487 -100 
-100 -100 1.042141 1.011019 0.957115 0.899897 0.848693 0.810253 0.783644 0.769534 0.762669 0.756647 0.749218 0.743525 0.740142 0.737620 0.735566 0.735373 0.736118 0.733560 0.727421 0.721746 0.716559 0.710313 0.704702 -100 
-100 -100 1.051770 1.019330 0.962087 0.903475 0.852135 0.814130 0.788386 0.775846 0.771426 0.765280 0.755110 0.747379 0.742696 0.739507 0.737409 0.738159 0.740640 0.738409 0.731173 0.725128 0.720220 0.713656 0.707145 -100 
-100 -100 1.053241 1.020371 0.962361 0.902931 0.850998 0.812877 0.787525 0.775670 0.771914 0.766145 0.756003 0.748055 0.743112 0.739806 0.737759 0.738628 0.741186 0.738919 0.731516 0.725217 0.720057 0.713304 0.706688 -100 
-100 -100 1.046601 1.014221 0.958012 0.898441 0.845499 0.806715 0.781237 0.769067 0.764103 0.759144 0.751789 0.745438 0.741246 0.738379 0.736520 0.736709 0.737696 0.735045 0.728435 0.722046 0.716138 0.709337 0.703395 -100 
-100 -100 1.040520 1.008251 0.952269 0.892594 0.839336 0.799803 0.773276 0.760330 0.755035 0.751031 0.745830 0.741707 0.739427 0.737375 0.735326 0.735108 0.735824 0.732777 0.725694 0.719183 0.713355 0.706661 0.700767 -100 
-100 -100 1.031807 0.999488 0.942781 0.883639 0.831647 0.791886 0.763592 0.749615 0.744307 0.741132 0.737579 0.735828 0.736320 0.735222 0.732560 0.732458 0.735030 0.731878 0.722784 0.716212 0.711466 0.705104 0.698571 -100 
-100 -100 1.009467 0.978083 0.923043 0.865754 0.815326 0.776360 0.748069 0.733715 0.728239 0.725597 0.723341 0.723227 0.725170 0.724846 0.722316 0.722104 0.724668 0.721842 0.713402 0.707630 0.703686 0.697974 0.691821 -100 
-100 -100 0.966370 0.937031 0.886419 0.832612 0.784457 0.747564 0.721237 0.707317 0.701580 0.699188 0.697938 0.698703 0.700883 0.701127 0.699384 0.698779 0.699420 0.697304 0.692172 0.688007 0.684559 0.679763 0.674983 -100 
-100 -100 0.904907 0.877709 0.831067 0.782068 0.738506 0.704920 0.680408 0.667200 0.661769 0.659472 0.658414 0.659859 0.662967 0.663677 0.661884 0.661242 0.661934 0.660715 0.657244 0.654556 0.652354 0.648504 0.644285 -100 
-100 -100 0.816874 0.791677 0.748613 0.705350 0.668551 0.639380 0.616718 0.604643 0.600198 0.598050 0.596679 0.598694 0.603477 0.604491 0.601664 0.601064 0.602749 0.602358 0.599499 0.598041 0.597679 0.594664 0.590186 -100 
-100 -100 0.700176 0.677220 0.638575 0.601208 0.570626 0.546448 0.527083 0.516872 0.513407 0.511555 0.510115 0.512127 0.517025 0.518077 0.515255 0.514890 0.517050 0.517213 0.514995 0.514366 0.514904 0.512493 0.508230 -100 
-100 -100 0.558157 0.537451 0.503957 0.472109 0.446851 0.427845 0.413230 0.405511 0.402968 0.401545 0.400354 0.401821 0.405226 0.406048 0.404295 0.404230 0.406085 0.406454 0.405073 0.404853 0.405278 0.403204 0.399711 -100 
-100 -100 0.427094 0.407787 0.377549 0.350189 0.329913 0.315495 0.304570 0.299227 0.297978 0.296988 0.295615 0.296517 0.299159 0.299628 0.297973 0.297969 0.299792 0.300072 0.298635 0.298442 0.298976 0.297002 0.293553 -100 
-100 -100 0.340940 0.322273 0.293774 0.269193 0.252367 0.240923 0.232271 0.228520 0.228350 0.227640 0.225917 0.226388 0.228696 0.228895 0.227041 0.227042 0.228975 0.229096 0.227279 0.226943 0.227621 0.225640 0.221974 -100 
-100 -100 -100 -100 -100 -100 -100 -100 -100 -100 -100 -100 -100 -100 -100 -100 -100 -100 -100 -100 -100 -100 -100 -100 -100 -100 
-100 -100 -100 -100 -100 -100 -100 -100 -100 -100 -100 -100 -100 -100 -100 -100 -100 -100 -100 -100 -100 -100 -100 -100 -100 -100 
-100 -100 -100 -100 -100 -100 -100 -100 -100 -100 -100 -100 -100 -100 -100 -100 -100 -100 -100 -100 -100 -100 -100 -100 -100 -100 
-100 -100 0.640880 0.612625 0.566739 0.522642 0.488588 0.466361 0.452612 0.447218 0.446748 0.446476 0.445602 0.446609 0.448750 0.447993 0.444258 0.441565 0.440463 0.438375 0.434649 0.431556 0.428940 0.424846 0.420549 -100 
-100 -100 0.694259 0.666010 0.619588 0.574729 0.539552 0.515627 0.500027 0.493531 0.492789 0.492467 0.491605 0.493026 0.495806 0.495058 0.490629 0.487286 0.485700 0.483222 0.479216 0.476114 0.473692 0.469556 0.464999 -100 
-100 -100 0.780207 0.751405 0.702546 0.655822 0.618737 0.591795 0.572527 0.564080 0.563562 0.562955 0.561062 0.563023 0.567675 0.566965 0.560597 0.556352 0.554469 0.551477 0.546724 0.543626 0.541957 0.537716 0.532225 -100 
-100 -100 0.861491 0.832338 0.782262 0.733056 0.692433 0.661860 0.639476 0.628683 0.626641 0.625388 0.623461 0.625574 0.630346 0.629774 0.623492 0.619080 0.616812 0.613507 0.608586 0.605302 0.603383 0.599009 0.593531 -100 
-100 -100 0.926564 0.897379 0.847529 0.795826 0.750759 0.716537 0.691714 0.678418 0.673197 0.670960 0.669917 0.671715 0.674821 0.674462 0.670291 0.666528 0.663972 0.660647 0.656114 0.652554 0.649571 0.645095 0.640485 -100 
-100 -100 0.975347 0.945625 0.894579 0.840741 0.792939 0.755714 0.727992 0.712406 0.705403 0.702072 0.700399 0.701603 0.704135 0.703900 0.700535 0.697497 0.695436 0.692297 0.687749 0.684143 0.681087 0.676578 0.671990 -100 
-100 -100 1.011276 0.980676 0.927471 0.872179 0.823693 0.784433 0.753414 0.736072 0.728488 0.724116 0.720673 0.720878 0.723390 0.723011 0.719353 0.716941 0.716138 0.713303 0.708209 0.704785 0.702774 0.698268 0.692654 -100 
-100 -100 1.030653 0.999668 0.945695 0.889343 0.839701 0.799540 0.767998 0.750376 0.742412 0.737261 0.732552 0.731294 0.732577 0.731641 0.728080 0.726083 0.725768 0.723314 0.718518 0.715371 0.713535 0.709060 0.703404 -100 
-100 -100 1.038673 1.007776 0.954327 0.897166 0.845653 0.805570 0.776163 0.759685 0.751474 0.745818 0.740346 0.737162 0.735897 0.734019 0.731095 0.729451 0.729036 0.727063 0.723306 0.720457 0.717852 0.713443 0.708791 -100 
-100 -100 1.044356 1.013191 0.959251 0.901620 0.849843 0.810404 0.782532 0.767579 0.760272 0.754360 0.747446 0.742205 0.739064 0.736174 0.733182 0.732079 0.732556 0.731101 0.727445 0.724793 0.722251 0.717911 0.713369 -100 
-100 -100 1.050523 1.018633 0.962818 0.904651 0.853482 0.814613 0.787220 0.773574 0.768150 0.762281 0.753534 0.746836 0.743514 0.739929 0.735814 0.735416 0.737943 0.736803 0.731684 0.728743 0.726450 0.722085 0.717169 -100 
-100 -100 1.051362 1.019165 0.962793 0.903998 0.852356 0.813461 0.786527 0.773577 0.768826 0.763396 0.754808 0.748060 0.744615 0.740916 0.736723 0.736270 0.738720 0.737423 0.732062 0.728872 0.726368 0.721843 0.716828 -100 
-100 -100 1.046766 1.014725 0.959148 0.899678 0.846431 0.806920 0.780486 0.767586 0.762265 0.757620 0.751170 0.745785 0.742282 0.739063 0.735844 0.734612 0.734935 0.733031 0.728632 0.725261 0.722137 0.717329 0.712456 -100 
-100 -100 1.042055 1.009888 0.954031 0.894021 0.840009 0.799821 0.772885 0.759608 0.754330 0.750570 0.745844 0.742474 0.740751 0.738395 0.735113 0.733374 0.732949 0.730364 0.725411 0.721522 0.718192 0.713097 0.707842 -100 
-100 -100 1.033812 1.001489 0.944796 0.884965 0.831720 0.791403 0.763435 0.749732 0.745250 0.742271 0.738383 0.737068 0.737994 0.736605 0.732719 0.730897 0.731431 0.728473 0.721885 0.717690 0.715619 0.710444 0.703659 -100 
-100 -100 1.011653 0.980217 0.925112 0.867077 0.815386 0.775970 0.748210 0.734327 0.729804 0.727348 0.724636 0.724819 0.727118 0.726536 0.722916 0.721127 0.721674 0.718825 0.712423 0.708429 0.706598 0.701702 0.695137 -100 
-100 -100 0.968524 0.939118 0.888335 0.833954 0.784945 0.747714 0.721667 0.708062 0.702799 0.700648 0.699477 0.700588 0.703058 0.703097 0.700543 0.698819 0.698348 0.696040 0.691653 0.688326 0.685689 0.681392 0.676790 -100 
-100 -100 0.906270 0.879061 0.832418 0.782936 0.738646 0.704851 0.680754 0.668046 0.663231 0.661304 0.660417 0.662166 0.665467 0.665975 0.663534 0.662029 0.661964 0.660422 0.657038 0.654536 0.652407 0.648825 0.645000 -100 
-100 -100 0.816726 0.791673 0.749105 0.705418 0.667713 0.638469 0.616727 0.605597 0.602227 0.600574 0.599188 0.601365 0.606224 0.607009 0.603626 0.602323 0.603754 0.602944 0.599420 0.597583 0.596453 0.593543 0.589910 -100 
-100 -100 0.699824 0.676973 0.638778 0.600958 0.569503 0.545324 0.526972 0.517804 0.515475 0.514134 0.512659 0.514782 0.519708 0.520520 0.517182 0.516186 0.518130 0.517856 0.514899 0.513765 0.513415 0.511025 0.507571 -100 
-100 -100 0.558854 0.538062 0.504459 0.472131 0.446328 0.427327 0.413319 0.406311 0.404463 0.403429 0.402385 0.404011 0.407454 0.408055 0.405823 0.405181 0.406560 0.406560 0.404867 0.404372 0.404436 0.402363 0.399169 -100 
-100 -100 0.428098 0.408673 0.378219 0.350491 0.329883 0.315468 0.304887 0.299949 0.299043 0.298246 0.296990 0.298020 0.300692 0.300965 0.298889 0.298403 0.299834 0.299836 0.298200 0.297877 0.298289 0.296313 0.292952 -100 
-100 -100 0.341938 0.323179 0.294502 0.269673 0.252645 0.241206 0.232748 0.229200 0.229145 0.228467 0.226772 0.227317 0.229644 0.229661 0.227424 0.227018 0.228645 0.228561 0.226607 0.226210 0.226867 0.224885 0.221222 -100 
-100 -100 -100 -100 -100 -100 -100 -100 -100 -100 -100 -100 -100 -100 -100 -100 -100 -100 -100 -100 -100 -100 -100 -100 -100 -100 
-100 -100 -100 -100 -100 -100 -100 -100 -100 -100 -100 -100 -100 -100 -100 -100 -100 -100 -100 -100 -100 -100 -100 -100 -100 -100 
-100 -100 -100 -100 -100 -100 -100 -100 -100 -100 -100 -100 -100 -100 -100 -100 -100 -100 -100 -100 -100 -100 -100 -100 -100 -100 
-100 -100 0.644840 0.616577 0.570417 0.526548 0.492957 0.470552 0.456119 0.450495 0.450157 0.449363 0.447288 0.447488 0.449529 0.448412 0.443958 0.441189 0.440189 0.437931 0.433676 0.430144 0.427427 0.423101 0.418393 -100 
-100 -100 0.699953 0.671458 0.623939 0.579465 0.545575 0.521616 0.504722 0.497855 0.497729 0.496890 0.494338 0.495037 0.498510 0.497354 0.491302 0.487665 0.486263 0.483580 0.478882 0.475442 0.473376 0.468939 0.463425 -100 
-100 -100 0.793288 0.763338 0.708926 0.662457 0.628952 0.602113 0.579377 0.570389 0.574942 0.573817 0.565909 0.567465 0.578840 0.577672 0.563380 0.558100 0.556650 0.553448 0.547541 0.544468 0.544898 0.540305 0.532075 -100 
-100 -100 0.875096 0.844671 0.788879 0.739765 0.702599 0.672101 0.646273 0.634935 0.638033 0.636257 0.628239 0.629950 0.641513 0.640515 0.626301 0.620900 0.619090 0.615682 0.609787 0.606653 0.606866 0.602161 0.593983 -100 
-100 -100 0.934372 0.904527 0.852727 0.800988 0.757177 0.722806 0.696351 0.682553 0.678110 0.675348 0.672405 0.673471 0.677435 0.676758 0.670972 0.667055 0.664801 0.661595 0.656916 0.653469 0.651343 0.646657 0.640867 -100 
-100 -100 0.983868 0.953274 0.900017 0.845724 0.798808 0.761128 0.731522 0.715333 0.708990 0.705135 0.701628 0.701942 0.704751 0.704295 0.700055 0.697047 0.695140 0.692370 0.688366 0.685318 0.683488 0.678996 0.673326 -100 
-100 -100 1.025471 0.993152 0.934471 0.878272 0.832067 0.792096 0.757065 0.738762 0.733455 0.728594 0.721668 0.720870 0.725348 0.724783 0.718478 0.715709 0.714467 0.712241 0.708903 0.707188 0.710585 0.706426 0.696324 -100 
-100 -100 1.044600 1.011858 0.952348 0.894924 0.847339 0.806288 0.770610 0.751928 0.746229 0.740768 0.732924 0.731008 0.734482 0.733404 0.727085 0.724561 0.723760 0.722066 0.719394 0.718484 0.722557 0.718805 0.708874 -100 
-100 -100 1.046097 1.014269 0.958562 0.900504 0.849224 0.808153 0.776472 0.759107 0.751413 0.745749 0.739585 0.736498 0.736168 0.734212 0.730153 0.728144 0.727954 0.726807 0.724512 0.723687 0.723688 0.720400 0.715411 -100 
-100 -100 1.049323 1.017580 0.962161 0.903913 0.852315 0.811906 0.781937 0.766108 0.759203 0.753540 0.746602 0.742057 0.740718 0.737766 0.732931 0.731430 0.732969 0.732368 0.729386 0.728802 0.728816 0.725968 0.721746 -100 
-100 -100 1.056806 1.024295 0.965577 0.907265 0.858248 0.818496 0.787191 0.772442 0.768817 0.763367 0.753715 0.748571 0.753389 0.749770 0.737705 0.736774 0.743599 0.743274 0.735248 0.733805 0.734258 0.731602 0.727021 -100 
-100 -100 1.057072 1.024371 0.965300 0.906533 0.857137 0.817439 0.786660 0.772599 0.769636 0.764671 0.755299 0.750261 0.755086 0.751366 0.739112 0.737986 0.744639 0.744091 0.735801 0.734169 0.734513 0.731761 0.727092 -100 
-100 -100 1.049867 1.017602 0.961186 0.901548 0.848641 0.808393 0.780217 0.766516 0.761721 0.757484 0.751277 0.747077 0.745788 0.742543 0.737146 0.735120 0.736369 0.735125 0.731182 0.730049 0.729848 0.726717 0.722127 -100 
-100 -100 1.046086 1.013572 0.956565 0.896102 0.842043 0.801218 0.773111 0.759374 0.754960 0.751510 0.746572 0.744223 0.744306 0.741939 0.736824 0.734129 0.734136 0.732068 0.727813 0.726153 0.726296 0.722609 0.716643 -100 
-100 -100 1.042176 1.008974 0.948567 0.887829 0.835339 0.794507 0.764884 0.751362 0.752724 0.749969 0.740813 0.740187 0.744035 0.742628 0.735595 0.732816 0.735532 0.732951 0.725168 0.723312 0.729077 0.724974 0.712463 -100 
-100 -100 1.020175 0.987852 0.929024 0.870081 0.819174 0.779363 0.750155 0.736639 0.738045 0.735763 0.727616 0.728289 0.733376 0.732760 0.726077 0.723432 0.726164 0.723514 0.715542 0.713383 0.718902 0.714757 0.702326 -100 
-100 -100 0.972902 0.943129 0.891244 0.836388 0.787338 0.749842 0.723362 0.709915 0.705878 0.703908 0.701958 0.703506 0.707195 0.707165 0.703196 0.700758 0.700680 0.698347 0.693545 0.690975 0.690304 0.686467 0.680769 -100 
-100 -100 0.909580 0.882148 0.834868 0.785113 0.740923 0.707011 0.682661 0.670342 0.666782 0.665124 0.663602 0.665695 0.670169 0.670541 0.666620 0.664410 0.664860 0.663083 0.658653 0.656171 0.654581 0.651207 0.647156 -100 
-100 -100 0.820327 0.794978 0.751463 0.707614 0.671291 0.642072 0.619178 0.608882 0.608959 0.607692 0.603779 0.606361 0.613937 0.614522 0.608078 0.606096 0.611268 0.610032 0.601669 0.598819 0.597164 0.594253 0.590826 -100 
-100 -100 0.703251 0.680098 0.640936 0.602949 0.572892 0.548806 0.529415 0.521199 0.522378 0.521451 0.517446 0.519909 0.527558 0.528144 0.521685 0.520014 0.525660 0.524912 0.517043 0.514770 0.513728 0.511256 0.508014 -100 
-100 -100 0.561232 0.540265 0.506245 0.473698 0.448040 0.429123 0.415209 0.408852 0.408174 0.407468 0.405987 0.407774 0.412052 0.412449 0.408963 0.407735 0.409453 0.409072 0.406166 0.405203 0.404993 0.402869 0.399729 -100 
-100 -100 0.430129 0.410608 0.379938 0.352047 0.331430 0.317089 0.306691 0.302140 0.301777 0.301186 0.299859 0.301009 0.303961 0.304077 0.301400 0.300491 0.301830 0.301571 0.299439 0.298912 0.299214 0.297236 0.293909 -100 
-100 -100 0.343819 0.325024 0.296267 0.271365 0.254317 0.242952 0.234671 0.231345 0.231505 0.230930 0.229282 0.229932 0.232353 0.232247 0.229660 0.228917 0.230318 0.230066 0.227963 0.227507 0.228155 0.226211 0.222599 -100 
-100 -100 -100 -100 -100 -100 -100 -100 -100 -100 -100 -100 -100 -100 -100 -100 -100 -100 -100 -100 -100 -100 -100 -100 -100 -100 
-100 -100 -100 -100 -100 -100 -100 -100 -100 -100 -100 -100 -100 -100 -100 -100 -100 -100 -100 -100 -100 -100 -100 -100 -100 -100 
-100 -100 -100 -100 -100 -100 -100 -100 -100 -100 -100 -100 -100 -100 -100 -100 -100 -100 -100 -100 -100 -100 -100 -100 -100 -100 
-100 -100 0.646143 0.618052 0.572101 0.528270 0.494508 0.471884 0.457436 0.452051 0.451857 0.450673 0.447731 0.447112 0.448680 0.447421 0.443111 0.440761 0.440192 0.437950 0.433214 0.429061 0.425904 0.421358 0.416549 -100 
-100 -100 0.700902 0.672616 0.625399 0.581129 0.547315 0.523423 0.506795 0.500405 0.500596 0.499481 0.496110 0.495950 0.498862 0.497531 0.491647 0.488414 0.487357 0.484588 0.479305 0.475101 0.472432 0.467624 0.461916 -100 
-100 -100 0.793861 0.764145 0.710115 0.664011 0.630853 0.604382 0.582191 0.573916 0.578954 0.577686 0.569040 0.569712 0.580439 0.579071 0.564986 0.560094 0.558878 0.555494 0.548936 0.544983 0.544663 0.539542 0.531000 -100 
-100 -100 0.875666 0.845420 0.789926 0.741136 0.704344 0.674302 0.649109 0.638543 0.642172 0.640340 0.631692 0.632591 0.643532 0.642364 0.628384 0.623360 0.621738 0.618135 0.611606 0.607588 0.607001 0.601713 0.593188 -100 
-100 -100 0.935412 0.905586 0.853810 0.802120 0.758442 0.724359 0.698413 0.685254 0.681271 0.678483 0.675050 0.675487 0.678988 0.678217 0.672673 0.669117 0.667064 0.663725 0.658535 0.654341 0.651504 0.646294 0.640212 -100 
-100 -100 0.985626 0.954845 0.901246 0.846623 0.799491 0.761798 0.732424 0.716623 0.710591 0.706730 0.702909 0.702835 0.705382 0.704928 0.700925 0.698216 0.696474 0.693678 0.689421 0.685906 0.683594 0.678737 0.672866 -100 
-100 -100 1.027921 0.995223 0.935836 0.878946 0.832185 0.791898 0.756803 0.738626 0.733490 0.728677 0.721663 0.720760 0.725194 0.724715 0.718589 0.715970 0.714733 0.712576 0.709343 0.707533 0.710777 0.706470 0.696266 -100 
-100 -100 1.047121 1.013934 0.953592 0.895304 0.846958 0.805376 0.769392 0.750612 0.744978 0.739679 0.732054 0.730388 0.734071 0.733142 0.726878 0.724295 0.723347 0.721762 0.719433 0.718769 0.723013 0.719350 0.709437 -100 
-100 -100 1.048010 1.015803 0.959391 0.900501 0.848406 0.806668 0.774491 0.756841 0.749128 0.743775 0.738208 0.735793 0.735972 0.734204 0.730014 0.727699 0.727250 0.726192 0.724344 0.724060 0.724551 0.721589 0.716756 -100 
-100 -100 1.050408 1.018412 0.962502 0.903555 0.851170 0.810023 0.779414 0.763139 0.756139 0.750929 0.744939 0.741457 0.740907 0.738171 0.733000 0.730922 0.732033 0.731489 0.729083 0.729332 0.730157 0.727866 0.723908 -100 
-100 -100 1.057049 1.024438 0.965515 0.906704 0.857002 0.816497 0.784436 0.769097 0.765269 0.760354 0.751924 0.748136 0.753974 0.750599 0.738036 0.736331 0.742628 0.742351 0.734996 0.734621 0.736165 0.734249 0.729990 -100 
-100 -100 1.056949 1.024254 0.965150 0.906063 0.856107 0.815695 0.784112 0.769368 0.766121 0.761684 0.753593 0.750002 0.755923 0.752480 0.739704 0.737756 0.743850 0.743383 0.735858 0.735420 0.736974 0.735061 0.730765 -100 
-100 -100 1.049854 1.017634 0.961242 0.901429 0.848106 0.807230 0.778271 0.763853 0.758742 0.754931 0.749850 0.746988 0.746724 0.743776 0.737964 0.735211 0.735949 0.734849 0.731751 0.731824 0.732798 0.730502 0.726328 -100 
-100 -100 1.046215 1.013787 0.956884 0.896392 0.842073 0.800738 0.771912 0.757468 0.752700 0.749532 0.745488 0.744262 0.745236 0.743175 0.737777 0.734518 0.734124 0.732265 0.728865 0.728330 0.729536 0.726611 0.721043 -100 
-100 -100 1.042454 1.009368 0.949121 0.888454 0.835815 0.794593 0.764373 0.750221 0.751244 0.748637 0.740104 0.740330 0.744883 0.743755 0.736544 0.733341 0.735716 0.733367 0.726411 0.725533 0.732188 0.728724 0.716558 -100 
-100 -100 1.020638 0.988435 0.929773 0.870928 0.819932 0.779841 0.750180 0.736170 0.737291 0.735074 0.727327 0.728583 0.734164 0.733757 0.726950 0.723986 0.726437 0.723971 0.716655 0.715239 0.721416 0.717753 0.705584 -100 
-100 -100 0.973618 0.943928 0.892154 0.837356 0.788243 0.750562 0.723798 0.710052 0.705841 0.703902 0.702182 0.704061 0.708018 0.708073 0.703974 0.701275 0.700973 0.698700 0.694254 0.692126 0.691856 0.688308 0.682767 -100 
-100 -100 0.910531 0.883128 0.835869 0.786087 0.741817 0.707811 0.683375 0.670994 0.667426 0.665809 0.664366 0.666555 0.671070 0.671377 0.667268 0.664786 0.664981 0.663112 0.658772 0.656458 0.655036 0.651775 0.647776 -100 
-100 -100 0.821424 0.796049 0.752459 0.708493 0.672059 0.642823 0.620023 0.609882 0.610134 0.608931 0.604958 0.607445 0.614880 0.615275 0.608570 0.606283 0.611152 0.609699 0.601220 0.598330 0.596664 0.593737 0.590286 -100 
-100 -100 0.704345 0.681128 0.641822 0.603653 0.573458 0.549399 0.530206 0.522264 0.523697 0.522854 0.518736 0.521008 0.528420 0.528764 0.522022 0.520038 0.525358 0.524340 0.516252 0.513820 0.512662 0.510117 0.506821 -100 
-100 -100 0.562169 0.541109 0.506912 0.474161 0.448369 0.429485 0.415778 0.409702 0.409260 0.408634 0.407065 0.408670 0.412725 0.412897 0.409164 0.407661 0.409092 0.408457 0.405327 0.404177 0.403835 0.401636 0.398460 -100 
-100 -100 0.430766 0.411143 0.380300 0.352232 0.331511 0.317198 0.306961 0.302630 0.302455 0.301929 0.300545 0.301578 0.304390 0.304350 0.301484 0.300363 0.301492 0.301056 0.298768 0.298109 0.298322 0.296319 0.293003 -100 
-100 -100 0.344166 0.325275 0.296367 0.271330 0.254219 0.242881 0.234710 0.231538 0.231836 0.231312 0.229637 0.230233 0.232590 0.232392 0.229663 0.228758 0.230013 0.229659 0.227478 0.226960 0.227578 0.225661 0.222098 -100 
-100 -100 -100 -100 -100 -100 -100 -100 -100 -100 -100 -100 -100 -100 -100 -100 -100 -100 -100 -100 -100 -100 -100 -100 -100 -100 
-100 -100 -100 -100 -100 -100 -100 -100 -100 -100 -100 -100 -100 -100 -100 -100 -100 -100 -100 -100 -100 -100 -100 -100 -100 -100 
-100 -100 -100 -100 -100 -100 -100 -100 -100 -100 -100 -100 -100 -100 -100 -100 -100 -100 -100 -100 -100 -100 -100 -100 -100 -100 
-100 -100 0.644294 0.616627 0.571533 0.527761 0.493467 0.470846 0.457298 0.452826 0.452952 0.451612 0.448146 0.446666 0.447298 0.446077 0.442769 0.441282 0.441389 0.439271 0.434037 0.429023 0.424992 0.420136 0.415447 -100 
-100 -100 0.696582 0.669037 0.623699 0.579671 0.545006 0.521504 0.506869 0.501955 0.502280 0.501209 0.497896 0.496692 0.497674 0.496357 0.492437 0.490250 0.489593 0.486806 0.481066 0.475705 0.471466 0.466163 0.460932 -100 
-100 -100 0.781373 0.753354 0.705840 0.660461 0.624773 0.599108 0.581501 0.575245 0.576226 0.575236 0.571157 0.570398 0.573081 0.571718 0.565867 0.562713 0.561449 0.557892 0.551257 0.545689 0.541913 0.536084 0.529517 -100 
-100 -100 0.862778 0.834213 0.785190 0.737165 0.697983 0.668892 0.648391 0.639925 0.639505 0.638104 0.634310 0.633932 0.636841 0.635690 0.629977 0.626607 0.624826 0.620918 0.614194 0.608475 0.604355 0.598250 0.591604 -100 
-100 -100 0.929569 0.900445 0.850686 0.799219 0.754695 0.721418 0.698154 0.686811 0.683022 0.680745 0.678236 0.678115 0.679752 0.679050 0.675554 0.672757 0.670625 0.666885 0.660988 0.655355 0.650368 0.644360 0.638827 -100 
-100 -100 0.980943 0.950589 0.898369 0.843511 0.795099 0.757888 0.730916 0.716541 0.710549 0.707237 0.704608 0.704616 0.706290 0.706001 0.703262 0.700961 0.699131 0.695887 0.690793 0.685948 0.681562 0.675998 0.670769 -100 
-100 -100 1.019537 0.987622 0.931899 0.874370 0.824113 0.783923 0.752786 0.735883 0.728950 0.724746 0.720964 0.720782 0.723113 0.722917 0.719639 0.717437 0.716013 0.713350 0.709162 0.705706 0.703474 0.698560 0.692554 -100 
-100 -100 1.039154 1.006653 0.949783 0.890673 0.838643 0.796885 0.764495 0.746641 0.739001 0.734331 0.730183 0.729585 0.731448 0.730877 0.727330 0.724945 0.723593 0.721427 0.718234 0.716059 0.714973 0.710784 0.705095 -100 
-100 -100 1.044726 1.012636 0.956948 0.897252 0.843264 0.801200 0.770315 0.753019 0.744767 0.740029 0.736333 0.735085 0.735306 0.733934 0.730545 0.727886 0.726507 0.724791 0.722562 0.721435 0.720431 0.717022 0.712802 -100 
-100 -100 1.047344 1.015480 0.960191 0.900553 0.846446 0.804834 0.775043 0.758770 0.751126 0.746535 0.742489 0.740379 0.739613 0.737320 0.733235 0.730377 0.729551 0.728276 0.726399 0.726285 0.726306 0.723652 0.719842 -100 
-100 -100 1.050206 1.018199 0.962292 0.902871 0.849781 0.808706 0.779004 0.763557 0.757214 0.752901 0.748094 0.745473 0.745353 0.742455 0.736690 0.733990 0.735102 0.734124 0.730909 0.731193 0.732465 0.730324 0.726152 -100 
-100 -100 1.049901 1.017899 0.961973 0.902473 0.849299 0.808318 0.778932 0.763905 0.758004 0.754089 0.749605 0.747201 0.747188 0.744263 0.738346 0.735453 0.736416 0.735372 0.732183 0.732584 0.734005 0.731980 0.727863 -100 
-100 -100 1.046196 1.014388 0.959112 0.899256 0.844837 0.803497 0.774730 0.759704 0.753371 0.749942 0.746867 0.745414 0.744990 0.742607 0.738057 0.734644 0.733448 0.731976 0.730127 0.730370 0.730884 0.728574 0.724901 -100 
-100 -100 1.042179 1.010318 0.954876 0.894847 0.840077 0.798406 0.769359 0.754014 0.747678 0.744717 0.742611 0.742499 0.743412 0.741911 0.737699 0.734211 0.732466 0.730486 0.728194 0.727687 0.727609 0.724792 0.720726 -100 
-100 -100 1.034526 1.002566 0.946395 0.886796 0.833020 0.791579 0.761982 0.746488 0.741124 0.738553 0.736353 0.737468 0.740475 0.739846 0.735276 0.732032 0.731132 0.728827 0.725071 0.723874 0.724586 0.721320 0.715522 -100 
-100 -100 1.012975 0.981891 0.927302 0.869568 0.817530 0.777304 0.748345 0.733080 0.727858 0.725561 0.723876 0.725704 0.729468 0.729431 0.725283 0.722377 0.721667 0.719315 0.715235 0.713542 0.713817 0.710347 0.704522 -100 
-100 -100 0.970614 0.941458 0.891006 0.836813 0.787616 0.749862 0.723030 0.708592 0.702891 0.700815 0.700230 0.702259 0.705488 0.705724 0.702696 0.700104 0.698819 0.696656 0.693421 0.691452 0.690041 0.686608 0.682482 -100 
-100 -100 0.909048 0.881927 0.835341 0.785790 0.741266 0.707218 0.682917 0.670083 0.665345 0.663528 0.662773 0.664742 0.668134 0.668410 0.665340 0.662981 0.662094 0.660269 0.657195 0.655236 0.653649 0.650414 0.646747 -100 
-100 -100 0.820108 0.794975 0.752027 0.707995 0.669948 0.640674 0.619298 0.608726 0.606187 0.604719 0.602852 0.604657 0.609094 0.609274 0.605017 0.602782 0.603431 0.601976 0.597975 0.596068 0.594873 0.591923 0.588272 -100 
-100 -100 0.703245 0.680189 0.641414 0.603053 0.571181 0.547089 0.529398 0.521138 0.519881 0.518769 0.516661 0.518136 0.522368 0.522410 0.518139 0.516202 0.517312 0.516222 0.512479 0.510922 0.510215 0.507593 0.504019 -100 
-100 -100 0.561720 0.540651 0.506507 0.473568 0.447354 0.428456 0.415102 0.408977 0.407916 0.407103 0.405703 0.406737 0.409483 0.409387 0.406384 0.404914 0.405433 0.404667 0.402292 0.401267 0.400952 0.398646 0.395324 -100 
-100 -100 0.430154 0.410436 0.379455 0.351192 0.330251 0.315917 0.305838 0.301576 0.301259 0.300638 0.299156 0.299798 0.302016 0.301807 0.299143 0.298011 0.298797 0.298252 0.296117 0.295386 0.295517 0.293449 0.290099 -100 
-100 -100 0.343178 0.324141 0.295010 0.269770 0.252526 0.241155 0.233031 0.229946 0.230300 0.229757 0.227946 0.228300 0.230407 0.230132 0.227458 0.226551 0.227718 0.227298 0.225078 0.224462 0.225001 0.223075 0.219545 -100 
-100 -100 -100 -100 -100 -100 -100 -100 -100 -100 -100 -100 -100 -100 -100 -100 -100 -100 -100 -100 -100 -100 -100 -100 -100 -100 
-100 -100 -100 -100 -100 -100 -100 -100 -100 -100 -100 -100 -100 -100 -100 -100 -100 -100 -100 -100 -100 -100 -100 -100 -100 -100 
-100 -100 -100 -100 -100 -100 -100 -100 -100 -100 -100 -100 -100 -100 -100 -100 -100 -100 -100 -100 -100 -100 -100 -100 -100 -100 
-100 -100 0.643420 0.616153 0.571633 0.528143 0.493870 0.471585 0.459018 0.455833 0.456982 0.455724 0.451532 0.449300 0.449506 0.448374 0.445624 0.444918 0.445720 0.443714 0.437939 0.432169 0.427570 0.422359 0.417459 -100 
-100 -100 0.694520 0.667448 0.622868 0.579224 0.544703 0.521900 0.508838 0.505776 0.507567 0.506777 0.502685 0.500534 0.500758 0.499489 0.496367 0.495018 0.494957 0.492166 0.485803 0.479584 0.474657 0.468861 0.463308 -100 
-100 -100 0.777278 0.749871 0.703683 0.658820 0.623327 0.598767 0.583503 0.579784 0.582646 0.582174 0.577353 0.575294 0.576380 0.575017 0.570687 0.568518 0.567773 0.564073 0.556707 0.550202 0.545646 0.539171 0.532126 -100 
-100 -100 0.858190 0.830171 0.782399 0.734883 0.695987 0.668140 0.650102 0.644250 0.645773 0.645052 0.640760 0.639246 0.640631 0.639483 0.635237 0.632724 0.631297 0.627096 0.619530 0.612789 0.607792 0.600950 0.593773 -100 
-100 -100 0.926337 0.897447 0.848114 0.796903 0.752690 0.720487 0.699185 0.689945 0.687840 0.686319 0.683719 0.683157 0.684288 0.683660 0.680782 0.678433 0.676389 0.672205 0.665376 0.658636 0.652677 0.645916 0.639910 -100 
-100 -100 0.979125 0.948665 0.896236 0.841171 0.792731 0.756264 0.730827 0.718009 0.713213 0.710677 0.708479 0.708652 0.710469 0.710343 0.707795 0.705660 0.703805 0.700000 0.693832 0.687853 0.682521 0.676235 0.670554 -100 
-100 -100 1.018973 0.986629 0.930251 0.871918 0.821182 0.781369 0.751424 0.735666 0.729461 0.726036 0.723190 0.723738 0.726956 0.727027 0.723443 0.721217 0.719809 0.716481 0.710955 0.706314 0.703212 0.697599 0.691088 -100 
-100 -100 1.039016 1.006006 0.948347 0.888272 0.835575 0.793933 0.762382 0.745301 0.738110 0.734177 0.731157 0.731564 0.734556 0.734341 0.730430 0.727904 0.726443 0.723500 0.718881 0.715457 0.713470 0.708561 0.702354 -100 
-100 -100 1.044229 1.011785 0.955448 0.895057 0.840476 0.798375 0.767950 0.751044 0.743094 0.739013 0.736391 0.736211 0.737378 0.736447 0.733014 0.730138 0.728359 0.725751 0.722172 0.719733 0.717738 0.713550 0.708789 -100 
-100 -100 1.046225 1.014185 0.958581 0.898452 0.843790 0.802011 0.772402 0.756200 0.748629 0.744622 0.741746 0.740923 0.741244 0.739491 0.735413 0.732264 0.730936 0.728685 0.725404 0.723952 0.723141 0.719644 0.715017 -100 
-100 -100 1.048428 1.016410 0.960529 0.900723 0.846883 0.805558 0.776072 0.760486 0.753879 0.750082 0.746676 0.745576 0.746295 0.744031 0.738734 0.735766 0.736662 0.734734 0.729943 0.729134 0.730599 0.727620 0.721638 -100 
-100 -100 1.047882 1.015968 0.960246 0.900551 0.846774 0.805543 0.776236 0.760895 0.754574 0.751065 0.747918 0.747003 0.747824 0.745572 0.740211 0.737161 0.738039 0.736212 0.731641 0.731125 0.732879 0.730131 0.724284 -100 
-100 -100 1.044284 1.012621 0.957604 0.897896 0.843423 0.801916 0.772838 0.757296 0.750531 0.747351 0.745259 0.745001 0.745621 0.743894 0.739624 0.736229 0.734881 0.732913 0.730243 0.729649 0.729694 0.726879 0.722667 -100 
-100 -100 1.040185 1.008564 0.953545 0.894071 0.839746 0.798014 0.768354 0.752233 0.745299 0.742425 0.741078 0.741870 0.743561 0.742669 0.738903 0.735642 0.733911 0.731756 0.729088 0.728023 0.727382 0.724306 0.720256 -100 
-100 -100 1.032821 1.001143 0.945343 0.886616 0.833674 0.792266 0.761798 0.745246 0.738926 0.736291 0.734843 0.736629 0.740189 0.740083 0.736024 0.733120 0.732261 0.730020 0.726299 0.724750 0.724496 0.721164 0.716147 -100 
-100 -100 1.011543 0.980742 0.926530 0.869714 0.818589 0.778457 0.748673 0.732408 0.726249 0.723781 0.722610 0.724820 0.728881 0.729218 0.725541 0.722994 0.722381 0.720202 0.716326 0.714477 0.713950 0.710498 0.705472 -100 
-100 -100 0.969581 0.940656 0.890595 0.837112 0.788650 0.751026 0.723670 0.708602 0.702369 0.700051 0.699461 0.701494 0.704728 0.705129 0.702420 0.700126 0.699010 0.697017 0.693960 0.692047 0.690562 0.687138 0.683112 -100 
-100 -100 0.909129 0.882084 0.835554 0.786463 0.742547 0.708641 0.683975 0.670762 0.665733 0.663596 0.662445 0.664046 0.667196 0.667415 0.664448 0.662287 0.661487 0.659768 0.656882 0.655145 0.653856 0.650575 0.646599 -100 
-100 -100 0.822119 0.796802 0.753050 0.709239 0.671869 0.642723 0.620859 0.609999 0.607624 0.605766 0.602900 0.604053 0.608237 0.608183 0.603653 0.601463 0.601913 0.600495 0.596893 0.595451 0.595073 0.592028 0.587527 -100 
-100 -100 0.705568 0.682289 0.642655 0.604410 0.573122 0.549132 0.531004 0.522542 0.521489 0.519991 0.516845 0.517564 0.521427 0.521166 0.516597 0.514672 0.515546 0.514423 0.510982 0.509817 0.509896 0.507140 0.502667 -100 
-100 -100 0.562842 0.541703 0.507358 0.474501 0.448550 0.429720 0.416230 0.410055 0.408951 0.407846 0.405855 0.406220 0.408440 0.408093 0.405065 0.403659 0.404126 0.403272 0.400853 0.399867 0.399770 0.397322 0.393572 -100 
-100 -100 0.430757 0.411001 0.379941 0.351693 0.330832 0.316521 0.306420 0.302193 0.301895 0.301127 0.299276 0.299455 0.301302 0.300964 0.298361 0.297306 0.298068 0.297441 0.295196 0.294344 0.294431 0.292277 0.288798 -100 
-100 -100 0.343488 0.324403 0.295204 0.269940 0.252706 0.241323 0.233183 0.230151 0.230583 0.230016 0.228018 0.228103 0.230005 0.229710 0.227152 0.226332 0.227488 0.227016 0.224711 0.223960 0.224393 0.222448 0.218950 -100 
-100 -100 -100 -100 -100 -100 -100 -100 -100 -100 -100 -100 -100 -100 -100 -100 -100 -100 -100 -100 -100 -100 -100 -100 -100 -100 
-100 -100 -100 -100 -100 -100 -100 -100 -100 -100 -100 -100 -100 -100 -100 -100 -100 -100 -100 -100 -100 -100 -100 -100 -100 -100 
-100 -100 -100 -100 -100 -100 -100 -100 -100 -100 -100 -100 -100 -100 -100 -100 -100 -100 -100 -100 -100 -100 -100 -100 -100 -100 
-100 -100 0.644008 0.616971 0.572648 0.529414 0.495453 0.473499 0.461566 0.459479 0.461852 0.460721 0.455647 0.452765 0.452845 0.451749 0.449136 0.448951 0.450441 0.448594 0.442439 0.436408 0.431865 0.426442 0.421052 -100 
-100 -100 0.695055 0.668082 0.623328 0.579996 0.546286 0.524069 0.511637 0.510083 0.513921 0.513382 0.507823 0.504765 0.504912 0.503627 0.500450 0.499623 0.500436 0.497770 0.490821 0.484480 0.480135 0.474084 0.467471 -100 
-100 -100 0.779911 0.752207 0.703879 0.659375 0.625947 0.602285 0.587026 0.585382 0.594458 0.594387 0.584328 0.580890 0.586424 0.584966 0.575856 0.574216 0.577512 0.573893 0.562713 0.556406 0.554825 0.548053 0.537421 -100 
-100 -100 0.860491 0.832077 0.782025 0.734813 0.697999 0.671145 0.653219 0.649483 0.657319 0.657123 0.647730 0.644988 0.651096 0.649855 0.640566 0.638478 0.641080 0.636868 0.625316 0.618723 0.616650 0.609476 0.598699 -100 
-100 -100 0.926493 0.897319 0.847151 0.796030 0.752937 0.721562 0.700888 0.693251 0.693491 0.692574 0.688895 0.687854 0.689439 0.688796 0.685370 0.683231 0.681820 0.677485 0.669771 0.662814 0.657533 0.650414 0.643068 -100 
-100 -100 0.981041 0.949922 0.895985 0.840569 0.793190 0.757288 0.731888 0.720133 0.717117 0.715207 0.712537 0.712834 0.715881 0.715827 0.712183 0.710049 0.708678 0.704603 0.697427 0.691088 0.686431 0.679774 0.672704 -100 
-100 -100 1.025175 0.991429 0.931783 0.872703 0.825042 0.785535 0.752907 0.737563 0.734769 0.731957 0.727025 0.728392 0.736781 0.737008 0.728538 0.725814 0.725206 0.721511 0.714389 0.709599 0.709407 0.703399 0.693196 -100 
-100 -100 1.045490 1.011047 0.950083 0.889186 0.839445 0.797951 0.763495 0.746556 0.742545 0.739175 0.734198 0.735604 0.743937 0.743965 0.735177 0.732151 0.731496 0.728094 0.721679 0.717933 0.718738 0.713363 0.703421 -100 
-100 -100 1.046996 1.013787 0.955783 0.894805 0.840926 0.798904 0.767801 0.751092 0.744042 0.740439 0.737919 0.738496 0.741359 0.740767 0.736381 0.733535 0.732407 0.729243 0.723906 0.720543 0.718983 0.714199 0.707766 -100 
-100 -100 1.047454 1.014985 0.958353 0.897954 0.843759 0.802037 0.771975 0.755827 0.748863 0.745241 0.742610 0.742657 0.744508 0.743204 0.738626 0.735836 0.736110 0.733241 0.727162 0.724468 0.724330 0.720092 0.713235 -100 
-100 -100 1.051803 1.019269 0.960574 0.900640 0.847845 0.806583 0.776006 0.760289 0.754807 0.751306 0.747474 0.747482 0.750680 0.748998 0.742771 0.741056 0.748835 0.746347 0.733784 0.731580 0.737887 0.734064 0.721310 -100 
-100 -100 1.050931 1.018603 0.960244 0.900614 0.848014 0.806890 0.776443 0.760861 0.755541 0.752214 0.748540 0.748651 0.751892 0.750232 0.744020 0.742331 0.750225 0.747974 0.735765 0.733969 0.740641 0.737128 0.724580 -100 
-100 -100 1.044542 1.012776 0.957228 0.897853 0.844229 0.802902 0.773232 0.757387 0.750790 0.747652 0.745536 0.745904 0.747829 0.746578 0.742100 0.739392 0.740095 0.737903 0.732764 0.731229 0.732124 0.728794 0.722602 -100 
-100 -100 1.041229 1.009449 0.953556 0.894577 0.841412 0.799944 0.769508 0.752931 0.746166 0.743203 0.741523 0.742693 0.745564 0.745048 0.740949 0.738236 0.737922 0.735792 0.731726 0.730097 0.729874 0.726540 0.721454 -100 
-100 -100 1.039490 1.006983 0.946935 0.888423 0.838396 0.797285 0.764219 0.747073 0.742214 0.739380 0.736092 0.738199 0.745591 0.745762 0.738519 0.736044 0.738031 0.735989 0.729726 0.727851 0.729728 0.726317 0.718866 -100 
-100 -100 1.018567 0.986929 0.928428 0.871844 0.823673 0.783857 0.751478 0.734645 0.729984 0.727243 0.724033 0.726365 0.734095 0.734585 0.727619 0.725434 0.727606 0.725686 0.719449 0.717458 0.719185 0.715734 0.708329 -100 
-100 -100 0.972045 0.942899 0.891663 0.838725 0.791625 0.754329 0.726143 0.710713 0.704935 0.702292 0.700570 0.702344 0.706349 0.706741 0.703243 0.701226 0.701233 0.699454 0.695675 0.693791 0.692966 0.689540 0.684817 -100 
-100 -100 0.912474 0.885121 0.837166 0.788501 0.745967 0.712364 0.686848 0.673511 0.669515 0.667011 0.664087 0.665188 0.669257 0.669314 0.665046 0.662905 0.663050 0.661443 0.657834 0.656233 0.655732 0.652386 0.647519 -100 
-100 -100 0.833829 0.807336 0.756707 0.712813 0.678229 0.649349 0.625094 0.614490 0.617395 0.615158 0.606300 0.606833 0.614683 0.614347 0.605438 0.602721 0.607309 0.605887 0.598075 0.596814 0.598345 0.595169 0.588442 -100 
-100 -100 0.717451 0.693016 0.646563 0.608185 0.579623 0.555830 0.535264 0.527064 0.531306 0.529456 0.520346 0.520434 0.528012 0.527466 0.518445 0.515969 0.520795 0.519601 0.512010 0.510981 0.512975 0.510053 0.503284 -100 
-100 -100 0.566644 0.545228 0.509690 0.477005 0.451978 0.433252 0.419048 0.412886 0.412817 0.411448 0.407865 0.407682 0.410560 0.410037 0.405904 0.404432 0.405461 0.404519 0.401376 0.400362 0.400821 0.398219 0.393629 -100 
-100 -100 0.433025 0.413223 0.381835 0.353717 0.333200 0.318913 0.308550 0.304326 0.304378 0.303491 0.301004 0.300845 0.302761 0.302388 0.299572 0.298593 0.299574 0.298865 0.296252 0.295253 0.295412 0.293164 0.289403 -100 
-100 -100 0.345203 0.326144 0.296964 0.271805 0.254683 0.243274 0.235020 0.231975 0.232507 0.231943 0.229798 0.229749 0.231632 0.231413 0.228971 0.228256 0.229437 0.228908 0.226475 0.225578 0.225920 0.223947 0.220446 -100 
-100 -100 -100 -100 -100 -100 -100 -100 -100 -100 -100 -100 -100 -100 -100 -100 -100 -100 -100 -100 -100 -100 -100 -100 -100 -100 
-100 -100 -100 -100 -100 -100 -100 -100 -100 -100 -100 -100 -100 -100 -100 -100 -100 -100 -100 -100 -100 -100 -100 -100 -100 -100 
-100 -100 -100 -100 -100 -100 -100 -100 -100 -100 -100 -100 -100 -100 -100 -100 -100 -100 -100 -100 -100 -100 -100 -100 -100 -100 
-100 -100 0.643752 0.616715 0.572301 0.528782 0.494428 0.472242 0.460336 0.458390 0.460850 0.459630 0.454296 0.451109 0.450978 0.449858 0.447402 0.447486 0.449303 0.447804 0.442025 0.436360 0.432101 0.426825 0.421479 -100 
-100 -100 0.694268 0.667291 0.622453 0.578845 0.544772 0.522420 0.510158 0.508861 0.512863 0.512281 0.506489 0.503132 0.503054 0.501731 0.498706 0.498151 0.499304 0.497013 0.490474 0.484529 0.480496 0.474625 0.468084 -100 
-100 -100 0.778435 0.750730 0.702357 0.657581 0.623799 0.600117 0.585227 0.583989 0.593322 0.593282 0.583050 0.579336 0.584627 0.583118 0.574161 0.572782 0.576411 0.573193 0.562464 0.556583 0.555330 0.548777 0.538267 -100 
-100 -100 0.858773 0.830344 0.780236 0.732763 0.695636 0.668827 0.651329 0.648048 0.656185 0.656090 0.646605 0.643654 0.649550 0.648256 0.639082 0.637213 0.640115 0.636298 0.625200 0.619040 0.617304 0.610378 0.599746 -100 
-100 -100 0.925043 0.895825 0.845549 0.794196 0.750870 0.719540 0.699208 0.691962 0.692495 0.691725 0.688052 0.686917 0.688389 0.687694 0.684312 0.682326 0.681179 0.677186 0.669867 0.663311 0.658372 0.651498 0.644286 -100 
-100 -100 0.979915 0.948758 0.894729 0.839119 0.791543 0.755670 0.730540 0.719092 0.716321 0.714594 0.712049 0.712383 0.715415 0.715329 0.711689 0.709657 0.708515 0.704716 0.697828 0.691800 0.687425 0.680989 0.674050 -100 
-100 -100 1.024250 0.990496 0.930826 0.871595 0.823750 0.784273 0.751895 0.736798 0.734179 0.731570 0.726873 0.728385 0.736845 0.737081 0.728622 0.726007 0.725656 0.722170 0.715162 0.710522 0.710474 0.704631 0.694561 -100 
-100 -100 1.044717 1.010285 0.949333 0.888340 0.838472 0.797038 0.762818 0.746088 0.742211 0.739029 0.734288 0.735855 0.744287 0.744370 0.735648 0.732785 0.732401 0.729154 0.722709 0.718922 0.719700 0.714398 0.704558 -100 
-100 -100 1.046315 1.013115 0.955129 0.894133 0.840249 0.798339 0.767445 0.750916 0.743988 0.740508 0.738118 0.738789 0.741739 0.741240 0.737003 0.734400 0.733538 0.730466 0.724984 0.721364 0.719581 0.714728 0.708324 -100 
-100 -100 1.046613 1.014179 0.957627 0.897318 0.843247 0.801714 0.771868 0.755879 0.748991 0.745408 0.742798 0.742858 0.744776 0.743599 0.739244 0.736786 0.737352 0.734520 0.728143 0.724961 0.724377 0.719917 0.713017 -100 
-100 -100 1.050629 1.018192 0.959698 0.899994 0.847473 0.806494 0.776162 0.760591 0.755124 0.751571 0.747656 0.747593 0.750814 0.749263 0.743302 0.741978 0.750087 0.747613 0.734657 0.731820 0.737542 0.733399 0.720547 -100 
-100 -100 1.049496 1.017328 0.959282 0.900021 0.847831 0.807097 0.776954 0.761529 0.756184 0.752719 0.748828 0.748724 0.751874 0.750301 0.744371 0.743123 0.751402 0.749221 0.736661 0.734260 0.740365 0.736549 0.723914 -100 
-100 -100 1.043028 1.011461 0.956298 0.897405 0.844303 0.803464 0.774180 0.758534 0.751916 0.748552 0.746049 0.746005 0.747661 0.746398 0.742190 0.739958 0.741117 0.739112 0.733800 0.731858 0.732361 0.728849 0.722640 -100 
-100 -100 1.039747 1.008196 0.952738 0.894308 0.841733 0.800822 0.770845 0.754520 0.747750 0.744494 0.742280 0.742855 0.745273 0.744629 0.740757 0.738505 0.738685 0.736861 0.732835 0.731056 0.730670 0.727313 0.722292 -100 
-100 -100 1.038167 1.005897 0.946300 0.888342 0.838897 0.798361 0.765803 0.748954 0.744108 0.740935 0.737001 0.738374 0.745164 0.745105 0.738029 0.735961 0.738419 0.736742 0.730662 0.728822 0.730692 0.727372 0.720055 -100 
-100 -100 1.017576 0.986157 0.928065 0.871982 0.824335 0.785055 0.753158 0.736615 0.731959 0.728856 0.724946 0.726481 0.733543 0.733741 0.726864 0.724993 0.727554 0.725965 0.719931 0.718028 0.719796 0.716459 0.709182 -100 
-100 -100 0.971565 0.942584 0.891661 0.839124 0.792465 0.755608 0.727813 0.712626 0.706842 0.703825 0.701392 0.702373 0.705728 0.705796 0.702295 0.700482 0.700757 0.699189 0.695515 0.693654 0.692832 0.689448 0.684777 -100 
-100 -100 0.912550 0.885295 0.837534 0.789140 0.746927 0.713644 0.688424 0.675295 0.671305 0.668439 0.664810 0.665148 0.668618 0.668351 0.664013 0.661975 0.662260 0.660714 0.657056 0.655341 0.654732 0.651320 0.646421 -100 
-100 -100 0.834388 0.807931 0.757382 0.713624 0.679240 0.650560 0.626500 0.616079 0.619040 0.616479 0.606932 0.606765 0.614106 0.613485 0.604464 0.601775 0.606391 0.604903 0.596909 0.595403 0.596736 0.593401 0.586559 -100 
-100 -100 0.718259 0.693819 0.647363 0.609014 0.580529 0.556825 0.536359 0.528287 0.532583 0.530475 0.520784 0.520298 0.527482 0.526741 0.517648 0.515190 0.519991 0.518669 0.510820 0.509468 0.511193 0.508077 0.501179 -100 
-100 -100 0.567438 0.545993 0.510409 0.477688 0.452635 0.433885 0.419679 0.413554 0.413495 0.411955 0.408001 0.407446 0.410092 0.409503 0.405405 0.403992 0.405006 0.403928 0.400522 0.399181 0.399353 0.396575 0.391907 -100 
-100 -100 0.433647 0.413804 0.382348 0.354159 0.333556 0.319157 0.308682 0.304406 0.304451 0.303499 0.300861 0.300569 0.302449 0.302151 0.299462 0.298575 0.299550 0.298736 0.295921 0.294659 0.294583 0.292217 0.288434 -100 
-100 -100 0.345660 0.326551 0.297291 0.272042 0.254805 0.243232 0.234792 0.231634 0.232153 0.231606 0.229475 0.229482 0.231484 0.231436 0.229170 0.228553 0.229729 0.229124 0.226553 0.225462 0.225625 0.223587 0.220106 -100 
-100 -100 -100 -100 -100 -100 -100 -100 -100 -100 -100 -100 -100 -100 -100 -100 -100 -100 -100 -100 -100 -100 -100 -100 -100 -100 
-100 -100 -100 -100 -100 -100 -100 -100 -100 -100 -100 -100 -100 -100 -100 -100 -100 -100 -100 -100 -100 -100 -100 -100 -100 -100 
-100 -100 -100 -100 -100 -100 -100 -100 -100 -100 -100 -100 -100 -100 -100 -100 -100 -100 -100 -100 -100 -100 -100 -100 -100 -100 
-100 -100 0.642350 0.615080 0.570298 0.525921 0.490413 0.467478 0.455127 0.452472 0.453952 0.452469 0.447512 0.444361 0.443894 0.442673 0.440405 0.440501 0.442282 0.441303 0.436660 0.431973 0.428229 0.423462 0.418710 -100 
-100 -100 0.691779 0.664711 0.619936 0.575409 0.539669 0.516495 0.504140 0.501989 0.504348 0.503472 0.498695 0.495630 0.495128 0.493732 0.491099 0.490576 0.491532 0.489847 0.484718 0.479660 0.475640 0.470379 0.465077 -100 
-100 -100 0.772074 0.744727 0.698696 0.652942 0.616089 0.591484 0.577702 0.575407 0.579076 0.578733 0.573472 0.570562 0.570756 0.569227 0.565514 0.564159 0.564407 0.561880 0.555890 0.550608 0.546957 0.541126 0.534517 -100 
-100 -100 0.852322 0.824319 0.776675 0.728299 0.688164 0.660439 0.644039 0.639737 0.642191 0.641786 0.637296 0.635139 0.635741 0.634415 0.630683 0.628862 0.628352 0.625293 0.619093 0.613583 0.609520 0.603385 0.596704 -100 
-100 -100 0.921704 0.892711 0.843139 0.791163 0.746084 0.713997 0.693880 0.685899 0.684699 0.683625 0.681082 0.680248 0.681022 0.680240 0.677547 0.675690 0.674485 0.671298 0.665585 0.659971 0.654951 0.648890 0.643322 -100 
-100 -100 0.975490 0.944947 0.892327 0.836626 0.787449 0.751044 0.726522 0.714654 0.710548 0.708564 0.706826 0.707164 0.708965 0.708763 0.706263 0.704476 0.703413 0.700398 0.694952 0.689793 0.685205 0.679535 0.674268 -100 
-100 -100 1.015721 0.983416 0.927159 0.868332 0.816883 0.777122 0.748034 0.733020 0.727166 0.724354 0.722442 0.723555 0.727079 0.727206 0.723700 0.721882 0.721617 0.718866 0.713224 0.708837 0.705952 0.700772 0.694739 -100 
-100 -100 1.036218 1.003292 0.945856 0.885457 0.832233 0.790719 0.759958 0.743488 0.736523 0.733149 0.731086 0.732136 0.735551 0.735525 0.731832 0.729847 0.729557 0.727008 0.721837 0.718106 0.715836 0.711074 0.705246 -100 
-100 -100 1.041936 1.009540 0.953324 0.892843 0.838155 0.796341 0.766550 0.750142 0.742465 0.738761 0.736679 0.736926 0.738466 0.737836 0.734818 0.732622 0.731684 0.729283 0.725087 0.721794 0.719038 0.714595 0.709914 -100 
-100 -100 1.043490 1.011571 0.956256 0.896367 0.842029 0.800758 0.771748 0.755956 0.748539 0.744670 0.742011 0.741409 0.742074 0.740715 0.737220 0.734928 0.734424 0.732200 0.727922 0.724982 0.722802 0.718614 0.713835 -100 
-100 -100 1.044571 1.012871 0.957729 0.898613 0.845694 0.805154 0.776209 0.760971 0.754299 0.750381 0.746912 0.745831 0.746685 0.744825 0.740316 0.738322 0.740191 0.738214 0.732093 0.729397 0.729144 0.725190 0.718843 -100 
-100 -100 1.043272 1.011853 0.957198 0.898613 0.846174 0.806038 0.777443 0.762485 0.755993 0.752092 0.748471 0.747149 0.747768 0.745779 0.741251 0.739321 0.741339 0.739619 0.733855 0.731546 0.731645 0.727969 0.721788 -100 
-100 -100 1.039598 1.008532 0.954708 0.896413 0.843482 0.803375 0.775399 0.760389 0.753494 0.749653 0.746511 0.745181 0.745109 0.743352 0.739806 0.737688 0.737621 0.736133 0.732893 0.731078 0.729939 0.726561 0.722278 -100 
-100 -100 1.035661 1.004720 0.951026 0.893152 0.840549 0.800434 0.772125 0.756722 0.749730 0.745981 0.743074 0.742166 0.742534 0.741267 0.738170 0.736217 0.735918 0.734621 0.732010 0.730461 0.729273 0.726103 0.722255 -100 
-100 -100 1.028731 0.997767 0.943390 0.886265 0.834949 0.795220 0.766347 0.750686 0.744279 0.740617 0.737323 0.736916 0.738633 0.737844 0.734339 0.732641 0.733246 0.732052 0.728770 0.727260 0.726868 0.723775 0.719218 -100 
-100 -100 1.008507 0.978351 0.925429 0.870057 0.820399 0.781822 0.753566 0.738186 0.731939 0.728357 0.725148 0.724950 0.726960 0.726415 0.723064 0.721474 0.722109 0.720884 0.717510 0.715865 0.715361 0.712208 0.707627 -100 
-100 -100 0.968249 0.939796 0.890656 0.838323 0.791145 0.754798 0.728624 0.714294 0.708056 0.704594 0.701801 0.701446 0.702711 0.702133 0.699400 0.697707 0.697395 0.696018 0.693262 0.691393 0.689888 0.686571 0.682710 -100 
-100 -100 0.909536 0.882752 0.836769 0.788436 0.745479 0.712511 0.688723 0.676158 0.671206 0.667965 0.664592 0.663897 0.665259 0.664490 0.661235 0.659339 0.658944 0.657406 0.654385 0.652319 0.650745 0.647263 0.643157 -100 
-100 -100 0.824078 0.798821 0.755230 0.711793 0.675142 0.646586 0.625203 0.614959 0.612989 0.610144 0.604940 0.603963 0.606751 0.605799 0.600677 0.598487 0.598894 0.597278 0.593240 0.591126 0.590306 0.586790 0.581811 -100 
-100 -100 0.708283 0.684933 0.645214 0.607028 0.576108 0.552375 0.534457 0.526463 0.525830 0.523527 0.518353 0.517303 0.520109 0.519192 0.514138 0.512177 0.512869 0.511351 0.507243 0.505177 0.504622 0.501280 0.496284 -100 
-100 -100 0.565430 0.544170 0.509637 0.476640 0.450632 0.431745 0.418256 0.412248 0.411263 0.409610 0.406369 0.405558 0.407064 0.406451 0.403419 0.402135 0.402536 0.401278 0.398086 0.396152 0.395248 0.392276 0.388249 -100 
-100 -100 0.432776 0.412881 0.381595 0.353119 0.332015 0.317392 0.306985 0.302640 0.302350 0.301343 0.298923 0.298614 0.300282 0.300097 0.297807 0.296998 0.297737 0.296801 0.293955 0.292325 0.291724 0.289221 0.285659 -100 
-100 -100 0.344982 0.325742 0.296291 0.270759 0.253187 0.241336 0.232670 0.229327 0.229727 0.229163 0.227110 0.227253 0.229423 0.229576 0.227509 0.226971 0.228118 0.227427 0.224704 0.223371 0.223271 0.221133 0.217694 -100 
-100 -100 -100 -100 -100 -100 -100 -100 -100 -100 -100 -100 -100 -100 -100 -100 -100 -100 -100 -100 -100 -100 -100 -100 -100 -100 
-100 -100 -100 -100 -100 -100 -100 -100 -100 -100 -100 -100 -100 -100 -100 -100 -100 -100 -100 -100 -100 -100 -100 -100 -100 -100 
-100 -100 -100 -100 -100 -100 -100 -100 -100 -100 -100 -100 -100 -100 -100 -100 -100 -100 -100 -100 -100 -100 -100 -100 -100 -100 
-100 -100 0.642059 0.614377 0.568862 0.523546 0.487114 0.463530 0.450636 0.447274 0.448102 0.446502 0.441866 0.438900 0.438401 0.437004 0.434459 0.434236 0.435839 0.435294 0.431792 0.428438 0.425690 0.421528 0.417103 -100 
-100 -100 0.691350 0.663863 0.618363 0.572723 0.535698 0.511654 0.498690 0.495627 0.497060 0.495953 0.491587 0.488869 0.488582 0.487036 0.483961 0.483113 0.483999 0.482917 0.479098 0.475480 0.472497 0.468022 0.463302 -100 
-100 -100 0.771068 0.743380 0.696933 0.649849 0.611011 0.585292 0.571144 0.567784 0.570158 0.569473 0.564867 0.562645 0.563597 0.561952 0.557368 0.555569 0.555694 0.553954 0.549583 0.545782 0.543014 0.538166 0.532608 -100 
-100 -100 0.851504 0.823208 0.775228 0.725537 0.683364 0.654439 0.637597 0.632181 0.633294 0.632466 0.628543 0.627043 0.628407 0.626966 0.622380 0.620195 0.619711 0.617573 0.613072 0.609103 0.606015 0.600970 0.595416 -100 
-100 -100 0.921567 0.892357 0.842415 0.789457 0.742968 0.709798 0.688892 0.679840 0.677526 0.675989 0.673647 0.673084 0.674097 0.673175 0.670093 0.668183 0.667427 0.665229 0.660962 0.656900 0.653113 0.648135 0.643403 -100 
-100 -100 0.974666 0.944251 0.891887 0.835764 0.785650 0.748421 0.723232 0.710481 0.705419 0.702996 0.701346 0.701768 0.703516 0.703165 0.700569 0.698970 0.698670 0.696627 0.692271 0.688417 0.684922 0.680230 0.675700 -100 
-100 -100 1.013089 0.981423 0.926411 0.867846 0.815762 0.775503 0.746174 0.730497 0.723573 0.720371 0.718775 0.719906 0.722975 0.722972 0.719883 0.718614 0.719907 0.718079 0.712609 0.709001 0.706584 0.702225 0.697177 -100 
-100 -100 1.033359 1.001169 0.945168 0.885303 0.831761 0.790037 0.759283 0.742388 0.734527 0.730790 0.728937 0.729871 0.732742 0.732579 0.729383 0.728063 0.729416 0.727762 0.722602 0.719413 0.717386 0.713305 0.708409 -100 
-100 -100 1.040434 1.008472 0.953099 0.893048 0.838446 0.796662 0.766883 0.750288 0.742193 0.738120 0.735758 0.735655 0.736844 0.736034 0.733147 0.731457 0.731502 0.729980 0.726396 0.723709 0.721353 0.717472 0.713385 -100 
-100 -100 1.042355 1.010720 0.955983 0.896581 0.842703 0.801709 0.772781 0.756993 0.749379 0.745116 0.741905 0.740740 0.741029 0.739436 0.735929 0.734048 0.734278 0.732877 0.729312 0.726824 0.724707 0.720946 0.716861 -100 
-100 -100 1.042972 1.011583 0.957124 0.898773 0.847131 0.807097 0.777900 0.762769 0.756042 0.751686 0.747443 0.745658 0.746280 0.744096 0.739211 0.737447 0.739749 0.738492 0.733095 0.730504 0.729294 0.725641 0.720754 -100 
-100 -100 1.041450 1.010353 0.956406 0.898669 0.847642 0.808202 0.779577 0.764909 0.758460 0.754060 0.749468 0.747212 0.747400 0.744960 0.739998 0.738266 0.740669 0.739599 0.734470 0.732163 0.731218 0.727764 0.722985 -100 
-100 -100 1.038114 1.007298 0.954010 0.896331 0.844175 0.804895 0.777725 0.763351 0.756643 0.752242 0.747893 0.745266 0.744205 0.741841 0.738118 0.736326 0.736826 0.735962 0.733215 0.731577 0.730282 0.727101 0.723311 -100 
-100 -100 1.034591 1.003832 0.950535 0.892962 0.840712 0.801473 0.774502 0.760183 0.753698 0.749355 0.744897 0.742318 0.741304 0.739269 0.736064 0.734490 0.734821 0.734099 0.731880 0.730567 0.729542 0.726563 0.722888 -100 
-100 -100 1.027591 0.996814 0.943017 0.885860 0.834282 0.795404 0.768508 0.754470 0.749021 0.744772 0.739542 0.737110 0.737045 0.735381 0.731927 0.730639 0.731957 0.731259 0.728180 0.726908 0.727013 0.724088 0.719329 -100 
-100 -100 1.007887 0.977863 0.925416 0.869864 0.819782 0.781932 0.755589 0.741807 0.736531 0.732384 0.727273 0.725123 0.725422 0.724016 0.720661 0.719382 0.720615 0.719757 0.716457 0.714943 0.714859 0.711820 0.707005 -100 
-100 -100 0.968634 0.940203 0.891174 0.838691 0.791356 0.755540 0.730577 0.717321 0.711682 0.707707 0.703448 0.701619 0.701697 0.700394 0.697396 0.695797 0.695797 0.694617 0.691839 0.689871 0.688332 0.685041 0.681214 -100 
-100 -100 0.910116 0.883334 0.837502 0.789023 0.745952 0.713316 0.690326 0.678581 0.674166 0.670533 0.665984 0.664262 0.664930 0.663619 0.659940 0.657929 0.657691 0.656164 0.652862 0.650393 0.648455 0.644889 0.640904 -100 
-100 -100 0.823740 0.798601 0.755815 0.712283 0.675594 0.647203 0.626319 0.616923 0.615711 0.612632 0.606357 0.604670 0.607128 0.605817 0.600227 0.597785 0.598238 0.596477 0.591906 0.589062 0.587623 0.583928 0.579097 -100 
-100 -100 0.708133 0.684848 0.645820 0.607450 0.576381 0.552671 0.535093 0.527813 0.527925 0.525493 0.519456 0.517980 0.520747 0.519639 0.514157 0.511933 0.512642 0.510932 0.506237 0.503389 0.502145 0.498600 0.493779 -100 
-100 -100 0.566366 0.545005 0.510414 0.477129 0.450826 0.431846 0.418517 0.412810 0.412176 0.410425 0.406718 0.405730 0.407353 0.406698 0.403408 0.401997 0.402414 0.401023 0.397433 0.394965 0.393535 0.390411 0.386533 -100 
-100 -100 0.433748 0.413754 0.382324 0.353626 0.332290 0.317499 0.307015 0.302665 0.302427 0.301327 0.298705 0.298357 0.300144 0.300016 0.297684 0.296879 0.297650 0.296644 0.293578 0.291645 0.290753 0.288155 0.284651 -100 
-100 -100 0.345865 0.326553 0.296975 0.271274 0.253501 0.241445 0.232583 0.229089 0.229402 0.228746 0.226608 0.226786 0.229091 0.229353 0.227340 0.226857 0.228043 0.227313 0.224453 0.222936 0.222668 0.220465 0.217038 -100 
-100 -100 -100 -100 -100 -100 -100 -100 -100 -100 -100 -100 -100 -100 -100 -100 -100 -100 -100 -100 -100 -100 -100 -100 -100 -100 
-100 -100 -100 -100 -100 -100 -100 -100 -100 -100 -100 -100 -100 -100 -100 -100 -100 -100 -100 -100 -100 -100 -100 -100 -100 -100 
-100 -100 -100 -100 -100 -100 -100 -100 -100 -100 -100 -100 -100 -100 -100 -100 -100 -100 -100 -100 -100 -100 -100 -100 -100 -100 
-100 -100 0.642511 0.614416 0.568175 0.522141 0.485162 0.461282 0.448130 0.444443 0.445236 0.443843 0.439570 0.437048 0.436972 0.435453 0.432265 0.431478 0.432649 0.432241 0.429571 0.427324 0.425558 0.421801 0.417381 -100 
-100 -100 0.692110 0.664107 0.617689 0.571076 0.533192 0.508562 0.495113 0.491581 0.493140 0.492092 0.487698 0.485541 0.486360 0.484713 0.480341 0.478816 0.479458 0.478716 0.475886 0.473642 0.472105 0.468250 0.463454 -100 
-100 -100 0.772185 0.743880 0.696380 0.648008 0.607863 0.581237 0.566560 0.562873 0.568410 0.567639 0.559894 0.558541 0.564062 0.562329 0.552899 0.549908 0.549938 0.548757 0.545511 0.543474 0.543742 0.539754 0.532966 -100 
-100 -100 0.852924 0.824010 0.774972 0.723932 0.680347 0.650353 0.632812 0.626954 0.631175 0.630137 0.622896 0.622206 0.628144 0.626622 0.617206 0.613938 0.613573 0.612146 0.608820 0.606679 0.606732 0.602660 0.595943 -100 
-100 -100 0.923297 0.893576 0.842660 0.788608 0.741095 0.706900 0.684894 0.675005 0.672519 0.670673 0.667909 0.667754 0.670017 0.669019 0.664608 0.662403 0.662365 0.660942 0.657475 0.654892 0.652939 0.648890 0.644147 -100 
-100 -100 0.976490 0.945737 0.892612 0.835846 0.785463 0.747413 0.720797 0.707153 0.701636 0.698893 0.697042 0.697738 0.700349 0.699929 0.696496 0.695095 0.696511 0.695209 0.690591 0.687734 0.685801 0.681883 0.677242 -100 
-100 -100 1.016024 0.984085 0.927709 0.869163 0.819159 0.778362 0.745768 0.728956 0.721616 0.718113 0.716302 0.717906 0.723668 0.723653 0.718309 0.718015 0.726440 0.725292 0.714013 0.710412 0.711864 0.708059 0.699897 -100 
-100 -100 1.035895 1.003528 0.946343 0.886757 0.835618 0.793615 0.759792 0.741952 0.733803 0.729786 0.727648 0.728963 0.734475 0.734309 0.728931 0.728709 0.737330 0.736321 0.725120 0.721676 0.723298 0.719634 0.711552 -100 
-100 -100 1.041168 1.009152 0.953542 0.893686 0.840075 0.798240 0.767340 0.750358 0.742107 0.737765 0.735039 0.734936 0.736831 0.735972 0.732483 0.731396 0.733818 0.732917 0.728084 0.725556 0.724008 0.720473 0.716106 -100 
-100 -100 1.042607 1.010909 0.955940 0.896951 0.844685 0.803860 0.773639 0.757610 0.750155 0.745622 0.741753 0.740547 0.741822 0.740170 0.735730 0.734377 0.737031 0.736198 0.731182 0.728642 0.727081 0.723557 0.719227 -100 
-100 -100 1.044397 1.012808 0.957257 0.900079 0.854985 0.815329 0.780337 0.764579 0.759303 0.754650 0.748356 0.746818 0.751461 0.749215 0.740514 0.739533 0.749081 0.748294 0.736272 0.732704 0.732225 0.728659 0.722811 -100 
-100 -100 1.042547 1.011279 0.956292 0.899825 0.855464 0.816572 0.782358 0.767215 0.762303 0.757541 0.750696 0.748480 0.752518 0.749921 0.741114 0.740163 0.749780 0.749132 0.737309 0.733926 0.733635 0.730192 0.724387 -100 
-100 -100 1.037638 1.006789 0.953319 0.896228 0.845875 0.807263 0.779582 0.765532 0.759412 0.754556 0.748802 0.745455 0.744815 0.742107 0.737390 0.736113 0.738888 0.738454 0.734143 0.732212 0.731352 0.728183 0.723850 -100 
-100 -100 1.035037 1.004101 0.950265 0.892812 0.841352 0.802835 0.776458 0.763040 0.757644 0.752764 0.746283 0.742404 0.741119 0.738584 0.734710 0.733681 0.735890 0.735593 0.732263 0.730866 0.730778 0.727788 0.723067 -100 
-100 -100 1.030901 0.999536 0.943738 0.886022 0.834626 0.796445 0.770752 0.758450 0.755960 0.751153 0.742077 0.737818 0.738280 0.736024 0.730964 0.730452 0.737337 0.737047 0.729303 0.728084 0.733018 0.730034 0.720142 -100 
-100 -100 1.011785 0.981128 0.926587 0.870348 0.820297 0.783027 0.757817 0.745747 0.743477 0.738769 0.729763 0.725808 0.726689 0.724711 0.719715 0.719160 0.725868 0.725353 0.717350 0.715825 0.720519 0.717389 0.707426 -100 
-100 -100 0.970767 0.942025 0.892198 0.839451 0.792375 0.756951 0.732513 0.720193 0.715971 0.711465 0.704888 0.701782 0.701804 0.700049 0.696180 0.694916 0.696335 0.695379 0.691546 0.689331 0.688638 0.685237 0.680264 -100 
-100 -100 0.912081 0.885054 0.838733 0.790209 0.747968 0.715550 0.692261 0.681249 0.678601 0.674560 0.667590 0.665038 0.666500 0.664891 0.659738 0.657702 0.658593 0.657158 0.652741 0.649816 0.648312 0.644591 0.639759 -100 
-100 -100 0.827564 0.802100 0.757680 0.714552 0.681810 0.653544 0.629274 0.620901 0.625409 0.622096 0.609874 0.607573 0.615555 0.614065 0.602327 0.599313 0.601561 0.599761 0.592928 0.589414 0.589520 0.585622 0.578682 -100 
-100 -100 0.712124 0.688502 0.647876 0.609847 0.582658 0.558970 0.537883 0.531547 0.537422 0.534855 0.523013 0.521158 0.529622 0.528445 0.516855 0.514012 0.516518 0.514746 0.507743 0.504232 0.504540 0.500816 0.493911 -100 
-100 -100 0.568742 0.547170 0.512194 0.478817 0.453160 0.434090 0.420052 0.414688 0.415542 0.413658 0.408305 0.407180 0.410085 0.409440 0.404810 0.403238 0.404366 0.402988 0.398550 0.395677 0.394438 0.391225 0.386879 -100 
-100 -100 0.435926 0.415842 0.384225 0.355428 0.334213 0.319308 0.308512 0.304179 0.304325 0.303075 0.299814 0.299363 0.301578 0.301460 0.298701 0.297938 0.299043 0.298106 0.294768 0.292665 0.291800 0.289193 0.285581 -100 
-100 -100 0.348067 0.328746 0.299128 0.273374 0.255539 0.243369 0.234358 0.230764 0.231031 0.230211 0.227808 0.227871 0.230213 0.230461 0.228388 0.227997 0.229370 0.228730 0.225831 0.224270 0.224005 0.221835 0.218437 -100 
-100 -100 -100 -100 -100 -100 -100 -100 -100 -100 -100 -100 -100 -100 -100 -100 -100 -100 -100 -100 -100 -100 -100 -100 -100 -100 
-100 -100 -100 -100 -100 -100 -100 -100 -100 -100 -100 -100 -100 -100 -100 -100 -100 -100 -100 -100 -100 -100 -100 -100 -100 -100 
-100 -100 -100 -100 -100 -100 -100 -100 -100 -100 -100 -100 -100 -100 -100 -100 -100 -100 -100 -100 -100 -100 -100 -100 -100 -100 
-100 -100 0.641776 0.613381 0.566649 0.520134 0.482829 0.458763 0.445384 0.441387 0.442042 0.441047 0.437593 0.435773 0.436053 0.434647 0.431364 0.430198 0.430899 0.430346 0.427985 0.426209 0.424752 0.421068 0.416619 -100 
-100 -100 0.691426 0.663093 0.616123 0.568904 0.530499 0.505426 0.491457 0.487339 0.488534 0.487733 0.484091 0.482647 0.483885 0.482389 0.477944 0.476127 0.476469 0.475764 0.473419 0.471844 0.470829 0.467226 0.462507 -100 
-100 -100 0.771608 0.742941 0.694827 0.645696 0.604788 0.577418 0.561897 0.557326 0.562235 0.561534 0.554453 0.553811 0.559812 0.558271 0.548796 0.545628 0.545581 0.544644 0.542045 0.540866 0.541871 0.538328 0.531733 -100 
-100 -100 0.852640 0.823337 0.773621 0.721714 0.677220 0.646334 0.627825 0.621005 0.624528 0.623449 0.616726 0.616642 0.623019 0.621685 0.612246 0.608880 0.608557 0.607482 0.604862 0.603624 0.604478 0.600929 0.594454 -100 
-100 -100 0.923399 0.893280 0.841666 0.786739 0.738333 0.703283 0.680411 0.669727 0.666693 0.664764 0.662307 0.662552 0.665114 0.664241 0.659810 0.657542 0.657559 0.656466 0.653642 0.651852 0.650606 0.647014 0.642480 -100 
-100 -100 0.976683 0.945593 0.891885 0.834371 0.783249 0.744515 0.717246 0.703075 0.697227 0.694407 0.692674 0.693556 0.696307 0.695940 0.692482 0.691031 0.692483 0.691425 0.687284 0.685002 0.683585 0.679980 0.675461 -100 
-100 -100 1.015862 0.983694 0.926954 0.867881 0.817409 0.776138 0.743067 0.725968 0.718495 0.714933 0.713091 0.714720 0.720495 0.720492 0.715149 0.714828 0.723271 0.722276 0.711297 0.708042 0.709808 0.706166 0.698027 -100 
-100 -100 1.035258 1.002711 0.945257 0.885282 0.833838 0.791537 0.757407 0.739429 0.731246 0.727195 0.724991 0.726296 0.731812 0.731683 0.726350 0.726149 0.734804 0.733888 0.722825 0.719512 0.721252 0.717632 0.709523 -100 
-100 -100 1.040047 1.007821 0.951891 0.891681 0.837815 0.795802 0.764760 0.747709 0.739442 0.735090 0.732362 0.732328 0.734336 0.733588 0.730194 0.729196 0.731694 0.730840 0.725997 0.723404 0.721784 0.718199 0.713800 -100 
-100 -100 1.040835 1.008916 0.953618 0.894337 0.841914 0.801014 0.770727 0.754648 0.747166 0.742633 0.738824 0.737777 0.739273 0.737816 0.733536 0.732331 0.735087 0.734266 0.729132 0.726367 0.724575 0.720925 0.716568 -100 
-100 -100 1.041977 1.010195 0.954376 0.897016 0.851903 0.812276 0.777266 0.761460 0.756127 0.751452 0.745222 0.743873 0.748804 0.746803 0.738289 0.737500 0.747159 0.746360 0.734146 0.730222 0.729350 0.725594 0.719746 -100 
-100 -100 1.039644 1.008253 0.953121 0.896624 0.852383 0.813630 0.779454 0.764259 0.759236 0.754381 0.747516 0.745408 0.749678 0.747319 0.738736 0.738043 0.747829 0.747178 0.735111 0.731294 0.730531 0.726848 0.721012 -100 
-100 -100 1.034536 1.003649 0.950179 0.893216 0.843106 0.804723 0.777141 0.763032 0.756732 0.751656 0.745722 0.742316 0.741762 0.739230 0.734784 0.733868 0.736938 0.736542 0.731951 0.729561 0.728252 0.724795 0.720337 -100 
-100 -100 1.032066 1.001165 0.947444 0.890224 0.839079 0.800838 0.774584 0.761087 0.755426 0.750193 0.743365 0.739252 0.737923 0.735498 0.731909 0.731338 0.733968 0.733770 0.730160 0.728312 0.727806 0.724497 0.719578 -100 
-100 -100 1.028318 0.997023 0.941390 0.883928 0.832839 0.794909 0.769303 0.756870 0.754016 0.748751 0.739225 0.734629 0.734993 0.732817 0.728045 0.728075 0.735500 0.735374 0.727359 0.725716 0.730274 0.726960 0.716812 -100 
-100 -100 1.009706 0.979112 0.924705 0.868654 0.818811 0.781689 0.756469 0.744181 0.741473 0.736256 0.726756 0.722433 0.723206 0.721337 0.716690 0.716757 0.724081 0.723783 0.715530 0.713587 0.717907 0.714456 0.704243 -100 
-100 -100 0.969216 0.940487 0.890700 0.838012 0.790987 0.755543 0.730946 0.718302 0.713611 0.708591 0.701545 0.698126 0.698085 0.696517 0.693113 0.692547 0.694623 0.693913 0.689851 0.687200 0.686106 0.682404 0.677238 -100 
-100 -100 0.910983 0.883911 0.837525 0.788916 0.746556 0.713943 0.690339 0.678899 0.675760 0.671264 0.663946 0.661231 0.662762 0.661452 0.656851 0.655555 0.657124 0.655947 0.651306 0.647928 0.646010 0.642021 0.637056 -100 
-100 -100 0.826831 0.801281 0.756724 0.713394 0.680395 0.651806 0.627113 0.618251 0.622272 0.618592 0.606175 0.603880 0.612070 0.610963 0.599811 0.597537 0.600459 0.598922 0.591875 0.587928 0.587657 0.583542 0.576508 -100 
-100 -100 0.711733 0.688005 0.647196 0.608904 0.581393 0.557339 0.535803 0.528976 0.534399 0.531547 0.519612 0.517855 0.526571 0.525777 0.514724 0.512554 0.515686 0.514187 0.507032 0.503175 0.503191 0.499334 0.492392 -100 
-100 -100 0.568704 0.547020 0.511838 0.478196 0.452235 0.432831 0.418399 0.412614 0.413088 0.410965 0.405536 0.404484 0.407568 0.407190 0.402960 0.401931 0.403599 0.402502 0.398031 0.394979 0.393596 0.390357 0.386045 -100 
-100 -100 0.436185 0.416001 0.384196 0.355158 0.333687 0.318532 0.307461 0.302823 0.302671 0.301207 0.297829 0.297339 0.299575 0.299549 0.297017 0.296644 0.298189 0.297539 0.294291 0.292194 0.291356 0.288832 0.285304 -100 
-100 -100 0.348537 0.329128 0.299338 0.273361 0.255306 0.242958 0.233780 0.229982 0.230015 0.228991 0.226421 0.226336 0.228560 0.228762 0.226783 0.226665 0.228404 0.228048 0.225323 0.223896 0.223777 0.221763 0.218479 -100 
-100 -100 -100 -100 -100 -100 -100 -100 -100 -100 -100 -100 -100 -100 -100 -100 -100 -100 -100 -100 -100 -100 -100 -100 -100 -100 
-100 -100 -100 -100 -100 -100 -100 -100 -100 -100 -100 -100 -100 -100 -100 -100 -100 -100 -100 -100 -100 -100 -100 -100 -100 -100 
-100 -100 -100 -100 -100 -100 -100 -100 -100 -100 -100 -100 -100 -100 -100 -100 -100 -100 -100 -100 -100 -100 -100 -100 -100 -100 
-100 -100 0.639538 0.610960 0.563953 0.517120 0.479540 0.455163 0.441276 0.436709 0.436866 0.436311 0.434114 0.433266 0.433910 0.432892 0.430106 0.428848 0.429205 0.428389 0.425971 0.424192 0.422566 0.418763 0.414336 -100 
-100 -100 0.688838 0.660393 0.613280 0.565800 0.527084 0.501517 0.486720 0.481640 0.481714 0.481224 0.479154 0.478639 0.479713 0.478669 0.475411 0.473791 0.473954 0.473117 0.470831 0.469308 0.468021 0.464407 0.459991 -100 
-100 -100 0.768523 0.739835 0.691777 0.642472 0.601383 0.573294 0.556256 0.550000 0.550141 0.549569 0.547125 0.547172 0.549600 0.548588 0.544027 0.541812 0.541967 0.541049 0.538558 0.537315 0.536847 0.533392 0.528446 -100 
-100 -100 0.849710 0.820340 0.770597 0.718407 0.673616 0.641920 0.621861 0.613370 0.612093 0.611066 0.608872 0.609335 0.612048 0.611218 0.606722 0.604346 0.604237 0.603199 0.600716 0.599403 0.598784 0.595324 0.590503 -100 
-100 -100 0.920965 0.890662 0.838813 0.783361 0.734260 0.698489 0.674803 0.663248 0.659151 0.657318 0.655944 0.656650 0.658626 0.658118 0.655023 0.652985 0.652515 0.651345 0.648991 0.647282 0.645658 0.642069 0.637973 -100 
-100 -100 0.974086 0.942804 0.888969 0.830819 0.778677 0.739391 0.712035 0.697636 0.691533 0.688848 0.687519 0.688502 0.690675 0.690506 0.687893 0.686179 0.686040 0.684755 0.681865 0.679760 0.677894 0.674160 0.669975 -100 
-100 -100 1.011010 0.978882 0.923302 0.863549 0.810807 0.769148 0.737758 0.721146 0.713881 0.710479 0.708618 0.709764 0.712708 0.712748 0.709837 0.708504 0.709882 0.708531 0.704002 0.701504 0.700186 0.696324 0.691241 -100 
-100 -100 1.029929 0.997407 0.941102 0.880451 0.826753 0.784149 0.751851 0.734486 0.726608 0.722752 0.720533 0.721380 0.724109 0.724054 0.721158 0.719908 0.721378 0.719995 0.715280 0.712551 0.711024 0.707069 0.701982 -100 
-100 -100 1.036089 1.003608 0.947498 0.886562 0.831404 0.789096 0.758740 0.741925 0.733831 0.729732 0.727328 0.727432 0.728986 0.728524 0.725937 0.724501 0.724743 0.723337 0.719719 0.716831 0.714255 0.710206 0.706006 -100 
-100 -100 1.036502 1.004232 0.948571 0.888341 0.834080 0.792851 0.763627 0.747680 0.740014 0.735770 0.732744 0.732088 0.733111 0.732130 0.729083 0.727619 0.728098 0.726694 0.722745 0.719522 0.716593 0.712430 0.708317 -100 
-100 -100 1.035379 1.003393 0.948154 0.889246 0.837656 0.797682 0.768281 0.752993 0.746129 0.741732 0.737713 0.736560 0.738377 0.736956 0.732370 0.731105 0.733600 0.732252 0.726267 0.722499 0.719772 0.715514 0.710864 -100 
-100 -100 1.032498 1.000993 0.946606 0.888742 0.838177 0.799107 0.770445 0.755613 0.748872 0.744210 0.739602 0.737757 0.739002 0.737303 0.732746 0.731721 0.734504 0.733367 0.727490 0.723776 0.721100 0.716878 0.712237 -100 
-100 -100 1.028515 0.997560 0.944246 0.886907 0.835481 0.796852 0.769934 0.755377 0.748131 0.743107 0.738286 0.735582 0.734935 0.733152 0.730205 0.729473 0.730836 0.730052 0.726425 0.723364 0.720617 0.716546 0.712413 -100 
-100 -100 1.025249 0.994586 0.941635 0.884737 0.833435 0.794993 0.768357 0.753791 0.746490 0.741138 0.735762 0.732633 0.731688 0.730049 0.727649 0.727432 0.729053 0.728617 0.725512 0.722863 0.720595 0.716650 0.712329 -100 
-100 -100 1.019292 0.988731 0.935476 0.879082 0.828436 0.790283 0.763613 0.749152 0.742491 0.736928 0.730596 0.727385 0.727336 0.725984 0.723274 0.723577 0.726673 0.726465 0.722441 0.719960 0.719087 0.715169 0.709485 -100 
-100 -100 1.001084 0.971247 0.919253 0.864273 0.814840 0.777408 0.751002 0.736549 0.729853 0.724227 0.717880 0.714856 0.715143 0.714122 0.711691 0.712246 0.715496 0.715279 0.711093 0.708390 0.707352 0.703338 0.697604 -100 
-100 -100 0.963485 0.935096 0.886211 0.833904 0.786723 0.750838 0.725376 0.711160 0.704089 0.698628 0.693076 0.690443 0.690508 0.689820 0.688187 0.688673 0.690698 0.690241 0.686732 0.683473 0.680783 0.676572 0.672076 -100 
-100 -100 0.906364 0.879452 0.833457 0.784720 0.741284 0.708063 0.684124 0.671117 0.665215 0.660260 0.654742 0.652612 0.653587 0.653212 0.651205 0.651430 0.653271 0.652490 0.648440 0.644570 0.641378 0.636978 0.632519 -100 
-100 -100 0.821027 0.795644 0.752563 0.708433 0.671029 0.641664 0.619443 0.608595 0.605909 0.601762 0.594976 0.593372 0.596652 0.596525 0.592604 0.592421 0.594846 0.593831 0.588610 0.584383 0.581811 0.577415 0.572203 -100 
-100 -100 0.706509 0.682904 0.643431 0.604279 0.572306 0.547479 0.528481 0.519748 0.518499 0.515227 0.508979 0.507855 0.511580 0.511646 0.507698 0.507539 0.510095 0.509146 0.503965 0.499980 0.497847 0.493835 0.488805 -100 
-100 -100 0.565953 0.544245 0.509042 0.474951 0.447722 0.427730 0.413205 0.406242 0.404470 0.402028 0.398145 0.397433 0.399669 0.399853 0.397808 0.398055 0.400134 0.399545 0.395764 0.392660 0.390733 0.387479 0.383668 -100 
-100 -100 0.434219 0.413920 0.381919 0.352496 0.330381 0.314832 0.303493 0.298221 0.297083 0.295369 0.292447 0.292050 0.293984 0.294184 0.292580 0.292974 0.295099 0.294927 0.292073 0.290076 0.289201 0.286815 0.283549 -100 
-100 -100 0.346965 0.327388 0.297286 0.270924 0.252487 0.239891 0.230495 0.226373 0.225977 0.224736 0.222142 0.221948 0.223972 0.224152 0.222467 0.222840 0.225159 0.225270 0.222887 0.221708 0.221832 0.220066 0.216980 -100 
-100 -100 -100 -100 -100 -100 -100 -100 -100 -100 -100 -100 -100 -100 -100 -100 -100 -100 -100 -100 -100 -100 -100 -100 -100 -100 
-100 -100 -100 -100 -100 -100 -100 -100 -100 -100 -100 -100 -100 -100 -100 -100 -100 -100 -100 -100 -100 -100 -100 -100 -100 -100 
-100 -100 -100 -100 -100 -100 -100 -100 -100 -100 -100 -100 -100 -100 -100 -100 -100 -100 -100 -100 -100 -100 -100 -100 -100 -100 
-100 -100 0.637359 0.608681 0.561540 0.514574 0.476876 0.452154 0.437621 0.432412 0.432276 0.432140 0.430994 0.431309 0.432831 0.432338 0.429776 0.428468 0.428679 0.427629 0.424984 0.423136 0.421519 0.417622 0.413039 -100 
-100 -100 0.686325 0.657835 0.610700 0.563192 0.524454 0.498425 0.482670 0.476679 0.476269 0.476121 0.475119 0.475817 0.477772 0.477323 0.474452 0.472954 0.473229 0.472227 0.469604 0.468026 0.466906 0.463240 0.458570 -100 
-100 -100 0.765517 0.736847 0.688924 0.639774 0.599142 0.570459 0.551764 0.544274 0.543716 0.543387 0.541981 0.543191 0.546232 0.545891 0.542181 0.540438 0.541430 0.540409 0.537023 0.535693 0.535791 0.532295 0.526684 -100 
-100 -100 0.846569 0.817173 0.767486 0.715375 0.671014 0.638691 0.616963 0.607311 0.605416 0.604596 0.603287 0.604764 0.607996 0.607813 0.604192 0.602308 0.603033 0.601846 0.598391 0.596910 0.596797 0.593235 0.587693 -100 
-100 -100 0.917990 0.887530 0.835491 0.779857 0.730729 0.694422 0.669714 0.657472 0.653182 0.651583 0.650764 0.652217 0.654789 0.654790 0.652104 0.650187 0.649703 0.648234 0.645415 0.643462 0.641888 0.638068 0.633506 -100 
-100 -100 0.971071 0.939556 0.885440 0.827098 0.775187 0.735518 0.707247 0.692619 0.686895 0.684472 0.683168 0.684448 0.686998 0.687162 0.684700 0.682777 0.682029 0.680270 0.677174 0.674859 0.673003 0.668882 0.664045 -100 
-100 -100 1.007441 0.975097 0.919492 0.859930 0.808999 0.767081 0.733592 0.716946 0.710915 0.707781 0.705029 0.706004 0.709000 0.709237 0.706364 0.704427 0.704199 0.702222 0.698239 0.695849 0.695138 0.690766 0.684310 -100 
-100 -100 1.025907 0.993119 0.936712 0.876195 0.824295 0.781463 0.747132 0.729805 0.723224 0.719682 0.716623 0.717378 0.720241 0.720427 0.717557 0.715637 0.715381 0.713231 0.708903 0.706092 0.704997 0.700420 0.693917 -100 
-100 -100 1.031963 0.999055 0.942338 0.880940 0.825853 0.783247 0.752264 0.735499 0.728011 0.724321 0.722080 0.722683 0.724865 0.724863 0.722366 0.720514 0.719742 0.717445 0.713186 0.709521 0.706395 0.701626 0.696674 -100 
-100 -100 1.032397 0.999531 0.942904 0.881794 0.826989 0.785327 0.755721 0.739688 0.732287 0.728521 0.726201 0.726527 0.728561 0.728280 0.725480 0.723765 0.723423 0.721067 0.716136 0.711789 0.707922 0.702990 0.698349 -100 
-100 -100 1.031357 0.998647 0.942241 0.882173 0.829587 0.789068 0.759445 0.743944 0.737082 0.733176 0.730202 0.730342 0.733676 0.733148 0.728709 0.727272 0.728956 0.726674 0.719722 0.714759 0.711012 0.705968 0.700816 -100 
-100 -100 1.028064 0.995905 0.940469 0.881572 0.830082 0.790445 0.761438 0.746194 0.739247 0.735007 0.731530 0.731114 0.734037 0.733362 0.729079 0.728054 0.730216 0.728246 0.721404 0.716478 0.712764 0.707741 0.702586 -100 
-100 -100 1.023210 0.991864 0.937902 0.880050 0.828245 0.789109 0.761441 0.746123 0.738381 0.733635 0.729939 0.728754 0.729718 0.729054 0.726681 0.726214 0.727384 0.725948 0.721271 0.717004 0.713226 0.708339 0.703666 -100 
-100 -100 1.019365 0.988565 0.935408 0.878583 0.827479 0.788589 0.760736 0.744885 0.736521 0.731270 0.727240 0.725868 0.726873 0.726428 0.724474 0.724673 0.726506 0.725655 0.721543 0.717875 0.714780 0.710028 0.705026 -100 
-100 -100 1.013799 0.983207 0.929796 0.873927 0.824184 0.785580 0.756913 0.740439 0.731743 0.726117 0.721783 0.720812 0.723515 0.723426 0.720601 0.721369 0.725125 0.724748 0.719719 0.716428 0.714819 0.710140 0.703816 -100 
-100 -100 0.995951 0.966125 0.914038 0.859626 0.811099 0.773166 0.744672 0.728102 0.719243 0.713425 0.708943 0.708005 0.710928 0.711181 0.708795 0.710066 0.714252 0.714092 0.709064 0.705687 0.704035 0.699327 0.692966 -100 
-100 -100 0.958533 0.930165 0.881303 0.829264 0.782335 0.745867 0.718892 0.703014 0.694429 0.688690 0.684142 0.682845 0.684520 0.685067 0.684382 0.686049 0.689128 0.688922 0.684879 0.681002 0.677862 0.673046 0.667893 -100 
-100 -100 0.902174 0.875208 0.829053 0.780300 0.736706 0.702798 0.677552 0.662990 0.655639 0.650352 0.645624 0.644445 0.646466 0.647300 0.646766 0.648561 0.651637 0.651264 0.646843 0.642427 0.638918 0.634028 0.628963 -100 
-100 -100 0.818149 0.792579 0.748862 0.704477 0.666586 0.636466 0.613065 0.600525 0.596073 0.591567 0.585799 0.585062 0.589257 0.590288 0.587937 0.589569 0.593355 0.592870 0.587456 0.582923 0.580442 0.575693 0.569721 -100 
-100 -100 0.704288 0.680482 0.640360 0.600917 0.568445 0.542913 0.522847 0.512554 0.509632 0.506029 0.500751 0.500356 0.504759 0.505802 0.503328 0.504878 0.508752 0.508372 0.503108 0.498963 0.497083 0.492867 0.487179 -100 
-100 -100 0.563848 0.542018 0.506538 0.472222 0.444683 0.424164 0.408805 0.400804 0.398009 0.395304 0.391898 0.391628 0.394193 0.395017 0.394087 0.395579 0.398748 0.398701 0.394932 0.391722 0.389902 0.386617 0.382590 -100 
-100 -100 0.432656 0.412252 0.380042 0.350393 0.328042 0.312194 0.300411 0.294583 0.292889 0.290964 0.288175 0.287924 0.289957 0.290411 0.289378 0.290573 0.293531 0.293879 0.291203 0.289281 0.288566 0.286325 0.283116 -100 
-100 -100 0.345819 0.326144 0.295855 0.269273 0.250662 0.237939 0.228384 0.224011 0.223302 0.221876 0.219223 0.218936 0.220820 0.220968 0.219522 0.220437 0.223436 0.224059 0.221980 0.221043 0.221444 0.219950 0.217045 -100 
-100 -100 -100 -100 -100 -100 -100 -100 -100 -100 -100 -100 -100 -100 -100 -100 -100 -100 -100 -100 -100 -100 -100 -100 -100 -100 
-100 -100 -100 -100 -100 -100 -100 -100 -100 -100 -100 -100 -100 -100 -100 -100 -100 -100 -100 -100 -100 -100 -100 -100 -100 -100 
-100 -100 -100 -100 -100 -100 -100 -100 -100 -100 -100 -100 -100 -100 -100 -100 -100 -100 -100 -100 -100 -100 -100 -100 -100 -100 
-100 -100 0.635109 0.606354 0.559134 0.512155 0.474687 0.449684 0.434312 0.428559 0.428355 0.428568 0.428146 0.429523 0.432099 0.432100 0.429549 0.428211 0.428663 0.427449 0.424312 0.422458 0.421215 0.417290 0.412274 -100 
-100 -100 0.683891 0.655341 0.608192 0.560807 0.522765 0.496368 0.479185 0.472492 0.472242 0.472402 0.471810 0.473642 0.476991 0.477100 0.474054 0.472657 0.473851 0.472726 0.469031 0.467474 0.467358 0.463673 0.457934 -100 
-100 -100 0.762776 0.734075 0.686408 0.637901 0.602556 0.573395 0.548677 0.540252 0.541211 0.541138 0.538538 0.540827 0.546367 0.546662 0.541973 0.540779 0.548199 0.547089 0.537311 0.535992 0.540213 0.536660 0.526626 -100 
-100 -100 0.843528 0.814061 0.764578 0.713089 0.674173 0.641361 0.613449 0.602921 0.602616 0.602034 0.599409 0.601840 0.607485 0.607927 0.603365 0.602059 0.609291 0.607958 0.597917 0.596339 0.600277 0.596581 0.586533 -100 
-100 -100 0.914733 0.884100 0.831937 0.776450 0.728903 0.692206 0.665237 0.652441 0.648795 0.647448 0.646369 0.648559 0.652375 0.652882 0.649961 0.648142 0.648566 0.646793 0.642575 0.640422 0.639959 0.635885 0.629706 -100 
-100 -100 0.967716 0.935951 0.881665 0.823752 0.774917 0.734969 0.703263 0.688190 0.683638 0.681466 0.679293 0.680871 0.684352 0.684874 0.682071 0.679972 0.679388 0.677161 0.673123 0.670715 0.670139 0.665615 0.658788 -100 
-100 -100 1.004031 0.971442 0.916312 0.859088 0.824919 0.782784 0.732694 0.714625 0.712902 0.709958 0.702508 0.703095 0.707689 0.708159 0.703773 0.701362 0.701676 0.699112 0.693730 0.691993 0.695867 0.690979 0.679123 -100 
-100 -100 1.022043 0.988962 0.932945 0.874719 0.839593 0.796554 0.745615 0.726882 0.724629 0.721321 0.713645 0.714111 0.718690 0.719156 0.714733 0.712271 0.712456 0.709585 0.703680 0.701341 0.704645 0.699456 0.687538 -100 
-100 -100 1.027538 0.994174 0.936892 0.875667 0.823494 0.780628 0.746350 0.729242 0.723013 0.719712 0.716876 0.718094 0.721795 0.722288 0.719097 0.716856 0.715905 0.712731 0.706996 0.702653 0.700166 0.694693 0.687766 -100 
-100 -100 1.028267 0.994741 0.937016 0.875424 0.821899 0.779833 0.748123 0.731729 0.724990 0.721700 0.719696 0.721319 0.725910 0.726355 0.722394 0.720426 0.720635 0.717325 0.709952 0.704337 0.700239 0.694559 0.688607 -100 
-100 -100 1.028632 0.994979 0.936704 0.876190 0.826649 0.785606 0.751746 0.735385 0.729966 0.726578 0.723475 0.725943 0.738342 0.738763 0.727308 0.725711 0.731979 0.728729 0.715022 0.708077 0.705046 0.699203 0.691470 -100 
-100 -100 1.025144 0.992078 0.934804 0.875511 0.827022 0.786818 0.753513 0.737231 0.731523 0.727749 0.724261 0.726322 0.738498 0.738898 0.727691 0.726664 0.733602 0.730762 0.717160 0.710245 0.707228 0.701400 0.693670 -100 
-100 -100 1.018761 0.986814 0.931618 0.873319 0.822117 0.782439 0.752947 0.736711 0.728792 0.724375 0.721658 0.722387 0.726753 0.727219 0.723793 0.723538 0.726025 0.723928 0.716587 0.710972 0.706848 0.701191 0.695260 -100 
-100 -100 1.015294 0.983963 0.929426 0.872446 0.822066 0.782684 0.752919 0.735750 0.726678 0.721609 0.718808 0.719568 0.724167 0.724925 0.721926 0.722449 0.725746 0.724480 0.718050 0.713354 0.710314 0.704817 0.698274 -100 
-100 -100 1.014619 0.982988 0.925437 0.869406 0.822052 0.782944 0.750430 0.731865 0.721806 0.716247 0.713664 0.715833 0.726185 0.727389 0.719903 0.720960 0.730926 0.730373 0.718722 0.714478 0.716316 0.710925 0.699662 -100 
-100 -100 0.997172 0.966342 0.910150 0.855619 0.809489 0.771029 0.738641 0.719920 0.709635 0.703768 0.700859 0.702882 0.713334 0.714868 0.707939 0.709721 0.720346 0.720234 0.708791 0.704616 0.706549 0.701206 0.689920 -100 
-100 -100 0.955743 0.926957 0.876739 0.824708 0.778594 0.741574 0.712504 0.695126 0.685762 0.679858 0.675863 0.676168 0.681048 0.682771 0.681411 0.684048 0.689194 0.689235 0.683602 0.679201 0.676622 0.671287 0.664566 -100 
-100 -100 0.899763 0.872405 0.824983 0.776145 0.733233 0.698733 0.671518 0.655734 0.648316 0.642800 0.637757 0.637647 0.642489 0.644415 0.643385 0.646374 0.651400 0.651411 0.645814 0.641019 0.638279 0.632981 0.626336 -100 
-100 -100 0.822103 0.795650 0.746538 0.701931 0.668002 0.637263 0.608673 0.595142 0.595380 0.590635 0.579873 0.580249 0.592970 0.594992 0.586107 0.588566 0.595315 0.595304 0.587739 0.583179 0.583328 0.578297 0.569094 -100 
-100 -100 0.708774 0.684118 0.638756 0.599107 0.570517 0.544451 0.519438 0.508286 0.510053 0.506227 0.495970 0.496504 0.509068 0.510913 0.501918 0.504227 0.511049 0.511178 0.503847 0.499806 0.500765 0.496404 0.487517 -100 
-100 -100 0.563155 0.541033 0.504627 0.470217 0.443208 0.422351 0.405716 0.397031 0.394497 0.391600 0.387569 0.387704 0.391890 0.393210 0.391792 0.394195 0.398895 0.399347 0.395033 0.391839 0.390971 0.387702 0.382686 -100 
-100 -100 0.431752 0.411242 0.378683 0.348978 0.326814 0.310842 0.298557 0.292388 0.290635 0.288551 0.285513 0.285348 0.287851 0.288458 0.287414 0.289238 0.293118 0.293940 0.291259 0.289462 0.289192 0.287122 0.283725 -100 
-100 -100 0.345111 0.325421 0.295072 0.268486 0.249939 0.237260 0.227669 0.223199 0.222347 0.220779 0.217987 0.217556 0.219309 0.219364 0.218005 0.219349 0.222977 0.224055 0.222235 0.221547 0.222290 0.221067 0.218291 -100 
-100 -100 -100 -100 -100 -100 -100 -100 -100 -100 -100 -100 -100 -100 -100 -100 -100 -100 -100 -100 -100 -100 -100 -100 -100 -100 
-100 -100 -100 -100 -100 -100 -100 -100 -100 -100 -100 -100 -100 -100 -100 -100 -100 -100 -100 -100 -100 -100 -100 -100 -100 -100 
-100 -100 -100 -100 -100 -100 -100 -100 -100 -100 -100 -100 -100 -100 -100 -100 -100 -100 -100 -100 -100 -100 -100 -100 -100 -100 
-100 -100 0.632038 0.603130 0.555670 0.508457 0.470791 0.445556 0.429870 0.423827 0.423515 0.423948 0.424052 0.426052 0.429153 0.429465 0.427022 0.425643 0.425984 0.424640 0.421397 0.419495 0.418228 0.414261 0.409196 -100 
-100 -100 0.680758 0.652070 0.604702 0.557089 0.518826 0.492141 0.474564 0.467500 0.467078 0.467436 0.467385 0.469867 0.473766 0.474223 0.471335 0.469945 0.471076 0.469851 0.466059 0.464456 0.464325 0.460616 0.454847 -100 
-100 -100 0.759478 0.730650 0.682780 0.634042 0.598442 0.568933 0.543745 0.534871 0.535587 0.535688 0.533644 0.536598 0.542690 0.543376 0.538925 0.537805 0.545211 0.544018 0.534122 0.532720 0.536898 0.533322 0.523269 -100 
-100 -100 0.840018 0.810407 0.760683 0.708918 0.669707 0.636537 0.608173 0.597231 0.596709 0.596300 0.594198 0.597258 0.603436 0.604280 0.599979 0.598761 0.605968 0.604515 0.594281 0.592522 0.596329 0.592562 0.582474 -100 
-100 -100 0.910983 0.880156 0.827675 0.771842 0.723976 0.686962 0.659660 0.646606 0.642882 0.641723 0.641080 0.643812 0.648123 0.648995 0.646283 0.644505 0.644826 0.642827 0.638288 0.635805 0.635072 0.630818 0.624541 -100 
-100 -100 0.963622 0.931625 0.876963 0.818663 0.769514 0.729324 0.697431 0.682279 0.677803 0.675847 0.674020 0.676033 0.679935 0.680773 0.678133 0.676003 0.675191 0.672606 0.668112 0.665210 0.664205 0.659372 0.652372 -100 
-100 -100 0.999459 0.966623 0.911104 0.853489 0.819024 0.776710 0.726544 0.708519 0.706985 0.704285 0.697126 0.698091 0.703061 0.703823 0.699568 0.697044 0.696971 0.693927 0.688007 0.685648 0.688971 0.683669 0.671564 -100 
-100 -100 1.016957 0.983623 0.927206 0.868587 0.833170 0.789968 0.738956 0.720261 0.718196 0.715159 0.707835 0.708765 0.713793 0.714591 0.710287 0.707660 0.707379 0.703941 0.697395 0.694322 0.696980 0.691317 0.679122 -100 
-100 -100 1.022010 0.988373 0.930659 0.869020 0.816535 0.773454 0.739011 0.721820 0.715680 0.712673 0.710355 0.712252 0.716598 0.717516 0.714455 0.712036 0.710629 0.706828 0.700326 0.695160 0.691957 0.685988 0.678802 -100 
-100 -100 1.022426 0.988612 0.930423 0.868382 0.814486 0.772125 0.740135 0.723507 0.716739 0.713758 0.712437 0.714960 0.720385 0.721370 0.717587 0.715446 0.715195 0.711236 0.703060 0.696588 0.691754 0.685588 0.679401 -100 
-100 -100 1.022610 0.988666 0.929918 0.868927 0.818941 0.777532 0.743311 0.726590 0.721028 0.717942 0.715628 0.719133 0.732472 0.733534 0.722355 0.720630 0.726436 0.722558 0.708091 0.700296 0.696526 0.690211 0.682266 -100 
-100 -100 1.018962 0.985645 0.927957 0.868239 0.819321 0.778721 0.744975 0.728231 0.722284 0.718771 0.716080 0.719215 0.732382 0.733499 0.722656 0.721606 0.728182 0.724787 0.710458 0.702704 0.698949 0.692652 0.684707 -100 
-100 -100 1.012430 0.980304 0.924824 0.866235 0.814724 0.774654 0.744634 0.727846 0.719607 0.715367 0.713372 0.715131 0.720513 0.721733 0.718750 0.718643 0.720987 0.718454 0.710405 0.703969 0.699125 0.692984 0.686809 -100 
-100 -100 1.008927 0.977497 0.922814 0.865686 0.815112 0.775360 0.745008 0.727214 0.717723 0.712733 0.710556 0.712246 0.717819 0.719352 0.716901 0.717771 0.721150 0.719608 0.712555 0.707095 0.703374 0.697389 0.690574 -100 
-100 -100 1.008407 0.976735 0.919140 0.863061 0.815596 0.776129 0.742966 0.723697 0.713098 0.707522 0.705486 0.708478 0.719741 0.721722 0.714876 0.716463 0.726709 0.726056 0.713923 0.709011 0.710223 0.704371 0.692847 -100 
-100 -100 0.991345 0.960486 0.904260 0.849673 0.803412 0.764578 0.731524 0.712079 0.701205 0.695244 0.692762 0.695468 0.706716 0.709008 0.702798 0.705261 0.716344 0.716299 0.704510 0.699774 0.701164 0.695429 0.683917 -100 
-100 -100 0.950480 0.921633 0.871313 0.819141 0.772800 0.735361 0.705647 0.687571 0.677640 0.671576 0.667862 0.668695 0.674230 0.676660 0.676084 0.679519 0.685284 0.685529 0.679668 0.674820 0.671819 0.666183 0.659289 -100 
-100 -100 0.895066 0.867618 0.820039 0.770985 0.727768 0.692812 0.664960 0.648476 0.640468 0.634755 0.629933 0.630250 0.635617 0.638191 0.637976 0.641821 0.647551 0.647874 0.642176 0.637066 0.634027 0.628537 0.621794 -100 
-100 -100 0.817938 0.791384 0.742094 0.697241 0.662961 0.631772 0.602590 0.588359 0.587950 0.582998 0.572479 0.573210 0.586305 0.588892 0.580829 0.584143 0.591613 0.591986 0.584447 0.579713 0.579699 0.574586 0.565353 -100 
-100 -100 0.705126 0.680376 0.634839 0.594959 0.566055 0.539621 0.514120 0.502368 0.503554 0.499543 0.489486 0.490276 0.503074 0.505342 0.497032 0.500091 0.507582 0.508129 0.500923 0.496841 0.497766 0.493436 0.484583 -100 
-100 -100 0.560050 0.537835 0.501268 0.466672 0.439467 0.418389 0.401448 0.392383 0.389482 0.386429 0.382453 0.382689 0.386969 0.388487 0.387470 0.390422 0.395698 0.396558 0.392446 0.389351 0.388595 0.385460 0.380542 -100 
-100 -100 0.429108 0.408520 0.375831 0.346000 0.323754 0.307737 0.295381 0.289078 0.287143 0.284934 0.281827 0.281571 0.283961 0.284530 0.283627 0.285795 0.290130 0.291337 0.288937 0.287380 0.287359 0.285518 0.282270 -100 
-100 -100 0.342757 0.323007 0.292559 0.265893 0.247345 0.234747 0.225261 0.220836 0.219931 0.218257 0.215305 0.214632 0.216110 0.215964 0.214575 0.216121 0.220114 0.221556 0.220069 0.219724 0.220811 0.219876 0.217276 -100 
-100 -100 -100 -100 -100 -100 -100 -100 -100 -100 -100 -100 -100 -100 -100 -100 -100 -100 -100 -100 -100 -100 -100 -100 -100 -100 
-100 -100 -100 -100 -100 -100 -100 -100 -100 -100 -100 -100 -100 -100 -100 -100 -100 -100 -100 -100 -100 -100 -100 -100 -100 -100 
-100 -100 -100 -100 -100 -100 -100 -100 -100 -100 -100 -100 -100 -100 -100 -100 -100 -100 -100 -100 -100 -100 -100 -100 -100 -100 
-100 -100 0.629181 0.600103 0.552331 0.504752 0.466509 0.441101 0.425582 0.419459 0.418945 0.419473 0.419968 0.422168 0.425264 0.425702 0.423501 0.422085 0.421974 0.420536 0.417564 0.415567 0.413871 0.409841 0.405109 -100 
-100 -100 0.677893 0.649054 0.601374 0.553298 0.513981 0.487099 0.470084 0.462907 0.461898 0.462337 0.463032 0.465695 0.469283 0.469874 0.467535 0.466096 0.466220 0.464920 0.461972 0.460247 0.459085 0.455341 0.450560 -100 
-100 -100 0.756523 0.727549 0.679161 0.629477 0.588251 0.558535 0.538255 0.529297 0.527790 0.527960 0.528386 0.531592 0.536134 0.536958 0.534183 0.532744 0.533828 0.532560 0.528716 0.527127 0.527111 0.523532 0.517834 -100 
-100 -100 0.837015 0.807251 0.756984 0.704210 0.659150 0.625760 0.602496 0.591491 0.588742 0.588402 0.588801 0.592147 0.596811 0.597805 0.595175 0.593637 0.594427 0.592878 0.588751 0.586743 0.586282 0.582489 0.576789 -100 
-100 -100 0.907860 0.876882 0.824000 0.767463 0.717491 0.680253 0.654458 0.641390 0.636825 0.635766 0.636239 0.639256 0.643228 0.644279 0.642262 0.640479 0.639684 0.637551 0.633805 0.630931 0.628617 0.624265 0.619366 -100 
-100 -100 0.960075 0.927924 0.872795 0.813430 0.760713 0.720341 0.691422 0.676549 0.671087 0.669281 0.668909 0.671362 0.675053 0.676097 0.674124 0.672070 0.670552 0.667751 0.663446 0.659806 0.656791 0.651777 0.646375 -100 
-100 -100 0.995068 0.962049 0.905460 0.844914 0.793353 0.750929 0.717049 0.700548 0.695230 0.692785 0.690664 0.692553 0.696443 0.697459 0.694994 0.692620 0.690874 0.687505 0.682368 0.678394 0.676198 0.670632 0.663411 -100 
-100 -100 1.012155 0.978653 0.921207 0.859684 0.807162 0.763859 0.729168 0.711990 0.706142 0.703366 0.701105 0.703007 0.706981 0.708050 0.705551 0.703047 0.701046 0.697241 0.691452 0.686733 0.683868 0.677914 0.670561 -100 
-100 -100 1.017089 0.983383 0.925406 0.862828 0.806866 0.763640 0.732161 0.715219 0.708106 0.705271 0.704436 0.706875 0.710833 0.712017 0.709906 0.707495 0.705241 0.701111 0.694742 0.688781 0.683619 0.677398 0.671628 -100 
-100 -100 1.016750 0.983001 0.924943 0.862454 0.806485 0.763962 0.733610 0.716984 0.709579 0.706727 0.706360 0.709207 0.713582 0.714843 0.712606 0.710389 0.708588 0.704329 0.697123 0.690305 0.684267 0.677894 0.672533 -100 
-100 -100 1.015216 0.981584 0.923686 0.862083 0.807881 0.766286 0.735890 0.719455 0.712210 0.709204 0.708572 0.711647 0.717589 0.718911 0.715400 0.713600 0.713657 0.709532 0.700598 0.693174 0.687200 0.680745 0.674980 -100 
-100 -100 1.011411 0.978442 0.921697 0.861431 0.808393 0.767592 0.737574 0.721084 0.713465 0.709998 0.708907 0.711560 0.717278 0.718667 0.715572 0.714498 0.715344 0.711733 0.702992 0.695632 0.689699 0.683260 0.677481 -100 
-100 -100 1.005962 0.974067 0.919231 0.860509 0.807764 0.767500 0.738324 0.721427 0.712733 0.708516 0.706990 0.708802 0.712753 0.714288 0.713260 0.713243 0.713937 0.711216 0.704495 0.697829 0.691895 0.685558 0.680145 -100 
-100 -100 1.001816 0.970744 0.917204 0.860030 0.808438 0.768493 0.738854 0.721100 0.711392 0.706378 0.704318 0.705750 0.709720 0.711554 0.711188 0.712377 0.714404 0.712734 0.706813 0.700940 0.695833 0.689628 0.683782 -100 
-100 -100 0.996564 0.965895 0.912488 0.856658 0.806806 0.767170 0.736385 0.717635 0.707040 0.701362 0.698943 0.700605 0.706197 0.708418 0.707386 0.709625 0.714064 0.713378 0.707046 0.701859 0.698323 0.692271 0.685235 -100 
-100 -100 0.979769 0.949901 0.897859 0.843488 0.794810 0.755786 0.725108 0.706180 0.695269 0.689164 0.686259 0.687565 0.693072 0.695579 0.695231 0.698426 0.703825 0.703827 0.697878 0.692910 0.689579 0.683677 0.676696 -100 
-100 -100 0.943968 0.915469 0.866415 0.814108 0.766643 0.728958 0.699955 0.681882 0.671435 0.665230 0.661694 0.662088 0.665830 0.668505 0.670158 0.674160 0.679051 0.679415 0.674679 0.669499 0.665103 0.659352 0.653620 -100 
-100 -100 0.889234 0.862046 0.815499 0.766214 0.721777 0.686534 0.659325 0.642586 0.633316 0.627454 0.623548 0.623716 0.627343 0.630150 0.632162 0.636534 0.641697 0.642205 0.637443 0.632064 0.627632 0.622110 0.616678 -100 
-100 -100 0.806778 0.780933 0.736728 0.691672 0.652658 0.621196 0.596041 0.581288 0.574588 0.569473 0.564735 0.565136 0.570338 0.573120 0.573538 0.577821 0.583762 0.584371 0.579008 0.573917 0.570906 0.565838 0.559699 -100 
-100 -100 0.694411 0.670326 0.629711 0.589617 0.556117 0.529449 0.507921 0.495702 0.490734 0.486570 0.482192 0.482658 0.487674 0.490054 0.489965 0.493871 0.499772 0.500570 0.495636 0.491309 0.489274 0.485050 0.479388 -100 
-100 -100 0.555523 0.533433 0.497493 0.462646 0.434494 0.413262 0.396905 0.387665 0.383631 0.380465 0.377363 0.377488 0.380380 0.381895 0.382332 0.385548 0.390465 0.391579 0.388335 0.385325 0.383761 0.380788 0.376983 -100 
-100 -100 0.425653 0.405027 0.372433 0.342397 0.319742 0.303681 0.291586 0.285256 0.282922 0.280627 0.277725 0.277305 0.279092 0.279539 0.279061 0.281351 0.285697 0.287152 0.285237 0.283923 0.283852 0.282214 0.279407 -100 
-100 -100 0.339677 0.319822 0.289222 0.262367 0.243685 0.231117 0.221770 0.217427 0.216485 0.214743 0.211678 0.210770 0.211930 0.211576 0.210137 0.211720 0.215846 0.217525 0.216378 0.216357 0.217699 0.216994 0.214588 -100 
-100 -100 -100 -100 -100 -100 -100 -100 -100 -100 -100 -100 -100 -100 -100 -100 -100 -100 -100 -100 -100 -100 -100 -100 -100 -100 
-100 -100 -100 -100 -100 -100 -100 -100 -100 -100 -100 -100 -100 -100 -100 -100 -100 -100 -100 -100 -100 -100 -100 -100 -100 -100 
-100 -100 -100 -100 -100 -100 -100 -100 -100 -100 -100 -100 -100 -100 -100 -100 -100 -100 -100 -100 -100 -100 -100 -100 -100 -100 
-100 -100 -100 -100 -100 -100 -100 -100 -100 -100 -100 -100 -100 -100 -100 -100 -100 -100 -100 -100 -100 -100 -100 -100 -100 -100 
-100 -100 -100 -100 -100 -100 -100 -100 -100 -100 -100 -100 -100 -100 -100 -100 -100 -100 -100 -100 -100 -100 -100 -100 -100 -100 
-100 -100 -100 -100 -100 -100 -100 -100 -100 -100 -100 -100 -100 -100 -100 -100 -100 -100 -100 -100 -100 -100 -100 -100 -100 -100 
-100 -100 -100 -100 -100 -100 -100 -100 -100 -100 -100 -100 -100 -100 -100 -100 -100 -100 -100 -100 -100 -100 -100 -100 -100 -100 
-100 -100 -100 -100 -100 -100 -100 -100 -100 -100 -100 -100 -100 -100 -100 -100 -100 -100 -100 -100 -100 -100 -100 -100 -100 -100 
-100 -100 -100 -100 -100 -100 -100 -100 -100 -100 -100 -100 -100 -100 -100 -100 -100 -100 -100 -100 -100 -100 -100 -100 -100 -100 
-100 -100 -100 -100 -100 -100 -100 -100 -100 -100 -100 -100 -100 -100 -100 -100 -100 -100 -100 -100 -100 -100 -100 -100 -100 -100 
-100 -100 -100 -100 -100 -100 -100 -100 -100 -100 -100 -100 -100 -100 -100 -100 -100 -100 -100 -100 -100 -100 -100 -100 -100 -100 
-100 -100 -100 -100 -100 -100 -100 -100 -100 -100 -100 -100 -100 -100 -100 -100 -100 -100 -100 -100 -100 -100 -100 -100 -100 -100 
-100 -100 -100 -100 -100 -100 -100 -100 -100 -100 -100 -100 -100 -100 -100 -100 -100 -100 -100 -100 -100 -100 -100 -100 -100 -100 
-100 -100 -100 -100 -100 -100 -100 -100 -100 -100 -100 -100 -100 -100 -100 -100 -100 -100 -100 -100 -100 -100 -100 -100 -100 -100 
-100 -100 -100 -100 -100 -100 -100 -100 -100 -100 -100 -100 -100 -100 -100 -100 -100 -100 -100 -100 -100 -100 -100 -100 -100 -100 
-100 -100 -100 -100 -100 -100 -100 -100 -100 -100 -100 -100 -100 -100 -100 -100 -100 -100 -100 -100 -100 -100 -100 -100 -100 -100 
-100 -100 -100 -100 -100 -100 -100 -100 -100 -100 -100 -100 -100 -100 -100 -100 -100 -100 -100 -100 -100 -100 -100 -100 -100 -100 
-100 -100 -100 -100 -100 -100 -100 -100 -100 -100 -100 -100 -100 -100 -100 -100 -100 -100 -100 -100 -100 -100 -100 -100 -100 -100 
-100 -100 -100 -100 -100 -100 -100 -100 -100 -100 -100 -100 -100 -100 -100 -100 -100 -100 -100 -100 -100 -100 -100 -100 -100 -100 
-100 -100 -100 -100 -100 -100 -100 -100 -100 -100 -100 -100 -100 -100 -100 -100 -100 -100 -100 -100 -100 -100 -100 -100 -100 -100 
-100 -100 -100 -100 -100 -100 -100 -100 -100 -100 -100 -100 -100 -100 -100 -100 -100 -100 -100 -100 -100 -100 -100 -100 -100 -100 
-100 -100 -100 -100 -100 -100 -100 -100 -100 -100 -100 -100 -100 -100 -100 -100 -100 -100 -100 -100 -100 -100 -100 -100 -100 -100 
-100 -100 -100 -100 -100 -100 -100 -100 -100 -100 -100 -100 -100 -100 -100 -100 -100 -100 -100 -100 -100 -100 -100 -100 -100 -100 
-100 -100 -100 -100 -100 -100 -100 -100 -100 -100 -100 -100 -100 -100 -100 -100 -100 -100 -100 -100 -100 -100 -100 -100 -100 -100 
-100 -100 -100 -100 -100 -100 -100 -100 -100 -100 -100 -100 -100 -100 -100 -100 -100 -100 -100 -100 -100 -100 -100 -100 -100 -100 
-100 -100 -100 -100 -100 -100 -100 -100 -100 -100 -100 -100 -100 -100 -100 -100 -100 -100 -100 -100 -100 -100 -100 -100 -100 -100 
-100 -100 -100 -100 -100 -100 -100 -100 -100 -100 -100 -100 -100 -100 -100 -100 -100 -100 -100 -100 -100 -100 -100 -100 -100 -100 
