# Supplementary material for: A computational model of spatio-temporal cardiac intracellular calcium handling with realistic structure and spatial flux distribution from sarcoplasmic reticulum and t-tubule reconstructions
Source: PLoS Comput Biol. 2017 Aug 31;13(8):e1005714. doi: 10.1371/journal.pcbi.1005714 (PMC5597258; doi:10.1371/journal.pcbi.1005714)
Supplement: S1 Code — Code provided in C/C++ and includes the structural datasets used in this study. Documentation is provided on use of and updating the code. Updates may also be available on Michael Colman’s website, http://www.physicsoftheheart.com and github repository: https://github.com/michaelcolman/CODE---PLOS-Comp-Biol-2017-Model-SR. (ZIP) [file pcbi.1005714.s001.zip › PLOS_SR_Clean/Spatial_diff_out/CaSR_1D_output_0040.dat]

547.538584
548.083363
548.968487
550.110191
551.462744
552.902438
554.303005
555.699026
557.135221
558.568772
559.925279
561.282710
562.731161
564.231980
565.676171
567.081982
568.457690
569.735452
570.825667
571.773356
572.622683
573.299106
573.651107
546.080182
546.789292
547.836320
549.035681
550.394966
551.896946
553.341006
554.706219
556.090559
557.557765
558.944366
560.263339
561.660905
563.209302
564.701792
566.087220
567.424173
568.746571
569.882919
570.816319
571.645579
572.405150
572.845469
543.374172
544.368685
545.671919
546.948690
548.295545
549.925905
551.459592
552.766071
554.042987
555.592336
557.040253
558.275523
559.549804
561.202244
562.796373
564.141613
565.393232
566.814898
568.039607
568.937168
569.708877
570.632351
571.236917
540.279788
541.533537
543.038016
544.364019
545.687260
547.466977
549.095333
550.361886
551.539141
553.189254
554.683453
555.827605
556.965045
558.730279
560.407238
561.711519
562.876617
564.418721
565.730651
566.601169
567.312801
568.410675
569.157959
537.969440
539.113063
540.588941
541.981839
543.425729
545.189304
546.836294
548.194762
549.487040
551.059293
552.496301
553.665517
554.875762
556.531822
558.142159
559.476957
560.730416
562.221591
563.529905
564.486628
565.328627
566.377677
567.084489
535.740406
536.800505
538.233996
539.651725
541.159278
542.941185
544.635522
546.082893
547.458168
548.990467
550.387648
551.563832
552.795025
554.375522
555.929607
557.264899
558.554079
560.029471
561.355655
562.383738
563.310493
564.345016
565.031511
533.267069
534.408636
535.885223
537.277089
538.744711
540.624079
542.417291
543.893026
545.254096
546.830544
548.239958
549.357260
550.502042
552.111445
553.679628
554.958095
556.178617
557.723926
559.121792
560.156783
561.066255
562.193381
562.958812
531.020705
532.296035
533.827078
535.165175
536.539952
538.528346
540.397265
541.857137
543.158421
544.820202
546.264766
547.318079
548.350563
550.041537
551.640035
552.845736
553.958617
555.604054
557.070150
558.079463
558.922752
560.175568
561.031302
529.899592
531.019912
532.467399
533.836694
535.293789
537.164271
538.946626
540.424483
541.808376
543.410833
544.839948
545.979088
547.132112
548.712045
550.224387
551.452782
552.647513
554.188149
555.596008
556.659237
557.606834
558.761273
559.534671
529.079047
530.104163
531.502125
532.898008
534.391207
536.165513
537.855051
539.304144
540.709660
542.296795
543.750016
544.973569
546.209390
547.726683
549.176634
550.404219
551.622857
553.089837
554.450146
555.534378
556.526030
557.620133
558.340342
528.112203
529.213164
530.663123
532.054203
533.500488
535.272727
536.929214
538.289991
539.612449
541.273711
542.812893
544.053982
545.260216
546.811432
548.263673
549.425825
550.556967
552.041575
553.413785
554.453555
555.385025
556.533692
557.309687
527.316078
528.550951
530.073666
531.442953
532.813887
534.639533
536.295394
537.565936
538.777390
540.548193
542.170206
543.394825
544.523009
546.146244
547.610679
548.683694
549.685979
551.230063
552.626849
553.601577
554.433213
555.679342
556.529404
527.438605
528.551273
530.021421
531.437737
532.897478
534.649926
536.262351
537.582802
538.897543
540.583591
542.162277
543.443629
544.661429
546.171637
547.543665
548.618439
549.674776
551.099010
552.422786
553.431918
554.346890
555.477675
556.235878
527.716043
528.771953
530.227576
531.689097
533.213018
534.952421
536.571670
537.950181
539.331823
540.979641
542.536558
543.841200
545.084429
546.512484
547.807447
548.853743
549.905836
551.254981
552.536110
553.562973
554.511654
555.571536
556.271519
527.781566
528.949521
530.491346
531.970266
533.484053
535.304640
536.993519
538.377926
539.731453
541.444886
543.047193
544.316041
545.481725
546.917885
548.192034
549.139453
550.072548
551.443413
552.746629
553.729904
554.610913
555.713522
556.462292
528.030640
529.356113
530.990512
532.462301
533.929944
535.869622
537.641116
539.016042
540.311340
542.139580
543.804349
545.026218
546.087053
547.580629
548.854359
549.690144
550.464174
551.888340
553.204576
554.103385
554.864098
556.044701
556.857041
529.281332
530.468582
532.034954
533.549038
535.121427
537.019384
538.795363
540.273973
541.710804
543.476061
545.103619
546.380443
547.532209
548.920594
550.119755
550.979031
551.812620
553.063787
554.237188
555.105706
555.900112
556.940263
557.649916
530.684028
531.787498
533.303142
534.832953
536.457709
538.348941
540.152385
541.720396
543.256291
545.002072
546.618877
547.941045
549.148884
550.481190
551.639112
552.515753
553.364371
554.475919
555.509383
556.306643
557.069549
558.007718
558.646118
531.799908
532.983065
534.531122
536.023784
537.597484
539.557231
541.433828
543.025288
544.557122
546.372205
548.039069
549.356966
550.533369
551.901288
553.076387
553.913613
554.680445
555.754096
556.712594
557.378009
558.007332
558.958458
559.632359
532.988772
534.269652
535.820676
537.227957
538.695105
540.734485
542.666545
544.246825
545.731532
547.645140
549.365131
550.661446
551.777679
553.219864
554.423403
555.208762
555.870917
556.964423
557.879348
558.414603
558.884333
559.883837
560.595152
535.019138
536.024785
537.357647
538.725704
540.253247
542.158257
544.007484
545.651966
547.261036
549.083298
550.738620
552.095518
553.324094
554.677123
555.819585
556.662784
557.422668
558.385553
559.192559
559.748381
560.286111
561.088466
561.631616
536.796143
537.527612
538.641437
539.973192
541.531806
543.312533
545.084233
546.782743
548.477501
550.213459
551.807923
553.221168
554.535689
555.813520
556.907549
557.815696
558.660640
559.528409
560.265144
560.865541
561.453001
562.078977
562.466433
537.700876
538.314095
539.341442
540.654337
542.204237
543.924736
545.670250
547.390519
549.104310
550.799303
552.375958
553.814358
555.152564
556.398322
557.483949
558.426037
559.297882
560.128440
560.850575
561.475778
562.066053
562.606814
562.929123
546.069152
546.777979
547.824126
549.021003
550.374813
551.868336
553.302644
554.659606
556.040260
557.509429
558.902624
560.230446
561.635906
563.188935
564.681426
566.061067
567.386030
568.691078
569.806751
570.719458
571.531706
572.279495
572.713597
544.007217
545.035506
546.343732
547.588371
548.888150
550.515913
552.039361
553.310105
554.550073
556.125713
557.598109
558.827880
560.083652
561.772862
563.389648
564.716360
565.927590
567.348860
568.557425
569.405613
570.120757
571.050917
571.669322
540.089608
541.822370
543.598583
544.848992
545.937418
547.914558
549.630452
550.702039
551.585475
553.479554
555.122959
556.110535
556.970126
559.039977
560.921277
562.112906
563.021438
564.772495
566.181270
566.858916
567.280837
568.659413
569.651008
535.593837
538.236549
540.469557
541.643607
542.314092
544.852652
546.818055
547.662049
547.985819
550.430291
552.283393
552.966153
553.180261
555.871653
558.052676
559.053908
559.454175
561.756500
563.417421
563.882862
563.790338
565.839308
567.237389
534.141078
536.096166
538.099068
539.464745
540.631541
542.786149
544.655866
545.770507
546.643068
548.580647
550.221415
551.105248
551.857601
553.962382
555.890009
557.052273
557.932603
559.790853
561.317926
562.042872
562.516296
564.074049
565.223767
532.351450
533.960349
535.792598
537.214518
538.569908
540.624681
542.514313
543.829942
544.968488
546.695803
548.208026
549.171866
550.114298
551.958642
553.730254
554.941574
555.995101
557.703990
559.201598
560.088815
560.813944
562.190804
563.214965
529.346209
531.257502
533.202499
534.489166
535.615459
537.967758
540.077594
541.393859
542.398547
544.302096
545.862347
546.651229
547.310616
549.364106
551.227916
552.288179
553.090347
555.062898
556.732710
557.557308
558.103279
559.767197
560.992386
526.100263
528.696833
530.872014
531.922152
532.489257
535.423717
537.808295
538.988762
539.558027
541.926778
543.644688
544.160707
544.205996
546.829294
548.907211
549.717344
549.942704
552.489095
554.412833
555.047034
555.075198
557.347227
558.901656
525.988064
527.866022
529.771577
531.030471
532.143363
534.487669
536.591739
537.911565
538.935796
540.873381
542.468371
543.285487
543.949610
545.964403
547.763599
548.762448
549.529324
551.502874
553.195839
554.055346
554.639896
556.336546
557.578135
525.720976
527.252786
529.008996
530.386446
531.722653
533.767118
535.650282
536.965642
538.129489
539.933749
541.533679
542.565261
543.519000
545.274556
546.907520
547.979959
548.944869
550.662345
552.218541
553.176406
553.972951
555.422862
556.492431
524.360941
526.170937
528.063568
529.385731
530.548187
532.700185
534.562930
535.656959
536.537156
538.614044
540.417259
541.425392
542.211827
544.154380
545.848228
546.769497
547.481981
549.377443
551.013778
551.842794
552.412983
554.100473
555.339731
522.693732
525.144712
527.287623
528.458866
529.171833
531.740422
533.711828
534.508355
534.797454
537.459755
539.540807
540.387336
540.669265
543.115084
544.975451
545.632263
545.765906
548.164196
549.990020
550.581138
550.598497
552.858298
554.405786
523.711349
525.538170
527.462383
528.821172
530.000293
532.121415
533.925316
534.964777
535.826678
537.937500
539.799453
540.861493
541.663476
543.557286
545.159494
545.978524
546.602898
548.438726
550.035276
550.838574
551.391362
553.060760
554.285629
524.401738
525.970841
527.802683
529.272618
530.657541
532.631246
534.389341
535.584464
536.697897
538.590791
540.338127
541.495873
542.485876
544.129121
545.565677
546.417404
547.190018
548.797049
550.290502
551.205910
551.968331
553.381693
554.427650
523.936731
525.868214
527.897120
529.326607
530.556789
532.764457
534.658066
535.776493
536.698493
538.822037
540.686420
541.730965
542.481626
544.290188
545.759785
546.395948
546.845261
548.678957
550.304121
551.116435
551.659475
553.295536
554.500272
523.200757
525.851523
528.175338
529.464550
530.256844
532.981079
535.100762
536.034043
536.447263
539.135113
541.231275
542.066571
542.274851
544.572077
546.187045
546.501938
546.277908
548.674554
550.515788
551.088791
551.073224
553.252375
554.750261
525.430049
527.397366
529.468854
530.940613
532.228618
534.524940
536.523898
537.750022
538.761175
540.934364
542.823553
543.878645
544.616267
546.371609
547.761856
548.307023
548.651720
550.356867
551.843526
552.529703
552.975121
554.550153
555.723607
527.326764
528.986918
530.913206
532.457783
533.938425
536.094782
538.077680
539.499491
540.795549
542.775630
544.570444
545.756256
546.727184
548.257566
549.536305
550.213070
550.781916
552.127080
553.340046
553.994844
554.549894
555.847217
556.841691
527.964556
529.966325
532.030893
533.460776
534.723324
537.124618
539.275399
540.670229
541.826728
544.027598
545.943240
547.069330
547.880188
549.583924
550.942135
551.520279
551.870396
553.300674
554.461909
554.858145
555.078197
556.588037
557.745476
528.279147
530.965767
533.229413
534.415653
535.136407
538.051343
540.427180
541.670680
542.378763
545.086056
547.209292
548.179407
548.552841
550.711430
552.236623
552.613729
552.453799
554.299214
555.540127
555.600238
555.165252
557.222773
558.658772
531.766418
533.516745
535.310280
536.608161
537.833538
540.147055
542.252494
543.724579
544.988926
547.166148
549.046230
550.230350
551.122730
552.786283
554.099370
554.717340
555.097744
556.381222
557.358923
557.658205
557.802861
559.112154
560.086888
534.806319
535.840114
537.173562
538.513774
540.008542
541.940249
543.813267
545.453714
547.047742
548.902826
550.579924
551.927879
553.134683
554.507574
555.655790
556.471594
557.188740
558.150988
558.941171
559.445695
559.924842
560.739406
561.302476
536.280654
537.013932
538.136714
539.475075
541.034725
542.822435
544.607443
546.312884
548.007730
549.747454
551.349245
552.763305
554.072040
555.346042
556.438249
557.338066
558.168018
559.023644
559.752277
560.339907
560.911139
561.531242
561.923648
543.340114
544.334025
545.635210
546.905154
548.235430
549.838898
551.341107
552.620965
553.886189
555.442504
556.912304
558.176303
559.475972
561.143372
562.738284
564.066623
565.281935
566.650061
567.810584
568.644265
569.364263
570.252539
570.838430
540.069486
541.801915
543.577105
544.823402
545.900643
547.858179
549.550606
550.602367
551.477032
553.376602
555.036524
556.045147
556.923101
559.003536
560.885577
562.066236
562.950414
564.664344
566.028223
566.661431
567.047777
568.403290
569.383325
532.973461
536.919378
539.765565
540.719263
540.682496
543.922392
546.156109
546.556435
546.020029
549.269197
551.488126
551.756274
551.081686
554.709542
557.366361
558.063264
557.684593
560.708718
562.649670
562.667770
561.718623
564.655842
566.628017
522.609418
531.263573
535.564057
535.774269
532.495340
539.146930
542.344534
541.663121
537.368210
544.346760
547.564701
546.577848
541.725095
549.510183
553.430076
553.210743
549.344659
555.915550
558.868371
557.818426
553.126337
560.048790
563.508590
526.104296
530.423395
533.592110
534.640353
534.627295
538.138777
540.599859
541.021394
540.417519
543.765662
546.002684
546.092813
545.220242
548.959343
551.718770
552.343074
551.868087
555.086087
557.211329
557.247069
556.299662
559.527367
561.759791
526.002444
528.889384
531.483963
532.763485
533.588229
536.363272
538.674613
539.660292
540.162350
542.486010
544.285999
544.757309
544.926078
547.525737
549.777512
550.663323
551.059211
553.437579
555.319061
555.837783
555.945055
558.183989
559.912709
521.227019
525.386729
528.375430
529.157322
528.861555
532.845628
535.776200
536.591545
536.310976
539.475696
541.510455
541.418854
540.377899
544.080948
546.743503
547.141438
546.401838
549.943784
552.352438
552.526267
551.628836
555.043040
557.395049
512.970610
521.282855
525.301897
524.977194
520.766346
528.702753
532.816940
532.858245
529.382479
535.777259
538.602999
537.272035
532.035135
539.864991
543.644777
542.943696
538.246776
545.754211
549.289858
548.452043
543.728145
551.131676
554.867339
517.877926
521.978811
524.905913
525.649668
525.338666
529.316376
532.244861
533.063363
532.800043
536.012037
538.100063
538.050273
537.017634
540.666167
543.244747
543.562630
542.776838
546.333066
548.784906
549.006768
548.154067
551.610085
553.986278
519.450435
522.165203
524.609979
525.812896
526.614949
529.375101
531.674438
532.644279
533.153882
535.598979
537.539366
538.126662
538.339129
540.796653
542.845362
543.532994
543.800335
546.231419
548.220485
548.836509
549.025088
551.363464
553.155122
516.648568
520.517763
523.395437
524.337189
524.324328
527.804104
530.224648
530.556232
529.859737
533.490809
536.021747
536.369011
535.674821
539.079913
541.444494
541.674547
540.881633
544.285286
546.631175
546.805787
545.940119
549.375538
551.742338
510.502273
518.168320
522.062849
522.190362
519.006131
525.604782
528.743206
527.845202
523.145925
530.762964
534.466336
533.898723
529.570258
536.616822
539.922795
539.060060
534.455883
541.581948
544.921187
544.017978
539.301445
546.660765
550.378387
516.034494
519.926689
522.851414
523.851307
523.868571
527.297802
529.629937
529.877490
529.143175
532.824665
535.443236
535.870055
535.204667
538.545744
540.794894
540.897476
539.996571
543.341835
545.655668
545.809484
544.927174
548.341911
550.694095
518.205795
520.967075
523.522077
524.881415
525.790458
528.403906
530.478791
531.232350
531.621552
534.221024
536.395204
537.192400
537.501986
539.790132
541.565112
541.958587
541.976497
544.318637
546.273460
546.868203
547.036438
549.327616
551.087206
515.959500
520.115822
523.232530
524.314814
524.349436
527.929438
530.398046
530.771476
530.156856
533.797907
536.379862
536.771560
536.040306
539.277686
541.331472
541.111014
539.835037
543.368943
545.844793
546.081972
545.243914
548.597092
550.909065
510.289169
518.618369
522.884294
523.136083
519.879650
526.836336
530.228287
529.569935
525.184628
532.647855
536.287439
535.678587
531.239353
538.116091
541.062913
539.544375
533.911294
541.682215
545.336705
544.558886
539.953885
547.124509
550.749182
517.441023
521.662457
524.846439
525.977293
526.067576
529.755659
532.355763
532.860569
532.350460
536.035114
538.637707
539.045223
538.306492
541.478237
543.440084
543.122371
541.736361
545.125040
547.443205
547.534027
546.582646
549.878542
552.167513
521.027745
523.982230
526.696937
528.131073
529.108741
531.973028
534.350783
535.407445
536.043203
538.695315
540.893315
541.739664
542.065937
544.194589
545.770315
545.980334
545.798943
547.827680
549.442172
549.717196
549.630803
551.827201
553.557043
519.889325
524.289526
527.510806
528.539995
528.484578
532.421531
535.298857
536.101286
535.884157
539.493366
542.084718
542.644332
542.142337
545.122478
547.020110
546.888944
545.786001
548.574382
550.310483
549.918090
548.556289
551.910800
554.256555
515.146670
523.945133
528.251157
528.255177
524.504302
532.107674
536.021696
535.953786
532.326519
539.416196
542.972411
542.697713
538.979467
545.197189
547.946868
546.865723
542.277341
548.434670
550.928381
549.246773
543.663864
551.158360
554.889345
524.641799
528.635334
531.478691
532.375493
532.319242
536.094866
538.890080
539.823304
539.785863
543.297543
545.804212
546.465434
546.114167
548.989516
550.811048
550.787606
549.800531
552.358624
553.848464
553.390582
552.002169
555.051009
557.120250
530.960053
532.694444
534.467063
535.761501
537.000834
539.325623
541.437154
542.924341
544.209547
546.395967
548.274125
549.460636
550.358189
552.014301
553.308068
553.909394
554.275125
555.530605
556.469658
556.739219
556.867594
558.159631
559.116716
533.670906
534.653281
535.964788
537.335988
538.879851
540.803787
542.673445
544.340837
545.971061
547.806432
549.467095
550.828098
552.057356
553.399292
554.519407
555.337016
556.067892
556.991258
557.751670
558.264191
558.768549
559.548781
560.083159
540.205334
541.458606
542.961332
544.276864
545.567638
547.289429
548.848098
550.055244
551.206902
552.874320
554.418819
555.627354
556.820679
558.618591
560.299313
561.571505
562.663595
564.094528
565.271458
566.008067
566.614176
567.642730
568.352865
535.544926
538.187203
540.420306
541.588384
542.232249
544.714953
546.610691
547.395114
547.692442
550.155183
552.058931
552.803912
553.070868
555.791410
557.975992
558.952010
559.291373
561.494544
563.033106
563.377704
563.191250
565.184912
566.557193
522.595331
531.248828
535.551887
535.763905
532.471211
539.079075
542.219081
541.487329
537.168911
544.164013
547.424233
546.486889
541.674550
549.479117
553.401895
553.169926
549.267601
555.769675
558.634654
557.497419
552.739495
559.632372
563.083048
484.699013
521.276051
529.916205
527.000698
499.919169
530.505170
537.023468
532.393151
501.229219
535.020101
541.990604
536.693369
502.205367
539.671038
547.992586
544.336346
515.332135
547.010098
553.443059
548.391847
516.441575
550.865360
559.051908
514.866311
524.052477
528.769208
529.051697
525.710624
532.698974
536.135735
535.397833
530.941077
538.110078
541.419432
540.237663
535.124093
543.135353
547.216177
546.865299
542.782301
549.584750
552.704182
551.556430
546.734194
554.040679
557.846099
518.953964
523.554753
526.943640
527.944141
527.781961
531.711245
534.525973
535.078029
534.524901
537.897436
540.109795
540.008101
538.920344
542.784565
545.610137
546.050959
545.322994
548.817898
551.168059
551.197037
550.198181
553.742147
556.252908
510.012184
518.810751
523.210190
522.964974
518.692086
526.844984
531.072049
530.981568
527.303976
533.873279
536.806442
535.343095
529.915355
537.984164
541.946902
541.180071
536.321506
543.998211
547.628231
546.664003
541.778179
549.447283
553.427604
476.078547
510.947155
518.933062
514.616279
481.850737
518.553178
526.977685
523.799507
496.560659
526.730272
532.748655
526.828381
491.025457
529.373922
537.569993
532.786717
499.186878
535.632719
543.354991
538.514708
505.412416
541.553523
550.229013
506.633545
515.348591
519.668174
519.379064
515.095862
523.252310
527.490551
527.412792
523.755447
530.382391
533.375972
531.959852
526.543725
534.542348
538.406493
537.549037
532.640781
540.352530
544.050191
543.153155
538.322833
546.042073
550.049908
512.443298
516.749827
519.919857
520.824521
520.653533
524.578265
527.398306
527.937181
527.367644
530.914176
533.301848
533.351951
532.355742
536.005524
538.570986
538.765936
537.863930
541.488097
544.011024
544.175396
543.267821
546.941867
549.527440
506.058343
514.148770
518.342845
518.477153
515.205774
522.117441
525.505497
524.604356
519.783970
527.552112
531.299457
530.534985
525.968937
533.241006
536.730357
535.805264
531.056952
538.427458
541.940919
540.973672
536.140956
543.813012
547.803468
476.714284
508.483147
516.065578
513.024031
486.539968
516.594960
522.962475
517.777393
484.080920
520.695049
528.604354
524.236876
492.950097
526.955191
534.101356
529.263990
497.019621
531.783208
539.074001
534.138635
501.194914
537.117018
545.747055
505.478233
513.597191
517.852610
518.067494
514.846612
521.692268
524.970568
523.963724
519.087330
526.919822
530.772415
530.104127
525.579077
532.771463
536.126754
535.055765
530.181310
537.490583
540.967648
539.973101
535.118617
542.764150
546.737963
511.274836
515.634175
518.949779
520.086802
520.124732
523.806584
526.315627
526.552620
525.764110
529.554700
532.250065
532.580118
531.759502
535.157442
537.379258
537.216747
535.992248
539.558307
542.058075
542.200341
541.277167
544.881745
547.425799
504.886304
513.626261
518.207500
518.510331
515.182771
522.332135
525.806041
524.982693
520.369064
528.016248
531.781139
531.060884
526.444699
533.530859
536.629154
535.028825
529.246733
537.256280
541.086579
540.253297
535.544269
543.038260
546.942509
473.949766
508.503142
516.844670
513.860263
486.264386
517.767190
524.592072
519.845673
487.519703
522.920790
530.588801
526.131688
494.577095
528.516859
535.175595
529.005155
491.931996
531.100246
539.360430
534.772105
502.637924
537.691255
546.120587
506.398837
515.233666
519.903842
520.259222
516.980320
524.250613
527.868046
527.187039
522.688185
530.368758
534.150176
533.452024
528.836084
535.840918
538.831310
537.124712
531.227924
539.076592
542.733680
541.738539
536.903469
544.346374
548.234176
514.037824
518.729958
522.275817
523.479069
523.521849
527.535397
530.405845
531.002602
530.535089
534.311041
537.003957
537.411506
536.666505
539.830048
541.801178
541.444218
540.038262
543.228384
545.335118
545.104346
543.867207
547.420179
549.961336
508.568753
517.930226
522.710222
522.851467
519.071975
526.948234
531.006937
530.785126
526.920643
534.211529
537.905523
537.490433
533.542088
539.934852
542.773547
541.497503
536.662242
543.097502
545.831499
544.120682
538.453512
546.339280
550.414028
476.607122
513.875418
522.532831
518.908514
488.258777
522.968498
530.830774
527.183605
498.023311
530.690293
537.960833
534.316585
506.630170
536.782559
542.869574
538.029889
507.758870
539.492143
545.479321
539.296164
503.259235
541.485929
550.477372
514.195266
522.984365
527.280070
527.289038
523.559261
531.181879
535.113248
535.072800
531.475758
538.577282
542.134054
541.865222
538.153249
544.357271
547.081074
545.977745
541.363911
547.471342
549.901198
548.166662
542.549174
550.016354
553.725595
526.501247
529.156977
531.379317
532.560670
533.316483
536.260693
538.654748
539.938428
540.699241
543.428744
545.547912
546.524842
546.911154
549.050262
550.528235
550.865373
550.667922
552.439472
553.579319
553.560632
553.081026
555.093981
556.485358
530.632537
531.864533
533.357413
534.760512
536.268356
538.344235
540.303746
541.931701
543.473261
545.413850
547.133686
548.438754
549.567000
550.987020
552.136693
552.871903
553.485765
554.496445
555.301223
555.745201
556.158511
557.109113
557.781281
537.821722
538.965481
540.443675
541.827861
543.221797
544.881570
546.399921
547.647685
548.893230
550.502344
552.036631
553.326456
554.638783
556.352739
557.973221
559.259441
560.393215
561.693067
562.764920
563.487698
564.152416
565.091764
565.737563
534.047679
536.001405
538.010994
539.379783
540.507045
542.544654
544.262504
545.245625
546.058600
548.042296
549.797680
550.816079
551.679059
553.838887
555.775276
556.899706
557.674988
559.340933
560.624629
561.109044
561.401462
562.871101
563.985614
526.093339
530.406318
533.589229
534.665753
534.639202
538.015899
540.294934
540.554556
539.869571
543.279933
545.654162
545.896744
545.144807
548.928135
551.694212
552.301580
551.752423
554.781738
556.659281
556.445766
555.313575
558.494781
560.730211
514.909769
524.083367
528.815449
529.143009
525.822224
532.687073
535.961179
535.075943
530.534763
537.771191
541.203927
540.152264
535.141387
543.171182
547.253045
546.907446
542.798158
549.452637
552.376577
551.027209
546.051061
553.362929
557.200572
518.223752
522.977613
526.551983
527.757426
527.774527
531.462830
533.998654
534.278011
533.517864
537.048840
539.459599
539.515981
538.552413
542.460579
545.339725
545.864171
545.216855
548.484031
550.597800
550.432438
549.328752
552.853372
555.393811
517.953557
521.228660
524.211242
525.670490
526.567664
529.519618
531.928546
532.833250
533.242056
535.709118
537.651387
538.103023
538.211085
540.930729
543.265387
544.060073
544.325766
546.765672
548.690570
549.117681
549.170663
551.648502
553.623436
512.746255
517.371115
520.792848
521.744416
521.498135
525.724870
528.810740
529.556863
529.167742
532.514031
534.705929
534.566744
533.422273
537.267876
540.018592
540.291802
539.391671
543.078754
545.623069
545.761268
544.829702
548.518816
551.133627
504.074470
512.970022
517.478327
517.296960
513.077374
521.349652
525.683181
525.644174
522.003531
528.652816
531.665683
530.243211
524.825197
532.858589
536.754266
535.886759
530.962371
538.720274
542.473489
541.611541
536.819319
544.572926
548.617446
509.222400
513.781553
517.135216
518.050598
517.807163
522.066678
525.202251
526.000450
525.656966
529.047197
531.271880
531.151853
529.998073
533.779277
536.446005
536.649719
535.725498
539.461384
542.094252
542.327834
541.473176
545.208541
547.842000
511.030483
514.115869
516.931263
518.313256
519.221263
522.239881
524.746323
525.741505
526.221483
528.796500
530.829873
531.349012
531.465740
534.022119
536.151161
536.766650
536.946838
539.508595
541.635258
542.262808
542.469076
545.047076
547.065491
508.148448
512.423432
515.679264
516.772726
516.834203
520.618531
523.286153
523.647622
522.903257
526.681257
529.298283
529.535242
528.699382
532.240448
534.717473
534.870941
533.964524
537.516692
539.993206
540.132612
539.233743
542.948137
545.578639
501.816943
509.980933
514.293914
514.542879
511.371376
518.351187
521.783119
520.896321
516.094250
523.909661
527.714052
526.986252
522.438880
529.690520
533.148987
532.181149
527.395935
534.720977
538.200914
537.203442
532.369625
540.081695
544.119099
507.586047
511.895702
515.219283
516.395348
516.506937
520.249182
522.831706
523.111819
522.328732
526.148937
528.842711
529.150132
528.336492
531.808258
534.166997
534.189728
533.163117
536.627425
539.031435
539.109543
538.165305
541.850136
544.466775
509.880228
513.036793
516.006581
517.598878
518.657928
521.542747
523.826695
524.610060
524.969084
527.679501
529.922472
530.634292
530.837524
533.213377
535.063016
535.381771
535.293128
537.704785
539.711558
540.232141
540.358428
542.877132
544.869632
507.427821
512.081905
515.696245
517.040084
517.217552
521.090034
523.761504
524.121680
523.430129
527.215977
529.895048
530.193041
529.328501
532.678379
534.811123
534.480494
533.049557
536.670076
539.196258
539.313654
538.381542
542.010801
544.599938
501.532715
510.496531
515.342844
515.856205
512.695478
519.994917
523.601357
522.878210
518.340088
526.010692
529.784524
529.054736
524.419638
531.465694
534.511401
532.835234
526.969333
534.881628
538.606122
537.654697
532.871708
540.407045
544.374109
509.105159
513.841345
517.544816
518.952405
519.186288
523.151257
525.928991
526.394302
525.788884
529.614021
532.318986
532.639549
531.766836
535.036702
537.053997
536.600860
535.039960
538.505032
540.867541
540.832432
539.783140
543.357509
545.927400
513.107443
516.495198
519.671526
521.371288
522.502094
525.603867
528.136334
529.167710
529.735791
532.493499
534.774837
535.554000
535.776157
537.961143
539.559749
539.640513
539.310410
541.389637
543.044168
543.230482
543.091893
545.521524
547.492582
512.109857
516.990186
520.681961
521.937445
521.983188
526.176896
529.218414
529.968390
529.644549
533.390671
536.085482
536.560461
535.920327
538.978614
540.901946
540.604610
539.309098
542.192561
544.002203
543.508045
542.062091
545.696512
548.319823
507.538828
516.903952
521.700018
521.877176
518.144948
526.049348
530.146189
529.986669
526.183958
533.470594
537.160454
536.771291
532.853111
539.202954
541.998784
540.709434
535.857623
542.186623
544.796272
542.981587
537.242695
545.096330
549.156438
517.897186
522.289779
525.510994
526.572316
526.576924
530.562779
533.492046
534.372759
534.233958
537.860859
540.452051
541.034163
540.554663
543.491854
545.327512
545.154228
543.998951
546.652214
548.219736
547.685112
546.227553
549.521388
551.827331
525.118678
527.085932
529.108479
530.549660
531.879174
534.338332
536.535861
538.010358
539.257751
541.492762
543.404805
544.546171
545.377196
547.041590
548.320722
548.833409
549.114900
550.404910
551.380345
551.625205
551.752144
553.184824
554.275765
528.337707
529.465193
530.952899
532.455813
534.096252
536.120394
538.054096
539.726174
541.343508
543.198933
544.869907
546.200898
547.389283
548.718666
549.813218
550.572281
551.255295
552.189812
552.970298
553.483065
554.009983
554.882307
555.502073
535.453267
536.513145
537.957592
539.378786
540.826093
542.444622
543.930969
545.200025
546.500234
548.103553
549.667825
551.040791
552.434222
554.099620
555.670315
556.944913
558.069303
559.257613
560.223092
560.896383
561.561900
562.454375
563.063388
532.175183
533.775541
535.629118
537.089903
538.415666
540.255580
541.860272
542.926519
543.945070
545.776720
547.513101
548.726320
549.868002
551.790617
553.574015
554.746942
555.661306
557.048936
558.131418
558.604913
559.022078
560.302497
561.309387
526.019399
528.870062
531.503446
532.903706
533.789100
536.236207
538.122523
538.725276
539.006195
541.516655
543.646103
544.462645
544.905639
547.550061
549.801334
550.699299
551.025875
553.005464
554.366264
554.347840
554.039185
556.294435
558.107024
519.145907
523.662151
527.096794
528.304964
528.357590
531.823878
534.114747
534.189274
533.289654
536.965139
539.583581
539.885672
539.145345
542.972857
545.774202
546.289484
545.621786
548.640720
550.415362
549.830385
548.286755
552.031375
554.730549
518.042062
521.284049
524.301302
525.877158
526.863169
529.581233
531.688141
532.315725
532.550862
535.164089
537.340388
538.028292
538.322630
541.045967
543.374550
544.208042
544.481840
546.672528
548.267137
548.345366
548.123874
550.678638
552.754657
516.238391
518.880999
521.627510
523.340657
524.696644
527.221375
529.368092
530.403695
531.185412
533.357655
535.268371
536.118314
536.794753
539.023736
541.053229
541.989878
542.627184
544.596688
546.259776
546.846732
547.289665
549.332529
551.022281
512.018107
515.307909
518.331258
519.830730
520.780482
523.868204
526.415869
527.430478
527.931558
530.475447
532.513343
533.078928
533.269172
535.867966
538.041052
538.683716
538.863860
541.417790
543.527774
544.154516
544.381014
546.872043
548.838917
507.188848
511.863010
515.379044
516.468166
516.390151
520.600451
523.678800
524.412369
524.010324
527.520278
529.901377
529.985176
529.062787
532.694345
535.250640
535.414280
534.494857
538.225271
540.906855
541.272779
540.604332
544.175807
546.706469
508.338672
511.577612
514.545156
516.017332
516.987354
520.150361
522.806056
523.932793
524.515080
527.078563
529.102741
529.645547
529.801691
532.341368
534.452134
535.055944
535.244461
537.869544
540.098888
540.863183
541.197128
543.719905
545.684593
508.937915
511.451731
514.069707
515.720292
517.114120
519.807493
522.193991
523.477881
524.439890
526.633403
528.503748
529.309544
529.923391
532.017429
533.902921
534.741519
535.379757
537.500755
539.425660
540.321043
541.008685
543.089387
544.753938
507.174763
510.165258
512.972189
514.449584
515.485211
518.500527
521.008930
522.051530
522.604986
525.194923
527.280159
527.909874
528.137757
530.619200
532.692659
533.334845
533.567145
536.004575
538.028804
538.632361
538.861236
541.394841
543.384635
504.521385
508.709288
511.957732
513.096967
513.218024
517.145619
519.985912
520.602266
520.167769
523.733434
526.216757
526.449758
525.666893
529.139463
531.589326
531.803352
531.002021
534.363555
536.703248
536.817397
535.971005
539.589581
542.167858
506.624621
509.656314
512.538621
514.104800
515.199091
518.197745
520.654348
521.651577
522.187091
524.792496
526.913052
527.576659
527.805679
530.227396
532.206713
532.745206
532.868009
535.183005
537.081093
537.570377
537.717919
540.220340
542.204068
507.795872
510.399561
513.187576
515.050742
516.594854
519.229396
521.485484
522.664354
523.585429
525.820355
527.779345
528.675569
529.309357
531.266120
532.947462
533.575645
533.998674
535.870218
537.536041
538.190754
538.704376
540.741519
542.411225
506.510670
509.893241
513.144334
515.006275
516.294869
519.294315
521.699769
522.650346
523.166601
525.818347
528.007758
528.733731
528.971946
531.251087
533.016609
533.303533
533.190813
535.435787
537.269879
537.653836
537.697542
540.209453
542.219142
504.528492
509.384208
513.266951
514.909786
515.387768
519.284698
522.029704
522.568257
522.099712
525.761911
528.373641
528.727516
527.984519
531.181144
533.240847
532.993592
531.724771
534.966184
537.160256
537.045028
535.965074
539.606752
542.228432
508.363162
511.823099
515.169368
517.109777
518.458515
521.511449
523.966482
524.965105
525.527596
528.221532
530.450695
531.205063
531.431170
533.626356
535.263000
535.405263
535.145759
537.245922
538.934707
539.181111
539.117878
541.577666
543.569217
511.438449
514.234298
517.233705
519.252967
520.905957
523.642973
525.996751
527.272115
528.286515
530.605393
532.652920
533.628744
534.260849
536.032898
537.438759
537.769716
537.896505
539.480440
540.851568
541.215411
541.496380
543.441629
545.087311
512.007032
515.411103
518.632687
520.409332
521.626469
524.761143
527.351031
528.490900
529.169784
531.890339
534.152878
534.988350
535.284682
537.379244
538.907774
538.995673
538.679409
540.575013
542.024656
542.045529
541.793638
544.192358
546.159362
511.916700
516.624527
520.232059
521.558451
521.759192
525.807623
528.767768
529.559721
529.323149
532.998067
535.646985
536.161554
535.589066
538.550923
540.385657
540.049768
538.714036
541.543469
543.286099
542.770570
541.331541
544.839795
547.370889
517.933632
520.894074
523.646669
525.177198
526.287814
529.229984
531.710160
532.936841
533.744169
536.381389
538.562060
539.474913
539.883215
541.889752
543.343004
543.514334
543.290633
545.028144
546.302712
546.296716
546.017651
548.126293
549.812787
523.367812
525.006589
526.921650
528.522376
530.116882
532.367414
534.443262
536.001382
537.434122
539.447563
541.237328
542.453882
543.456920
544.911140
546.074910
546.668294
547.140144
548.252014
549.171328
549.579762
549.971254
551.160385
552.081296
526.104883
527.165497
528.649556
530.227307
531.954887
533.946877
535.850216
537.538473
539.186006
540.979987
542.605950
543.944221
545.157545
546.427549
547.480135
548.252693
548.976688
549.881229
550.661981
551.236564
551.839286
552.668724
553.246611
532.713756
533.851387
535.351544
536.774972
538.194311
539.846875
541.345216
542.569607
543.822528
545.521575
547.186513
548.589234
549.963841
551.676549
553.262260
554.477794
555.507050
556.670853
557.584826
558.143696
558.700554
559.679741
560.383670
528.996382
530.873163
532.860540
534.267059
535.437837
537.425846
539.067813
539.970493
540.749780
542.870785
544.816122
546.011937
546.996580
549.122978
550.989188
552.035894
552.710375
554.194480
555.237131
555.423384
555.474561
557.103329
558.382847
521.311015
525.313837
528.371128
529.507282
529.614241
532.809836
534.888919
534.932828
534.065752
537.772147
540.486013
541.062835
540.612517
544.225020
546.833543
547.356739
546.744057
549.472524
550.929793
550.084081
548.243685
552.030185
554.701913
510.703607
519.031595
523.494662
523.954934
521.057807
527.430044
530.343230
529.059710
523.955703
531.880566
535.856859
535.355110
531.082953
538.542138
542.327811
541.916266
537.909512
544.044799
546.357490
543.910381
537.010513
546.139681
550.835977
512.935135
517.411379
520.912426
522.234014
522.424380
525.925524
528.233477
528.266227
527.311518
531.170486
533.978293
534.435342
533.822137
537.546727
540.242837
540.672873
539.972356
542.964241
544.700916
543.959854
542.194923
546.317807
549.277974
511.931897
515.199354
518.273998
519.906837
520.957488
523.816363
526.061721
526.797214
527.125103
529.819856
532.099840
532.910898
533.294751
535.901440
538.071056
538.755585
538.948393
541.259046
543.045037
543.328416
543.285249
545.856725
547.926730
506.300550
511.029241
514.663135
515.923447
515.994904
520.024732
522.879160
523.404341
522.862600
526.530378
529.153126
529.530795
528.904925
532.402106
534.851035
534.985718
534.056576
537.673251
540.249133
540.585653
539.982058
543.393496
545.847947
497.411578
506.449631
511.243039
511.546401
508.087384
515.771303
519.735228
519.366334
515.285554
522.564660
526.164634
525.536937
521.383614
528.323391
531.667961
530.646996
525.814888
533.449456
537.327220
536.990547
533.290293
540.031901
543.636185
502.508137
507.183800
510.760940
511.994651
512.099014
516.251676
519.280460
519.988371
519.572400
523.225015
525.779173
526.092424
525.412714
528.851427
531.255717
531.379286
530.488480
534.203437
536.937355
537.466523
537.013409
540.425828
542.843952
504.425231
507.543050
510.472609
512.023480
513.114388
516.268409
518.927692
520.114467
520.782685
523.361847
525.437371
526.098741
526.376865
528.845879
530.908655
531.558110
531.821430
534.337460
536.480040
537.240344
537.607829
540.075460
541.996223
501.859373
505.977222
509.198892
510.328805
510.465621
514.572536
517.652175
518.583198
518.486929
521.823249
524.134419
524.330184
523.596409
527.050965
529.545589
529.893804
529.281876
532.586385
534.933561
535.151776
534.441533
537.972541
540.482467
496.081707
503.713117
507.837441
508.008206
504.717202
512.276351
516.352413
516.497710
513.437568
519.728098
522.802639
521.947888
517.658004
524.629361
528.113578
527.550394
523.619134
530.126856
533.264505
532.367291
528.027858
535.202131
539.010462
501.325731
505.491380
508.799386
510.034951
510.251411
514.353157
517.401802
518.317455
518.221621
521.549833
523.860040
524.061057
523.315015
526.710693
529.128265
529.399024
528.690119
531.833821
533.995490
534.038219
533.203036
536.708465
539.226558
503.300463
506.530897
509.664134
511.481779
512.793392
515.888791
518.452063
519.612592
520.305252
522.846078
524.910231
525.595670
525.871181
528.201897
530.105574
530.629031
530.742082
532.889818
534.609883
534.961004
535.020757
537.497846
539.481115
500.656538
505.542653
509.487154
511.261026
511.924722
515.787515
518.577593
519.280130
519.014429
522.507831
525.004502
525.390833
524.795099
527.938445
530.081393
530.106600
529.181029
532.167679
534.141532
533.910571
532.772541
536.444030
539.087772
494.626277
504.004491
509.317683
510.495521
508.355323
515.110119
518.651154
518.385112
514.849661
521.617500
525.059740
524.577010
520.763452
527.064615
530.008593
528.995709
524.651399
530.871062
533.639399
532.162904
526.975204
534.718197
538.805660
502.633158
507.614051
511.674920
513.546058
514.272020
518.150479
520.933995
521.626917
521.366573
524.903098
527.454494
527.881634
527.277410
530.322984
532.314193
532.167180
531.075414
533.929227
535.775298
535.415639
534.173837
537.805187
540.439756
507.142749
510.631741
514.042935
516.079811
517.529711
520.624749
523.142181
524.251142
524.924445
527.580711
529.790574
530.600179
530.898440
533.000466
534.563758
534.708867
534.457806
536.368425
537.846312
537.921346
537.740236
540.167449
542.155170
506.810976
511.583628
515.401740
517.013796
517.497644
521.480816
524.369744
525.121752
524.880096
528.491594
531.106842
531.602566
531.037923
533.963253
535.777726
535.401490
534.030845
536.946498
538.791223
538.366657
537.038335
540.588804
543.171136
503.135227
511.978387
516.783727
517.450684
514.692879
521.785903
525.515055
525.342188
521.787127
528.731286
532.284799
531.951117
528.275875
534.291001
536.880399
535.409192
530.315111
536.876510
539.666930
538.080379
532.739974
540.277832
544.214658
513.171883
517.414656
520.697015
522.038504
522.410950
526.154099
528.902586
529.741660
529.641605
533.131904
535.643431
536.225948
535.793108
538.593908
540.308767
540.024550
538.777090
541.531917
543.228079
542.839868
541.545876
544.768229
547.034460
520.289712
522.256798
524.365318
525.960886
527.431778
529.851774
531.990798
533.428707
534.649865
536.821545
538.686054
539.800524
540.612452
542.218106
543.441485
543.904255
544.158296
545.497047
546.551671
546.879486
547.078746
548.524095
549.624788
523.537049
524.699930
526.267963
527.874995
529.599906
531.635198
533.547265
535.189698
536.774544
538.585530
540.213690
541.509535
542.668645
543.961551
545.021767
545.756692
546.438053
547.405392
548.236944
548.808634
549.390495
550.293360
550.927176
529.980022
531.246985
532.814514
534.217568
535.576791
537.304793
538.837267
540.011958
541.190254
543.029094
544.801445
546.208594
547.522706
549.321634
550.934867
552.079491
552.995052
554.197754
555.104509
555.557955
555.981879
557.097896
557.910373
525.358416
527.875515
530.108979
531.374983
532.135416
534.539986
536.318046
536.962559
537.182581
539.926257
542.176248
543.234676
543.738866
546.381364
548.437530
549.270811
549.442772
551.335343
552.470550
552.285646
551.609116
553.984185
555.677363
513.083114
520.927855
525.017876
525.405098
522.564516
528.696279
531.467461
530.299495
525.406124
533.194569
537.126648
536.828909
532.804864
540.048579
543.646063
543.270983
539.370576
545.254889
547.377651
544.965328
538.154421
546.970703
551.398938
478.829801
511.203448
519.143406
516.688273
492.192086
520.136509
525.808454
520.172633
485.717489
523.036588
531.291472
527.275602
496.582553
530.547386
538.070234
534.386630
506.693298
536.349748
541.528220
533.631208
490.795535
535.978153
546.633068
504.271718
512.722968
517.336775
517.904854
515.094473
521.602329
524.626959
523.397706
518.338293
526.357113
530.435629
530.002203
525.761304
533.191309
536.910670
536.403092
532.342116
538.575297
541.030406
538.704883
531.915302
541.138895
545.903419
506.671335
511.308855
514.942434
516.309744
516.495984
520.261602
522.812676
523.059566
522.312129
526.144668
528.965507
529.490863
528.945598
532.555547
535.095843
535.344741
534.503584
537.782723
539.916089
539.693624
538.502013
542.288466
545.014687
496.871567
505.948570
510.829394
511.244290
507.848503
515.418063
519.206290
518.671244
514.498671
521.861952
525.615479
525.149264
521.122988
528.096013
531.451029
530.445469
525.601970
533.109328
536.814646
536.297616
532.460669
539.219089
542.861674
462.498367
497.725090
506.358201
503.270581
474.495361
507.590633
515.055022
511.016321
481.059861
514.280830
521.635134
517.677834
488.758432
520.537071
527.240651
522.211121
489.431543
525.019830
532.954871
529.551194
502.746325
532.778608
540.204661
492.991746
502.009725
506.833397
507.223665
503.868239
511.597330
515.605648
515.303177
511.293875
518.605299
522.246662
521.688020
517.599417
524.517506
527.845772
526.854194
522.072777
529.696241
533.582704
533.296470
529.648347
536.370616
539.946321
499.059869
503.488364
506.949941
508.210767
508.407137
512.591734
515.693217
516.563621
516.356344
519.878151
522.344317
522.649316
521.992283
525.453850
527.917633
528.184145
527.466826
530.987766
533.544723
533.952614
533.400899
536.856911
539.299694
493.460904
501.146998
505.331238
505.548267
502.302813
509.947463
514.117029
514.350281
511.358483
517.660743
520.743577
519.916680
515.670456
522.674522
526.200938
525.692038
521.824623
528.411150
531.643575
530.854648
526.600876
533.755796
537.531878
466.903881
495.979945
503.093653
499.790823
471.901446
504.228421
511.969588
509.382419
485.280981
512.684933
518.560367
514.046529
484.535034
516.746725
523.847147
520.111297
492.781017
522.709693
529.037582
524.504113
494.657913
527.460661
535.474297
492.957388
500.690580
504.961243
505.292502
502.145636
509.786511
513.939389
514.182428
511.209616
517.486696
520.543149
519.702735
515.436473
522.374676
525.829671
525.259777
521.308082
527.703919
530.709980
529.702325
525.288075
532.428664
536.225660
497.980394
502.532109
506.211885
507.791439
508.315625
512.378392
515.387492
516.295770
516.189892
519.594789
521.976328
522.271195
521.621353
524.906859
527.222838
527.428910
526.652138
529.676638
531.681477
531.540533
530.526501
534.094377
536.663941
491.120277
500.435707
505.703310
506.875415
504.767033
511.589930
515.228408
515.078497
511.631503
518.357249
521.741999
521.242582
517.461088
523.823352
526.882294
526.031831
521.833541
528.049379
530.791259
529.317692
524.148911
531.882309
535.958350
459.209696
495.312679
504.687547
503.301710
480.718126
508.105103
514.502698
510.987431
484.341293
514.248745
520.921277
517.257426
490.581562
519.775309
525.924163
521.646475
493.742974
523.452608
529.266721
523.558884
489.707431
526.196072
535.019460
493.200984
502.632390
508.033528
509.313866
507.267144
514.074849
517.664827
517.461679
513.984978
520.750993
524.195454
523.742395
519.955991
526.204619
529.093127
528.050375
523.670194
529.765477
532.392071
530.792726
525.517625
533.225554
537.302583
501.913449
506.841425
510.871121
512.719183
513.414788
517.381850
520.235495
520.975954
520.737437
524.296119
526.862552
527.319737
526.740927
529.724799
531.635632
531.392441
530.171748
533.028406
534.834228
534.409280
533.107531
536.698885
539.313707
497.907453
506.920825
511.964569
512.850148
510.255413
517.404422
521.139037
520.933201
517.340519
524.268093
527.805741
527.431603
523.727949
529.776927
532.415532
530.965971
525.888954
532.495169
535.332864
533.769633
528.465456
536.091269
540.109537
469.582533
503.978859
512.536926
510.225150
484.925537
514.625198
521.441719
517.870173
490.424556
521.205443
528.104488
524.662195
498.583649
526.969134
532.564411
527.269323
495.657153
528.717091
535.164073
529.552847
495.706608
531.927034
540.575515
504.726381
513.078490
517.507471
518.118441
515.444634
522.277606
525.826546
525.723979
522.321508
529.053741
532.446988
532.183722
528.667943
534.523811
537.025378
535.696996
530.811941
537.211159
539.897246
538.439316
533.264799
540.483314
544.126049
516.739725
519.408614
521.812258
523.293863
524.355031
527.212707
529.501982
530.719720
531.444751
534.053065
536.080757
537.001459
537.362817
539.398281
540.783245
541.028939
540.773604
542.647560
543.925242
544.045420
543.712094
545.755857
547.178054
520.962119
522.277919
523.940883
525.548333
527.220998
529.329530
531.262164
532.836108
534.313990
536.174745
537.818343
539.054278
540.126485
541.488202
542.586408
543.280166
543.888013
544.961785
545.859484
546.401767
546.911346
547.932372
548.651163
528.054597
529.180203
530.671455
532.102905
533.546483
535.225684
536.753774
538.025096
539.349223
541.133705
542.890235
544.379233
545.802812
547.501170
549.029761
550.181084
551.161680
552.295436
553.191555
553.744961
554.311398
555.300746
556.007957
524.350404
526.204396
528.176122
529.589318
530.782452
532.792812
534.462307
535.410503
536.260460
538.473781
540.527100
541.827951
542.872127
544.971438
546.760969
547.725303
548.338350
549.792253
550.824486
551.012526
551.075328
552.715867
554.000414
516.673483
520.631889
523.660851
524.804411
524.936708
528.146294
530.243335
530.326942
529.531058
533.340063
536.187462
536.906727
536.544002
540.104784
542.600545
543.011946
542.320075
545.020472
546.476714
545.640824
543.815382
547.615808
550.294944
506.010342
514.281010
518.718871
519.202066
516.343926
522.722094
525.639061
524.384004
519.347918
527.381494
531.512279
531.188899
527.040033
534.426586
538.075391
537.536044
533.440878
539.553737
541.872307
539.440000
532.557256
541.700502
546.403882
508.013238
512.483083
516.014114
517.400003
517.649611
521.161250
523.460407
523.502893
522.601881
526.567876
529.530926
530.160281
529.662333
533.352674
535.949767
536.282954
535.515900
538.483973
540.221374
539.493384
537.744771
541.877506
544.840769
506.722978
510.052331
513.239397
515.004281
516.152069
519.020292
521.232369
521.947013
522.305502
525.103383
527.539136
528.518493
529.019075
531.630583
533.751013
534.386910
534.546821
536.832978
538.610709
538.904005
538.875808
541.447857
543.512992
500.821816
505.680164
509.513585
510.987614
511.209795
515.234153
518.017251
518.482457
517.943056
521.715845
524.505556
525.065428
524.575813
528.098027
530.532287
530.664038
529.738788
533.326742
535.883292
536.228818
535.642376
539.039260
541.476172
491.743329
500.956554
506.004814
506.579560
503.320433
510.984072
514.854485
514.405152
510.307726
517.695137
521.466556
521.030328
517.032430
524.000992
527.351297
526.363506
521.569695
529.169491
533.019086
532.692521
529.014813
535.725919
539.300658
496.816527
501.642199
505.448193
506.926024
507.211692
511.391002
514.379021
515.049551
514.640636
518.377800
521.063964
521.527722
520.974921
524.464177
526.902418
527.076397
526.229152
529.929719
532.644220
533.179141
532.738002
536.125940
538.518342
498.778802
502.005330
505.110801
506.855663
508.104114
511.333789
514.025541
515.242464
515.954379
518.590811
520.744166
521.500933
521.870198
524.401029
526.521801
527.238600
527.553493
530.067807
532.196273
532.958874
533.331568
535.776600
537.673714
496.271505
500.464963
503.818467
505.104122
505.386015
509.604273
512.779134
513.806423
513.793409
517.159371
519.496818
519.740622
519.069829
522.587197
525.157358
525.595186
525.051764
528.350026
530.675719
530.893612
530.188395
533.687208
536.166807
490.546873
498.234110
502.464275
502.769953
499.620108
507.311569
511.522633
511.811082
508.867977
515.164580
518.229495
517.393142
513.149335
520.179070
523.746895
523.290427
519.444373
525.929119
529.029284
528.126061
523.793345
530.920803
534.689948
495.827388
500.046435
503.453515
504.817021
505.173015
509.414329
512.607167
513.667766
513.681398
517.028846
519.332936
519.547020
518.839155
522.287912
524.782484
525.147751
524.506177
527.629297
529.745750
529.762918
528.914382
532.381074
534.868252
497.842397
501.132166
504.369830
506.318699
507.771170
511.004338
513.707051
515.003607
515.796539
518.364700
520.431630
521.135841
521.450336
523.826226
525.796384
526.403093
526.569778
528.686469
530.342524
530.642160
530.668015
533.112690
535.074680
495.260298
500.215362
504.275027
506.188757
506.996578
510.988639
513.908487
514.742133
514.575269
518.086435
520.582633
520.993998
520.444107
523.620579
525.821724
525.934263
525.067082
527.995774
529.873431
529.564116
528.376130
532.016762
534.645028
489.335931
498.789503
504.223769
505.545747
503.548687
510.415205
514.067283
513.921469
510.481370
517.243786
520.671602
520.213426
516.451634
522.771115
525.766619
524.850665
520.581664
526.718093
529.368140
527.800709
522.558066
530.272450
534.347806
497.521328
502.566887
506.737476
508.740546
509.591262
513.558856
516.419031
517.188972
516.982975
520.508076
523.037103
523.468950
522.893871
525.963342
528.005570
527.938379
526.902166
529.705692
531.467049
531.038651
529.755257
533.365255
535.990858
502.254467
505.791960
509.296544
511.452508
513.008571
516.157414
518.703018
519.835096
520.516828
523.146116
525.317994
526.104121
526.404836
528.536135
530.153597
530.364725
530.158463
532.056995
533.497514
533.540331
533.340479
535.756562
537.738794
502.159853
506.962779
510.859873
512.587172
513.169119
517.160746
520.023053
520.747940
520.475783
524.036818
526.591048
527.032192
526.443391
529.404660
531.282086
530.970123
529.646102
532.578119
534.424039
534.001402
532.677778
536.225865
538.805205
498.686663
507.542889
512.413725
513.192972
510.532156
517.591989
521.252153
521.018537
517.408599
524.283182
527.757197
527.346398
523.626072
529.683910
532.342401
530.936628
525.894243
532.489365
535.305280
533.744856
528.428119
535.969411
539.904517
508.823421
513.080908
516.415363
517.839737
518.276352
521.991985
524.674222
525.447190
525.284962
528.703169
531.135620
531.648191
531.179881
534.007677
535.774367
535.546441
534.351157
537.147861
538.879717
538.527165
537.264364
540.499335
542.767544
515.980404
517.962843
520.109085
521.759370
523.269796
525.672905
527.759017
529.136973
530.299362
532.403334
534.194891
535.252845
536.042296
537.661660
538.917245
539.426211
539.731960
541.115400
542.207966
542.574346
542.808974
544.273111
545.378057
519.229155
520.408027
522.011618
523.663157
525.414657
527.439166
529.311488
530.898712
532.422607
534.170058
535.736681
536.983461
538.119141
539.419624
540.509232
541.285679
542.012083
543.024682
543.900392
544.511593
545.124869
546.049966
546.696784
526.187410
527.227434
528.671186
530.125152
531.625008
533.303332
534.864020
536.228861
537.658958
539.433173
541.195199
542.745049
544.229036
545.857247
547.315003
548.456632
549.474661
550.612877
551.571383
552.255335
552.937768
553.863310
554.510976
522.954928
524.493755
526.313937
527.797407
529.176354
531.061489
532.724221
533.880382
535.035323
537.053629
539.021546
540.467416
541.745344
543.588535
545.195457
546.186616
546.967153
548.306273
549.389206
549.879145
550.321002
551.634736
552.670477
516.893519
519.588103
522.132270
523.552094
524.506793
526.967287
528.878729
529.556753
529.981117
532.701217
535.126335
536.292729
536.986117
539.445598
541.398298
542.026524
542.166569
544.112675
545.496607
545.510551
545.236457
547.528630
549.367275
510.029077
514.279594
517.598582
518.860390
519.033312
522.469021
524.741160
524.865242
524.108411
528.003979
530.975112
531.754240
531.443129
534.935221
537.328944
537.510837
536.607793
539.628472
541.451435
540.912156
539.408904
543.191566
545.914809
508.303848
511.474676
514.530262
516.250535
517.380468
520.096844
522.163737
522.796877
523.135004
525.969249
528.489864
529.593529
530.198019
532.767837
534.822131
535.416704
535.531489
537.693577
539.311382
539.429257
539.248172
541.829625
543.919511
505.783605
508.563082
511.563950
513.585282
515.172475
517.685461
519.727347
520.689545
521.512205
523.904325
526.158626
527.390800
528.339739
530.539543
532.434366
533.261727
533.835600
535.752877
537.403851
538.023150
538.509658
540.551688
542.231348
500.893656
504.525491
508.037546
510.068303
511.417149
514.404658
516.718537
517.541852
517.994653
520.787433
523.214348
524.210066
524.736284
527.330478
529.439135
530.090836
530.319258
532.776412
534.828862
535.491831
535.787241
538.221980
540.135561
495.554834
500.746208
504.918483
506.725671
507.263359
511.225702
513.957925
514.414568
513.871970
517.687083
520.499941
521.072894
520.597171
524.165225
526.676998
526.948208
526.210882
529.766537
532.344656
532.761659
532.217340
535.652756
538.083059
496.782276
500.409412
503.928094
505.992478
507.421071
510.548889
513.034870
514.019711
514.565746
517.331658
519.666595
520.566517
521.032853
523.624475
525.777417
526.505756
526.826995
529.378589
531.545184
532.338758
532.732665
535.176381
537.068809
497.569371
500.334935
503.347764
505.431243
507.172934
509.992500
512.416175
513.745125
514.788208
517.089576
519.118511
520.128363
520.938337
523.140778
525.138694
526.132232
526.899786
528.993969
530.877009
531.789537
532.509407
534.530681
536.136280
495.975477
499.124468
502.210766
504.017789
505.357034
508.592082
511.297774
512.565698
513.330630
515.925749
518.023444
518.737176
519.092341
521.692079
523.926924
524.789230
525.211263
527.589355
529.544296
530.166007
530.444260
532.880540
534.786442
493.458387
497.747904
501.211264
502.630173
503.045192
507.239505
510.375669
511.356850
511.281080
514.727373
517.109105
517.353977
516.667259
520.244860
522.880822
523.382479
522.871429
526.074932
528.287053
528.421806
527.675454
531.117958
533.572487
495.617048
498.756172
501.843681
503.674356
505.054920
508.336941
511.101189
512.434211
513.242329
515.826687
517.887352
518.559915
518.864199
521.385893
523.532046
524.303224
524.614866
526.838817
528.616001
529.068454
529.225490
531.620452
533.522696
496.845606
499.579569
502.591457
504.730436
506.565676
509.477407
512.023821
513.502129
514.650525
516.909639
518.848273
519.777569
520.495123
522.531434
524.350161
525.175432
525.739954
527.514706
529.023315
529.571441
530.027045
531.995784
533.621425
495.651548
499.198937
502.707916
504.874994
506.474099
509.725553
512.399504
513.651173
514.414043
517.052492
519.209867
519.997609
520.360968
522.671611
524.548703
525.062177
525.139703
527.189802
528.767587
528.970262
528.911302
531.365639
533.349700
493.845234
498.899555
503.065567
505.037705
505.848562
509.943331
512.917205
513.762038
513.595642
517.138769
519.669832
520.104026
519.552423
522.699119
524.844526
524.884132
523.937436
526.831734
528.673633
528.333296
527.133559
530.724047
533.329217
498.074843
501.690228
505.285660
507.521243
509.147044
512.368125
514.979747
516.165783
516.882576
519.509081
521.666188
522.440957
522.756353
524.967419
526.703298
527.054653
526.976167
528.899791
530.358150
530.441789
530.290477
532.713594
534.695074
501.644129
504.543659
507.749218
510.038004
511.931699
514.760159
517.158047
518.485087
519.527559
521.776700
523.733368
524.653446
525.286252
527.117585
528.642373
529.126764
529.363760
530.901979
532.179497
532.473011
532.719346
534.646685
536.287020
502.751928
506.198242
509.591325
511.652574
513.132041
516.226222
518.716606
519.787602
520.405461
523.012047
525.133414
525.826596
526.036751
528.236328
529.921764
530.155303
529.940545
531.865027
533.316604
533.348836
533.119457
535.510583
537.471416
503.150801
507.828201
511.575091
513.216751
513.758865
517.600593
520.334671
520.978125
520.632621
524.148039
526.609899
526.910028
526.157716
529.289131
531.319083
531.135918
529.910924
532.807373
534.607435
534.161114
532.796939
536.294437
538.815268
509.328178
512.299420
515.171315
516.921831
518.224375
521.055494
523.360184
524.438583
525.117506
527.602270
529.612555
530.352910
530.648289
532.744018
534.334129
534.629368
534.509651
536.331662
537.685653
537.761095
537.554437
539.684447
541.377595
514.837854
516.511982
518.524804
520.263429
521.955822
524.159652
526.122766
527.557364
528.867680
530.745587
532.391820
533.484147
534.424063
535.915668
537.159888
537.848413
538.416779
539.618261
540.623278
541.114355
541.575600
542.804780
543.744730
517.617584
518.718469
520.284476
521.961762
523.752782
525.721810
527.542230
529.121764
530.653024
532.322862
533.823910
535.060233
536.224698
537.512076
538.623726
539.479640
540.294960
541.289255
542.156648
542.813358
543.485819
544.361519
544.961782
524.000942
525.118294
526.614569
528.070121
529.557846
531.316094
532.955047
534.347139
535.779820
537.641950
539.478084
541.040998
542.497280
544.143781
545.591553
546.676155
547.648117
548.888210
549.971296
550.725954
551.426882
552.425547
553.131967
520.343531
522.160855
524.112729
525.534928
526.768277
528.870059
530.672886
531.787976
532.801700
535.064031
537.184546
538.599596
539.731250
541.705156
543.326114
544.148534
544.705350
546.328313
547.643938
548.171996
548.511992
550.046589
551.217002
512.795336
516.635524
519.597951
520.726216
520.882033
524.216705
526.501301
526.865968
526.406044
530.125945
532.996623
533.939932
533.872834
537.063505
539.188307
539.285195
538.367448
541.436168
543.411133
543.271635
542.201698
545.460456
547.754472
502.337311
510.321897
514.650639
515.106921
512.229927
518.794038
521.949131
521.128149
516.857941
524.381072
528.438398
528.521331
525.257831
531.668733
534.684192
533.615067
528.858284
535.797505
538.916238
537.672125
532.764396
540.165208
544.063088
503.912743
508.339269
511.903433
513.366753
513.692856
517.299859
519.724076
519.987218
519.379657
523.242630
526.230951
527.094714
526.911588
530.263702
532.531153
532.593693
531.625592
534.933207
537.140501
537.062760
536.037363
539.622336
542.201151
502.150737
505.660584
509.085459
511.102218
512.450697
515.299362
517.470475
518.201306
518.621554
521.450047
523.963101
525.078119
525.704734
528.266004
530.319705
530.935656
531.126754
533.480320
535.395728
535.899714
536.058779
538.527839
540.486223
495.557650
500.962342
505.332621
507.345559
508.065356
511.792929
514.289371
514.574839
513.932444
517.801014
520.706324
521.370010
520.959533
524.575437
527.130475
527.478944
526.833368
530.206871
532.602053
532.851669
532.166766
535.655265
538.135560
485.454839
495.892573
501.807860
503.268174
501.212918
507.887683
511.166976
510.361408
505.946670
513.576348
517.515066
517.170398
513.202439
520.379643
523.982654
523.455647
519.469518
526.308719
529.714447
529.059860
524.942389
532.024632
535.760565
491.390868
496.809119
501.209065
503.273426
504.077981
507.933983
510.577626
510.995088
510.423328
514.256297
517.064680
517.622831
517.149437
520.795747
523.438656
523.901784
523.366991
526.809742
529.275652
529.611799
528.996622
532.491753
534.957783
493.796779
497.342731
500.836145
502.956184
504.470297
507.600313
510.097587
511.129501
511.723283
514.441357
516.713162
517.563794
518.014494
520.681230
522.961116
523.853483
524.307425
526.756577
528.788258
529.477771
529.804576
532.253257
534.158881
491.301015
495.820128
499.522592
501.140767
501.684823
505.781740
508.758963
509.556417
509.326531
512.894850
515.413522
515.748252
515.116603
518.803473
521.537600
522.129239
521.711893
524.980573
527.274466
527.504609
526.842936
530.277733
532.717222
485.290936
493.531165
498.162759
498.849809
496.160877
503.515787
507.450528
507.391678
503.892900
510.747661
514.107153
513.342123
509.003702
516.328636
520.100668
519.822557
516.183554
522.574447
525.655748
524.833076
520.687221
527.621745
531.299980
491.048857
495.514259
499.159455
500.745939
501.299812
505.463726
508.540828
509.444068
509.285255
512.843802
515.318107
515.604802
514.915069
518.508198
521.135808
521.619753
521.084534
524.211814
526.349143
526.428728
525.656445
529.053891
531.489661
493.364500
496.748047
500.087058
502.116416
503.628923
506.920903
509.653062
510.940832
511.719994
514.376451
516.529395
517.286754
517.640400
520.096649
522.149686
522.829030
523.055570
525.220415
526.929124
527.294537
527.374559
529.783721
531.709920
490.945861
495.934373
500.003201
501.861801
502.573795
506.774415
509.854276
510.767822
510.638473
514.208693
516.749749
517.186508
516.657506
519.898337
522.161796
522.316055
521.471292
524.492654
526.463994
526.262073
525.179978
528.744034
531.314192
485.125145
494.604116
499.993668
501.118984
498.693494
506.087205
510.026889
510.000180
506.588758
513.412880
516.862113
516.395787
512.609628
519.016018
522.077972
521.180498
516.857446
523.175724
525.966663
524.570650
519.589397
527.079050
531.047631
493.472793
498.526645
502.674507
504.593689
505.326135
509.488234
512.500289
513.343208
513.157856
516.698499
519.213970
519.609627
519.012904
522.157522
524.291167
524.291491
523.294178
526.194373
528.045424
527.715609
526.532275
530.076418
532.654498
498.344149
501.902316
505.427590
507.597436
509.165207
512.349910
514.918407
516.044332
516.696228
519.308196
521.422606
522.101446
522.316462
524.587867
526.379099
526.731746
526.626963
528.575679
530.050887
530.126356
529.951721
532.369845
534.348918
498.340368
503.200765
507.170320
508.998638
509.693313
513.589724
516.352163
516.970995
516.573673
520.119632
522.563834
522.735198
521.816233
525.169647
527.409011
527.358845
526.229967
529.146269
530.962302
530.509912
529.148988
532.753411
535.366470
494.891323
503.871662
508.863480
509.833625
507.488203
514.225501
517.665750
517.225039
513.318436
520.282961
523.617342
522.697510
517.985856
525.101659
528.387093
527.376087
522.710765
529.127794
531.838804
530.186210
524.716818
532.425770
536.437075
505.186328
509.505670
512.921904
514.456624
515.002621
518.589424
521.129964
521.759215
521.441781
524.823010
527.131444
527.366025
526.561972
529.776586
531.900940
531.931847
530.930301
533.707528
535.405268
535.017071
533.713405
537.014327
539.326581
512.439645
514.452998
516.646708
518.348039
519.886152
522.234994
524.241264
525.529917
526.601091
528.640595
530.342558
531.275395
531.970884
533.720348
535.143810
535.796274
536.209079
537.629244
538.739245
539.114560
539.354696
540.850479
541.980196
515.742398
516.938803
518.566412
520.240327
521.998260
523.988326
525.800459
527.319951
528.778220
530.461102
531.952209
533.128957
534.238309
535.597375
536.776837
537.650384
538.460884
539.524196
540.431769
541.069650
541.708335
542.656268
543.313112
521.841620
523.089997
524.658313
526.101550
527.547519
529.418710
531.140954
532.534750
533.929160
535.920405
537.843522
539.402315
540.802708
542.518738
543.989239
545.018556
545.919483
547.296250
548.497444
549.280406
549.949550
551.071021
551.858977
517.314886
519.756089
521.951565
523.234488
524.068502
526.641640
528.655512
529.606568
530.158884
532.978103
535.357907
536.649091
537.368965
539.763439
541.518461
542.099166
542.142896
544.344337
545.955727
546.365283
546.250253
548.357665
549.823358
505.384012
512.909809
516.861301
517.214438
514.382173
520.775357
523.892827
523.287911
519.288980
526.647097
530.589783
530.795473
527.718190
533.920764
536.777661
535.781465
531.189380
537.993640
541.080803
540.051772
535.371406
542.420503
545.994344
472.413306
503.345681
510.977260
508.423946
483.553079
512.174091
518.340657
513.802275
483.384471
517.146979
525.017765
522.166375
496.738002
525.314117
531.244845
526.262421
494.731282
528.496422
535.470937
530.582302
498.665054
533.327145
541.661585
496.173978
504.438644
509.086718
509.782654
507.076572
513.788251
517.046267
516.270796
512.027546
519.591550
523.685329
523.775311
520.515748
526.960355
530.010334
528.958852
524.255160
531.361161
534.703420
533.688338
528.975705
536.423429
540.334769
497.585333
502.563771
506.618763
508.441184
509.026485
512.716715
515.182520
515.461489
514.848772
518.733886
521.709792
522.508287
522.242081
525.737144
528.154873
528.373664
527.595408
530.984674
533.352825
533.513144
532.715446
536.259634
538.781891
486.150888
496.561554
502.469526
503.943969
501.886523
508.475859
511.650894
510.763598
506.312417
513.965368
517.967649
517.703208
513.799660
520.977485
524.560065
524.013089
520.005934
526.803725
530.155912
529.438212
525.267249
532.361593
536.115357
446.834248
487.397729
497.986807
497.011655
474.539448
501.718216
507.612728
502.774870
471.293686
505.927815
513.713839
509.910898
480.712306
513.211162
520.435143
516.601936
488.370574
519.511420
526.282986
522.088134
492.874170
525.212248
533.115273
481.990050
492.422637
498.371016
499.903613
497.927726
504.633972
507.935898
507.160588
502.768241
510.371801
514.269097
513.890337
509.916897
517.149009
520.845372
520.434913
516.550520
523.391821
526.783015
526.126751
522.013110
529.103826
532.841360
489.230989
494.267906
498.415667
500.351901
501.085405
505.046282
507.805173
508.359251
507.927995
511.641343
514.337360
514.820289
514.305085
518.014952
520.751491
521.330848
520.900870
524.277352
526.671180
526.969432
526.343801
529.816139
532.270602
483.513429
491.930951
496.758483
497.599836
494.987095
502.276781
506.082671
505.883017
502.292032
509.203813
512.666245
511.998662
507.739988
515.127075
518.950267
518.720484
515.139189
521.614664
524.790048
524.055166
519.973045
526.931005
530.612755
455.097497
486.517701
494.515739
492.079100
466.444550
496.770975
503.852897
500.401142
473.145560
503.744805
510.404872
505.954328
475.450466
509.010941
516.565885
513.215922
486.808621
516.015115
522.255233
517.961356
489.225908
520.912150
528.665375
483.352908
491.678563
496.402660
497.170158
494.542368
501.915528
505.854404
505.797301
502.307499
509.206483
512.617408
511.899053
507.581236
514.859325
518.561054
518.212992
514.510630
520.851061
523.880808
523.003624
518.813288
525.742999
529.425148
489.090238
493.823049
497.686713
499.416391
500.058418
504.253015
507.342697
508.260219
508.129064
511.721481
514.260741
514.650799
514.064585
517.501722
519.965167
520.303804
519.637895
522.742144
524.832446
524.809262
523.909396
527.391910
529.888549
482.538456
491.927064
497.213385
498.254853
495.784872
503.207931
507.200041
507.221697
503.845956
510.694491
514.156554
513.698333
509.937365
516.435993
519.613118
518.836657
514.633154
521.059146
523.967942
522.701426
517.822021
525.309614
529.254444
450.721197
486.982617
496.273643
494.317812
469.046162
499.332581
506.496365
503.225886
476.511197
506.666661
513.383438
509.683657
482.781841
512.317615
518.606238
514.317121
485.827075
516.352818
522.474077
517.184967
484.746932
519.878829
528.391049
485.138886
494.597476
499.960218
501.058221
498.607621
505.984892
509.905965
509.854765
506.415665
513.224417
516.642949
516.122645
512.278285
518.681621
521.734601
520.806874
516.449717
522.764515
525.555868
524.153116
519.159810
526.643563
530.608057
494.139055
499.104503
503.171874
505.051038
505.772591
509.820801
512.727921
513.470637
513.182461
516.724431
519.192212
519.453811
518.681471
521.950469
524.167548
524.170463
523.135048
526.075911
527.944766
527.585881
526.339184
529.930012
532.534045
490.295306
499.436452
504.613301
505.712596
503.460100
510.312809
513.845568
513.440554
509.544770
516.544993
519.903262
518.966438
514.238783
521.409450
524.763386
523.792655
519.162867
525.638849
528.411919
526.795781
521.368377
529.166077
533.255673
461.747414
496.649465
505.462361
503.644661
480.142984
508.040236
514.308057
510.258710
481.430300
513.240475
519.953574
515.135659
483.231320
517.545906
524.727680
520.277964
490.321692
522.080419
528.231727
522.388975
487.628281
524.809669
533.668234
497.464217
505.948310
510.519742
511.354339
509.014215
515.484401
518.749279
518.374365
514.612829
521.377183
524.563644
523.721923
519.172674
526.138133
529.342091
528.484832
524.046681
530.312015
532.929003
531.412508
526.113752
533.524318
537.254884
509.657662
512.372574
514.845361
516.416144
517.545472
520.294111
522.433876
523.492645
524.054570
526.559567
528.428373
529.120733
529.275549
531.570915
533.239826
533.729142
533.676088
535.612643
536.928295
537.079948
536.768993
538.880489
540.341506
513.934349
515.273364
516.974551
518.624321
520.311736
522.360279
524.189337
525.643534
527.001469
528.749262
530.265480
531.379400
532.394264
533.852440
535.100008
535.954709
536.706996
537.877012
538.847490
539.451875
540.014424
541.083480
541.827693
520.460753
521.589220
523.102607
524.591000
526.138451
527.979290
529.712815
531.207790
532.740781
534.682487
536.580975
538.200111
539.697386
541.354279
542.799174
543.899456
544.924128
546.253980
547.455390
548.337937
549.136587
550.173089
550.883471
516.785647
518.620718
520.596616
522.050893
523.339449
525.532345
527.445580
528.675728
529.794365
532.136710
534.323886
535.800487
536.974219
538.949480
540.557918
541.388047
541.994649
543.718225
545.175766
545.859604
546.314784
547.874045
549.033265
509.207296
513.076327
516.070356
517.227149
517.431173
520.871416
523.286392
523.782639
523.436849
527.232713
530.171224
531.186838
531.171275
534.346982
536.440581
536.532791
535.662560
538.849741
541.003006
541.069731
540.153580
543.406302
545.656380
498.738617
506.765778
511.137069
511.622635
508.786116
515.464131
518.753888
518.065443
513.909098
521.494427
525.613213
525.775332
522.576707
528.960104
531.934714
530.857249
526.148306
533.217647
536.535784
535.533561
530.816101
538.173548
541.997430
500.369044
504.840653
508.462381
509.978493
510.359907
514.051173
516.566885
516.919369
516.389591
520.301795
523.339444
524.265224
524.134400
527.485833
529.743964
529.822862
528.914047
532.337250
534.711165
534.826636
533.943761
537.513148
540.041961
498.680711
502.244606
505.752386
507.857594
509.279380
512.170159
514.367045
515.123199
515.572037
518.428300
520.973574
522.128577
522.796213
525.390335
527.480504
528.149753
528.414070
530.857558
532.886389
533.515571
533.764438
536.237602
538.172520
492.147121
497.622920
502.109113
504.252790
505.068280
508.790558
511.242356
511.487994
510.826429
514.701711
517.624848
518.310856
517.933445
521.612441
524.246353
524.683917
524.125782
527.561411
530.021152
530.343155
529.712129
533.206606
535.675318
482.083680
492.606707
498.661163
500.282472
498.343198
504.970770
508.152298
507.260654
502.794362
510.421320
514.374610
514.046501
510.107416
517.366948
521.070608
520.650416
516.759128
523.636032
527.073485
526.461003
522.378916
529.462010
533.188616
488.057042
493.553781
498.082486
500.288568
501.183453
504.999912
507.546665
507.872174
507.246981
511.080419
513.916868
514.511809
514.083303
517.798512
520.519574
521.064293
520.600859
524.079225
526.573031
526.941957
526.353444
529.851260
532.310916
490.482441
494.097579
497.702431
499.938945
501.520495
504.618140
507.028220
507.972692
508.520704
511.260263
513.592873
514.516349
515.032263
517.743421
520.058746
520.989524
521.484452
523.970625
526.040059
526.768610
527.124510
529.578753
531.479771
487.992764
492.577659
496.381708
498.104069
498.707170
502.766402
505.654721
506.361755
506.088943
509.711644
512.335213
512.785775
512.242723
515.945373
518.669040
519.256200
518.852771
522.162512
524.510288
524.795205
524.173092
527.614077
530.047791
482.002525
490.303131
495.022976
495.802531
493.170634
500.480642
504.327800
504.180769
500.640525
507.578083
511.071157
510.448217
506.215946
513.532018
517.263341
516.955722
513.315995
519.756085
522.907042
522.155807
518.062424
525.001618
528.671043
487.838760
492.334791
496.027138
497.665122
498.251176
502.392693
505.422145
506.280768
506.113220
509.740307
512.320453
512.718321
512.108866
515.705046
518.307608
518.775484
518.252045
521.432263
523.644615
523.801972
523.085437
526.492493
528.920455
490.271483
493.646116
496.977541
499.006098
500.523025
503.820040
506.557435
507.855617
508.658714
511.359545
513.570226
514.388295
514.788890
517.262225
519.319622
520.011008
520.271204
522.499029
524.292063
524.746708
524.890463
527.308449
529.223137
487.993320
492.930822
496.936811
498.743410
499.432267
503.662833
506.796191
507.768717
507.689306
511.278853
513.830841
514.281041
513.769382
517.036481
519.329706
519.521889
518.731714
521.830609
523.902942
523.812882
522.812959
526.375040
528.921541
482.303480
491.699864
496.989568
498.028830
495.558303
502.998139
507.018784
507.078439
503.732286
510.553802
513.980758
513.496104
509.706350
516.143494
519.249197
518.404872
514.149661
520.555953
523.460821
522.196506
517.317832
524.791033
528.723932
490.710462
495.692807
499.748862
501.590458
502.285702
506.478376
509.555154
510.469960
510.335278
513.872658
516.362976
516.737161
516.135635
519.302817
521.475456
521.528669
520.600282
523.587785
525.546751
525.334805
524.238460
527.783117
530.338331
495.635682
499.137809
502.591664
504.705706
506.248266
509.442499
512.045488
513.216307
513.899977
516.507401
518.601686
519.266229
519.480362
521.763604
523.580934
523.977275
523.934810
525.963684
527.534997
527.710580
527.608616
530.039718
532.008587
495.702785
500.511245
504.422569
506.213981
506.893808
510.780323
513.549636
514.191361
513.812814
517.347104
519.772423
519.936698
519.021556
522.375229
524.625772
524.607506
523.532085
526.520786
528.424579
528.064045
526.771558
530.390169
532.996468
492.309447
501.235642
506.175833
507.121674
504.769913
511.481975
514.909240
514.477066
510.582493
517.525927
520.839086
519.916523
515.213513
522.319938
525.605291
524.617555
519.998845
526.481410
529.273363
527.708759
522.308920
530.027574
534.030611
502.582536
506.863447
510.239736
511.753048
512.288785
515.851708
518.372525
518.997277
518.679774
522.041796
524.330363
524.560135
523.761072
526.970465
529.096131
529.149775
528.192400
531.028149
532.794730
532.480558
531.236256
534.553619
536.862989
509.782901
511.770576
513.932965
515.614377
517.140442
519.468902
521.452999
522.728141
523.791319
525.814014
527.497665
528.423348
529.121149
530.870439
532.299507
532.976920
533.433630
534.906199
536.072804
536.508884
536.800468
538.318330
539.450370
513.036060
514.215159
515.823681
517.483698
519.227255
521.199909
522.995227
524.498300
525.939533
527.607548
529.089644
530.259663
531.363205
532.724332
533.918220
534.815331
535.660847
536.772606
537.737278
538.429872
539.110005
540.083417
540.753873
519.140517
520.211656
521.703339
523.226029
524.834980
526.681265
528.444838
530.017634
531.637252
533.565907
535.459780
537.121980
538.678461
540.318492
541.768743
542.932584
544.039269
545.353704
546.560918
547.507986
548.378511
549.367343
550.028414
515.848544
517.432818
519.306901
520.846973
522.321689
524.399819
526.301049
527.698560
529.066364
531.237383
533.340451
534.918595
536.286811
538.113277
539.676595
540.665984
541.530869
543.073029
544.458253
545.290252
545.986248
547.312221
548.300508
509.680625
512.457396
515.069818
516.521334
517.534680
520.244784
522.457792
523.433209
524.114349
526.965976
529.523417
530.863854
531.700160
534.076178
535.917214
536.502027
536.714788
538.914595
540.702057
541.222880
541.364281
543.529411
545.196774
502.734602
507.124970
510.540319
511.814719
511.982977
515.736844
518.349864
518.799755
518.337889
522.306288
525.389401
526.383098
526.303553
529.622790
531.850200
531.963627
531.117971
534.437566
536.739720
536.861778
536.003626
539.432116
541.850050
501.164109
504.452362
507.633083
509.441245
510.650392
513.569380
515.854046
516.696689
517.217544
520.130461
522.746071
524.000860
524.747721
527.265182
529.255691
529.853513
530.068049
532.477138
534.474455
535.074691
535.288803
537.724033
539.629389
498.814890
501.720597
504.906137
507.120742
508.864508
511.452265
513.537730
514.548244
515.427477
517.869953
520.187112
521.501046
522.532871
524.789548
526.751078
527.683414
528.403522
530.495632
532.383107
533.284734
533.982230
535.992766
537.592284
494.032140
497.836045
501.621814
503.977793
505.585286
508.495545
510.660872
511.369503
511.761465
514.571247
517.031963
518.053631
518.619386
521.364585
523.659517
524.519824
524.951643
527.502003
529.664244
530.476485
530.891111
533.315251
535.188119
488.739521
494.154536
498.672826
500.920022
501.852963
505.559700
507.982791
508.204070
507.511696
511.340881
514.184395
514.753693
514.270646
518.070575
520.842233
521.388274
520.914422
524.472308
527.071069
527.569480
527.113440
530.520234
532.914104
490.064685
493.880347
497.703477
500.123768
501.807637
504.785430
507.010796
507.768608
508.179552
510.955753
513.352187
514.310306
514.840395
517.594788
519.933235
520.855649
521.348099
523.939518
526.139343
526.995084
527.446895
529.881127
531.751502
490.895859
493.821629
497.089526
499.448952
501.361127
504.084603
506.294651
507.415078
508.342711
510.703882
512.876065
514.044947
514.990450
517.273426
519.336152
520.405107
521.253828
523.414663
525.369754
526.363076
527.144500
529.166874
530.756511
489.290191
492.603319
495.930950
497.994885
499.498139
502.615295
505.091945
506.124642
506.753705
509.509135
511.874437
512.875792
513.457592
516.038206
518.205329
519.027098
519.453786
521.924130
524.000343
524.747274
525.119377
527.549683
529.431109
486.773209
491.240942
494.933660
496.608140
497.227330
501.244080
504.125843
504.841663
504.572522
508.300546
511.050416
511.682001
511.328316
514.768661
517.235399
517.620867
517.058273
520.393919
522.775486
523.084525
522.480523
525.892511
528.305937
489.137796
492.362900
495.572706
497.543536
499.026648
502.230827
504.861813
506.061412
506.807710
509.579025
511.907295
512.858521
513.373853
515.850353
517.897991
518.602405
518.911677
521.254177
523.199592
523.827890
524.113681
526.505802
528.376423
490.655064
493.364504
496.358637
498.498561
500.346871
503.272491
505.832251
507.330335
508.523854
510.879664
512.945635
514.009515
514.830136
516.888255
518.701728
519.538852
520.161007
522.065160
523.754395
524.501019
525.100939
527.063585
528.647046
489.816204
493.213018
496.557495
498.586958
500.110296
503.460379
506.281635
507.687757
508.582029
511.233908
513.389388
514.186368
514.569180
516.942474
518.886937
519.478266
519.664434
521.873128
523.671229
524.141493
524.297870
526.690202
528.584380
488.364353
493.146929
497.039482
498.771480
499.412804
503.688229
506.898360
507.984877
508.024998
511.493736
513.927143
514.284703
513.685211
516.927519
519.183830
519.339712
518.533288
521.608967
523.707694
523.711598
522.841213
526.268360
528.725289
492.635492
496.053717
499.421586
501.464924
502.984538
506.306412
509.091142
510.462481
511.315511
513.904410
515.980462
516.688927
516.976279
519.246082
521.073177
521.536499
521.597904
523.700062
525.393321
525.757795
525.832394
528.198616
530.092032
496.274491
499.034026
502.075943
504.243722
506.084337
508.940748
511.422468
512.858198
513.979209
516.204835
518.107039
518.991503
519.619789
521.474258
523.052509
523.624616
523.985468
525.686056
527.166861
527.682891
528.094399
530.022997
531.622412
497.552077
500.856550
504.114480
506.109675
507.578839
510.638145
513.137099
514.266585
514.940667
517.503571
519.574421
520.257943
520.488306
522.672173
524.368128
524.660009
524.549885
526.621424
528.259872
528.499305
528.431297
530.823751
532.750359
498.127539
502.623803
506.240402
507.855009
508.434084
512.178568
514.866609
515.544240
515.263075
518.692858
521.093379
521.402622
520.703095
523.774918
525.780020
525.633346
524.497988
527.528809
529.506587
529.272417
528.098830
531.563378
534.037152
504.202935
507.066780
509.849915
511.572218
512.874747
515.639797
517.897768
518.975645
519.667738
522.096461
524.061359
524.799947
525.116397
527.184167
528.766205
529.099916
529.062841
531.004508
532.509802
532.753926
532.685322
534.826909
536.502401
509.583917
511.203781
513.162748
514.872283
516.544103
518.703202
520.626421
522.039080
523.332609
525.172396
526.787075
527.869173
528.811231
530.297275
531.553971
532.287724
532.935085
534.243098
535.374181
535.996410
536.561499
537.829278
538.776684
512.291045
513.360636
514.890678
516.540862
518.305928
520.238236
522.021986
523.571549
525.075285
526.713518
528.190285
529.415157
530.576718
531.867377
532.999972
533.901217
534.790695
535.883790
536.865535
537.637018
538.399960
539.323899
539.942628
517.550092
518.728152
520.294107
521.816903
523.401095
525.328141
527.163266
528.742069
530.338732
532.341787
534.295375
535.955967
537.487601
539.186614
540.688436
541.853911
542.941522
544.320373
545.578742
546.521282
547.363139
548.410893
549.123967
513.715219
515.656472
517.708940
519.177227
520.468836
522.791903
524.842669
526.169742
527.352852
529.768656
532.017993
533.541153
534.755179
536.778780
538.457206
539.382989
540.088740
541.840873
543.340551
544.096922
544.619137
546.163191
547.300631
505.747261
509.916059
513.057992
514.165749
514.227960
517.956557
520.605039
521.216516
520.910454
524.818371
527.839848
528.909764
528.940739
532.175741
534.370939
534.635802
533.980080
537.104634
539.259366
539.436819
538.674168
541.816905
543.986253
494.662902
503.434095
508.061182
508.378188
504.981907
512.364828
516.027535
515.451930
511.232909
519.025196
523.252855
523.469041
520.316292
526.766218
529.876996
529.084576
524.882171
531.619854
534.868482
534.047916
529.727582
536.725449
540.377984
497.163390
501.901511
505.639326
507.088262
507.313803
511.265363
513.981744
514.417504
513.895256
517.884193
520.965372
521.905706
521.794190
525.209536
527.584262
527.848455
527.165588
530.545581
532.945504
533.198814
532.487810
535.934742
538.368033
496.212785
499.771336
503.265453
505.346774
506.753511
509.702024
511.956510
512.739916
513.188268
516.046375
518.568447
519.674654
520.307966
522.979737
525.181875
525.970786
526.351145
528.872664
531.007919
531.789946
532.173541
534.578999
536.441103
490.416999
495.612961
499.944615
502.073291
502.950905
506.588539
508.982331
509.194251
508.499294
512.330775
515.170329
515.710923
515.170603
519.020889
521.809196
522.335469
521.831110
525.426422
528.078091
528.654340
528.291897
531.601845
533.933411
481.226761
490.989882
496.732689
498.362993
496.659248
502.979990
505.994588
505.018778
500.490949
508.058392
511.895215
511.312032
506.907387
514.617829
518.549228
518.178212
514.217422
521.377262
525.094128
524.894449
521.481248
527.989697
531.447966
486.599108
491.788927
496.146792
498.341703
499.296367
502.973693
505.395750
505.635066
504.950303
508.749809
511.538451
512.034310
511.466480
515.300874
518.093290
518.642390
518.170757
521.802123
524.495348
525.118622
524.795807
528.117245
530.447940
488.661211
492.171761
495.713676
497.958699
499.563441
502.561231
504.853268
505.696384
506.179895
508.956251
511.365021
512.381878
512.966797
515.591891
517.792521
518.620624
519.061012
521.653134
523.875833
524.764513
525.243773
527.660890
529.514665
486.052499
490.585002
494.378904
496.164618
496.857765
500.746438
503.457463
504.000399
503.597538
507.397670
510.279256
511.096559
510.959064
514.244345
516.583060
516.882678
516.269558
519.755484
522.296818
522.741701
522.236693
525.654644
528.057932
480.099811
488.316483
493.036703
493.952250
491.625206
498.544292
502.122669
501.721558
497.839757
505.221090
509.159223
509.236188
506.195808
512.313153
515.326979
514.528131
510.353125
517.252701
520.704465
520.162816
516.264616
523.113316
526.732834
485.929168
490.357615
494.013356
495.684627
496.344104
500.336577
503.231091
503.975309
503.719794
507.535705
510.380283
511.157067
510.964379
514.142525
516.357959
516.541493
515.814201
519.168115
521.575201
521.900631
521.308971
524.689324
527.081667
488.530680
491.765248
494.969945
496.926610
498.410957
501.675763
504.407116
505.733589
506.586495
509.317465
511.594366
512.526207
513.023662
515.398137
517.330352
517.931922
518.162283
520.476941
522.416907
523.051369
523.343028
525.705787
527.554475
486.709755
491.274781
494.990723
496.609564
497.180679
501.468256
504.716484
505.879148
506.031107
509.452170
511.873705
512.249749
511.670665
514.992521
517.322514
517.560156
516.855245
520.018246
522.253957
522.460969
521.803192
525.119031
527.485396
481.794215
490.323852
495.123043
495.862906
493.134655
500.772218
505.018349
505.454668
502.752827
508.988145
512.086715
511.388205
507.331058
514.009154
517.256300
516.543603
512.501071
518.903546
522.000263
521.232345
517.239721
523.930404
527.494815
489.588193
494.163553
497.888712
499.510772
500.075111
504.341098
507.569694
508.721009
508.848748
512.195034
514.519686
514.795863
514.116579
517.334185
519.549910
519.665445
518.843374
521.911649
524.055102
524.166968
523.433310
526.726502
529.092506
494.277839
497.535482
500.754796
502.716004
504.188217
507.398826
510.095430
511.429203
512.272430
514.823169
516.880685
517.603288
517.897903
520.064550
521.763938
522.107349
522.084834
524.223809
525.981277
526.403275
526.510814
528.853069
530.720409
494.545766
499.007435
502.655165
504.317147
504.969166
508.833257
511.679485
512.524868
512.413000
515.828192
518.269638
518.718448
518.224233
521.097307
522.954854
522.718161
521.546892
524.699942
526.844235
526.790745
525.802601
529.249589
531.717156
491.693398
499.898592
504.473040
505.302204
503.003728
509.616798
513.116042
513.002810
509.748066
516.228459
519.531067
519.199937
515.796760
521.523246
524.052519
522.676093
517.763341
524.564745
527.682016
526.563413
521.841702
529.020292
532.766787
501.324829
505.301917
508.464691
509.886205
510.411025
513.943821
516.519094
517.316362
517.242733
520.501498
522.835732
523.372417
523.001857
525.719962
527.436298
527.251514
526.175735
529.156436
531.137534
531.093641
530.125481
533.287835
535.481035
508.145534
510.021364
512.082685
513.704748
515.204341
517.522890
519.540795
520.892867
522.042562
524.071721
525.808406
526.859514
527.667727
529.265628
530.530389
531.101931
531.522912
533.069745
534.364573
534.946852
535.354974
536.856268
537.960142
511.262186
512.390353
513.939549
515.555031
517.274462
519.239817
521.051987
522.595359
524.082735
525.776811
527.299452
528.530902
529.671465
530.976173
532.092943
532.939228
533.782356
534.946645
535.996549
536.786834
537.543557
538.534853
539.200432
516.111278
517.438117
519.081563
520.577659
522.094310
524.124960
526.025521
527.576438
529.101124
531.207408
533.223189
534.858834
536.328575
538.115542
539.673944
540.816177
541.841323
543.314315
544.624533
545.530924
546.298674
547.444225
548.229142
511.291714
513.939546
516.263916
517.559821
518.375802
521.212816
523.481663
524.613292
525.285820
528.245828
530.734741
532.109176
532.902476
535.375929
537.243782
537.993902
538.237836
540.483070
542.180282
542.742738
542.781306
544.850192
546.269206
498.391324
506.714233
510.965375
511.170499
507.806359
515.000516
518.600821
518.203834
514.216665
521.843627
525.944545
526.246816
523.251511
529.547437
532.575121
531.918918
527.899478
534.416007
537.489298
536.714087
532.490713
539.182332
542.572008
462.037995
496.607095
504.929430
501.783757
473.319647
505.803353
512.950952
508.580096
477.421737
512.190133
520.324517
517.574512
492.236864
520.907484
527.084697
522.811680
493.924616
525.371472
532.050525
527.674137
497.991176
530.504809
538.345282
489.630526
498.636709
503.535450
504.057910
500.799952
508.263571
511.946578
511.321579
507.029956
514.794280
518.969175
519.078773
515.848125
522.396554
525.647103
524.960811
520.849835
527.698992
531.063306
530.342153
526.115380
533.179986
536.881347
492.653710
497.626163
501.663788
503.450737
504.006075
507.823279
510.402901
510.738080
510.122636
514.009576
516.929613
517.623159
517.268928
520.917235
523.536573
523.972653
523.416029
526.934634
529.490049
529.934409
529.422337
532.805964
535.188367
482.830398
492.482917
498.082677
499.572071
497.765515
504.091772
507.144637
506.203333
501.693735
509.258674
513.085736
512.498406
508.094136
515.779124
519.686621
519.296155
515.318421
522.467452
526.170590
525.952473
522.521139
529.021032
532.476233
447.344722
484.251213
494.046518
493.225094
472.339791
497.834196
503.299518
498.305017
466.693621
501.226710
508.757459
504.250689
472.369939
507.519421
515.381536
511.593257
482.569494
514.884552
522.244207
519.068492
493.493877
522.349184
529.482635
479.137159
488.764577
494.378784
495.935195
494.209868
500.553027
503.613189
502.688946
498.188600
505.718681
509.498807
508.875552
504.447737
512.098029
515.982988
515.589551
511.625799
518.804691
522.549617
522.381300
518.993544
525.502485
528.955482
485.444695
490.276091
494.321150
496.294094
497.109151
500.875270
503.424807
503.800537
503.238834
507.017436
509.827323
510.461271
510.091234
513.629768
516.178022
516.592025
516.051370
519.635170
522.286665
522.854702
522.465825
525.838844
528.202791
479.524913
487.826376
492.643617
493.639469
491.345723
498.190488
501.652016
501.128213
497.150614
504.517279
508.461004
508.539251
505.504533
511.654920
514.705965
513.938013
509.800643
516.782687
520.327043
519.871203
516.037319
522.898078
526.515257
451.416372
482.452549
490.446591
488.422246
464.706104
492.972560
499.397948
495.309141
466.034688
498.823984
506.485754
503.851693
480.170934
506.908704
512.623359
508.150567
478.979840
510.824786
517.809504
513.948327
486.023252
517.071623
524.679837
479.422242
487.602752
492.266101
493.130231
490.786210
497.750037
501.414933
501.118493
497.320084
504.700322
508.615781
508.676882
505.611363
511.652288
514.575450
513.692651
509.445605
516.290017
519.695561
519.117661
515.194234
522.020120
525.627341
485.456116
489.915496
493.555940
495.165696
495.760626
499.892165
502.967143
503.934551
503.902120
507.538715
510.194667
510.799071
510.431730
513.667984
515.917459
516.111263
515.390659
518.660939
521.005829
521.302120
520.700170
524.042644
526.411305
480.019899
488.472186
493.195785
493.888442
491.133164
498.734727
502.947538
503.358618
500.655459
506.949366
510.132468
509.526384
505.551621
512.266937
515.547088
514.879946
510.896579
517.375818
520.564342
519.898469
515.986625
522.674243
526.219128
451.945142
484.280728
492.417074
489.819664
463.352853
494.725739
502.398841
500.090721
476.955126
503.641159
509.483952
505.268825
476.882867
507.883429
514.566456
510.604989
483.071653
513.025840
519.456952
515.446163
487.901672
518.323891
525.778272
482.915944
491.376565
496.105264
496.798299
494.036719
501.617650
505.817932
506.231834
503.519189
509.728852
512.805857
512.096571
508.022890
514.638681
517.810770
517.027963
512.934836
519.337059
522.450198
521.700466
517.716542
524.390924
527.939122
491.224669
495.712336
499.363508
500.977623
501.572257
505.643740
508.701969
509.729247
509.764885
513.154725
515.548308
515.928674
515.357336
518.395137
520.420680
520.357741
519.375840
522.525457
524.726873
524.820613
524.008868
527.382113
529.790158
487.979533
496.270453
500.942234
501.824648
499.573988
506.325285
509.970990
509.962050
506.781501
513.305263
516.642956
516.327377
512.940886
518.699717
521.267714
519.914164
515.037826
521.925191
525.156301
524.145435
519.521544
526.753879
530.539570
462.406698
494.002491
501.935832
499.950126
477.021993
504.252630
510.598860
507.374076
482.014904
510.643521
517.104482
513.954096
489.782764
516.255124
521.471465
516.193319
484.758287
518.087291
524.967940
520.220382
489.040636
522.890104
531.003646
494.979609
502.686405
506.833225
507.511836
505.203190
511.556755
514.892688
514.858915
511.771431
518.084127
521.292064
521.104994
517.911048
523.444269
525.830693
524.556099
519.835448
526.480437
529.509368
528.535041
523.991256
530.868906
534.332314
506.223614
508.712141
510.992003
512.454251
513.542146
516.258170
518.435762
519.620130
520.352807
522.832214
524.769993
525.689653
526.109298
528.100515
529.488849
529.820603
529.726959
531.820321
533.366642
533.789047
533.721176
535.779957
537.177806
510.197136
511.440020
513.034006
514.605507
516.247251
518.275330
520.123852
521.635689
523.063027
524.845633
526.427080
527.643815
528.729290
530.100033
531.239619
532.031426
532.797087
534.075244
535.208751
535.992545
536.694835
537.797895
538.540208
515.665047
516.842603
518.404687
519.930298
521.533331
523.487846
525.350340
526.958912
528.582484
530.594189
532.542317
534.202831
535.746440
537.467815
539.001998
540.209038
541.334467
542.729850
543.990843
544.937716
545.787790
546.839131
547.549822
511.839909
513.784151
515.836528
517.306072
518.611768
520.967286
523.056139
524.418116
525.624818
528.044804
530.284052
531.798011
533.016500
535.065686
536.788286
537.768752
538.519166
540.282321
541.776719
542.529668
543.053398
544.598801
545.735483
503.895550
508.070592
511.211357
512.312495
512.380804
516.150293
518.849972
519.503609
519.219213
523.122386
526.120687
527.165554
527.189975
530.455943
532.712597
533.055130
532.460651
535.584326
537.717246
537.879111
537.110403
540.251100
542.419293
492.875269
501.651598
506.269615
506.567198
503.165717
510.596752
514.320354
513.792023
509.591121
517.363723
521.546135
521.713584
518.537152
525.019289
528.203115
527.506930
523.383851
530.109054
533.324038
532.481263
528.151493
535.145534
538.796233
495.519650
500.243124
503.951735
505.370429
505.588558
509.578982
512.352117
512.833893
512.321999
516.269303
519.273870
520.135046
519.978990
523.413184
525.851720
526.199707
525.584325
528.970728
531.355596
531.597845
530.882755
534.327728
536.759551
494.764029
498.277590
501.711194
503.744332
505.136573
508.115199
510.424417
511.257388
511.711084
514.495544
516.894708
517.875420
518.430224
521.108368
523.365423
524.221697
524.656820
527.204959
529.351094
530.140198
530.529438
532.936565
534.798151
489.177961
494.289705
498.521817
500.577950
501.429046
505.092768
507.547249
507.823487
507.139692
510.857766
513.517747
513.873682
513.208729
517.065665
519.912763
520.496823
520.036974
523.673283
526.356577
526.955469
526.607561
529.921741
532.253240
480.142731
489.789141
495.404203
496.944292
495.203539
501.547060
504.625712
503.727065
499.223839
506.648651
510.270568
509.464806
504.899190
512.625305
516.618524
516.294498
512.364838
519.570013
523.326206
523.154860
519.759881
526.272870
529.731043
485.508790
490.604770
494.850619
496.961740
497.878603
501.567786
504.036459
504.330493
503.653561
507.341639
509.956384
510.273098
509.577564
513.398148
516.216602
516.788552
516.333895
519.992022
522.709528
523.350043
523.038779
526.365810
528.698421
487.515936
490.958679
494.413011
496.587803
498.156408
501.154660
503.472559
504.346235
504.829066
507.537158
509.838240
510.745667
511.248931
513.836850
516.022979
516.843213
517.279453
519.874322
522.098766
522.985628
523.464466
525.888677
527.748487
484.867394
489.343271
493.063244
494.787228
495.444310
499.325290
502.048475
502.609567
502.209425
505.977097
508.809378
509.581045
509.404220
512.639421
514.932955
515.198271
514.561106
518.031090
520.555442
520.979553
520.460372
523.890062
526.306180
478.893523
487.054739
491.705688
492.562995
490.198773
497.104630
500.686749
500.298808
496.427245
503.800232
507.729056
507.806635
504.762417
510.826337
513.781348
512.936805
508.729663
515.606803
519.034548
518.463309
514.542037
521.408505
525.045423
484.692938
489.074443
492.668295
494.285602
494.908140
498.881251
501.770488
502.520827
502.276681
506.100811
508.958024
509.754100
509.570046
512.716680
514.889935
515.040547
514.291929
517.630954
520.024694
520.336993
519.736697
523.125383
525.525035
487.286806
490.476352
493.621085
495.525347
496.972011
500.210895
502.927953
504.252706
505.115128
507.864187
510.166813
511.128217
511.644636
514.011316
515.927868
516.522308
516.754366
519.071257
521.019850
521.670779
521.975911
524.335657
526.176542
485.490153
490.000975
493.650003
495.214025
495.745825
500.000418
503.225937
504.379518
504.538061
507.984547
510.442825
510.859435
510.312094
513.643706
515.981643
516.240545
515.565398
518.748663
521.017791
521.276690
520.660091
523.958735
526.299387
480.603890
489.066756
493.789983
494.471534
491.703121
499.302469
503.520895
503.944240
501.247446
507.514247
510.657907
510.009789
505.996335
512.693983
515.963975
515.294049
511.306092
517.742468
520.893318
520.208399
516.285176
522.944897
526.469127
488.378213
492.895178
496.547523
498.109439
498.630900
502.862128
506.067634
507.211171
507.349177
510.727420
513.097604
513.425267
512.791336
516.035582
518.279453
518.440391
517.676502
520.797637
523.011754
523.213209
522.546530
525.825931
528.161045
493.051389
496.254914
499.402406
501.300812
502.728086
505.909266
508.590839
509.924963
510.784606
513.367977
515.471136
516.246349
516.586950
518.779391
520.502981
520.886124
520.920108
523.125183
524.967731
525.487147
525.664160
528.003210
529.846080
493.326292
497.726582
501.295531
502.889364
503.494133
507.333703
510.172526
511.025538
510.935119
514.384508
516.874169
517.380793
516.936481
519.827428
521.699014
521.494249
520.377563
523.604601
525.848509
525.910858
525.007777
528.445677
530.882109
490.476605
498.611054
503.100800
503.859230
501.513273
508.106193
511.602915
511.501780
508.271704
514.786384
518.137768
517.868446
514.520276
520.254803
522.788125
521.437443
516.577675
523.454717
526.678439
525.690468
521.072215
528.228118
531.933535
500.046556
503.968427
507.059551
508.419995
508.905088
512.419475
514.991344
515.800340
515.751277
519.041711
521.417091
522.005502
521.681070
524.412189
526.134434
525.973964
524.948455
527.999658
530.073939
530.139426
529.255039
532.414337
534.581701
506.788670
508.624328
510.628222
512.201726
513.671814
515.973883
517.985281
519.346852
520.520272
522.576887
524.344534
525.435846
526.283145
527.898812
529.172220
529.767797
530.237023
531.846582
533.216557
533.883717
534.357755
535.872600
536.966923
509.841802
510.940117
512.448297
514.027278
515.720010
517.671034
519.481072
521.032937
522.537370
524.256204
525.810130
527.075160
528.245034
529.570007
530.704736
531.576094
532.458471
533.680453
534.802880
535.664973
536.472619
537.485048
538.156503
515.376580
516.456976
517.958932
519.495204
521.135511
523.042479
524.878007
526.515175
528.178509
530.122696
532.011692
533.665369
535.228171
536.907633
538.428607
539.676900
540.854173
542.200488
543.422926
544.384137
545.268149
546.269752
546.940549
512.084174
513.683961
515.567052
517.109593
518.605807
520.758806
522.751363
524.225592
525.638757
527.816820
529.899805
531.451921
532.816896
534.693917
536.353544
537.463708
538.427291
539.980831
541.350778
542.176249
542.875587
544.208138
545.201698
505.929883
508.738288
511.356085
512.782812
513.788341
516.605921
518.946391
520.019795
520.749235
523.589292
526.095304
527.373379
528.181324
530.630072
532.615625
533.392999
533.770939
535.927688
537.640927
538.120992
538.249555
540.412467
542.080132
499.072798
503.512319
506.920176
508.130517
508.239142
512.146015
514.922699
515.489144
515.074511
518.998528
521.981067
522.856399
522.700391
526.113444
528.526963
528.903399
528.319151
531.512699
533.685642
533.743594
532.863364
536.284440
538.699840
497.837851
501.108445
504.231629
505.964498
507.138500
510.162854
512.590234
513.545756
514.098584
516.922132
519.372101
520.448681
521.086192
523.658588
525.805114
526.609433
527.000266
529.380592
531.316644
531.884174
532.088353
534.519797
536.423317
495.944073
498.740497
501.788281
503.893795
505.600799
508.263748
510.483323
511.622087
512.534058
514.808701
516.849674
517.875797
518.718173
521.010968
523.111357
524.196033
525.033710
527.171360
529.075341
529.990875
530.700766
532.714072
534.312927
491.687908
495.248952
498.785158
500.972176
502.517742
505.497210
507.819147
508.716138
509.193148
511.708590
513.731562
514.295908
514.526051
517.354805
519.826172
520.816844
521.328685
523.976041
526.214431
527.080596
527.529973
529.958928
531.829624
486.843432
491.865346
496.038414
498.067302
498.909266
502.687504
505.289469
505.767128
505.267657
508.657843
510.934805
510.906772
509.911836
513.911911
516.911993
517.567788
517.124487
520.815289
523.520919
524.091611
523.684014
527.090267
529.479418
488.020682
491.571303
495.118673
497.348734
498.949382
501.966282
504.318399
505.244243
505.732911
508.219358
510.192668
510.709408
510.901408
513.695949
516.140732
517.117762
517.630120
520.291834
522.554805
523.451570
523.928929
526.372017
528.246738
488.652297
491.410557
494.479867
496.688936
498.526633
501.259322
503.538522
504.745985
505.694298
507.899313
509.832422
510.759899
511.523620
513.743453
515.787861
516.838668
517.670337
519.838965
521.799320
522.783749
523.556669
525.599240
527.208486
486.952437
490.124026
493.284862
495.218010
496.647398
499.755478
502.267075
503.350981
503.999802
506.684047
508.951184
509.876808
510.401880
512.857149
514.912468
515.650981
516.018498
518.454195
520.489187
521.173779
521.491456
523.969117
525.895638
484.419159
488.727995
492.256182
493.804696
494.345235
498.343617
501.243100
502.000297
501.772107
505.473395
508.213623
508.888395
508.593376
511.857460
514.159076
514.428772
513.786050
517.074552
519.396048
519.608405
518.898881
522.403510
524.886632
486.683828
489.790745
492.862184
494.721115
496.130150
499.300230
501.927107
503.146535
503.923583
506.710250
509.073428
510.088370
510.649183
513.031209
514.967151
515.590808
515.848599
518.157136
520.068804
520.653568
520.899344
523.328728
525.230176
488.173773
490.775304
493.638953
495.673766
497.450002
500.325002
502.857961
504.353652
505.566478
507.961586
510.087648
511.224013
512.093344
514.123043
515.894122
516.714553
517.341470
519.243576
520.948291
521.733106
522.365804
524.314234
525.876183
487.418926
490.670205
493.860482
495.780259
497.233219
500.511931
503.282739
504.664781
505.565571
508.276742
510.517393
511.409703
511.868974
514.249394
516.204531
516.850338
517.116569
519.347534
521.211910
521.819496
522.104620
524.412809
526.219407
486.091633
490.663194
494.367194
495.982740
496.561654
500.743755
503.886230
504.933852
504.966859
508.516645
511.057990
511.537655
511.052360
514.309131
516.605337
516.873915
516.229351
519.326437
521.529409
521.766060
521.150988
524.394617
526.699304
490.262808
493.525603
496.726263
498.648620
500.090361
503.337684
506.071702
507.421198
508.286941
510.947392
513.125219
513.949145
514.338446
516.649345
518.528962
519.096137
519.294671
521.484771
523.322091
523.905639
524.165334
526.447238
528.236282
493.844186
496.471869
499.354707
501.393660
503.146269
505.945738
508.399445
509.835509
510.987253
513.280259
515.279976
516.279250
517.007029
518.901768
520.520864
521.173761
521.652192
523.480602
525.140251
525.880656
526.460374
528.347904
529.868656
495.170507
498.311498
501.385243
503.233131
504.603464
507.620150
510.110864
511.259352
511.978422
514.609767
516.783860
517.601365
517.952795
520.146476
521.851046
522.201151
522.201551
524.420830
526.277072
526.798934
526.960494
529.270742
531.086821
495.820886
500.095425
503.498626
504.952426
505.423813
509.140646
511.834630
512.543198
512.316912
515.813004
518.321120
518.787292
518.249767
521.280456
523.259442
523.155164
522.129518
525.310058
527.529577
527.644324
526.813150
530.091856
532.400967
501.714276
504.432827
507.053148
508.645120
509.861957
512.597052
514.857934
515.963545
516.704046
519.195467
521.251731
522.110777
522.536537
524.605527
526.184405
526.560611
526.620652
528.703263
530.414730
530.922845
531.073222
533.148116
534.731226
506.915555
508.450667
510.299489
511.914338
513.522870
515.652971
517.573788
519.008632
520.343927
522.238103
523.923085
525.090049
526.107291
527.620679
528.895897
529.676029
530.411581
531.843570
533.136092
533.940564
534.642886
535.917323
536.836519
509.522589
510.535188
511.984321
513.560250
515.272974
517.178030
518.957763
520.526154
522.066905
523.753303
525.288329
526.579700
527.801862
529.129540
530.293290
531.245111
532.216504
533.422382
534.542971
535.458524
536.326781
537.283374
537.901620
514.803801
515.953352
517.490315
518.999196
520.586706
522.525686
524.380639
525.977733
527.572666
529.535166
531.424412
533.018576
534.506079
536.208745
537.751829
538.975593
540.108232
541.483585
542.717839
543.636960
544.467671
545.533193
546.266657
511.097273
512.972423
514.968463
516.415410
517.716356
520.044335
522.117292
523.474627
524.665002
527.015473
529.166952
530.589514
531.736036
533.783530
535.539669
536.570859
537.359622
539.068345
540.490202
541.172751
541.645504
543.222893
544.394564
503.445163
507.427378
510.445959
511.523581
511.629091
515.324551
517.991865
518.664762
518.407898
522.179408
525.027309
525.918325
525.808307
529.128850
531.481289
531.958835
531.508940
534.462871
536.420190
536.413758
535.487753
538.742184
540.993667
492.901149
501.211120
505.613143
505.900180
502.664434
509.893793
513.563566
513.105239
509.061994
516.555283
520.496550
520.415921
516.944300
523.620929
526.982790
526.540387
522.840610
529.106531
532.008562
530.867444
526.120962
533.468069
537.286567
495.250542
499.748476
503.292233
504.651602
504.894646
508.841849
511.639833
512.204928
511.754611
515.519313
518.285922
518.903182
518.547427
522.033143
524.580510
525.066836
524.589205
527.798317
529.992790
530.043143
529.151092
532.715775
535.240274
494.416068
497.768056
501.035624
502.952080
504.297191
507.335572
509.779057
510.789803
511.354849
513.907008
515.978752
516.629258
516.929903
519.646618
521.999692
522.924884
523.383525
525.870063
527.911291
528.565647
528.842115
531.317123
533.247971
489.006155
493.862190
497.846334
499.686965
500.383491
504.252265
507.012673
507.700899
507.420674
510.605151
512.675998
512.454483
511.259013
515.355260
518.411984
519.060254
518.562524
522.203572
524.813168
525.238287
524.681625
528.165775
530.621206
480.349323
489.485597
494.734721
495.931375
493.773963
500.610155
504.189756
504.033815
500.721407
506.817943
509.485023
507.766482
501.984852
510.588258
515.011935
514.764416
510.683198
518.006414
521.700224
521.242089
517.300023
524.317817
528.014162
485.361229
490.199306
494.185667
496.061022
496.809410
500.723059
503.528448
504.262647
504.006363
507.156167
509.167295
508.888846
507.649493
511.714335
514.748605
515.383495
514.882097
518.530539
521.154971
521.599646
521.062224
524.557829
527.017891
487.188634
490.472469
493.734387
495.732067
497.199638
500.326347
502.867545
503.996684
504.642538
507.094309
509.021354
509.543599
509.747443
512.402986
514.713628
515.608055
516.052713
518.558672
520.637231
521.337373
521.658900
524.159642
526.103323
484.552123
488.838184
492.351135
493.866628
494.354532
498.414371
501.371419
502.185674
501.987522
505.477235
507.957378
508.352461
507.832478
511.241992
513.733338
514.160726
513.641523
516.899444
519.168835
519.300585
518.494315
522.103705
524.658683
478.729148
486.556738
490.949189
491.516517
488.741294
496.057853
499.954204
499.913524
496.543451
503.353243
506.844422
506.442295
502.709878
509.349139
512.664988
512.118749
508.304915
514.694011
517.727627
516.696548
512.091253
519.518939
523.420602
484.198330
488.437991
491.888191
493.352426
493.826684
497.929770
500.964100
501.870384
501.779329
505.411454
508.058734
508.622640
508.200272
511.532564
513.890763
514.204146
513.584343
516.710836
518.856593
518.897258
518.027520
521.580312
524.101229
486.534215
489.701252
492.816740
494.692260
496.114044
499.337349
502.036194
503.332447
504.165849
506.929546
509.243387
510.199155
510.706941
513.098911
515.064567
515.728287
516.006360
518.211592
520.020338
520.545002
520.758817
523.130317
524.995170
484.506908
489.099242
492.822559
494.473301
495.094727
499.194672
502.237633
503.158292
503.062401
506.769477
509.473423
510.099903
509.750343
512.977590
515.268429
515.580449
514.997812
518.044517
520.201471
520.416790
519.806594
523.038134
525.342803
479.366171
488.053753
492.938534
493.820440
491.373662
498.567655
502.443082
502.401318
498.944672
505.988445
509.628176
509.394038
505.931225
512.233574
515.365996
514.795615
511.105409
517.229896
520.240940
519.572954
515.792833
522.262307
525.697380
487.270214
491.889340
495.640796
497.308470
497.924848
501.983569
504.971054
505.837369
505.693697
509.364814
512.028236
512.603996
512.198673
515.376796
517.611519
517.860178
517.224818
520.256226
522.417914
522.643584
522.032208
525.228947
527.503358
492.008646
495.252561
498.437383
500.357473
501.778612
504.893373
507.458712
508.630115
509.355158
512.065388
514.311782
515.166192
515.553204
517.861365
519.718355
520.240437
520.390581
522.587707
524.432610
525.008438
525.248174
527.513234
529.290137
492.277053
496.704525
500.273773
501.822344
502.341371
506.187801
508.960470
509.639967
509.336408
512.964681
515.552977
515.966795
515.323003
518.589507
520.796037
520.854350
519.954514
523.149454
525.409693
525.607698
524.896379
528.139328
530.439536
489.371091
497.560768
502.035697
502.686062
500.107850
506.847704
510.314829
509.948169
506.167322
513.180091
516.671194
516.103557
511.971446
518.677192
521.796878
520.855713
516.443000
523.107801
526.321629
525.590096
521.528800
528.127436
531.573134
499.005999
502.940542
506.012233
507.307819
507.697711
511.237814
513.778580
514.452465
514.212240
517.657652
520.091832
520.548879
520.000178
523.113076
525.182769
525.289727
524.482899
527.516632
529.621527
529.827875
529.136163
532.108984
534.148736
505.790787
507.625066
509.613952
511.153039
512.581449
514.874157
516.863929
518.173472
519.292710
521.390858
523.183723
524.245399
525.064778
526.831014
528.278565
529.022421
529.603911
531.252563
532.665521
533.400468
533.933991
535.400472
536.451709
508.873230
509.964580
511.452786
513.004416
514.673581
516.609135
518.399307
519.929724
521.423978
523.158622
524.722467
525.990476
527.184816
528.593150
529.827072
530.796969
531.762384
533.032751
534.192873
535.097737
535.936728
536.937755
537.590164
514.274743
515.544761
517.129321
518.587859
520.083483
522.085955
523.963480
525.494321
526.980354
528.998088
530.897473
532.413556
533.786362
535.531190
537.086049
538.249575
539.296311
540.741923
542.013214
542.888045
543.641497
544.817865
545.633042
509.690412
512.198117
514.414388
515.669082
516.488278
519.269262
521.506521
522.634499
523.292554
526.120685
528.445434
529.651362
530.303898
532.770837
534.682522
535.515645
535.847221
537.989642
539.571725
540.028263
539.980382
542.126948
543.607189
497.489536
505.312880
509.316965
509.496254
506.291845
513.265690
516.793664
516.451700
512.603155
519.912215
523.722995
523.726209
520.392073
526.861219
530.062577
529.672166
526.092204
532.135845
534.879910
533.796262
529.153002
536.214125
539.783380
463.315674
495.722157
503.510910
500.432711
473.112447
504.391457
511.353187
507.195855
477.105274
510.596391
518.198037
514.893531
488.174778
518.021882
524.614159
520.989204
494.562643
523.493115
529.419815
524.344296
492.444254
527.088206
535.402756
489.090820
497.536413
502.110228
502.541033
499.416885
506.712634
510.421043
509.962214
505.873760
513.230963
516.968940
516.627896
512.942961
519.658243
523.097405
522.674748
518.985051
525.345083
528.352597
527.280710
522.596563
530.041022
533.937259
491.853564
496.503399
500.233016
501.804809
502.264550
506.190221
509.004358
509.666981
509.312693
512.738620
515.077259
515.185786
514.331131
518.078084
520.846060
521.378992
520.861834
524.265634
526.649863
526.868755
526.134884
529.678361
532.187714
482.528881
491.566931
496.680580
497.737763
495.478521
502.329283
505.963534
505.865429
502.597186
508.708604
511.389660
509.695032
503.920096
512.444261
516.776724
516.459049
512.319050
519.552300
523.148018
522.591094
518.572295
525.602164
529.321028
448.987759
483.714020
492.673880
491.024825
467.815950
495.747961
502.337607
499.254734
474.545506
501.951444
507.184422
500.541244
462.483238
503.192395
512.253649
508.523209
478.487307
511.729061
519.048054
515.131206
486.494930
518.344815
526.147585
478.913488
487.921967
493.029161
494.117067
491.910551
498.808352
502.495790
502.457628
499.227776
505.298040
507.912785
506.158072
500.339239
508.836853
513.151813
512.822376
508.674768
515.906594
519.503849
518.952587
514.942675
521.978174
525.699820
484.745576
489.263224
492.953968
494.599165
495.194105
499.203036
502.133789
502.963562
502.762044
506.030884
508.188592
508.152663
507.194422
510.895135
513.633833
514.139419
513.597361
517.007422
519.404324
519.642395
518.935780
522.491380
525.009735
478.933802
486.795711
491.218524
491.804859
489.037486
496.348909
500.241337
500.198768
496.795704
503.465456
506.760280
506.138037
502.237866
508.935373
512.349624
511.867461
508.088111
514.512832
517.570794
516.549418
511.949845
519.396877
523.313958
451.890458
481.515131
488.931290
486.197084
460.213618
490.727487
497.897881
494.667912
468.263877
498.082682
504.722338
500.945330
473.628111
503.780809
510.400538
506.638881
479.771310
509.115946
515.186545
510.209665
478.641340
513.127172
521.496738
478.490947
486.319646
490.701749
491.255996
488.481664
495.830899
499.780280
499.802382
496.488799
503.323074
506.826639
506.428642
502.681408
509.287985
512.559743
511.973348
508.112120
514.401330
517.335219
516.230480
511.576313
518.959606
522.835909
483.934730
488.347554
491.930809
493.486734
494.035673
498.140332
501.183813
502.102941
502.014013
505.687194
508.362965
508.954705
508.560304
511.826857
514.136828
514.436285
513.815294
516.859122
518.960882
519.044761
518.274133
521.656387
524.067734
477.985387
486.648429
491.514843
492.390922
489.944471
497.131976
500.996479
500.939755
497.473606
504.546000
508.222923
508.025351
504.591563
510.901044
514.037948
513.475837
509.788332
515.892002
518.866192
518.153041
514.339129
520.831739
524.290918
448.852341
482.187581
490.691664
488.618845
464.101361
493.391796
500.277192
496.792222
469.328096
500.379973
507.465249
504.229238
478.701981
507.090561
513.300243
509.635459
483.880328
512.032738
518.083678
514.189779
487.616012
516.992433
524.196955
480.651235
489.358455
494.271739
495.180972
492.740391
499.881174
503.679879
503.557550
500.037081
507.086193
510.738571
510.503045
507.024190
513.304031
516.402317
515.789061
512.057661
518.165784
521.165298
520.484069
516.686256
523.134097
526.553072
489.158169
493.719855
497.430348
499.080239
499.673891
503.634190
506.505500
507.257710
507.019337
510.688694
513.339915
513.850143
513.336223
516.578583
518.821645
518.993901
518.236080
521.341763
523.542880
523.750179
523.087282
526.297549
528.578196
485.891087
494.247361
498.913671
499.694179
497.205970
504.068453
507.627802
507.285874
503.509724
510.594526
514.151549
513.599096
509.474425
516.261746
519.478040
518.604436
514.237438
520.919822
524.151869
523.434024
519.400460
526.039623
529.528304
460.006639
491.905571
499.818238
497.539096
473.361159
501.699529
508.081363
504.153793
475.668367
507.357961
514.295261
510.224360
481.109223
512.841937
519.508430
515.125467
485.742522
517.411721
524.140642
520.107970
492.185187
522.777749
530.154078
492.888534
500.632857
504.736156
505.276172
502.711424
509.205831
512.508113
512.202477
508.560476
515.393663
518.756083
518.271946
514.302211
520.878750
523.933757
523.146594
518.939255
525.404157
528.454004
527.779275
523.827932
530.127811
533.306804
504.196283
506.673094
508.910112
510.302368
511.311880
514.022959
516.165938
517.263757
517.894986
520.480664
522.473274
523.342629
523.683735
525.966029
527.644613
528.223352
528.335394
530.476624
532.086254
532.634984
532.704250
534.653290
535.961834
508.174214
509.396602
510.949927
512.472484
514.071303
516.076098
517.898749
519.381361
520.794861
522.616640
524.230628
525.462369
526.586578
528.099266
529.403605
530.354048
531.252165
532.608741
533.810677
534.670496
535.427962
536.510011
537.223014
514.547787
515.668189
517.163533
518.636259
520.196714
522.100385
523.910614
525.467447
527.021226
528.916496
530.716381
532.223223
533.627996
535.242942
536.698945
537.860090
538.968632
540.349778
541.608105
542.568363
543.442299
544.532584
545.272030
510.919385
512.754155
514.701221
516.111553
517.385270
519.676862
521.709930
523.031591
524.179292
526.458359
528.517103
529.842840
530.894230
532.846616
534.510515
535.467766
536.219123
537.936641
539.393928
540.122906
540.637886
542.238649
543.417703
503.398345
507.314646
510.264200
511.300347
511.381260
515.035735
517.665514
518.311712
518.018801
521.712488
524.458222
525.240149
525.020658
528.233986
530.479005
530.859214
530.349872
533.318392
535.325615
535.375153
534.494324
537.768914
540.025856
492.975560
501.191447
505.502163
505.740456
502.484691
509.670458
513.310360
512.842419
508.779866
516.193150
520.026256
519.829448
516.238340
522.795473
526.031293
525.465767
521.680313
527.961180
530.915943
529.831164
525.128784
532.489953
536.310381
495.338507
499.751164
503.199060
504.495386
504.708601
508.633057
511.429933
512.010753
511.558313
515.260872
517.931217
518.440883
517.968129
521.322018
523.728087
524.082216
523.511786
526.703400
528.917863
528.998210
528.131939
531.706918
534.233606
494.506391
497.775065
500.936647
502.770690
504.075936
507.118429
509.602852
510.670362
511.264005
513.771598
515.761000
516.320813
516.514902
519.084807
521.276955
522.058640
522.412355
524.843575
526.861144
527.507405
527.783790
530.263561
532.198066
489.134533
493.890541
497.745249
499.478711
500.123840
504.023934
506.871791
507.669054
507.460033
510.604535
512.598106
512.306064
511.022472
514.949735
517.818488
518.305895
517.686697
521.239581
523.785870
524.165060
523.581124
527.065594
529.527437
480.522485
489.539220
494.639516
495.711266
493.491706
500.377280
504.073109
504.062244
500.856239
506.904319
509.492076
507.719246
501.871706
510.287212
514.505330
514.087684
509.875570
517.089315
520.692415
520.160259
516.168808
523.184654
526.889332
485.506053
490.243372
494.097570
495.861726
496.556951
500.505701
503.405941
504.257988
504.082066
507.201177
509.144741
508.805991
507.489475
511.396865
514.254117
514.734850
514.106626
517.642790
520.168191
520.530978
519.939907
523.423727
525.886510
487.300855
490.501690
493.653875
495.561579
496.985642
500.126436
502.725983
503.930602
504.623198
507.048833
508.913432
509.366210
509.485788
512.018610
514.192897
514.961122
515.293306
517.692946
519.672394
520.288288
520.553976
523.038382
524.982121
484.648169
488.854094
492.270197
493.713234
494.165985
498.223356
501.209559
502.068927
501.895651
505.350238
507.763369
508.082388
507.478866
510.793104
513.182928
513.511977
512.897955
516.057413
518.228706
518.271856
517.404308
521.000755
523.559450
478.777693
486.525896
490.835631
491.349753
488.551156
495.856540
499.764116
499.751649
496.396907
503.161323
506.582012
506.104508
502.295363
508.859846
512.098594
511.475832
507.583984
513.883489
516.822986
515.702104
511.031003
518.452801
522.362685
484.077281
488.276809
491.686518
493.127887
493.593517
497.689421
500.726486
501.645727
501.557653
505.152966
507.744455
508.249446
507.766947
511.036722
513.329618
513.578267
512.892055
515.943051
518.009664
517.977181
517.055395
520.595554
523.117502
486.190401
489.365953
492.495920
494.388953
495.824346
499.048673
501.747475
503.048816
503.881210
506.620154
508.898773
509.819556
510.287920
512.625678
514.531026
515.136819
515.358020
517.501203
519.248111
519.719712
519.895976
522.248245
524.105424
483.941368
488.590678
492.383314
494.093797
494.754358
498.862305
501.904967
502.830553
502.737932
506.429487
509.116317
509.732962
509.366983
512.544692
514.777240
515.037564
514.407596
517.402031
519.510357
519.688642
519.052086
522.258807
524.548527
478.640436
487.419481
492.408684
493.377730
490.988651
498.193135
502.068167
502.034412
498.588712
505.622439
509.257608
509.033988
505.577012
511.834705
514.914684
514.303031
510.577142
516.655653
519.624880
518.928879
515.129680
521.569188
524.984017
486.531925
491.223418
495.065846
496.813342
497.483055
501.556302
504.545389
505.418710
505.285177
508.955508
511.622877
512.213913
511.819397
514.975918
517.181758
517.408265
516.749561
519.741793
521.862417
522.057477
521.423106
524.591987
526.847247
491.312382
494.601157
497.849477
499.830965
501.295010
504.421450
506.986916
508.163163
508.897126
511.611542
513.865640
514.735929
515.138223
517.448022
519.305209
519.831950
519.976126
522.135307
523.932118
524.468886
524.679198
526.916615
528.675601
491.621600
496.074231
499.685530
501.282103
501.837438
505.686492
508.453479
509.135866
508.841700
512.474958
515.071716
515.502624
514.880523
518.166649
520.400150
520.493784
519.610804
522.760732
524.958967
525.107821
524.361615
527.574100
529.855683
488.736153
496.938574
501.440832
502.130039
499.585257
506.317474
509.773238
509.409247
505.640459
512.657841
516.157332
515.608451
511.503720
518.239244
521.402423
520.519196
516.144761
522.755116
525.896333
525.110805
521.013755
527.579357
531.004960
498.365964
502.305403
505.389928
506.707162
507.116906
510.653054
513.187030
513.865956
513.639210
517.093832
519.538636
520.014963
519.494473
522.639642
524.751159
524.907974
524.130183
527.126977
529.173823
529.333555
528.609366
531.553227
533.573889
505.129524
506.962381
508.951249
510.497028
511.935186
514.228189
516.217137
517.535133
518.670142
520.781833
522.587591
523.668321
524.514512
526.310633
527.791998
528.571544
529.171239
530.797901
532.169789
532.868573
533.375539
534.817678
535.850856
508.185299
509.274226
510.763255
512.318293
513.989595
515.928289
517.727084
519.268803
520.774945
522.525863
524.110751
525.398344
526.611801
528.047666
529.316561
530.313513
531.285091
532.539771
533.673122
534.546390
535.356090
536.335867
536.978230
514.822957
515.848821
517.285211
518.767689
520.359893
522.204188
523.968564
525.533219
527.107278
528.916274
530.634889
532.110164
533.496678
535.002096
536.359105
537.482812
538.604421
539.969979
541.257153
542.305595
543.270352
544.322387
545.015529
511.713864
513.218538
515.003725
516.486698
517.941725
520.022101
521.940600
523.351094
524.682013
526.711849
528.607564
529.961762
531.130481
532.819034
534.296834
535.251695
536.129634
537.717128
539.179535
540.110185
540.897477
542.275567
543.286087
505.906227
508.524062
510.978395
512.337284
513.324243
516.038845
518.294756
519.326508
520.002839
522.665548
524.949508
525.998139
526.578841
528.815886
530.580736
531.136689
531.362316
533.592149
535.447444
536.067084
536.302637
538.498458
540.171658
499.416249
503.535036
506.705259
507.840606
507.975246
511.734770
514.426436
514.994941
514.589574
518.301025
521.031942
521.655623
521.244374
524.425303
526.574591
526.652250
525.813236
529.132057
531.481191
531.695515
530.937143
534.366166
536.773373
498.102927
501.136445
504.033103
505.646827
506.786635
509.745438
512.165251
513.171002
513.744742
516.418524
518.655675
519.509346
519.908485
522.215056
524.067490
524.577020
524.746976
527.135209
529.152778
529.806768
530.078647
532.525105
534.429026
496.164862
498.753949
501.559769
503.489096
505.115465
507.793545
510.114053
511.399141
512.398537
514.562185
516.423515
517.275850
517.918640
519.899584
521.658190
522.438106
523.053953
525.093462
526.965059
527.871602
528.583030
530.610769
532.221382
492.030079
495.324386
498.548264
500.482008
501.896598
504.974079
507.523901
508.714397
509.413297
511.788803
513.624518
514.078207
514.189008
516.615486
518.659219
519.306529
519.570618
522.038156
524.146821
524.910139
525.289846
527.738840
529.637126
487.374092
492.029591
495.818103
497.528623
498.177405
502.130888
505.053837
505.951936
505.841290
508.985222
511.038117
510.962588
509.976972
513.448537
515.942382
516.227748
515.523209
518.978998
521.488185
521.882911
521.334828
524.782051
527.215690
488.406815
491.688904
494.916835
496.882316
498.344920
501.466990
504.062335
505.298969
506.026661
508.391270
510.197468
510.624551
510.718592
513.134206
515.175311
515.825275
516.081096
518.510833
520.567601
521.284420
521.635655
524.077586
525.976665
488.934389
491.486517
494.302403
496.310980
498.051219
500.820993
503.238712
504.630334
505.701360
507.831135
509.623849
510.420207
511.029520
512.987232
514.744594
515.537800
516.144448
518.097970
519.855975
520.661074
521.311112
523.336631
524.961375
487.246552
490.197634
493.124643
494.900086
496.260442
499.356929
501.932134
503.128302
503.852040
506.439094
508.550498
509.316159
509.671357
511.938078
513.793364
514.340184
514.523948
516.758258
518.588103
519.075437
519.246792
521.726879
523.683618
484.707917
488.744462
492.048504
493.481052
493.989563
497.942917
500.861962
501.703301
501.554162
505.110251
507.673137
508.178383
507.715572
510.842971
513.002086
513.130377
512.344941
515.442514
517.558981
517.555169
516.658136
520.210818
522.747438
486.525165
489.503642
492.466248
494.275424
495.671920
498.815349
501.444519
502.702609
503.503928
506.192552
508.425262
509.313086
509.748246
512.009941
513.821756
514.322973
514.454366
516.607616
518.353293
518.774171
518.893940
521.324001
523.248232
487.466735
490.088645
492.986847
495.064485
496.872720
499.739846
502.267052
503.776837
504.994128
507.329119
509.378998
510.448526
511.244497
513.160939
514.808663
515.515086
516.031732
517.808410
519.388742
520.065678
520.621304
522.537384
524.090348
486.159659
489.583552
492.955492
495.022388
496.570986
499.847602
502.605908
504.001961
504.921393
507.587965
509.792445
510.683372
511.135607
513.392464
515.213147
515.753394
515.930689
518.052291
519.819962
520.362253
520.606870
522.856987
524.628503
484.391591
489.277981
493.270768
495.109095
495.843909
500.009341
503.131376
504.205099
504.290887
507.790216
510.318191
510.853848
510.441805
513.548427
515.704225
515.886868
515.184764
518.175140
520.292703
520.490495
519.867577
523.023782
525.272813
488.649348
492.119264
495.547775
497.658663
499.224684
502.482339
505.207558
506.574976
507.473038
510.120449
512.306583
513.180671
513.617420
515.859778
517.664331
518.187179
518.346263
520.449781
522.202920
522.734211
522.960948
525.175875
526.919121
492.397433
495.133799
498.160832
500.336489
502.183086
504.992813
507.437671
508.884124
510.058335
512.355639
514.371664
515.410783
516.177502
518.068566
519.687062
520.360383
520.840200
522.579245
524.132724
524.795638
525.321031
527.148698
528.630526
493.843597
497.036446
500.200483
502.159713
503.620926
506.619099
509.083180
510.237975
510.983064
513.617752
515.806236
516.661534
517.061756
519.293054
521.062801
521.518368
521.595695
523.682510
525.382776
525.799011
525.895001
528.136909
529.910991
494.552780
498.847284
502.310596
503.869486
504.454206
508.105122
510.750479
511.466690
511.280848
514.770171
517.288498
517.795285
517.321130
520.407682
522.493619
522.569890
521.722415
524.692664
526.706430
526.700327
525.807674
529.003762
531.264647
500.437368
503.164080
505.815682
507.465778
508.738923
511.445799
513.684187
514.802801
515.575857
518.080801
520.159045
521.058216
521.540100
523.673073
525.351233
525.861483
526.018471
527.984739
529.551240
529.957904
530.043582
532.054475
533.599486
505.613864
507.150240
509.009510
510.644680
512.272000
514.397474
516.321815
517.778731
519.144747
521.067085
522.785864
523.992220
525.056047
526.628533
527.982899
528.845604
529.621743
530.997234
532.203922
532.932765
533.576335
534.801634
535.691855
508.209392
509.219485
510.667801
512.245918
513.962665
515.871416
517.666590
519.263162
520.837259
522.558149
524.130778
525.461295
526.726528
528.107725
529.335730
530.344816
531.337575
532.509417
533.569063
534.421011
535.235643
536.150178
536.744155
514.670227
515.764073
517.243055
518.714880
520.268822
522.142927
523.918160
525.433739
526.929047
528.740945
530.443020
531.837936
533.115555
534.585999
535.889967
536.913375
537.948508
539.388616
540.769462
541.856679
542.826236
543.950873
544.698584
511.195446
512.952941
514.850611
516.260161
517.545436
519.784076
521.764141
523.048936
524.154724
526.338887
528.289552
529.502936
530.425125
532.203359
533.659618
534.391488
534.986335
536.844404
538.519730
539.456290
540.125541
541.731014
542.888320
504.049411
507.727197
510.550737
511.602404
511.769158
515.285197
517.819468
518.447927
518.171009
521.723820
524.338603
525.014597
524.677482
527.649423
529.568440
529.504313
528.541986
531.940011
534.396905
534.834265
534.280898
537.432557
539.586893
494.235983
501.848702
505.918691
506.213171
503.262067
510.080494
513.561639
513.121149
509.236147
516.382729
520.063067
519.796341
516.158653
522.365044
525.134739
523.802874
518.783448
526.242112
529.957969
529.476295
525.495131
532.360994
535.946981
496.146886
500.288682
503.569968
504.848114
505.129997
508.923962
511.652391
512.257069
511.874106
515.499838
518.127306
518.636782
518.114595
521.163356
523.143980
522.972150
521.887664
525.451454
528.069261
528.505759
527.945763
531.379642
533.793596
495.139178
498.238534
501.248576
503.000807
504.274963
507.286988
509.778691
510.900637
511.571475
514.115925
516.204456
516.950761
517.262856
519.427869
521.131885
521.501083
521.581031
524.022377
526.154545
526.945134
527.339086
529.779152
531.665583
489.915231
494.413687
498.048235
499.628684
500.173793
504.105492
507.024973
507.936455
507.882463
511.123799
513.393501
513.689466
513.102392
516.104055
518.167272
518.198512
517.378626
520.735303
523.215612
523.627265
523.109866
526.529929
528.943933
481.710799
490.199480
494.973389
495.823160
493.397508
500.409804
504.228863
504.392547
501.479573
507.573135
510.579649
509.963835
506.315729
512.339650
515.231956
514.289548
510.032247
516.807029
520.222997
519.689481
515.831769
522.668649
526.291935
486.344291
490.822783
494.455596
496.066177
496.657876
500.623712
503.578666
504.531106
504.506994
507.743677
509.997530
510.285625
509.699523
512.698830
514.770126
514.818922
513.997565
517.290440
519.682325
520.012943
519.442451
522.851527
525.268793
488.037237
491.069382
494.073268
495.908365
497.306240
500.377047
502.937220
504.154114
504.903251
507.421761
509.469312
510.205652
510.533353
512.682314
514.404992
514.835599
514.947867
517.220678
519.138444
519.737512
520.003488
522.447313
524.362437
485.575787
489.521855
492.792357
494.262357
494.839075
498.665427
501.480818
502.262226
502.069411
505.589837
508.128439
508.642985
508.203581
511.172612
513.177138
513.172563
512.288480
515.444564
517.644478
517.722932
516.893087
520.434739
522.956367
480.114178
487.295130
491.415827
492.094679
489.804070
496.500827
500.082927
499.921217
496.470231
503.310787
506.846390
506.614775
503.244095
509.182439
511.961814
510.943692
506.600284
513.126510
516.198700
515.176466
510.637573
517.927991
521.775522
484.703504
488.715542
492.065166
493.601766
494.233972
498.116838
500.990331
501.834397
501.708917
505.292980
507.901089
508.486065
508.098419
511.086243
513.089291
513.075122
512.164240
515.256386
517.384304
517.404357
516.527929
520.019895
522.508996
486.177995
489.401835
492.602796
494.582907
496.090032
499.282779
501.969025
503.322045
504.215574
506.842900
509.016668
509.889947
510.319204
512.501923
514.225082
514.654453
514.735715
516.861940
518.624140
519.112943
519.299806
521.627592
523.466364
483.232508
488.203261
492.228223
494.072218
494.806041
498.981287
502.146495
503.333446
503.574056
506.896419
509.289980
509.761682
509.313565
512.358645
514.441136
514.541029
513.761906
516.759465
518.882932
519.072507
518.447968
521.618311
523.885997
477.068225
486.657056
492.059086
493.209467
490.892902
498.237899
502.346200
502.854595
500.437104
506.429227
509.519087
509.086978
505.560577
511.661569
514.586991
513.789919
509.813393
515.994691
519.002449
518.324495
514.573656
520.927474
524.306340
485.580968
490.614915
494.713015
496.614541
497.379675
501.549133
504.701594
505.886449
506.128301
509.434347
511.809662
512.270660
511.816730
514.852867
516.928603
517.025255
516.235525
519.196513
521.277507
521.429970
520.770250
523.901813
526.142926
490.768944
494.175441
497.560232
499.679448
501.265477
504.419433
507.062966
508.417378
509.330043
511.905711
514.031610
514.886411
515.313080
517.474395
519.187039
519.626213
519.706481
521.737565
523.397864
523.808581
523.924613
526.160625
527.935363
491.312442
495.778980
499.479670
501.270583
502.083857
505.801158
508.556243
509.427471
509.411508
512.837865
515.337518
515.910162
515.559184
518.489854
520.476138
520.525934
519.701475
522.557899
524.477392
524.372996
523.400466
526.708569
529.066724
488.597338
496.717846
501.293993
502.301473
500.415615
506.602935
509.927514
509.859235
506.800897
513.202605
516.536410
516.340842
513.144407
518.911971
521.642432
520.792503
516.819222
522.766057
525.458956
524.271303
519.652850
526.587714
530.186070
498.113258
502.026295
505.155273
506.631337
507.273951
510.660067
513.163640
514.006125
514.042640
517.328834
519.726163
520.378940
520.151168
522.963267
524.853016
524.987621
524.280939
526.986282
528.754076
528.657685
527.702357
530.741305
532.840303
504.801073
506.627915
508.637401
510.239899
511.745772
514.021961
516.035507
517.442355
518.676857
520.775322
522.593448
523.744885
524.661334
526.357999
527.751706
528.493500
529.059384
530.549669
531.772289
532.328200
532.722870
534.163703
535.217333
507.843059
508.928753
510.420375
511.989389
513.683583
515.634720
517.469353
519.074904
520.643486
522.418366
524.026365
525.349051
526.583719
527.982048
529.204620
530.164418
531.089528
532.256386
533.286308
534.061632
534.800523
535.754659
536.389586
514.374804
515.597349
517.149520
518.607048
520.101397
522.048114
523.847577
525.296069
526.678561
528.532931
530.232199
531.534445
532.676726
534.155003
535.426461
536.341267
537.259167
538.808774
540.284500
541.383467
542.317337
543.554426
544.377082
510.087642
512.444025
514.577191
515.843703
516.707964
519.379029
521.509611
522.567235
523.154536
525.787833
527.893844
528.881413
529.297147
531.442633
532.978785
533.400129
533.406766
535.841620
537.809995
538.634300
538.885145
541.016069
542.449505
498.784790
505.983578
509.743004
509.997503
507.113422
513.686058
517.006635
516.645722
512.916530
519.856872
523.388032
523.186028
519.671570
525.661403
528.263809
526.977248
522.088293
529.391048
533.034570
532.693318
528.876874
535.467251
538.799299
467.487531
497.027095
504.210191
501.405384
476.067561
505.266325
511.777962
507.759164
478.887332
510.971210
518.164923
514.745840
488.338154
517.140763
522.803002
517.252708
483.987817
519.648134
527.502807
523.820194
495.505225
526.957605
534.576412
490.690951
498.450728
502.703787
503.145942
500.308801
507.219016
510.771929
510.372037
506.499982
513.598453
517.205304
516.839351
513.098301
519.214421
521.880860
520.420768
515.314923
522.828846
526.649043
526.258091
522.359579
529.299694
532.941430
492.955187
497.268862
500.724471
502.155665
502.572761
506.437750
509.265355
510.030944
509.825166
513.274355
515.747347
516.174359
515.607008
518.527421
520.408447
520.206683
519.168128
522.616187
525.193821
525.658042
525.153974
528.595069
531.013620
484.077853
492.488388
497.168312
497.928870
495.428373
502.399741
506.184720
506.315202
503.395975
509.573531
512.707483
512.229438
508.655277
514.536445
517.230021
516.113738
511.741707
518.493918
521.928578
521.422408
517.584769
524.427847
528.051001
452.638093
485.039986
493.232248
491.088463
466.943431
495.667569
502.565638
499.897793
476.419884
503.170844
509.125014
505.592298
480.531388
507.864979
513.480794
508.856318
479.907303
511.188805
518.023652
514.151320
486.412126
517.274841
524.858613
480.589066
488.962725
493.626259
494.409346
491.951699
498.942958
502.753186
502.922436
500.037311
506.210242
509.334508
508.861812
505.304482
511.189749
513.901128
512.817861
508.456191
515.122301
518.440388
517.827444
513.916995
520.747976
524.376333
486.081825
490.253989
493.660793
495.169276
495.730338
499.598362
502.462880
503.325186
503.227420
506.628667
509.065438
509.517065
509.019322
511.915648
513.832026
513.747572
512.818565
515.996746
518.269567
518.466511
517.764792
521.234185
523.698484
480.817642
488.002192
492.120448
492.796699
490.495128
497.146344
500.686104
500.502464
497.035511
503.823868
507.308496
507.039221
503.628470
509.487420
512.178111
511.081968
506.693238
513.238686
516.364192
515.408386
510.925029
518.214190
522.051067
456.233795
483.092741
489.981837
487.792884
465.008585
492.134557
498.443602
494.893317
468.044895
498.245238
505.106785
501.974846
477.409384
504.456113
510.015825
505.389364
476.479570
507.462690
513.912165
509.176131
478.353604
512.083749
520.276902
479.845061
487.127370
491.356467
492.121227
489.884804
496.593381
500.184705
500.054414
496.641653
503.464214
506.984915
506.756492
503.383735
509.276093
511.992697
510.914518
506.521177
513.009756
516.067007
515.056660
510.531201
517.767911
521.570699
483.907341
488.403076
492.100729
493.804678
494.489789
498.491234
501.477285
502.472154
502.517435
505.945642
508.425308
508.940501
508.503961
511.476671
513.462252
513.447259
512.555810
515.577848
517.692687
517.791538
517.037577
520.364649
522.740467
476.404552
485.902212
491.219765
492.320492
489.969595
497.255347
501.303511
501.765091
499.317121
505.289772
508.371121
507.935005
504.395487
510.453044
513.318048
512.453581
508.420199
514.590215
517.586504
516.880122
513.106486
519.500648
522.916312
443.410443
480.520311
490.016967
488.256922
463.685896
493.348157
500.661671
498.593421
477.085611
502.144436
507.794541
504.197559
478.762114
506.686749
512.589809
508.507741
481.614431
510.621950
516.806827
512.966968
486.766579
515.689630
522.798424
478.611893
488.186782
493.583336
494.743645
492.432237
499.722557
503.779451
504.266940
501.845685
507.808115
510.874514
510.433985
506.896757
512.948936
515.812972
514.954156
510.915322
517.031774
519.963346
519.200178
515.378753
521.728824
525.117331
488.114854
492.887891
496.812959
498.679765
499.487335
503.447873
506.428319
507.492655
507.635422
510.993564
513.416673
513.925844
513.512872
516.460906
518.447553
518.476112
517.625750
520.488462
522.440571
522.417495
521.570277
524.791464
527.101791
485.309305
493.622158
498.404174
499.545108
497.759763
504.103559
507.587395
507.638565
504.660969
511.078532
514.410705
514.196154
510.979236
516.728263
519.437435
518.543421
514.528452
520.462712
523.152630
521.947538
517.330972
524.323808
527.984574
460.080930
491.424759
499.408329
497.949792
477.457901
502.283459
508.170112
505.084935
480.639457
508.468258
514.816960
511.803555
488.186051
514.329235
519.803228
515.716871
489.241118
517.563960
523.224971
518.257679
487.701042
520.662441
528.546389
492.353394
499.979701
504.115473
504.951959
503.051724
509.005456
512.212412
512.270562
509.409229
515.644984
518.858958
518.764125
515.736870
521.313131
523.903871
523.136942
519.311294
525.036421
527.546620
526.385019
521.848145
528.500989
531.850889
503.441799
505.878259
508.108175
509.570088
510.711694
513.365956
515.550234
516.825175
517.679062
520.215395
522.212875
523.211613
523.725437
525.799063
527.318270
527.848648
527.943559
529.831420
531.174912
531.475612
531.339500
533.302805
534.641649
507.343257
508.539098
510.068567
511.591324
513.217834
515.243110
517.139701
518.747056
520.281118
522.148087
523.804521
525.095827
526.258776
527.708646
528.943485
529.838484
530.662554
531.870595
532.900950
533.594996
534.226675
535.264785
535.967266
514.625047
515.749305
517.274815
518.800298
520.397526
522.278037
524.029343
525.507487
526.950325
528.679630
530.276019
531.561397
532.729100
534.081763
535.266924
536.201258
537.205512
538.671555
540.114774
541.286382
542.330245
543.489660
544.242707
511.154295
512.955294
514.920449
516.402391
517.739172
519.979177
521.931642
523.179680
524.233437
526.331636
528.174345
529.273202
530.076907
531.728959
533.056112
533.680650
534.227260
536.123253
537.887644
538.928519
539.680797
541.317930
542.478048
504.012297
507.751648
510.668283
511.820084
512.056885
515.561843
518.058096
518.652918
518.332690
521.795461
524.298616
524.856906
524.394016
527.226155
528.991128
528.781243
527.738588
531.195836
533.780848
534.357356
533.907679
537.081336
539.228005
494.226033
501.908573
506.079433
506.485572
503.617324
510.407373
513.841968
513.376742
509.468354
516.531619
520.111697
519.740685
515.982374
522.039199
524.628749
523.110839
517.970820
525.500461
529.362726
529.037029
525.173002
532.045039
535.611693
496.235354
500.416216
503.757190
505.102705
505.431430
509.206725
511.903925
512.494821
512.103258
515.690340
518.269741
518.723243
518.110457
521.008218
522.796261
522.433133
521.224284
524.805916
527.514038
528.057286
527.577865
531.023251
533.426749
495.360057
498.453113
501.459741
503.214982
504.490185
507.488725
509.967841
511.091271
511.776309
514.339330
516.455363
517.223319
517.497101
519.505332
520.995842
521.164398
521.107186
523.503433
525.649025
526.475565
526.901910
529.354602
531.242162
490.278391
494.723440
498.292418
499.816073
500.320990
504.238519
507.158500
508.084718
508.067177
511.380054
513.755317
514.165758
513.610705
516.429755
518.237843
518.044710
517.066683
520.327804
522.758210
523.144623
522.617207
526.049096
528.473716
482.190455
490.591819
495.260753
496.017469
493.524222
500.519061
504.341337
504.523042
501.655017
507.847616
511.004150
510.566404
507.012516
512.821239
515.426115
514.245633
509.821188
516.475258
519.808708
519.216462
515.322546
522.172292
525.811170
486.852624
491.256297
494.793947
496.320110
496.848581
500.780979
503.722950
504.684182
504.697453
508.011360
510.381861
510.800854
510.265981
513.101939
514.937036
514.777673
513.803942
516.989159
519.309242
519.592759
518.995535
522.405962
524.828866
488.561867
491.538738
494.476108
496.259077
497.613361
500.631646
503.151746
504.358268
505.123227
507.669920
509.765506
510.555007
510.881739
512.911849
514.460698
514.727290
514.716957
516.915532
518.797335
519.384965
519.648039
522.083489
523.990487
486.132552
490.032577
493.263273
494.721445
495.283589
499.031769
501.772884
502.522587
502.324224
505.816959
508.335153
508.838853
508.363005
511.234657
513.106243
512.971120
511.990910
515.109512
517.315004
517.423801
516.619864
520.142530
522.641171
480.683121
487.819460
491.918427
492.617786
490.340541
496.930798
500.406705
500.194399
496.724330
503.493469
506.964086
506.686721
503.264208
509.115293
511.783932
510.654824
506.230099
512.742914
515.844788
514.877462
510.385283
517.645400
521.459684
485.192900
489.179013
492.519552
494.072744
494.701131
498.487641
501.249977
502.019769
501.847231
505.364304
507.912649
508.452535
508.015705
510.928348
512.837243
512.728849
511.748051
514.818692
516.957756
517.006599
516.154283
519.630993
522.101299
486.559432
489.771200
492.970882
494.961056
496.450683
499.550534
502.119367
503.376368
504.204149
506.783989
508.926281
509.776791
510.172365
512.289852
513.926946
514.268279
514.277593
516.360000
518.094443
518.562919
518.737865
521.066296
522.908295
483.514125
488.476801
492.504333
494.361204
495.079262
499.152211
502.186183
503.259386
503.424693
506.724080
509.120571
509.599836
509.139064
512.122307
514.116959
514.124286
513.261507
516.191701
518.246846
518.362020
517.684195
520.872834
523.168207
477.257245
486.831822
492.229537
493.391790
491.067981
498.304126
502.281314
502.678335
500.189602
506.182845
509.300560
508.897881
505.376054
511.413958
514.247794
513.353073
509.282727
515.381842
518.293829
517.501777
513.661786
520.050667
523.474671
485.668166
490.674329
494.739786
496.617425
497.354217
501.453099
504.529135
505.654776
505.864328
509.176557
511.573803
512.056128
511.600548
514.583463
516.578331
516.585942
515.707321
518.581919
520.564625
520.610210
519.873954
523.017573
525.287564
490.767417
494.120680
497.427750
499.471509
501.004604
504.139662
506.787957
508.160721
509.093090
511.676904
513.806642
514.663881
515.077482
517.190712
518.833592
519.195635
519.196949
521.146533
522.717697
523.039332
523.093770
525.323568
527.109791
491.248142
495.627620
499.199006
500.858456
501.591016
505.345181
508.191160
509.162796
509.221568
512.654475
515.137668
515.695827
515.323688
518.204721
520.126342
520.107812
519.213561
521.995790
523.835413
523.653191
522.625381
525.921566
528.284002
488.477585
496.485319
500.897912
501.736393
499.746418
506.015469
509.489518
509.577883
506.637173
513.041140
516.345381
516.127544
512.909119
518.624768
521.293399
520.382168
516.347548
522.227574
524.847952
523.588809
518.916969
525.840906
529.441512
497.891978
501.707604
504.689136
506.019847
506.587362
510.037389
512.670766
513.658100
513.805690
517.114589
519.496164
520.130833
519.882139
522.651921
524.489310
524.571880
523.813281
526.460522
528.164340
528.007413
527.008473
530.031311
532.125195
504.481765
506.231533
508.119186
509.607726
511.065507
513.381785
515.487716
517.012363
518.344971
520.481859
522.300459
523.442626
524.344022
526.008431
527.358368
528.056747
528.579983
530.019720
531.184611
531.688742
532.048215
533.469183
534.510863
507.456471
508.478840
509.872317
511.349709
513.001386
514.981210
516.897121
518.603940
520.255670
522.074379
523.695882
525.014511
526.233280
527.604947
528.793740
529.715163
530.597999
531.719132
532.701210
533.430246
534.132283
535.066536
535.695548
514.711825
515.810970
517.362712
518.968974
520.648423
522.504206
524.232299
525.727411
527.187183
528.827933
530.343477
531.595496
532.750904
534.025128
535.161010
536.108431
537.153238
538.577763
540.007733
541.223837
542.323638
543.436225
544.143902
511.587789
513.196954
515.141335
516.794464
518.369041
520.439062
522.296660
523.637233
524.866487
526.713283
528.386650
529.505618
530.431280
531.869091
533.089685
533.813588
534.571721
536.259936
537.933743
539.094048
540.055345
541.479891
542.486081
505.743943
508.525406
511.211067
512.827349
514.011952
516.655626
518.804031
519.776203
520.389826
522.836513
524.867954
525.665697
525.986116
527.940458
529.378734
529.587776
529.583941
532.011569
534.203751
535.166517
535.660098
537.853684
539.477680
499.251392
503.587809
507.030783
508.487599
508.919757
512.503142
515.039508
515.576496
515.188975
518.652749
521.130259
521.521900
520.855403
523.730986
525.483975
525.083535
523.838950
527.479903
530.263369
530.904102
530.499614
533.834171
536.139417
498.202490
501.347626
504.400858
506.200543
507.488594
510.362359
512.689510
513.675509
514.255693
516.818465
518.936604
519.674584
519.893364
521.883979
523.320315
523.386537
523.238866
525.742003
528.020039
528.951394
529.434834
531.861149
533.712808
496.598296
499.168003
501.964668
503.906101
505.542171
508.184293
510.474936
511.766266
512.799299
514.998836
516.929122
517.863131
518.468038
520.094220
521.379298
521.722398
522.041527
524.012091
525.935858
526.929998
527.712704
529.759120
531.367524
492.830265
495.964100
499.014441
500.804576
502.115332
505.178709
507.741891
508.963894
509.733571
512.277550
514.383719
515.187320
515.502878
517.429387
518.850398
519.003344
518.941840
521.210251
523.211026
523.904938
524.239254
526.732851
528.668675
488.502247
492.867928
496.369033
497.836444
498.293684
502.254744
505.210380
506.144491
506.110238
509.503380
511.957392
512.460635
511.994262
514.714645
516.428832
516.172878
515.133952
518.318855
520.635859
520.868857
520.183934
523.715538
526.215940
489.503381
492.575141
495.564762
497.329460
498.642069
501.710507
504.292057
505.549421
506.351478
508.897023
510.997872
511.810018
512.148566
514.103669
515.562761
515.755472
515.701211
517.904747
519.807047
520.409799
520.682289
523.148908
525.076866
490.014995
492.423580
495.084655
496.989153
498.650952
501.301939
503.632066
505.008914
506.122563
508.307365
510.211681
511.157795
511.809333
513.489837
514.859452
515.305303
515.661500
517.473699
519.170959
519.963202
520.613314
522.617348
524.223009
488.417245
491.232351
494.068007
495.860289
497.254348
500.130758
502.518149
503.665097
504.416653
506.906533
508.951561
509.699831
509.995669
512.053841
513.625953
513.894837
513.873321
516.060959
517.938941
518.533466
518.803078
521.205152
523.086844
485.972667
489.835764
493.083654
494.644454
495.338350
498.921348
501.547648
502.316941
502.226440
505.532939
507.904388
508.306583
507.749737
510.688888
512.610846
512.491123
511.507579
514.635168
516.872643
517.062667
516.369111
519.761019
522.172977
487.548562
490.437799
493.379845
495.273021
496.731212
499.612357
501.971801
503.089278
503.831760
506.344444
508.429905
509.223913
509.566822
511.673412
513.289724
513.589589
513.568241
515.708463
517.514615
518.038105
518.250618
520.613787
522.475189
488.223762
490.809042
493.709790
495.839408
497.645761
500.290513
502.547407
503.851319
504.936418
507.173787
509.165612
510.202046
510.943343
512.725246
514.194641
514.718121
515.086321
516.788778
518.326388
518.965457
519.494447
521.420197
522.987874
486.714051
490.113711
493.503100
495.640409
497.209102
500.221842
502.659065
503.784645
504.522822
507.170072
509.413966
510.355217
510.814518
512.929330
514.556147
514.898398
514.898647
516.894159
518.517946
518.868268
518.947479
521.297060
523.170944
484.783324
489.624913
493.625766
495.560032
496.392805
500.217575
502.982911
503.761639
503.634292
507.199986
509.842273
510.494933
510.157860
513.088153
515.024914
514.988910
514.075668
516.916600
518.823412
518.701649
517.750171
521.130183
523.561375
488.828310
492.232520
495.601616
497.696935
499.247264
502.315312
504.842403
506.054849
506.858378
509.543152
511.804912
512.755443
513.220212
515.336848
516.962069
517.295515
517.267906
519.204615
520.749223
521.017049
521.026971
523.333462
525.186620
492.411243
495.021928
497.876365
499.887722
501.618202
504.397205
506.862368
508.354037
509.572846
511.881752
513.907088
514.962476
515.716307
517.504413
518.977436
519.494549
519.816452
521.396009
522.766965
523.231515
523.611889
525.453005
526.982124
493.784538
496.751716
499.601675
501.226974
502.452800
505.599025
508.321437
509.740574
510.687366
513.291926
515.416341
516.241121
516.611708
518.730972
520.363767
520.682829
520.623808
522.564153
524.101175
524.347098
524.315342
526.554520
528.355345
494.462628
498.430478
501.473631
502.563294
502.762440
506.757115
509.845736
510.992581
511.164885
514.549541
516.943822
517.399850
516.907881
519.858732
521.805736
521.758335
520.792002
523.628279
525.491724
525.322114
524.289645
527.500068
529.789421
500.082525
502.566491
504.872921
506.162755
507.208946
510.123151
512.705347
514.179040
515.223777
517.726418
519.739208
520.595586
521.041962
523.078512
524.649297
525.056945
525.110929
526.962939
528.403370
528.680116
528.663368
530.658865
532.210789
505.038418
506.410870
508.019037
509.408087
510.915676
513.146456
515.288793
517.001699
518.569974
520.551841
522.263152
523.447642
524.477652
525.984566
527.259715
528.039501
528.727846
530.006048
531.107093
531.732575
532.297737
533.490476
534.370565
507.524394
508.409092
509.658496
511.044343
512.671295
514.643471
516.605913
518.410103
520.153036
521.953349
523.544093
524.864426
526.101409
527.431368
528.593708
529.531367
530.446745
531.531327
532.496504
533.258674
534.004551
534.881508
535.460254
514.304438
515.543177
517.223816
518.891940
520.585095
522.491186
524.242007
525.699426
527.087821
528.727001
530.222806
531.398230
532.463388
533.748973
534.893699
535.794251
536.774103
538.256396
539.741059
540.948739
542.013423
543.173001
543.924871
510.612492
512.633713
514.849576
516.555753
518.052920
520.280175
522.194464
523.421748
524.443049
526.418381
528.122047
529.087618
529.777080
531.367249
532.648955
533.225872
533.738565
535.672869
537.503758
538.614745
539.420007
541.039011
542.178777
502.902018
507.183422
510.574591
512.137873
512.733050
516.069670
518.438038
519.030379
518.763043
521.996559
524.280401
524.652273
524.028152
526.828636
528.552085
528.261055
527.129128
530.692886
533.406415
534.126292
533.820694
536.898950
538.977664
492.160738
501.062370
505.980317
507.023778
504.979849
511.151992
514.314349
513.897458
510.299342
516.872368
520.135446
519.523704
515.499818
521.625126
524.189956
522.534958
517.141292
524.939673
529.006566
528.915737
525.416601
531.975559
535.400551
495.256889
499.943876
503.708885
505.416101
506.064598
509.654480
512.216303
512.802482
512.474968
515.873296
518.286322
518.605592
517.868032
520.734577
522.464833
522.000217
520.681020
524.347257
527.155048
527.806715
527.445094
530.803871
533.152810
495.126851
498.343031
501.476225
503.336395
504.678475
507.637880
510.063915
511.150030
511.809932
514.352065
516.455920
517.219898
517.478243
519.404869
520.796621
520.865690
520.727586
523.119370
525.265034
526.068438
526.466066
528.950915
530.867257
490.557571
494.887220
498.366496
499.802620
500.204495
504.152373
507.058384
507.901488
507.768602
511.223428
513.743806
514.304070
513.889923
516.525958
518.158087
517.828061
516.739410
519.966972
522.323847
522.538094
521.781457
525.425245
527.991606
482.932947
490.957159
495.382711
495.911831
493.100771
500.275046
504.119187
504.143142
500.918387
507.532493
510.980973
510.848828
507.748021
513.096061
515.418830
514.055441
509.453859
516.115722
519.342757
518.410835
513.836334
521.344611
525.281736
487.368545
491.590738
494.962999
496.342145
496.726547
500.662106
503.579468
504.463885
504.374481
507.825704
510.337179
510.908793
510.524837
513.200118
514.883931
514.610841
513.546493
516.710960
518.973852
519.106842
518.296795
521.913172
524.468995
488.956466
491.852467
494.719036
496.472186
497.810292
500.731601
503.180785
504.380164
505.169288
507.656948
509.705550
510.477472
510.794072
512.797643
514.308070
514.532397
514.491999
516.702584
518.613402
519.231820
519.516542
521.952141
523.855263
486.544752
490.389233
493.627002
495.217109
495.984229
499.444160
502.028223
502.870767
502.914177
506.045883
508.273130
508.573382
507.926830
510.895252
512.830829
512.709245
511.734998
514.920091
517.253228
517.582490
517.046029
520.352412
522.705075
481.225619
488.259144
492.410367
493.443522
491.891149
497.673149
500.831727
500.861507
498.229272
503.974003
506.876459
506.219961
502.340377
508.557358
511.399456
510.316418
505.895088
512.523919
515.826328
515.279339
511.557721
518.111729
521.605810
485.727238
489.647539
493.000659
494.708033
495.544258
498.965697
501.461956
502.217218
502.212467
505.372949
507.660343
508.021926
507.432121
510.456969
512.443442
512.358809
511.387962
514.518124
516.767628
517.012012
516.408968
519.684148
522.025340
487.274457
490.352775
493.485956
495.525757
497.057994
499.841093
502.053800
503.025443
503.671926
506.258325
508.460732
509.364752
509.792358
511.918469
513.546992
513.869473
513.859121
515.930665
517.643080
518.063361
518.190459
520.578618
522.472259
484.731618
489.307144
493.144551
495.079432
495.974729
499.467277
501.875308
502.289862
501.817355
505.588476
508.423708
509.208699
508.971086
511.856566
513.751313
513.688615
512.763918
515.613438
517.496725
517.260859
516.130876
519.743871
522.323642
479.308625
487.914497
492.946955
494.319219
492.765608
498.749177
501.770367
501.068425
496.916596
504.426669
508.423042
508.559903
505.573990
511.249236
513.874990
512.866830
508.700576
514.679249
517.300273
515.793466
510.589193
518.289249
522.315657
486.798607
491.353481
495.118040
496.939657
497.766193
501.359125
503.919867
504.461920
504.075276
507.903024
510.766225
511.559946
511.322710
514.208762
516.099075
516.019433
515.055822
517.838561
519.630480
519.293653
518.079029
521.654017
524.221117
491.351675
494.403917
497.357916
499.064693
500.327305
503.425632
506.038899
507.297350
508.112690
510.826022
513.092686
514.014921
514.440558
516.576560
518.205800
518.502526
518.418591
520.357367
521.879381
522.077020
522.007735
524.341161
526.225239
491.727567
495.680356
498.688487
499.590928
499.497222
503.859706
507.213976
508.453272
508.658037
512.058777
514.462281
514.850830
514.244720
517.313375
519.322488
519.219620
518.149905
521.089376
523.038997
522.898064
521.899246
525.180614
527.546560
489.211266
496.456360
500.056326
499.592702
495.420098
503.716277
508.310536
508.962064
506.425725
512.610661
515.679176
515.060519
511.121941
517.460230
520.354915
519.289077
514.762040
521.166228
524.066084
522.963262
518.461527
525.253417
528.800324
498.052397
501.470974
503.910030
504.490704
504.254634
508.402298
511.663593
513.038911
513.413347
516.666321
518.905928
519.310950
518.787796
521.740493
523.676132
523.688000
522.770819
525.602140
527.458925
527.398609
526.468392
529.450646
531.518224
504.329775
505.882856
507.467315
508.595630
509.783121
512.298849
514.676327
516.413271
517.875981
520.021940
521.783073
522.825248
523.628907
525.323839
526.696859
527.365128
527.842443
529.333376
530.558058
531.101884
531.481538
532.892179
533.926337
507.197963
508.096581
509.285534
510.543633
512.070248
514.113988
516.164011
518.012517
519.765042
521.611979
523.208220
524.478043
525.655370
527.021208
528.202704
529.106295
529.975132
531.109545
532.108962
532.853039
533.564495
534.493955
535.114393
513.813717
515.221647
517.016077
518.705003
520.368779
522.353020
524.137361
525.543897
526.835217
528.516806
530.012387
531.107184
532.065848
533.414056
534.591258
535.435709
536.316726
537.893202
539.429593
540.595721
541.580687
542.819087
543.630914
509.119044
511.884021
514.438446
516.085817
517.254118
519.867632
521.918495
522.942628
523.489884
525.876707
527.712737
528.447751
528.645610
530.677571
532.121159
532.448469
532.384502
534.893506
536.973247
537.922686
538.285575
540.371324
541.762396
496.405851
504.937754
509.587734
510.616126
508.656251
514.620009
517.651803
517.322402
513.865535
520.210371
523.294851
522.727123
518.844380
524.839356
527.372615
525.914418
520.755109
528.349310
532.239199
532.180468
528.765696
535.039461
538.218842
460.101331
495.150726
504.054548
502.726133
481.634389
506.931205
512.641324
508.880667
482.194766
511.763867
518.171185
514.210480
486.669938
516.234475
521.913565
516.001971
481.287124
518.414864
526.761498
523.665663
497.357451
526.891514
534.094204
488.568825
497.594395
502.644555
503.767910
501.782103
508.053026
511.305778
510.936611
507.359351
513.939244
517.197152
516.561985
512.522246
518.645889
521.217471
519.552366
514.139416
521.905986
525.921736
525.751368
522.204548
528.842792
532.353111
492.594409
497.127543
500.776497
502.366902
502.902996
506.673514
509.404236
510.110092
509.865489
513.273138
515.716325
516.133060
515.546362
518.305445
520.004762
519.622766
518.426475
521.876598
524.451822
524.869215
524.298499
527.806219
530.273419
484.794575
492.856125
497.315837
497.865019
495.054496
502.183140
505.965343
505.920139
502.633721
509.231124
512.661935
512.496343
509.365277
514.726332
517.062761
515.693230
511.087169
517.817831
521.120979
520.247630
515.707475
523.216205
527.146420
455.181800
485.861971
493.452942
490.738666
464.983783
495.044170
502.087357
498.967203
473.306929
502.368651
509.057995
506.311371
483.832261
508.576559
513.469175
508.456963
478.823767
510.488019
517.144490
512.345247
480.652698
515.424828
523.858817
481.689038
489.597204
493.909562
494.376016
491.532855
498.628198
502.410352
502.409919
499.183099
505.777564
509.209213
509.071791
505.986687
511.395583
513.791096
512.492440
507.932001
514.600502
517.819599
516.882647
512.303732
519.788997
523.707666
486.804734
490.798954
494.048304
495.478581
496.009041
499.667529
502.390764
503.240497
503.215717
506.508841
508.887237
509.339239
508.845775
511.694339
513.532913
513.364411
512.373553
515.578303
517.907507
518.168333
517.514419
520.976472
523.425134
481.575864
488.602888
492.704730
493.655155
492.029684
497.810371
500.992419
501.045451
498.432603
504.188824
507.107782
506.474688
502.614642
508.819688
511.646491
510.559123
506.155451
512.837260
516.209058
515.728776
512.054452
518.631163
522.130710
457.550763
483.860749
490.811257
489.559177
471.181261
493.708387
499.104527
496.405796
474.950361
499.457908
504.868433
500.868838
473.901443
503.214044
509.257752
504.694868
475.630629
506.978156
513.852770
510.249299
483.816745
513.281162
520.533808
480.781111
487.891441
492.119814
493.203633
491.657227
497.360576
500.407249
500.328648
497.635948
503.431541
506.428958
505.870770
502.074019
508.338688
511.216345
510.166879
505.769678
512.388688
515.669988
515.098530
511.352939
517.907139
521.402101
485.138344
489.352798
492.911387
494.702977
495.526006
498.886970
501.227426
501.716517
501.423551
504.896523
507.497365
508.116799
507.743708
510.729984
512.693914
512.640414
511.715196
514.733830
516.831525
516.863205
516.015209
519.472345
521.937714
478.881798
487.350208
492.267816
493.588036
491.987878
497.811453
500.654745
499.810412
495.570114
503.045022
507.039420
507.185083
504.211341
509.914048
512.563245
511.572837
507.435399
513.485511
516.191824
514.764179
509.618752
517.351441
521.389939
450.218876
482.724238
491.279649
490.349508
471.168634
494.593876
499.666468
494.867244
464.207772
498.153476
506.108353
503.717942
480.880599
506.498551
511.833659
507.532759
480.446550
509.289728
514.924102
509.185040
475.141838
511.827171
520.650470
480.934839
489.374104
494.189874
495.347904
493.634156
499.605253
502.650986
501.962346
497.816848
505.352441
509.368206
509.509016
506.522099
512.219835
514.860726
513.847121
509.661086
515.632949
518.230903
516.680273
511.431647
519.132084
523.165466
489.129900
493.328243
496.634400
497.909503
498.202375
502.144007
505.070839
505.921667
505.801660
509.432982
512.094664
512.703637
512.293251
515.288196
517.249957
517.157628
516.135338
519.001916
520.872082
520.619000
519.501789
522.952668
525.442035
486.322078
493.702337
497.451818
497.074692
492.935815
501.251127
505.818588
506.377202
503.756156
510.004726
513.159791
512.577679
508.649933
515.023724
517.939409
516.848058
512.288132
518.716695
521.636015
520.508097
515.994751
522.894213
526.544288
463.122624
491.528566
497.804081
493.031392
460.359832
497.088478
505.960674
504.079950
481.347558
507.783476
513.560344
509.498478
481.853484
511.850369
518.022670
513.431734
483.972241
515.307506
521.699103
517.083280
487.427952
519.535922
527.249516
492.793467
499.537764
502.670449
501.993397
497.772774
505.853456
510.347086
511.122463
508.768377
514.794291
517.728579
517.169513
513.365996
519.560425
522.371973
521.427994
517.084251
523.342904
526.145007
525.148179
520.785191
527.293744
530.578270
503.093830
505.165948
506.856688
507.661397
508.236396
511.320293
513.989436
515.636716
516.732791
519.274566
521.166979
521.988155
522.308419
524.461033
526.014740
526.478770
526.464569
528.447367
529.873496
530.224239
530.121321
532.053316
533.368345
506.746523
507.723482
508.900039
510.042759
511.434159
513.571553
515.702610
517.551267
519.255910
521.171074
522.788843
523.998122
525.083683
526.521841
527.740867
528.596521
529.380704
530.598810
531.644188
532.346431
532.979238
534.003372
534.694297
514.079039
515.333664
517.038894
518.742971
520.475269
522.406358
524.167444
525.622904
526.986412
528.566277
529.984409
531.093023
532.122595
533.403279
534.563087
535.488750
536.481842
537.942034
539.378670
540.537676
541.567435
542.705112
543.442477
510.384773
512.430246
514.682454
516.430614
517.967043
520.219099
522.148174
523.380121
524.379091
526.285759
527.900144
528.788358
529.436048
531.030041
532.345336
532.964001
533.496848
535.401166
537.170761
538.217139
538.974789
540.573955
541.707255
502.667930
506.983815
510.422316
512.035100
512.672847
516.032106
518.419763
519.030008
518.750532
521.897158
524.067898
524.342878
523.668626
526.489871
528.276607
528.058562
526.966080
530.485182
533.111766
533.740155
533.367558
536.430994
538.512687
491.942247
500.880537
505.843002
506.931489
504.926684
511.112692
514.293348
513.904390
510.307321
516.777153
519.909914
519.188840
515.110857
521.277352
523.933981
522.382789
517.053108
524.795248
528.757184
528.556614
524.975167
531.526300
534.961001
495.121686
499.816716
503.590165
505.307904
505.967690
509.560317
512.130438
512.729655
512.390104
515.705347
518.009705
518.237756
517.463647
520.379612
522.209456
521.852132
520.597288
524.230988
526.956829
527.519598
527.091637
530.433184
532.782738
495.109238
498.290086
501.376228
503.195731
504.510263
507.454125
509.873381
510.953171
511.589442
514.072141
516.097368
516.793067
517.032725
519.024768
520.529265
520.713039
520.646902
523.032537
525.128851
525.876351
526.230474
528.690878
530.596647
490.658285
494.901968
498.273312
499.614878
499.949022
503.862378
506.747717
507.569298
507.406530
510.821914
513.288015
513.793525
513.368965
516.099622
517.872986
517.680019
516.683690
519.923167
522.256288
522.445725
521.668694
525.283759
527.830241
483.088616
490.987607
495.262761
495.659216
492.749644
499.875226
503.687523
503.679384
500.423303
507.018960
510.438285
510.266016
507.159123
512.630911
515.117282
513.908395
509.419285
516.104691
519.329948
518.402840
513.832242
521.310422
525.221567
487.412728
491.532447
494.765807
496.010552
496.288797
500.161319
503.034072
503.879972
503.767013
507.222942
509.744341
510.323082
509.971014
512.754683
514.574711
514.431759
513.468894
516.683021
518.979717
519.148375
518.360614
521.959119
524.491798
488.840086
491.666375
494.420813
496.048041
497.276280
500.126830
502.520392
503.670389
504.438780
506.962989
509.072877
509.908136
510.293472
512.384594
513.989687
514.305819
514.349201
516.634702
518.622045
519.317571
519.652064
522.076738
523.954543
486.299363
490.098707
493.243347
494.707376
495.352324
498.739721
501.258231
502.029815
502.040137
505.246596
507.591316
508.007245
507.459291
510.498522
512.492607
512.427982
511.521296
514.804439
517.258331
517.715535
517.267408
520.555428
522.869098
480.934907
487.936124
492.001406
492.901798
491.209346
496.916925
499.996126
499.927059
497.236886
503.085205
506.142316
505.633432
501.871192
508.147348
511.025866
509.977885
505.611795
512.353506
515.804382
515.421636
511.822632
518.342832
521.783679
485.520996
489.397724
492.660720
494.242736
494.945881
498.263411
500.650972
501.295144
501.233973
504.469604
506.890009
507.386137
506.904630
509.992933
512.019607
511.972803
511.059078
514.290697
516.672025
517.056624
516.552617
519.817827
522.124536
487.235996
490.247091
493.275409
495.194723
496.598661
499.244349
501.310544
502.147913
502.723740
505.353565
507.657196
508.668719
509.187323
511.382588
513.063713
513.433815
513.482001
515.637487
517.451955
517.975106
518.173046
520.567725
522.445903
484.888204
489.361222
493.068984
494.882699
495.652606
498.974968
501.195865
501.439597
500.865438
504.665542
507.584848
508.454073
508.288923
511.247812
513.206416
513.198380
512.329953
515.248965
517.210572
517.050490
515.973108
519.595627
522.168385
479.596536
488.066277
492.946065
494.194472
492.522462
498.317307
501.131822
500.238088
495.959395
503.498317
507.568651
507.768985
504.835546
510.583656
513.276708
512.323272
508.207088
514.243292
516.925053
515.476001
510.313500
518.019406
522.040414
487.026994
491.463940
495.079125
496.765953
497.466416
500.903285
503.300802
503.695222
503.212683
507.044864
509.948843
510.781278
510.581353
513.521867
515.466469
515.432541
514.509788
517.335681
519.169953
518.871145
517.683851
521.265997
523.831675
491.460685
494.409774
497.215219
498.772071
499.904321
502.896152
505.416677
506.595304
507.357459
510.060216
512.335191
513.268693
513.712037
515.882672
517.549783
517.878762
517.823210
519.791970
521.340443
521.558141
521.503032
523.845749
525.733615
491.736067
495.582692
498.430382
499.161924
498.931398
503.239610
506.572430
507.795362
507.984497
511.370082
513.758880
514.133489
513.523781
516.613054
518.647550
518.563299
517.508211
520.468411
522.433239
522.297560
521.301184
524.595151
526.970622
489.140993
496.273489
499.705231
499.058450
494.743606
503.028664
507.651536
508.328965
505.802899
511.972520
515.013436
514.364138
510.405669
516.756825
519.668127
518.609861
514.085710
520.505116
523.412572
522.304489
517.795822
524.603423
528.163172
497.878927
501.206658
503.503502
503.930989
503.584503
507.718373
511.006726
512.414367
512.806058
516.048467
518.260364
518.635267
518.093075
521.047715
522.988948
523.003303
522.087595
524.925119
526.781448
526.714160
525.779467
528.770347
530.844238
504.066568
505.551763
507.024731
508.033167
509.136907
511.630318
514.020843
515.783549
517.261812
519.399923
521.136545
522.153978
522.943357
524.633718
526.003952
526.672205
527.151769
528.642841
529.860925
530.398107
530.776878
532.189938
533.222869
506.876721
507.723241
508.829699
509.997841
511.450566
513.469408
515.531220
517.392435
519.146983
520.985450
522.565495
523.814417
524.973575
526.332402
527.514091
528.416049
529.280397
530.412284
531.409180
532.146904
532.851953
533.781901
534.406705
514.269242
515.411953
517.032682
518.718009
520.466712
522.369425
524.127461
525.622207
527.024844
528.541689
529.905809
531.018395
532.088346
533.355784
534.540421
535.547054
536.611222
537.989099
539.331484
540.445362
541.462574
542.537258
543.232525
511.116936
512.788362
514.821692
516.569088
518.223646
520.338989
522.230912
523.591891
524.784352
526.477525
527.957128
528.905614
529.733205
531.186463
532.493053
533.318121
534.126116
535.741794
537.282515
538.300210
539.152935
540.549751
541.558479
505.219720
508.100831
510.907965
512.645487
513.933027
516.611111
518.802673
519.843286
520.474131
522.696872
524.453565
525.018547
525.208219
527.228641
528.829468
529.229171
529.347663
531.640755
533.614486
534.354217
534.678171
536.874254
538.530680
498.709475
503.179391
506.753620
508.337877
508.890631
512.473795
515.051492
515.706353
515.424175
518.568432
520.698952
520.805987
519.967927
522.982187
524.979393
524.866237
523.852426
527.273839
529.763167
530.111455
529.461223
532.853146
535.223022
497.888472
501.072939
504.163228
506.003535
507.332808
510.204783
512.556500
513.603460
514.202408
516.550344
518.401712
518.913786
519.024302
521.141102
522.816350
523.144519
523.169531
525.556986
527.620712
528.331476
528.645904
531.066866
532.943470
496.595670
499.079437
501.771867
503.629498
505.211695
507.826721
510.113417
511.406444
512.403411
514.471254
516.222381
516.988047
517.526337
519.305982
520.849322
521.452522
521.935662
523.866831
525.664028
526.528810
527.215111
529.215105
530.806932
493.178070
496.065754
498.848713
500.421824
501.581104
504.590309
507.125908
508.308497
509.013427
511.482658
513.465960
514.111839
514.346242
516.519276
518.281222
518.754713
518.912468
521.165923
523.088921
523.728927
524.032391
526.448599
528.332418
489.101720
493.056287
496.162207
497.313187
497.534702
501.432158
504.345185
505.210953
505.090953
508.468305
510.851326
511.194303
510.582505
513.683334
515.824772
515.953232
515.215725
518.369039
520.637692
520.886206
520.246304
523.666044
526.085522
489.740130
492.532262
495.190857
496.655174
497.736371
500.698057
503.205868
504.383327
505.125929
507.694813
509.814572
510.602346
510.948496
513.172920
514.954759
515.444143
515.619057
517.885884
519.832927
520.511332
520.843344
523.244492
525.105279
489.817597
492.068760
494.487292
496.120864
497.548020
500.076900
502.308981
503.576280
504.629631
506.913221
508.963001
510.036297
510.813819
512.675529
514.240783
514.870184
515.388735
517.341208
519.193223
520.158486
520.927842
522.877932
524.407161
487.885742
490.625982
493.273348
494.784266
495.894045
498.669091
500.944255
501.911950
502.536797
505.250130
507.596741
508.613869
509.126059
511.304090
512.968710
513.324114
513.410379
515.808904
517.961548
518.873888
519.389993
521.677305
523.423668
485.291546
489.136143
492.217844
493.460709
493.776909
497.310269
499.810640
500.306155
499.949866
503.630560
506.431197
507.198419
506.929094
509.934152
511.882116
511.784084
510.855889
514.256207
516.855904
517.492761
517.215390
520.363601
522.565447
487.093083
489.911395
492.674771
494.294548
495.451830
498.165019
500.319557
501.170245
501.733252
504.472534
506.895444
507.999755
508.580470
510.789494
512.458518
512.803596
512.867471
515.229536
517.337077
518.204712
518.685034
520.951304
522.687915
488.182440
490.616338
493.297955
495.187103
496.740593
499.112141
501.063944
502.062935
502.968353
505.330963
507.565800
508.834141
509.757791
511.672548
513.238846
513.843857
514.314772
516.188622
517.944444
518.812453
519.502704
521.412956
522.926930
487.187849
490.306550
493.401309
495.313282
496.669391
499.301829
501.313880
502.030289
502.495640
505.261518
507.722743
508.839895
509.428653
511.704165
513.467187
513.915096
514.018692
516.154681
517.941892
518.455825
518.651535
521.000645
522.846222
485.679467
490.078645
493.704678
495.425394
496.113723
499.459692
501.718972
501.999605
501.469560
505.227234
508.097203
508.879508
508.607299
511.725802
513.821660
513.896496
513.072961
516.035340
518.072305
518.081373
517.235878
520.598413
523.002501
489.456048
492.542713
495.572796
497.412809
498.747797
501.466308
503.622237
504.479634
505.026913
507.774559
510.158224
511.186421
511.706570
513.949713
515.697619
516.123125
516.170538
518.195211
519.828641
520.177919
520.248092
522.557187
524.401552
492.707076
495.072995
497.603130
499.304644
500.773171
503.348411
505.633256
506.955471
508.052188
510.352512
512.403494
513.474272
514.250207
516.114638
517.670780
518.250413
518.621788
520.262170
521.687037
522.188319
522.591710
524.451377
525.990894
493.880083
496.588131
499.073374
500.307988
501.211031
504.308400
507.040298
508.451779
509.376485
511.945501
514.030253
514.808160
515.150042
517.323220
519.016067
519.366712
519.322965
521.312220
522.881502
523.125979
523.081354
525.359298
527.191291
494.454285
498.113958
500.751574
501.382254
501.169300
505.279605
508.523485
509.769614
509.987745
513.322478
515.639646
516.002755
515.429114
518.437496
520.434789
520.391991
519.401942
522.291710
524.177319
523.976382
522.890816
526.168521
528.507316
499.812021
502.077966
504.068503
505.009621
505.783394
508.733592
511.430052
512.994774
514.080535
516.551418
518.497654
519.275394
519.661579
521.714695
523.308564
523.715819
523.756727
525.629322
527.074186
527.325232
527.278985
529.307244
530.889115
504.568569
505.801934
507.194509
508.349300
509.681210
511.892074
514.086369
515.850404
517.440019
519.400286
521.062854
522.191363
523.180266
524.681912
525.961586
526.739061
527.420364
528.700217
529.794957
530.402488
530.952902
532.155485
533.046630
506.962949
507.747111
508.834451
510.045439
511.541362
513.473204
515.450941
517.279101
519.030191
520.812194
522.365146
523.642372
524.846340
526.163761
527.323238
528.256949
529.165881
530.244970
531.199666
531.946240
532.680825
533.558544
534.140770
513.951374
515.148187
516.783486
518.423204
520.111599
522.049100
523.842323
525.322973
526.682700
528.216007
529.579838
530.647968
531.674039
533.017799
534.285803
535.317526
536.357773
537.752346
539.069813
540.092331
541.013555
542.133583
542.886396
510.399435
512.317568
514.432723
516.064954
517.526128
519.813734
521.813676
523.116340
524.151340
525.975568
527.489543
528.301748
528.929536
530.622246
532.103848
532.914763
533.576140
535.330436
536.870129
537.676722
538.245837
539.878464
541.069966
503.058100
507.042844
510.198773
511.580285
512.033556
515.529147
518.085022
518.875634
518.760045
521.697310
523.660028
523.775238
523.012915
526.033523
528.123932
528.315752
527.632793
530.715224
532.857280
533.003507
532.175382
535.485227
537.753182
492.977357
501.152831
505.645884
506.355962
503.898713
510.477498
513.955103
513.894004
510.783377
516.714379
519.487149
518.492172
514.142535
520.723369
523.858562
523.035393
518.853899
525.436054
528.580490
527.588888
522.905393
530.311659
534.140214
495.614301
499.938044
503.385151
504.840008
505.297338
509.019114
511.757157
512.538654
512.358080
515.439213
517.491799
517.505714
516.616195
519.797051
522.027878
522.172794
521.395674
524.615676
526.873905
526.984372
526.125332
529.688193
532.196776
495.412455
498.336729
501.165189
502.791237
503.990370
506.954479
509.443973
510.602998
511.272576
513.609738
515.416817
515.868031
515.962726
518.259991
520.193609
520.806341
521.049766
523.308245
525.202669
525.805368
526.072930
528.467089
530.338554
491.209334
495.029342
498.065760
499.200378
499.424142
503.320246
506.235460
507.106538
506.966881
510.205179
512.377637
512.424484
511.513537
514.920799
517.380033
517.771050
517.245821
520.334241
522.564845
522.874826
522.365258
525.602550
527.909730
484.248611
491.231898
495.008171
495.147565
492.101179
499.201990
503.034642
503.087288
499.944200
506.267486
509.305198
508.340116
503.770776
510.937006
514.511884
514.139403
510.609506
516.748529
519.842226
519.319560
515.759173
522.146342
525.556166
487.623562
491.353149
494.263043
495.271257
495.394302
499.240484
502.114701
502.947176
502.826890
506.232408
508.633674
508.902938
508.152606
511.600796
514.045757
514.416819
513.891668
517.022872
519.331153
519.740262
519.303735
522.512049
524.775928
488.332522
491.032272
493.574889
494.916485
495.880418
498.777963
501.185635
502.200674
502.816569
505.586194
507.950872
508.927500
509.406675
511.722876
513.568392
514.099832
514.316074
516.687842
518.787747
519.670297
520.174848
522.434561
524.162794
485.197947
489.058010
492.016834
492.973198
492.946023
496.726361
499.364617
499.729592
499.082579
503.191705
506.338408
507.335854
507.257491
510.219625
512.156891
512.073759
511.154256
514.642026
517.327784
518.075825
517.924258
520.963608
523.090515
479.247992
486.617025
490.507807
490.530120
487.079298
494.218241
497.659002
496.738804
491.935282
500.229869
504.745434
505.220768
502.520815
508.170790
510.723780
509.472365
504.834176
512.017038
515.846519
515.956407
513.120602
518.959134
522.070365
484.362183
488.314871
491.403418
492.479119
492.506444
496.218500
498.729542
498.972605
498.260907
502.403008
505.637352
506.735342
506.731598
509.703862
511.616394
511.496714
510.542058
514.008951
516.676967
517.407109
517.238147
520.259762
522.375708
486.554948
489.497347
492.353210
493.991991
495.119849
497.825946
499.923654
500.647869
501.097217
503.974885
506.562792
507.783156
508.445460
510.746207
512.507920
512.939469
513.063367
515.405123
517.481195
518.334895
518.809098
521.027621
522.730856
484.665077
488.934312
492.425210
494.012692
494.583904
497.937161
500.211280
500.503648
500.006664
503.725455
506.574664
507.312730
506.968878
510.254066
512.479229
512.634574
511.896706
515.039441
517.344266
517.727052
517.265411
520.386398
522.600505
479.878078
487.909759
492.502279
493.507042
491.555506
497.490549
500.414379
499.690556
495.749517
502.857197
506.603616
506.365427
502.674848
509.255787
512.418530
511.688536
507.695751
514.016595
517.144287
516.599748
513.064015
519.261181
522.583162
487.059875
491.306329
494.760129
496.319023
496.902609
500.331428
502.736358
503.176001
502.761837
506.396914
509.089741
509.674104
509.219632
512.462925
514.678766
514.822448
514.033312
517.045361
519.165148
519.345989
518.730913
521.830390
524.063756
491.347481
494.237336
497.006801
498.575900
499.722213
502.583096
504.976906
506.076807
506.785775
509.397526
511.583880
512.442527
512.850724
515.100463
516.882536
517.330813
517.385835
519.428954
521.077699
521.442319
521.517477
523.773990
525.577742
491.578192
495.427943
498.353313
499.299782
499.349430
503.266236
506.270517
507.292122
507.351818
510.706533
513.100666
513.537505
513.048286
516.066016
518.103485
518.112877
517.188672
520.080589
521.973645
521.751311
520.635541
524.046654
526.487709
488.982617
496.138041
499.736120
499.566062
496.188869
503.431450
507.466697
507.835507
505.088734
511.306706
514.425587
513.965939
510.401267
516.409056
519.217385
518.268077
514.027673
520.144132
522.829444
521.443901
516.465655
523.708405
527.464266
497.665360
501.027689
503.445068
504.123593
504.074792
507.817137
510.769109
511.957810
512.205703
515.431965
517.680166
518.149983
517.743087
520.594411
522.493879
522.558437
521.729394
524.446454
526.165255
525.932374
524.819201
527.951513
530.126561
503.820795
505.336237
506.884096
507.998668
509.163026
511.512043
513.741167
515.361930
516.733560
518.828593
520.564557
521.608201
522.430158
524.099240
525.466131
526.155966
526.653642
528.101009
529.256865
529.718776
530.033719
531.481332
532.553552
506.633450
507.503605
508.654685
509.871236
511.334414
513.275217
515.224763
516.976453
518.647472
520.436590
521.994851
523.244364
524.413249
525.769638
526.953933
527.868482
528.740825
529.852554
530.812211
531.509963
532.189923
533.125734
533.758446
513.453396
514.758021
516.424816
518.003658
519.599134
521.591759
523.415114
524.855065
526.138999
527.728288
529.112657
530.129439
531.085021
532.541803
533.897478
534.930391
535.915860
537.385731
538.718274
539.659513
540.468516
541.678844
542.504260
509.034623
511.559282
513.877520
515.327160
516.354015
519.041369
521.205841
522.346277
522.969627
525.182128
526.827289
527.420981
527.571994
529.785786
531.518561
532.196741
532.417685
534.630347
536.309990
536.846840
536.852675
539.038875
540.534088
497.240564
504.959201
509.080733
509.679102
507.234304
513.601942
516.956474
516.979909
514.014262
519.769153
522.432847
521.550091
517.391614
523.852326
526.951972
526.322955
522.373962
528.735126
531.680065
530.694564
526.074453
533.203763
536.796880
464.111301
495.759199
503.596769
501.412236
477.979989
505.519358
511.951196
509.011296
485.131120
511.787132
517.306244
512.706614
483.601470
514.977406
521.678118
517.596321
489.312942
520.006724
526.351111
521.362600
489.271563
524.168783
532.527758
489.564796
497.709690
502.161892
502.805854
500.307192
506.972325
510.550330
510.541084
507.452167
513.405486
516.175711
515.138893
510.774344
517.480046
520.779417
520.094171
516.003725
522.567257
525.660317
524.609525
519.899633
527.346112
531.224424
493.013701
497.060800
500.273783
501.543844
501.873473
505.697359
508.549055
509.395479
509.238012
512.368610
514.433688
514.415984
513.502353
516.864822
519.314298
519.683831
519.097871
522.243105
524.446998
524.615472
523.902330
527.289753
529.694838
485.950997
492.979667
496.817401
497.019413
494.022561
501.131796
504.968791
505.028124
501.863679
508.087182
510.988231
509.885977
505.229083
512.445747
516.114770
515.827815
512.347605
518.478290
521.530325
520.955207
517.352218
523.725432
527.134135
459.963527
486.467174
492.897530
489.719056
463.690285
493.761126
500.857510
497.932772
473.147211
501.071592
506.948029
502.057860
470.797373
504.729123
512.303732
509.163185
484.084195
511.880157
517.980784
514.367080
488.798268
517.289696
524.317406
482.263506
489.198236
492.906642
492.972821
489.861825
496.929149
500.721828
500.719585
497.553742
503.999798
507.194708
506.371934
501.916430
509.161660
512.793271
512.463690
508.967529
515.150071
518.298892
517.850967
514.349670
520.669592
524.015824
485.788675
489.564667
492.462572
493.396150
493.406249
497.227549
499.996119
500.591387
500.208900
504.018315
506.854101
507.539643
507.176936
510.453003
512.720624
512.932495
512.253198
515.567663
518.053370
518.624088
518.323227
521.415112
523.585738
479.304122
486.638541
490.456906
490.381619
486.862955
494.070040
497.601762
496.737568
491.956987
500.287167
504.815232
505.278981
502.579805
508.311750
510.975604
509.831989
505.264345
512.425476
516.199914
516.257110
513.386859
519.210173
522.318337
452.699286
481.250616
488.022804
484.450194
456.326060
488.038294
494.771812
489.527597
455.121112
493.136169
502.241200
500.445200
478.546252
503.563051
508.653150
503.556876
472.677962
506.121920
513.812749
511.386303
489.087984
514.525272
520.861210
478.438655
485.878588
489.835446
489.888230
486.434801
493.560341
496.954437
495.960003
491.106161
499.477178
504.100220
504.671972
502.053676
507.780342
510.403918
509.212320
504.605293
511.760677
515.537639
515.595994
512.721888
518.529524
521.625637
483.863071
487.965188
491.227930
492.514584
492.775049
496.314976
498.716852
498.975977
498.367079
502.342222
505.442635
506.415222
506.293435
509.477406
511.602216
511.670219
510.863984
514.202677
516.720767
517.312011
517.019743
520.064769
522.202771
478.588182
486.557910
491.063419
491.963941
489.921517
495.873566
498.814772
498.077626
494.124529
501.287989
505.110309
504.944685
501.318315
507.950134
511.155975
510.464183
506.525171
512.971688
516.261789
515.898311
512.502707
518.657256
521.919297
451.966015
482.526129
490.417363
488.944373
468.505563
492.916724
498.272324
493.953802
465.437726
497.063153
504.223272
500.660853
473.324934
503.592080
510.147270
506.253294
479.137080
508.706827
515.196428
511.787425
486.914395
514.613116
521.443859
481.082386
489.037360
493.524074
494.421016
492.408687
498.429909
501.494234
500.911287
497.048954
504.068371
507.671069
507.301304
503.528731
510.112542
513.312134
512.616969
508.637281
514.946448
518.041494
517.458842
513.889956
520.051824
523.353809
488.855747
492.921174
496.139224
497.421207
497.756903
501.424649
504.114461
504.825747
504.622286
508.078401
510.576930
511.046908
510.558750
513.716925
515.893080
516.019549
515.204355
518.187197
520.219544
520.222919
519.375591
522.627947
524.960031
485.953558
493.310007
497.175122
497.241078
494.010072
501.200716
505.099594
505.290261
502.400125
508.630442
511.795151
511.346496
507.793010
513.878823
516.777570
515.885522
511.691753
517.879663
520.642202
519.314549
514.394407
521.699489
525.510457
462.831658
491.169117
497.741623
494.259017
467.200841
498.113567
505.471616
502.961425
479.440464
506.355848
512.318853
508.766510
483.381485
511.204318
517.031670
512.769252
484.988886
514.634380
520.479910
515.142234
482.812691
517.541684
525.825555
492.298776
499.072154
502.388402
502.212368
498.933585
505.892003
509.705150
510.089106
507.447360
513.481288
516.471921
516.098194
512.696387
518.542677
521.255765
520.436721
516.388251
522.321288
524.858224
523.532145
518.661925
525.623421
529.125462
502.502927
504.604621
506.385510
507.347328
508.058219
510.843939
513.220593
514.634043
515.553432
518.018420
519.890083
520.745551
521.138102
523.239438
524.785397
525.300700
525.348471
527.253279
528.569924
528.790468
528.566679
530.579937
531.959981
506.118340
507.118599
508.346908
509.548056
510.938717
512.934917
514.886041
516.554933
518.113117
519.936020
521.505691
522.702622
523.796561
525.230894
526.464268
527.350706
528.156076
529.347275
530.339063
530.977495
531.564623
532.602792
533.313691
513.538791
514.688254
516.247115
517.811910
519.444028
521.338968
523.098012
524.556424
525.901682
527.419886
528.770939
529.845365
530.908645
532.313745
533.656984
534.769705
535.870847
537.280134
538.577640
539.572964
540.473820
541.575049
542.311439
510.021822
511.883210
513.913108
515.460412
516.856226
519.104126
521.078130
522.361767
523.380797
525.190288
526.693645
527.511200
528.174252
529.937942
531.513236
532.421437
533.150903
534.912375
536.422209
537.192204
537.732413
539.343909
540.521988
502.727358
506.635413
509.686300
510.966556
511.344397
514.809020
517.351999
518.131018
518.001057
520.924181
522.874811
522.990234
522.260623
525.368275
527.579809
527.899185
527.304011
530.377361
532.467131
532.559813
531.691788
534.976205
537.230959
492.657071
500.741902
505.121236
505.725261
503.190800
509.753348
513.232678
513.169402
510.048175
515.965574
518.722595
517.721011
513.399248
520.079749
523.355783
522.684619
518.611702
525.166606
528.238914
527.180734
522.449556
529.826561
533.640521
495.186819
499.451685
502.820586
504.201897
504.608853
508.321971
511.068072
511.856253
511.672016
514.737632
516.770408
516.777025
515.917142
519.188549
521.548747
521.830041
521.144798
524.351879
526.550123
526.599364
525.693770
529.225472
531.717501
494.824581
497.733661
500.537351
502.137718
503.321749
506.290131
508.796740
509.975246
510.651488
512.968964
514.748984
515.189850
515.312307
517.688408
519.734475
520.463147
520.782261
523.037603
524.885652
525.436089
525.660778
528.022178
529.874926
490.449102
494.296035
497.358872
498.512381
498.753141
502.668677
505.614072
506.523065
506.406446
509.618180
511.753675
511.785034
510.898812
514.380703
516.945726
517.445105
516.989831
520.070844
522.254330
522.513001
521.960883
525.161382
527.446985
483.341570
490.381455
494.216154
494.400545
491.390333
498.519871
502.391811
502.496997
499.395081
505.689734
508.691058
507.714899
503.174200
510.419612
514.101879
513.838307
510.377814
516.494231
519.526154
518.941685
515.333170
521.677905
525.063864
486.651415
490.427868
493.389172
494.436160
494.590460
498.467400
501.378185
502.252518
502.166995
505.574866
507.976445
508.265077
507.564456
511.099121
513.651016
514.123270
513.652821
516.751934
518.980043
519.303471
518.800955
521.968377
524.213371
487.312079
490.043839
492.616887
493.972805
494.947979
497.872899
500.309373
501.346277
501.986191
504.797316
507.214084
508.252292
508.809416
511.226522
513.186007
513.819476
514.081833
516.401739
518.387951
519.144486
519.554551
521.780680
523.503581
484.123441
488.009561
490.979952
491.919853
491.875685
495.684633
498.348210
498.713217
498.073549
502.264458
505.514149
506.610843
506.634573
509.715206
511.782772
511.818266
510.951697
514.358660
516.885218
517.454777
517.170005
520.194313
522.339665
478.145455
485.540238
489.429289
489.409853
485.916725
493.093896
496.564865
495.631743
490.816673
499.220646
503.864522
504.452406
501.861508
507.639276
510.335691
509.221962
504.655161
511.738553
515.383630
515.284687
512.287188
518.135207
521.284721
483.317844
487.279967
490.354564
491.388950
491.385248
495.129122
497.677608
497.931765
497.230605
501.446045
504.766658
505.945697
506.031773
509.121563
511.170683
511.179592
510.291956
513.697987
516.230738
516.805978
516.520463
519.531370
521.664495
485.601198
488.539649
491.372318
492.972674
494.081372
496.825870
498.982331
499.754073
500.234505
503.134602
505.737996
506.978825
507.690489
510.091755
511.981917
512.534934
512.731648
515.062856
517.077029
517.856689
518.272595
520.463638
522.157524
483.799777
488.059286
491.521206
493.066888
493.620294
497.030459
499.393409
499.769429
499.318886
503.006913
505.796088
506.484687
506.140605
509.515917
511.872007
512.154340
511.505886
514.678595
516.984266
517.366303
516.899819
519.981247
522.163693
479.093575
487.118073
491.684940
492.648352
490.674856
496.679674
499.704661
499.078096
495.188265
502.219302
505.850420
505.511210
501.779754
508.447511
511.744847
511.147901
507.258630
513.631538
516.797002
516.298994
512.798409
518.946442
522.223144
486.356743
490.605868
494.055988
495.603386
496.184473
499.652751
502.112858
502.601548
502.196589
505.752932
508.333433
508.820441
508.328014
511.635478
513.964837
514.227341
513.535163
516.606389
518.770329
518.995646
518.409200
521.481815
523.685013
490.713770
493.624311
496.425507
498.027130
499.193612
502.049692
504.427483
505.506171
506.175506
508.710693
510.804380
511.585361
511.966283
514.266469
516.142743
516.692825
516.831683
518.925981
520.605636
520.992822
521.079954
523.329245
525.122348
490.992793
494.884984
497.881658
498.909642
499.006669
502.870050
505.785086
506.719287
506.697405
509.973852
512.289942
512.661982
512.149915
515.217280
517.342245
517.443939
516.592897
519.520981
521.424535
521.199513
520.078374
523.495473
525.941532
488.425840
495.638519
499.333072
499.277957
495.972685
503.121524
507.017260
507.256799
504.402426
510.541337
513.590669
513.072439
509.484228
515.545093
518.437492
517.573603
513.398902
519.537617
522.217043
520.811083
515.814661
523.072219
526.841825
497.132242
500.544286
503.044967
503.815555
503.812370
507.478233
510.303354
511.366177
511.508379
514.655331
516.839291
517.262646
516.843200
519.734574
521.698309
521.831247
521.056300
523.792588
525.504103
525.254057
524.129860
527.271127
529.453568
503.293340
504.844270
506.450177
507.624430
508.810500
511.104175
513.233067
514.745840
516.022927
518.041605
519.716429
520.722353
521.539771
523.236162
524.646387
525.388234
525.931814
527.398504
528.549909
529.002497
529.315792
530.767184
531.838542
506.092518
506.990427
508.189231
509.451691
510.924442
512.821570
514.691165
516.346916
517.926649
519.642957
521.148094
522.363688
523.524050
524.901361
526.125484
527.083420
527.990400
529.122188
530.088155
530.782301
531.457415
532.396493
533.036208
513.475163
514.527206
516.009026
517.549273
519.176071
520.994609
522.692373
524.138445
525.498908
526.982719
528.328563
529.451544
530.582347
531.972807
533.320900
534.492070
535.669586
537.072200
538.382502
539.444110
540.414179
541.456322
542.134569
510.409904
511.954035
513.808962
515.378776
516.891988
518.933430
520.781050
522.102150
523.254773
524.915474
526.373024
527.324188
528.210385
529.811587
531.321915
532.358698
533.313910
534.928451
536.399411
537.339440
538.131293
539.489633
540.479573
504.670421
507.345480
509.902718
511.406371
512.515086
515.151369
517.333555
518.352574
518.948066
521.140680
522.866620
523.413800
523.647470
525.864893
527.744079
528.449915
528.796997
531.020043
532.847385
533.462300
533.701029
535.848895
537.483396
498.275434
502.452149
505.726790
507.042519
507.379558
510.980135
513.592236
514.247332
513.934223
517.052766
519.142025
519.204653
518.376947
521.642062
523.982378
524.266686
523.597238
526.840693
529.105669
529.290001
528.534855
531.870841
534.215409
497.144196
500.160680
503.055812
504.717829
505.918515
508.792628
511.177400
512.242245
512.829764
515.141321
516.941843
517.417812
517.564900
519.886749
521.859255
522.514960
522.779987
525.088252
526.987657
527.557277
527.773317
530.133387
531.979934
495.446383
497.896568
500.535672
502.336263
503.881999
506.509854
508.839024
510.180423
511.196135
513.208390
514.886432
515.612552
516.192112
518.138661
519.927947
520.792091
521.451152
523.354175
525.038107
525.791347
526.392207
528.326057
529.881282
491.605435
494.587269
497.450730
499.076141
500.277937
503.323601
505.927618
507.212670
507.995207
510.367416
512.236192
512.822817
513.088240
515.419708
517.413757
518.135221
518.464499
520.676062
522.484047
523.019554
523.245682
525.581087
527.417441
487.150694
491.312914
494.591315
495.861677
496.178145
500.122446
503.124611
504.145893
504.189613
507.414701
509.657394
509.937239
509.352598
512.630457
515.015626
515.409827
514.875878
517.925327
520.036167
520.160363
519.443006
522.758618
525.121130
487.734219
490.668094
493.463126
495.020785
496.172052
499.194812
501.784865
503.069058
503.907780
506.442555
508.529093
509.330676
509.758438
512.163789
514.179626
514.902964
515.218940
517.393611
519.156395
519.654494
519.855615
522.173645
523.999375
487.753172
490.093808
492.588491
494.247083
495.685329
498.279825
500.578169
501.883170
502.970819
505.342478
507.501165
508.692611
509.617952
511.686679
513.497521
514.359743
514.995214
516.817840
518.408944
519.089306
519.644697
521.550323
523.091822
485.688029
488.516001
491.196601
492.644062
493.670860
496.544277
498.886861
499.813561
500.385083
503.327001
505.931578
507.162804
507.878039
510.304332
512.257513
512.902618
513.150506
515.322521
517.079168
517.545353
517.707430
520.043708
521.888845
482.978290
486.944363
490.036300
491.133066
491.247147
494.962132
497.558882
497.947596
497.404621
501.468720
504.629461
505.652001
505.599730
508.881298
511.158743
511.425596
510.766716
513.825686
515.923526
515.984432
515.181797
518.536187
520.928046
484.966202
487.834242
490.573923
492.074266
493.116021
495.937826
498.190021
499.026152
499.543905
502.493798
505.139182
506.417496
507.173526
509.631228
511.604025
512.258559
512.510412
514.686160
516.447590
516.919154
517.080556
519.400724
521.230489
486.284209
488.718859
491.349539
493.136505
494.623371
497.097359
499.193292
500.294443
501.256178
503.663906
505.925136
507.217029
508.220807
510.351804
512.201316
513.078502
513.716435
515.546945
517.153016
517.852321
518.412394
520.276494
521.782124
485.477342
488.578531
491.601464
493.390972
494.666591
497.461191
499.706697
500.645761
501.253079
503.902320
506.184930
507.144701
507.680191
510.177343
512.246450
512.981242
513.286415
515.469958
517.257736
517.798361
518.027190
520.252559
522.004520
484.119267
488.508700
492.063397
493.638460
494.187318
497.776119
500.331762
500.911390
500.611067
504.083038
506.613176
507.091746
506.624495
510.014974
512.454823
512.843617
512.267742
515.311294
517.431577
517.602608
516.945453
520.090193
522.335336
488.060713
491.154191
494.166844
495.954764
497.248179
500.085723
502.400859
503.412740
504.031865
506.564227
508.661161
509.433970
509.824365
512.239043
514.258593
514.951129
515.211261
517.345726
519.073433
519.547148
519.721735
521.927995
523.677737
491.441459
493.855152
496.456572
498.233144
499.749971
502.306484
504.556965
505.846240
506.873974
509.005017
510.847720
511.734374
512.431383
514.417286
516.187932
516.988641
517.536127
519.272780
520.757001
521.308593
521.742420
523.578773
525.091023
492.687857
495.501624
498.163592
499.622604
500.690059
503.607887
506.101764
507.310172
508.057692
510.472930
512.396376
513.022105
513.291100
515.593436
517.492088
518.048242
518.163067
520.211826
521.787270
522.008211
521.933082
524.240080
526.095350
493.290172
497.105174
499.996196
500.976357
501.081097
504.827437
507.674934
508.606001
508.573359
511.769096
513.950766
514.165926
513.489845
516.666013
518.878975
519.038069
518.204603
521.112549
522.960361
522.680970
521.506838
524.863379
527.260602
498.718377
501.108470
503.308226
504.503291
505.440953
508.164064
510.546962
511.826935
512.681596
515.003410
516.828362
517.499673
517.836512
519.997810
521.750572
522.312757
522.469998
524.369753
525.789322
525.986269
525.892974
527.961572
529.580554
503.520346
504.840982
506.380556
507.689905
509.084582
511.164315
513.144748
514.679824
516.068684
517.882093
519.434504
520.486768
521.456308
523.023114
524.407556
525.296084
526.065730
527.381546
528.471716
529.056840
529.592595
530.811672
531.717408
505.932384
506.782572
507.978772
509.295026
510.821602
512.659739
514.465744
516.097463
517.669983
519.312049
520.761590
521.974418
523.166733
524.530878
525.771102
526.794720
527.777845
528.896768
529.860703
530.601093
531.331846
532.218470
532.809405
512.902974
514.019435
515.524222
517.014872
518.558495
520.366259
522.038589
523.410531
524.694969
526.216857
527.603876
528.718184
529.821998
531.281865
532.688558
533.861889
535.025744
536.514295
537.906686
538.997065
539.962893
541.061751
541.784934
509.399193
511.213648
513.175129
514.639508
515.942811
518.101840
519.974052
521.138950
522.063889
523.915086
525.487142
526.358621
527.066831
528.893461
530.534404
531.504156
532.300418
534.158347
535.796079
536.722915
537.394403
538.945548
540.059284
502.141641
505.969409
508.932350
510.117299
510.389164
513.772249
516.188970
516.765011
516.409978
519.513876
521.623413
521.820431
521.129126
524.322412
526.606404
526.980912
526.444066
529.648989
531.938744
532.345679
531.840960
534.842647
536.899544
492.105499
500.050423
504.337118
504.848083
502.184432
508.710734
512.053379
511.667517
507.967646
514.435025
517.487429
516.592042
512.261595
519.075949
522.424041
521.782877
517.721259
524.452877
527.794299
527.272606
523.513352
529.997859
533.404535
494.317285
498.585985
501.966608
503.337798
503.704514
507.382759
510.044653
510.673485
510.300021
513.555698
515.760894
515.878728
515.074332
518.376763
520.736517
521.009975
520.333508
523.635582
525.993985
526.309873
525.730617
528.989205
531.300022
493.446317
496.567855
499.563969
501.283230
502.524452
505.495570
507.988624
509.157433
509.841224
512.197709
514.071226
514.667781
514.932603
517.195019
519.102712
519.735350
520.003085
522.281060
524.162983
524.737272
524.974516
527.335148
529.185940
488.132491
492.658644
496.220194
497.671559
498.096497
502.037939
505.032390
506.081189
506.173449
509.278368
511.463805
511.815488
511.384242
514.382114
516.543505
516.796116
516.171553
519.242080
521.348963
521.389556
520.538322
524.000824
526.460229
479.563411
488.241811
492.948306
493.602959
490.947747
498.043362
501.997349
502.407752
499.915732
505.734907
508.711661
508.330084
505.130446
510.973051
513.902722
513.246848
509.433676
515.606866
518.474188
517.381528
512.829562
520.024467
523.807492
484.236769
488.725499
492.241774
493.657334
494.063959
498.006305
501.011157
502.083831
502.242805
505.492762
507.864384
508.402090
508.119913
511.201205
513.411418
513.695898
513.062796
516.033949
517.997190
517.891485
516.935697
520.392483
522.869998
485.719692
488.744635
491.641521
493.288613
494.494404
497.473366
499.981216
501.168881
501.950844
504.622960
506.899884
507.894570
508.477916
510.885892
512.886738
513.613585
513.908728
515.931227
517.462057
517.668664
517.621729
520.050018
521.997977
482.876967
486.932021
490.154200
491.426421
491.747266
495.463511
498.140298
498.721015
498.369170
502.186993
505.060984
505.823260
505.561684
508.994936
511.476726
511.986546
511.548760
514.260629
515.931783
515.492458
514.183975
517.873227
520.514504
476.992634
484.548708
488.692770
489.135129
486.436527
493.092689
496.478948
495.928579
491.953169
499.376692
503.342465
503.282763
499.800742
506.562569
510.040429
509.848562
506.654610
512.095038
514.377495
512.609008
507.058473
515.036220
519.183918
482.224089
486.291087
489.537111
490.832738
491.153346
494.822782
497.422423
497.921167
497.513914
501.332254
504.225940
505.003702
504.762119
508.251146
510.792234
511.347258
510.936402
513.655128
515.328483
514.894831
513.587039
517.251731
519.870825
484.437000
487.475343
490.418726
492.123032
493.341195
496.212698
498.547051
499.543160
500.184337
502.885269
505.216051
506.221207
506.807479
509.364161
511.516625
512.352726
512.712558
514.740211
516.275150
516.507586
516.481953
518.836246
520.724078
482.389893
486.848384
490.416481
491.937039
492.407481
496.145488
498.851305
499.572826
499.413822
502.822745
505.316306
505.799693
505.364227
508.819815
511.346905
511.839257
511.341335
514.274965
516.230397
516.203734
515.368575
518.613362
520.947736
477.257358
485.757692
490.479411
491.280080
488.817954
495.559194
499.113861
499.015280
495.838183
502.183495
505.384660
504.809442
500.960843
507.709644
511.166975
510.818163
507.273784
513.255402
516.059821
515.112039
510.961932
517.608316
521.126744
484.968411
489.422501
492.980937
494.494864
494.972569
498.740206
501.498267
502.274927
502.118095
505.409128
507.723452
508.024140
507.441132
510.810142
513.273564
513.703237
513.157550
516.096928
518.073948
518.064696
517.234296
520.457627
522.773606
489.571660
492.602063
495.519594
497.201469
498.425546
501.355453
503.811453
504.964519
505.663581
508.075257
509.994318
510.594927
510.857067
513.269033
515.308812
515.999107
516.226209
518.315252
519.940487
520.245163
520.259040
522.539278
524.368162
489.876035
493.933516
497.113734
498.344657
498.644287
502.385685
505.189760
506.042326
505.928204
509.117177
511.265400
511.357041
510.536904
513.928278
516.344681
516.613831
515.838412
518.839418
520.772391
520.549622
519.427690
522.841072
525.290640
487.170787
494.693020
498.655551
498.941505
496.149322
502.831719
506.443175
506.491675
503.432951
509.537785
512.404065
511.420665
506.973001
513.925914
517.312476
516.648026
512.502040
518.802382
521.568207
520.213094
515.267946
522.493577
526.251010
496.122790
499.691117
502.375210
503.355503
503.547335
507.040776
509.686027
510.598019
510.601977
513.670950
515.720696
515.895751
515.187748
518.408513
520.658653
520.948976
520.248471
523.084321
524.867583
524.664858
523.572352
526.710623
528.890891
502.430258
504.060309
505.777846
507.065121
508.319947
510.552680
512.584808
513.994141
515.172080
517.115240
518.707131
519.607841
520.349770
522.165019
523.720168
524.569172
525.186401
526.723016
527.931057
528.423397
528.760182
530.220012
531.296028
505.298027
506.245925
507.518213
508.851333
510.360073
512.225936
514.025919
515.600443
517.103231
518.752171
520.192774
521.354533
522.501641
523.940176
525.248303
526.288924
527.268729
528.459571
529.468753
530.198126
530.900853
531.850518
532.488288
512.177071
513.405746
514.945462
516.367491
517.793937
519.616381
521.264180
522.539506
523.713353
525.302773
526.733500
527.816735
528.857792
530.420637
531.888573
533.040616
534.156158
535.768662
537.254087
538.356327
539.289221
540.493423
541.286675
507.803090
510.224372
512.394629
513.671639
514.514325
517.031968
519.000835
519.913740
520.340153
522.643102
524.404919
525.088880
525.322334
527.662012
529.520748
530.319114
530.667320
533.053003
534.947442
535.759854
536.035406
538.077375
539.449299
496.146820
503.657526
507.585292
507.979625
505.298325
511.534252
514.652999
514.251249
510.631675
516.944299
519.933884
519.184925
515.054945
521.721265
524.974431
524.452626
520.589412
527.207825
530.508735
530.152726
526.577783
532.799870
535.959610
463.495594
494.472904
502.061884
499.644712
475.713694
503.417763
509.597949
505.801283
478.640157
508.504604
514.806367
510.365462
480.876653
512.874728
519.769419
515.735787
487.247167
518.493029
525.377010
521.783783
495.186060
524.725160
531.913343
488.010135
496.092481
500.518326
501.102174
498.480365
505.094153
508.509437
508.150411
504.469404
510.989414
514.101264
513.242951
508.938262
515.754568
519.090994
518.414598
514.331151
521.095649
524.482279
523.983211
520.253135
526.810424
530.282232
490.474780
494.918561
498.440203
499.884177
500.292484
504.097970
506.908427
507.722503
507.563445
510.743545
512.950581
513.200547
512.590741
515.720582
517.950597
518.185517
517.526249
520.739518
523.013143
523.227974
522.541060
525.923551
528.321511
481.168071
489.917175
494.700846
495.415531
492.787356
499.849762
503.745742
504.089947
501.527958
507.289222
510.207638
509.771997
506.523592
512.304123
515.173226
514.464959
510.630970
516.864176
519.812967
518.788333
514.279351
521.497797
525.288896
447.959104
482.019581
490.510975
488.257375
463.484190
492.823190
499.995423
497.869973
476.458084
501.212607
506.802741
503.592230
480.305582
506.178495
511.780462
507.825402
481.300317
510.090956
515.993865
511.086191
480.272922
513.853638
522.002805
477.270890
485.987113
490.742808
491.448486
488.831950
495.923980
499.858564
500.249861
497.761825
503.661546
506.746000
506.477587
503.371073
509.234379
512.167142
511.514283
507.681708
513.764764
516.496691
515.246196
510.567936
517.789462
521.614950
482.790499
487.117778
490.563306
491.986357
492.418073
496.287605
499.166538
500.037756
499.968393
503.473166
506.051812
506.672292
506.389953
509.645120
512.002364
512.416776
511.877042
514.654151
516.369158
515.982206
514.765192
518.344404
520.928081
476.896421
484.536628
488.782809
489.329932
486.735361
493.475142
496.974036
496.569092
492.692879
499.993789
503.789752
503.595523
500.033456
506.775394
510.273186
510.119899
506.941955
512.303260
514.463623
512.560144
506.906136
514.908311
519.094134
450.268176
479.257271
486.510417
484.062703
460.071305
488.117964
494.415349
490.251002
460.896856
493.643623
501.109166
497.730863
470.768038
501.040758
508.003427
505.263530
482.432888
507.401330
511.943473
505.431746
469.415767
507.851093
517.051469
476.277177
483.912357
488.162476
488.718468
486.119551
492.816336
496.247930
495.767583
491.834035
499.137381
502.942668
502.742743
499.182696
505.999085
509.581429
509.494498
506.356092
511.720904
513.876228
511.974512
506.321237
514.288682
518.446304
481.612194
485.897569
489.339721
490.790942
491.236071
494.995123
497.712475
498.388216
498.138338
501.707866
504.325421
504.888046
504.517528
508.016948
510.610572
511.196229
510.765383
513.527134
515.227531
514.870943
513.706319
517.159356
519.656393
475.753855
484.233754
488.934283
489.718026
487.254852
494.047745
497.661003
497.609344
494.467120
500.846802
504.080937
503.542347
499.736847
506.533724
510.050762
509.766004
506.252611
512.160634
514.836579
513.736503
509.467130
516.155284
519.727541
446.949631
479.802807
488.092856
486.035093
462.280322
490.436379
497.059897
494.031500
469.408023
497.185360
503.249165
499.208987
471.508558
502.076780
508.955583
505.667532
480.466492
508.078011
513.779301
509.326326
481.124573
511.903016
519.417442
478.306376
486.785132
491.475919
492.247573
489.781304
496.591079
500.242773
500.238199
497.101569
503.358029
506.417298
505.701892
501.749158
508.465521
511.914238
511.553169
507.986107
513.941894
516.695111
515.667977
511.445065
518.111246
521.656943
486.675265
490.971667
494.392666
495.810568
496.239063
500.035327
502.854944
503.696989
503.567714
506.780780
508.965943
509.112755
508.382259
511.780007
514.256124
514.638019
513.998246
516.974681
518.922855
518.790842
517.803004
521.130538
523.525308
483.720400
491.453841
495.665371
496.139561
493.471911
500.231972
503.872839
503.892475
500.793216
506.916230
509.797602
508.787640
504.323559
511.363906
514.858584
514.264890
510.169783
516.533419
519.363094
518.051801
513.152154
520.432627
524.241410
459.629596
489.232117
496.391924
493.759283
469.504896
497.687367
504.286750
501.350423
477.059809
504.323064
509.987106
505.215110
474.850010
507.730943
514.848773
510.935864
482.819899
513.146601
519.193900
513.973695
481.904082
516.408562
524.645875
490.219859
497.354894
501.017934
501.263322
498.538668
504.974710
508.404284
508.493173
505.560793
511.508484
514.276427
513.401599
509.129413
515.940833
519.238547
518.699766
514.747539
520.899583
523.568412
522.331080
517.539163
524.475027
527.962069
500.750334
502.996149
504.968210
506.132010
506.987433
509.636433
511.818520
513.037265
513.778728
516.119272
517.850415
518.524456
518.764003
521.117835
522.925533
523.633913
523.818350
525.852625
527.263441
527.553478
527.379079
529.404028
530.782991
504.458122
505.543268
506.899393
508.226389
509.679550
511.613337
513.435201
514.952308
516.367424
518.074479
519.542249
520.655410
521.728744
523.280660
524.671905
525.709124
526.643633
527.942777
529.016601
529.717441
530.348462
531.406587
532.122370
512.059279
513.139962
514.576757
515.977669
517.420044
519.111070
520.652289
521.911576
523.135102
524.638577
526.025294
527.167804
528.320290
529.815139
531.235608
532.439020
533.667972
535.239151
536.716495
537.900326
538.948079
540.091167
540.825397
508.564265
510.341115
512.233884
513.606670
514.803838
516.845364
518.584867
519.623188
520.468785
522.315968
523.913366
524.817536
525.562657
527.426695
529.088136
530.076658
530.919874
532.872599
534.620568
535.652733
536.406796
538.002360
539.130744
501.318897
505.105032
507.995484
509.084087
509.243745
512.508680
514.781705
515.198906
514.732143
517.860429
520.029572
520.264515
519.596528
522.833587
525.139154
525.509264
524.992639
528.318180
530.756624
531.293567
530.881399
533.927406
535.998899
491.288310
499.192124
503.410718
503.830468
501.058105
507.475569
510.671945
510.104393
506.262725
512.785090
515.920639
515.061781
510.737961
517.601427
520.966208
520.295454
516.223392
523.098569
526.613903
526.237251
522.577426
529.102867
532.521370
493.480329
497.725221
501.064762
502.377966
502.669308
506.257907
508.798906
509.286615
508.811047
512.090915
514.350676
514.497721
513.702471
517.028613
519.387520
519.632984
518.955268
522.363554
524.860851
525.297411
524.801600
528.097991
530.420333
492.579631
495.702082
498.697563
500.408443
501.622040
504.534220
506.945037
508.028172
508.652901
511.003063
512.893069
513.504423
513.774617
516.032110
517.917358
518.519923
518.785672
521.128327
523.101473
523.758213
524.053545
526.443346
528.303973
487.234711
491.787772
495.392174
496.889780
497.339935
501.252530
504.200316
505.211491
505.278458
508.354239
510.523292
510.874038
510.441210
513.407599
515.524242
515.735062
515.094680
518.200617
520.361215
520.448800
519.629443
523.108922
525.574555
478.640675
487.366243
492.149218
492.894464
490.311605
497.402866
501.340038
501.750695
499.259730
505.030140
507.961624
507.561929
504.355062
510.148982
513.024333
512.321996
508.480687
514.669255
517.558368
516.478855
511.932368
519.130050
522.913840
483.309081
487.848823
491.451420
492.970046
493.464586
497.440710
500.465656
501.564214
501.730080
504.926398
507.229081
507.718300
507.408418
510.456958
512.642058
512.909379
512.260683
515.218770
517.159770
517.025630
516.045447
519.488712
521.960372
484.790535
487.866556
490.852439
492.608284
493.914311
496.957545
499.520916
500.764114
501.563685
504.165507
506.336430
507.241423
507.774983
510.176990
512.202769
512.963355
513.268520
515.247409
516.703047
516.831608
516.725794
519.125509
521.063187
481.943487
486.051275
489.366693
490.757755
491.195924
494.994962
497.757829
498.434006
498.125464
501.838581
504.552726
505.175600
504.839030
508.295290
510.857116
511.460147
511.067249
513.699763
515.237936
514.668391
513.265439
516.917049
519.548534
476.057098
483.664852
487.900790
488.466518
485.898624
492.644465
496.138083
495.719825
491.820980
499.105979
502.869469
502.634116
499.055344
505.860648
509.453374
509.394754
506.275829
511.604697
513.712925
511.778763
506.108632
514.047780
518.188981
481.302512
485.406852
488.723388
490.118541
490.552546
494.323869
497.042672
497.670122
497.325772
501.036691
503.753241
504.371997
504.044376
507.559851
510.193158
510.853454
510.490613
513.118601
514.636954
514.048244
512.628023
516.250644
518.861450
483.535338
486.591508
489.575718
491.346884
492.655343
495.635016
498.098889
499.224018
499.925926
502.546942
504.731027
505.601817
506.113048
508.673873
510.880816
511.779284
512.157701
514.116429
515.527633
515.627006
515.502547
517.822885
519.707688
481.505462
485.962732
489.544385
491.102928
491.643219
495.492714
498.341681
499.209915
499.130122
502.461687
504.815069
505.174842
504.668448
508.113699
510.668724
511.194656
510.699434
513.577229
515.429914
515.282685
514.354907
517.586070
519.932147
476.369975
484.857840
489.578560
490.400342
487.992001
494.840568
498.539341
498.597777
495.520131
501.777832
504.839454
504.150176
500.237505
506.973750
510.449199
510.123777
506.580946
512.519634
515.239828
514.183595
509.944814
516.601064
520.145094
484.028041
488.481274
492.049509
493.589732
494.116258
497.964787
500.826958
501.712687
501.619226
504.855888
507.074282
507.294891
506.669547
510.035932
512.521268
512.978251
512.444610
515.363998
517.291049
517.215666
516.333076
519.559279
521.889701
488.553809
491.604553
494.556770
496.282353
497.554180
500.530712
503.034351
504.231688
504.951702
507.339291
509.212910
509.774614
510.022380
512.451231
514.527984
515.260638
515.519091
517.615302
519.229917
519.517549
519.517238
521.791246
523.617986
488.775564
492.877543
496.121064
497.417148
497.767061
501.521769
504.319929
505.158695
505.029218
508.215218
510.358413
510.445095
509.634804
513.066136
515.540356
515.872544
515.151125
518.182810
520.139077
519.942887
518.840447
522.238642
524.670529
486.008309
493.592277
497.635813
498.000096
495.260951
501.931494
505.500834
505.498235
502.399887
508.516546
511.402905
510.435924
506.013904
513.025258
516.485699
515.900496
511.826846
518.172574
520.983340
519.684624
514.785522
521.988164
525.717581
494.958495
498.576429
501.328574
502.374221
502.606723
506.087285
508.687850
509.549586
509.520976
512.597587
514.668790
514.870319
514.200946
517.482355
519.804855
520.173695
519.547699
522.439335
524.274846
524.129627
523.080849
526.211850
528.373324
501.272603
502.934581
504.697536
506.031220
507.316502
509.540859
511.536437
512.908064
514.066402
516.013512
517.621917
518.552205
519.339310
521.212448
522.832472
523.753288
524.442038
526.037552
527.297267
527.840724
528.216156
529.682618
530.751771
504.128470
505.100365
506.412226
507.785760
509.316749
511.178305
512.954830
514.500033
515.983960
517.636349
519.098931
520.293073
521.480890
522.975403
524.351004
525.458067
526.498882
527.748636
528.815912
529.593755
530.326299
531.290045
531.935997
511.830614
512.818843
514.182982
515.554799
516.977239
518.571672
520.023807
521.244619
522.472756
523.934770
525.303165
526.486566
527.703036
529.167815
530.555271
531.777476
533.061295
534.626934
536.114953
537.354892
538.468334
539.591146
540.300111
508.780984
510.248754
511.969105
513.356321
514.653836
516.468515
518.053621
519.100675
520.066317
521.752925
523.295775
524.315625
525.261277
526.950179
528.510905
529.565769
530.582012
532.402234
534.115112
535.269541
536.218411
537.655992
538.674554
503.077125
505.655032
508.054844
509.350122
510.215582
512.627307
514.507182
515.135655
515.411847
517.752350
519.671323
520.294604
520.536968
522.885133
524.822558
525.470002
525.778444
528.316354
530.505522
531.410163
531.844303
534.064964
535.719113
496.710716
500.775468
503.889610
504.991096
505.064160
508.476184
510.768829
510.921029
510.094504
513.553066
515.939850
516.065203
515.154757
518.623312
521.027572
521.159883
520.289507
524.002535
526.738006
527.269564
526.746193
530.134009
532.484893
495.507322
498.463333
501.265206
502.797898
503.830488
506.532575
508.655888
509.364598
509.653100
512.108997
514.089697
514.625997
514.757194
517.168619
519.151908
519.701164
519.886255
522.484703
524.730085
525.574280
525.970459
528.391986
530.252606
493.717009
496.171123
498.814602
500.607337
502.104840
504.608792
506.760703
507.909058
508.786758
510.808867
512.543175
513.307353
513.897188
515.839057
517.578842
518.356849
518.981646
521.041314
522.936881
523.868021
524.586651
526.572942
528.144888
489.780765
492.833760
495.806893
497.560973
498.852235
501.810339
504.301646
505.518905
506.273580
508.567841
510.397988
510.999421
511.287893
513.530548
515.407835
516.015832
516.284845
518.590833
520.527976
521.164920
521.453677
523.821334
525.669900
485.242416
489.533789
493.005514
494.522472
495.073560
498.931749
501.864901
502.915373
503.031585
506.091228
508.214876
508.487134
507.953987
511.065760
513.291208
513.548251
512.906806
516.032722
518.216690
518.375387
517.667094
520.990454
523.357041
485.829096
488.885113
491.880492
493.684553
495.052978
498.110644
500.724869
502.081723
502.969101
505.363344
507.291289
508.005674
508.403218
510.719576
512.666024
513.339986
513.608950
515.771837
517.500235
517.942195
518.091037
520.385423
522.205169
485.851617
488.306565
490.997688
492.899116
494.559603
497.267397
499.674710
501.118803
502.275137
504.472176
506.385527
507.381901
508.204612
510.271846
512.151068
513.104741
513.779393
515.498916
516.920660
517.429072
517.855231
519.711542
521.243360
483.771153
486.719948
489.608652
491.327335
492.625291
495.638070
498.156613
499.339346
500.084933
502.724646
504.924059
505.818798
506.345748
508.867006
511.044553
511.956705
512.374282
514.314742
515.736565
515.895311
515.835894
518.119138
519.965469
481.044839
485.139464
488.444926
489.841716
490.296004
494.126282
496.940692
497.714160
497.529774
501.101518
503.701580
504.267627
503.926882
507.401056
510.018581
510.695838
510.371526
513.031936
514.653838
514.302678
513.192861
516.522877
518.937794
483.085484
486.038168
488.933041
490.657652
491.956468
494.959072
497.460399
498.625939
499.360941
501.999772
504.200383
505.097728
505.639583
508.201511
510.427307
511.376690
511.806566
513.726450
515.106375
515.217440
515.119114
517.381955
519.220480
484.471832
486.937255
489.645994
491.566839
493.236320
495.925958
498.301146
499.711053
500.844287
503.043878
504.959078
505.948878
506.787217
508.947036
510.937742
511.976227
512.679348
514.348539
515.675346
516.076957
516.415768
518.235045
519.757698
483.736115
486.811851
489.841039
491.688111
493.088857
496.123628
498.696869
500.007762
500.859521
503.273656
505.204158
505.881558
506.263081
508.749307
510.890712
511.709829
512.031821
514.092477
515.649880
515.904984
515.899663
518.148905
519.964127
482.413341
486.731942
490.250298
491.836179
492.460307
496.302610
499.211972
500.234117
500.316871
503.435618
505.568203
505.769564
505.156213
508.530056
511.018711
511.466650
510.903230
513.847829
515.768469
515.648942
514.702658
517.980787
520.345424
486.212105
489.283698
492.298214
494.122326
495.499309
498.515391
501.075439
502.372829
503.194645
505.545457
507.389212
507.972866
508.267787
510.682584
512.755838
513.511866
513.801209
515.889437
517.500973
517.806108
517.831897
520.090092
521.903932
489.397778
491.855984
494.530502
496.397391
498.010621
500.657557
503.007070
504.397834
505.480460
507.549039
509.286290
510.085079
510.747681
512.774746
514.630620
515.526086
516.142769
517.890934
519.351105
519.865518
520.268000
522.096339
523.609582
490.429917
493.365972
496.183574
497.799275
498.988752
501.907642
504.362617
505.516058
506.205909
508.636023
510.564109
511.178580
511.458739
513.857554
515.890614
516.590813
516.829691
518.932512
520.558343
520.857250
520.854321
523.098290
524.895936
490.852634
494.863882
497.971088
499.158379
499.423250
503.087703
505.798384
506.568443
506.384035
509.665610
511.924951
512.172435
511.524722
514.851078
517.241262
517.587200
516.931334
519.907636
521.850526
521.735074
520.738439
523.962309
526.254765
496.344296
498.873196
501.247891
502.607541
503.649937
506.321241
508.586091
509.730181
510.483015
512.846127
514.738823
515.465379
515.868071
518.165610
520.082784
520.817007
521.133367
523.136440
524.668861
525.008791
525.035117
527.052801
528.612829
501.227402
502.633695
504.293173
505.716417
507.177350
509.232255
511.133060
512.577559
513.908608
515.737773
517.339847
518.455110
519.506369
521.193396
522.720211
523.755525
524.662566
526.093239
527.297327
527.996068
528.611951
529.833758
530.726081
503.675766
504.586506
505.873875
507.278374
508.854758
510.680128
512.429206
513.994700
515.527446
517.178007
518.671384
519.951762
521.231339
522.707579
524.076077
525.231090
526.340002
527.574513
528.649790
529.491227
530.290913
531.200520
531.794781
511.133880
512.188917
513.579760
514.904914
516.244462
517.832060
519.255755
520.387086
521.521223
523.041582
524.468277
525.634792
526.801995
528.327953
529.750132
530.922234
532.134714
533.777430
535.335979
536.567184
537.643854
538.841152
539.618964
507.656767
509.392678
511.214908
512.484282
513.553728
515.492442
517.084124
517.911566
518.571772
520.518355
522.223272
523.142873
523.853719
525.789705
527.461652
528.351310
529.084444
531.200402
533.105320
534.192849
534.950755
536.650455
537.857019
500.470455
504.183503
506.962613
507.885753
507.830326
511.029189
513.100529
513.088452
512.092857
515.638714
518.086996
518.290890
517.402280
520.891274
523.247169
523.332364
522.361848
526.202469
529.000739
529.587370
529.046867
532.376349
534.626508
490.560223
498.333296
502.394822
502.566543
499.372497
505.894485
508.859814
507.537293
502.256608
510.080871
513.767156
512.756302
507.669969
515.318943
518.843585
517.590553
512.119599
520.470180
524.668212
524.284729
520.069125
527.343008
531.097337
492.834233
496.961780
500.158135
501.304911
501.393718
504.908701
507.234757
507.282062
506.265515
509.941420
512.447444
512.522688
511.476066
515.066682
517.499024
517.476031
516.357972
520.305034
523.195851
523.722475
523.126359
526.689308
529.169697
492.235673
495.152432
497.970450
499.576798
500.710439
503.481322
505.700634
506.546092
506.960944
509.359347
511.274305
511.785964
511.920162
514.311289
516.282891
516.828479
517.009688
519.576738
521.795710
522.626530
523.024700
525.442586
527.307477
487.619936
491.624007
494.904209
496.345307
496.869880
500.523236
503.242113
504.086518
504.038213
507.033774
509.080296
509.185021
508.449223
511.694516
514.016494
514.277601
513.636499
516.945966
519.370811
519.788004
519.319083
522.561009
524.860896
480.238021
487.618651
491.850335
492.619554
490.476162
496.981150
500.601493
500.872372
498.319020
503.935600
506.637795
505.772919
501.728528
508.313116
511.581460
510.972083
507.063238
513.574344
516.817745
516.301416
512.690371
519.057394
522.452790
483.653269
487.667274
490.985021
492.499029
493.129013
496.912490
499.798688
500.840777
500.968426
504.037396
506.146437
506.351006
505.725139
509.026412
511.416432
511.772131
511.165843
514.315257
516.523109
516.765204
516.176660
519.316072
521.557904
484.350243
487.276837
490.172625
491.938921
493.301915
496.335592
498.914848
500.224452
501.075068
503.529172
505.510452
506.238004
506.645734
509.088231
511.186951
512.010612
512.388580
514.507555
516.197015
516.666311
516.859523
519.034791
520.760920
481.111578
485.218402
488.540850
489.965564
490.457003
494.342638
497.251808
498.184489
498.167082
501.549427
503.971341
504.431629
504.034078
507.433575
509.995065
510.643617
510.341834
513.107433
514.944416
514.944679
514.226053
517.264867
519.466132
475.024600
482.719553
487.004576
487.610786
485.083187
491.983692
495.725869
495.807637
492.785042
499.191958
502.472399
502.062384
498.505247
505.143020
508.682035
508.659762
505.665459
511.100851
513.594476
512.645148
508.845996
514.981828
518.289954
480.386749
484.504491
487.837703
489.269870
489.766082
493.654108
496.567297
497.509194
497.503501
500.889998
503.315700
503.784802
503.405010
506.832808
509.424492
510.093238
509.787809
512.514387
514.285533
514.208181
513.427962
516.458086
518.666689
482.854136
485.822147
488.755297
490.547647
491.928840
494.974432
497.572340
498.915269
499.804072
502.257213
504.236575
504.973776
505.411188
507.911790
510.076669
510.947949
511.323064
513.348811
514.881611
515.156357
515.183345
517.377367
519.146432
481.272740
485.415144
488.827178
490.403042
491.080540
494.896672
497.836005
498.972285
499.217861
502.243034
504.320941
504.523812
503.932186
507.321381
509.818156
510.261827
509.672493
512.637978
514.551312
514.394045
513.389106
516.709351
519.097558
476.827403
484.524119
488.926312
489.800118
487.750424
494.319761
498.052663
498.528897
496.299973
501.732630
504.354639
503.480869
499.480266
506.168537
509.570620
509.094778
505.272305
511.451154
514.239036
513.049423
508.444589
515.475873
519.181523
483.684715
487.828380
491.228915
492.779862
493.426284
497.211349
500.118646
501.218890
501.424009
504.412485
506.443749
506.589406
505.936422
509.264079
511.694560
512.072742
511.444930
514.433341
516.388570
516.261600
515.272880
518.613122
521.012753
487.630349
490.614026
493.526279
495.262989
496.573137
499.549403
502.074664
503.332223
504.125239
506.527013
508.432679
509.067089
509.387763
511.770179
513.795520
514.508574
514.771317
516.874536
518.512317
518.840627
518.876588
521.125677
522.928009
487.432723
491.617204
494.915087
496.242066
496.605727
500.370403
503.149173
503.922146
503.705931
507.103917
509.477746
509.829135
509.295604
512.564344
514.933997
515.295332
514.688475
517.655767
519.636059
519.604207
518.736086
521.917061
524.202287
484.286931
492.137218
496.312682
496.723388
493.972493
500.669788
504.186749
503.989482
500.498111
507.157408
510.463126
509.975302
506.272708
512.737083
515.981980
515.487079
511.765460
517.838652
520.648882
519.678003
515.477425
522.004413
525.423114
493.404516
497.142311
499.984893
501.076863
501.320881
504.808941
507.375097
508.141734
508.006518
511.325211
513.673007
514.177858
513.814638
516.961024
519.208905
519.636234
519.149869
521.994341
523.875318
523.918418
523.120991
526.033445
528.046058
499.838547
501.553433
503.373505
504.746515
506.049862
508.280873
510.265386
511.610421
512.765233
514.830238
516.601074
517.702406
518.629844
520.514472
522.146905
523.114797
523.868365
525.493174
526.815292
527.458509
527.920398
529.339825
530.367129
502.757107
503.758255
505.105055
506.508073
508.060820
509.930184
511.701167
513.245161
514.756985
516.489126
518.060669
519.375326
520.664096
522.206662
523.616461
524.767963
525.862642
527.159352
528.284247
529.131668
529.916897
530.879205
531.511304
510.318098
511.492334
512.933460
514.210788
515.456303
517.091090
518.516149
519.559061
520.578138
522.203375
523.700529
524.834894
525.919150
527.547075
529.014804
530.118635
531.214515
532.954846
534.568094
535.752043
536.740345
538.034509
538.886145
505.987402
508.329170
510.367169
511.454846
512.060008
514.406132
516.109790
516.635253
516.681843
519.223225
521.190061
521.904458
522.058692
524.569815
526.457134
527.074919
527.176037
529.906993
532.077713
532.973893
533.223752
535.469429
536.972992
494.464306
501.819113
505.542036
505.618316
502.428355
508.682100
511.459304
510.173788
505.021355
512.684849
516.299420
515.444348
510.571948
518.061155
521.474110
520.327442
515.026014
523.187495
527.238363
526.904656
522.784583
529.803022
533.332741
462.210449
492.751503
500.029858
497.033322
471.135091
500.257302
506.114353
500.326589
465.063112
502.805612
510.730689
505.694594
471.476443
508.269373
515.791972
510.059297
473.189536
512.941590
521.693828
517.796530
487.358904
521.054204
529.167053
486.617230
494.475377
498.658568
498.939669
495.845524
502.471799
505.530668
504.275164
499.044791
506.882899
510.568793
509.537652
504.434614
512.094813
515.625785
514.345712
508.838809
517.179835
521.365825
520.950080
516.720382
524.040888
527.848161
489.566167
493.620475
496.853911
498.148931
498.451927
502.014677
504.497491
504.892449
504.320595
507.658740
509.941708
510.022003
509.118350
512.555171
514.945583
515.056209
514.166102
517.820877
520.510644
521.003901
520.485275
523.899756
526.298240
482.000645
489.334017
493.507686
494.212134
491.985227
498.375878
501.833417
501.898202
499.163888
504.787536
507.500806
506.579342
502.455821
509.081280
512.372009
511.726039
507.787801
514.430895
517.830118
517.431549
513.895259
520.308027
523.724751
454.952135
482.577770
489.693938
487.754966
465.966668
492.121401
498.487659
496.125706
474.786529
499.118531
504.267744
499.864934
471.852322
502.377360
509.040236
505.179524
477.794029
507.836962
514.445900
510.920192
485.241464
513.838606
520.882499
478.013028
485.357113
489.575337
490.365731
488.261576
494.797862
498.448616
498.751314
496.231468
501.901251
504.652505
503.828638
499.825375
506.483544
509.835547
509.309759
505.448639
511.906282
515.079265
514.524075
510.892113
517.185089
520.527080
481.668290
485.716274
489.036310
490.523311
491.107028
494.952178
497.859687
498.863110
498.931606
502.147825
504.397160
504.715324
504.194863
507.549773
510.033594
510.545726
510.107053
513.092145
515.160106
515.341867
514.732445
517.794901
519.983587
475.046458
482.735846
487.031001
487.666488
485.173841
492.087998
495.855180
495.985678
493.003959
499.349609
502.557774
502.092892
498.490030
505.080302
508.565992
508.493868
505.484946
511.007427
513.639013
512.849029
509.174579
515.277947
518.537718
447.803267
477.253758
484.648354
482.281045
458.220333
486.702256
493.493095
490.631807
466.279941
494.026626
500.230447
496.577327
470.200383
499.646186
506.458006
503.809411
481.432885
506.298664
511.510311
507.570286
482.266453
510.061868
516.900505
474.319521
482.019012
486.318349
486.952791
484.460092
491.379020
495.159935
495.314982
492.361616
498.718738
501.938519
501.491466
497.910894
504.523723
508.028682
507.966158
504.944722
510.416433
512.968200
512.082533
508.330096
514.437655
517.715974
480.128473
484.237647
487.591651
489.091139
489.685608
493.549404
496.499811
497.578388
497.737474
500.949207
503.203629
503.549571
503.070554
506.468784
508.994575
509.535414
509.083304
511.941736
513.811892
513.732464
512.867837
516.030263
518.311089
475.363180
483.004834
487.354933
488.199658
486.142316
492.721017
496.472916
496.976961
494.787787
500.274094
502.963382
502.162267
498.221523
504.934138
508.353965
507.905049
504.105763
510.265520
513.036097
511.849772
507.255131
514.262861
517.948380
450.143034
479.197862
486.654492
484.838183
463.201203
489.388352
495.942486
494.052923
474.298753
497.277332
502.177499
497.790041
469.908340
500.445464
507.194183
503.517472
476.739426
505.846006
511.755713
506.862609
476.409515
509.437035
517.430499
477.710790
485.359908
489.701112
490.519041
488.426562
494.970330
498.684156
499.143628
496.909805
502.378019
505.043668
504.205294
500.218150
506.879251
510.237965
509.722680
505.878814
512.067351
514.878381
513.712436
509.123396
516.159448
519.863846
484.739985
488.900966
492.249355
493.691160
494.204541
497.992343
500.853558
501.812735
501.836480
505.065535
507.310180
507.599528
507.034032
510.333336
512.723350
513.083619
512.464473
515.451101
517.435871
517.376304
516.465205
519.734459
522.080722
480.918395
488.892478
493.222220
493.753389
491.099350
497.897992
501.508124
501.373229
497.928787
504.621844
507.957104
507.476942
503.779192
510.266648
513.533668
513.033037
509.304533
515.409602
518.260139
517.308537
513.133267
519.724930
523.205081
455.381967
486.246632
493.736728
491.181656
466.756252
495.145864
501.651710
498.153775
471.353603
501.389485
508.037906
504.434502
477.868346
507.265653
513.725968
510.128774
484.051624
512.505818
518.424470
514.120668
486.102035
516.605514
523.949217
487.042854
494.483940
498.325172
498.653354
495.938752
502.408111
505.775030
505.654184
502.337707
508.905547
512.198963
511.916297
508.462095
514.768294
517.887957
517.494596
513.959491
519.887326
522.617649
521.788353
517.759849
524.005399
527.156630
497.866629
500.211118
502.277978
503.509500
504.402706
507.067546
509.225762
510.393277
511.114013
513.677290
515.686049
516.663166
517.185217
519.540189
521.367958
522.176590
522.511337
524.594014
526.114553
526.597777
526.622105
528.537130
529.826257
501.656429
502.790816
504.209774
505.593831
507.087828
509.039453
510.857343
512.372703
513.830550
515.676581
517.335409
518.657532
519.908850
521.551155
523.018027
524.146938
525.186710
526.579126
527.768198
528.600712
529.330694
530.389301
531.088264
510.124977
511.169268
512.545227
513.857321
515.184524
516.747130
518.136779
519.244703
520.381259
521.920933
523.377567
524.586476
525.792827
527.329800
528.740374
529.896178
531.084884
532.681599
534.181115
535.363935
536.407000
537.578003
538.335746
506.674505
508.395480
510.203509
511.465558
512.525201
514.434477
515.988140
516.789168
517.448182
519.418140
521.164553
522.137779
522.893226
524.837495
526.496203
527.368717
528.075298
530.138293
531.976824
533.005432
533.720676
535.395243
536.588348
499.525673
503.213484
505.975644
506.899441
506.841902
510.001690
512.022877
511.974790
510.972178
514.547224
517.052666
517.329574
516.499566
519.989802
522.326958
522.396301
521.400487
525.176095
527.893440
528.406021
527.811833
531.118808
533.361673
489.623885
497.362922
501.407753
501.590641
498.406675
504.881068
507.785587
506.418369
501.124851
508.981043
512.732602
511.808104
506.794815
514.436767
517.939123
516.675955
511.188034
519.465131
523.572509
523.106096
518.830020
526.085696
529.836888
491.816590
495.928205
499.123394
500.288446
500.388746
503.869709
506.143973
506.149695
505.119396
508.819294
511.377936
511.521792
510.532656
514.131037
516.556809
516.531472
515.399359
519.288628
522.103451
522.559638
521.912803
525.455630
527.930125
491.110218
494.031946
496.869790
498.506956
499.659350
502.410023
504.588221
505.396024
505.794362
508.206485
510.155535
510.709911
510.882230
513.295438
515.281750
515.839142
516.016285
518.544624
520.708490
521.487805
521.848498
524.246899
526.103655
486.402175
490.427392
493.747408
495.236833
495.793683
499.433462
502.114667
502.920508
502.850110
505.852692
507.919155
508.044721
507.330238
510.607960
512.963601
513.253566
512.623721
515.908586
518.295239
518.678284
518.184582
521.410566
523.702314
478.960862
486.371896
490.656065
491.487639
489.390290
495.884178
499.468516
499.701025
497.122578
502.745593
505.461108
504.603930
500.567546
507.187763
510.496435
509.924346
506.039185
512.535658
515.756701
515.224459
511.602587
517.958687
521.346532
482.357192
486.400292
489.769042
491.343158
492.018388
495.803518
498.668184
499.686068
499.800087
502.875690
504.997838
505.212954
504.595685
507.914272
510.323116
510.698817
510.109713
513.262399
515.474574
515.726845
515.145445
518.279403
520.513241
483.065480
486.014973
488.953971
490.773759
492.179580
495.223297
497.794901
499.097114
499.949377
502.416657
504.419621
505.171067
505.592554
508.026214
510.107434
510.920133
511.301287
513.440479
515.166342
515.679859
515.903739
518.074811
519.787939
479.857882
483.978733
487.334403
488.806785
489.340129
493.235014
496.142327
497.080255
497.079233
500.485306
502.944450
503.450793
503.079421
506.440903
508.943905
509.546708
509.230715
512.031107
513.936551
514.019276
513.360085
516.386643
518.562689
473.809679
481.506669
485.810358
486.454231
483.965068
490.867339
494.607816
494.702994
491.709577
498.151391
501.485587
501.144485
497.631400
504.208504
507.660003
507.567562
504.544020
510.021687
512.601063
511.758472
508.042035
514.152279
517.423405
479.206342
483.312181
486.640656
488.084494
488.598510
492.488263
495.404362
496.364039
496.393606
499.828973
502.320612
502.862137
502.522427
505.905615
508.420957
509.025740
508.693080
511.447079
513.283698
513.289031
512.570218
515.590370
517.774971
481.719370
484.652681
487.548328
489.319417
490.694383
493.738142
496.341044
497.702420
498.630110
501.148188
503.210391
504.029829
504.513106
506.987624
509.094710
509.916590
510.268712
512.301438
513.866788
514.187343
514.249293
516.444454
518.203772
480.192690
484.268336
487.605528
489.128338
489.778221
493.586814
496.529980
497.681650
497.966947
501.076956
503.263276
503.572639
503.047123
506.418742
508.866919
509.272575
508.664790
511.619260
513.536913
513.396486
512.407527
515.732478
518.118852
475.762947
483.367319
487.670813
488.473573
486.384727
492.944579
496.681228
497.170703
494.981097
500.516587
503.268958
502.525503
498.614444
505.286540
508.644090
508.139747
504.306609
510.465129
513.243547
512.058027
507.461021
514.497604
518.203738
482.506342
486.582282
489.903381
491.393697
492.007283
495.786849
498.703694
499.826586
500.082027
503.171129
505.329004
505.599827
505.032022
508.362696
510.765849
511.125598
510.492437
513.472197
515.428356
515.314589
514.339728
517.683187
520.079829
486.300815
489.249008
492.114456
493.812368
495.103194
498.084151
500.628714
501.919114
502.770322
505.269428
507.295236
508.048085
508.450764
510.848445
512.860331
513.565801
513.833601
515.945854
517.606694
517.972226
518.038486
520.285710
522.076241
485.970893
490.144918
493.423643
494.730889
495.086805
498.868886
501.677138
502.488752
502.332752
505.829815
508.325610
508.799860
508.355042
511.639615
513.999919
514.363175
513.775084
516.766707
518.793566
518.830607
518.017637
521.184740
523.443360
482.734057
490.589748
494.763818
495.167419
492.416231
499.141814
502.694782
502.537529
499.104104
505.864068
509.292936
508.933336
505.329505
511.804654
515.040657
514.556016
510.866357
516.972733
519.844684
518.967032
514.845848
521.344857
524.724190
491.813182
495.558347
498.406024
499.501530
499.756743
503.273020
505.872582
506.680064
506.604570
510.011983
512.465182
513.080351
512.803229
515.974063
518.226344
518.670961
518.219816
521.105551
523.048498
523.174308
522.442968
525.346891
527.333722
498.227903
499.947453
501.771984
503.154103
504.476722
506.733911
508.745899
510.129416
511.343352
513.484183
515.340642
516.534107
517.537077
519.457321
521.106224
522.097188
522.887703
524.556070
525.932915
526.641760
527.155984
528.583508
529.600176
501.124683
502.131022
503.489447
504.908902
506.480914
508.376987
510.180840
511.761770
513.321681
515.121796
516.776151
518.172211
519.524140
521.106460
522.544073
523.721949
524.848903
526.189021
527.369045
528.272428
529.098171
530.076538
530.712399
509.816466
510.788420
512.140295
513.503475
514.906353
516.458394
517.864327
519.052147
520.274902
521.781895
523.237621
524.509192
525.783636
527.266926
528.651430
529.842447
531.058452
532.527992
533.909441
535.041774
536.067756
537.139682
537.826084
506.833243
508.264326
509.961085
511.348311
512.638527
514.392413
515.903783
516.897632
517.853613
519.593280
521.238713
522.379225
523.415905
525.110650
526.647030
527.670592
528.630435
530.336097
531.913709
532.940592
533.791457
535.183654
536.186671
501.251725
503.745537
506.102246
507.419713
508.311515
510.620373
512.378782
512.921036
513.172775
515.583458
517.641571
518.447378
518.844239
521.158770
523.038845
523.662357
523.938206
526.318821
528.322652
529.058123
529.365705
531.555872
533.209140
494.970771
498.890492
501.948110
503.106733
503.267904
506.520182
508.646695
508.683221
507.810899
511.355858
513.910005
514.273514
513.601731
516.968574
519.285413
519.414179
518.560964
522.063829
524.572037
524.900790
524.216977
527.602147
529.968863
493.523570
496.415476
499.207958
500.801131
501.889913
504.497757
506.493009
507.102088
507.352156
509.868103
511.977604
512.686322
512.969547
515.361580
517.312506
517.866490
518.043565
520.497608
522.564839
523.246231
523.522238
525.917993
527.780110
491.454915
493.914809
496.605647
498.481241
500.037109
502.490997
504.547529
505.609497
506.446049
508.502360
510.315705
511.174347
511.845495
513.826727
515.597250
516.408905
517.035658
519.004730
520.776754
521.594603
522.231261
524.183123
525.745050
487.300771
490.406212
493.478365
495.359462
496.745549
499.659814
502.056219
503.178817
503.873511
506.192216
508.068149
508.702908
509.018233
511.342691
513.307085
513.994200
514.305221
516.543996
518.389310
518.950494
519.186918
521.522822
523.357122
482.627180
486.999011
490.603941
492.290251
492.989364
496.783717
499.611166
500.555825
500.588383
503.685032
505.842798
506.108652
505.548995
508.776418
511.119607
511.487345
510.935279
513.993476
516.108569
516.227656
515.496965
518.795047
521.145868
483.188265
486.315433
489.434534
491.389939
492.879071
495.924781
498.478636
499.771249
500.615684
503.030806
504.987726
505.712620
506.110160
508.476190
510.477334
511.208611
511.528243
513.683486
515.411524
515.873511
516.038311
518.316363
520.117149
483.250689
485.757630
488.549953
490.581084
492.347678
495.070359
497.454889
498.879097
500.034287
502.256733
504.215287
505.263918
506.117747
508.156545
509.991938
510.919240
511.598578
513.361305
514.864963
515.478121
515.980120
517.811513
519.304354
481.253466
484.229177
487.195337
489.035468
490.446590
493.463672
495.967526
497.160557
497.943060
500.623437
502.902444
503.918165
504.535505
506.930885
508.947541
509.738533
510.107533
512.139527
513.731597
514.105742
514.219507
516.425023
518.181686
478.628457
482.715527
486.066518
487.574549
488.160234
491.954181
494.743829
495.546529
495.435467
499.060984
501.777926
502.541848
502.389943
505.626776
507.986293
508.468684
508.038086
510.832975
512.685262
512.640298
511.824812
514.978180
517.245333
480.736571
483.656328
486.544388
488.312014
489.672025
492.665257
495.163758
496.365199
497.174045
499.904752
502.245291
503.320725
503.983759
506.401404
508.424891
509.213375
509.566943
511.563530
513.108501
513.435527
513.513872
515.704217
517.456797
482.238845
484.613432
487.235353
489.116221
490.781172
493.467685
495.852069
497.295119
498.500311
500.833691
502.926653
504.102952
505.052452
507.130141
508.976488
509.901438
510.553209
512.238316
513.638986
514.147781
514.570309
516.376912
517.868232
481.692547
484.570959
487.409224
489.134599
490.476117
493.501444
496.082347
497.410080
498.320456
500.927315
503.104537
504.034315
504.587308
506.993122
509.002090
509.738425
510.031718
512.054020
513.609246
513.894688
513.919717
516.177104
517.987902
480.516783
484.516094
487.762287
489.175407
489.706050
493.540654
496.456849
497.477229
497.588359
500.968479
503.415752
503.947577
503.604770
506.851388
509.194731
509.583627
509.028067
511.890917
513.766867
513.643168
512.703377
515.997682
518.367045
483.971650
486.845705
489.660746
491.346007
492.650391
495.662555
498.243153
499.570565
500.469946
503.046728
505.176178
506.049978
506.553330
508.929143
510.913884
511.628224
511.916446
513.968868
515.570065
515.898348
515.950802
518.214776
520.022557
486.767752
489.139428
491.709285
493.492834
495.064719
497.729004
500.121503
501.570580
502.757663
505.031453
507.027682
508.086386
508.930177
510.961013
512.766947
513.641742
514.271957
516.030806
517.537992
518.140614
518.618613
520.428733
521.906479
487.488659
490.412374
493.196144
494.768593
495.934334
498.903861
501.426169
502.648675
503.443228
506.086955
508.282987
509.176967
509.668141
512.056213
514.038314
514.737632
515.024592
517.166001
518.894635
519.374950
519.537534
521.700358
523.405424
487.703267
491.752811
494.870738
496.035965
496.275255
500.029138
502.826863
503.663369
503.562709
507.078744
509.622616
510.183961
509.812753
513.073245
515.394622
515.759388
515.196126
518.212393
520.292362
520.443684
519.735929
522.775279
524.914207
493.153798
495.715061
498.115376
499.484582
500.540968
503.284691
505.628241
506.847102
507.700996
510.253895
512.379595
513.354050
513.954564
516.260633
518.160321
518.925073
519.318737
521.395587
523.066330
523.616207
523.827050
525.774365
527.247317
498.045949
499.476431
501.166367
502.619189
504.116627
506.231607
508.199103
509.718434
511.153875
513.134934
514.917662
516.220228
517.417187
519.158415
520.711732
521.789038
522.763843
524.279797
525.606835
526.454235
527.184817
528.407761
529.273498
500.505832
501.437353
502.756814
504.198896
505.819880
507.701110
509.511990
511.149506
512.779884
514.562869
516.212572
517.651334
519.056096
520.602324
522.015038
523.218631
524.394234
525.715015
526.900285
527.860679
528.750188
529.686874
530.279461
509.000542
510.056572
511.487627
512.896051
514.324511
515.955487
517.431822
518.644362
519.859766
521.430476
522.947014
524.226862
525.474108
526.989041
528.400612
529.564975
530.706932
532.137714
533.457241
534.480311
535.395598
536.471705
537.184953
505.647703
507.343338
509.200025
510.600139
511.821775
513.756034
515.372546
516.324811
517.149131
519.082995
520.847914
521.959263
522.873421
524.712762
526.321047
527.275568
528.060452
529.825067
531.356207
532.184107
532.779023
534.323971
535.444249
498.749278
502.282038
505.073846
506.255800
506.576898
509.581433
511.607489
511.861543
511.327623
514.593843
517.017855
517.622175
517.343204
520.376529
522.526825
522.894430
522.427908
525.418354
527.514205
527.747524
527.085586
530.147081
532.252146
489.232943
496.507255
500.545266
501.183254
498.949803
504.733998
507.522306
506.706038
502.695271
509.452575
512.934387
512.656187
509.246499
515.409721
518.468379
517.876063
514.177534
520.378638
523.397783
522.603341
518.491801
525.221041
528.741092
490.644156
494.670111
497.968402
499.440578
499.945475
503.285869
505.567607
505.869937
505.305356
508.710700
511.210765
511.709872
511.296061
514.441137
516.683353
516.970053
516.380001
519.467747
521.629213
521.770430
521.034422
524.352998
526.712117
489.130730
492.247603
495.329696
497.214830
498.576622
501.384654
503.624725
504.559065
505.105216
507.524584
509.550451
510.320008
510.727802
513.024827
514.951084
515.627627
515.933764
518.105505
519.864717
520.334370
520.495199
522.848220
524.705273
483.374156
488.035707
491.834482
493.600424
494.298010
498.076136
500.832691
501.662203
501.587262
504.745998
506.998671
507.368367
506.905819
510.061495
512.357314
512.740790
512.238392
515.174264
517.156037
517.117421
516.220002
519.651586
522.097330
474.514545
483.436038
488.493222
489.632898
487.570854
494.305040
497.969923
498.132694
495.337225
501.327935
504.345692
503.849377
500.339923
506.569361
509.742318
509.323060
505.858140
511.709896
514.406036
513.248542
508.678733
515.822157
519.576507
479.205687
483.887272
487.724449
489.548082
490.328126
494.220145
497.109239
498.074994
498.125258
501.392127
503.745242
504.213906
503.831827
507.019422
509.332448
509.733149
509.226986
512.109659
514.015862
513.907568
512.959022
516.362395
518.795473
480.798289
483.964439
487.131812
489.132753
490.654246
493.701439
496.215259
497.423034
498.214670
500.850401
503.084868
504.073915
504.668001
506.997893
508.938515
509.652919
509.963069
512.009217
513.598850
513.916912
513.968597
516.279431
518.123066
478.137062
482.271127
485.723500
487.364202
488.076005
491.815133
494.524351
495.224105
494.997139
498.735059
501.566052
502.450243
502.416024
505.492809
507.696621
508.047279
507.507116
510.353391
512.223150
512.109326
511.180396
514.496098
516.874081
472.500059
480.022132
484.338987
485.193103
483.125277
489.550879
492.922121
492.569408
488.886586
496.136878
500.076744
500.356022
497.694664
503.478447
506.406703
505.893998
502.350905
508.150772
510.777227
509.617045
505.151996
512.061536
515.700719
477.789268
481.814136
485.126456
486.642620
487.265422
490.960463
493.647844
494.337391
494.126871
497.938482
500.863615
501.835113
501.862648
504.959400
507.162848
507.507651
506.955742
509.776331
511.619528
511.487333
510.545776
513.841680
516.206166
480.240782
483.104845
485.935148
487.657871
488.986322
491.963474
494.442124
495.611872
496.406233
499.230023
501.690740
502.881750
503.619233
505.972583
507.901838
508.607640
508.903884
510.890004
512.423779
512.714684
512.756494
515.011215
516.817293
478.755966
482.699044
485.889592
487.234069
487.675397
491.538413
494.405911
495.260949
495.182343
498.884155
501.671927
502.506424
502.409975
505.562031
507.824879
508.226056
507.741985
510.497931
512.311415
512.196897
511.306218
514.552235
516.891376
474.467924
481.802507
485.873716
486.356547
483.738173
490.650575
494.368133
494.319800
490.976165
497.936480
501.631403
501.667976
498.705464
504.690452
507.746932
507.357775
504.043343
509.624118
512.184117
511.082586
506.805440
513.528834
517.095134
480.987933
484.931044
488.097162
489.393694
489.794588
493.668022
496.568985
497.456702
497.387350
501.047988
503.763950
504.516577
504.353531
507.487044
509.744441
510.139103
509.660919
512.457555
514.331875
514.281373
513.434136
516.673722
518.995651
484.653371
487.536219
490.312014
491.905146
493.110365
496.138490
498.718368
499.985347
500.825537
503.542596
505.830897
506.823931
507.393151
509.747633
511.693684
512.388740
512.687306
514.775864
516.457906
516.910592
517.071519
519.274090
521.016290
484.287403
488.408766
491.619007
492.838702
493.113528
497.004687
499.928062
500.844669
500.810141
504.365174
506.957098
507.545143
507.184851
510.437994
512.745659
513.074907
512.479552
515.517365
517.639693
517.839798
517.210667
520.266896
522.440530
481.081169
488.859643
492.961615
493.249274
490.299220
497.293999
501.048119
501.088339
497.925419
504.575333
507.996347
507.695656
504.175466
510.575890
513.747283
513.210523
509.476065
515.687007
518.710470
518.101654
514.423550
520.565338
523.777792
490.111562
493.828613
496.646691
497.698643
497.910662
501.556363
504.297957
505.246525
505.307029
508.711672
511.174076
511.819792
511.570458
514.708497
516.921426
517.334562
516.874395
519.826890
521.885064
522.179677
521.631331
524.435648
526.348444
496.519823
498.238815
500.068726
501.455394
502.791672
505.122440
507.228701
508.703923
509.993945
512.166718
514.047842
515.262199
516.273946
518.180495
519.810815
520.787307
521.581350
523.294833
524.750697
525.556099
526.151249
527.572089
528.572415
499.438661
500.452848
501.824187
503.261854
504.866215
506.817259
508.685070
510.332965
511.955226
513.793870
515.471989
516.888419
518.252077
519.828245
521.251398
522.422866
523.562595
524.938809
526.173922
527.143621
528.025651
529.020078
529.653231
507.961326
509.156892
510.693229
512.140984
513.576333
515.327624
516.887290
518.103526
519.274814
520.943628
522.517775
523.772450
524.952583
526.535125
527.981000
529.097152
530.135895
531.580297
532.864162
533.772709
534.553766
535.681220
536.442042
503.814401
506.097025
508.223807
509.570756
510.506549
512.860887
514.659379
515.459239
515.852921
518.270086
520.240283
521.206280
521.713118
523.966999
525.737761
526.515744
526.846035
528.970694
530.579040
531.129995
531.195284
533.198782
534.567239
492.938298
499.824191
503.579768
504.201521
502.065749
507.670619
510.382784
509.737436
505.958258
512.518714
515.872143
515.724704
512.526363
518.497446
521.440170
520.987255
517.482623
523.405412
526.185150
525.387833
521.341493
527.750613
531.001523
463.062825
491.067507
498.182289
496.403884
475.653407
500.101810
505.389532
501.142610
473.184344
503.932106
510.829094
507.649234
482.750354
510.432541
516.472309
512.805243
486.996948
515.193471
521.097613
516.745338
488.303075
519.380988
526.886820
484.392548
491.903981
496.245083
497.155215
495.159957
501.164280
504.163527
503.537653
499.671672
506.428912
509.889044
509.608662
506.219512
512.366789
515.436904
514.879659
511.199503
517.281337
520.153971
519.224807
515.036363
521.789684
525.357247
485.667337
490.096059
493.766585
495.509240
496.217457
499.854557
502.438196
503.062041
502.785918
506.081230
508.469109
508.928633
508.516131
511.657143
513.923176
514.274003
513.730669
516.674781
518.657426
518.631311
517.764393
521.124925
523.527713
475.697318
484.660611
489.772302
490.957453
488.914661
495.621179
499.224723
499.303802
496.434093
502.437787
505.485983
505.014996
501.519709
507.729469
510.884184
510.459004
506.992410
512.822879
515.492028
514.305822
509.713330
516.865940
520.630547
441.861892
476.494767
485.477429
484.049455
461.678080
488.913548
495.491565
492.876265
470.007754
496.112785
501.927204
498.361724
473.051106
501.097895
507.340118
503.991740
479.405898
506.309758
511.750746
506.728602
475.975476
509.398569
517.496324
471.502427
480.478127
485.612862
486.834833
484.852252
491.656534
495.373742
495.566746
492.805493
498.919257
502.075279
501.708655
498.296089
504.525381
507.683476
507.265079
503.798068
509.598374
512.225479
510.999478
506.378484
513.526642
517.292645
477.271870
481.738399
485.463041
487.272829
488.082505
491.939332
494.762311
495.606932
495.529552
499.062079
501.689300
502.398503
502.209850
505.327370
507.563480
507.923825
507.393045
510.251708
512.130293
512.003974
511.055999
514.438853
516.865436
471.740116
479.370952
483.822338
484.799332
482.825910
489.299568
492.699060
492.366630
488.687350
495.900013
499.790264
500.025162
497.327455
503.071766
505.964083
505.420877
501.864268
507.692590
510.349037
509.198371
504.735959
511.701216
515.381517
445.886662
474.345348
481.702971
479.919347
458.360937
484.285640
490.213723
486.232752
457.853551
489.823474
497.423796
495.225664
473.422766
498.359113
503.859144
500.244617
475.293619
502.451703
507.969360
503.160260
473.379974
505.782862
513.644514
471.531948
479.006934
483.269129
484.080677
481.987079
488.402060
491.767315
491.409463
487.735149
495.040721
499.047959
499.388573
496.763265
502.519971
505.401553
504.846869
501.280561
507.088682
509.733140
508.585507
504.129713
511.073979
514.736542
477.149464
481.122356
484.363332
485.788315
486.318365
490.093386
492.858138
493.610666
493.462751
497.274433
500.204923
501.174362
501.176526
504.279468
506.472770
506.815436
506.287721
509.086368
510.939112
510.844465
509.954917
513.250647
515.616387
472.533432
479.866495
483.944878
484.441938
481.833603
488.736581
492.418242
492.312033
488.935500
496.001830
499.838391
500.006220
497.131120
503.093949
506.106544
505.693193
502.375859
507.951267
510.519254
509.439018
505.186778
511.924341
515.497431
448.195898
476.132953
483.087644
480.485078
456.060947
484.762307
491.476901
488.067436
461.199040
491.767364
498.952892
496.345649
473.223302
499.414303
505.262498
502.027783
478.541582
504.268872
509.548786
504.967451
476.433676
507.588431
515.178005
474.723918
482.067197
486.126039
486.571860
483.918998
490.853883
494.594234
494.544680
491.195243
498.213924
501.965474
502.035216
499.077873
505.030037
508.043307
507.623222
504.308376
509.928422
512.564218
511.559804
507.362915
514.081551
517.627226
481.430583
485.474865
488.677469
489.945209
490.296811
494.214187
497.160747
498.084388
498.053413
501.708419
504.412476
505.118797
504.868628
508.037742
510.283592
510.615753
510.069499
512.999493
515.032146
515.152215
514.456312
517.626228
519.883801
477.549917
485.419739
489.639672
490.014479
487.137153
494.239232
498.086557
498.169351
495.031250
501.747065
505.231539
504.954341
501.431686
507.817737
510.965021
510.383070
506.613673
512.827201
515.867155
515.257156
511.594308
517.824799
521.120111
452.242357
482.798407
490.145944
487.295429
461.648173
491.411479
498.396366
495.362848
469.839069
498.899442
505.445951
501.975757
475.814572
504.811137
511.103048
507.368206
480.986440
509.849417
516.091275
512.471642
486.829849
515.128015
521.986311
483.634028
491.011744
494.805591
495.049977
492.178556
498.981108
502.623506
502.778947
499.800565
506.285808
509.583178
509.368814
505.998925
512.209602
515.234792
514.767841
511.191280
517.264044
520.212362
519.730901
516.212084
522.115487
525.097419
494.409033
496.751539
498.827265
500.071515
500.994981
503.806650
506.131863
507.468604
508.346508
510.966627
513.020457
514.045163
514.595571
516.917569
518.695269
519.469645
519.812491
521.980831
523.643321
524.311960
524.512569
526.406105
527.659827
498.201710
499.350489
500.799146
502.226529
503.785793
505.845562
507.789029
509.430570
511.001957
512.923944
514.638653
516.003586
517.273584
518.899724
520.336463
521.448202
522.506290
523.967028
525.265173
526.226362
527.065169
528.159749
528.863067
507.368871
508.483683
510.017201
511.557034
513.127728
514.888047
516.481717
517.801054
519.091769
520.688050
522.203836
523.479921
524.724132
526.230076
527.631919
528.780049
529.874092
531.204460
532.393707
533.291918
534.111836
535.119979
535.791922
503.959652
505.726497
507.707149
509.261444
510.640832
512.709840
514.452719
515.526627
516.436652
518.383298
520.133904
521.238908
522.152980
523.980677
525.583528
526.535978
527.283775
528.933697
530.316285
531.007320
531.499012
532.974851
534.058480
496.950041
500.573161
503.520232
504.892898
505.401871
508.546103
510.710242
511.115956
510.695308
513.947225
516.330315
516.926544
516.658709
519.671883
521.820963
522.214817
521.739049
524.584912
526.495593
526.570243
525.795684
528.785234
530.855429
487.282464
494.665326
498.885378
499.745243
497.728485
503.650791
506.582990
505.943575
502.077261
508.790623
512.210031
511.927036
508.545562
514.676967
517.736190
517.197300
513.525258
519.554760
522.364229
521.401912
517.178065
523.836107
527.322681
488.521392
492.663416
496.149936
497.839303
498.549080
502.039377
504.463432
504.917515
504.465723
507.858398
510.320715
510.816490
510.420257
513.551918
515.801553
516.127997
515.546668
518.509323
520.505952
520.508899
519.678514
522.938444
525.269870
486.804608
490.051407
493.328505
495.419834
496.968552
499.928630
502.300970
503.353055
503.980440
506.415811
508.435003
509.208405
509.628180
511.925457
513.862498
514.563068
514.868292
516.965496
518.620468
518.998406
519.095045
521.407183
523.244380
480.836922
485.657181
489.668064
491.634449
492.503135
496.428440
499.305017
500.225730
500.210620
503.400291
505.667425
506.049671
505.599661
508.759654
511.066318
511.468675
510.971084
513.868861
515.795962
515.710777
514.782188
518.190479
520.623990
471.854737
480.958197
486.234208
487.562824
485.653324
492.524192
496.295278
496.529576
493.777971
499.802543
502.841461
502.359849
498.862113
505.092294
508.272806
507.872152
504.423953
510.263105
512.942302
511.776953
507.207243
514.343279
518.092345
476.662620
481.478408
485.488743
487.469694
488.380813
492.385480
495.360579
496.383573
496.468065
499.756444
502.118430
502.588643
502.205661
505.388719
507.702891
508.115088
507.627941
510.526329
512.452292
512.369183
511.445208
514.860730
517.298159
478.466134
481.708867
484.989452
487.107435
488.733926
491.866195
494.444872
495.698277
496.515769
499.155520
501.378302
502.348527
502.924125
505.239687
507.170897
507.884570
508.211568
510.298927
511.943842
512.318879
512.418532
514.758372
516.614809
476.006885
480.169877
483.683740
485.406060
486.199678
489.997131
492.752205
493.489760
493.284283
497.009497
499.808984
500.654956
500.585050
503.636933
505.818687
506.152254
505.621439
508.532395
510.491342
510.465036
509.606498
512.963200
515.359280
470.501974
478.020077
482.362685
483.272504
481.269814
487.731623
491.134429
490.815475
487.155883
494.385133
498.285731
498.519246
495.813132
501.564995
504.459670
503.914371
500.370341
506.252849
508.993019
507.943130
503.566127
510.523310
514.182802
475.798777
479.820209
483.146429
484.696988
485.363501
489.090402
491.806221
492.523667
492.333480
496.141011
499.047283
499.990156
499.982185
503.041230
505.202053
505.511126
504.962187
507.859468
509.816415
509.800002
508.952008
512.301190
514.687995
478.198222
481.066253
483.907973
485.649915
487.005763
490.016141
492.525582
493.719651
494.535593
497.382789
499.860670
501.054886
501.775195
504.086318
505.961536
506.624825
506.922125
508.977733
510.622820
511.033229
511.172967
513.480583
515.306917
476.649706
480.603555
483.805726
485.158643
485.615551
489.518221
492.422767
493.300006
493.244371
497.000439
499.845170
500.718277
500.625322
503.726541
505.917445
506.259713
505.765402
508.589112
510.518772
510.533950
509.750233
513.041830
515.393919
472.319746
479.671152
483.757267
484.245229
481.637364
488.600599
492.364373
492.339697
489.018935
496.056436
499.833276
499.930393
496.985440
502.907130
505.873499
505.407802
502.068496
507.716272
510.395706
509.431278
505.269966
512.028535
515.600164
478.843392
482.806352
485.996298
487.312958
487.741258
491.668427
494.622958
495.550731
495.520421
499.246336
502.027635
502.825404
502.665884
505.736607
507.902820
508.218723
507.712687
510.561469
512.538378
512.607003
511.860086
515.142607
517.476907
482.541973
485.448890
488.261060
489.895230
491.148996
494.237509
496.881653
498.209664
499.103808
501.863789
504.184539
505.194451
505.747239
508.032972
509.884644
510.496882
510.761403
512.889083
514.656388
515.207694
515.453112
517.704429
519.467045
482.223391
486.373654
489.632521
490.912515
491.255033
495.214355
498.214063
499.213369
499.247357
502.820014
505.410820
505.991162
505.599372
508.769430
510.970648
511.204402
510.562246
513.634722
515.835095
516.121661
515.567041
518.673371
520.871776
479.072682
486.882451
491.039704
491.399127
488.529459
495.595515
499.432331
499.569416
496.487384
503.132127
506.527243
506.204069
502.646649
508.951297
512.006429
511.364857
507.573003
513.819985
516.918151
516.388212
512.778362
518.968559
522.206426
488.159873
491.906392
494.776217
495.895891
496.184988
499.903852
502.724048
503.757432
503.883179
507.288650
509.724837
510.340369
510.046711
513.099064
515.209045
515.534226
515.031126
518.008347
520.124527
520.486256
519.999891
522.849675
524.785939
494.612197
496.355339
498.227207
499.671444
501.078005
503.479436
505.656235
507.201396
508.542407
510.722643
512.582342
513.763539
514.729252
516.562706
518.107387
519.017178
519.785382
521.515880
523.014584
523.878468
524.532078
525.995674
527.016988
497.545576
498.581624
499.994514
501.487202
503.154053
505.174651
507.116428
508.828807
510.489977
512.339025
514.004715
515.385318
516.694861
518.205239
519.561569
520.678158
521.791837
523.181570
524.460024
525.484399
526.417124
527.452714
528.111327
506.585832
507.686482
509.261886
510.899553
512.582518
514.386351
516.032274
517.435602
518.798201
520.344920
521.804854
523.067782
524.323233
525.785781
527.167319
528.334806
529.450766
530.714618
531.844364
532.728784
533.557252
534.501760
535.126549
503.466695
505.054454
507.019032
508.733288
510.348378
512.357217
514.118824
515.370819
516.513304
518.246581
519.844109
520.971768
522.013898
523.673459
525.205201
526.249135
527.158567
528.608862
529.869224
530.613200
531.254442
532.514963
533.457017
497.627096
500.329108
503.031851
504.776251
506.089785
508.637728
510.663693
511.565692
512.128318
514.412084
516.324092
517.121418
517.585562
519.812975
521.683832
522.424363
522.774282
524.769719
526.325912
526.712421
526.789738
528.837715
530.428176
491.006421
495.189842
498.667021
500.351460
501.059001
504.489570
506.884660
507.389944
507.023913
510.250628
512.558490
512.938178
512.443495
515.624612
517.916678
518.272995
517.697381
520.625194
522.566869
522.507986
521.595919
524.831821
527.135009
489.217970
492.380393
495.594464
497.671567
499.217241
502.086726
504.359462
505.328464
505.888097
508.281213
510.251170
510.960706
511.323930
513.642196
515.601538
516.300179
516.588144
518.695243
520.354229
520.726566
520.808701
523.088387
524.901624
486.706483
489.476772
492.603749
494.919145
496.860729
499.610148
501.929719
503.240809
504.255658
506.315348
508.094588
508.961725
509.668176
511.637305
513.431974
514.319056
514.975435
516.766580
518.302850
518.926063
519.434725
521.308765
522.837509
482.005686
485.539678
489.113176
491.420194
493.145190
496.362391
499.002648
500.302582
501.106904
503.487249
505.394007
506.058508
506.406819
508.732934
510.722356
511.464316
511.806435
513.954342
515.680146
516.149221
516.332226
518.621151
520.433573
476.913349
481.865576
486.029064
488.121552
489.107511
493.203279
496.254603
497.329462
497.423668
500.606324
502.821326
503.128271
502.609879
505.822954
508.181904
508.606465
508.123382
511.129091
513.200328
513.311991
512.603031
515.874126
518.211397
477.900824
481.402300
484.939772
487.231305
488.977810
492.260537
494.992079
496.390869
497.289644
499.753252
501.733932
502.463899
502.862508
505.214810
507.220674
507.982823
508.352959
510.535224
512.305691
512.826618
513.051736
515.352991
517.164212
478.545021
481.236225
484.282688
486.561126
488.541247
491.433736
493.947758
495.460677
496.663558
498.887628
500.816266
501.818117
502.627383
504.637677
506.455670
507.377012
508.086108
509.943464
511.574162
512.314017
512.921086
514.813187
516.334880
477.058850
480.075204
483.163106
485.178339
486.769931
489.888479
492.476751
493.750738
494.587037
497.218771
499.412226
500.329461
500.856959
503.207180
505.178541
505.913781
506.274690
508.472275
510.279014
510.851613
511.121814
513.408589
515.201959
474.784377
478.797815
482.178641
483.815508
484.574355
488.399397
491.236156
492.121828
492.094544
495.627329
498.227532
498.866803
498.593137
501.779812
504.069265
504.444266
503.944953
506.981406
509.120775
509.332453
508.721678
511.958691
514.261917
476.842567
479.729292
482.635800
484.479623
485.942354
488.985949
491.536299
492.799233
493.659365
496.362320
498.647395
499.647364
500.222388
502.566488
504.498682
505.187938
505.515530
507.703147
509.515416
510.100135
510.382377
512.676322
514.472305
478.185617
480.566610
483.211457
485.128515
486.845541
489.602442
492.051775
493.538958
494.780246
497.165506
499.299867
500.485263
501.399782
503.384299
505.108896
505.926092
506.561120
508.406012
510.058354
510.829832
511.464567
513.371771
514.899777
477.471730
480.383519
483.248258
484.974669
486.323691
489.450880
492.117156
493.470433
494.396061
497.148091
499.477187
500.514454
501.098935
503.374257
505.207037
505.790459
506.034722
508.220941
510.046963
510.631341
510.907584
513.230752
515.050183
476.182173
480.238093
483.518559
484.910448
485.405268
489.395412
492.425753
493.457035
493.540776
497.159778
499.840542
500.552308
500.309116
503.362898
505.470390
505.652038
504.992121
508.042290
510.214005
510.429156
509.802987
513.099024
515.442039
479.657518
482.587132
485.456744
487.167977
488.503562
491.646751
494.347854
495.738997
496.687797
499.431923
501.731853
502.730021
503.267884
505.487463
507.255085
507.774848
507.977208
510.161269
512.005220
512.609675
512.898514
515.223555
517.040141
482.530918
484.962969
487.616280
489.483228
491.149490
493.942215
496.472670
498.048030
499.344709
501.707033
503.777333
504.883386
505.705099
507.580956
509.174012
509.854228
510.394103
512.249228
513.952846
514.771940
515.431499
517.336018
518.853391
483.347407
486.341536
489.238350
490.945233
492.259470
495.362962
498.048142
499.465096
500.434463
503.079230
505.253889
506.139350
506.584550
508.777434
510.512154
510.978876
511.134575
513.377247
515.294929
515.964435
516.283199
518.550112
520.309322
483.677458
487.802461
491.051367
492.385584
492.818869
496.696844
499.670979
500.758771
500.916593
504.328857
506.774526
507.301291
506.899032
509.908170
511.944292
512.036495
511.283975
514.439457
516.719003
517.047761
516.483969
519.624558
521.820966
489.260520
491.894400
494.418764
495.942616
497.167657
500.054399
502.567920
503.987807
505.008941
507.526328
509.580056
510.498312
511.023189
513.132678
514.800677
515.353762
515.624298
517.780392
519.598627
520.293933
520.629245
522.672348
524.201413
494.282396
495.776322
497.574188
499.158413
500.799228
503.057520
505.179561
506.851369
508.393075
510.379514
512.120543
513.358155
514.460994
516.049974
517.429367
518.360363
519.265891
520.825929
522.256245
523.223619
524.064578
525.375951
526.294586
496.826966
497.814243
499.228344
500.786515
502.537454
504.557112
506.512191
508.281672
509.998979
511.801052
513.419601
514.789245
516.094471
517.510273
518.783905
519.873953
520.998868
522.350617
523.622184
524.691841
525.685142
526.704441
527.344565
505.343883
506.592493
508.313709
510.035901
511.767230
513.675333
515.402361
516.821593
518.158693
519.727702
521.178064
522.370271
523.546187
525.046222
526.464183
527.604780
528.663209
529.947776
531.078202
531.901977
532.660416
533.661984
534.351099
501.635949
503.620597
505.858260
507.635071
509.201353
511.435822
513.335485
514.550123
515.548195
517.413589
519.030286
519.987602
520.788897
522.641257
524.290883
525.251645
525.971498
527.580266
528.895176
529.488459
529.898480
531.396176
532.519354
493.990865
498.070898
501.430976
503.104546
503.850474
507.181311
509.550443
510.204814
510.030914
513.019256
515.113315
515.419933
514.898403
518.049921
520.328788
520.762030
520.266439
523.083351
524.916484
524.840748
523.908239
527.010175
529.178970
483.426284
491.740989
496.563409
497.800987
496.092583
502.182826
505.361910
505.135539
501.963926
507.946957
510.868427
510.120067
506.164014
512.734017
516.043928
515.577669
511.893464
517.918030
520.654981
519.482628
514.911382
521.895035
525.560507
485.205247
489.827954
493.753804
495.760058
496.716556
500.407874
503.049342
503.756711
503.549910
506.671299
508.829718
509.015051
508.351026
511.630540
514.026037
514.406405
513.829542
516.815968
518.804749
518.730748
517.799133
521.175938
523.598064
483.781739
487.299925
490.885829
493.223214
494.969748
498.126635
500.682753
501.886847
502.601856
504.935560
506.782188
507.351620
507.615674
509.969108
511.991070
512.723513
513.041904
515.223218
516.978702
517.450630
517.630223
519.928373
521.754997
477.843679
482.888151
487.153886
489.311420
490.327542
494.457030
497.513018
498.557060
498.604687
501.716785
503.839688
504.017829
503.380630
506.633073
509.031676
509.443125
508.932459
512.030603
514.219930
514.475454
513.939375
517.088352
519.355865
468.819535
478.168253
483.677669
485.149196
483.314661
490.429215
494.397096
494.768952
492.135154
498.012277
500.869471
500.110503
496.247861
502.737575
506.062085
505.641384
502.065982
508.300455
511.414738
510.903801
507.440119
513.658970
517.010375
473.847081
478.818273
483.001137
485.105308
486.118138
490.305808
493.454476
494.601253
494.742679
497.922935
500.099271
500.323227
499.723388
503.002012
505.424387
505.867802
505.404469
508.568804
510.848196
511.209114
510.756584
513.913796
516.167501
475.922042
479.231888
482.611876
484.819297
486.544221
489.839824
492.604251
494.030518
494.945070
497.401557
499.344500
499.999683
500.334062
502.732560
504.796185
505.587410
505.998091
508.314145
510.269308
510.997773
511.399987
513.668051
515.433567
473.764406
477.869274
481.395534
483.158037
484.027311
488.007301
491.018123
492.096298
492.233464
495.484700
497.756198
498.053880
497.486998
500.817171
503.261214
503.715031
503.270041
506.456288
508.782672
509.214493
508.833278
511.969219
514.201786
468.636010
475.860506
480.124014
481.030384
479.069752
485.751600
489.495079
489.783010
487.173793
493.191819
496.224015
495.590469
491.741941
498.362115
501.723812
501.315196
497.779737
504.048953
507.257187
506.895981
503.617420
509.757032
513.061571
473.595030
477.556782
480.888070
482.468583
483.201942
487.106511
490.083094
491.155532
491.319383
494.638898
496.996334
497.370768
496.842346
500.146105
502.524238
502.902878
502.403267
505.583511
507.923639
508.369141
508.000395
511.157339
513.404437
475.702684
478.648444
481.584345
483.401647
484.844143
488.007990
490.719009
492.133712
493.094170
495.706158
497.843572
498.675432
499.105406
501.425385
503.327205
503.935085
504.205873
506.537259
508.542289
509.300095
509.717829
512.045232
513.852238
473.815377
477.992242
481.386384
482.858670
483.418746
487.480351
490.592646
491.719966
491.894378
495.363617
497.877366
498.420281
498.037678
501.109682
503.215675
503.301603
502.517312
505.818244
508.235732
508.636992
508.156826
511.469047
513.818791
469.095490
476.901141
481.280308
481.925706
479.438312
486.569782
490.573095
490.928438
488.237096
494.610219
497.940738
497.650538
494.264869
500.268968
503.097499
502.112480
497.829838
504.558174
507.953600
507.480348
503.819057
510.417855
513.942305
475.955740
480.174566
483.600866
485.079365
485.637162
489.713612
492.853359
494.012090
494.212100
497.693077
500.209908
500.748886
500.337758
503.326651
505.321427
505.296005
504.429306
507.705649
510.117540
510.507890
510.016630
513.341924
515.704449
479.905498
482.982979
486.001816
487.820960
489.237811
492.431813
495.202333
496.685199
497.701724
500.337816
502.491315
503.342155
503.746688
505.871815
507.518547
507.868617
507.940104
510.251114
512.262237
512.985283
513.351415
515.728941
517.578289
479.706259
484.025685
487.515127
489.054529
489.676316
493.630459
496.697842
497.879765
498.140886
501.489634
503.890414
504.373680
503.940118
506.838485
508.749305
508.657112
507.736707
511.007431
513.405028
513.752734
513.183046
516.518039
518.874313
476.640255
484.644645
489.068199
489.799473
487.520403
494.272714
498.094491
498.519447
496.066306
502.085387
505.183252
504.829650
501.482295
507.256097
509.902451
508.804198
504.421029
511.135333
514.478067
513.909617
510.024265
516.680802
520.166629
485.950301
489.839058
492.912828
494.275808
494.831201
498.526481
501.392381
502.584168
502.920621
506.119365
508.397821
508.949704
508.639418
511.431010
513.269572
513.301422
512.536296
515.663323
517.908848
518.272773
517.729571
520.790455
522.879827
492.627847
494.465989
496.479649
498.075340
499.619921
502.085295
504.334359
505.965851
507.369892
509.490888
511.276400
512.385852
513.269701
514.953750
516.332337
517.075820
517.726784
519.492703
521.054059
521.945346
522.618507
524.185384
525.293184
495.707993
496.813265
498.328782
499.928681
501.696591
503.795083
505.808556
507.586168
509.283055
511.109764
512.721020
514.028022
515.250432
516.646652
517.876766
518.880198
519.928742
521.325573
522.639528
523.703385
524.681502
525.785821
526.495564
504.087355
505.537083
507.414277
509.188895
510.921266
512.948989
514.749060
516.146587
517.413734
519.045127
520.506000
521.613294
522.677997
524.258637
525.727795
526.823041
527.792679
529.144650
530.296452
531.043521
531.700653
532.814770
533.597290
499.308128
502.045982
504.665726
506.415504
507.688709
510.356463
512.445883
513.499133
514.075655
516.342176
518.083332
518.779197
519.059990
521.395168
523.260927
524.039650
524.298674
526.347213
527.816703
528.152568
528.029142
530.098274
531.554560
486.852672
494.914690
499.527155
500.700959
499.001659
504.950515
508.053839
507.895482
504.829683
510.664923
513.467859
512.737445
508.856329
515.317698
518.562498
518.155242
514.562710
520.456053
523.088326
521.931200
517.405431
524.199650
527.707149
453.013032
485.066117
493.629135
492.584603
472.650346
497.165235
502.931015
499.717383
475.748235
502.459506
508.158937
503.859756
476.062835
506.413697
513.169154
509.605428
483.670748
511.929985
517.698687
512.733120
482.350535
515.320834
523.381328
477.558820
486.309314
491.573192
493.071095
491.531018
497.912295
501.328777
501.194532
498.034643
504.057710
506.946031
506.044105
501.943571
508.604843
512.010134
511.521542
507.791182
513.940335
516.788831
515.623429
511.054598
518.206930
522.027464
479.645808
484.687398
488.995425
491.196586
492.254324
496.284740
499.222712
500.109631
500.002589
503.122804
505.227834
505.306606
504.565094
507.873555
510.320994
510.702064
510.132318
513.243215
515.394809
515.487181
514.749307
518.095747
520.519781
469.588340
479.125093
484.806150
486.344592
484.517013
491.680998
495.651393
495.937322
493.192214
499.062541
501.881814
500.999498
497.014841
503.559262
506.933945
506.472571
502.832703
509.136794
512.302059
511.758122
508.249427
514.553370
517.989293
435.310735
470.804645
480.371013
479.175279
456.615077
484.655116
491.678653
489.325156
467.050859
492.524729
498.004728
493.772417
466.694612
496.332895
502.998705
499.472699
473.736885
502.239220
508.624337
505.201541
480.475765
508.214048
515.194791
465.693033
475.116343
480.672647
482.124675
480.272006
487.491804
491.559143
491.953725
489.304962
495.231244
498.088333
497.238366
493.282965
499.852254
503.255084
502.835045
499.258354
505.652525
508.942793
508.548511
505.161495
511.463311
514.871651
472.115125
476.787423
480.764938
482.747442
483.716946
487.903486
491.074135
492.210276
492.328474
495.528141
497.686943
497.819429
497.130560
500.480486
502.978894
503.438352
502.995318
506.290245
508.725146
509.204435
508.841934
512.061997
514.359410
467.263945
474.761481
479.284292
480.326242
478.441787
485.295755
489.180067
489.514149
486.876542
492.829369
495.722924
494.873963
490.849308
497.545751
501.012550
500.629470
497.100471
503.511634
506.859522
506.569334
503.329595
509.548004
512.914452
443.182237
470.081578
477.244827
475.405114
453.736505
480.239938
486.868360
484.440683
462.264682
487.758387
493.306871
489.034310
461.396674
491.692356
498.507835
495.048158
469.488671
497.933365
504.432062
501.265093
477.238558
504.413809
511.269383
467.163742
474.492749
478.798817
479.643783
477.613881
484.393344
488.246339
488.576423
485.965002
491.988163
494.968183
494.196069
490.206962
496.857304
500.233214
499.748464
496.144036
502.554522
505.923412
505.647913
502.419743
508.670771
512.060778
472.156435
476.337878
479.791900
481.336707
481.987488
486.057743
489.186846
490.311962
490.463499
493.837022
496.201621
496.525713
495.951503
499.156189
501.421810
501.618222
500.952396
504.310962
506.827413
507.332053
506.961232
510.288661
512.658442
466.722456
474.669308
479.168356
479.851882
477.376193
484.600023
488.676197
489.030720
486.296403
492.645284
495.900826
495.457743
491.936075
498.007849
500.907326
499.905082
495.597448
502.480034
506.034274
505.641208
502.024779
508.725576
512.329841
440.594871
470.486245
478.157632
475.802431
451.539901
480.584166
487.793014
485.310860
462.037578
488.975742
495.132747
491.677636
466.757271
494.134575
499.849209
495.177765
466.123696
497.653000
504.731767
501.173108
474.744757
504.428568
511.869064
468.808099
476.824591
481.381277
482.087001
479.615746
486.857550
490.959919
491.344747
488.640569
495.014905
498.295961
497.874919
494.339987
500.304034
503.053617
501.898694
497.471903
504.317241
507.851202
507.424512
503.777134
510.502210
514.131540
476.148423
480.583220
484.200229
485.783800
486.414104
490.530242
493.719166
494.910193
495.128147
498.555153
500.990975
501.412916
500.888654
503.802459
505.702169
505.525787
504.540597
507.893042
510.399107
510.803746
510.295853
513.743002
516.204122
472.408249
480.696797
485.396343
486.257811
484.045251
490.978249
494.943107
495.385094
492.900858
498.988257
502.116938
501.676343
498.209752
503.991731
506.608034
505.357373
500.831743
507.664619
511.138807
510.582153
506.696383
513.562419
517.237654
447.066703
478.214354
486.156430
484.172902
461.458616
488.797075
495.605634
493.345046
471.491971
496.904337
502.670245
499.261396
474.976526
501.525102
506.914172
502.057783
472.659258
504.324547
511.276941
507.396511
479.749128
510.432387
517.996339
479.090949
486.826222
491.042434
491.746770
489.525003
496.123569
499.841641
500.319919
497.971920
503.851213
506.833854
506.508612
503.240741
508.858005
511.377299
510.302465
506.010112
512.610963
515.870606
515.346158
511.538570
518.040814
521.383363
490.423229
492.970260
495.313239
496.820714
498.002315
500.928503
503.389593
504.883888
505.901339
508.407836
510.327355
511.215820
511.627370
513.681595
515.161007
515.617683
515.720736
517.996475
519.792168
520.507057
520.728505
522.850878
524.281683
494.522510
495.806831
497.447529
499.065939
500.803549
503.013580
505.100542
506.861238
508.495264
510.385421
512.013405
513.243184
514.348536
515.775307
516.995233
517.898253
518.826375
520.311909
521.691688
522.728201
523.646689
524.880211
525.691338
503.708215
505.104734
506.981674
508.805542
510.615307
512.627727
514.424772
515.856756
517.180601
518.758474
520.179898
521.296251
522.409523
523.931429
525.369455
526.485700
527.508202
528.802995
529.917378
530.680872
531.398815
532.453395
533.194726
499.506365
501.790162
504.290979
506.177528
507.785749
510.185394
512.193794
513.386047
514.307605
516.228451
517.835468
518.654708
519.311086
521.255455
522.979272
523.883421
524.503460
526.185994
527.523079
528.006286
528.302363
529.948192
531.214016
490.809790
495.577878
499.424725
501.186384
501.834986
505.510230
508.080075
508.615872
508.176621
511.386230
513.533221
513.551916
512.647968
516.113833
518.598508
518.883086
518.089708
521.183624
523.136488
522.816693
521.539374
525.062865
527.580214
479.012950
488.595839
494.153607
495.408169
493.311175
500.067348
503.571280
503.089829
499.304222
505.841211
508.922644
507.696822
502.936585
510.233121
513.923354
513.173107
508.820377
515.507497
518.511226
516.919587
511.573205
519.452125
523.717456
481.528354
486.919722
491.399122
493.508673
494.363366
498.432913
501.299568
501.876955
501.382083
504.738303
506.951726
506.817023
505.738252
509.357966
511.984802
512.210826
511.330015
514.644382
516.805401
516.507426
515.239156
519.082842
521.891838
480.465663
484.535849
488.568555
491.029759
492.766681
496.198327
498.939522
500.077182
500.629643
503.083529
504.944273
505.279354
505.283061
507.826953
510.003951
510.642881
510.802961
513.207476
515.124147
515.510067
515.554439
518.136661
520.221065
473.994818
479.830341
484.641645
486.860238
487.727333
492.266409
495.579775
496.508795
496.277492
499.627893
501.816987
501.690328
500.651319
504.233440
506.853937
507.112028
506.320494
509.809566
512.277514
512.454831
511.709814
515.260830
517.848261
464.015208
474.702326
480.945982
482.356388
480.028352
487.890322
492.249065
492.393076
489.164079
495.589234
498.614389
497.391765
492.743852
499.939481
503.632667
502.931289
498.727335
505.738717
509.307183
508.638511
504.664066
511.630725
515.462482
470.106136
475.831520
480.512152
482.636522
483.474339
488.062632
491.469469
492.504901
492.366228
495.771186
497.993495
497.893739
496.880337
500.486984
503.137559
503.441431
502.720562
506.311047
508.916278
509.251283
508.628109
512.191072
514.756880
472.857420
476.624517
480.339239
482.579246
484.237639
487.795701
490.755155
492.130077
492.884725
495.430218
497.342084
497.720228
497.766778
500.352980
502.585762
503.310585
503.608691
506.221018
508.441013
509.204907
509.564008
512.108217
514.102695
470.523725
475.203150
479.083623
480.796412
481.468046
485.825122
489.093937
490.081008
489.948815
493.377212
495.625446
495.530115
494.500233
498.168272
500.865899
501.202464
500.518199
504.143946
506.812439
507.238089
506.704299
510.248713
512.793042
464.748888
472.939342
477.675011
478.400790
475.916744
483.294928
487.424463
487.519068
484.339051
490.823244
493.909418
492.697521
487.974262
495.320183
499.087369
498.429338
494.295908
501.368217
505.066958
504.592969
500.846573
507.737086
511.519906
470.417639
474.938253
478.604912
480.120390
480.646876
484.926554
488.163327
489.148425
489.045258
492.540953
494.871359
494.847138
493.844839
497.463815
500.065085
500.295757
499.536272
503.154532
505.841604
506.284064
505.766967
509.343632
511.911467
472.796127
476.153215
4
