# Supplementary material for: A computational model of spatio-temporal cardiac intracellular calcium handling with realistic structure and spatial flux distribution from sarcoplasmic reticulum and t-tubule reconstructions
Source: PLoS Comput Biol. 2017 Aug 31;13(8):e1005714. doi: 10.1371/journal.pcbi.1005714 (PMC5597258; doi:10.1371/journal.pcbi.1005714)
Supplement: S1 Code — Code provided in C/C++ and includes the structural datasets used in this study. Documentation is provided on use of and updating the code. Updates may also be available on Michael Colman’s website, http://www.physicsoftheheart.com and github repository: https://github.com/michaelcolman/CODE---PLOS-Comp-Biol-2017-Model-SR. (ZIP) [file pcbi.1005714.s001.zip › PLOS_SR_Clean/Spatial_diff_out/Ca_output_0190.vtk]

# vtk DataFile Version 3.0
vtk output
ASCII
DATASET STRUCTURED_POINTS
DIMENSIONS 26 26 52
SPACING 1 1 1
ORIGIN 0 0 0
POINT_DATA 35152
SCALARS ImageFile float 1
LOOKUP_TABLE default
-100 -100 -100 -100 -100 -100 -100 -100 -100 -100 -100 -100 -100 -100 -100 -100 -100 -100 -100 -100 -100 -100 -100 -100 -100 -100 
-100 -100 -100 -100 -100 -100 -100 -100 -100 -100 -100 -100 -100 -100 -100 -100 -100 -100 -100 -100 -100 -100 -100 -100 -100 -100 
-100 -100 -100 -100 -100 -100 -100 -100 -100 -100 -100 -100 -100 -100 -100 -100 -100 -100 -100 -100 -100 -100 -100 -100 -100 -100 
-100 -100 -100 -100 -100 -100 -100 -100 -100 -100 -100 -100 -100 -100 -100 -100 -100 -100 -100 -100 -100 -100 -100 -100 -100 -100 
-100 -100 -100 -100 -100 -100 -100 -100 -100 -100 -100 -100 -100 -100 -100 -100 -100 -100 -100 -100 -100 -100 -100 -100 -100 -100 
-100 -100 -100 -100 -100 -100 -100 -100 -100 -100 -100 -100 -100 -100 -100 -100 -100 -100 -100 -100 -100 -100 -100 -100 -100 -100 
-100 -100 -100 -100 -100 -100 -100 -100 -100 -100 -100 -100 -100 -100 -100 -100 -100 -100 -100 -100 -100 -100 -100 -100 -100 -100 
-100 -100 -100 -100 -100 -100 -100 -100 -100 -100 -100 -100 -100 -100 -100 -100 -100 -100 -100 -100 -100 -100 -100 -100 -100 -100 
-100 -100 -100 -100 -100 -100 -100 -100 -100 -100 -100 -100 -100 -100 -100 -100 -100 -100 -100 -100 -100 -100 -100 -100 -100 -100 
-100 -100 -100 -100 -100 -100 -100 -100 -100 -100 -100 -100 -100 -100 -100 -100 -100 -100 -100 -100 -100 -100 -100 -100 -100 -100 
-100 -100 -100 -100 -100 -100 -100 -100 -100 -100 -100 -100 -100 -100 -100 -100 -100 -100 -100 -100 -100 -100 -100 -100 -100 -100 
-100 -100 -100 -100 -100 -100 -100 -100 -100 -100 -100 -100 -100 -100 -100 -100 -100 -100 -100 -100 -100 -100 -100 -100 -100 -100 
-100 -100 -100 -100 -100 -100 -100 -100 -100 -100 -100 -100 -100 -100 -100 -100 -100 -100 -100 -100 -100 -100 -100 -100 -100 -100 
-100 -100 -100 -100 -100 -100 -100 -100 -100 -100 -100 -100 -100 -100 -100 -100 -100 -100 -100 -100 -100 -100 -100 -100 -100 -100 
-100 -100 -100 -100 -100 -100 -100 -100 -100 -100 -100 -100 -100 -100 -100 -100 -100 -100 -100 -100 -100 -100 -100 -100 -100 -100 
-100 -100 -100 -100 -100 -100 -100 -100 -100 -100 -100 -100 -100 -100 -100 -100 -100 -100 -100 -100 -100 -100 -100 -100 -100 -100 
-100 -100 -100 -100 -100 -100 -100 -100 -100 -100 -100 -100 -100 -100 -100 -100 -100 -100 -100 -100 -100 -100 -100 -100 -100 -100 
-100 -100 -100 -100 -100 -100 -100 -100 -100 -100 -100 -100 -100 -100 -100 -100 -100 -100 -100 -100 -100 -100 -100 -100 -100 -100 
-100 -100 -100 -100 -100 -100 -100 -100 -100 -100 -100 -100 -100 -100 -100 -100 -100 -100 -100 -100 -100 -100 -100 -100 -100 -100 
-100 -100 -100 -100 -100 -100 -100 -100 -100 -100 -100 -100 -100 -100 -100 -100 -100 -100 -100 -100 -100 -100 -100 -100 -100 -100 
-100 -100 -100 -100 -100 -100 -100 -100 -100 -100 -100 -100 -100 -100 -100 -100 -100 -100 -100 -100 -100 -100 -100 -100 -100 -100 
-100 -100 -100 -100 -100 -100 -100 -100 -100 -100 -100 -100 -100 -100 -100 -100 -100 -100 -100 -100 -100 -100 -100 -100 -100 -100 
-100 -100 -100 -100 -100 -100 -100 -100 -100 -100 -100 -100 -100 -100 -100 -100 -100 -100 -100 -100 -100 -100 -100 -100 -100 -100 
-100 -100 -100 -100 -100 -100 -100 -100 -100 -100 -100 -100 -100 -100 -100 -100 -100 -100 -100 -100 -100 -100 -100 -100 -100 -100 
-100 -100 -100 -100 -100 -100 -100 -100 -100 -100 -100 -100 -100 -100 -100 -100 -100 -100 -100 -100 -100 -100 -100 -100 -100 -100 
-100 -100 -100 -100 -100 -100 -100 -100 -100 -100 -100 -100 -100 -100 -100 -100 -100 -100 -100 -100 -100 -100 -100 -100 -100 -100 
-100 -100 -100 -100 -100 -100 -100 -100 -100 -100 -100 -100 -100 -100 -100 -100 -100 -100 -100 -100 -100 -100 -100 -100 -100 -100 
-100 -100 -100 -100 -100 -100 -100 -100 -100 -100 -100 -100 -100 -100 -100 -100 -100 -100 -100 -100 -100 -100 -100 -100 -100 -100 
-100 -100 -100 -100 -100 -100 -100 -100 -100 -100 -100 -100 -100 -100 -100 -100 -100 -100 -100 -100 -100 -100 -100 -100 -100 -100 
-100 -100 -100 -100 -100 -100 -100 -100 -100 -100 -100 -100 -100 -100 -100 -100 -100 -100 -100 -100 -100 -100 -100 -100 -100 -100 
-100 -100 -100 -100 -100 -100 -100 -100 -100 -100 -100 -100 -100 -100 -100 -100 -100 -100 -100 -100 -100 -100 -100 -100 -100 -100 
-100 -100 -100 -100 -100 -100 -100 -100 -100 -100 -100 -100 -100 -100 -100 -100 -100 -100 -100 -100 -100 -100 -100 -100 -100 -100 
-100 -100 -100 -100 -100 -100 -100 -100 -100 -100 -100 -100 -100 -100 -100 -100 -100 -100 -100 -100 -100 -100 -100 -100 -100 -100 
-100 -100 -100 -100 -100 -100 -100 -100 -100 -100 -100 -100 -100 -100 -100 -100 -100 -100 -100 -100 -100 -100 -100 -100 -100 -100 
-100 -100 -100 -100 -100 -100 -100 -100 -100 -100 -100 -100 -100 -100 -100 -100 -100 -100 -100 -100 -100 -100 -100 -100 -100 -100 
-100 -100 -100 -100 -100 -100 -100 -100 -100 -100 -100 -100 -100 -100 -100 -100 -100 -100 -100 -100 -100 -100 -100 -100 -100 -100 
-100 -100 -100 -100 -100 -100 -100 -100 -100 -100 -100 -100 -100 -100 -100 -100 -100 -100 -100 -100 -100 -100 -100 -100 -100 -100 
-100 -100 -100 -100 -100 -100 -100 -100 -100 -100 -100 -100 -100 -100 -100 -100 -100 -100 -100 -100 -100 -100 -100 -100 -100 -100 
-100 -100 -100 -100 -100 -100 -100 -100 -100 -100 -100 -100 -100 -100 -100 -100 -100 -100 -100 -100 -100 -100 -100 -100 -100 -100 
-100 -100 -100 -100 -100 -100 -100 -100 -100 -100 -100 -100 -100 -100 -100 -100 -100 -100 -100 -100 -100 -100 -100 -100 -100 -100 
-100 -100 -100 -100 -100 -100 -100 -100 -100 -100 -100 -100 -100 -100 -100 -100 -100 -100 -100 -100 -100 -100 -100 -100 -100 -100 
-100 -100 -100 -100 -100 -100 -100 -100 -100 -100 -100 -100 -100 -100 -100 -100 -100 -100 -100 -100 -100 -100 -100 -100 -100 -100 
-100 -100 -100 -100 -100 -100 -100 -100 -100 -100 -100 -100 -100 -100 -100 -100 -100 -100 -100 -100 -100 -100 -100 -100 -100 -100 
-100 -100 -100 -100 -100 -100 -100 -100 -100 -100 -100 -100 -100 -100 -100 -100 -100 -100 -100 -100 -100 -100 -100 -100 -100 -100 
-100 -100 -100 -100 -100 -100 -100 -100 -100 -100 -100 -100 -100 -100 -100 -100 -100 -100 -100 -100 -100 -100 -100 -100 -100 -100 
-100 -100 -100 -100 -100 -100 -100 -100 -100 -100 -100 -100 -100 -100 -100 -100 -100 -100 -100 -100 -100 -100 -100 -100 -100 -100 
-100 -100 -100 -100 -100 -100 -100 -100 -100 -100 -100 -100 -100 -100 -100 -100 -100 -100 -100 -100 -100 -100 -100 -100 -100 -100 
-100 -100 -100 -100 -100 -100 -100 -100 -100 -100 -100 -100 -100 -100 -100 -100 -100 -100 -100 -100 -100 -100 -100 -100 -100 -100 
-100 -100 -100 -100 -100 -100 -100 -100 -100 -100 -100 -100 -100 -100 -100 -100 -100 -100 -100 -100 -100 -100 -100 -100 -100 -100 
-100 -100 -100 -100 -100 -100 -100 -100 -100 -100 -100 -100 -100 -100 -100 -100 -100 -100 -100 -100 -100 -100 -100 -100 -100 -100 
-100 -100 -100 -100 -100 -100 -100 -100 -100 -100 -100 -100 -100 -100 -100 -100 -100 -100 -100 -100 -100 -100 -100 -100 -100 -100 
-100 -100 -100 -100 -100 -100 -100 -100 -100 -100 -100 -100 -100 -100 -100 -100 -100 -100 -100 -100 -100 -100 -100 -100 -100 -100 
-100 -100 -100 -100 -100 -100 -100 -100 -100 -100 -100 -100 -100 -100 -100 -100 -100 -100 -100 -100 -100 -100 -100 -100 -100 -100 
-100 -100 -100 -100 -100 -100 -100 -100 -100 -100 -100 -100 -100 -100 -100 -100 -100 -100 -100 -100 -100 -100 -100 -100 -100 -100 
-100 -100 0.307805 0.303434 0.295284 0.285097 0.273968 0.263821 0.255165 0.248821 0.244347 0.241256 0.238922 0.237379 0.236286 0.235497 0.234821 0.234247 0.233773 0.233498 0.233507 0.233785 0.234124 0.234056 0.233721 -100 
-100 -100 0.315049 0.310666 0.302488 0.292252 0.281045 0.270796 0.262047 0.255659 0.251214 0.247993 0.245373 0.243635 0.242423 0.241571 0.240854 0.240253 0.239768 0.239520 0.239632 0.240116 0.240712 0.240672 0.240176 -100 
-100 -100 0.328551 0.324156 0.315945 0.305638 0.294302 0.283839 0.274860 0.268338 0.264167 0.260699 0.257302 0.255236 0.253826 0.252869 0.252058 0.251376 0.250820 0.250545 0.250724 0.251424 0.252371 0.252318 0.251510 -100 
-100 -100 0.345523 0.341132 0.332922 0.322583 0.311120 0.300306 0.290775 0.283711 0.279084 0.275287 0.271680 0.269510 0.268043 0.267002 0.266052 0.265205 0.264462 0.263974 0.263909 0.264362 0.265087 0.264887 0.264013 -100 
-100 -100 0.364426 0.360068 0.351942 0.341696 0.330291 0.319007 0.308437 0.300362 0.294491 0.290303 0.287099 0.285099 0.283761 0.282665 0.281501 0.280387 0.279320 0.278427 0.277784 0.277514 0.277431 0.276946 0.276246 -100 
-100 -100 0.382356 0.378045 0.370065 0.360090 0.349036 0.337260 0.325365 0.316123 0.309310 0.304709 0.301557 0.299717 0.298536 0.297375 0.295921 0.294472 0.293041 0.291704 0.290468 0.289479 0.288678 0.287887 0.287246 -100 
-100 -100 0.398723 0.394418 0.386603 0.377033 0.367299 0.355035 0.340842 0.330334 0.322599 0.317600 0.314406 0.312664 0.311711 0.310462 0.308596 0.306822 0.305066 0.303377 0.301689 0.300196 0.298908 0.297879 0.297217 -100 
-100 -100 0.411889 0.407393 0.399236 0.389251 0.379080 0.366376 0.351745 0.340840 0.332753 0.327502 0.324145 0.322278 0.321218 0.319869 0.317901 0.316019 0.314140 0.312312 0.310459 0.308790 0.307342 0.306207 0.305499 -100 
-100 -100 0.422211 0.417316 0.408275 0.397044 0.384636 0.371544 0.358328 0.347886 0.339960 0.334615 0.331031 0.328856 0.327376 0.325931 0.324181 0.322422 0.320629 0.318880 0.317146 0.315631 0.314343 0.313237 0.312458 -100 
-100 -100 0.429173 0.423855 0.414000 0.401706 0.388118 0.374715 0.362026 0.351980 0.344240 0.338864 0.335084 0.332625 0.330867 0.329358 0.327759 0.326180 0.324567 0.323034 0.321609 0.320495 0.319619 0.318633 0.317735 -100 
-100 -100 0.432779 0.427144 0.416686 0.403685 0.389366 0.375774 0.363409 0.353651 0.346109 0.340743 0.336819 0.334167 0.332241 0.330723 0.329270 0.327879 0.326483 0.325207 0.324158 0.323522 0.323227 0.322384 0.321254 -100 
-100 -100 0.432317 0.426602 0.415985 0.402783 0.388279 0.374690 0.362522 0.352997 0.345658 0.340331 0.336299 0.333538 0.331559 0.330095 0.328790 0.327579 0.326368 0.325277 0.324411 0.323936 0.323765 0.322997 0.321900 -100 
-100 -100 0.427610 0.422042 0.411669 0.398703 0.384405 0.371035 0.359163 0.349972 0.343037 0.337778 0.333504 0.330612 0.328615 0.327248 0.326115 0.325089 0.324048 0.323062 0.322184 0.321540 0.321031 0.320261 0.319456 -100 
-100 -100 0.419116 0.413805 0.403867 0.391376 0.377520 0.364554 0.353133 0.344512 0.338308 0.333146 0.328368 0.325199 0.323154 0.321894 0.320945 0.320119 0.319252 0.318363 0.317463 0.316654 0.315904 0.315110 0.314465 -100 
-100 -100 0.406405 0.401364 0.391911 0.379985 0.366720 0.354311 0.343564 0.335812 0.331114 0.326093 0.320135 0.316504 0.314334 0.313186 0.312446 0.311847 0.311186 0.310423 0.309547 0.308663 0.307789 0.306979 0.306408 -100 
-100 -100 0.389774 0.384961 0.375925 0.364553 0.351901 0.340063 0.329808 0.322438 0.318036 0.313212 0.307392 0.303898 0.301897 0.300958 0.300467 0.300124 0.299691 0.299082 0.298271 0.297381 0.296485 0.295669 0.295104 -100 
-100 -100 0.368317 0.363661 0.354914 0.344060 0.332062 0.320830 0.310954 0.303557 0.298333 0.293779 0.289372 0.286567 0.285002 0.284349 0.284145 0.284081 0.283901 0.283464 0.282754 0.281919 0.281134 0.280319 0.279654 -100 
-100 -100 0.343371 0.338786 0.330158 0.319769 0.308466 0.297980 0.288744 0.281752 0.276630 0.272413 0.268614 0.266192 0.264890 0.264458 0.264494 0.264681 0.264735 0.264470 0.263888 0.263194 0.262691 0.261897 0.261006 -100 
-100 -100 0.314997 0.310413 0.301532 0.291581 0.281048 0.271443 0.263086 0.256852 0.252329 0.248522 0.244999 0.242732 0.241580 0.241293 0.241504 0.241881 0.242132 0.242031 0.241659 0.241281 0.241715 0.240971 0.239278 -100 
-100 -100 0.284346 0.280077 0.271797 0.262643 0.253035 0.244363 0.236863 0.231319 0.227321 0.223970 0.220858 0.218876 0.217901 0.217724 0.218025 0.218493 0.218842 0.218835 0.218545 0.218230 0.218708 0.218033 0.216413 -100 
-100 -100 0.253429 0.249745 0.242864 0.234774 0.226185 0.218394 0.211647 0.206581 0.202851 0.199960 0.197545 0.196037 0.195313 0.195226 0.195547 0.196013 0.196369 0.196387 0.196064 0.195583 0.195260 0.194663 0.193942 -100 
-100 -100 0.230157 0.226875 0.220781 0.213449 0.205590 0.198466 0.192292 0.187620 0.184139 0.181624 0.179723 0.178573 0.178024 0.177980 0.178272 0.178685 0.179006 0.179031 0.178735 0.178245 0.177763 0.177240 0.176793 -100 
-100 -100 0.217038 0.213955 0.208264 0.201320 0.193860 0.187103 0.181263 0.176839 0.173538 0.171240 0.169607 0.168637 0.168177 0.168147 0.168407 0.168773 0.169058 0.169081 0.168806 0.168335 0.167805 0.167327 0.167007 -100 
-100 -100 -100 -100 -100 -100 -100 -100 -100 -100 -100 -100 -100 -100 -100 -100 -100 -100 -100 -100 -100 -100 -100 -100 -100 -100 
-100 -100 -100 -100 -100 -100 -100 -100 -100 -100 -100 -100 -100 -100 -100 -100 -100 -100 -100 -100 -100 -100 -100 -100 -100 -100 
-100 -100 -100 -100 -100 -100 -100 -100 -100 -100 -100 -100 -100 -100 -100 -100 -100 -100 -100 -100 -100 -100 -100 -100 -100 -100 
-100 -100 0.314721 0.310321 0.302114 0.291854 0.280640 0.270420 0.261728 0.255403 0.251013 0.247827 0.245221 0.243478 0.242253 0.241390 0.240678 0.240103 0.239668 0.239492 0.239693 0.240270 0.240952 0.240974 0.240512 -100 
-100 -100 0.322018 0.317608 0.309379 0.299079 0.287803 0.277501 0.268758 0.262485 0.258353 0.255035 0.251913 0.249879 0.248492 0.247551 0.246790 0.246187 0.245750 0.245632 0.246014 0.246962 0.248158 0.248231 0.247425 -100 
-100 -100 0.335623 0.331209 0.322965 0.312622 0.301256 0.290772 0.281878 0.275708 0.272810 0.269238 0.264372 0.261765 0.260092 0.259022 0.258150 0.257461 0.256962 0.256853 0.257416 0.258856 0.260868 0.260955 0.259472 -100 
-100 -100 0.352742 0.348350 0.340151 0.329848 0.318454 0.307623 0.298091 0.291317 0.287941 0.284030 0.278947 0.276253 0.274546 0.273395 0.272368 0.271498 0.270798 0.270461 0.270758 0.271924 0.273683 0.273611 0.272068 -100 
-100 -100 0.371846 0.367524 0.359510 0.349499 0.338485 0.327156 0.316154 0.307912 0.302215 0.297890 0.294208 0.291991 0.290577 0.289404 0.288122 0.286943 0.285879 0.285064 0.284621 0.284734 0.285171 0.284763 0.283752 -100 
-100 -100 0.390028 0.385816 0.378143 0.368852 0.359026 0.347176 0.333941 0.323965 0.316869 0.312083 0.308742 0.306892 0.305829 0.304618 0.302928 0.301332 0.299843 0.298509 0.297332 0.296481 0.295870 0.295103 0.294345 -100 
-100 -100 0.406701 0.402577 0.395392 0.387347 0.381221 0.368853 0.350889 0.338737 0.330287 0.325027 0.321778 0.320209 0.319693 0.318410 0.316028 0.313975 0.312096 0.310355 0.308642 0.307165 0.305922 0.304885 0.304171 -100 
-100 -100 0.420184 0.415852 0.408299 0.399822 0.393249 0.380425 0.361990 0.349404 0.340565 0.335046 0.331651 0.329969 0.329350 0.327965 0.325477 0.323310 0.321300 0.319409 0.317522 0.315859 0.314443 0.313298 0.312540 -100 
-100 -100 0.430852 0.425998 0.417177 0.406554 0.395324 0.382102 0.367456 0.356166 0.347795 0.342240 0.338578 0.336448 0.335109 0.333614 0.331615 0.329688 0.327814 0.326040 0.324335 0.322922 0.321784 0.320690 0.319807 -100 
-100 -100 0.438196 0.432808 0.422900 0.410691 0.397386 0.383835 0.370561 0.360115 0.352121 0.346573 0.342666 0.340142 0.338371 0.336791 0.335055 0.333381 0.331731 0.330232 0.328953 0.328143 0.327684 0.326755 0.325602 -100 
-100 -100 0.442093 0.436312 0.425637 0.412466 0.398061 0.384309 0.371692 0.361745 0.354066 0.348545 0.344438 0.341642 0.339617 0.338008 0.336458 0.335004 0.333602 0.332419 0.331653 0.331590 0.332208 0.331468 0.329724 -100 
-100 -100 0.441641 0.435764 0.424888 0.411444 0.396762 0.383020 0.370718 0.361124 0.353763 0.348285 0.343971 0.340982 0.338846 0.337271 0.335878 0.334613 0.333406 0.332423 0.331861 0.331983 0.332746 0.332096 0.330392 -100 
-100 -100 0.436660 0.430959 0.420369 0.407192 0.392730 0.379247 0.367351 0.358284 0.351627 0.346215 0.341360 0.338058 0.335815 0.334308 0.333083 0.332005 0.330962 0.330054 0.329386 0.329120 0.329094 0.328422 0.327382 -100 
-100 -100 0.427781 0.422376 0.412283 0.399641 0.385670 0.372667 0.361405 0.353329 0.348170 0.342853 0.336724 0.332730 0.330266 0.328815 0.327764 0.326885 0.326009 0.325171 0.324404 0.323814 0.323317 0.322600 0.321875 -100 
-100 -100 0.414714 0.409600 0.400021 0.387980 0.374647 0.362294 0.352009 0.345570 0.343871 0.338694 0.329435 0.324217 0.321340 0.319928 0.319071 0.318420 0.317748 0.317023 0.316239 0.315495 0.314774 0.314026 0.313432 -100 
-100 -100 0.397840 0.392938 0.383740 0.372238 0.359512 0.347731 0.337942 0.331902 0.330523 0.325551 0.316417 0.311333 0.308630 0.307438 0.306843 0.306459 0.306022 0.305446 0.304711 0.303936 0.303184 0.302418 0.301814 -100 
-100 -100 0.376427 0.371596 0.362502 0.351414 0.339277 0.328011 0.318325 0.311558 0.307502 0.302812 0.296968 0.293287 0.291301 0.290483 0.290213 0.290128 0.289959 0.289557 0.288928 0.288246 0.287739 0.286963 0.286112 -100 
-100 -100 0.352101 0.347135 0.337686 0.326828 0.315279 0.304688 0.295523 0.288901 0.284407 0.280067 0.275391 0.272362 0.270760 0.270211 0.270208 0.270397 0.270479 0.270263 0.269807 0.269433 0.269674 0.268911 0.267383 -100 
-100 -100 0.325433 0.320084 0.309229 0.298387 0.287452 0.277696 0.269400 0.263578 0.259709 0.255792 0.251381 0.248471 0.247018 0.246628 0.246818 0.247216 0.247517 0.247498 0.247388 0.247780 0.250447 0.249736 0.245984 -100 
-100 -100 0.294278 0.289250 0.279007 0.268962 0.258940 0.250100 0.242630 0.237445 0.234044 0.230591 0.226665 0.224103 0.222867 0.222611 0.222908 0.223408 0.223813 0.223884 0.223838 0.224250 0.226907 0.226254 0.222605 -100 
-100 -100 0.260749 0.256689 0.248996 0.240420 0.231544 0.223583 0.216775 0.211831 0.208359 0.205371 0.202497 0.200666 0.199798 0.199675 0.200009 0.200512 0.200913 0.200974 0.200738 0.200497 0.200812 0.200219 0.198906 -100 
-100 -100 0.236143 0.232682 0.226228 0.218620 0.210544 0.203250 0.196950 0.192239 0.188784 0.186176 0.184060 0.182762 0.182150 0.182098 0.182411 0.182861 0.183220 0.183273 0.183007 0.182582 0.182276 0.181750 0.181135 -100 
-100 -100 0.222456 0.219270 0.213385 0.206248 0.198603 0.191674 0.185684 0.181155 0.177789 0.175402 0.173652 0.172605 0.172114 0.172086 0.172371 0.172772 0.173090 0.173135 0.172872 0.172416 0.171923 0.171441 0.171080 -100 
-100 -100 -100 -100 -100 -100 -100 -100 -100 -100 -100 -100 -100 -100 -100 -100 -100 -100 -100 -100 -100 -100 -100 -100 -100 -100 
-100 -100 -100 -100 -100 -100 -100 -100 -100 -100 -100 -100 -100 -100 -100 -100 -100 -100 -100 -100 -100 -100 -100 -100 -100 -100 
-100 -100 -100 -100 -100 -100 -100 -100 -100 -100 -100 -100 -100 -100 -100 -100 -100 -100 -100 -100 -100 -100 -100 -100 -100 -100 
-100 -100 0.327617 0.323158 0.314835 0.304420 0.293024 0.282629 0.273833 0.267511 0.263513 0.260153 0.256802 0.254727 0.253284 0.252309 0.251526 0.250937 0.250545 0.250489 0.250937 0.251914 0.253118 0.253251 0.252543 -100 
-100 -100 0.335013 0.330549 0.322213 0.311770 0.300336 0.289890 0.281137 0.275116 0.272343 0.268847 0.264015 0.261403 0.259713 0.258635 0.257789 0.257169 0.256786 0.256826 0.257572 0.259198 0.261383 0.261592 0.260176 -100 
-100 -100 0.348819 0.344362 0.336038 0.325596 0.314167 0.303617 0.295047 0.290142 0.294000 0.290244 0.278253 0.274053 0.271722 0.270454 0.269449 0.268733 0.268298 0.268404 0.269525 0.272139 0.276045 0.276303 0.273462 -100 
-100 -100 0.366220 0.361811 0.353596 0.343310 0.332056 0.321168 0.311770 0.306170 0.309496 0.305387 0.293182 0.288903 0.286573 0.285236 0.284053 0.283140 0.282492 0.282353 0.283173 0.285464 0.289051 0.289133 0.286253 -100 
-100 -100 0.385719 0.381432 0.373605 0.363987 0.354224 0.342764 0.330368 0.321871 0.317270 0.312700 0.307322 0.304627 0.303142 0.301861 0.300318 0.299056 0.298002 0.297283 0.297091 0.297748 0.299031 0.298700 0.297087 -100 
-100 -100 0.404365 0.400289 0.393178 0.385219 0.379197 0.367168 0.349849 0.338383 0.330948 0.325828 0.321882 0.319982 0.319273 0.317999 0.315773 0.313970 0.312425 0.311090 0.309954 0.309257 0.308915 0.308154 0.307172 -100 
-100 -100 0.421620 0.417816 0.412324 0.408175 0.421149 0.408534 0.371106 0.354769 0.344445 0.338674 0.335312 0.334101 0.339628 0.338298 0.329779 0.327227 0.325135 0.323318 0.321512 0.320003 0.318787 0.317715 0.316904 -100 
-100 -100 0.435632 0.431605 0.425721 0.421123 0.433667 0.420574 0.382603 0.365776 0.354973 0.348925 0.345465 0.344149 0.349623 0.348185 0.339499 0.336821 0.334584 0.332611 0.330623 0.328917 0.327519 0.326338 0.325488 -100 
-100 -100 0.446816 0.442038 0.433682 0.424312 0.416840 0.403366 0.384476 0.371493 0.362252 0.356312 0.352459 0.350365 0.349408 0.347832 0.345271 0.343105 0.341141 0.339338 0.337649 0.336354 0.335472 0.334380 0.333270 -100 
-100 -100 0.454700 0.449232 0.439332 0.427357 0.415190 0.401375 0.386427 0.375235 0.366746 0.360875 0.356692 0.354011 0.352268 0.350564 0.348527 0.346720 0.345029 0.343576 0.342496 0.342132 0.342493 0.341631 0.339871 -100 
-100 -100 0.459000 0.453045 0.442105 0.428729 0.414281 0.400254 0.387117 0.376832 0.368913 0.363096 0.358600 0.355516 0.353302 0.351526 0.349795 0.348238 0.346823 0.345774 0.345472 0.346419 0.349448 0.348850 0.345129 -100 
-100 -100 0.458592 0.452517 0.441314 0.427549 0.412620 0.398616 0.386035 0.376301 0.368921 0.363153 0.358250 0.354835 0.352411 0.350637 0.349067 0.347702 0.346485 0.345654 0.345594 0.346769 0.349982 0.349501 0.345832 -100 
-100 -100 0.453293 0.447417 0.436530 0.423053 0.408327 0.394637 0.382679 0.373823 0.367958 0.362252 0.355999 0.351930 0.349219 0.347462 0.346060 0.344880 0.343817 0.343013 0.342661 0.342976 0.343894 0.343368 0.341752 -100 
-100 -100 0.443929 0.438381 0.428041 0.415155 0.400978 0.387876 0.376894 0.369874 0.367608 0.361993 0.352366 0.346765 0.343504 0.341715 0.340469 0.339485 0.338580 0.337812 0.337253 0.337002 0.336964 0.336369 0.335462 -100 
-100 -100 0.430355 0.425106 0.415279 0.403027 0.389561 0.377294 0.368097 0.364820 0.374172 0.368713 0.347798 0.338881 0.334408 0.332498 0.331411 0.330654 0.329952 0.329281 0.328651 0.328139 0.327704 0.327061 0.326405 -100 
-100 -100 0.413070 0.407999 0.398460 0.386711 0.373839 0.362143 0.353444 0.350584 0.360325 0.355088 0.334256 0.325476 0.321192 0.319526 0.318722 0.318249 0.317791 0.317268 0.316669 0.316110 0.315674 0.315000 0.314268 -100 
-100 -100 0.391899 0.386734 0.376777 0.365253 0.352841 0.341465 0.332072 0.326465 0.325493 0.320549 0.311098 0.305767 0.303012 0.301910 0.301507 0.301371 0.301214 0.300873 0.300420 0.300081 0.300476 0.299772 0.298195 -100 
-100 -100 0.369189 0.363453 0.351881 0.340115 0.328107 0.317282 0.308133 0.302041 0.298867 0.294298 0.287817 0.283783 0.281681 0.280943 0.280853 0.281026 0.281157 0.281034 0.280887 0.281337 0.284076 0.283374 0.279580 -100 
-100 -100 0.349966 0.342753 0.324312 0.311397 0.299567 0.289472 0.281087 0.275780 0.272921 0.268801 0.262920 0.259024 0.257119 0.256569 0.256708 0.257125 0.257565 0.257736 0.258487 0.261269 0.274470 0.273833 0.260004 -100 
-100 -100 0.317872 0.310992 0.293156 0.281032 0.270092 0.260887 0.253287 0.248548 0.246041 0.242406 0.237158 0.233705 0.232079 0.231705 0.231979 0.232517 0.233067 0.233326 0.234111 0.236846 0.249985 0.249393 0.235674 -100 
-100 -100 0.275085 0.270265 0.260453 0.250935 0.241523 0.233224 0.226203 0.221365 0.218256 0.215095 0.211478 0.209151 0.208075 0.207899 0.208238 0.208786 0.209266 0.209411 0.209418 0.209865 0.212511 0.211934 0.208418 -100 
-100 -100 0.247447 0.243646 0.236308 0.228189 0.219703 0.212074 0.205492 0.200655 0.197206 0.194435 0.191962 0.190438 0.189733 0.189668 0.190007 0.190506 0.190929 0.191030 0.190855 0.190623 0.191044 0.190519 0.189208 -100 
-100 -100 0.232454 0.229080 0.222807 0.215315 0.207316 0.200057 0.193760 0.189014 0.185510 0.182964 0.181019 0.179853 0.179319 0.179295 0.179611 0.180061 0.180433 0.180513 0.180280 0.179869 0.179513 0.179028 0.178533 -100 
-100 -100 -100 -100 -100 -100 -100 -100 -100 -100 -100 -100 -100 -100 -100 -100 -100 -100 -100 -100 -100 -100 -100 -100 -100 -100 
-100 -100 -100 -100 -100 -100 -100 -100 -100 -100 -100 -100 -100 -100 -100 -100 -100 -100 -100 -100 -100 -100 -100 -100 -100 -100 
-100 -100 -100 -100 -100 -100 -100 -100 -100 -100 -100 -100 -100 -100 -100 -100 -100 -100 -100 -100 -100 -100 -100 -100 -100 -100 
-100 -100 0.343843 0.339297 0.330803 0.320147 0.308454 0.297735 0.288606 0.281974 0.277704 0.274129 0.270618 0.268440 0.266935 0.265886 0.265020 0.264386 0.263982 0.263929 0.264383 0.265368 0.266581 0.266733 0.266044 -100 
-100 -100 0.351375 0.346825 0.338319 0.327639 0.315910 0.305144 0.296060 0.289730 0.286700 0.282993 0.277999 0.275306 0.273593 0.272449 0.271493 0.270818 0.270417 0.270453 0.271189 0.272802 0.274968 0.275188 0.273798 -100 
-100 -100 0.365446 0.360907 0.352418 0.341742 0.330021 0.319158 0.310262 0.305063 0.308664 0.304704 0.292568 0.288314 0.286055 0.284734 0.283547 0.282751 0.282288 0.282379 0.283461 0.286020 0.289844 0.290097 0.287306 -100 
-100 -100 0.383216 0.378736 0.370359 0.359841 0.348296 0.337106 0.327386 0.321489 0.324545 0.320232 0.307880 0.303544 0.301283 0.299916 0.298577 0.297612 0.296948 0.296796 0.297546 0.299741 0.303207 0.303269 0.300430 -100 
-100 -100 0.403205 0.398839 0.390850 0.381003 0.370962 0.359197 0.346473 0.337662 0.332786 0.327985 0.322426 0.319636 0.318136 0.316837 0.315266 0.314043 0.313042 0.312307 0.312003 0.312526 0.313688 0.313301 0.311682 -100 
-100 -100 0.422396 0.418237 0.410961 0.402776 0.396486 0.384150 0.366491 0.354699 0.346962 0.341586 0.337434 0.335396 0.334625 0.333347 0.331182 0.329511 0.328103 0.326753 0.325440 0.324550 0.324052 0.323205 0.322191 -100 
-100 -100 0.440234 0.436347 0.430691 0.426322 0.439064 0.426140 0.388325 0.371645 0.360998 0.354945 0.351338 0.349944 0.355452 0.354126 0.345642 0.343301 0.341443 0.339616 0.337543 0.335780 0.334372 0.333197 0.332341 -100 
-100 -100 0.454818 0.450714 0.444668 0.439846 0.452150 0.438751 0.400390 0.383217 0.372076 0.365723 0.361975 0.360427 0.365835 0.364382 0.355716 0.353236 0.351220 0.349243 0.346997 0.345047 0.343463 0.342193 0.341304 -100 
-100 -100 0.466553 0.461693 0.453176 0.443581 0.435835 0.422047 0.402814 0.389506 0.379942 0.373664 0.369461 0.367077 0.365929 0.364271 0.361726 0.359657 0.357807 0.355991 0.354151 0.352700 0.351699 0.350548 0.349416 -100 
-100 -100 0.474869 0.469324 0.459272 0.447081 0.434642 0.420519 0.405249 0.393760 0.384972 0.378737 0.374135 0.371099 0.369118 0.367259 0.365127 0.363305 0.361636 0.360167 0.359018 0.358587 0.358897 0.358020 0.356265 -100 
-100 -100 0.479448 0.473422 0.462340 0.448757 0.434041 0.419714 0.406272 0.395715 0.387535 0.381336 0.376347 0.372857 0.370379 0.368388 0.366448 0.364778 0.363316 0.362252 0.361942 0.362891 0.365915 0.365346 0.361670 -100 
-100 -100 0.479154 0.473008 0.461655 0.447679 0.432475 0.418168 0.405269 0.395249 0.387591 0.381433 0.376019 0.372176 0.369458 0.367442 0.365623 0.364100 0.362801 0.361969 0.361948 0.363185 0.366443 0.366032 0.362423 -100 
-100 -100 0.473836 0.467862 0.456790 0.443083 0.428077 0.414056 0.401735 0.392545 0.386349 0.380238 0.373509 0.369022 0.366001 0.363994 0.362365 0.361030 0.359890 0.359096 0.358824 0.359263 0.360306 0.359872 0.358299 -100 
-100 -100 0.464290 0.458608 0.448028 0.434885 0.420420 0.406965 0.395577 0.388177 0.385545 0.379527 0.369456 0.363464 0.359901 0.357872 0.356419 0.355290 0.354316 0.353574 0.353130 0.353057 0.353200 0.352714 0.351840 -100 
-100 -100 0.450344 0.444925 0.434783 0.422245 0.408488 0.395854 0.386207 0.382513 0.391431 0.385586 0.364311 0.355040 0.350293 0.348168 0.346892 0.346000 0.345239 0.344608 0.344114 0.343811 0.343586 0.343063 0.342430 -100 
-100 -100 0.432319 0.427073 0.417209 0.405175 0.392017 0.379948 0.370763 0.367453 0.376747 0.371152 0.350013 0.340936 0.336424 0.334585 0.333619 0.333029 0.332521 0.332044 0.331568 0.331198 0.330954 0.330395 0.329680 -100 
-100 -100 0.410133 0.404796 0.394553 0.382780 0.370121 0.358349 0.348408 0.342297 0.340905 0.335626 0.325897 0.320361 0.317465 0.316236 0.315701 0.315478 0.315308 0.314995 0.314601 0.314388 0.314926 0.314301 0.312730 -100 
-100 -100 0.386441 0.380517 0.368654 0.356674 0.344483 0.333235 0.323416 0.316719 0.313075 0.308195 0.301524 0.297395 0.295254 0.294446 0.294251 0.294370 0.294535 0.294422 0.294249 0.294743 0.297568 0.296908 0.293100 -100 
-100 -100 0.366226 0.358796 0.340034 0.326933 0.315038 0.304493 0.295251 0.289220 0.285823 0.281414 0.275434 0.271541 0.269688 0.269122 0.269183 0.269589 0.270178 0.270350 0.270931 0.273683 0.286903 0.286279 0.272430 -100 
-100 -100 0.332897 0.325800 0.307629 0.295289 0.284248 0.274588 0.266140 0.260693 0.257662 0.253776 0.248465 0.245047 0.243493 0.243140 0.243366 0.243914 0.244613 0.244883 0.245493 0.248175 0.261303 0.260718 0.246973 -100 
-100 -100 0.288711 0.283696 0.273560 0.263758 0.254084 0.245327 0.237656 0.232261 0.228745 0.225360 0.221656 0.219335 0.218310 0.218154 0.218474 0.219038 0.219589 0.219747 0.219689 0.220105 0.222756 0.222177 0.218634 -100 
-100 -100 0.259978 0.256004 0.248363 0.239909 0.231065 0.222985 0.215878 0.210598 0.206821 0.203848 0.201273 0.199724 0.199040 0.198993 0.199339 0.199867 0.200345 0.200468 0.200272 0.200028 0.200451 0.199925 0.198602 -100 
-100 -100 0.244399 0.240862 0.234296 0.226445 0.218042 0.210336 0.203576 0.198443 0.194646 0.191909 0.189855 0.188649 0.188118 0.188110 0.188448 0.188933 0.189351 0.189459 0.189229 0.188819 0.188466 0.187982 0.187484 -100 
-100 -100 -100 -100 -100 -100 -100 -100 -100 -100 -100 -100 -100 -100 -100 -100 -100 -100 -100 -100 -100 -100 -100 -100 -100 -100 
-100 -100 -100 -100 -100 -100 -100 -100 -100 -100 -100 -100 -100 -100 -100 -100 -100 -100 -100 -100 -100 -100 -100 -100 -100 -100 
-100 -100 -100 -100 -100 -100 -100 -100 -100 -100 -100 -100 -100 -100 -100 -100 -100 -100 -100 -100 -100 -100 -100 -100 -100 -100 
-100 -100 0.361963 0.357298 0.348566 0.337583 0.325467 0.314281 0.304580 0.297326 0.292108 0.288299 0.285265 0.283279 0.281957 0.280894 0.279874 0.279141 0.278646 0.278456 0.278637 0.279197 0.279874 0.279928 0.279509 -100 
-100 -100 0.369667 0.364995 0.356243 0.345224 0.333052 0.321790 0.312038 0.304830 0.299873 0.295949 0.292450 0.290285 0.289009 0.287890 0.286661 0.285832 0.285305 0.285143 0.285454 0.286322 0.287449 0.287524 0.286763 -100 
-100 -100 0.384082 0.379408 0.370645 0.359590 0.347337 0.335904 0.326005 0.318902 0.315191 0.311037 0.305885 0.303370 0.302386 0.301176 0.299339 0.298266 0.297616 0.297415 0.297813 0.299059 0.300872 0.300909 0.299485 -100 
-100 -100 0.402316 0.397668 0.388952 0.377940 0.365663 0.353898 0.343378 0.335674 0.331473 0.326965 0.321581 0.318971 0.317966 0.316722 0.314807 0.313644 0.312863 0.312422 0.312452 0.313304 0.314761 0.314575 0.313058 -100 
-100 -100 0.422843 0.418259 0.409719 0.398989 0.387086 0.374834 0.362869 0.353705 0.347155 0.342168 0.338041 0.335651 0.334372 0.333157 0.331672 0.330587 0.329715 0.328820 0.327953 0.327608 0.327656 0.327051 0.325987 -100 
-100 -100 0.442599 0.438115 0.429897 0.419863 0.409126 0.396354 0.382179 0.371292 0.363322 0.357801 0.353883 0.351666 0.350486 0.349287 0.347775 0.346635 0.345681 0.344291 0.342430 0.340906 0.339773 0.338723 0.337853 -100 
-100 -100 0.460994 0.456589 0.448836 0.440020 0.432932 0.419635 0.400765 0.387713 0.378371 0.372299 0.368327 0.366230 0.365434 0.364188 0.362237 0.360970 0.360164 0.358384 0.355499 0.353097 0.351190 0.349806 0.348945 -100 
-100 -100 0.476163 0.471554 0.463437 0.454189 0.446649 0.432891 0.413550 0.400068 0.390320 0.383908 0.379641 0.377275 0.376243 0.374817 0.372716 0.371300 0.370342 0.368416 0.365382 0.362831 0.360787 0.359322 0.358429 -100 
-100 -100 0.488436 0.483320 0.473973 0.462625 0.450489 0.436341 0.420775 0.408616 0.399364 0.392828 0.388089 0.385092 0.383195 0.381461 0.379520 0.377952 0.376554 0.374732 0.372425 0.370459 0.368919 0.367620 0.366661 -100 
-100 -100 0.497039 0.491412 0.481028 0.468156 0.454004 0.439559 0.425398 0.414161 0.405378 0.398772 0.393554 0.389970 0.387522 0.385473 0.383397 0.381675 0.380133 0.378570 0.377009 0.375947 0.375305 0.374311 0.373162 -100 
-100 -100 0.501784 0.495783 0.484670 0.470886 0.455688 0.441070 0.427610 0.416971 0.408746 0.402112 0.396356 0.392353 0.389729 0.387454 0.385026 0.383166 0.381594 0.380339 0.379509 0.379423 0.380043 0.379369 0.377715 -100 
-100 -100 0.501721 0.495605 0.484265 0.470203 0.454729 0.440099 0.426899 0.416562 0.408611 0.401979 0.395963 0.391711 0.388909 0.386575 0.384171 0.382359 0.380881 0.379850 0.379374 0.379665 0.380605 0.380128 0.378552 -100 
-100 -100 0.496753 0.490737 0.479554 0.465693 0.450405 0.435955 0.422988 0.412969 0.405387 0.398789 0.392467 0.387938 0.384820 0.382555 0.380564 0.378983 0.377691 0.376791 0.376352 0.376453 0.376809 0.376396 0.375470 -100 
-100 -100 0.487518 0.481669 0.470761 0.457328 0.442501 0.428449 0.415943 0.406721 0.400461 0.393959 0.386513 0.381393 0.378064 0.375901 0.374187 0.372852 0.371758 0.370988 0.370571 0.370528 0.370593 0.370198 0.369560 -100 
-100 -100 0.473690 0.467962 0.457203 0.444240 0.430061 0.416595 0.404860 0.397109 0.394159 0.387833 0.377448 0.371248 0.367597 0.365548 0.364111 0.363047 0.362202 0.361589 0.361223 0.361135 0.361089 0.360696 0.360154 -100 
-100 -100 0.454720 0.449173 0.438759 0.426353 0.412831 0.399899 0.388519 0.381043 0.378364 0.372312 0.362217 0.356340 0.353026 0.351310 0.350209 0.349471 0.348915 0.348454 0.348081 0.347907 0.347785 0.347346 0.346774 -100 
-100 -100 0.430057 0.424656 0.414613 0.402807 0.390070 0.377609 0.366071 0.357680 0.352282 0.346592 0.339972 0.335765 0.333430 0.332246 0.331567 0.331221 0.331108 0.330775 0.330216 0.329894 0.329807 0.329262 0.328429 -100 
-100 -100 0.402868 0.397302 0.386943 0.375555 0.363749 0.351886 0.340364 0.331748 0.325749 0.320473 0.315267 0.312047 0.310416 0.309678 0.309341 0.309384 0.309761 0.309549 0.308767 0.308427 0.308842 0.308192 0.306655 -100 
-100 -100 0.373449 0.367394 0.355569 0.344407 0.334386 0.323266 0.311237 0.302934 0.297300 0.292494 0.287790 0.284994 0.283820 0.283407 0.283409 0.283878 0.285613 0.285552 0.283849 0.283888 0.286419 0.285711 0.281925 -100 
-100 -100 0.338677 0.332933 0.321676 0.311236 0.302031 0.291795 0.280638 0.273036 0.267946 0.263694 0.259573 0.257216 0.256349 0.256155 0.256339 0.256970 0.258816 0.258851 0.257205 0.257198 0.259647 0.258955 0.255258 -100 
-100 -100 0.300682 0.296014 0.287355 0.278067 0.268704 0.259380 0.250309 0.243548 0.238796 0.235131 0.232025 0.230289 0.229667 0.229612 0.229864 0.230426 0.231226 0.231293 0.230615 0.230171 0.230405 0.229784 0.228432 -100 
-100 -100 0.272672 0.268691 0.261345 0.252814 0.243815 0.235193 0.227183 0.221095 0.216626 0.213427 0.211033 0.209708 0.209207 0.209214 0.209539 0.210071 0.210674 0.210776 0.210334 0.209830 0.209485 0.208949 0.208320 -100 
-100 -100 0.257155 0.253490 0.246737 0.238575 0.229775 0.221539 0.214133 0.208440 0.204196 0.201258 0.199208 0.198069 0.197614 0.197638 0.197974 0.198472 0.198935 0.199054 0.198777 0.198307 0.197812 0.197332 0.196969 -100 
-100 -100 -100 -100 -100 -100 -100 -100 -100 -100 -100 -100 -100 -100 -100 -100 -100 -100 -100 -100 -100 -100 -100 -100 -100 -100 
-100 -100 -100 -100 -100 -100 -100 -100 -100 -100 -100 -100 -100 -100 -100 -100 -100 -100 -100 -100 -100 -100 -100 -100 -100 -100 
-100 -100 -100 -100 -100 -100 -100 -100 -100 -100 -100 -100 -100 -100 -100 -100 -100 -100 -100 -100 -100 -100 -100 -100 -100 -100 
-100 -100 0.379291 0.374478 0.365460 0.354088 0.341500 0.329792 0.319514 0.311666 0.305865 0.301824 0.298932 0.297167 0.296160 0.295094 0.293778 0.292866 0.292234 0.291861 0.291729 0.291844 0.292043 0.291957 0.291681 -100 
-100 -100 0.387194 0.382368 0.373319 0.361896 0.349231 0.337421 0.327039 0.319122 0.313324 0.309193 0.306176 0.304544 0.304076 0.302986 0.301057 0.299882 0.299146 0.298734 0.298602 0.298792 0.299118 0.299008 0.298585 -100 
-100 -100 0.401989 0.397147 0.388055 0.376555 0.363756 0.351737 0.341119 0.333039 0.327448 0.323137 0.319693 0.318469 0.319729 0.318599 0.314795 0.312951 0.311944 0.311394 0.311150 0.311339 0.311786 0.311574 0.310871 -100 
-100 -100 0.420715 0.415871 0.406766 0.395212 0.382272 0.369920 0.358794 0.350198 0.344148 0.339487 0.335805 0.334466 0.335691 0.334547 0.330730 0.328881 0.327832 0.327053 0.326384 0.326128 0.326193 0.325733 0.324914 -100 
-100 -100 0.441795 0.436968 0.427910 0.416390 0.403444 0.390647 0.378598 0.369089 0.361874 0.356701 0.352981 0.350999 0.350425 0.349306 0.347384 0.346294 0.345568 0.344473 0.342929 0.341716 0.340854 0.339991 0.339213 -100 
-100 -100 0.462135 0.457326 0.448344 0.436980 0.424244 0.410966 0.397758 0.387215 0.379107 0.373407 0.369423 0.367101 0.365901 0.364808 0.363620 0.363073 0.362853 0.361393 0.358629 0.356271 0.354474 0.353167 0.352344 -100 
-100 -100 0.481115 0.476285 0.467388 0.456281 0.444601 0.430836 0.415599 0.403942 0.394964 0.388753 0.384447 0.381876 0.380507 0.379382 0.378397 0.378375 0.379386 0.377626 0.372999 0.369511 0.366942 0.365282 0.364371 -100 
-100 -100 0.496850 0.491842 0.482625 0.471124 0.459015 0.444818 0.429162 0.417139 0.407812 0.401216 0.396481 0.393506 0.391791 0.390429 0.389280 0.389102 0.389964 0.388072 0.383325 0.379729 0.377065 0.375344 0.374407 -100 
-100 -100 0.509586 0.504239 0.494278 0.481739 0.467709 0.453162 0.438732 0.427146 0.418019 0.411178 0.405858 0.402283 0.399948 0.398139 0.396529 0.395546 0.394893 0.393049 0.389934 0.387264 0.385191 0.383705 0.382802 -100 
-100 -100 0.518434 0.512737 0.502117 0.488726 0.473748 0.458969 0.445049 0.433963 0.425247 0.418249 0.412274 0.408139 0.405457 0.403186 0.400870 0.399183 0.397816 0.396137 0.394070 0.392384 0.391093 0.389957 0.389073 -100 
-100 -100 0.523323 0.517358 0.506237 0.492290 0.476744 0.461847 0.448313 0.437743 0.430008 0.422937 0.415919 0.411400 0.408967 0.406351 0.402963 0.400673 0.398926 0.397460 0.396178 0.395358 0.394925 0.394137 0.393175 -100 
-100 -100 0.523547 0.517467 0.506141 0.492002 0.476302 0.461368 0.447910 0.437452 0.429825 0.422721 0.415531 0.410838 0.408263 0.405552 0.402086 0.399724 0.397971 0.396722 0.395889 0.395561 0.395546 0.395005 0.394133 -100 
-100 -100 0.519145 0.513050 0.501681 0.487632 0.472073 0.457200 0.443675 0.433044 0.424805 0.417707 0.411070 0.406318 0.403136 0.400550 0.397971 0.396003 0.394493 0.393465 0.392890 0.392765 0.392797 0.392405 0.391780 -100 
-100 -100 0.510719 0.504571 0.493057 0.479212 0.464021 0.449379 0.435911 0.425385 0.417371 0.410364 0.403643 0.398826 0.395539 0.393163 0.391081 0.389462 0.388207 0.387399 0.387040 0.387107 0.387252 0.386960 0.386430 -100 
-100 -100 0.497936 0.491602 0.479510 0.465851 0.451292 0.437054 0.423757 0.413660 0.406700 0.399882 0.392471 0.387523 0.384280 0.382157 0.380462 0.379164 0.378202 0.377608 0.377413 0.377631 0.377886 0.377646 0.377127 -100 
-100 -100 0.478176 0.472008 0.460269 0.447224 0.433407 0.419670 0.406564 0.396584 0.389796 0.383279 0.376295 0.371817 0.369021 0.367292 0.365968 0.365024 0.364400 0.363962 0.363724 0.363847 0.364020 0.363732 0.363190 -100 
-100 -100 0.450939 0.445204 0.434644 0.422663 0.409958 0.396783 0.383584 0.373243 0.365640 0.359512 0.354125 0.350737 0.348794 0.347601 0.346701 0.346198 0.346187 0.345831 0.345104 0.344811 0.344695 0.344251 0.343618 -100 
-100 -100 0.421561 0.415891 0.405677 0.394726 0.383712 0.371167 0.357372 0.346613 0.338793 0.333078 0.328663 0.326226 0.325119 0.324441 0.323880 0.323886 0.324783 0.324470 0.322865 0.321983 0.321612 0.320980 0.320138 -100 
-100 -100 0.389428 0.383549 0.373013 0.363200 0.356075 0.344250 0.327863 0.316622 0.308841 0.303571 0.299814 0.298088 0.297706 0.297461 0.297326 0.298125 0.302356 0.302105 0.297284 0.295686 0.295519 0.294731 0.293156 -100 
-100 -100 0.353128 0.347548 0.337549 0.328424 0.322062 0.311132 0.295714 0.285286 0.278177 0.273509 0.270308 0.269011 0.268952 0.268946 0.269002 0.269966 0.274249 0.274097 0.269404 0.267773 0.267535 0.266746 0.265227 -100 
-100 -100 0.314556 0.309821 0.301363 0.292483 0.283856 0.273908 0.262822 0.254352 0.248368 0.244404 0.241792 0.240687 0.240578 0.240638 0.240736 0.241328 0.242659 0.242631 0.241121 0.240063 0.239449 0.238788 0.238084 -100 
-100 -100 0.285408 0.281284 0.273790 0.265165 0.256145 0.246951 0.237833 0.230795 0.225646 0.222227 0.220000 0.218948 0.218695 0.218762 0.219007 0.219525 0.220297 0.220368 0.219652 0.218955 0.218364 0.217825 0.217387 -100 
-100 -100 0.269214 0.265376 0.258342 0.249871 0.240734 0.231953 0.223826 0.217518 0.212838 0.209717 0.207690 0.206660 0.206323 0.206381 0.206681 0.207170 0.207681 0.207800 0.207461 0.206946 0.206405 0.205938 0.205627 -100 
-100 -100 -100 -100 -100 -100 -100 -100 -100 -100 -100 -100 -100 -100 -100 -100 -100 -100 -100 -100 -100 -100 -100 -100 -100 -100 
-100 -100 -100 -100 -100 -100 -100 -100 -100 -100 -100 -100 -100 -100 -100 -100 -100 -100 -100 -100 -100 -100 -100 -100 -100 -100 
-100 -100 -100 -100 -100 -100 -100 -100 -100 -100 -100 -100 -100 -100 -100 -100 -100 -100 -100 -100 -100 -100 -100 -100 -100 -100 
-100 -100 0.395420 0.390424 0.381049 0.369230 0.356112 0.343862 0.333008 0.324618 0.318312 0.314043 0.311243 0.309758 0.309446 0.308356 0.306310 0.305076 0.304241 0.303692 0.303297 0.303085 0.302950 0.302734 0.302497 -100 
-100 -100 0.403567 0.398545 0.389118 0.377227 0.364011 0.351640 0.340650 0.332136 0.325740 0.321421 0.318755 0.317899 0.319396 0.318301 0.314422 0.312501 0.311412 0.310757 0.310280 0.310022 0.309867 0.309599 0.309288 -100 
-100 -100 0.418820 0.413763 0.404239 0.392228 0.378832 0.366227 0.354953 0.346175 0.339619 0.335219 0.332970 0.333966 0.341579 0.340475 0.330425 0.326538 0.324761 0.323838 0.323104 0.322657 0.322378 0.321972 0.321518 -100 
-100 -100 0.438038 0.432964 0.423389 0.411265 0.397662 0.384725 0.373008 0.363768 0.356779 0.352035 0.349536 0.350401 0.357918 0.356811 0.346838 0.343013 0.341290 0.340144 0.338901 0.337954 0.337261 0.336593 0.336015 -100 
-100 -100 0.459624 0.454546 0.444966 0.432761 0.418959 0.405606 0.393259 0.383366 0.375676 0.370329 0.366898 0.365613 0.366924 0.365837 0.362169 0.360635 0.360094 0.358783 0.356420 0.354523 0.353055 0.351983 0.351288 -100 
-100 -100 0.480496 0.475400 0.465787 0.453506 0.439539 0.425737 0.412680 0.402083 0.393740 0.387835 0.383786 0.381517 0.380753 0.379712 0.378327 0.378274 0.379408 0.377839 0.373423 0.370137 0.367745 0.366210 0.365369 -100 
-100 -100 0.500031 0.494875 0.485164 0.472767 0.458710 0.444452 0.430580 0.419319 0.410388 0.403968 0.399375 0.396539 0.394972 0.393947 0.393702 0.395341 0.401323 0.399522 0.389819 0.384551 0.381116 0.379170 0.378186 -100 
-100 -100 0.516292 0.510987 0.501002 0.488253 0.473796 0.459132 0.444882 0.433301 0.424072 0.417230 0.412072 0.408704 0.406652 0.405343 0.404962 0.406451 0.412278 0.410358 0.400570 0.395223 0.391723 0.389735 0.388730 -100 
-100 -100 0.529482 0.523943 0.513511 0.500199 0.485051 0.470077 0.455942 0.444491 0.435460 0.428289 0.422304 0.418290 0.415843 0.413930 0.412296 0.411875 0.412608 0.410695 0.406006 0.402505 0.399934 0.398277 0.397372 -100 
-100 -100 0.538591 0.532810 0.521951 0.508140 0.492523 0.477374 0.463445 0.452430 0.444254 0.436870 0.429679 0.425097 0.422688 0.420174 0.417054 0.415226 0.414149 0.412333 0.409583 0.407390 0.405675 0.404425 0.403636 -100 
-100 -100 0.543645 0.537670 0.526467 0.512314 0.496419 0.481221 0.467666 0.457602 0.452768 0.445303 0.434827 0.429767 0.430554 0.427572 0.420014 0.416833 0.414698 0.413010 0.411350 0.410103 0.409165 0.408298 0.407598 -100 
-100 -100 0.544129 0.538030 0.526603 0.512299 0.496318 0.481066 0.467472 0.457402 0.452573 0.445054 0.434452 0.429257 0.429920 0.426820 0.419108 0.415749 0.413486 0.412016 0.410923 0.410276 0.409841 0.409263 0.408664 -100 
-100 -100 0.540372 0.534118 0.522348 0.508003 0.492132 0.476826 0.462769 0.451759 0.443637 0.436079 0.428447 0.423419 0.420598 0.417688 0.414025 0.411515 0.409708 0.408539 0.407867 0.407652 0.407572 0.407205 0.406707 -100 
-100 -100 0.533237 0.526619 0.513965 0.499519 0.483988 0.468781 0.454402 0.443005 0.434142 0.426670 0.419846 0.415001 0.411814 0.409191 0.406526 0.404553 0.403083 0.402206 0.401887 0.402079 0.402349 0.402146 0.401664 -100 
-100 -100 0.523334 0.515928 0.500873 0.486087 0.471548 0.456603 0.441497 0.429917 0.421008 0.413741 0.407283 0.402733 0.399634 0.397359 0.395340 0.393764 0.392680 0.392067 0.391963 0.392447 0.392981 0.392877 0.392362 -100 
-100 -100 0.502869 0.495601 0.480863 0.466745 0.453099 0.438634 0.423504 0.411891 0.403052 0.396118 0.390223 0.386266 0.383693 0.381868 0.380274 0.379100 0.378481 0.378036 0.377782 0.378153 0.378603 0.378461 0.377927 -100 
-100 -100 0.471478 0.465171 0.453453 0.441146 0.429388 0.415551 0.399890 0.387989 0.378953 0.372428 0.367497 0.364502 0.362802 0.361554 0.360479 0.359906 0.360913 0.360518 0.358670 0.358323 0.358205 0.357861 0.357318 -100 
-100 -100 0.440277 0.434197 0.423503 0.412996 0.404910 0.391703 0.373534 0.360616 0.351288 0.345158 0.341117 0.339189 0.338506 0.337859 0.337222 0.337542 0.341488 0.341079 0.336160 0.334566 0.333722 0.333111 0.332527 -100 
-100 -100 0.409144 0.402867 0.391007 0.383520 0.396426 0.383802 0.345909 0.330442 0.320089 0.314318 0.311033 0.310060 0.310389 0.310349 0.311021 0.314072 0.338118 0.337709 0.312601 0.307984 0.305631 0.304714 0.303952 -100 
-100 -100 0.371309 0.365323 0.354037 0.347179 0.360526 0.348811 0.312244 0.297699 0.288122 0.283001 0.280279 0.279750 0.280434 0.280654 0.281503 0.284657 0.308493 0.308191 0.283480 0.278889 0.276474 0.275547 0.274830 -100 
-100 -100 0.328368 0.323303 0.314556 0.306145 0.300285 0.289728 0.274610 0.264275 0.257155 0.252911 0.250587 0.249972 0.250335 0.250496 0.250572 0.251513 0.255745 0.255636 0.250978 0.249162 0.248002 0.247317 0.246859 -100 
-100 -100 0.297177 0.292821 0.285038 0.276343 0.268118 0.258384 0.247380 0.239384 0.233597 0.229991 0.227873 0.227058 0.227049 0.227166 0.227380 0.227960 0.229756 0.229802 0.227968 0.227048 0.226268 0.225743 0.225404 -100 
-100 -100 0.279966 0.275930 0.268566 0.259794 0.250434 0.241147 0.232234 0.225353 0.220293 0.217026 0.215023 0.214102 0.213886 0.213970 0.214223 0.214695 0.215348 0.215470 0.214978 0.214438 0.213894 0.213459 0.213186 -100 
-100 -100 -100 -100 -100 -100 -100 -100 -100 -100 -100 -100 -100 -100 -100 -100 -100 -100 -100 -100 -100 -100 -100 -100 -100 -100 
-100 -100 -100 -100 -100 -100 -100 -100 -100 -100 -100 -100 -100 -100 -100 -100 -100 -100 -100 -100 -100 -100 -100 -100 -100 -100 
-100 -100 -100 -100 -100 -100 -100 -100 -100 -100 -100 -100 -100 -100 -100 -100 -100 -100 -100 -100 -100 -100 -100 -100 -100 -100 
-100 -100 0.409032 0.403810 0.394020 0.381704 0.368051 0.355279 0.343916 0.335062 0.328355 0.323818 0.320879 0.319321 0.318955 0.317800 0.315671 0.314352 0.313427 0.312772 0.312237 0.311851 0.311544 0.311237 0.310988 -100 
-100 -100 0.417498 0.412226 0.402330 0.389906 0.376131 0.363223 0.351710 0.342711 0.335888 0.331307 0.328537 0.327639 0.329103 0.327944 0.323966 0.321939 0.320743 0.319965 0.319323 0.318856 0.318489 0.318124 0.317823 -100 
-100 -100 0.433331 0.427982 0.417877 0.405271 0.391276 0.378117 0.366308 0.357021 0.349971 0.345318 0.343044 0.344040 0.351613 0.350441 0.340296 0.336273 0.334361 0.333295 0.332367 0.331666 0.331115 0.330609 0.330204 -100 
-100 -100 0.452992 0.447626 0.437455 0.424714 0.410485 0.397006 0.384787 0.375066 0.367597 0.362611 0.360083 0.360935 0.368392 0.367203 0.357107 0.353119 0.351239 0.349951 0.348520 0.347327 0.346369 0.345618 0.345095 -100 
-100 -100 0.474850 0.469505 0.459411 0.446595 0.432150 0.418280 0.405530 0.395262 0.387213 0.381623 0.378071 0.376716 0.377963 0.376750 0.372887 0.371165 0.370463 0.369014 0.366503 0.364432 0.362790 0.361652 0.360981 -100 
-100 -100 0.496064 0.490718 0.480612 0.467686 0.452999 0.438711 0.425406 0.414567 0.405963 0.399825 0.395603 0.393227 0.392385 0.391177 0.389528 0.389242 0.390199 0.388503 0.383978 0.380587 0.378098 0.376522 0.375686 -100 
-100 -100 0.515989 0.510594 0.500386 0.487273 0.472319 0.457600 0.443715 0.432355 0.423249 0.416608 0.411807 0.408851 0.407224 0.406001 0.405401 0.406747 0.412514 0.410590 0.400815 0.395483 0.391997 0.390030 0.389046 -100 
-100 -100 0.532637 0.527132 0.516701 0.503279 0.487948 0.472841 0.458580 0.446896 0.437476 0.430390 0.424982 0.421452 0.419303 0.417780 0.417036 0.418225 0.423829 0.421792 0.411941 0.406542 0.403001 0.401005 0.400001 -100 
-100 -100 0.546158 0.540473 0.529718 0.515909 0.500137 0.484720 0.470348 0.458653 0.449338 0.441854 0.435557 0.431303 0.428676 0.426536 0.424605 0.423935 0.424485 0.422453 0.417681 0.414121 0.411506 0.409832 0.408927 -100 
-100 -100 0.555445 0.549581 0.538522 0.524370 0.508286 0.492699 0.478400 0.467026 0.458491 0.450734 0.443173 0.438290 0.435642 0.432898 0.429533 0.427496 0.426254 0.424314 0.421466 0.419192 0.417415 0.416139 0.415351 -100 
-100 -100 0.560536 0.554529 0.543216 0.528826 0.512557 0.496928 0.482927 0.472434 0.467178 0.459306 0.448442 0.443053 0.443591 0.440384 0.432594 0.429221 0.426923 0.425107 0.423334 0.421987 0.420968 0.420073 0.419381 -100 
-100 -100 0.560962 0.554851 0.543344 0.528837 0.512505 0.496819 0.482732 0.472176 0.466874 0.458948 0.447991 0.442504 0.442939 0.439631 0.431694 0.428137 0.425699 0.424101 0.422896 0.422152 0.421636 0.421042 0.420456 -100 
-100 -100 0.557048 0.550759 0.538885 0.524316 0.508083 0.492313 0.477717 0.466154 0.457505 0.449561 0.441679 0.436470 0.433488 0.430393 0.426507 0.423779 0.421787 0.420485 0.419715 0.419428 0.419300 0.418928 0.418446 -100 
-100 -100 0.549539 0.542859 0.530059 0.515349 0.499429 0.483730 0.468766 0.456738 0.447254 0.439442 0.432560 0.427702 0.424463 0.421689 0.418782 0.416560 0.414887 0.413877 0.413480 0.413632 0.413889 0.413703 0.413246 -100 
-100 -100 0.538949 0.531466 0.516252 0.501178 0.486228 0.470777 0.455049 0.442755 0.433071 0.425524 0.419278 0.414906 0.411875 0.409488 0.407211 0.405357 0.404052 0.403313 0.403157 0.403636 0.404190 0.404131 0.403655 -100 
-100 -100 0.517528 0.510189 0.495295 0.480889 0.466836 0.451886 0.436162 0.423864 0.414283 0.407127 0.401512 0.397791 0.395322 0.393411 0.391560 0.390102 0.389260 0.388713 0.388442 0.388849 0.389349 0.389283 0.388806 -100 
-100 -100 0.484931 0.478566 0.466717 0.454156 0.442034 0.427752 0.411568 0.399112 0.389550 0.382842 0.378064 0.375245 0.373628 0.372291 0.370977 0.370141 0.370960 0.370486 0.368653 0.368383 0.368350 0.368103 0.367637 -100 
-100 -100 0.452298 0.446200 0.435457 0.424753 0.416355 0.402741 0.384094 0.370703 0.360956 0.354684 0.350765 0.348997 0.348394 0.347668 0.346814 0.346897 0.350700 0.350240 0.345346 0.343854 0.343094 0.342598 0.342132 -100 
-100 -100 0.419623 0.413383 0.401581 0.393970 0.406679 0.393675 0.355253 0.339337 0.328601 0.322726 0.319597 0.318811 0.319239 0.319143 0.319626 0.322483 0.346477 0.346039 0.320897 0.316351 0.313995 0.313202 0.312654 -100 
-100 -100 0.380619 0.374665 0.363420 0.356419 0.369553 0.357472 0.320410 0.305459 0.295541 0.290350 0.287785 0.287433 0.288211 0.288402 0.289096 0.292088 0.315894 0.315590 0.290857 0.286344 0.283922 0.283125 0.282615 -100 
-100 -100 0.336968 0.331856 0.323008 0.314357 0.308168 0.297237 0.281735 0.271071 0.263702 0.259394 0.257162 0.256669 0.257103 0.257239 0.257199 0.258009 0.262183 0.262083 0.257487 0.255792 0.254725 0.254148 0.253790 -100 
-100 -100 0.305248 0.300790 0.292809 0.283807 0.275211 0.265095 0.253735 0.245460 0.239481 0.235809 0.233730 0.232984 0.233023 0.233125 0.233264 0.233759 0.235513 0.235578 0.233820 0.233015 0.232339 0.231901 0.231620 -100 
-100 -100 0.287735 0.283572 0.275963 0.266850 0.257094 0.247420 0.238166 0.231027 0.225799 0.222465 0.220474 0.219596 0.219414 0.219491 0.219694 0.220109 0.220734 0.220881 0.220464 0.220028 0.219583 0.219221 0.218989 -100 
-100 -100 -100 -100 -100 -100 -100 -100 -100 -100 -100 -100 -100 -100 -100 -100 -100 -100 -100 -100 -100 -100 -100 -100 -100 -100 
-100 -100 -100 -100 -100 -100 -100 -100 -100 -100 -100 -100 -100 -100 -100 -100 -100 -100 -100 -100 -100 -100 -100 -100 -100 -100 
-100 -100 -100 -100 -100 -100 -100 -100 -100 -100 -100 -100 -100 -100 -100 -100 -100 -100 -100 -100 -100 -100 -100 -100 -100 -100 
-100 -100 0.420827 0.415313 0.404953 0.392065 0.377835 0.364554 0.352713 0.343447 0.336361 0.331515 0.328249 0.326278 0.325111 0.323847 0.322279 0.321109 0.320196 0.319498 0.318916 0.318479 0.318111 0.317750 0.317466 -100 
-100 -100 0.429847 0.424212 0.413580 0.400499 0.386103 0.372667 0.360669 0.351251 0.344038 0.339115 0.335886 0.334156 0.333596 0.332312 0.330090 0.328606 0.327540 0.326745 0.326078 0.325580 0.325172 0.324763 0.324430 -100 
-100 -100 0.446951 0.441089 0.429730 0.416299 0.401597 0.387887 0.375585 0.365874 0.358401 0.353320 0.350178 0.349041 0.350309 0.348977 0.344808 0.342572 0.341160 0.340154 0.339261 0.338576 0.338030 0.337500 0.337066 -100 
-100 -100 0.467012 0.461128 0.449701 0.436134 0.421206 0.407181 0.394491 0.384373 0.376508 0.371099 0.367708 0.366431 0.367636 0.366228 0.361948 0.359625 0.358115 0.356863 0.355559 0.354461 0.353571 0.352823 0.352284 -100 
-100 -100 0.488318 0.482616 0.471792 0.458323 0.443261 0.428900 0.415746 0.405141 0.396782 0.390892 0.386916 0.384785 0.384081 0.382578 0.380015 0.378339 0.377108 0.375577 0.373543 0.371750 0.370280 0.369205 0.368551 -100 
-100 -100 0.509462 0.503852 0.493219 0.479739 0.464479 0.449750 0.436115 0.425012 0.416174 0.409817 0.405381 0.402821 0.401503 0.399903 0.397792 0.396462 0.395658 0.393795 0.390678 0.387979 0.385854 0.384417 0.383629 -100 
-100 -100 0.529501 0.523897 0.513277 0.499664 0.484130 0.469001 0.454881 0.443318 0.434097 0.427292 0.422369 0.419571 0.418220 0.416485 0.414208 0.413151 0.413464 0.411301 0.406405 0.402719 0.399986 0.398256 0.397350 -100 
-100 -100 0.546355 0.540677 0.529904 0.516041 0.500165 0.484646 0.470125 0.458198 0.448609 0.441340 0.435849 0.432517 0.430717 0.428685 0.426214 0.424985 0.425142 0.422853 0.417862 0.414112 0.411335 0.409568 0.408628 -100 
-100 -100 0.560022 0.554213 0.543204 0.529033 0.512798 0.496948 0.482163 0.470050 0.460199 0.452460 0.446210 0.441977 0.439196 0.436691 0.434059 0.432245 0.430994 0.428771 0.425393 0.422539 0.420328 0.418784 0.417880 -100 
-100 -100 0.569336 0.563394 0.552153 0.537709 0.521203 0.505147 0.490285 0.478236 0.468507 0.460416 0.453318 0.448286 0.444909 0.441934 0.438819 0.436474 0.434584 0.432524 0.430145 0.428204 0.426708 0.425492 0.424617 -100 
-100 -100 0.574293 0.568247 0.556824 0.542196 0.525527 0.509374 0.494559 0.482767 0.473825 0.465544 0.457308 0.451796 0.448570 0.445260 0.441179 0.438303 0.436057 0.434192 0.432551 0.431414 0.430692 0.429810 0.428903 -100 
-100 -100 0.574356 0.568244 0.556712 0.542012 0.525294 0.509076 0.494165 0.482288 0.473283 0.464954 0.456666 0.451099 0.447808 0.444449 0.440311 0.437354 0.435082 0.433424 0.432230 0.431594 0.431305 0.430688 0.429885 -100 
-100 -100 0.569489 0.563306 0.551648 0.536972 0.520345 0.504100 0.488936 0.476631 0.466713 0.458464 0.451183 0.445942 0.442307 0.439162 0.435888 0.433258 0.431180 0.429739 0.428851 0.428500 0.428377 0.427959 0.427386 -100 
-100 -100 0.559983 0.553661 0.541722 0.527120 0.510764 0.494647 0.479352 0.466811 0.456652 0.448639 0.442037 0.437350 0.434002 0.431191 0.428351 0.425961 0.424070 0.422846 0.422240 0.422183 0.422283 0.422034 0.421578 -100 
-100 -100 0.545195 0.538630 0.526027 0.511522 0.495729 0.479942 0.464607 0.452059 0.441975 0.434332 0.428389 0.424350 0.421527 0.419110 0.416591 0.414418 0.412759 0.411765 0.411403 0.411609 0.411930 0.411810 0.411404 -100 
-100 -100 0.522580 0.516184 0.503949 0.490067 0.475039 0.459803 0.444730 0.432382 0.422573 0.415391 0.410084 0.406704 0.404465 0.402501 0.400349 0.398511 0.397196 0.396415 0.396113 0.396345 0.396683 0.396597 0.396222 -100 
-100 -100 0.491496 0.485614 0.474731 0.462038 0.448245 0.433721 0.418867 0.406700 0.397203 0.390540 0.385956 0.383318 0.381767 0.380329 0.378661 0.377327 0.376700 0.376090 0.375409 0.375339 0.375425 0.375260 0.374917 -100 
-100 -100 0.457630 0.451973 0.441771 0.430321 0.418364 0.404600 0.389339 0.377052 0.367783 0.361652 0.357827 0.356034 0.355286 0.354386 0.353112 0.352350 0.352713 0.352230 0.350746 0.350130 0.349854 0.349562 0.349233 -100 
-100 -100 0.420240 0.414605 0.404775 0.394733 0.386851 0.373892 0.356103 0.343427 0.334333 0.328761 0.325681 0.324700 0.324758 0.324353 0.323554 0.323647 0.327459 0.327091 0.322326 0.320855 0.320093 0.319673 0.319327 -100 
-100 -100 0.380492 0.375119 0.365763 0.356356 0.349212 0.337177 0.320450 0.308731 0.300472 0.295578 0.293029 0.292438 0.292814 0.292702 0.292193 0.292557 0.296505 0.296299 0.291704 0.290231 0.289422 0.288994 0.288672 -100 
-100 -100 0.340330 0.335512 0.326907 0.317396 0.307781 0.296716 0.284475 0.274972 0.268160 0.263998 0.261758 0.261104 0.261285 0.261269 0.260967 0.261125 0.262200 0.262185 0.260914 0.260194 0.259721 0.259376 0.259120 -100 
-100 -100 0.309802 0.305402 0.297382 0.287882 0.277746 0.267414 0.257222 0.249327 0.243561 0.239944 0.237867 0.237056 0.236973 0.236994 0.236991 0.237236 0.237853 0.237978 0.237506 0.237148 0.236823 0.236542 0.236334 -100 
-100 -100 0.292798 0.288593 0.280842 0.271373 0.261047 0.251113 0.241949 0.234860 0.229655 0.226328 0.224344 0.223451 0.223223 0.223258 0.223401 0.223712 0.224132 0.224324 0.224217 0.224014 0.223765 0.223518 0.223338 -100 
-100 -100 -100 -100 -100 -100 -100 -100 -100 -100 -100 -100 -100 -100 -100 -100 -100 -100 -100 -100 -100 -100 -100 -100 -100 -100 
-100 -100 -100 -100 -100 -100 -100 -100 -100 -100 -100 -100 -100 -100 -100 -100 -100 -100 -100 -100 -100 -100 -100 -100 -100 -100 
-100 -100 -100 -100 -100 -100 -100 -100 -100 -100 -100 -100 -100 -100 -100 -100 -100 -100 -100 -100 -100 -100 -100 -100 -100 -100 
-100 -100 0.430466 0.424598 0.413548 0.400040 0.385258 0.371512 0.359266 0.349647 0.342242 0.337101 0.333534 0.331234 0.329643 0.328237 0.326791 0.325620 0.324659 0.323922 0.323339 0.322923 0.322568 0.322176 0.321843 -100 
-100 -100 0.440493 0.434346 0.422610 0.408727 0.393702 0.379777 0.367369 0.357603 0.350073 0.344843 0.341247 0.339007 0.337590 0.336142 0.334431 0.333090 0.332014 0.331199 0.330565 0.330137 0.329801 0.329382 0.328985 -100 
-100 -100 0.460234 0.453472 0.439651 0.425001 0.409515 0.395278 0.382565 0.372519 0.364735 0.359318 0.355656 0.353549 0.352645 0.351107 0.348681 0.346969 0.345647 0.344651 0.343851 0.343324 0.342962 0.342455 0.341917 -100 
-100 -100 0.480636 0.473846 0.459947 0.445163 0.429460 0.414923 0.401844 0.391418 0.383275 0.377549 0.373658 0.371444 0.370508 0.368834 0.366143 0.364186 0.362639 0.361366 0.360216 0.359347 0.358701 0.358010 0.357387 -100 
-100 -100 0.499859 0.493651 0.481734 0.467486 0.451825 0.437023 0.423532 0.412669 0.404098 0.397979 0.393730 0.391270 0.389911 0.388062 0.385418 0.383281 0.381539 0.379887 0.378138 0.376667 0.375460 0.374489 0.373828 -100 
-100 -100 0.520297 0.514376 0.503134 0.489107 0.473361 0.458253 0.444339 0.433047 0.424100 0.417611 0.413099 0.410726 0.409662 0.407619 0.404279 0.401617 0.399601 0.397497 0.395020 0.392865 0.391101 0.389828 0.389083 -100 
-100 -100 0.540144 0.534325 0.523307 0.509265 0.493310 0.477844 0.463496 0.451820 0.442668 0.435823 0.430946 0.428844 0.428761 0.426499 0.421722 0.418328 0.416194 0.413678 0.410319 0.407562 0.405354 0.403847 0.403008 -100 
-100 -100 0.556994 0.551152 0.540076 0.525853 0.509597 0.493748 0.478981 0.466910 0.457359 0.450047 0.444630 0.442032 0.441541 0.438999 0.434025 0.430460 0.428167 0.425516 0.422051 0.419229 0.416987 0.415432 0.414536 -100 
-100 -100 0.570614 0.564689 0.553453 0.538984 0.522399 0.506196 0.491076 0.478672 0.468590 0.460714 0.454512 0.450610 0.448275 0.445385 0.441459 0.438297 0.435819 0.433331 0.430572 0.428284 0.426496 0.425093 0.424138 -100 
-100 -100 0.579803 0.573784 0.562377 0.547682 0.530839 0.514397 0.499107 0.486612 0.476389 0.468071 0.461017 0.455989 0.452489 0.449270 0.445766 0.442873 0.440437 0.438226 0.436134 0.434622 0.433608 0.432470 0.431354 -100 
-100 -100 0.584524 0.578433 0.566899 0.552054 0.535054 0.518485 0.503147 0.490714 0.480673 0.472112 0.464344 0.458670 0.454749 0.451314 0.447709 0.444856 0.442458 0.440534 0.439090 0.438434 0.438476 0.437635 0.436150 -100 
-100 -100 0.584176 0.578057 0.566474 0.551591 0.534549 0.517910 0.502472 0.489938 0.479821 0.471224 0.463444 0.457745 0.453778 0.450364 0.446837 0.444033 0.441706 0.439986 0.438892 0.438628 0.439017 0.438401 0.437013 -100 
-100 -100 0.578527 0.572411 0.560837 0.546033 0.529090 0.512454 0.496857 0.484060 0.473590 0.465153 0.458033 0.452849 0.449071 0.445905 0.442750 0.440056 0.437822 0.436227 0.435256 0.434953 0.435019 0.434551 0.433723 -100 
-100 -100 0.567632 0.561530 0.549987 0.535381 0.518714 0.502254 0.486653 0.473751 0.463234 0.455137 0.448762 0.444369 0.441204 0.438390 0.435382 0.432721 0.430552 0.429077 0.428237 0.427973 0.427946 0.427609 0.427088 -100 
-100 -100 0.550626 0.544545 0.532999 0.518709 0.502554 0.486490 0.471093 0.458346 0.448045 0.440423 0.434821 0.431260 0.428828 0.426415 0.423536 0.420933 0.418892 0.417590 0.416931 0.416810 0.416859 0.416647 0.416280 -100 
-100 -100 0.526978 0.521092 0.509940 0.496237 0.480783 0.465324 0.450381 0.438019 0.428129 0.421035 0.416086 0.413183 0.411334 0.409352 0.406794 0.404479 0.402738 0.401675 0.401173 0.401159 0.401278 0.401147 0.400856 -100 
-100 -100 0.495828 0.490278 0.479902 0.467063 0.452623 0.437935 0.423518 0.411643 0.402266 0.395735 0.391407 0.389057 0.387701 0.386189 0.384170 0.382372 0.381201 0.380419 0.379909 0.379889 0.379983 0.379878 0.379631 -100 
-100 -100 0.460633 0.455323 0.445513 0.433596 0.420386 0.406544 0.392523 0.381091 0.372248 0.366317 0.362629 0.360901 0.360126 0.359079 0.357478 0.356167 0.355606 0.355083 0.354451 0.354348 0.354390 0.354280 0.354049 -100 
-100 -100 0.421198 0.416052 0.406718 0.395769 0.384712 0.371771 0.357363 0.346358 0.338082 0.332795 0.329771 0.328693 0.328568 0.327944 0.326708 0.325881 0.326788 0.326482 0.324789 0.324491 0.324407 0.324279 0.324030 -100 
-100 -100 0.380881 0.375975 0.367096 0.356773 0.346494 0.334483 0.321108 0.311070 0.303640 0.299020 0.296488 0.295747 0.295899 0.295569 0.294676 0.294190 0.295361 0.295254 0.293695 0.293430 0.293342 0.293216 0.292978 -100 
-100 -100 0.341901 0.337321 0.328936 0.318888 0.308044 0.296923 0.285922 0.277301 0.270951 0.266956 0.264723 0.263961 0.263972 0.263811 0.263327 0.263109 0.263446 0.263517 0.263202 0.263152 0.263146 0.263031 0.262842 -100 
-100 -100 0.312376 0.308038 0.300021 0.290178 0.279433 0.268977 0.259211 0.251659 0.246087 0.242548 0.240485 0.239630 0.239459 0.239396 0.239284 0.239345 0.239684 0.239869 0.239820 0.239833 0.239802 0.239681 0.239527 -100 
-100 -100 0.295818 0.291598 0.283762 0.274033 0.263346 0.253250 0.244162 0.237171 0.232027 0.228734 0.226767 0.225866 0.225602 0.225584 0.225652 0.225854 0.226169 0.226406 0.226506 0.226535 0.226486 0.226357 0.226223 -100 
-100 -100 -100 -100 -100 -100 -100 -100 -100 -100 -100 -100 -100 -100 -100 -100 -100 -100 -100 -100 -100 -100 -100 -100 -100 -100 
-100 -100 -100 -100 -100 -100 -100 -100 -100 -100 -100 -100 -100 -100 -100 -100 -100 -100 -100 -100 -100 -100 -100 -100 -100 -100 
-100 -100 -100 -100 -100 -100 -100 -100 -100 -100 -100 -100 -100 -100 -100 -100 -100 -100 -100 -100 -100 -100 -100 -100 -100 -100 
-100 -100 0.438974 0.432687 0.420529 0.406371 0.391056 0.376917 0.364329 0.354422 0.346735 0.341308 0.337425 0.334827 0.332921 0.331341 0.329833 0.328571 0.327522 0.326735 0.326153 0.325771 0.325459 0.325040 0.324635 -100 
-100 -100 0.451308 0.444385 0.430272 0.415355 0.399656 0.385305 0.372558 0.362519 0.354726 0.349210 0.345267 0.342665 0.340790 0.339146 0.337468 0.336056 0.334893 0.334038 0.333440 0.333112 0.332914 0.332487 0.331972 -100 
-100 -100 0.480126 0.471366 0.449408 0.432419 0.415791 0.401049 0.387991 0.377701 0.369696 0.363994 0.359909 0.357291 0.355518 0.353744 0.351675 0.349960 0.348558 0.347536 0.346836 0.346525 0.346507 0.346027 0.345244 -100 
-100 -100 0.500822 0.492017 0.469981 0.452836 0.435986 0.420954 0.407554 0.396917 0.388593 0.382611 0.378323 0.375648 0.373911 0.371952 0.369446 0.367337 0.365605 0.364279 0.363261 0.362655 0.362390 0.361758 0.360908 -100 
-100 -100 0.511517 0.504505 0.490168 0.474853 0.458518 0.443324 0.429572 0.418548 0.409913 0.403607 0.399071 0.396495 0.395103 0.392907 0.389543 0.386767 0.384534 0.382740 0.381153 0.379935 0.378999 0.378113 0.377385 -100 
-100 -100 0.529867 0.523520 0.511209 0.496528 0.480271 0.464833 0.450715 0.439353 0.430540 0.423962 0.419273 0.417276 0.417181 0.414724 0.409500 0.405479 0.402519 0.400157 0.397941 0.396103 0.394603 0.393446 0.392709 -100 
-100 -100 0.549058 0.542946 0.531347 0.516808 0.500428 0.484677 0.470239 0.458670 0.451209 0.444393 0.438251 0.437300 0.441139 0.438411 0.428578 0.422708 0.418857 0.415949 0.413129 0.410815 0.408928 0.407564 0.406760 -100 
-100 -100 0.565722 0.559648 0.548130 0.533486 0.516846 0.500723 0.485862 0.473884 0.466025 0.458749 0.452079 0.450657 0.454105 0.451118 0.441110 0.435079 0.431068 0.428016 0.425079 0.422698 0.420791 0.419370 0.418477 -100 
-100 -100 0.579045 0.572955 0.561409 0.546603 0.529676 0.513187 0.497847 0.485333 0.475347 0.467405 0.461113 0.457681 0.456421 0.453179 0.447389 0.442888 0.439462 0.436694 0.434177 0.432236 0.430823 0.429507 0.428411 -100 
-100 -100 0.587916 0.581787 0.570163 0.555199 0.538045 0.521305 0.505735 0.493020 0.482658 0.474193 0.467022 0.462059 0.458774 0.455307 0.451047 0.447524 0.444590 0.442215 0.440299 0.439204 0.438859 0.437771 0.436170 -100 
-100 -100 0.592283 0.586126 0.574444 0.559381 0.542091 0.525216 0.509550 0.496815 0.486366 0.477621 0.469863 0.464076 0.459874 0.456283 0.452637 0.449565 0.446950 0.444957 0.443747 0.443798 0.445386 0.444577 0.441745 -100 
-100 -100 0.591536 0.585385 0.573710 0.558642 0.541322 0.524380 0.508606 0.495751 0.485202 0.476435 0.468705 0.462912 0.458649 0.455145 0.451724 0.448816 0.446342 0.444552 0.443631 0.443996 0.445863 0.445246 0.442507 -100 
-100 -100 0.585305 0.579199 0.567609 0.552657 0.535443 0.518515 0.502617 0.489532 0.478783 0.470228 0.463151 0.458030 0.454255 0.451040 0.447779 0.444899 0.442458 0.440706 0.439686 0.439540 0.440054 0.439533 0.438202 -100 
-100 -100 0.573564 0.567543 0.556116 0.541415 0.524480 0.507749 0.491904 0.478759 0.468022 0.459885 0.453681 0.449559 0.446621 0.443787 0.440513 0.437529 0.435061 0.433347 0.432307 0.431911 0.431871 0.431448 0.430762 -100 
-100 -100 0.555337 0.549447 0.538267 0.523964 0.507525 0.491229 0.475712 0.462803 0.452361 0.444780 0.439475 0.436366 0.434372 0.431952 0.428624 0.425555 0.423123 0.421533 0.420618 0.420247 0.420105 0.419806 0.419423 -100 
-100 -100 0.530895 0.525221 0.514458 0.500733 0.484970 0.469324 0.454380 0.441970 0.432022 0.425016 0.420384 0.417943 0.416536 0.414534 0.411489 0.408673 0.406515 0.405194 0.404510 0.404307 0.404268 0.404097 0.403842 -100 
-100 -100 0.499237 0.493843 0.483663 0.470683 0.455813 0.440993 0.426807 0.415074 0.405779 0.399354 0.395249 0.393199 0.392098 0.390520 0.388088 0.385838 0.384198 0.383254 0.382846 0.382862 0.383000 0.382940 0.382741 -100 
-100 -100 0.463029 0.457896 0.448256 0.436078 0.422205 0.408304 0.394908 0.383927 0.375356 0.369565 0.366000 0.364414 0.363747 0.362575 0.360571 0.358792 0.357642 0.357065 0.356907 0.357149 0.357488 0.357524 0.357328 -100 
-100 -100 0.422292 0.417391 0.408261 0.396880 0.384151 0.371223 0.358612 0.348458 0.340727 0.335629 0.332650 0.331630 0.331548 0.330750 0.328973 0.327507 0.326862 0.326587 0.326524 0.326945 0.327485 0.327588 0.327332 -100 
-100 -100 0.381513 0.376842 0.368156 0.357401 0.345477 0.333491 0.321903 0.312720 0.305838 0.301399 0.298883 0.298160 0.298328 0.297829 0.296428 0.295351 0.295033 0.294994 0.295077 0.295566 0.296133 0.296251 0.296002 -100 
-100 -100 0.343012 0.338557 0.330264 0.319942 0.308480 0.297332 0.286964 0.278818 0.272760 0.268874 0.266655 0.265885 0.265876 0.265594 0.264835 0.264299 0.264199 0.264334 0.264601 0.265030 0.265440 0.265514 0.265347 -100 
-100 -100 0.313945 0.309641 0.301615 0.291584 0.280482 0.269952 0.260435 0.253077 0.247635 0.244146 0.242091 0.241229 0.241031 0.240891 0.240622 0.240511 0.240633 0.240865 0.241141 0.241447 0.241686 0.241697 0.241572 -100 
-100 -100 0.297614 0.293386 0.285498 0.275619 0.264717 0.254519 0.245468 0.238531 0.233428 0.230154 0.228194 0.227292 0.227009 0.226941 0.226916 0.227015 0.227246 0.227518 0.227782 0.228002 0.228129 0.228098 0.227995 -100 
-100 -100 -100 -100 -100 -100 -100 -100 -100 -100 -100 -100 -100 -100 -100 -100 -100 -100 -100 -100 -100 -100 -100 -100 -100 -100 
-100 -100 -100 -100 -100 -100 -100 -100 -100 -100 -100 -100 -100 -100 -100 -100 -100 -100 -100 -100 -100 -100 -100 -100 -100 -100 
-100 -100 -100 -100 -100 -100 -100 -100 -100 -100 -100 -100 -100 -100 -100 -100 -100 -100 -100 -100 -100 -100 -100 -100 -100 -100 
-100 -100 0.444015 0.437613 0.425249 0.410845 0.395273 0.380897 0.368100 0.358005 0.350122 0.344426 0.340212 0.337328 0.335188 0.333404 0.331700 0.330276 0.329109 0.328248 0.327627 0.327230 0.326907 0.326448 0.325994 -100 
-100 -100 0.456490 0.449439 0.435095 0.419911 0.403945 0.389363 0.376428 0.366244 0.358311 0.352538 0.348235 0.345336 0.343219 0.341349 0.339436 0.337817 0.336510 0.335578 0.334961 0.334653 0.334483 0.334030 0.333453 -100 
-100 -100 0.485554 0.476641 0.454416 0.437122 0.420207 0.405241 0.392035 0.381670 0.373639 0.367699 0.363177 0.360223 0.358150 0.356117 0.353792 0.351816 0.350235 0.349135 0.348442 0.348203 0.348272 0.347786 0.346927 -100 
-100 -100 0.506563 0.497577 0.475220 0.457721 0.440550 0.425295 0.411765 0.401085 0.392764 0.386564 0.381827 0.378795 0.376725 0.374485 0.371695 0.369293 0.367355 0.365953 0.364957 0.364443 0.364281 0.363667 0.362753 -100 
-100 -100 0.517709 0.510456 0.495696 0.479956 0.463261 0.447822 0.433935 0.422867 0.414209 0.407687 0.402741 0.399799 0.398083 0.395580 0.391894 0.388822 0.386385 0.384505 0.382932 0.381797 0.380951 0.380088 0.379328 -100 
-100 -100 0.536660 0.529980 0.517088 0.501867 0.485190 0.469485 0.455243 0.443874 0.435088 0.428300 0.423157 0.420736 0.420273 0.417489 0.411943 0.407632 0.404473 0.402019 0.399806 0.398041 0.396615 0.395489 0.394747 -100 
-100 -100 0.556482 0.549934 0.537559 0.522351 0.505488 0.489456 0.474921 0.463416 0.456126 0.449111 0.442385 0.440937 0.444364 0.441298 0.431153 0.425003 0.421004 0.417996 0.415112 0.412851 0.411019 0.409688 0.408891 -100 
-100 -100 0.573136 0.566641 0.554363 0.539061 0.521937 0.505536 0.490571 0.478646 0.470951 0.463496 0.456272 0.454382 0.457442 0.454145 0.443846 0.437546 0.433383 0.430224 0.427198 0.424838 0.422952 0.421554 0.420668 -100 
-100 -100 0.585809 0.579417 0.567336 0.552026 0.534693 0.517933 0.502443 0.489890 0.479921 0.471811 0.465155 0.461393 0.459857 0.456359 0.450302 0.445550 0.441929 0.439030 0.436438 0.434472 0.433040 0.431713 0.430610 -100 
-100 -100 0.594018 0.587699 0.575732 0.560406 0.542921 0.525924 0.510175 0.497364 0.486961 0.478345 0.470913 0.465737 0.462294 0.458635 0.454129 0.450380 0.447253 0.444727 0.442691 0.441506 0.441086 0.439950 0.438327 -100 
-100 -100 0.597864 0.591591 0.579690 0.564360 0.546792 0.529675 0.513823 0.500981 0.490488 0.481614 0.473646 0.467733 0.463511 0.459785 0.455863 0.452567 0.449751 0.447586 0.446215 0.446120 0.447580 0.446693 0.443827 -100 
-100 -100 0.596721 0.590502 0.578676 0.563394 0.545821 0.528651 0.512682 0.499696 0.489079 0.480205 0.472326 0.466475 0.462250 0.458659 0.454991 0.451872 0.449194 0.447223 0.446111 0.446288 0.447987 0.447278 0.444501 -100 
-100 -100 0.590134 0.583981 0.572283 0.557148 0.539699 0.522542 0.506436 0.493179 0.482311 0.473664 0.466527 0.461418 0.457682 0.454411 0.450983 0.447921 0.445287 0.443341 0.442110 0.441751 0.442079 0.441453 0.440086 -100 
-100 -100 0.577973 0.571929 0.560437 0.545574 0.528409 0.511455 0.495411 0.482081 0.471200 0.462994 0.456807 0.452763 0.449891 0.447022 0.443606 0.440443 0.437780 0.435865 0.434606 0.433983 0.433747 0.433219 0.432509 -100 
-100 -100 0.559188 0.553310 0.542134 0.527697 0.511032 0.494531 0.478851 0.465780 0.455202 0.447578 0.442337 0.439343 0.437445 0.435000 0.431520 0.428263 0.425630 0.423850 0.422734 0.422152 0.421827 0.421444 0.421052 -100 
-100 -100 0.534204 0.528567 0.517837 0.503995 0.488016 0.472204 0.457152 0.444631 0.434580 0.427550 0.422977 0.420632 0.419297 0.417264 0.414064 0.411057 0.408700 0.407232 0.406418 0.406085 0.405935 0.405726 0.405471 -100 
-100 -100 0.501993 0.496639 0.486487 0.473405 0.458342 0.443403 0.429199 0.417451 0.408134 0.401686 0.397574 0.395544 0.394442 0.392795 0.390213 0.387776 0.385955 0.384926 0.384527 0.384578 0.384773 0.384733 0.384512 -100 
-100 -100 0.465039 0.459980 0.450414 0.438153 0.424084 0.410127 0.396859 0.386012 0.377542 0.371733 0.368061 0.366390 0.365637 0.364356 0.362192 0.360219 0.358884 0.358299 0.358330 0.358825 0.359451 0.359575 0.359292 -100 
-100 -100 0.423510 0.418729 0.409732 0.398277 0.385296 0.372369 0.360077 0.350225 0.342773 0.337671 0.334443 0.333231 0.332987 0.332049 0.330099 0.328417 0.327503 0.327287 0.327658 0.328563 0.329702 0.329949 0.329439 -100 
-100 -100 0.382304 0.377760 0.369213 0.358396 0.346229 0.334266 0.323008 0.314134 0.307529 0.303096 0.300325 0.299395 0.299383 0.298756 0.297201 0.295931 0.295364 0.295415 0.295951 0.296940 0.298109 0.298388 0.297891 -100 
-100 -100 0.343808 0.339425 0.331210 0.320839 0.309234 0.298079 0.287873 0.279893 0.273964 0.270065 0.267705 0.266797 0.266663 0.266281 0.265413 0.264753 0.264544 0.264745 0.265273 0.266029 0.266782 0.266975 0.266729 -100 
-100 -100 0.314821 0.310544 0.302538 0.292458 0.281258 0.270689 0.261217 0.253913 0.248512 0.245000 0.242864 0.241919 0.241644 0.241436 0.241096 0.240909 0.240975 0.241250 0.241678 0.242176 0.242606 0.242696 0.242552 -100 
-100 -100 0.298535 0.294311 0.286412 0.276481 0.265496 0.255243 0.246177 0.239239 0.234134 0.230833 0.228822 0.227868 0.227533 0.227418 0.227344 0.227392 0.227593 0.227894 0.228251 0.228591 0.228832 0.228856 0.228757 -100 
-100 -100 -100 -100 -100 -100 -100 -100 -100 -100 -100 -100 -100 -100 -100 -100 -100 -100 -100 -100 -100 -100 -100 -100 -100 -100 
-100 -100 -100 -100 -100 -100 -100 -100 -100 -100 -100 -100 -100 -100 -100 -100 -100 -100 -100 -100 -100 -100 -100 -100 -100 -100 
-100 -100 -100 -100 -100 -100 -100 -100 -100 -100 -100 -100 -100 -100 -100 -100 -100 -100 -100 -100 -100 -100 -100 -100 -100 -100 
-100 -100 0.446205 0.439984 0.428292 0.414029 0.398451 0.383993 0.371122 0.360977 0.353044 0.347110 0.342501 0.339345 0.337046 0.335026 0.332971 0.331286 0.329953 0.329000 0.328323 0.327900 0.327558 0.327059 0.326558 -100 
-100 -100 0.456670 0.450125 0.437676 0.422975 0.407124 0.392505 0.379556 0.369429 0.361622 0.355637 0.350840 0.347691 0.345507 0.343376 0.340953 0.338947 0.337416 0.336375 0.335711 0.335406 0.335234 0.334747 0.334127 -100 
-100 -100 0.477215 0.469977 0.455304 0.439722 0.423351 0.408446 0.395342 0.385245 0.377747 0.371632 0.366318 0.363078 0.361104 0.358771 0.355658 0.353141 0.351264 0.350034 0.349300 0.349083 0.349113 0.348603 0.347765 -100 
-100 -100 0.498679 0.491297 0.476349 0.460470 0.443785 0.428564 0.415149 0.404777 0.397040 0.390658 0.385063 0.381636 0.379540 0.376986 0.373523 0.370675 0.368515 0.366998 0.365950 0.365457 0.365264 0.364623 0.363730 -100 
-100 -100 0.519491 0.512480 0.499136 0.483517 0.466709 0.451155 0.437298 0.426422 0.418031 0.411271 0.405561 0.401927 0.399523 0.396736 0.393121 0.390068 0.387722 0.385811 0.384114 0.382953 0.382093 0.381200 0.380403 -100 
-100 -100 0.542210 0.535119 0.521792 0.505937 0.488811 0.472878 0.458643 0.447478 0.438914 0.431795 0.425612 0.421838 0.419595 0.416549 0.412224 0.408682 0.406138 0.403765 0.401243 0.399343 0.397840 0.396669 0.395892 -100 
-100 -100 0.564651 0.557214 0.543250 0.526841 0.509249 0.492906 0.478379 0.467176 0.459345 0.451895 0.444439 0.440568 0.439111 0.435802 0.430078 0.425901 0.423644 0.420836 0.416984 0.414354 0.412315 0.410907 0.410084 -100 
-100 -100 0.581508 0.574079 0.560104 0.543550 0.525671 0.508937 0.493964 0.482334 0.474094 0.466215 0.458302 0.454023 0.452248 0.448731 0.442866 0.438564 0.436156 0.433176 0.429137 0.426339 0.424173 0.422675 0.421793 -100 
-100 -100 0.592510 0.585504 0.572325 0.556136 0.538217 0.521164 0.505631 0.493252 0.483501 0.475110 0.467508 0.462483 0.459281 0.455607 0.450840 0.446933 0.443951 0.441079 0.438022 0.435668 0.433833 0.432399 0.431422 -100 
-100 -100 0.599267 0.592599 0.580006 0.564128 0.546219 0.528981 0.513174 0.500496 0.490330 0.481554 0.473515 0.467777 0.463853 0.460054 0.455707 0.452114 0.449111 0.446452 0.443982 0.442208 0.440975 0.439695 0.438511 -100 
-100 -100 0.602185 0.595713 0.583458 0.567771 0.549897 0.532589 0.516718 0.504087 0.494140 0.485189 0.476584 0.470513 0.466761 0.462911 0.458203 0.454579 0.451553 0.449110 0.447171 0.446080 0.445744 0.444666 0.443074 -100 
-100 -100 0.600572 0.594217 0.582152 0.566608 0.548791 0.531442 0.515438 0.502628 0.492524 0.483594 0.475176 0.469306 0.465704 0.462010 0.457458 0.453925 0.450969 0.448685 0.447002 0.446177 0.446075 0.445162 0.443654 -100 
-100 -100 0.593724 0.587465 0.575577 0.560215 0.542535 0.525193 0.508973 0.495712 0.484967 0.476246 0.468875 0.463726 0.460189 0.456855 0.453074 0.449801 0.446973 0.444789 0.443168 0.442215 0.441710 0.440918 0.439982 -100 
-100 -100 0.581405 0.575262 0.563591 0.548508 0.531113 0.513964 0.497761 0.484322 0.473392 0.465088 0.458758 0.454623 0.451748 0.448839 0.445330 0.442116 0.439342 0.437260 0.435738 0.434769 0.434124 0.433468 0.432877 -100 
-100 -100 0.562408 0.556435 0.545095 0.530450 0.513565 0.496869 0.481017 0.467800 0.457101 0.449353 0.443983 0.440824 0.439085 0.436604 0.432890 0.429695 0.427013 0.425123 0.423838 0.423054 0.422532 0.422051 0.421657 -100 
-100 -100 0.537093 0.531375 0.520518 0.506516 0.490366 0.474380 0.459168 0.446510 0.436347 0.429174 0.424431 0.421873 0.420641 0.418556 0.415157 0.412238 0.409867 0.408332 0.407432 0.407018 0.406821 0.406546 0.406231 -100 
-100 -100 0.504359 0.498975 0.488778 0.475630 0.460497 0.445446 0.431110 0.419276 0.409946 0.403351 0.398940 0.396648 0.395323 0.393600 0.391061 0.388669 0.386836 0.385798 0.385445 0.385595 0.386005 0.385955 0.385537 -100 
-100 -100 0.466797 0.461769 0.452267 0.440067 0.426070 0.412074 0.398706 0.387874 0.379588 0.373622 0.369430 0.367373 0.366319 0.364921 0.362771 0.360812 0.359465 0.358937 0.359180 0.360054 0.361351 0.361523 0.360741 -100 
-100 -100 0.424677 0.419977 0.411156 0.399901 0.387272 0.374375 0.361917 0.352245 0.345665 0.340391 0.335906 0.334061 0.333325 0.332227 0.330332 0.328682 0.327747 0.327662 0.328512 0.330229 0.333142 0.333488 0.331548 -100 
-100 -100 0.383081 0.378622 0.370269 0.359677 0.347892 0.335970 0.324560 0.315877 0.310150 0.305545 0.301537 0.299986 0.299491 0.298700 0.297205 0.295976 0.295406 0.295588 0.296604 0.298400 0.301339 0.301712 0.299802 -100 
-100 -100 0.344359 0.340041 0.331954 0.321724 0.310272 0.299137 0.288880 0.280955 0.275239 0.271212 0.268365 0.267101 0.266685 0.266189 0.265335 0.264687 0.264491 0.264776 0.265548 0.266699 0.268123 0.268382 0.267672 -100 
-100 -100 0.315260 0.311020 0.303084 0.293074 0.281940 0.271367 0.261849 0.254537 0.249187 0.245580 0.243191 0.242050 0.241615 0.241333 0.240980 0.240791 0.240862 0.241183 0.241735 0.242409 0.243114 0.243238 0.242924 -100 
-100 -100 0.298922 0.294717 0.286852 0.276950 0.265981 0.255708 0.246601 0.239631 0.234501 0.231125 0.228980 0.227904 0.227471 0.227304 0.227212 0.227256 0.227460 0.227784 0.228198 0.228617 0.228955 0.228995 0.228847 -100 
-100 -100 -100 -100 -100 -100 -100 -100 -100 -100 -100 -100 -100 -100 -100 -100 -100 -100 -100 -100 -100 -100 -100 -100 -100 -100 
-100 -100 -100 -100 -100 -100 -100 -100 -100 -100 -100 -100 -100 -100 -100 -100 -100 -100 -100 -100 -100 -100 -100 -100 -100 -100 
-100 -100 -100 -100 -100 -100 -100 -100 -100 -100 -100 -100 -100 -100 -100 -100 -100 -100 -100 -100 -100 -100 -100 -100 -100 -100 
-100 -100 0.448044 0.441924 0.430475 0.416302 0.400739 0.386274 0.373437 0.363403 0.355650 0.349546 0.344491 0.341146 0.338861 0.336613 0.334042 0.331969 0.330435 0.329399 0.328714 0.328358 0.328123 0.327610 0.327001 -100 
-100 -100 0.457839 0.451520 0.439672 0.425194 0.409411 0.394829 0.382019 0.372244 0.365069 0.358964 0.353416 0.350110 0.348170 0.345777 0.342503 0.339854 0.338007 0.336856 0.336214 0.336073 0.336132 0.335643 0.334833 -100 
-100 -100 0.476376 0.469683 0.456862 0.441830 0.425637 0.410839 0.398073 0.388836 0.383075 0.376909 0.369947 0.366420 0.365053 0.362406 0.357890 0.354385 0.352052 0.350679 0.350001 0.350077 0.350498 0.350000 0.348868 -100 
-100 -100 0.498463 0.491508 0.478213 0.462723 0.446120 0.430968 0.417908 0.408466 0.402554 0.396117 0.388764 0.384919 0.383309 0.380444 0.375703 0.371991 0.369480 0.367845 0.366811 0.366581 0.366757 0.366119 0.364936 -100 
-100 -100 0.523049 0.515803 0.502251 0.486249 0.469166 0.453528 0.439884 0.429619 0.422258 0.415351 0.408380 0.404066 0.401436 0.398398 0.394412 0.391194 0.389013 0.387082 0.385159 0.384029 0.383316 0.382392 0.381407 -100 
-100 -100 0.549396 0.541349 0.526348 0.509245 0.491439 0.475281 0.461260 0.450817 0.443470 0.436089 0.428095 0.422837 0.419445 0.416186 0.412504 0.409749 0.408369 0.406098 0.402701 0.400482 0.398876 0.397625 0.396745 -100 
-100 -100 0.575764 0.566576 0.549345 0.530741 0.512053 0.495385 0.481243 0.471342 0.466275 0.458462 0.447326 0.440744 0.436863 0.433358 0.429597 0.427530 0.428954 0.426351 0.419434 0.415773 0.413320 0.411766 0.410874 -100 
-100 -100 0.592689 0.583478 0.566188 0.547398 0.528395 0.511317 0.496723 0.486401 0.480940 0.472713 0.461128 0.454143 0.449966 0.446279 0.442411 0.440266 0.441575 0.438789 0.431625 0.427716 0.425053 0.423387 0.422470 -100 
-100 -100 0.600126 0.592038 0.576912 0.559307 0.540604 0.523269 0.507929 0.496289 0.487787 0.479172 0.469791 0.463280 0.459027 0.455220 0.451159 0.448170 0.446431 0.443624 0.439517 0.436565 0.434306 0.432726 0.431795 -100 
-100 -100 0.604098 0.596886 0.583335 0.566686 0.548295 0.530877 0.515249 0.503206 0.494065 0.485198 0.475983 0.469569 0.465764 0.461840 0.457020 0.453453 0.450717 0.447959 0.444935 0.442587 0.440751 0.439314 0.438338 -100 
-100 -100 0.605508 0.598765 0.586042 0.569931 0.551768 0.534382 0.518808 0.507083 0.498787 0.489862 0.479829 0.473639 0.471736 0.467733 0.460695 0.456204 0.452882 0.450181 0.447739 0.445897 0.444567 0.443305 0.442236 -100 
-100 -100 0.603249 0.596730 0.584386 0.568564 0.550540 0.533139 0.517408 0.505436 0.496899 0.488014 0.478310 0.472473 0.470849 0.467016 0.460041 0.455533 0.452176 0.449600 0.447447 0.445887 0.444799 0.443699 0.442712 -100 
-100 -100 0.596189 0.589798 0.577685 0.562086 0.544210 0.526767 0.510623 0.497724 0.487610 0.478875 0.470922 0.465689 0.462791 0.459384 0.454732 0.451057 0.448017 0.445628 0.443680 0.442249 0.441185 0.440239 0.439506 -100 
-100 -100 0.583867 0.577587 0.565686 0.550360 0.532758 0.515464 0.499199 0.485815 0.475043 0.466672 0.460076 0.455840 0.453145 0.450207 0.446422 0.443102 0.440244 0.438037 0.436305 0.435057 0.434116 0.433341 0.432790 -100 
-100 -100 0.564870 0.558751 0.547173 0.532285 0.515196 0.498335 0.482351 0.469051 0.458313 0.450456 0.444920 0.441655 0.440290 0.437793 0.433661 0.430470 0.427769 0.425812 0.424401 0.423469 0.422814 0.422241 0.421802 -100 
-100 -100 0.539372 0.533529 0.522478 0.508293 0.492001 0.475867 0.460497 0.447724 0.437495 0.430182 0.425232 0.422520 0.421586 0.419473 0.415710 0.412827 0.410468 0.408906 0.407960 0.407528 0.407370 0.407029 0.406573 -100 
-100 -100 0.506230 0.500785 0.490514 0.477334 0.462225 0.447086 0.432571 0.420667 0.411422 0.404661 0.399825 0.397253 0.395803 0.394020 0.391449 0.389082 0.387269 0.386253 0.385989 0.386375 0.387265 0.387192 0.386313 -100 
-100 -100 0.468186 0.463177 0.453759 0.441744 0.428066 0.414068 0.400455 0.389715 0.382001 0.375841 0.370676 0.368103 0.366806 0.365295 0.363073 0.361080 0.359746 0.359311 0.359875 0.361529 0.364415 0.364626 0.362478 -100 
-100 -100 0.425626 0.421014 0.412440 0.401654 0.390102 0.377293 0.364140 0.354910 0.350392 0.344895 0.337864 0.334987 0.333804 0.332527 0.330527 0.328807 0.327891 0.328001 0.329568 0.333131 0.340548 0.340999 0.335072 -100 
-100 -100 0.383677 0.379324 0.371250 0.361160 0.350465 0.338650 0.326574 0.318329 0.314644 0.309824 0.303312 0.300759 0.299835 0.298863 0.297251 0.295943 0.295392 0.295766 0.297488 0.301091 0.308490 0.308968 0.303110 -100 
-100 -100 0.344676 0.340440 0.332544 0.322613 0.311566 0.300499 0.290051 0.282235 0.277082 0.272886 0.269131 0.267400 0.266761 0.266145 0.265194 0.264487 0.264299 0.264683 0.265771 0.267663 0.270602 0.270909 0.268917 -100 
-100 -100 0.315395 0.311207 0.303386 0.293542 0.282593 0.272053 0.262444 0.255121 0.249890 0.246159 0.243395 0.242020 0.241454 0.241097 0.240686 0.240472 0.240550 0.240910 0.241581 0.242505 0.243682 0.243811 0.243091 -100 
-100 -100 0.298965 0.294796 0.287001 0.277195 0.266315 0.256056 0.246898 0.239889 0.234745 0.231270 0.228939 0.227717 0.227191 0.226970 0.226846 0.226882 0.227091 0.227426 0.227872 0.228363 0.228822 0.228846 0.228572 -100 
-100 -100 -100 -100 -100 -100 -100 -100 -100 -100 -100 -100 -100 -100 -100 -100 -100 -100 -100 -100 -100 -100 -100 -100 -100 -100 
-100 -100 -100 -100 -100 -100 -100 -100 -100 -100 -100 -100 -100 -100 -100 -100 -100 -100 -100 -100 -100 -100 -100 -100 -100 -100 
-100 -100 -100 -100 -100 -100 -100 -100 -100 -100 -100 -100 -100 -100 -100 -100 -100 -100 -100 -100 -100 -100 -100 -100 -100 -100 
-100 -100 0.449551 0.443455 0.432088 0.417926 0.402359 0.387905 0.375168 0.365384 0.358155 0.351947 0.346244 0.342741 0.340688 0.338269 0.335052 0.332589 0.330879 0.329798 0.329141 0.328917 0.328877 0.328374 0.327619 -100 
-100 -100 0.459192 0.452924 0.441256 0.426814 0.411040 0.396512 0.383963 0.374880 0.369227 0.363076 0.356058 0.352493 0.351140 0.348538 0.344104 0.340751 0.338602 0.337378 0.336798 0.336921 0.337363 0.336897 0.335805 -100 
-100 -100 0.477223 0.470649 0.458381 0.443442 0.427289 0.412627 0.400502 0.393042 0.391602 0.385490 0.374597 0.370297 0.372044 0.369105 0.360534 0.355802 0.352940 0.351457 0.350858 0.351379 0.352455 0.351996 0.350381 -100 
-100 -100 0.500068 0.493087 0.480080 0.464487 0.447809 0.432751 0.420349 0.412762 0.411279 0.404895 0.393487 0.388738 0.390169 0.387022 0.378313 0.373501 0.370641 0.368919 0.367838 0.367994 0.368777 0.368170 0.366516 -100 
-100 -100 0.527394 0.519622 0.505159 0.488450 0.470967 0.455244 0.441976 0.432785 0.427919 0.420950 0.411455 0.406313 0.403869 0.400648 0.395927 0.392540 0.391089 0.389160 0.386455 0.385295 0.384793 0.383847 0.382588 -100 
-100 -100 0.557801 0.548414 0.530877 0.512098 0.493458 0.477068 0.463455 0.454314 0.450238 0.442689 0.431077 0.424167 0.420063 0.416665 0.413305 0.411620 0.413441 0.411266 0.404887 0.401843 0.400008 0.398662 0.397643 -100 
-100 -100 0.589653 0.578046 0.555965 0.534399 0.514356 0.497387 0.484296 0.477356 0.484920 0.476861 0.452509 0.442187 0.436227 0.432618 0.430569 0.432199 0.445062 0.442638 0.424713 0.417956 0.414457 0.412655 0.411659 -100 
-100 -100 0.606478 0.594851 0.572727 0.550969 0.530598 0.513210 0.499665 0.492313 0.499500 0.491039 0.466241 0.455520 0.449320 0.445558 0.443398 0.444999 0.457736 0.455127 0.436952 0.429868 0.426082 0.424153 0.423162 -100 
-100 -100 0.608483 0.599014 0.581262 0.561920 0.542332 0.524734 0.509790 0.499470 0.494304 0.485557 0.472562 0.464460 0.459828 0.455960 0.452040 0.450203 0.451748 0.449017 0.441766 0.437732 0.434953 0.433222 0.432284 -100 
-100 -100 0.608622 0.600769 0.586029 0.568528 0.549651 0.532095 0.516815 0.505827 0.499095 0.490221 0.478715 0.471816 0.469555 0.465563 0.458884 0.455044 0.453082 0.450268 0.446177 0.443261 0.440979 0.439408 0.438499 -100 
-100 -100 0.608052 0.601027 0.587804 0.571297 0.552907 0.535532 0.520588 0.510529 0.508318 0.499544 0.484241 0.478668 0.483988 0.479863 0.464939 0.458284 0.454421 0.451481 0.448525 0.446178 0.444297 0.442894 0.442013 -100 
-100 -100 0.604997 0.598333 0.585734 0.569691 0.551539 0.534183 0.519058 0.508665 0.506057 0.497340 0.482563 0.477490 0.483205 0.479263 0.464316 0.457538 0.453462 0.450624 0.448080 0.446057 0.444436 0.443196 0.442392 -100 
-100 -100 0.597681 0.591181 0.578880 0.563100 0.545092 0.527614 0.511673 0.499427 0.490715 0.482030 0.472966 0.467889 0.467337 0.463905 0.456711 0.452274 0.448978 0.446456 0.444267 0.442527 0.441133 0.440067 0.439391 -100 
-100 -100 0.585367 0.578973 0.566878 0.551362 0.533607 0.516216 0.499960 0.486754 0.476450 0.468059 0.461054 0.456884 0.455576 0.452666 0.447496 0.443949 0.441015 0.438751 0.436872 0.435442 0.434320 0.433446 0.432871 -100 
-100 -100 0.566427 0.560184 0.548400 0.533318 0.516081 0.499096 0.483012 0.469688 0.459028 0.451119 0.445765 0.442933 0.451633 0.449166 0.435056 0.431434 0.428418 0.426435 0.424937 0.423919 0.423222 0.422564 0.422009 -100 
-100 -100 0.540860 0.534911 0.523691 0.509367 0.493004 0.476760 0.461234 0.448390 0.438224 0.430823 0.425980 0.423627 0.432503 0.430412 0.416899 0.413634 0.410986 0.409427 0.408456 0.408063 0.408106 0.407692 0.406921 -100 
-100 -100 0.507497 0.501997 0.491679 0.478527 0.463694 0.448498 0.433658 0.421771 0.413205 0.406301 0.400511 0.397693 0.396869 0.395081 0.391787 0.389416 0.387646 0.386686 0.386583 0.387397 0.389557 0.389430 0.387279 -100 
-100 -100 0.469200 0.464203 0.454901 0.443211 0.430594 0.416625 0.402197 0.391803 0.386248 0.379899 0.372173 0.368796 0.367553 0.365967 0.363348 0.361337 0.360057 0.359762 0.360856 0.363991 0.371063 0.371269 0.365191 -100 
-100 -100 0.426420 0.421898 0.413762 0.404062 0.397172 0.384533 0.367769 0.359771 0.367049 0.361293 0.341779 0.336558 0.334456 0.332983 0.330793 0.329009 0.328192 0.328633 0.331757 0.339668 0.362415 0.362951 0.342510 -100 
-100 -100 0.384207 0.379964 0.372359 0.363370 0.357355 0.345730 0.330055 0.323039 0.331045 0.325975 0.307097 0.302241 0.300408 0.299233 0.297417 0.296020 0.295550 0.296243 0.299503 0.307404 0.330222 0.330787 0.310309 -100 
-100 -100 0.344892 0.340731 0.333057 0.323551 0.313617 0.302642 0.291458 0.283986 0.280930 0.276559 0.270319 0.267815 0.266906 0.266185 0.265106 0.264338 0.264180 0.264677 0.266260 0.269541 0.276577 0.276886 0.271039 -100 
-100 -100 0.315390 0.311254 0.303569 0.293939 0.283414 0.272926 0.263074 0.255802 0.251227 0.247365 0.243665 0.241982 0.241272 0.240852 0.240378 0.240143 0.240238 0.240622 0.241437 0.242745 0.245147 0.245234 0.243293 -100 
-100 -100 0.298841 0.294709 0.286999 0.277313 0.266584 0.256359 0.247134 0.240100 0.235017 0.231437 0.228833 0.227455 0.226843 0.226577 0.226425 0.226459 0.226674 0.226996 0.227436 0.227979 0.228658 0.228625 0.228050 -100 
-100 -100 -100 -100 -100 -100 -100 -100 -100 -100 -100 -100 -100 -100 -100 -100 -100 -100 -100 -100 -100 -100 -100 -100 -100 -100 
-100 -100 -100 -100 -100 -100 -100 -100 -100 -100 -100 -100 -100 -100 -100 -100 -100 -100 -100 -100 -100 -100 -100 -100 -100 -100 
-100 -100 -100 -100 -100 -100 -100 -100 -100 -100 -100 -100 -100 -100 -100 -100 -100 -100 -100 -100 -100 -100 -100 -100 -100 -100 
-100 -100 0.450757 0.444603 0.433151 0.418900 0.403259 0.388742 0.375940 0.366081 0.358758 0.352437 0.346606 0.342987 0.340860 0.338436 0.335286 0.332939 0.331352 0.330309 0.329606 0.329335 0.329268 0.328751 0.327984 -100 
-100 -100 0.460525 0.454177 0.442397 0.427826 0.411948 0.397339 0.384716 0.375556 0.369808 0.363543 0.356395 0.352710 0.351284 0.348689 0.344353 0.341163 0.339196 0.338017 0.337345 0.337391 0.337796 0.337306 0.336192 -100 
-100 -100 0.478702 0.472021 0.459638 0.444516 0.428211 0.413438 0.401219 0.393674 0.392137 0.385912 0.374883 0.370457 0.372129 0.369220 0.360797 0.356311 0.353743 0.352320 0.351545 0.351942 0.352966 0.352475 0.350821 -100 
-100 -100 0.501850 0.494717 0.481512 0.465658 0.448764 0.433554 0.421027 0.413338 0.411750 0.405257 0.393703 0.388811 0.390150 0.387053 0.378530 0.373999 0.371454 0.369817 0.368574 0.368613 0.369343 0.368711 0.367019 -100 
-100 -100 0.529717 0.521704 0.506862 0.489789 0.472032 0.456095 0.442641 0.433321 0.428348 0.421252 0.411582 0.406257 0.403687 0.400514 0.396012 0.392904 0.391721 0.389898 0.387143 0.385933 0.385408 0.384448 0.383169 -100 
-100 -100 0.560700 0.550980 0.532898 0.513660 0.494706 0.478041 0.464155 0.454834 0.450632 0.442932 0.431097 0.423928 0.419622 0.416276 0.413210 0.411852 0.413944 0.411909 0.405560 0.402522 0.400692 0.399347 0.398322 -100 
-100 -100 0.593119 0.581090 0.558265 0.536161 0.515796 0.498504 0.485034 0.477848 0.485249 0.477018 0.452401 0.441744 0.435483 0.431942 0.430309 0.432348 0.445519 0.443269 0.425422 0.418697 0.415213 0.413423 0.412430 -100 
-100 -100 0.609804 0.597771 0.574920 0.552640 0.531952 0.514239 0.500293 0.492672 0.499681 0.491064 0.466033 0.455013 0.448544 0.444887 0.443171 0.445205 0.458261 0.455839 0.437738 0.430669 0.426878 0.424960 0.423977 -100 
-100 -100 0.610973 0.601209 0.582966 0.563223 0.543358 0.525463 0.510171 0.499597 0.494268 0.485403 0.472280 0.464035 0.459313 0.455594 0.452054 0.450616 0.452479 0.449906 0.442665 0.438582 0.435747 0.433997 0.433068 -100 
-100 -100 0.610287 0.602252 0.587218 0.569471 0.550409 0.532601 0.516987 0.505730 0.498821 0.489868 0.478344 0.471458 0.469261 0.465473 0.459150 0.455706 0.454082 0.451391 0.447209 0.444131 0.441697 0.440070 0.439177 -100 
-100 -100 0.609066 0.601950 0.588590 0.571982 0.553523 0.535944 0.520646 0.510279 0.507865 0.499034 0.483790 0.478332 0.483812 0.479936 0.465379 0.459148 0.455678 0.452834 0.449664 0.447035 0.444894 0.443397 0.442549 -100 
-100 -100 0.605593 0.598893 0.586238 0.570165 0.551991 0.534476 0.519032 0.508348 0.505539 0.496779 0.482083 0.477150 0.483046 0.479366 0.464779 0.458421 0.454730 0.451986 0.449214 0.446896 0.445001 0.443661 0.442879 -100 
-100 -100 0.598052 0.591530 0.579193 0.563384 0.545340 0.527734 0.511569 0.499109 0.490244 0.481515 0.472505 0.467537 0.467142 0.463944 0.457077 0.453018 0.450053 0.447632 0.445308 0.443371 0.441799 0.440643 0.439945 -100 
-100 -100 0.585635 0.579222 0.567094 0.551538 0.533730 0.516238 0.499830 0.486478 0.476058 0.467614 0.460616 0.456499 0.455301 0.452594 0.447732 0.444543 0.441920 0.439772 0.437826 0.436291 0.435077 0.434124 0.433491 -100 
-100 -100 0.566669 0.560408 0.548591 0.533465 0.516171 0.499104 0.482907 0.469467 0.458704 0.450725 0.445331 0.442495 0.451252 0.448968 0.435168 0.431909 0.429206 0.427348 0.425803 0.424714 0.423961 0.423223 0.422582 -100 
-100 -100 0.541135 0.535171 0.523916 0.509553 0.493141 0.476831 0.461197 0.448237 0.437953 0.430463 0.425541 0.423137 0.432026 0.430103 0.416898 0.413994 0.411646 0.410197 0.409151 0.408651 0.408602 0.408088 0.407214 -100 
-100 -100 0.507896 0.502366 0.491999 0.478823 0.463978 0.448716 0.433740 0.421708 0.413003 0.405974 0.400067 0.397161 0.396328 0.394683 0.391686 0.389670 0.388185 0.387286 0.387031 0.387645 0.389626 0.389349 0.387088 -100 
-100 -100 0.469788 0.464738 0.455358 0.443664 0.431095 0.417060 0.402432 0.391840 0.386108 0.379600 0.371720 0.368217 0.366934 0.365479 0.363168 0.361529 0.360542 0.360259 0.361094 0.363901 0.370684 0.370686 0.364494 -100 
-100 -100 0.427200 0.422599 0.414339 0.404662 0.397911 0.385212 0.368153 0.359894 0.366954 0.361015 0.341320 0.335940 0.333765 0.332414 0.330550 0.329169 0.328677 0.329096 0.331850 0.339322 0.361693 0.361990 0.341433 -100 
-100 -100 0.384875 0.380569 0.372858 0.363907 0.358042 0.346382 0.330428 0.323163 0.330954 0.325712 0.306656 0.301634 0.299705 0.298636 0.297113 0.296077 0.295890 0.296547 0.299426 0.306876 0.329303 0.329638 0.309055 -100 
-100 -100 0.345197 0.341008 0.333300 0.323839 0.314002 0.303014 0.291676 0.284043 0.280831 0.276314 0.269920 0.267274 0.266283 0.265622 0.264741 0.264221 0.264240 0.264682 0.265971 0.268890 0.275603 0.275713 0.269782 -100 
-100 -100 0.315398 0.311263 0.303590 0.294013 0.283558 0.273079 0.263155 0.255789 0.251106 0.247130 0.243307 0.241510 0.240730 0.240331 0.239969 0.239876 0.240059 0.240383 0.240983 0.242026 0.244188 0.244120 0.242109 -100 
-100 -100 0.298692 0.294574 0.286897 0.277268 0.266599 0.256395 0.247138 0.240043 0.234880 0.231207 0.228498 0.227023 0.226347 0.226082 0.225993 0.226108 0.226363 0.226622 0.226896 0.227231 0.227721 0.227560 0.226925 -100 
-100 -100 -100 -100 -100 -100 -100 -100 -100 -100 -100 -100 -100 -100 -100 -100 -100 -100 -100 -100 -100 -100 -100 -100 -100 -100 
-100 -100 -100 -100 -100 -100 -100 -100 -100 -100 -100 -100 -100 -100 -100 -100 -100 -100 -100 -100 -100 -100 -100 -100 -100 -100 
-100 -100 -100 -100 -100 -100 -100 -100 -100 -100 -100 -100 -100 -100 -100 -100 -100 -100 -100 -100 -100 -100 -100 -100 -100 -100 
-100 -100 0.451844 0.445544 0.433857 0.419397 0.403592 0.388920 0.375867 0.365592 0.357540 0.351085 0.345632 0.341937 0.339428 0.337178 0.334848 0.333176 0.332097 0.331174 0.330263 0.329712 0.329370 0.328791 0.328120 -100 
-100 -100 0.461951 0.455395 0.443284 0.428416 0.412304 0.397460 0.384404 0.374379 0.366905 0.360444 0.354486 0.350816 0.348655 0.346301 0.343378 0.341323 0.340196 0.339179 0.338097 0.337636 0.337554 0.336967 0.336048 -100 
-100 -100 0.480513 0.473559 0.460758 0.445239 0.428606 0.413449 0.400373 0.390862 0.384797 0.378270 0.370875 0.366958 0.365364 0.362828 0.358867 0.356299 0.355283 0.354087 0.352480 0.352025 0.352283 0.351645 0.350299 -100 
-100 -100 0.503593 0.496219 0.482680 0.466470 0.449255 0.433610 0.420128 0.410361 0.404133 0.397323 0.389492 0.385192 0.383303 0.380589 0.376522 0.373865 0.372759 0.371362 0.369441 0.368707 0.368735 0.367967 0.366574 -100 
-100 -100 0.530486 0.522481 0.507740 0.490631 0.472726 0.456417 0.442138 0.431438 0.423718 0.416391 0.408834 0.403898 0.400809 0.397915 0.394706 0.392473 0.391302 0.389693 0.387471 0.386116 0.385322 0.384329 0.383246 -100 
-100 -100 0.559057 0.549899 0.532991 0.514451 0.495735 0.478719 0.463731 0.452657 0.444861 0.436971 0.428208 0.422024 0.417832 0.414719 0.412113 0.410489 0.410056 0.408224 0.404868 0.402636 0.401037 0.399778 0.398862 -100 
-100 -100 0.588402 0.577681 0.557187 0.536813 0.517224 0.499539 0.483972 0.473162 0.467443 0.459027 0.446998 0.439163 0.433973 0.430652 0.428528 0.427913 0.430409 0.428363 0.421665 0.418090 0.415683 0.414152 0.413265 -100 
-100 -100 0.604940 0.594232 0.573726 0.553223 0.533351 0.515233 0.499139 0.487832 0.481679 0.472882 0.460500 0.452380 0.447009 0.443604 0.441457 0.440835 0.443266 0.441055 0.434091 0.430216 0.427539 0.425879 0.424983 -100 
-100 -100 0.608632 0.599541 0.582643 0.563804 0.544338 0.526073 0.509487 0.496953 0.487864 0.478834 0.468985 0.461917 0.457222 0.453857 0.451132 0.449490 0.448839 0.446514 0.442370 0.439214 0.436728 0.435074 0.434181 -100 
-100 -100 0.609734 0.601935 0.587384 0.570029 0.551161 0.532954 0.516131 0.503136 0.493362 0.484213 0.474919 0.468505 0.464834 0.461539 0.457918 0.455664 0.454104 0.451710 0.448258 0.445289 0.442870 0.441231 0.440341 -100 
-100 -100 0.608967 0.601940 0.588813 0.572500 0.554300 0.536264 0.519361 0.506526 0.497498 0.488360 0.478517 0.472690 0.471289 0.468071 0.462258 0.459205 0.457470 0.455036 0.451503 0.448568 0.446203 0.444609 0.443734 -100 
-100 -100 0.605418 0.598773 0.586282 0.570472 0.552561 0.534633 0.517683 0.504659 0.495417 0.486358 0.476917 0.471542 0.470517 0.467498 0.461720 0.458630 0.456852 0.454520 0.451232 0.448543 0.446394 0.444928 0.444097 -100 
-100 -100 0.597621 0.591154 0.578942 0.563303 0.545386 0.527525 0.510563 0.496915 0.486273 0.477385 0.469614 0.464739 0.462351 0.459674 0.456083 0.453643 0.451756 0.449657 0.447137 0.444983 0.443268 0.442014 0.441245 -100 
-100 -100 0.584967 0.578621 0.566610 0.551170 0.533420 0.515793 0.498998 0.485118 0.473958 0.465419 0.458861 0.454801 0.452459 0.450154 0.447367 0.445202 0.443393 0.441540 0.439518 0.437894 0.436631 0.435604 0.434878 -100 
-100 -100 0.565882 0.559694 0.547992 0.532961 0.515693 0.498557 0.482191 0.468518 0.457453 0.449379 0.443727 0.440456 0.439278 0.437344 0.434216 0.432204 0.430551 0.428981 0.427384 0.426218 0.425396 0.424574 0.423853 -100 
-100 -100 0.540514 0.534589 0.523395 0.509081 0.492648 0.476273 0.460536 0.447393 0.436814 0.429212 0.424021 0.421161 0.420295 0.418686 0.415919 0.414216 0.412882 0.411652 0.410435 0.409676 0.409271 0.408610 0.407818 -100 
-100 -100 0.507798 0.502224 0.491748 0.478480 0.463357 0.447989 0.432986 0.420608 0.410922 0.403777 0.398579 0.395743 0.394268 0.392934 0.391331 0.390119 0.389274 0.388454 0.387679 0.387442 0.387798 0.387264 0.386035 -100 
-100 -100 0.470487 0.465253 0.455486 0.443454 0.430016 0.415790 0.401398 0.389970 0.381675 0.375021 0.369379 0.366416 0.364988 0.363895 0.362694 0.361937 0.361630 0.361247 0.360930 0.361542 0.363530 0.363116 0.360617 -100 
-100 -100 0.428820 0.423848 0.414673 0.403979 0.393094 0.380064 0.365662 0.355459 0.350208 0.344127 0.336524 0.333144 0.331713 0.330831 0.329943 0.329612 0.329933 0.329985 0.330224 0.332349 0.338561 0.338268 0.331995 -100 
-100 -100 0.386543 0.381857 0.373224 0.363276 0.353305 0.341325 0.328047 0.318873 0.314480 0.309092 0.302008 0.298935 0.297719 0.297069 0.296465 0.296424 0.297001 0.297253 0.297609 0.299740 0.305901 0.305645 0.299472 -100 
-100 -100 0.346050 0.341662 0.333548 0.323752 0.313104 0.301964 0.290885 0.282495 0.276836 0.272182 0.267948 0.265780 0.264886 0.264464 0.264191 0.264331 0.264806 0.265029 0.265131 0.265873 0.267808 0.267504 0.265252 -100 
-100 -100 0.315655 0.311440 0.303604 0.293908 0.283198 0.272662 0.262771 0.255127 0.249553 0.245474 0.242332 0.240613 0.239835 0.239556 0.239531 0.239794 0.240201 0.240386 0.240370 0.240474 0.240906 0.240566 0.239634 -100 
-100 -100 0.298650 0.294509 0.286790 0.277141 0.266443 0.256231 0.246949 0.239743 0.234349 0.230593 0.227947 0.226438 0.225723 0.225514 0.225606 0.225914 0.226274 0.226429 0.226359 0.226222 0.226101 0.225744 0.225291 -100 
-100 -100 -100 -100 -100 -100 -100 -100 -100 -100 -100 -100 -100 -100 -100 -100 -100 -100 -100 -100 -100 -100 -100 -100 -100 -100 
-100 -100 -100 -100 -100 -100 -100 -100 -100 -100 -100 -100 -100 -100 -100 -100 -100 -100 -100 -100 -100 -100 -100 -100 -100 -100 
-100 -100 -100 -100 -100 -100 -100 -100 -100 -100 -100 -100 -100 -100 -100 -100 -100 -100 -100 -100 -100 -100 -100 -100 -100 -100 
-100 -100 0.452868 0.446345 0.434308 0.419548 0.403537 0.388693 0.375416 0.364830 0.356371 0.349833 0.344558 0.340819 0.338164 0.336177 0.334599 0.333724 0.333344 0.332562 0.331287 0.330389 0.329800 0.329128 0.328466 -100 
-100 -100 0.463525 0.456648 0.444030 0.428728 0.412319 0.397222 0.383812 0.373223 0.364884 0.358284 0.352795 0.349037 0.346497 0.344483 0.342780 0.342066 0.342218 0.341388 0.339499 0.338389 0.337895 0.337171 0.336284 -100 
-100 -100 0.482767 0.475378 0.461888 0.445780 0.428741 0.413208 0.399528 0.388918 0.380874 0.374124 0.368069 0.364160 0.361811 0.359736 0.357798 0.357463 0.358885 0.357947 0.354579 0.352945 0.352606 0.351768 0.350410 -100 
-100 -100 0.505972 0.498168 0.483956 0.467182 0.449583 0.433512 0.419309 0.408321 0.400009 0.392953 0.386515 0.382272 0.379668 0.377422 0.375360 0.374912 0.376201 0.375079 0.371482 0.369625 0.369102 0.368152 0.366747 -100 
-100 -100 0.532377 0.524098 0.508920 0.491530 0.473472 0.456769 0.441694 0.429965 0.420896 0.413360 0.406573 0.401742 0.398389 0.395856 0.393795 0.392780 0.392630 0.391265 0.388605 0.386823 0.385768 0.384708 0.383675 -100 
-100 -100 0.560321 0.551111 0.534059 0.515725 0.497338 0.479937 0.463715 0.451230 0.441757 0.433665 0.426010 0.420323 0.416261 0.413435 0.411353 0.410085 0.409389 0.407780 0.405176 0.403161 0.401641 0.400429 0.399561 -100 
-100 -100 0.590383 0.579672 0.558388 0.538670 0.520093 0.501989 0.484300 0.471074 0.461844 0.453194 0.443989 0.437386 0.432697 0.429647 0.427615 0.426449 0.426248 0.424428 0.420896 0.418371 0.416387 0.415002 0.414176 -100 
-100 -100 0.606681 0.596028 0.574798 0.555036 0.536241 0.517700 0.499415 0.485610 0.475890 0.466860 0.457368 0.450568 0.445764 0.442665 0.440623 0.439442 0.439160 0.437190 0.433437 0.430643 0.428411 0.426901 0.426059 -100 
-100 -100 0.609006 0.600036 0.583288 0.564991 0.546125 0.527468 0.509374 0.495136 0.484186 0.474960 0.466418 0.460127 0.455722 0.452759 0.450647 0.449335 0.448364 0.446305 0.443050 0.440205 0.437866 0.436272 0.435401 -100 
-100 -100 0.609939 0.602213 0.587843 0.570931 0.552544 0.533937 0.515696 0.501053 0.489614 0.480265 0.472043 0.466204 0.462353 0.459619 0.457482 0.456359 0.455597 0.453511 0.449968 0.446803 0.444277 0.442594 0.441687 -100 
-100 -100 0.608950 0.602004 0.589147 0.573420 0.555958 0.537501 0.518794 0.503810 0.492364 0.482965 0.474697 0.469262 0.466345 0.463859 0.461370 0.460519 0.460800 0.458737 0.454141 0.450562 0.447856 0.446120 0.445187 -100 
-100 -100 0.605134 0.598575 0.586357 0.571119 0.553928 0.535626 0.516993 0.501948 0.490408 0.481108 0.473182 0.468159 0.465605 0.463332 0.460926 0.460117 0.460456 0.458506 0.454085 0.450712 0.448203 0.446571 0.445656 -100 
-100 -100 0.597028 0.590634 0.578607 0.563301 0.545736 0.527623 0.509703 0.494904 0.483116 0.474103 0.467087 0.462606 0.459963 0.457894 0.455977 0.454970 0.454333 0.452583 0.449625 0.447102 0.445206 0.443834 0.442962 -100 
-100 -100 0.584108 0.577831 0.565951 0.550682 0.533069 0.515297 0.498051 0.483648 0.471999 0.463407 0.457183 0.453388 0.451118 0.449303 0.447539 0.446397 0.445526 0.444015 0.441815 0.440050 0.438763 0.437659 0.436798 -100 
-100 -100 0.564917 0.558795 0.547196 0.532266 0.515049 0.497831 0.481259 0.467357 0.456089 0.447988 0.442463 0.439315 0.437881 0.436375 0.434445 0.433384 0.432609 0.431368 0.429634 0.428376 0.427571 0.426668 0.425783 -100 
-100 -100 0.539816 0.533908 0.522735 0.508456 0.492048 0.475597 0.459686 0.446365 0.435615 0.427975 0.422866 0.420077 0.418948 0.417737 0.416114 0.415338 0.414850 0.413883 0.412418 0.411413 0.410838 0.410033 0.409131 -100 
-100 -100 0.507920 0.502233 0.491549 0.478210 0.463118 0.447622 0.432281 0.419554 0.409467 0.402247 0.397270 0.394554 0.393183 0.392246 0.391429 0.391132 0.391101 0.390413 0.389092 0.388156 0.387710 0.386908 0.385896 -100 
-100 -100 0.472056 0.466469 0.456062 0.443849 0.430602 0.416151 0.400956 0.388693 0.379356 0.372564 0.367597 0.364883 0.363583 0.362930 0.362638 0.362996 0.363701 0.363291 0.361808 0.360814 0.360606 0.359753 0.358391 -100 
-100 -100 0.432372 0.426718 0.416195 0.405220 0.394601 0.381245 0.365544 0.353637 0.345641 0.339354 0.333909 0.331178 0.329958 0.329583 0.329810 0.330940 0.332785 0.332645 0.330667 0.329683 0.330513 0.329617 0.327117 -100 
-100 -100 0.390174 0.384802 0.374806 0.364578 0.354924 0.342632 0.328041 0.317200 0.310108 0.304511 0.299540 0.297071 0.296018 0.295826 0.296284 0.297634 0.299673 0.299690 0.297815 0.296854 0.297656 0.296798 0.294382 -100 
-100 -100 0.347860 0.343109 0.334334 0.324342 0.313912 0.302584 0.290755 0.281607 0.274972 0.270173 0.266539 0.264536 0.263670 0.263547 0.263981 0.264988 0.266225 0.266282 0.265179 0.264292 0.264027 0.263283 0.262160 -100 
-100 -100 0.316295 0.311933 0.303837 0.294039 0.283374 0.272757 0.262591 0.254653 0.248714 0.244543 0.241551 0.239855 0.239078 0.238964 0.239327 0.240041 0.240790 0.240855 0.240219 0.239506 0.238993 0.238364 0.237721 -100 
-100 -100 0.298777 0.294582 0.286773 0.277089 0.266408 0.256169 0.246785 0.239453 0.233908 0.230087 0.227451 0.225926 0.225203 0.225088 0.225395 0.225946 0.226463 0.226523 0.226092 0.225487 0.224898 0.224337 0.223914 -100 
-100 -100 -100 -100 -100 -100 -100 -100 -100 -100 -100 -100 -100 -100 -100 -100 -100 -100 -100 -100 -100 -100 -100 -100 -100 -100 
-100 -100 -100 -100 -100 -100 -100 -100 -100 -100 -100 -100 -100 -100 -100 -100 -100 -100 -100 -100 -100 -100 -100 -100 -100 -100 
-100 -100 -100 -100 -100 -100 -100 -100 -100 -100 -100 -100 -100 -100 -100 -100 -100 -100 -100 -100 -100 -100 -100 -100 -100 -100 
-100 -100 0.453318 0.446628 0.434327 0.419368 0.403232 0.388267 0.374802 0.363994 0.355300 0.348724 0.343570 0.339888 0.337279 0.335596 0.334681 0.334594 0.335195 0.334534 0.332578 0.331271 0.330508 0.329711 0.328905 -100 
-100 -100 0.464482 0.457352 0.444328 0.428716 0.412118 0.396839 0.383151 0.372209 0.363444 0.356767 0.351481 0.347740 0.345147 0.343516 0.342833 0.343500 0.345607 0.344938 0.341506 0.339590 0.338885 0.337987 0.336820 -100 
-100 -100 0.484420 0.476669 0.462569 0.446019 0.428715 0.412911 0.398782 0.387568 0.378666 0.371780 0.366191 0.362293 0.359687 0.358132 0.357981 0.360210 0.367368 0.366655 0.358185 0.354931 0.354990 0.353892 0.351239 -100 
-100 -100 0.507952 0.499752 0.484834 0.467614 0.449780 0.433397 0.418617 0.406918 0.397668 0.390450 0.384490 0.380272 0.377425 0.375711 0.375437 0.377543 0.384541 0.383667 0.375035 0.371606 0.371513 0.370323 0.367630 -100 
-100 -100 0.535302 0.526567 0.510067 0.492311 0.474224 0.457207 0.441322 0.428830 0.418999 0.411299 0.404814 0.400058 0.396708 0.394581 0.393522 0.393842 0.395525 0.394384 0.390426 0.387989 0.386832 0.385659 0.384380 -100 
-100 -100 0.565955 0.555935 0.536050 0.517313 0.499400 0.481653 0.463948 0.450288 0.439828 0.431540 0.424301 0.418848 0.414953 0.412448 0.410921 0.410237 0.410121 0.408724 0.406012 0.403931 0.402454 0.401234 0.400287 -100 
-100 -100 0.612281 0.599201 0.563344 0.542178 0.524579 0.506023 0.485415 0.470138 0.458960 0.450049 0.441964 0.435862 0.431516 0.428759 0.427010 0.425959 0.425237 0.423636 0.421086 0.418909 0.417119 0.415801 0.414988 -100 
-100 -100 0.628473 0.615476 0.579692 0.558533 0.540745 0.521739 0.500479 0.484556 0.472842 0.463553 0.455225 0.448985 0.444572 0.441795 0.440044 0.438969 0.438149 0.436416 0.433688 0.431267 0.429235 0.427802 0.426985 -100 
-100 -100 0.614123 0.604455 0.585069 0.566624 0.548494 0.529456 0.509558 0.493875 0.481772 0.472350 0.464365 0.458498 0.454410 0.451851 0.450321 0.449533 0.449109 0.447306 0.444046 0.441221 0.438894 0.437318 0.436454 -100 
-100 -100 0.611805 0.603867 0.588648 0.572001 0.554304 0.535341 0.515503 0.499485 0.486951 0.477422 0.469742 0.464327 0.460695 0.458495 0.457392 0.457351 0.458166 0.456359 0.451853 0.448277 0.445542 0.443790 0.442857 -100 
-100 -100 0.609356 0.602401 0.589650 0.574619 0.558830 0.540026 0.518772 0.502009 0.489043 0.479432 0.471960 0.466953 0.463864 0.462061 0.461618 0.462887 0.469864 0.468109 0.457542 0.452738 0.449380 0.447469 0.446464 -100 
-100 -100 0.605158 0.598630 0.586623 0.572080 0.556516 0.537900 0.516844 0.500133 0.487161 0.477681 0.470541 0.465941 0.463215 0.461635 0.461299 0.462656 0.469747 0.468108 0.457669 0.453039 0.449862 0.448039 0.447029 -100 
-100 -100 0.596753 0.590364 0.578429 0.563432 0.546369 0.528008 0.509015 0.493276 0.480764 0.471676 0.465112 0.461025 0.458590 0.457090 0.456314 0.456560 0.457748 0.456291 0.452161 0.449110 0.446951 0.445451 0.444479 -100 
-100 -100 0.583646 0.577355 0.565478 0.550278 0.532790 0.514837 0.497078 0.482240 0.470271 0.461683 0.455745 0.452279 0.450312 0.448972 0.447998 0.447751 0.448015 0.446785 0.444071 0.442067 0.440691 0.439498 0.438506 -100 
-100 -100 0.564412 0.558263 0.546614 0.531650 0.514404 0.497051 0.480233 0.466136 0.454746 0.446688 0.441356 0.438491 0.437090 0.436014 0.435018 0.434752 0.434839 0.433861 0.431856 0.430423 0.429588 0.428594 0.427542 -100 
-100 -100 0.539589 0.533611 0.522301 0.507946 0.491517 0.474939 0.458779 0.445281 0.434424 0.426823 0.421878 0.419334 0.418219 0.417416 0.416695 0.416698 0.417039 0.416283 0.414461 0.413172 0.412451 0.411507 0.410451 -100 
-100 -100 0.508617 0.502721 0.491635 0.478201 0.463288 0.447627 0.431707 0.418584 0.408213 0.400980 0.396216 0.393714 0.392603 0.392067 0.391907 0.392434 0.393270 0.392695 0.390733 0.389194 0.388213 0.387174 0.386160 -100 
-100 -100 0.474702 0.468599 0.457162 0.444926 0.432543 0.417857 0.401138 0.387873 0.377851 0.370958 0.366320 0.363817 0.362738 0.362521 0.363049 0.364520 0.366554 0.366145 0.363293 0.361048 0.359610 0.358384 0.357345 -100 
-100 -100 0.438576 0.431854 0.418904 0.408055 0.399578 0.385926 0.367003 0.353003 0.343283 0.336781 0.332288 0.329866 0.328895 0.329019 0.330326 0.333155 0.337546 0.337304 0.332430 0.329124 0.327317 0.325911 0.324676 -100 
-100 -100 0.396484 0.390042 0.377567 0.367494 0.360110 0.347545 0.329637 0.316699 0.307897 0.302079 0.298026 0.295828 0.294977 0.295243 0.296736 0.299730 0.304306 0.304191 0.299361 0.296072 0.294236 0.292875 0.291731 -100 
-100 -100 0.350616 0.345368 0.335564 0.325590 0.316143 0.304634 0.291267 0.281157 0.273855 0.268930 0.265554 0.263663 0.262899 0.263077 0.264157 0.266064 0.268427 0.268379 0.265879 0.263725 0.262204 0.261099 0.260336 -100 
-100 -100 0.317221 0.312668 0.304193 0.294358 0.283975 0.273269 0.262563 0.254263 0.248037 0.243801 0.240911 0.239266 0.238554 0.238618 0.239335 0.240488 0.241688 0.241673 0.240397 0.239035 0.237881 0.237018 0.236471 -100 
-100 -100 0.298963 0.294697 0.286762 0.277054 0.266445 0.256165 0.246597 0.239121 0.233459 0.229600 0.226989 0.225489 0.224809 0.224801 0.225308 0.226089 0.226792 0.226789 0.226031 0.225058 0.224124 0.223403 0.222969 -100 
-100 -100 -100 -100 -100 -100 -100 -100 -100 -100 -100 -100 -100 -100 -100 -100 -100 -100 -100 -100 -100 -100 -100 -100 -100 -100 
-100 -100 -100 -100 -100 -100 -100 -100 -100 -100 -100 -100 -100 -100 -100 -100 -100 -100 -100 -100 -100 -100 -100 -100 -100 -100 
-100 -100 -100 -100 -100 -100 -100 -100 -100 -100 -100 -100 -100 -100 -100 -100 -100 -100 -100 -100 -100 -100 -100 -100 -100 -100 
-100 -100 0.452111 0.445541 0.433452 0.418733 0.402782 0.387838 0.374234 0.363241 0.354396 0.347796 0.342725 0.339150 0.336678 0.335242 0.334682 0.334928 0.335756 0.335145 0.333068 0.331549 0.330570 0.329644 0.328801 -100 
-100 -100 0.463222 0.456233 0.443464 0.428147 0.411780 0.396514 0.382615 0.371399 0.362395 0.355663 0.350473 0.346822 0.344335 0.342975 0.342734 0.343816 0.346201 0.345595 0.342020 0.339848 0.338882 0.337845 0.336655 -100 
-100 -100 0.483068 0.475490 0.461704 0.445524 0.428516 0.412706 0.398255 0.386628 0.377328 0.370346 0.364904 0.361088 0.358546 0.357300 0.357715 0.360468 0.367973 0.367346 0.358715 0.355158 0.354904 0.353661 0.351010 -100 
-100 -100 0.506460 0.498464 0.483902 0.467080 0.449548 0.433146 0.418001 0.405834 0.396131 0.388807 0.383010 0.378897 0.376134 0.374758 0.375073 0.377724 0.385087 0.384328 0.375560 0.371847 0.371454 0.370138 0.367455 -100 
-100 -100 0.533580 0.525074 0.508977 0.491627 0.473820 0.456762 0.440521 0.427584 0.417355 0.409556 0.403230 0.398650 0.395488 0.393704 0.393147 0.393944 0.395968 0.394959 0.390929 0.388300 0.386938 0.385669 0.384387 -100 
-100 -100 0.563839 0.554113 0.534745 0.516470 0.498852 0.481043 0.462944 0.448800 0.437906 0.429532 0.422536 0.417367 0.413766 0.411618 0.410524 0.410256 0.410455 0.409212 0.406495 0.404311 0.402720 0.401440 0.400484 -100 
-100 -100 0.609722 0.597020 0.561845 0.541238 0.524033 0.505389 0.484240 0.468369 0.456603 0.447617 0.439943 0.434251 0.430288 0.427913 0.426568 0.425902 0.425450 0.424027 0.421561 0.419346 0.417504 0.416159 0.415340 -100 
-100 -100 0.626087 0.613430 0.578252 0.557567 0.540098 0.520967 0.499154 0.482633 0.470328 0.460983 0.453095 0.447299 0.443293 0.440916 0.439567 0.438870 0.438322 0.436790 0.434177 0.431753 0.429698 0.428262 0.427446 -100 
-100 -100 0.612581 0.603071 0.583959 0.565707 0.547639 0.528416 0.508093 0.491927 0.479398 0.469937 0.462287 0.456819 0.453117 0.450953 0.449841 0.449450 0.449360 0.447764 0.444581 0.441763 0.439429 0.437852 0.436989 -100 
-100 -100 0.611099 0.603150 0.587908 0.571195 0.553369 0.534158 0.513934 0.497485 0.484579 0.475033 0.467682 0.462655 0.459380 0.457579 0.456943 0.457336 0.458534 0.456935 0.452466 0.448877 0.446125 0.444365 0.443430 -100 
-100 -100 0.609309 0.602224 0.589217 0.573933 0.557878 0.538775 0.517143 0.499950 0.486587 0.476980 0.469896 0.465284 0.462475 0.461081 0.461216 0.462991 0.470423 0.468871 0.458265 0.453391 0.449984 0.448052 0.447039 -100 
-100 -100 0.605403 0.598699 0.586349 0.571469 0.555580 0.536661 0.515264 0.498178 0.484859 0.475412 0.468655 0.464438 0.461976 0.460793 0.461011 0.462855 0.470383 0.468933 0.458426 0.453698 0.450445 0.448592 0.447569 -100 
-100 -100 0.597014 0.590444 0.578191 0.562854 0.545473 0.526837 0.507583 0.491599 0.478901 0.469872 0.463607 0.459871 0.457769 0.456616 0.456226 0.456851 0.458388 0.457080 0.452889 0.449737 0.447491 0.445943 0.444949 -100 
-100 -100 0.583874 0.577414 0.565242 0.549721 0.531938 0.513750 0.495804 0.480828 0.468790 0.460289 0.454601 0.451470 0.449878 0.448848 0.448136 0.448191 0.448754 0.447631 0.444811 0.442660 0.441163 0.439899 0.438874 -100 
-100 -100 0.564605 0.558301 0.546382 0.531120 0.513604 0.496049 0.479093 0.464922 0.453529 0.445581 0.440493 0.437982 0.437044 0.436256 0.435393 0.435378 0.435752 0.434837 0.432633 0.430970 0.429953 0.428857 0.427765 -100 
-100 -100 0.539731 0.533622 0.522071 0.507447 0.490773 0.474019 0.457739 0.444185 0.433333 0.425848 0.421135 0.418923 0.418246 0.417724 0.417130 0.417376 0.417981 0.417259 0.415186 0.413601 0.412631 0.411563 0.410468 -100 
-100 -100 0.508691 0.502682 0.491397 0.477741 0.462630 0.446803 0.430746 0.417541 0.407144 0.400003 0.395449 0.393216 0.392425 0.392159 0.392231 0.393037 0.394116 0.393542 0.391311 0.389420 0.388110 0.386914 0.385885 -100 
-100 -100 0.474688 0.468499 0.456911 0.444516 0.432000 0.417156 0.400246 0.386836 0.376710 0.369882 0.365466 0.363199 0.362376 0.362431 0.363274 0.365079 0.367361 0.366924 0.363742 0.361034 0.359121 0.357702 0.356717 -100 
-100 -100 0.438470 0.431691 0.418646 0.407712 0.399197 0.385398 0.366199 0.351957 0.341993 0.335533 0.331340 0.329154 0.328402 0.328804 0.330481 0.333692 0.338353 0.338058 0.332762 0.328849 0.326318 0.324697 0.323692 -100 
-100 -100 0.396290 0.389819 0.377287 0.367164 0.359768 0.347087 0.328920 0.315746 0.306689 0.300909 0.297135 0.295144 0.294468 0.294991 0.296832 0.300179 0.304993 0.304827 0.299594 0.295723 0.293182 0.291629 0.290720 -100 
-100 -100 0.350370 0.345098 0.335251 0.325232 0.315749 0.304157 0.290642 0.280396 0.272974 0.268076 0.264856 0.263110 0.262485 0.262851 0.264183 0.266342 0.268871 0.268781 0.266005 0.263466 0.261540 0.260288 0.259593 -100 
-100 -100 0.316938 0.312369 0.303866 0.293996 0.283576 0.272816 0.262031 0.253660 0.247379 0.243164 0.240367 0.238824 0.238217 0.238407 0.239284 0.240591 0.241891 0.241848 0.240404 0.238816 0.237437 0.236478 0.235941 -100 
-100 -100 0.298660 0.294384 0.286429 0.276694 0.266055 0.255737 0.246123 0.238605 0.232917 0.229076 0.226527 0.225103 0.224505 0.224589 0.225203 0.226084 0.226850 0.226827 0.225964 0.224847 0.223781 0.222994 0.222550 -100 
-100 -100 -100 -100 -100 -100 -100 -100 -100 -100 -100 -100 -100 -100 -100 -100 -100 -100 -100 -100 -100 -100 -100 -100 -100 -100 
-100 -100 -100 -100 -100 -100 -100 -100 -100 -100 -100 -100 -100 -100 -100 -100 -100 -100 -100 -100 -100 -100 -100 -100 -100 -100 
-100 -100 -100 -100 -100 -100 -100 -100 -100 -100 -100 -100 -100 -100 -100 -100 -100 -100 -100 -100 -100 -100 -100 -100 -100 -100 
-100 -100 0.449280 0.443129 0.431773 0.417782 0.402384 0.387595 0.373814 0.362583 0.353565 0.346926 0.341930 0.338489 0.336193 0.334954 0.334544 0.334738 0.335085 0.334442 0.332755 0.331159 0.329847 0.328773 0.328013 -100 
-100 -100 0.459770 0.453337 0.441545 0.427209 0.411596 0.396521 0.382338 0.370768 0.361507 0.354700 0.349580 0.346061 0.343741 0.342556 0.342351 0.343007 0.344068 0.343419 0.341034 0.339064 0.337680 0.336515 0.335591 -100 
-100 -100 0.478718 0.471876 0.459426 0.444562 0.428591 0.413016 0.398114 0.385967 0.376280 0.369173 0.363812 0.360138 0.357750 0.356624 0.356745 0.358192 0.360784 0.360100 0.356158 0.353483 0.352046 0.350733 0.349440 -100 
-100 -100 0.501466 0.494296 0.481275 0.465855 0.449368 0.433202 0.417632 0.404930 0.394811 0.387348 0.381666 0.377743 0.375185 0.373961 0.374021 0.375421 0.377948 0.377153 0.373053 0.370220 0.368658 0.367273 0.365950 -100 
-100 -100 0.526964 0.519447 0.505671 0.489669 0.472656 0.455817 0.439433 0.426139 0.415553 0.407669 0.401546 0.397261 0.394419 0.392931 0.392551 0.393094 0.394045 0.393066 0.390134 0.387687 0.385924 0.384541 0.383526 -100 
-100 -100 0.553316 0.545148 0.530005 0.513331 0.496130 0.478540 0.460821 0.446622 0.435456 0.427075 0.420424 0.415703 0.412552 0.410822 0.410141 0.410192 0.410456 0.409301 0.406676 0.404290 0.402369 0.400955 0.400068 -100 
-100 -100 0.581468 0.572173 0.553580 0.536043 0.519467 0.501092 0.480941 0.465445 0.453500 0.444589 0.437429 0.432331 0.428939 0.427070 0.426310 0.426313 0.426799 0.425502 0.422354 0.419704 0.417539 0.416052 0.415206 -100 
-100 -100 0.598324 0.588952 0.570168 0.552323 0.535303 0.516368 0.495587 0.479508 0.467079 0.457835 0.450482 0.445304 0.441890 0.440014 0.439231 0.439200 0.439624 0.438234 0.434952 0.432147 0.429843 0.428290 0.427438 -100 
-100 -100 0.603834 0.595473 0.579819 0.562326 0.543892 0.524665 0.505007 0.489070 0.476464 0.467101 0.459881 0.454940 0.451751 0.450001 0.449247 0.449190 0.449262 0.447815 0.444773 0.441896 0.439508 0.437889 0.437012 -100 
-100 -100 0.607774 0.600045 0.585642 0.568593 0.549900 0.530522 0.510946 0.494818 0.481959 0.472543 0.465560 0.460985 0.458154 0.456655 0.456136 0.456458 0.456989 0.455524 0.451983 0.448688 0.446064 0.444335 0.443413 -100 
-100 -100 0.609364 0.601968 0.588009 0.571469 0.553166 0.533767 0.513777 0.497273 0.484177 0.474767 0.468050 0.463866 0.461451 0.460243 0.460057 0.461029 0.462974 0.461524 0.456591 0.452655 0.449725 0.447890 0.446920 -100 
-100 -100 0.606495 0.599319 0.585710 0.569391 0.551175 0.531909 0.512121 0.495744 0.482740 0.473506 0.467099 0.463288 0.461210 0.460162 0.459976 0.460935 0.462904 0.461507 0.456651 0.452832 0.450031 0.448260 0.447286 -100 
-100 -100 0.598042 0.591069 0.577980 0.561625 0.543079 0.524120 0.505355 0.489713 0.477200 0.468355 0.462405 0.459060 0.457407 0.456411 0.455806 0.456071 0.456652 0.455337 0.452038 0.449098 0.446883 0.445335 0.444384 -100 
-100 -100 0.584921 0.578118 0.565294 0.549053 0.530543 0.512061 0.494223 0.479365 0.467442 0.459115 0.453750 0.451066 0.450086 0.449222 0.448195 0.448001 0.448154 0.446942 0.444268 0.441949 0.440232 0.438884 0.437915 -100 
-100 -100 0.565573 0.558973 0.546536 0.530715 0.512693 0.494871 0.477870 0.463735 0.452443 0.444687 0.440009 0.438122 0.438502 0.437883 0.436045 0.435702 0.435929 0.434840 0.432266 0.430157 0.428708 0.427463 0.426446 -100 
-100 -100 0.540321 0.533993 0.522076 0.507008 0.489890 0.472902 0.456608 0.443105 0.432370 0.425078 0.420773 0.419177 0.419806 0.419443 0.417882 0.417805 0.418265 0.417347 0.414874 0.412812 0.411385 0.410151 0.409135 -100 
-100 -100 0.508173 0.502143 0.490863 0.476891 0.461247 0.445250 0.429436 0.416413 0.406161 0.399209 0.394975 0.393164 0.392948 0.392835 0.392627 0.393202 0.394010 0.393297 0.390971 0.388808 0.387166 0.385851 0.384890 -100 
-100 -100 0.472030 0.466187 0.455352 0.442727 0.429183 0.414247 0.398333 0.385494 0.375628 0.369013 0.364899 0.362970 0.362525 0.362716 0.363397 0.364841 0.366405 0.365883 0.363194 0.360559 0.358495 0.357020 0.356102 -100 
-100 -100 0.432076 0.426257 0.415497 0.404396 0.393890 0.380066 0.363190 0.350250 0.340758 0.334564 0.330696 0.328818 0.328339 0.328833 0.330287 0.332707 0.335581 0.335234 0.331591 0.328300 0.325820 0.324214 0.323321 -100 
-100 -100 0.389644 0.384169 0.374038 0.363792 0.354346 0.341661 0.325942 0.314093 0.305509 0.299971 0.296496 0.294783 0.294350 0.294942 0.296567 0.299127 0.302117 0.301913 0.298434 0.295257 0.292841 0.291321 0.290516 -100 
-100 -100 0.347141 0.342319 0.333434 0.323360 0.312924 0.301324 0.288908 0.279224 0.272027 0.267286 0.264277 0.262751 0.262320 0.262777 0.264048 0.265902 0.267735 0.267636 0.265536 0.263275 0.261406 0.260175 0.259527 -100 
-100 -100 0.315451 0.311044 0.302869 0.292985 0.282245 0.271457 0.260999 0.252796 0.246603 0.242485 0.239839 0.238461 0.238006 0.238285 0.239173 0.240395 0.241488 0.241452 0.240230 0.238739 0.237386 0.236442 0.235930 -100 
-100 -100 0.297867 0.293642 0.285777 0.276023 0.265262 0.254908 0.245365 0.237888 0.232240 0.228467 0.226031 0.224736 0.224263 0.224429 0.225078 0.225952 0.226674 0.226667 0.225880 0.224805 0.223757 0.222984 0.222554 -100 
-100 -100 -100 -100 -100 -100 -100 -100 -100 -100 -100 -100 -100 -100 -100 -100 -100 -100 -100 -100 -100 -100 -100 -100 -100 -100 
-100 -100 -100 -100 -100 -100 -100 -100 -100 -100 -100 -100 -100 -100 -100 -100 -100 -100 -100 -100 -100 -100 -100 -100 -100 -100 
-100 -100 -100 -100 -100 -100 -100 -100 -100 -100 -100 -100 -100 -100 -100 -100 -100 -100 -100 -100 -100 -100 -100 -100 -100 -100 
-100 -100 0.446230 0.440562 0.430043 0.416946 0.402255 0.387644 0.373585 0.362030 0.352814 0.346139 0.341236 0.337966 0.335884 0.334859 0.334614 0.334840 0.334996 0.334267 0.332578 0.330731 0.329062 0.327787 0.327010 -100 
-100 -100 0.456048 0.450258 0.439602 0.426515 0.411943 0.397096 0.382417 0.370331 0.360759 0.353867 0.348831 0.345490 0.343393 0.342415 0.342314 0.342805 0.343288 0.342541 0.340502 0.338395 0.336606 0.335242 0.334378 -100 
-100 -100 0.474086 0.468096 0.457180 0.444050 0.429618 0.414337 0.398583 0.385632 0.375468 0.368211 0.362930 0.359453 0.357306 0.356372 0.356466 0.357345 0.358468 0.357677 0.354928 0.352412 0.350477 0.348987 0.347949 -100 
-100 -100 0.496273 0.490038 0.478695 0.465104 0.450199 0.434340 0.417916 0.404380 0.393741 0.386115 0.380542 0.376861 0.374590 0.373597 0.373679 0.374578 0.375727 0.374851 0.371908 0.369219 0.367160 0.365600 0.364532 -100 
-100 -100 0.521175 0.514618 0.502583 0.488177 0.472401 0.455839 0.438906 0.425004 0.413975 0.405980 0.400048 0.396094 0.393620 0.392475 0.392377 0.393016 0.393753 0.392756 0.389966 0.387272 0.385074 0.383493 0.382536 -100 
-100 -100 0.545880 0.538897 0.526042 0.510971 0.494915 0.477575 0.459415 0.444784 0.433229 0.424801 0.418468 0.414210 0.411536 0.410274 0.410127 0.410830 0.411852 0.410739 0.407423 0.404417 0.402018 0.400382 0.399464 -100 
-100 -100 0.570217 0.562689 0.548400 0.533086 0.518923 0.500773 0.479061 0.463077 0.450716 0.441807 0.435082 0.430569 0.427758 0.426467 0.426496 0.427745 0.430443 0.429232 0.424035 0.420285 0.417515 0.415771 0.414849 -100 
-100 -100 0.587703 0.579951 0.565217 0.549319 0.534499 0.515714 0.493421 0.476941 0.464159 0.454948 0.448048 0.443470 0.440649 0.439341 0.439324 0.440534 0.443210 0.441926 0.436602 0.432747 0.429901 0.428123 0.427196 -100 
-100 -100 0.598532 0.590863 0.576592 0.559724 0.541607 0.522395 0.502594 0.486572 0.473805 0.464513 0.457677 0.453256 0.450592 0.449285 0.448993 0.449600 0.450616 0.449276 0.445492 0.442118 0.439452 0.437706 0.436785 -100 
-100 -100 0.606003 0.598303 0.583851 0.566449 0.547254 0.527741 0.508424 0.492480 0.479651 0.470361 0.463713 0.459605 0.457263 0.456076 0.455725 0.456304 0.457243 0.455861 0.452050 0.448570 0.445844 0.444068 0.443131 -100 
-100 -100 0.610699 0.602817 0.587295 0.569549 0.549962 0.530299 0.511016 0.495022 0.482160 0.472951 0.466573 0.462869 0.460983 0.459992 0.459718 0.460701 0.462568 0.461157 0.456331 0.452300 0.449340 0.447495 0.446532 -100 
-100 -100 0.608813 0.601003 0.585579 0.567856 0.548232 0.528648 0.509570 0.493741 0.481029 0.472021 0.465953 0.462625 0.461093 0.460209 0.459809 0.460660 0.462449 0.461038 0.456272 0.452334 0.449476 0.447686 0.446731 -100 
-100 -100 0.599658 0.592192 0.578104 0.560711 0.541202 0.521938 0.503483 0.488148 0.475842 0.467211 0.461604 0.458769 0.457764 0.456917 0.455969 0.456051 0.456645 0.455245 0.451679 0.448490 0.446087 0.444474 0.443552 -100 
-100 -100 0.586451 0.579229 0.565648 0.548634 0.529468 0.510701 0.492911 0.478176 0.466402 0.458303 0.453366 0.451413 0.451577 0.450877 0.449060 0.448555 0.448764 0.447364 0.444110 0.441245 0.439114 0.437621 0.436698 -100 
-100 -100 0.567055 0.560081 0.547010 0.530562 0.512049 0.493961 0.476891 0.462798 0.451647 0.444170 0.440126 0.439514 0.442769 0.442337 0.438073 0.437089 0.437521 0.436130 0.432466 0.429435 0.427337 0.425871 0.424921 -100 
-100 -100 0.541417 0.534803 0.522415 0.506869 0.489377 0.472156 0.455765 0.442279 0.431676 0.424664 0.420996 0.420671 0.424153 0.423975 0.420011 0.419302 0.419963 0.418736 0.415171 0.412182 0.410103 0.408652 0.407709 -100 
-100 -100 0.508238 0.502120 0.490725 0.476536 0.460684 0.444519 0.428605 0.415588 0.405439 0.398716 0.394920 0.393828 0.394711 0.394758 0.393806 0.394079 0.394894 0.393978 0.391101 0.388392 0.386330 0.384880 0.383985 -100 
-100 -100 0.470455 0.464837 0.454479 0.442007 0.428491 0.413467 0.397443 0.384623 0.374840 0.368420 0.364646 0.363183 0.363287 0.363620 0.364036 0.365266 0.366637 0.366010 0.363234 0.360413 0.358166 0.356644 0.355781 -100 
-100 -100 0.428368 0.423177 0.413797 0.403366 0.393592 0.379751 0.362311 0.349356 0.339916 0.333896 0.330326 0.328815 0.328683 0.329303 0.330635 0.332783 0.335228 0.334837 0.331506 0.328323 0.325834 0.324246 0.323408 -100 
-100 -100 0.385730 0.380917 0.372233 0.362706 0.354000 0.341318 0.325078 0.313215 0.304673 0.299287 0.296077 0.294682 0.294532 0.295240 0.296789 0.299108 0.301675 0.301461 0.298373 0.295388 0.293037 0.291562 0.290805 -100 
-100 -100 0.344921 0.340436 0.332219 0.322480 0.312184 0.300569 0.288087 0.278405 0.271247 0.266631 0.263837 0.262570 0.262368 0.262937 0.264191 0.265945 0.267607 0.267522 0.265615 0.263470 0.261670 0.260487 0.259874 -100 
-100 -100 0.314309 0.310030 0.302097 0.292328 0.281611 0.270787 0.260279 0.252060 0.245895 0.241873 0.239390 0.238209 0.237933 0.238312 0.239217 0.240412 0.241465 0.241459 0.240332 0.238923 0.237634 0.236736 0.236251 -100 
-100 -100 0.297190 0.293007 0.285212 0.275474 0.264685 0.254284 0.244702 0.237209 0.231584 0.227886 0.225580 0.224444 0.224116 0.224374 0.225057 0.225936 0.226663 0.226692 0.225971 0.224964 0.223975 0.223245 0.222838 -100 
-100 -100 -100 -100 -100 -100 -100 -100 -100 -100 -100 -100 -100 -100 -100 -100 -100 -100 -100 -100 -100 -100 -100 -100 -100 -100 
-100 -100 -100 -100 -100 -100 -100 -100 -100 -100 -100 -100 -100 -100 -100 -100 -100 -100 -100 -100 -100 -100 -100 -100 -100 -100 
-100 -100 -100 -100 -100 -100 -100 -100 -100 -100 -100 -100 -100 -100 -100 -100 -100 -100 -100 -100 -100 -100 -100 -100 -100 -100 
-100 -100 0.443653 0.438351 0.428500 0.416145 0.402118 0.387642 0.373248 0.361389 0.352032 0.345393 0.340668 0.337656 0.335864 0.335059 0.334944 0.335204 0.335252 0.334384 0.332505 0.330337 0.328312 0.326822 0.325981 -100 
-100 -100 0.453011 0.447712 0.437972 0.425976 0.412471 0.397803 0.382475 0.369849 0.360013 0.353114 0.348256 0.345195 0.343418 0.342664 0.342657 0.343107 0.343349 0.342454 0.340325 0.337912 0.335728 0.334146 0.333252 -100 
-100 -100 0.470415 0.465085 0.455444 0.443928 0.431250 0.416210 0.399234 0.385354 0.374733 0.367402 0.362296 0.359133 0.357357 0.356654 0.356770 0.357467 0.358016 0.357073 0.354534 0.351781 0.349382 0.347678 0.346706 -100 
-100 -100 0.492228 0.486711 0.476745 0.464854 0.451807 0.436204 0.418487 0.403976 0.392832 0.385115 0.379728 0.376386 0.374512 0.373784 0.373939 0.374735 0.375439 0.374441 0.371634 0.368678 0.366145 0.364377 0.363379 -100 
-100 -100 0.516841 0.510978 0.500308 0.487370 0.473475 0.457130 0.438844 0.424168 0.412679 0.404618 0.398908 0.395321 0.393266 0.392462 0.392672 0.393619 0.394856 0.393798 0.390348 0.387146 0.384471 0.382669 0.381687 -100 
-100 -100 0.540950 0.534719 0.523442 0.510007 0.497144 0.479971 0.459118 0.443565 0.431495 0.423015 0.416958 0.413123 0.410922 0.410104 0.410555 0.412199 0.415206 0.414093 0.408772 0.404782 0.401780 0.399890 0.398902 -100 
-100 -100 0.563813 0.557288 0.545959 0.534027 0.531931 0.513927 0.480635 0.462151 0.448705 0.439685 0.433269 0.429237 0.426969 0.426261 0.427456 0.430993 0.441470 0.440309 0.427421 0.421448 0.417616 0.415539 0.414505 -100 
-100 -100 0.581831 0.574965 0.562962 0.550233 0.547289 0.528599 0.494792 0.475872 0.462053 0.452751 0.446159 0.442054 0.439772 0.439044 0.440195 0.443727 0.454248 0.453047 0.440025 0.433964 0.430091 0.428004 0.426969 -100 
-100 -100 0.595707 0.588364 0.574632 0.558592 0.542979 0.523760 0.501526 0.484870 0.471773 0.462499 0.455946 0.451942 0.449756 0.448882 0.449197 0.450891 0.454216 0.452967 0.447038 0.442688 0.439526 0.437592 0.436602 -100 
-100 -100 0.606063 0.598195 0.582752 0.565138 0.546311 0.526708 0.506796 0.490761 0.477864 0.468658 0.462270 0.458561 0.456714 0.455863 0.455845 0.457145 0.459466 0.458162 0.453090 0.448914 0.445837 0.443927 0.442942 -100 
-100 -100 0.618960 0.609952 0.587823 0.568577 0.548060 0.528200 0.509119 0.493348 0.480622 0.471564 0.465471 0.462225 0.460967 0.460272 0.460121 0.461868 0.465038 0.463673 0.457564 0.452631 0.449286 0.447304 0.446300 -100 
-100 -100 0.617751 0.608718 0.586515 0.567134 0.546404 0.526592 0.507812 0.492269 0.479748 0.470919 0.465147 0.462302 0.461484 0.460854 0.460398 0.461889 0.464859 0.463456 0.457431 0.452582 0.449324 0.447398 0.446411 -100 
-100 -100 0.602034 0.594056 0.578282 0.560065 0.539919 0.520463 0.502154 0.487002 0.474864 0.466415 0.461160 0.458913 0.459204 0.458558 0.456815 0.457072 0.458361 0.456907 0.452386 0.448521 0.445749 0.444003 0.443066 -100 
-100 -100 0.587926 0.580342 0.565869 0.548289 0.528691 0.509751 0.491977 0.477333 0.465712 0.457833 0.453428 0.452565 0.455696 0.455191 0.450904 0.450058 0.450764 0.449208 0.444872 0.441203 0.438586 0.436917 0.435992 -100 
-100 -100 0.568212 0.560937 0.547320 0.530438 0.511645 0.493399 0.476253 0.462201 0.451238 0.444100 0.441312 0.443527 0.460181 0.459977 0.442943 0.440210 0.441105 0.439396 0.433800 0.429516 0.426705 0.425002 0.424057 -100 
-100 -100 0.542306 0.535461 0.522679 0.506839 0.489225 0.471867 0.455293 0.441788 0.431347 0.424672 0.422263 0.424750 0.441584 0.441629 0.424925 0.422464 0.423575 0.422028 0.416545 0.412326 0.409553 0.407883 0.406959 -100 
-100 -100 0.508412 0.502213 0.490747 0.476588 0.461129 0.444860 0.428348 0.415142 0.405020 0.398499 0.395240 0.395218 0.398980 0.399198 0.395804 0.395663 0.396903 0.395823 0.391935 0.388534 0.386059 0.384488 0.383625 -100 
-100 -100 0.469701 0.464216 0.454258 0.442460 0.430675 0.415586 0.397746 0.384304 0.374368 0.368062 0.364626 0.363686 0.364924 0.365403 0.365043 0.366234 0.368016 0.367322 0.363881 0.360687 0.358231 0.356669 0.355841 -100 
-100 -100 0.426615 0.421830 0.413668 0.405364 0.402700 0.388850 0.364318 0.349514 0.339475 0.333462 0.330114 0.328927 0.329198 0.329966 0.331315 0.333734 0.338309 0.337907 0.332389 0.328823 0.326158 0.324570 0.323766 -100 
-100 -100 0.383851 0.379468 0.372042 0.364661 0.363130 0.350449 0.327069 0.313362 0.304206 0.298814 0.295795 0.294664 0.294792 0.295642 0.297313 0.299933 0.304589 0.304392 0.299226 0.295931 0.293462 0.292013 0.291290 -100 
-100 -100 0.343738 0.339466 0.331780 0.322802 0.314288 0.302638 0.288359 0.278055 0.270699 0.266134 0.263511 0.262463 0.262468 0.263152 0.264468 0.266334 0.268345 0.268290 0.266085 0.263869 0.262082 0.260944 0.260364 -100 
-100 -100 0.313632 0.309434 0.301696 0.292161 0.281964 0.271094 0.260006 0.251575 0.245348 0.241386 0.239042 0.238034 0.237921 0.238397 0.239347 0.240590 0.241789 0.241820 0.240619 0.239232 0.237992 0.237144 0.236689 -100 
-100 -100 0.296757 0.292596 0.284851 0.275158 0.264454 0.254004 0.244253 0.236686 0.231052 0.227412 0.225223 0.224228 0.224038 0.224380 0.225104 0.226010 0.226787 0.226857 0.226167 0.225216 0.224290 0.223608 0.223228 -100 
-100 -100 -100 -100 -100 -100 -100 -100 -100 -100 -100 -100 -100 -100 -100 -100 -100 -100 -100 -100 -100 -100 -100 -100 -100 -100 
-100 -100 -100 -100 -100 -100 -100 -100 -100 -100 -100 -100 -100 -100 -100 -100 -100 -100 -100 -100 -100 -100 -100 -100 -100 -100 
-100 -100 -100 -100 -100 -100 -100 -100 -100 -100 -100 -100 -100 -100 -100 -100 -100 -100 -100 -100 -100 -100 -100 -100 -100 -100 
-100 -100 0.441787 0.436627 0.426999 0.414844 0.400945 0.386532 0.372176 0.360378 0.351149 0.344733 0.340343 0.337739 0.336336 0.335704 0.335521 0.335603 0.335432 0.334361 0.332280 0.329882 0.327626 0.325976 0.325067 -100 
-100 -100 0.450902 0.445790 0.436344 0.424612 0.411278 0.396696 0.381413 0.368848 0.359142 0.352478 0.347992 0.345408 0.344094 0.343510 0.343345 0.343524 0.343477 0.342361 0.340049 0.337417 0.334998 0.333262 0.332315 -100 
-100 -100 0.467996 0.462908 0.453649 0.442475 0.430020 0.415093 0.398173 0.384349 0.373859 0.366777 0.362085 0.359489 0.358306 0.357770 0.357585 0.357887 0.358062 0.356885 0.354196 0.351247 0.348610 0.346766 0.345767 -100 
-100 -100 0.489678 0.484425 0.474867 0.463332 0.450511 0.435036 0.417380 0.402914 0.391874 0.384396 0.379421 0.376649 0.375370 0.374825 0.374693 0.375114 0.375465 0.374268 0.371337 0.368206 0.365449 0.363562 0.362546 -100 
-100 -100 0.514363 0.508732 0.498419 0.485783 0.472066 0.455829 0.437615 0.422976 0.411556 0.403690 0.398348 0.395255 0.393691 0.393089 0.393184 0.393924 0.394956 0.393762 0.390204 0.386848 0.383993 0.382081 0.381067 -100 
-100 -100 0.538531 0.532501 0.521518 0.508298 0.495523 0.478436 0.457691 0.442187 0.430163 0.421845 0.416122 0.412730 0.410965 0.410378 0.410842 0.412431 0.415373 0.414197 0.408788 0.404666 0.401518 0.399531 0.398505 -100 
-100 -100 0.561438 0.555089 0.543980 0.532170 0.530051 0.512117 0.479001 0.460602 0.447195 0.438321 0.432222 0.428608 0.426753 0.426299 0.427583 0.431164 0.441672 0.440511 0.427563 0.421480 0.417527 0.415368 0.414296 -100 
-100 -100 0.579620 0.572897 0.561053 0.548384 0.545370 0.526743 0.493126 0.474306 0.460524 0.451352 0.445031 0.441283 0.439361 0.438890 0.440185 0.443835 0.454457 0.453309 0.440253 0.434102 0.430122 0.427969 0.426900 -100 
-100 -100 0.593831 0.586571 0.572936 0.556915 0.541247 0.522080 0.500004 0.483449 0.470403 0.461225 0.454860 0.451105 0.449191 0.448549 0.449058 0.450947 0.454447 0.453288 0.447339 0.442912 0.439662 0.437663 0.436638 -100 
-100 -100 0.604543 0.596702 0.581274 0.563615 0.544711 0.525155 0.505415 0.489517 0.476703 0.467573 0.461294 0.457729 0.456065 0.455418 0.455635 0.457196 0.459756 0.458566 0.453471 0.449215 0.446056 0.444081 0.443056 -100 
-100 -100 0.617711 0.608692 0.586515 0.567160 0.546517 0.526707 0.507848 0.492269 0.479663 0.470674 0.464633 0.461452 0.460306 0.459792 0.459898 0.461952 0.465412 0.464176 0.458023 0.452995 0.449565 0.447518 0.446468 -100 
-100 -100 0.616688 0.607637 0.585375 0.565886 0.545041 0.525290 0.506729 0.491382 0.478986 0.470217 0.464452 0.461615 0.460855 0.460383 0.460179 0.461979 0.465239 0.463971 0.457898 0.452949 0.449597 0.447612 0.446583 -100 
-100 -100 0.601122 0.593135 0.577340 0.559095 0.538935 0.519546 0.501378 0.486371 0.474348 0.465927 0.460622 0.458333 0.458644 0.458119 0.456595 0.457129 0.458679 0.457346 0.452789 0.448828 0.445962 0.444156 0.443190 -100 
-100 -100 0.587128 0.579558 0.565122 0.547611 0.528106 0.509242 0.491530 0.476976 0.465471 0.457589 0.453056 0.452095 0.455210 0.454793 0.450689 0.450086 0.451031 0.449580 0.445197 0.441429 0.438715 0.436993 0.436050 -100 
-100 -100 0.567503 0.560265 0.546736 0.530001 0.511385 0.493222 0.476079 0.462095 0.451310 0.444147 0.441116 0.443175 0.459788 0.459643 0.442744 0.440225 0.441355 0.439737 0.434066 0.429677 0.426777 0.425033 0.424082 -100 
-100 -100 0.541637 0.534843 0.522162 0.506471 0.489023 0.471744 0.455166 0.441720 0.431448 0.424760 0.422121 0.424463 0.441251 0.441335 0.424721 0.422412 0.423702 0.422243 0.416719 0.412441 0.409616 0.407942 0.407029 -100 
-100 -100 0.507724 0.501571 0.490188 0.476114 0.460731 0.444514 0.428043 0.414908 0.404893 0.398388 0.395041 0.394952 0.398691 0.398925 0.395567 0.395478 0.396789 0.395786 0.391964 0.388614 0.386173 0.384641 0.383811 -100 
-100 -100 0.468906 0.463473 0.453596 0.441813 0.429986 0.414928 0.397212 0.383891 0.374065 0.367815 0.364385 0.363447 0.364689 0.365163 0.364769 0.365901 0.367641 0.367017 0.363751 0.360726 0.358396 0.356924 0.356148 -100 
-100 -100 0.425668 0.420958 0.412906 0.404557 0.401728 0.387895 0.363588 0.348966 0.339056 0.333133 0.329850 0.328713 0.329008 0.329757 0.331012 0.333275 0.337693 0.337355 0.332110 0.328808 0.326341 0.324882 0.324144 -100 
-100 -100 0.382994 0.378685 0.371354 0.363904 0.362175 0.349498 0.326335 0.312795 0.303751 0.298461 0.295531 0.294473 0.294635 0.295476 0.297042 0.299481 0.303952 0.303816 0.298929 0.295910 0.293644 0.292337 0.291682 -100 
-100 -100 0.343221 0.338977 0.331317 0.322276 0.313636 0.301966 0.287787 0.277572 0.270290 0.265802 0.263265 0.262299 0.262358 0.263046 0.264289 0.266028 0.267925 0.267914 0.265906 0.263904 0.262286 0.261261 0.260735 -100 
-100 -100 0.313355 0.309159 0.301411 0.291821 0.281544 0.270642 0.259579 0.251181 0.244992 0.241084 0.238815 0.237888 0.237839 0.238336 0.239254 0.240427 0.241570 0.241635 0.240563 0.239324 0.238208 0.237441 0.237026 -100 
-100 -100 0.296591 0.292422 0.284654 0.274914 0.264151 0.253665 0.243908 0.236346 0.230730 0.227131 0.225008 0.224091 0.223967 0.224343 0.225059 0.225930 0.226682 0.226782 0.226184 0.225340 0.224507 0.223889 0.223540 -100 
-100 -100 -100 -100 -100 -100 -100 -100 -100 -100 -100 -100 -100 -100 -100 -100 -100 -100 -100 -100 -100 -100 -100 -100 -100 -100 
-100 -100 -100 -100 -100 -100 -100 -100 -100 -100 -100 -100 -100 -100 -100 -100 -100 -100 -100 -100 -100 -100 -100 -100 -100 -100 
-100 -100 -100 -100 -100 -100 -100 -100 -100 -100 -100 -100 -100 -100 -100 -100 -100 -100 -100 -100 -100 -100 -100 -100 -100 -100 
-100 -100 0.440436 0.435225 0.425443 0.412989 0.398722 0.384315 0.370383 0.359020 0.350218 0.344231 0.340387 0.338419 0.337621 0.337103 0.336513 0.336087 0.335482 0.334123 0.331849 0.329336 0.326965 0.325225 0.324267 -100 
-100 -100 0.449454 0.444269 0.434583 0.422350 0.408341 0.393770 0.379245 0.367351 0.358207 0.352054 0.348212 0.346436 0.345947 0.345457 0.344634 0.344107 0.343553 0.342107 0.339561 0.336831 0.334319 0.332509 0.331524 -100 
-100 -100 0.466469 0.461263 0.451609 0.439587 0.425887 0.410968 0.395414 0.382656 0.373037 0.366571 0.362568 0.361035 0.361161 0.360700 0.359334 0.358679 0.358371 0.356816 0.353715 0.350655 0.347940 0.346042 0.345022 -100 
-100 -100 0.488274 0.482872 0.472858 0.460421 0.446261 0.430790 0.414590 0.401221 0.391067 0.384189 0.379889 0.378175 0.378206 0.377718 0.376380 0.375805 0.375604 0.374047 0.370823 0.367655 0.364871 0.362946 0.361917 -100 
-100 -100 0.513412 0.507597 0.496715 0.483258 0.468028 0.451802 0.435137 0.421379 0.410607 0.403234 0.398509 0.396209 0.395459 0.394907 0.394211 0.394018 0.393975 0.392524 0.389441 0.386310 0.383553 0.381644 0.380626 -100 
-100 -100 0.538283 0.531947 0.520031 0.505605 0.489751 0.472677 0.454952 0.440526 0.429151 0.421250 0.416026 0.413238 0.412048 0.411479 0.411229 0.411641 0.412367 0.411032 0.407454 0.404056 0.401206 0.399279 0.398262 -100 
-100 -100 0.562722 0.555753 0.542170 0.527156 0.512736 0.494796 0.473836 0.458219 0.446029 0.437603 0.431954 0.428841 0.427425 0.426903 0.427107 0.428394 0.431132 0.429887 0.424495 0.420411 0.417275 0.415278 0.414240 -100 
-100 -100 0.580749 0.573437 0.559211 0.543413 0.528195 0.509585 0.488092 0.472032 0.459430 0.450639 0.444667 0.441296 0.439706 0.439169 0.439512 0.441010 0.443966 0.442798 0.437346 0.433211 0.430055 0.428055 0.427014 -100 
-100 -100 0.592687 0.585287 0.571307 0.554441 0.536040 0.516981 0.497795 0.482159 0.469590 0.460617 0.454421 0.450839 0.449082 0.448482 0.448749 0.449912 0.451458 0.450360 0.446480 0.442855 0.439917 0.437966 0.436925 -100 
-100 -100 0.601323 0.593706 0.579277 0.561665 0.542115 0.522745 0.504078 0.488635 0.476102 0.467068 0.460796 0.457171 0.455433 0.454874 0.455236 0.456612 0.458313 0.457258 0.453315 0.449560 0.446575 0.444592 0.443515 -100 
-100 -100 0.606910 0.598977 0.583251 0.565062 0.544900 0.525385 0.506975 0.491683 0.479256 0.470278 0.464079 0.460598 0.459083 0.458648 0.459184 0.461146 0.463989 0.462951 0.457885 0.453515 0.450285 0.448223 0.447089 -100 
-100 -100 0.605622 0.597725 0.582063 0.563915 0.543780 0.524365 0.506133 0.491016 0.478771 0.469949 0.463901 0.460609 0.459286 0.458874 0.459270 0.461116 0.463901 0.462867 0.457845 0.453548 0.450405 0.448400 0.447283 -100 
-100 -100 0.596909 0.589409 0.575246 0.557740 0.538145 0.519083 0.501130 0.486295 0.474418 0.465873 0.460059 0.457081 0.456145 0.455662 0.455393 0.456349 0.457806 0.456752 0.452986 0.449458 0.446754 0.444941 0.443906 -100 
-100 -100 0.584035 0.576865 0.563425 0.546668 0.527838 0.509310 0.491706 0.477284 0.466012 0.457890 0.452397 0.450082 0.450197 0.449752 0.448482 0.448748 0.449769 0.448668 0.445158 0.441927 0.439478 0.437804 0.436807 -100 
-100 -100 0.564900 0.558059 0.545322 0.529432 0.511605 0.493791 0.476687 0.462891 0.452739 0.445163 0.439866 0.438622 0.441768 0.441491 0.437570 0.437285 0.438582 0.437443 0.433361 0.429912 0.427513 0.425900 0.424900 -100 
-100 -100 0.539364 0.532916 0.520910 0.505941 0.489121 0.472151 0.455700 0.442485 0.432870 0.425777 0.420897 0.419973 0.423338 0.423243 0.419476 0.419274 0.420632 0.419629 0.415759 0.412502 0.410253 0.408748 0.407808 -100 
-100 -100 0.506003 0.500057 0.488998 0.475146 0.459588 0.443597 0.427819 0.415061 0.405392 0.398699 0.394462 0.393098 0.393899 0.393973 0.393092 0.393518 0.394576 0.393870 0.391134 0.388548 0.386584 0.385235 0.384428 -100 
-100 -100 0.467683 0.462289 0.452302 0.439906 0.426208 0.411300 0.395786 0.383416 0.374051 0.367799 0.363979 0.362494 0.362596 0.362892 0.363162 0.364157 0.365323 0.364890 0.362690 0.360409 0.358559 0.357302 0.356596 -100 
-100 -100 0.424806 0.419950 0.411130 0.400562 0.390054 0.376288 0.359866 0.347640 0.338684 0.332946 0.329560 0.328189 0.328123 0.328650 0.329630 0.331184 0.332958 0.332737 0.330413 0.328127 0.326286 0.325089 0.324454 -100 
-100 -100 0.382469 0.377963 0.369787 0.360045 0.350513 0.337855 0.322608 0.311438 0.303339 0.298254 0.295308 0.294133 0.294101 0.294725 0.295881 0.297537 0.299358 0.299289 0.297232 0.295186 0.293527 0.292464 0.291910 -100 
-100 -100 0.343009 0.338661 0.330630 0.320708 0.309936 0.298277 0.286247 0.276924 0.270036 0.265654 0.263119 0.262097 0.262058 0.262609 0.263598 0.264899 0.266121 0.266152 0.264925 0.263477 0.262226 0.261379 0.260930 -100 
-100 -100 0.313315 0.309064 0.301147 0.291223 0.280235 0.269325 0.258954 0.250869 0.244842 0.240986 0.238729 0.237788 0.237699 0.238128 0.238905 0.239856 0.240690 0.240780 0.240076 0.239131 0.238231 0.237579 0.237217 -100 
-100 -100 0.296622 0.292425 0.284582 0.274710 0.263737 0.253236 0.243657 0.236195 0.230635 0.227062 0.224957 0.224048 0.223918 0.224265 0.224907 0.225660 0.226287 0.226402 0.225967 0.225289 0.224589 0.224047 0.223735 -100 
-100 -100 -100 -100 -100 -100 -100 -100 -100 -100 -100 -100 -100 -100 -100 -100 -100 -100 -100 -100 -100 -100 -100 -100 -100 -100 
-100 -100 -100 -100 -100 -100 -100 -100 -100 -100 -100 -100 -100 -100 -100 -100 -100 -100 -100 -100 -100 -100 -100 -100 -100 -100 
-100 -100 -100 -100 -100 -100 -100 -100 -100 -100 -100 -100 -100 -100 -100 -100 -100 -100 -100 -100 -100 -100 -100 -100 -100 -100 
-100 -100 0.439664 0.434316 0.424243 0.411377 0.396707 0.382269 0.368705 0.357792 0.349461 0.343985 0.340801 0.339670 0.339692 0.339241 0.337952 0.336780 0.335676 0.333973 0.331446 0.328845 0.326419 0.324637 0.323653 -100 
-100 -100 0.448692 0.443329 0.433253 0.420426 0.405789 0.391189 0.377269 0.366024 0.357497 0.351961 0.348942 0.348333 0.349156 0.348719 0.346680 0.345105 0.344083 0.342223 0.339193 0.336332 0.333770 0.331931 0.330927 -100 
-100 -100 0.465791 0.460346 0.450140 0.437241 0.422538 0.407590 0.393035 0.381236 0.372624 0.366914 0.363787 0.363968 0.366648 0.366226 0.362419 0.360348 0.360078 0.358017 0.353635 0.350233 0.347430 0.345509 0.344478 -100 
-100 -100 0.487883 0.482191 0.471525 0.458134 0.442916 0.427413 0.412249 0.399866 0.390732 0.384600 0.381157 0.381149 0.383732 0.383268 0.379459 0.377439 0.377246 0.375198 0.370753 0.367288 0.364448 0.362514 0.361480 -100 
-100 -100 0.513795 0.507600 0.495851 0.481472 0.465300 0.449031 0.433198 0.420204 0.410087 0.403310 0.399373 0.398229 0.398791 0.398241 0.396210 0.394807 0.394086 0.392271 0.389000 0.385937 0.383249 0.381364 0.380347 -100 
-100 -100 0.540274 0.533296 0.519794 0.504144 0.487008 0.469867 0.453175 0.439480 0.428663 0.421237 0.416614 0.414636 0.414253 0.413660 0.412467 0.411710 0.411267 0.409682 0.406680 0.403692 0.401039 0.399171 0.398160 -100 
-100 -100 0.568823 0.560567 0.542812 0.525548 0.507904 0.489881 0.471661 0.457129 0.445570 0.437569 0.432419 0.429964 0.429162 0.428573 0.427847 0.427662 0.428051 0.426635 0.423169 0.419984 0.417233 0.415338 0.414314 -100 
-100 -100 0.586628 0.578083 0.559779 0.541854 0.523515 0.504871 0.486115 0.471104 0.459081 0.450636 0.445040 0.442159 0.441032 0.440445 0.440055 0.440307 0.441078 0.439814 0.436293 0.433020 0.430220 0.428300 0.427255 -100 
-100 -100 0.593798 0.585968 0.570813 0.553185 0.533916 0.514945 0.496694 0.481626 0.469418 0.460660 0.454654 0.451303 0.449779 0.449218 0.449277 0.450046 0.450949 0.449847 0.446576 0.443246 0.440412 0.438447 0.437356 -100 
-100 -100 0.599957 0.592380 0.577966 0.560367 0.540748 0.521603 0.503443 0.488373 0.476088 0.467160 0.460895 0.457240 0.455493 0.455061 0.455701 0.457369 0.459228 0.458262 0.454352 0.450518 0.447460 0.445372 0.444178 -100 
-100 -100 0.603146 0.595637 0.581213 0.563608 0.543848 0.524679 0.506631 0.491629 0.479388 0.470429 0.464073 0.460330 0.458579 0.458327 0.459534 0.462271 0.466076 0.465209 0.459576 0.454935 0.451550 0.449323 0.447999 -100 
-100 -100 0.601307 0.593951 0.579820 0.562493 0.542972 0.523969 0.506042 0.491168 0.479098 0.470222 0.463864 0.460148 0.458449 0.458211 0.459403 0.462174 0.466061 0.465252 0.459650 0.455083 0.451800 0.449633 0.448316 -100 
-100 -100 0.593557 0.586525 0.573283 0.556645 0.537806 0.519185 0.501435 0.486805 0.475197 0.466513 0.460091 0.456468 0.454946 0.454563 0.455100 0.456919 0.459102 0.458320 0.454451 0.450815 0.448082 0.446170 0.444977 -100 
-100 -100 0.580953 0.574273 0.561761 0.546076 0.528271 0.510218 0.492648 0.478460 0.467850 0.459463 0.452649 0.449148 0.448091 0.447639 0.447472 0.448676 0.450433 0.449674 0.446235 0.443123 0.440843 0.439160 0.438012 -100 
-100 -100 0.561991 0.555680 0.543966 0.529395 0.512915 0.495622 0.478412 0.465119 0.456819 0.448846 0.440628 0.437146 0.437426 0.437026 0.435550 0.436572 0.438748 0.438029 0.434149 0.431023 0.429015 0.427476 0.426290 -100 
-100 -100 0.536812 0.530842 0.519764 0.506002 0.490417 0.473921 0.457380 0.444675 0.436910 0.429422 0.421637 0.418497 0.419008 0.418735 0.417286 0.418237 0.420347 0.419749 0.416176 0.413363 0.411596 0.410217 0.409118 -100 
-100 -100 0.504091 0.498458 0.487961 0.474760 0.459749 0.444097 0.428534 0.416103 0.407118 0.400178 0.394669 0.392169 0.391799 0.391693 0.391522 0.392379 0.393718 0.393307 0.390995 0.388919 0.387405 0.386221 0.385361 -100 
-100 -100 0.466437 0.461168 0.451322 0.438887 0.424771 0.410088 0.395460 0.383644 0.374675 0.368336 0.363979 0.361926 0.361447 0.361533 0.361884 0.362792 0.363790 0.363547 0.361952 0.360276 0.358877 0.357826 0.357153 -100 
-100 -100 0.424104 0.419210 0.410120 0.398708 0.386120 0.372495 0.358423 0.347291 0.338820 0.333127 0.329522 0.327840 0.327436 0.327715 0.328439 0.329524 0.330628 0.330520 0.329122 0.327593 0.326254 0.325299 0.324745 -100 
-100 -100 0.382173 0.377570 0.369020 0.358319 0.346603 0.334025 0.321107 0.311007 0.303364 0.298357 0.295304 0.293933 0.293666 0.294050 0.294876 0.295980 0.297059 0.297050 0.295882 0.294555 0.293362 0.292529 0.292064 -100 
-100 -100 0.342989 0.338575 0.330337 0.319956 0.308377 0.296756 0.285596 0.276771 0.270109 0.265769 0.263174 0.262034 0.261844 0.262224 0.262969 0.263894 0.264700 0.264758 0.264016 0.263032 0.262098 0.261419 0.261038 -100 
-100 -100 0.313428 0.309144 0.301131 0.291021 0.279747 0.268852 0.258788 0.250898 0.244963 0.241122 0.238836 0.237834 0.237664 0.237993 0.238622 0.239356 0.239971 0.240066 0.239602 0.238910 0.238195 0.237646 0.237329 -100 
-100 -100 0.296781 0.292568 0.284683 0.274737 0.263669 0.253174 0.243696 0.236305 0.230778 0.227209 0.225091 0.224155 0.223983 0.224271 0.224821 0.225441 0.225942 0.226052 0.225739 0.225206 0.224618 0.224143 0.223862 -100 
-100 -100 -100 -100 -100 -100 -100 -100 -100 -100 -100 -100 -100 -100 -100 -100 -100 -100 -100 -100 -100 -100 -100 -100 -100 -100 
-100 -100 -100 -100 -100 -100 -100 -100 -100 -100 -100 -100 -100 -100 -100 -100 -100 -100 -100 -100 -100 -100 -100 -100 -100 -100 
-100 -100 -100 -100 -100 -100 -100 -100 -100 -100 -100 -100 -100 -100 -100 -100 -100 -100 -100 -100 -100 -100 -100 -100 -100 -100 
-100 -100 0.439556 0.434022 0.423592 0.410313 0.395281 0.380772 0.367451 0.356887 0.349100 0.344081 0.341407 0.341111 0.342227 0.341807 0.339489 0.337593 0.336246 0.334225 0.331195 0.328453 0.325979 0.324186 0.323198 -100 
-100 -100 0.448692 0.443104 0.432582 0.419224 0.404106 0.389438 0.375890 0.365129 0.357446 0.352466 0.349972 0.350672 0.353724 0.353314 0.349141 0.346551 0.345803 0.343544 0.339237 0.336011 0.333347 0.331493 0.330486 -100 
-100 -100 0.466039 0.460305 0.449485 0.435883 0.420513 0.405508 0.391630 0.380697 0.375314 0.370310 0.365947 0.368463 0.377549 0.377175 0.367149 0.363587 0.365694 0.363107 0.354794 0.350229 0.347094 0.345123 0.344082 -100 
-100 -100 0.488527 0.482491 0.471043 0.456882 0.440962 0.425407 0.410946 0.399446 0.393562 0.388124 0.383406 0.385720 0.394673 0.394248 0.384230 0.380703 0.382839 0.380276 0.371961 0.367349 0.364190 0.362212 0.361169 -100 
-100 -100 0.516062 0.509335 0.495929 0.480656 0.463760 0.447422 0.432085 0.419629 0.410370 0.404114 0.400651 0.400802 0.403585 0.403029 0.398782 0.396277 0.395717 0.393531 0.389138 0.385796 0.383065 0.381184 0.380165 -100 
-100 -100 0.546602 0.538498 0.520945 0.503814 0.485709 0.468469 0.452292 0.439053 0.428780 0.421750 0.417576 0.416409 0.417076 0.416454 0.414110 0.412413 0.411397 0.409548 0.406459 0.403561 0.400989 0.399147 0.398129 -100 
-100 -100 0.593289 0.581656 0.547367 0.526192 0.506161 0.487935 0.470768 0.456771 0.445645 0.437979 0.433271 0.431447 0.431302 0.430662 0.429085 0.427919 0.427152 0.425536 0.422733 0.419890 0.417330 0.415478 0.414436 -100 
-100 -100 0.610853 0.598978 0.564246 0.542516 0.521894 0.503105 0.485405 0.470906 0.459266 0.451091 0.445836 0.443429 0.442782 0.442163 0.441147 0.440641 0.440416 0.439011 0.436127 0.433138 0.430487 0.428583 0.427501 -100 
-100 -100 0.599225 0.590463 0.571621 0.552918 0.533059 0.514163 0.496398 0.481679 0.469733 0.461151 0.455325 0.452214 0.450941 0.450417 0.450325 0.450972 0.451990 0.450819 0.447267 0.443838 0.440938 0.438906 0.437734 -100 
-100 -100 0.600505 0.592769 0.577434 0.559720 0.540087 0.521163 0.503372 0.488584 0.476507 0.467678 0.461447 0.457816 0.456130 0.455825 0.456793 0.459076 0.462262 0.461303 0.456087 0.451683 0.448353 0.446101 0.444748 -100 
-100 -100 0.601001 0.593720 0.579849 0.562654 0.543284 0.524450 0.506721 0.491970 0.479919 0.470998 0.464536 0.460647 0.458819 0.458798 0.460978 0.465426 0.475864 0.475070 0.463003 0.456936 0.452894 0.450401 0.448816 -100 
-100 -100 0.598466 0.591466 0.578190 0.561499 0.542559 0.523956 0.506316 0.491684 0.479855 0.470965 0.464320 0.460317 0.458444 0.458432 0.460678 0.465283 0.475937 0.475251 0.463187 0.457193 0.453270 0.450843 0.449255 -100 
-100 -100 0.590907 0.584254 0.571752 0.555906 0.537845 0.519667 0.502124 0.487785 0.476846 0.468074 0.460762 0.456596 0.454764 0.454487 0.455657 0.458560 0.462634 0.462016 0.456645 0.452388 0.449436 0.447372 0.445971 -100 
-100 -100 0.578356 0.572109 0.560456 0.545844 0.529176 0.511629 0.494124 0.480495 0.471750 0.463174 0.454021 0.449372 0.447855 0.447391 0.447629 0.449773 0.453009 0.452469 0.448062 0.444593 0.442323 0.440578 0.439217 -100 
-100 -100 0.559519 0.553698 0.542990 0.529827 0.514955 0.498278 0.481193 0.469457 0.471338 0.463059 0.443934 0.437984 0.437606 0.437064 0.435611 0.437689 0.441626 0.441177 0.436170 0.432639 0.430811 0.429262 0.427795 -100 
-100 -100 0.534638 0.529128 0.519001 0.506589 0.492560 0.476640 0.460189 0.449009 0.451363 0.443559 0.424906 0.419301 0.419152 0.418693 0.417158 0.419035 0.422782 0.422450 0.417865 0.414768 0.413271 0.411937 0.410582 -100 
-100 -100 0.502461 0.497155 0.487299 0.474947 0.460834 0.445567 0.430040 0.418117 0.410946 0.403787 0.395939 0.392299 0.391429 0.391153 0.391018 0.392306 0.394383 0.394177 0.391601 0.389629 0.388443 0.387370 0.386398 -100 
-100 -100 0.465396 0.460313 0.450795 0.438710 0.424851 0.410419 0.396102 0.384586 0.376245 0.369781 0.364526 0.361928 0.361067 0.360960 0.361231 0.362137 0.363239 0.363129 0.361740 0.360406 0.359356 0.358462 0.357788 -100 
-100 -100 0.423581 0.418760 0.409729 0.398241 0.385184 0.371719 0.358447 0.347710 0.339494 0.333751 0.329839 0.327856 0.327169 0.327232 0.327730 0.328539 0.329317 0.329288 0.328394 0.327338 0.326376 0.325609 0.325112 -100 
-100 -100 0.382013 0.377430 0.368838 0.357934 0.345619 0.333143 0.321021 0.311292 0.303824 0.298800 0.295588 0.294017 0.293525 0.293707 0.294274 0.295033 0.295694 0.295727 0.295070 0.294195 0.293343 0.292689 0.292293 -100 
-100 -100 0.343062 0.338658 0.330402 0.319932 0.308145 0.296583 0.285742 0.277094 0.270508 0.266151 0.263467 0.262199 0.261859 0.262087 0.262632 0.263295 0.263839 0.263908 0.263457 0.262780 0.262083 0.261534 0.261207 -100 
-100 -100 0.313602 0.309328 0.301318 0.291188 0.279851 0.268991 0.259055 0.251234 0.245325 0.241469 0.239136 0.238065 0.237805 0.238037 0.238531 0.239095 0.239543 0.239629 0.239319 0.238802 0.238231 0.237764 0.237482 -100 
-100 -100 0.296987 0.292785 0.284916 0.274982 0.263913 0.253442 0.244009 0.236640 0.231115 0.227535 0.225391 0.224419 0.224196 0.224421 0.224877 0.225379 0.225770 0.225861 0.225626 0.225195 0.224695 0.224272 0.224014 -100 
-100 -100 -100 -100 -100 -100 -100 -100 -100 -100 -100 -100 -100 -100 -100 -100 -100 -100 -100 -100 -100 -100 -100 -100 -100 -100 
-100 -100 -100 -100 -100 -100 -100 -100 -100 -100 -100 -100 -100 -100 -100 -100 -100 -100 -100 -100 -100 -100 -100 -100 -100 -100 
-100 -100 -100 -100 -100 -100 -100 -100 -100 -100 -100 -100 -100 -100 -100 -100 -100 -100 -100 -100 -100 -100 -100 -100 -100 -100 
-100 -100 0.440319 0.434538 0.423675 0.409952 0.394577 0.379946 0.366719 0.356363 0.348832 0.344021 0.341498 0.341323 0.342496 0.342030 0.339548 0.337419 0.335847 0.333703 0.330668 0.327983 0.325578 0.323838 0.322877 -100 
-100 -100 0.449698 0.443811 0.432755 0.418863 0.403337 0.388544 0.375145 0.364660 0.357297 0.352535 0.350148 0.350937 0.354026 0.353553 0.349194 0.346344 0.345350 0.342967 0.338670 0.335523 0.332943 0.331148 0.330171 -100 
-100 -100 0.467375 0.461277 0.449784 0.435538 0.419682 0.404559 0.390915 0.380355 0.375410 0.370628 0.366272 0.368817 0.377901 0.377443 0.367208 0.363359 0.365195 0.362487 0.354205 0.349740 0.346704 0.344800 0.343791 -100 
-100 -100 0.489787 0.483420 0.471348 0.456595 0.440231 0.424594 0.410377 0.399245 0.393777 0.388546 0.383813 0.386134 0.395066 0.394556 0.384331 0.380515 0.382375 0.379700 0.371429 0.366925 0.363861 0.361953 0.360936 -100 
-100 -100 0.516834 0.509895 0.496105 0.480463 0.463303 0.446932 0.431776 0.419576 0.410586 0.404485 0.401065 0.401248 0.404026 0.403390 0.398954 0.396184 0.395363 0.393072 0.388738 0.385508 0.382879 0.381051 0.380037 -100 
-100 -100 0.546876 0.538682 0.520971 0.503695 0.485503 0.468296 0.452257 0.439183 0.429071 0.422148 0.418027 0.416897 0.417560 0.416864 0.414348 0.412396 0.411110 0.409170 0.406186 0.403431 0.400984 0.399182 0.398139 -100 
-100 -100 0.593147 0.581521 0.547241 0.526094 0.506106 0.487980 0.470953 0.457075 0.446048 0.438452 0.433790 0.431989 0.431829 0.431115 0.429366 0.427930 0.426824 0.425133 0.422536 0.419893 0.417504 0.415686 0.414581 -100 
-100 -100 0.610387 0.598586 0.563970 0.542384 0.521900 0.503272 0.485729 0.471339 0.459772 0.451654 0.446428 0.444024 0.443340 0.442653 0.441487 0.440741 0.440201 0.438729 0.436031 0.433215 0.430704 0.428821 0.427669 -100 
-100 -100 0.598510 0.589851 0.571189 0.552705 0.533070 0.514380 0.496787 0.482189 0.470321 0.461785 0.455972 0.452841 0.451518 0.450928 0.450737 0.451237 0.452081 0.450836 0.447318 0.443942 0.441088 0.439042 0.437817 -100 
-100 -100 0.599596 0.591976 0.576848 0.559394 0.540034 0.521353 0.503761 0.489113 0.477127 0.468341 0.462107 0.458428 0.456667 0.456301 0.457223 0.459448 0.462575 0.461540 0.456244 0.451795 0.448436 0.446144 0.444750 -100 
-100 -100 0.599924 0.592766 0.579121 0.562211 0.543147 0.524585 0.507076 0.492481 0.480527 0.471647 0.465162 0.461192 0.459256 0.459179 0.461367 0.465843 0.476356 0.475499 0.463239 0.457063 0.452951 0.450410 0.448791 -100 
-100 -100 0.597192 0.590341 0.577328 0.560959 0.542351 0.524045 0.506637 0.492161 0.480422 0.471566 0.464878 0.460765 0.458750 0.458681 0.460952 0.465604 0.476350 0.475628 0.463399 0.457323 0.453350 0.450895 0.449279 -100 
-100 -100 0.589420 0.582952 0.570771 0.555307 0.537619 0.519748 0.502431 0.488238 0.477373 0.468607 0.461220 0.456909 0.454903 0.454546 0.455731 0.458645 0.462732 0.462111 0.456740 0.452525 0.449615 0.447557 0.446134 -100 
-100 -100 0.576707 0.570684 0.559419 0.545244 0.528981 0.511745 0.494450 0.480940 0.472237 0.463629 0.454353 0.449497 0.447730 0.447163 0.447435 0.449572 0.452773 0.452278 0.448033 0.444763 0.442654 0.440966 0.439588 -100 
-100 -100 0.557841 0.552271 0.541994 0.529305 0.514856 0.498482 0.481578 0.469924 0.471807 0.463455 0.444147 0.437905 0.437128 0.436460 0.435126 0.437195 0.441055 0.440700 0.436012 0.432833 0.431283 0.429846 0.428367 -100 
-100 -100 0.533133 0.527881 0.518188 0.506253 0.492641 0.477005 0.460689 0.449543 0.451858 0.443960 0.425104 0.419190 0.418625 0.418028 0.416589 0.418427 0.422073 0.421855 0.417635 0.414942 0.413764 0.412577 0.411224 -100 
-100 -100 0.501345 0.496267 0.486812 0.474922 0.461225 0.446197 0.430728 0.418779 0.411539 0.404268 0.396233 0.392338 0.391176 0.390745 0.390563 0.391751 0.393721 0.393602 0.391341 0.389736 0.388854 0.387929 0.386979 -100 
-100 -100 0.464727 0.459842 0.450692 0.439063 0.425638 0.411398 0.397030 0.385408 0.376960 0.370369 0.364934 0.362113 0.361013 0.360733 0.360870 0.361610 0.362571 0.362522 0.361417 0.360424 0.359658 0.358916 0.358284 -100 
-100 -100 0.423304 0.418657 0.409967 0.398940 0.386358 0.373043 0.359589 0.348660 0.340299 0.334420 0.330332 0.328142 0.327240 0.327120 0.327430 0.328017 0.328600 0.328613 0.328007 0.327288 0.326599 0.325989 0.325546 -100 
-100 -100 0.381990 0.377554 0.369246 0.358736 0.346833 0.334473 0.322148 0.312219 0.304605 0.299468 0.296104 0.294353 0.293669 0.293690 0.294069 0.294600 0.295054 0.295118 0.294716 0.294138 0.293521 0.293014 0.292673 -100 
-100 -100 0.343184 0.338877 0.330814 0.320607 0.309081 0.297595 0.286637 0.277863 0.271183 0.266743 0.263952 0.262560 0.262086 0.262186 0.262580 0.263064 0.263455 0.263528 0.263244 0.262778 0.262256 0.261811 0.261525 -100 
-100 -100 0.313776 0.309564 0.301677 0.291707 0.280523 0.269713 0.259723 0.251835 0.245872 0.241968 0.239573 0.238430 0.238090 0.238234 0.238619 0.239055 0.239394 0.239467 0.239248 0.238858 0.238399 0.237998 0.237742 -100 
-100 -100 0.297172 0.293014 0.285231 0.275406 0.264436 0.254003 0.244546 0.237138 0.231581 0.227972 0.225795 0.224782 0.224508 0.224672 0.225045 0.225449 0.225756 0.225826 0.225639 0.225286 0.224859 0.224480 0.224240 -100 
-100 -100 -100 -100 -100 -100 -100 -100 -100 -100 -100 -100 -100 -100 -100 -100 -100 -100 -100 -100 -100 -100 -100 -100 -100 -100 
-100 -100 -100 -100 -100 -100 -100 -100 -100 -100 -100 -100 -100 -100 -100 -100 -100 -100 -100 -100 -100 -100 -100 -100 -100 -100 
-100 -100 -100 -100 -100 -100 -100 -100 -100 -100 -100 -100 -100 -100 -100 -100 -100 -100 -100 -100 -100 -100 -100 -100 -100 -100 
-100 -100 0.442215 0.436069 0.424562 0.410269 0.394482 0.379677 0.366470 0.356264 0.348803 0.343955 0.341150 0.340330 0.340494 0.339882 0.338071 0.336172 0.334364 0.332290 0.329757 0.327341 0.325132 0.323507 0.322606 -100 
-100 -100 0.452193 0.445824 0.433901 0.419294 0.403285 0.388308 0.374965 0.364700 0.357337 0.352460 0.349611 0.349179 0.350064 0.349405 0.346771 0.344383 0.342586 0.340350 0.337371 0.334766 0.332472 0.330814 0.329900 -100 
-100 -100 0.470727 0.463984 0.451279 0.436135 0.419724 0.404413 0.390794 0.380409 0.373584 0.368550 0.365047 0.365135 0.367727 0.367003 0.362516 0.359538 0.358414 0.355978 0.351724 0.348662 0.346188 0.344473 0.343534 -100 
-100 -100 0.492599 0.485693 0.472674 0.457198 0.440415 0.424638 0.410439 0.399453 0.392058 0.386539 0.382652 0.382491 0.384944 0.384160 0.379668 0.376738 0.375678 0.373275 0.369008 0.365921 0.363433 0.361699 0.360735 -100 
-100 -100 0.516542 0.509602 0.496468 0.480810 0.463699 0.447323 0.432170 0.420099 0.410992 0.404683 0.400721 0.399587 0.400091 0.399263 0.396608 0.394352 0.392758 0.390630 0.387640 0.384999 0.382701 0.380984 0.379969 -100 
-100 -100 0.541239 0.533948 0.519864 0.503702 0.486216 0.469168 0.452973 0.439844 0.429601 0.422494 0.417973 0.416067 0.415649 0.414805 0.413023 0.411405 0.409968 0.408126 0.405655 0.403258 0.401129 0.399408 0.398278 -100 
-100 -100 0.568396 0.560137 0.542361 0.525138 0.507451 0.489720 0.472098 0.457962 0.446751 0.438960 0.433924 0.431526 0.430665 0.429815 0.428461 0.427279 0.426148 0.424527 0.422252 0.419979 0.418073 0.416324 0.414952 -100 
-100 -100 0.585220 0.576864 0.558873 0.541348 0.523271 0.505090 0.486967 0.472308 0.460553 0.452258 0.446736 0.443858 0.442626 0.441787 0.440844 0.440204 0.439551 0.438099 0.435703 0.433256 0.431222 0.429396 0.427978 -100 
-100 -100 0.591665 0.584122 0.569468 0.552469 0.533843 0.515474 0.497767 0.483067 0.471106 0.462473 0.456492 0.453071 0.451384 0.450611 0.450347 0.450626 0.450903 0.449598 0.446603 0.443578 0.441015 0.439033 0.437738 -100 
-100 -100 0.597326 0.590061 0.576208 0.559342 0.540509 0.522076 0.504526 0.489875 0.477862 0.469050 0.462756 0.458934 0.456935 0.456322 0.456857 0.458403 0.460172 0.459004 0.454825 0.450883 0.447785 0.445593 0.444260 -100 
-100 -100 0.600443 0.593247 0.579093 0.562275 0.543394 0.525017 0.507627 0.493084 0.481134 0.472276 0.465821 0.461795 0.459669 0.459260 0.460602 0.463605 0.468046 0.467012 0.460460 0.455396 0.451786 0.449412 0.447977 -100 
-100 -100 0.598046 0.591067 0.577313 0.560885 0.542338 0.524188 0.506947 0.492541 0.480748 0.471938 0.465411 0.461317 0.459143 0.458730 0.460118 0.463224 0.467819 0.466914 0.460471 0.455569 0.452130 0.449860 0.448450 -100 
-100 -100 0.589225 0.582710 0.570383 0.554841 0.537112 0.519387 0.502313 0.488111 0.476722 0.468029 0.461330 0.457205 0.455033 0.454408 0.455121 0.457073 0.459443 0.458681 0.454763 0.451280 0.448718 0.446834 0.445569 -100 
-100 -100 0.576040 0.570020 0.558654 0.544262 0.527674 0.510536 0.493593 0.479754 0.469264 0.460752 0.453491 0.449250 0.447196 0.446421 0.446563 0.447810 0.449485 0.448908 0.446067 0.443674 0.441980 0.440500 0.439288 -100 
-100 -100 0.556922 0.551364 0.540967 0.527821 0.512628 0.496230 0.479555 0.466496 0.458192 0.449953 0.441037 0.436436 0.434721 0.433911 0.433504 0.434604 0.436508 0.436133 0.433483 0.431636 0.430642 0.429481 0.428239 -100 
-100 -100 0.532278 0.527065 0.517321 0.505010 0.490725 0.475053 0.458894 0.446276 0.438395 0.430563 0.422018 0.417715 0.416196 0.415461 0.414991 0.415922 0.417683 0.417469 0.415280 0.413915 0.413305 0.412396 0.411279 -100 
-100 -100 0.500750 0.495801 0.486549 0.474773 0.461087 0.446137 0.430677 0.418125 0.408907 0.401596 0.395444 0.392063 0.390577 0.389974 0.389816 0.390382 0.391335 0.391223 0.390050 0.389242 0.388778 0.388073 0.387271 -100 
-100 -100 0.464461 0.459795 0.451114 0.440147 0.427501 0.413383 0.398438 0.386200 0.376856 0.370105 0.365147 0.362360 0.361041 0.360578 0.360565 0.360942 0.361439 0.361402 0.360817 0.360293 0.359852 0.359288 0.358743 -100 
-100 -100 0.423345 0.418987 0.411019 0.401184 0.390386 0.377196 0.362216 0.350318 0.341318 0.335173 0.330986 0.328640 0.327538 0.327231 0.327343 0.327683 0.328029 0.328057 0.327747 0.327361 0.326951 0.326492 0.326109 -100 
-100 -100 0.382201 0.378032 0.370427 0.361108 0.351016 0.338756 0.324860 0.313978 0.305825 0.300413 0.296850 0.294911 0.294050 0.293893 0.294092 0.294437 0.294743 0.294813 0.294619 0.294307 0.293934 0.293548 0.293249 -100 
-100 -100 0.343411 0.339292 0.331678 0.322186 0.311563 0.300155 0.288477 0.279177 0.272191 0.267575 0.264626 0.263087 0.262475 0.262444 0.262698 0.263040 0.263321 0.263396 0.263247 0.262972 0.262626 0.262276 0.262021 -100 
-100 -100 0.313980 0.309883 0.302259 0.292667 0.281921 0.271168 0.260873 0.252741 0.246624 0.242625 0.240136 0.238904 0.238473 0.238527 0.238806 0.239133 0.239386 0.239449 0.239308 0.239039 0.238697 0.238360 0.238126 -100 
-100 -100 0.297352 0.293272 0.285651 0.276042 0.265293 0.254906 0.245330 0.237807 0.232173 0.228513 0.226284 0.225218 0.224886 0.224982 0.225270 0.225585 0.225818 0.225869 0.225726 0.225452 0.225104 0.224770 0.224546 -100 
-100 -100 -100 -100 -100 -100 -100 -100 -100 -100 -100 -100 -100 -100 -100 -100 -100 -100 -100 -100 -100 -100 -100 -100 -100 -100 
-100 -100 -100 -100 -100 -100 -100 -100 -100 -100 -100 -100 -100 -100 -100 -100 -100 -100 -100 -100 -100 -100 -100 -100 -100 -100 
-100 -100 -100 -100 -100 -100 -100 -100 -100 -100 -100 -100 -100 -100 -100 -100 -100 -100 -100 -100 -100 -100 -100 -100 -100 -100 
-100 -100 0.445098 0.438462 0.426087 0.411096 0.394866 0.379880 0.366715 0.356719 0.349555 0.344582 0.341133 0.339529 0.338880 0.338048 0.336567 0.334905 0.333114 0.331139 0.328871 0.326677 0.324658 0.323164 0.322332 -100 
-100 -100 0.456370 0.449257 0.435945 0.420346 0.403776 0.388602 0.375374 0.365521 0.358835 0.353759 0.349682 0.347916 0.347393 0.346472 0.344620 0.342696 0.340826 0.338757 0.336329 0.334053 0.331992 0.330476 0.329631 -100 
-100 -100 0.477102 0.469190 0.454131 0.437530 0.420405 0.404896 0.391534 0.381991 0.376763 0.371423 0.365446 0.363167 0.362912 0.361849 0.359295 0.357067 0.355294 0.353119 0.350292 0.347857 0.345717 0.344164 0.343291 -100 
-100 -100 0.498501 0.490528 0.475357 0.458606 0.441261 0.425341 0.411372 0.401193 0.395354 0.389499 0.383117 0.380560 0.380146 0.379024 0.376482 0.374314 0.372610 0.370472 0.367647 0.365210 0.363082 0.361501 0.360574 -100 
-100 -100 0.518953 0.511641 0.497901 0.481902 0.464816 0.448420 0.433202 0.421387 0.412826 0.406228 0.400963 0.398416 0.397449 0.396365 0.394559 0.392825 0.391179 0.389237 0.386848 0.384624 0.382673 0.381080 0.380016 -100 
-100 -100 0.540047 0.533105 0.520042 0.504613 0.488062 0.471144 0.454368 0.441041 0.430794 0.423415 0.418191 0.415418 0.414112 0.413066 0.411722 0.410437 0.409072 0.407364 0.405248 0.403300 0.401693 0.400086 0.398722 -100 
-100 -100 0.561879 0.554881 0.541207 0.526202 0.511440 0.493981 0.474258 0.459356 0.447799 0.439713 0.434193 0.431137 0.429595 0.428567 0.427518 0.426591 0.425547 0.424045 0.422109 0.420467 0.419425 0.417794 0.415894 -100 
-100 -100 0.578279 0.571254 0.557502 0.542317 0.527264 0.509401 0.489168 0.473709 0.461568 0.453012 0.447134 0.443749 0.441968 0.440948 0.440181 0.439669 0.439040 0.437650 0.435532 0.433694 0.432505 0.430786 0.428844 -100 
-100 -100 0.589197 0.582219 0.568983 0.553070 0.535650 0.517541 0.499230 0.484193 0.472024 0.463239 0.457058 0.453334 0.451284 0.450312 0.450005 0.450200 0.450434 0.449084 0.446140 0.443456 0.441346 0.439452 0.437933 -100 
-100 -100 0.597356 0.590136 0.576465 0.559889 0.541512 0.523248 0.505546 0.490772 0.478664 0.469793 0.463429 0.459470 0.457250 0.456410 0.456718 0.458072 0.460009 0.458700 0.454110 0.450221 0.447297 0.445189 0.443844 -100 
-100 -100 0.602871 0.595289 0.580022 0.562889 0.544016 0.525713 0.508334 0.493771 0.481791 0.472938 0.466507 0.462449 0.460184 0.459538 0.460614 0.463645 0.468944 0.467710 0.459907 0.454452 0.450798 0.448501 0.447175 -100 
-100 -100 0.600763 0.593313 0.578274 0.561356 0.542656 0.524543 0.507383 0.493006 0.481189 0.472427 0.466020 0.461967 0.459694 0.459035 0.460105 0.463159 0.468536 0.467421 0.459782 0.454535 0.451076 0.448904 0.447630 -100 
-100 -100 0.590419 0.583632 0.570777 0.554873 0.536951 0.519274 0.502377 0.488220 0.476678 0.468070 0.461707 0.457728 0.455475 0.454601 0.454913 0.456382 0.458613 0.457678 0.453569 0.450300 0.447953 0.446225 0.445062 -100 
-100 -100 0.576347 0.570193 0.558522 0.543769 0.526824 0.509725 0.493102 0.479231 0.468137 0.459748 0.453368 0.449495 0.447353 0.446350 0.446127 0.446650 0.447537 0.446844 0.444604 0.442867 0.441605 0.440340 0.439210 -100 
-100 -100 0.556800 0.551167 0.540535 0.526922 0.511127 0.494720 0.478443 0.465011 0.454838 0.446738 0.440017 0.436207 0.434278 0.433263 0.432707 0.432878 0.433435 0.433004 0.431670 0.430918 0.430559 0.429681 0.428534 -100 
-100 -100 0.532097 0.526873 0.517030 0.504423 0.489702 0.474025 0.458118 0.445010 0.435188 0.427442 0.421042 0.417490 0.415744 0.414812 0.414227 0.414278 0.414719 0.414479 0.413647 0.413393 0.413435 0.412813 0.411784 -100 
-100 -100 0.500717 0.495880 0.486856 0.475395 0.462089 0.447195 0.431398 0.418327 0.408236 0.400875 0.395443 0.392314 0.390694 0.389894 0.389479 0.389460 0.389663 0.389532 0.389126 0.389037 0.389064 0.388586 0.387840 -100 
-100 -100 0.464663 0.460263 0.452248 0.442498 0.431581 0.417554 0.401046 0.387684 0.377593 0.370606 0.365724 0.362895 0.361418 0.360762 0.360505 0.360522 0.360648 0.360600 0.360401 0.360314 0.360225 0.359838 0.359336 -100 
-100 -100 0.423771 0.419828 0.413025 0.405577 0.398923 0.385839 0.366928 0.352857 0.342816 0.336253 0.331850 0.329311 0.328019 0.327522 0.327423 0.327527 0.327676 0.327705 0.327621 0.327539 0.327400 0.327084 0.326739 -100 
-100 -100 0.382686 0.378925 0.372484 0.365562 0.359648 0.347484 0.329617 0.316573 0.307427 0.301592 0.297754 0.295591 0.294541 0.294214 0.294241 0.294416 0.294599 0.294674 0.294639 0.294561 0.294407 0.294137 0.293870 -100 
-100 -100 0.343795 0.339940 0.333018 0.324822 0.316049 0.304715 0.291358 0.280960 0.273435 0.268556 0.265405 0.263693 0.262933 0.262769 0.262889 0.263103 0.263293 0.263368 0.263326 0.263219 0.263035 0.262772 0.262540 -100 
-100 -100 0.314255 0.310308 0.303043 0.294053 0.284066 0.273368 0.262441 0.253852 0.247492 0.243361 0.240758 0.239420 0.238891 0.238848 0.239024 0.239249 0.239426 0.239475 0.239396 0.239236 0.239001 0.238725 0.238507 -100 
-100 -100 0.297566 0.293577 0.286157 0.276852 0.266433 0.256090 0.246284 0.238568 0.232825 0.229100 0.226808 0.225678 0.225278 0.225299 0.225501 0.225728 0.225890 0.225918 0.225809 0.225607 0.225334 0.225044 0.224831 -100 
-100 -100 -100 -100 -100 -100 -100 -100 -100 -100 -100 -100 -100 -100 -100 -100 -100 -100 -100 -100 -100 -100 -100 -100 -100 -100 
-100 -100 -100 -100 -100 -100 -100 -100 -100 -100 -100 -100 -100 -100 -100 -100 -100 -100 -100 -100 -100 -100 -100 -100 -100 -100 
-100 -100 -100 -100 -100 -100 -100 -100 -100 -100 -100 -100 -100 -100 -100 -100 -100 -100 -100 -100 -100 -100 -100 -100 -100 -100 
-100 -100 0.448390 0.441232 0.427821 0.412143 0.395525 0.380421 0.367371 0.357708 0.351189 0.346090 0.341672 0.339293 0.337954 0.336847 0.335427 0.333822 0.332018 0.330092 0.327992 0.325975 0.324133 0.322766 0.322001 -100 
-100 -100 0.461729 0.453691 0.438423 0.421681 0.404558 0.389255 0.376282 0.367186 0.362217 0.356970 0.350734 0.347591 0.345992 0.344743 0.343142 0.341400 0.339526 0.337547 0.335390 0.333338 0.331478 0.330097 0.329319 -100 
-100 -100 0.486838 0.477218 0.458011 0.439392 0.421438 0.405815 0.393059 0.385429 0.385369 0.379809 0.368022 0.362918 0.360679 0.359180 0.357305 0.355419 0.353518 0.351491 0.349229 0.347129 0.345249 0.343843 0.343031 -100 
-100 -100 0.507824 0.498228 0.479096 0.460489 0.442499 0.426509 0.413062 0.404752 0.404004 0.397915 0.385754 0.380357 0.377949 0.376392 0.374538 0.372717 0.370886 0.368904 0.366663 0.364597 0.362773 0.361342 0.360440 -100 
-100 -100 0.522984 0.515023 0.499959 0.483420 0.466718 0.450329 0.434758 0.423470 0.416469 0.409641 0.402193 0.398231 0.396162 0.394754 0.393228 0.391697 0.390058 0.388232 0.386189 0.384339 0.382862 0.381411 0.380189 -100 
-100 -100 0.540629 0.533742 0.520996 0.506316 0.492063 0.475256 0.456479 0.442745 0.432721 0.425106 0.418958 0.415413 0.413409 0.412104 0.410864 0.409668 0.408314 0.406706 0.404919 0.403535 0.402761 0.401305 0.399483 -100 
-100 -100 0.559471 0.553117 0.541786 0.529674 0.523777 0.506556 0.478534 0.461540 0.449312 0.440912 0.434868 0.431285 0.429219 0.427966 0.426954 0.426069 0.425048 0.423656 0.422184 0.421446 0.427025 0.425558 0.417525 -100 
-100 -100 0.575499 0.569182 0.557885 0.545702 0.539565 0.521972 0.493446 0.475833 0.462923 0.454083 0.447839 0.444062 0.441862 0.440635 0.439854 0.439351 0.438798 0.437481 0.435685 0.434681 0.440134 0.438566 0.430433 -100 
-100 -100 0.589035 0.582319 0.569322 0.554488 0.539577 0.521664 0.501254 0.485547 0.473091 0.464162 0.457796 0.453838 0.451507 0.450348 0.449983 0.450263 0.450972 0.449595 0.446221 0.443771 0.442337 0.440543 0.438563 -100 
-100 -100 0.599514 0.592121 0.577301 0.560851 0.543209 0.525061 0.506761 0.491771 0.479541 0.470610 0.464171 0.460100 0.457709 0.456723 0.457071 0.459028 0.462893 0.461474 0.454778 0.450229 0.447381 0.445300 0.443783 -100 
-100 -100 0.622627 0.613925 0.582514 0.564366 0.544908 0.526612 0.509125 0.494516 0.482500 0.473643 0.467217 0.463128 0.460776 0.460090 0.461639 0.466736 0.478026 0.476641 0.462535 0.454765 0.450456 0.448070 0.446738 -100 
-100 -100 0.620751 0.612115 0.580808 0.562717 0.543238 0.525097 0.507941 0.493577 0.481750 0.473019 0.466673 0.462634 0.460301 0.459602 0.461113 0.466186 0.477509 0.476236 0.462316 0.454772 0.450652 0.448404 0.447153 -100 
-100 -100 0.593486 0.586288 0.571717 0.555325 0.537157 0.519486 0.502690 0.488585 0.477011 0.468462 0.462254 0.458332 0.456004 0.454979 0.455225 0.457128 0.461117 0.460041 0.453912 0.450024 0.447636 0.445973 0.444831 -100 
-100 -100 0.577920 0.571559 0.558950 0.543856 0.526649 0.509567 0.493127 0.479319 0.468071 0.459767 0.453729 0.449987 0.447758 0.446559 0.446076 0.446337 0.447325 0.446536 0.444051 0.442559 0.441641 0.440538 0.439394 -100 
-100 -100 0.557370 0.551621 0.540711 0.526791 0.510706 0.494302 0.478220 0.464749 0.453962 0.445959 0.440056 0.436509 0.434449 0.433225 0.432400 0.432029 0.432008 0.431533 0.430766 0.430729 0.430987 0.430341 0.429139 -100 
-100 -100 0.532579 0.527304 0.517337 0.504615 0.489848 0.474175 0.458234 0.444937 0.434421 0.426729 0.421110 0.417794 0.415903 0.414767 0.413918 0.413413 0.413193 0.412930 0.412790 0.413307 0.413996 0.413611 0.412520 -100 
-100 -100 0.501274 0.496498 0.487700 0.476739 0.464463 0.449600 0.432790 0.419130 0.408543 0.401111 0.395897 0.392812 0.391065 0.390067 0.389367 0.388927 0.388688 0.388524 0.388548 0.388993 0.389492 0.389202 0.388426 -100 
-100 -100 0.465411 0.461230 0.453964 0.445915 0.438466 0.424490 0.404581 0.389544 0.378630 0.371379 0.366435 0.363513 0.361884 0.361039 0.360535 0.360254 0.360104 0.360019 0.360051 0.360291 0.360514 0.360266 0.359764 -100 
-100 -100 0.424734 0.421227 0.416088 0.412692 0.416780 0.403801 0.374210 0.356160 0.344452 0.337373 0.332714 0.329990 0.328518 0.327843 0.327538 0.327425 0.327394 0.327391 0.327438 0.327567 0.327638 0.327429 0.327099 -100 
-100 -100 0.383613 0.380297 0.375537 0.372697 0.377691 0.365632 0.336923 0.319893 0.309093 0.302741 0.298619 0.296252 0.295022 0.294538 0.294396 0.294406 0.294456 0.294505 0.294556 0.294628 0.294627 0.294441 0.294193 -100 
-100 -100 0.344453 0.340843 0.334728 0.328312 0.323143 0.311858 0.294991 0.282916 0.274646 0.269486 0.266147 0.264279 0.263378 0.263087 0.263071 0.263155 0.263240 0.263284 0.263293 0.263288 0.263211 0.263008 0.262791 -100 
-100 -100 0.314693 0.310869 0.303978 0.295701 0.287007 0.276349 0.264211 0.254997 0.248328 0.244070 0.241363 0.239928 0.239299 0.239157 0.239221 0.239338 0.239423 0.239434 0.239376 0.239278 0.239113 0.238877 0.238669 -100 
-100 -100 0.297884 0.293960 0.286714 0.277707 0.267713 0.257403 0.247245 0.239306 0.233451 0.229673 0.227327 0.226137 0.225664 0.225602 0.225706 0.225835 0.225912 0.225896 0.225789 0.225626 0.225399 0.225137 0.224931 -100 
-100 -100 -100 -100 -100 -100 -100 -100 -100 -100 -100 -100 -100 -100 -100 -100 -100 -100 -100 -100 -100 -100 -100 -100 -100 -100 
-100 -100 -100 -100 -100 -100 -100 -100 -100 -100 -100 -100 -100 -100 -100 -100 -100 -100 -100 -100 -100 -100 -100 -100 -100 -100 
-100 -100 -100 -100 -100 -100 -100 -100 -100 -100 -100 -100 -100 -100 -100 -100 -100 -100 -100 -100 -100 -100 -100 -100 -100 -100 
-100 -100 0.449136 0.441937 0.428462 0.412727 0.396086 0.381006 0.368022 0.358435 0.351943 0.346751 0.342094 0.339378 0.337679 0.336326 0.334781 0.333080 0.331193 0.329255 0.327229 0.325332 0.323623 0.322356 0.321642 -100 
-100 -100 0.462479 0.454398 0.439062 0.422260 0.405114 0.389843 0.376954 0.367958 0.363035 0.357682 0.351154 0.347593 0.345550 0.344044 0.342372 0.340577 0.338634 0.336661 0.334613 0.332705 0.330993 0.329720 0.328996 -100 
-100 -100 0.487538 0.477882 0.458617 0.439946 0.421978 0.406405 0.393758 0.386261 0.386259 0.380581 0.368445 0.362818 0.359994 0.358225 0.356378 0.354488 0.352504 0.350509 0.348433 0.346521 0.344817 0.343533 0.342777 -100 
-100 -100 0.508359 0.498754 0.479603 0.460980 0.443003 0.427092 0.413776 0.405619 0.404943 0.398751 0.386241 0.380317 0.377316 0.375490 0.373655 0.371815 0.369887 0.367947 0.365912 0.364059 0.362430 0.361139 0.360294 -100 
-100 -100 0.523232 0.515300 0.500291 0.483809 0.467182 0.450904 0.435484 0.424367 0.417485 0.410582 0.402826 0.398435 0.395909 0.394230 0.392602 0.390979 0.389245 0.387438 0.385560 0.383939 0.382693 0.381386 0.380211 -100 
-100 -100 0.540510 0.533704 0.521116 0.506584 0.492478 0.475826 0.457234 0.443709 0.433870 0.426214 0.419774 0.415865 0.413485 0.411909 0.410488 0.409124 0.407642 0.406037 0.404420 0.403306 0.402818 0.401518 0.399724 -100 
-100 -100 0.558907 0.552700 0.541694 0.529825 0.524145 0.507126 0.479334 0.462612 0.450689 0.442272 0.435871 0.431927 0.429511 0.427984 0.426748 0.425647 0.424465 0.423072 0.421789 0.421372 0.427304 0.426009 0.417967 -100 
-100 -100 0.574776 0.568631 0.557697 0.545793 0.539899 0.522529 0.494234 0.476882 0.464268 0.455430 0.448867 0.444777 0.442262 0.440775 0.439743 0.438981 0.438225 0.436897 0.435297 0.434622 0.440426 0.439035 0.430893 -100 
-100 -100 0.588468 0.581896 0.569161 0.554584 0.539907 0.522193 0.501965 0.486434 0.474144 0.465219 0.458683 0.454525 0.451963 0.450555 0.449900 0.449864 0.450314 0.448895 0.445717 0.443574 0.442441 0.440808 0.438854 -100 
-100 -100 0.599075 0.591803 0.577196 0.560969 0.543535 0.525555 0.507391 0.492508 0.480362 0.471434 0.464913 0.460721 0.458153 0.456924 0.456939 0.458500 0.462015 0.460532 0.454070 0.449840 0.447270 0.445344 0.443872 -100 
-100 -100 0.622346 0.613738 0.582488 0.564515 0.545222 0.527063 0.509681 0.495142 0.483167 0.474315 0.467849 0.463677 0.461172 0.460242 0.461415 0.466035 0.476862 0.475401 0.461608 0.454199 0.450174 0.447946 0.446671 -100 
-100 -100 0.620670 0.612094 0.580880 0.562893 0.543516 0.525488 0.508430 0.494133 0.482337 0.473619 0.467247 0.463133 0.460647 0.459713 0.460853 0.465444 0.476293 0.474942 0.461332 0.454136 0.450282 0.448189 0.446996 -100 
-100 -100 0.593695 0.586494 0.571914 0.555521 0.537374 0.519780 0.503102 0.489098 0.477583 0.469053 0.462813 0.458802 0.456317 0.455065 0.454983 0.456477 0.460083 0.458925 0.453020 0.449415 0.447265 0.445735 0.444636 -100 
-100 -100 0.578468 0.572032 0.559284 0.544051 0.526753 0.509717 0.493441 0.479792 0.468641 0.460367 0.454290 0.450434 0.448023 0.446599 0.445825 0.445729 0.446377 0.445509 0.443220 0.441987 0.441309 0.440327 0.439199 -100 
-100 -100 0.558268 0.552374 0.541180 0.526983 0.510688 0.494301 0.478434 0.465174 0.454517 0.446557 0.440610 0.436927 0.434647 0.433198 0.432113 0.431396 0.431022 0.430474 0.429935 0.430185 0.430732 0.430205 0.428968 -100 
-100 -100 0.533665 0.528217 0.517916 0.504867 0.489852 0.474180 0.458443 0.445352 0.434961 0.427319 0.421658 0.418204 0.416091 0.414745 0.413657 0.412831 0.412274 0.411940 0.411999 0.412768 0.413714 0.413439 0.412309 -100 
-100 -100 0.502456 0.497499 0.488390 0.477138 0.464665 0.449783 0.433095 0.419577 0.409086 0.401690 0.396438 0.393239 0.391319 0.390131 0.389209 0.388503 0.388006 0.387754 0.387869 0.388459 0.389110 0.388897 0.388119 -100 
-100 -100 0.466771 0.462391 0.454795 0.446476 0.438871 0.424857 0.404987 0.390015 0.379157 0.371927 0.366951 0.363943 0.362179 0.361172 0.360471 0.359971 0.359617 0.359434 0.359482 0.359788 0.360089 0.359888 0.359396 -100 
-100 -100 0.426291 0.422555 0.417041 0.413369 0.417317 0.404288 0.374680 0.356638 0.344949 0.337882 0.333200 0.330410 0.328828 0.328016 0.327541 0.327242 0.327039 0.326938 0.326960 0.327107 0.327210 0.327029 0.326711 -100 
-100 -100 0.385048 0.381531 0.376430 0.373350 0.378226 0.366127 0.337389 0.320346 0.309547 0.303212 0.299075 0.296654 0.295324 0.294731 0.294443 0.294292 0.294184 0.294145 0.294157 0.294221 0.294219 0.294056 0.293818 -100 
-100 -100 0.345467 0.341725 0.335393 0.328827 0.323591 0.312284 0.295402 0.283329 0.275072 0.269927 0.266579 0.264669 0.263690 0.263299 0.263157 0.263102 0.263057 0.263011 0.262972 0.262948 0.262865 0.262669 0.262457 -100 
-100 -100 0.315340 0.311445 0.304440 0.296086 0.287361 0.276699 0.264567 0.255372 0.248727 0.244487 0.241776 0.240309 0.239615 0.239384 0.239336 0.239333 0.239304 0.239230 0.239121 0.238998 0.238824 0.238587 0.238380 -100 
-100 -100 0.298340 0.294377 0.287070 0.278022 0.268015 0.257711 0.247571 0.239659 0.233834 0.230077 0.227731 0.226512 0.225981 0.225837 0.225838 0.225855 0.225828 0.225731 0.225573 0.225382 0.225145 0.224879 0.224674 -100 
-100 -100 -100 -100 -100 -100 -100 -100 -100 -100 -100 -100 -100 -100 -100 -100 -100 -100 -100 -100 -100 -100 -100 -100 -100 -100 
-100 -100 -100 -100 -100 -100 -100 -100 -100 -100 -100 -100 -100 -100 -100 -100 -100 -100 -100 -100 -100 -100 -100 -100 -100 -100 
-100 -100 -100 -100 -100 -100 -100 -100 -100 -100 -100 -100 -100 -100 -100 -100 -100 -100 -100 -100 -100 -100 -100 -100 -100 -100 
-100 -100 0.447307 0.440541 0.427957 0.412785 0.396480 0.381574 0.368631 0.358895 0.351835 0.346583 0.342370 0.339684 0.337842 0.336280 0.334518 0.332630 0.330603 0.328608 0.326610 0.324794 0.323184 0.321988 0.321309 -100 
-100 -100 0.458602 0.451348 0.437813 0.422022 0.405377 0.390307 0.377361 0.367854 0.361323 0.355921 0.350894 0.347742 0.345678 0.343987 0.342100 0.340112 0.338025 0.336002 0.334000 0.332195 0.330601 0.329410 0.328725 -100 
-100 -100 0.479199 0.471160 0.455903 0.439131 0.421963 0.406611 0.393610 0.384514 0.379399 0.373679 0.366607 0.362518 0.360033 0.358146 0.356098 0.354002 0.351859 0.349822 0.347831 0.346057 0.344503 0.343318 0.342613 -100 
-100 -100 0.500105 0.492074 0.476827 0.460021 0.442730 0.427043 0.413502 0.403838 0.398183 0.391977 0.384483 0.380102 0.377445 0.375481 0.373415 0.371341 0.369241 0.367256 0.365329 0.363643 0.362184 0.361010 0.360243 -100 
-100 -100 0.519548 0.512320 0.498810 0.482988 0.466148 0.450095 0.435389 0.424168 0.416070 0.409231 0.402886 0.398878 0.396314 0.394402 0.392465 0.390553 0.388616 0.386765 0.384997 0.383531 0.382346 0.381188 0.380240 -100 
-100 -100 0.539354 0.532687 0.520269 0.505317 0.489240 0.472812 0.456670 0.444103 0.434633 0.427125 0.420778 0.416736 0.414139 0.412265 0.410468 0.408752 0.407021 0.405358 0.403834 0.402783 0.402145 0.401020 0.399681 -100 
-100 -100 0.558992 0.552554 0.540619 0.526478 0.512472 0.495664 0.476773 0.462934 0.453082 0.444940 0.437555 0.433140 0.430362 0.428485 0.426814 0.425297 0.423798 0.422324 0.421051 0.420502 0.420743 0.419639 0.417571 -100 
-100 -100 0.574917 0.568518 0.556621 0.542417 0.528212 0.511048 0.491646 0.477219 0.466766 0.458199 0.450572 0.445988 0.443113 0.441268 0.439772 0.438522 0.437309 0.435904 0.434476 0.433765 0.433874 0.432685 0.430574 -100 
-100 -100 0.587120 0.580605 0.568346 0.553248 0.536573 0.519082 0.501386 0.486998 0.475551 0.466777 0.459876 0.455431 0.452606 0.450866 0.449680 0.448910 0.448305 0.446854 0.444630 0.442989 0.441926 0.440533 0.439040 -100 
-100 -100 0.595818 0.588972 0.576030 0.560144 0.542416 0.524670 0.507415 0.493017 0.481261 0.472406 0.465709 0.461343 0.458550 0.456959 0.456210 0.456287 0.457013 0.455528 0.451849 0.449068 0.447107 0.445493 0.444271 -100 
-100 -100 0.601923 0.594619 0.579847 0.563247 0.544882 0.526997 0.509955 0.495628 0.483809 0.474973 0.468404 0.464087 0.461343 0.459927 0.459755 0.461163 0.464588 0.463135 0.456793 0.452653 0.450013 0.448231 0.447085 -100 
-100 -100 0.600460 0.593167 0.578403 0.561795 0.543420 0.525634 0.508793 0.494643 0.482961 0.474227 0.467729 0.463448 0.460713 0.459299 0.459126 0.460544 0.464015 0.462663 0.456477 0.452515 0.450029 0.448352 0.447257 -100 
-100 -100 0.591048 0.584232 0.571301 0.555360 0.537471 0.520028 0.503532 0.489714 0.478385 0.469832 0.463364 0.459112 0.456356 0.454771 0.454032 0.454157 0.455040 0.453869 0.450673 0.448431 0.446941 0.445643 0.444586 -100 
-100 -100 0.578111 0.571687 0.559487 0.544223 0.526915 0.509954 0.493914 0.480585 0.469816 0.461524 0.455024 0.450790 0.448042 0.446339 0.445215 0.444574 0.444267 0.443356 0.441934 0.441163 0.440808 0.439938 0.438783 -100 
-100 -100 0.559909 0.553742 0.541976 0.527346 0.510746 0.494379 0.478896 0.466198 0.456446 0.448485 0.441637 0.437383 0.434664 0.432937 0.431630 0.430663 0.429949 0.429325 0.428987 0.429380 0.430267 0.429779 0.428289 -100 
-100 -100 0.535864 0.530000 0.518848 0.505070 0.489434 0.473730 0.458579 0.446188 0.436788 0.429184 0.422655 0.418656 0.416125 0.414515 0.413240 0.412242 0.411488 0.411043 0.411103 0.411877 0.413078 0.412799 0.411411 -100 
-100 -100 0.504673 0.499206 0.489058 0.476590 0.462578 0.447609 0.432252 0.419662 0.409889 0.402630 0.397069 0.393570 0.391375 0.389980 0.388889 0.388027 0.387361 0.386977 0.386989 0.387473 0.388109 0.387875 0.387048 -100 
-100 -100 0.469313 0.464203 0.454993 0.444304 0.432838 0.418675 0.402298 0.389141 0.379227 0.372294 0.367295 0.364185 0.362270 0.361109 0.360250 0.359588 0.359063 0.358729 0.358640 0.358810 0.359028 0.358793 0.358295 -100 
-100 -100 0.429283 0.424493 0.416285 0.407846 0.400704 0.387431 0.368435 0.354365 0.344375 0.337828 0.333338 0.330588 0.328953 0.328028 0.327402 0.326938 0.326558 0.326291 0.326155 0.326156 0.326147 0.325917 0.325599 -100 
-100 -100 0.387861 0.383319 0.375578 0.367782 0.361474 0.349137 0.331129 0.318024 0.308886 0.303061 0.299159 0.296828 0.295492 0.294798 0.294368 0.294057 0.293782 0.293570 0.293419 0.293340 0.293232 0.293006 0.292760 -100 
-100 -100 0.347366 0.343014 0.335284 0.326547 0.317544 0.306114 0.292682 0.282267 0.274775 0.269922 0.266733 0.264888 0.263890 0.263412 0.263138 0.262935 0.262730 0.262532 0.262347 0.262194 0.262010 0.261763 0.261543 -100 
-100 -100 0.316465 0.312262 0.304584 0.295318 0.285221 0.274500 0.263575 0.255028 0.248733 0.244647 0.242025 0.240582 0.239852 0.239535 0.239364 0.239225 0.239053 0.238849 0.238617 0.238388 0.238131 0.237854 0.237640 -100 
-100 -100 0.299075 0.294949 0.287315 0.277868 0.267402 0.257073 0.247312 0.239669 0.234009 0.230339 0.228040 0.226822 0.226241 0.226011 0.225895 0.225786 0.225628 0.225415 0.225150 0.224870 0.224565 0.224267 0.224055 -100 
-100 -100 -100 -100 -100 -100 -100 -100 -100 -100 -100 -100 -100 -100 -100 -100 -100 -100 -100 -100 -100 -100 -100 -100 -100 -100 
-100 -100 -100 -100 -100 -100 -100 -100 -100 -100 -100 -100 -100 -100 -100 -100 -100 -100 -100 -100 -100 -100 -100 -100 -100 -100 
-100 -100 -100 -100 -100 -100 -100 -100 -100 -100 -100 -100 -100 -100 -100 -100 -100 -100 -100 -100 -100 -100 -100 -100 -100 -100 
-100 -100 0.445630 0.439252 0.427372 0.412754 0.396831 0.382174 0.369387 0.359693 0.352483 0.347202 0.343086 0.340343 0.338365 0.336596 0.334581 0.332471 0.330290 0.328221 0.326226 0.324462 0.322920 0.321768 0.321104 -100 
-100 -100 0.455673 0.449050 0.436719 0.421757 0.405608 0.390824 0.378014 0.368423 0.361400 0.355989 0.351449 0.348420 0.346298 0.344403 0.342224 0.339976 0.337715 0.335620 0.333637 0.331909 0.330406 0.329272 0.328605 -100 
-100 -100 0.474027 0.467040 0.453954 0.438480 0.421974 0.406945 0.394002 0.384476 0.377808 0.372116 0.366675 0.363146 0.360771 0.358697 0.356304 0.353891 0.351544 0.349437 0.347496 0.345844 0.344427 0.343323 0.342641 -100 
-100 -100 0.495085 0.488048 0.474857 0.459244 0.442528 0.427157 0.413753 0.403758 0.396664 0.390529 0.384644 0.380817 0.378268 0.376100 0.373654 0.371226 0.368903 0.366857 0.365020 0.363515 0.362249 0.361189 0.360458 -100 
-100 -100 0.517229 0.510422 0.497704 0.482320 0.465596 0.449817 0.435614 0.424726 0.416624 0.409911 0.403862 0.399885 0.397227 0.395050 0.392705 0.390415 0.388240 0.386347 0.384721 0.383509 0.382584 0.381586 0.380694 -100 
-100 -100 0.539318 0.532563 0.519875 0.504567 0.487871 0.471683 0.456702 0.445209 0.436872 0.429558 0.422553 0.418076 0.415203 0.412997 0.410747 0.408608 0.406615 0.404928 0.403608 0.402883 0.402583 0.401667 0.400403 -100 
-100 -100 0.560897 0.553928 0.540672 0.525224 0.508868 0.492304 0.476349 0.464726 0.457850 0.449975 0.440335 0.434870 0.431589 0.429310 0.427135 0.425150 0.423360 0.421878 0.420874 0.420728 0.421506 0.420648 0.418533 -100 
-100 -100 0.576892 0.569944 0.556691 0.541147 0.524560 0.507622 0.491156 0.478953 0.471502 0.463194 0.453275 0.447625 0.444246 0.442006 0.440015 0.438282 0.436730 0.435340 0.434279 0.434041 0.434734 0.433808 0.431647 -100 
-100 -100 0.587387 0.580712 0.568037 0.552478 0.535100 0.517797 0.501251 0.487976 0.477810 0.469211 0.461462 0.456498 0.453369 0.451313 0.449670 0.448357 0.447190 0.445785 0.444221 0.443202 0.442651 0.441530 0.440111 -100 
-100 -100 0.594374 0.587755 0.575192 0.559492 0.541733 0.524178 0.507431 0.493544 0.482321 0.473555 0.466544 0.461935 0.458940 0.457068 0.455815 0.455048 0.454490 0.453085 0.450864 0.449120 0.447831 0.446511 0.445338 -100 
-100 -100 0.598554 0.591825 0.578510 0.562585 0.544548 0.526878 0.510084 0.495996 0.484389 0.475578 0.468862 0.464386 0.461456 0.459730 0.458847 0.458699 0.459138 0.457786 0.454664 0.452361 0.450688 0.449255 0.448131 -100 
-100 -100 0.597257 0.590535 0.577232 0.561314 0.543296 0.525704 0.509037 0.495060 0.483531 0.474782 0.468110 0.463637 0.460694 0.458978 0.458139 0.458054 0.458572 0.457319 0.454318 0.452143 0.450593 0.449233 0.448130 -100 
-100 -100 0.590077 0.583490 0.570978 0.555310 0.537570 0.520250 0.503937 0.490375 0.479357 0.470771 0.463923 0.459338 0.456306 0.454473 0.453373 0.452817 0.452516 0.451419 0.449583 0.448252 0.447384 0.446285 0.445138 -100 
-100 -100 0.579054 0.572503 0.560037 0.544588 0.527187 0.510286 0.494521 0.481702 0.471726 0.463394 0.456020 0.451172 0.448011 0.446053 0.444720 0.443813 0.443111 0.442243 0.441345 0.441083 0.441353 0.440597 0.439110 -100 
-100 -100 0.562874 0.556222 0.543282 0.527998 0.511050 0.494706 0.479704 0.468030 0.460508 0.452517 0.443388 0.438033 0.434695 0.432668 0.431198 0.430113 0.429270 0.428668 0.428593 0.429523 0.431618 0.431194 0.428696 -100 
-100 -100 0.539498 0.532985 0.520372 0.505641 0.489402 0.473665 0.459113 0.447851 0.440740 0.433152 0.424390 0.419320 0.416187 0.414280 0.412852 0.411762 0.410925 0.410455 0.410640 0.411833 0.414155 0.413900 0.411499 -100 
-100 -100 0.508024 0.501849 0.490360 0.476598 0.461488 0.446398 0.431858 0.420203 0.411465 0.404319 0.398014 0.393986 0.391426 0.389806 0.388571 0.387599 0.386826 0.386350 0.386318 0.386873 0.387830 0.387581 0.386413 -100 
-100 -100 0.473352 0.467257 0.456154 0.443316 0.429602 0.415224 0.400534 0.388649 0.379571 0.372886 0.367725 0.364433 0.362335 0.361015 0.360011 0.359210 0.358540 0.358064 0.357842 0.357913 0.358134 0.357855 0.357254 -100 
-100 -100 0.434447 0.428287 0.417311 0.405399 0.393630 0.380061 0.364885 0.352936 0.343978 0.337825 0.333466 0.330738 0.329042 0.328003 0.327233 0.326608 0.326054 0.325610 0.325295 0.325127 0.325000 0.324705 0.324358 -100 
-100 -100 0.392819 0.386946 0.376496 0.365306 0.354420 0.341799 0.327584 0.316525 0.308341 0.302905 0.299205 0.296964 0.295616 0.294829 0.294256 0.293778 0.293324 0.292924 0.292583 0.292318 0.292067 0.291766 0.291503 -100 
-100 -100 0.350567 0.345388 0.336036 0.325409 0.314330 0.302718 0.290849 0.281463 0.274493 0.269888 0.266850 0.265073 0.264057 0.263488 0.263078 0.262716 0.262342 0.261974 0.261616 0.261296 0.260979 0.260664 0.260430 -100 
-100 -100 0.318210 0.313590 0.305119 0.294973 0.284016 0.273201 0.262872 0.254775 0.248738 0.244789 0.242250 0.240830 0.240058 0.239648 0.239350 0.239067 0.238744 0.238393 0.238018 0.237653 0.237290 0.236959 0.236733 -100 
-100 -100 0.300131 0.295783 0.287743 0.277859 0.267021 0.256645 0.247122 0.239697 0.234179 0.230591 0.228333 0.227108 0.226471 0.226146 0.225908 0.225666 0.225370 0.225028 0.224641 0.224249 0.223857 0.223515 0.223292 -100 
-100 -100 -100 -100 -100 -100 -100 -100 -100 -100 -100 -100 -100 -100 -100 -100 -100 -100 -100 -100 -100 -100 -100 -100 -100 -100 
-100 -100 -100 -100 -100 -100 -100 -100 -100 -100 -100 -100 -100 -100 -100 -100 -100 -100 -100 -100 -100 -100 -100 -100 -100 -100 
-100 -100 -100 -100 -100 -100 -100 -100 -100 -100 -100 -100 -100 -100 -100 -100 -100 -100 -100 -100 -100 -100 -100 -100 -100 -100 
-100 -100 0.444528 0.438400 0.426973 0.412754 0.397157 0.382740 0.370142 0.360570 0.353365 0.348060 0.343911 0.341061 0.338958 0.337016 0.334785 0.332498 0.330200 0.328078 0.326081 0.324351 0.322857 0.321727 0.321061 -100 
-100 -100 0.454050 0.447771 0.436077 0.421620 0.405846 0.391326 0.378717 0.369235 0.362134 0.356723 0.352277 0.349213 0.347011 0.344940 0.342500 0.340035 0.337637 0.335489 0.333520 0.331849 0.330422 0.329322 0.328651 -100 
-100 -100 0.471546 0.465048 0.452936 0.438122 0.422047 0.407304 0.394560 0.385072 0.378048 0.372394 0.367407 0.364003 0.361639 0.359390 0.356673 0.353984 0.351471 0.349315 0.347419 0.345872 0.344593 0.343549 0.342848 -100 
-100 -100 0.492803 0.486193 0.473849 0.458789 0.442424 0.427327 0.414181 0.404326 0.397032 0.390972 0.385466 0.381736 0.379188 0.376833 0.374036 0.371305 0.368801 0.366720 0.364971 0.363636 0.362587 0.361618 0.360855 -100 
-100 -100 0.516495 0.509787 0.497184 0.481909 0.465249 0.449703 0.435993 0.425664 0.418531 0.411934 0.405195 0.400981 0.398160 0.395753 0.393050 0.390449 0.388096 0.386191 0.384720 0.383794 0.383273 0.382408 0.381393 -100 
-100 -100 0.540611 0.533521 0.519989 0.504191 0.487152 0.471172 0.457085 0.446901 0.441239 0.434094 0.424818 0.419504 0.416241 0.413739 0.411097 0.408623 0.406449 0.404781 0.403718 0.403496 0.404054 0.403322 0.401608 -100 
-100 -100 0.565198 0.557296 0.541623 0.524834 0.507348 0.491018 0.477240 0.468623 0.477634 0.469935 0.445005 0.437232 0.432843 0.430154 0.427520 0.425174 0.423224 0.421810 0.421220 0.422021 0.425030 0.424406 0.420615 -100 
-100 -100 0.581212 0.573322 0.557645 0.540737 0.522994 0.506268 0.491965 0.482756 0.491262 0.483124 0.457835 0.449873 0.445388 0.442756 0.440331 0.438251 0.436536 0.435239 0.434645 0.435395 0.438340 0.437665 0.433841 -100 
-100 -100 0.588795 0.581746 0.568180 0.552054 0.534258 0.517095 0.501387 0.489385 0.481931 0.473485 0.463391 0.457575 0.454063 0.451756 0.449784 0.448153 0.446739 0.445429 0.444350 0.444001 0.444430 0.443545 0.441680 -100 
-100 -100 0.593961 0.587355 0.574764 0.559031 0.541210 0.523775 0.507433 0.494077 0.483962 0.475284 0.467374 0.462460 0.459280 0.457238 0.455703 0.454568 0.453546 0.452253 0.450756 0.449696 0.449077 0.447988 0.446682 -100 
-100 -100 0.596493 0.590032 0.577720 0.562102 0.544251 0.526707 0.510096 0.496223 0.484901 0.476126 0.469206 0.464603 0.461567 0.459691 0.458488 0.457766 0.457176 0.455954 0.454160 0.452782 0.451799 0.450610 0.449424 -100 
-100 -100 0.595321 0.588876 0.576595 0.561010 0.543201 0.525718 0.509177 0.495350 0.484046 0.475299 0.468405 0.463785 0.460716 0.458859 0.457732 0.457108 0.456615 0.455492 0.453797 0.452521 0.451652 0.450515 0.449316 -100 
-100 -100 0.590056 0.583521 0.571027 0.555429 0.537745 0.520494 0.504342 0.491075 0.480726 0.472118 0.464552 0.459617 0.456355 0.454373 0.453092 0.452278 0.451576 0.450587 0.449424 0.448726 0.448606 0.447672 0.446191 -100 
-100 -100 0.581002 0.574185 0.560903 0.545147 0.527631 0.510772 0.495315 0.483249 0.475345 0.466977 0.457457 0.451763 0.448164 0.445999 0.444508 0.443471 0.442624 0.441851 0.441396 0.441842 0.443488 0.442862 0.440356 -100 
-100 -100 0.569159 0.561618 0.545351 0.529055 0.511715 0.495428 0.481206 0.471700 0.471789 0.463777 0.446956 0.439343 0.435058 0.432704 0.431036 0.429843 0.428945 0.428452 0.428940 0.431228 0.437499 0.437197 0.430951 -100 
-100 -100 0.546397 0.538868 0.522685 0.506723 0.489924 0.474201 0.460485 0.451441 0.452008 0.444431 0.427982 0.420677 0.416597 0.414355 0.412715 0.411501 0.410597 0.410191 0.410852 0.413322 0.419768 0.419604 0.413435 -100 
-100 -100 0.512223 0.505302 0.492094 0.477227 0.461356 0.446163 0.432183 0.421492 0.414963 0.407883 0.399535 0.394715 0.391721 0.389871 0.388449 0.387336 0.386449 0.385927 0.386005 0.386982 0.389087 0.388868 0.386669 -100 
-100 -100 0.477993 0.470940 0.457960 0.443513 0.428488 0.413907 0.399983 0.388857 0.380730 0.374195 0.368459 0.364900 0.362589 0.361100 0.359919 0.358953 0.358127 0.357531 0.357251 0.357370 0.357900 0.357605 0.356669 -100 
-100 -100 0.440469 0.432973 0.419417 0.405100 0.390999 0.377139 0.363446 0.352437 0.344106 0.338180 0.333816 0.331059 0.329278 0.328112 0.327170 0.326362 0.325622 0.325016 0.324555 0.324279 0.324122 0.323783 0.323361 -100 
-100 -100 0.398705 0.391518 0.378519 0.364973 0.351796 0.338897 0.326131 0.315936 0.308258 0.303046 0.299452 0.297247 0.295852 0.294955 0.294216 0.293552 0.292903 0.292332 0.291822 0.291408 0.291049 0.290693 0.290404 -100 
-100 -100 0.354317 0.348321 0.337426 0.325405 0.313162 0.301373 0.290135 0.281215 0.274527 0.270069 0.267118 0.265366 0.264300 0.263625 0.263059 0.262525 0.261972 0.261443 0.260927 0.260464 0.260034 0.259665 0.259417 -100 
-100 -100 0.320221 0.315197 0.305966 0.295142 0.283635 0.272730 0.262680 0.254814 0.248935 0.245068 0.242572 0.241143 0.240307 0.239790 0.239348 0.238912 0.238433 0.237942 0.237431 0.236948 0.236489 0.236112 0.235874 -100 
-100 -100 0.301319 0.296763 0.288344 0.278112 0.267013 0.256591 0.247195 0.239899 0.234475 0.230933 0.228688 0.227434 0.226723 0.226291 0.225918 0.225536 0.225099 0.224632 0.224127 0.223634 0.223162 0.222780 0.222547 -100 
-100 -100 -100 -100 -100 -100 -100 -100 -100 -100 -100 -100 -100 -100 -100 -100 -100 -100 -100 -100 -100 -100 -100 -100 -100 -100 
-100 -100 -100 -100 -100 -100 -100 -100 -100 -100 -100 -100 -100 -100 -100 -100 -100 -100 -100 -100 -100 -100 -100 -100 -100 -100 
-100 -100 -100 -100 -100 -100 -100 -100 -100 -100 -100 -100 -100 -100 -100 -100 -100 -100 -100 -100 -100 -100 -100 -100 -100 -100 
-100 -100 0.443986 0.437972 0.426742 0.412740 0.397343 0.383076 0.370563 0.361004 0.353748 0.348399 0.344217 0.341300 0.339110 0.337096 0.334827 0.332532 0.330241 0.328130 0.326148 0.324443 0.322984 0.321861 0.321176 -100 
-100 -100 0.453452 0.447287 0.435793 0.421551 0.405971 0.391594 0.379056 0.369560 0.362369 0.356919 0.352490 0.349393 0.347125 0.344995 0.342527 0.340064 0.337684 0.335558 0.333617 0.331990 0.330632 0.329546 0.328836 -100 
-100 -100 0.470874 0.464487 0.452580 0.437964 0.422063 0.407446 0.394750 0.385206 0.378007 0.372330 0.367470 0.364095 0.361701 0.359412 0.356678 0.354000 0.351514 0.349394 0.347550 0.346088 0.344962 0.343944 0.343144 -100 
-100 -100 0.492163 0.485644 0.473458 0.458541 0.442297 0.427311 0.414220 0.404324 0.396873 0.390821 0.385469 0.381794 0.379229 0.376847 0.374029 0.371300 0.368817 0.366780 0.365086 0.363840 0.362946 0.362021 0.361170 -100 
-100 -100 0.516045 0.509369 0.496807 0.481576 0.464958 0.449494 0.435883 0.425600 0.418451 0.411892 0.405248 0.401078 0.398256 0.395812 0.393058 0.390437 0.388103 0.386221 0.384772 0.383895 0.383452 0.382631 0.381611 -100 
-100 -100 0.540385 0.533263 0.519641 0.503762 0.486653 0.470723 0.456794 0.446741 0.441163 0.434096 0.424909 0.419655 0.416426 0.413883 0.411149 0.408630 0.406484 0.404820 0.403718 0.403494 0.404068 0.403383 0.401720 -100 
-100 -100 0.565270 0.557268 0.541313 0.524306 0.506582 0.490276 0.476761 0.468347 0.477507 0.469924 0.445103 0.437429 0.433154 0.430432 0.427648 0.425252 0.423403 0.421979 0.421232 0.421956 0.424913 0.424338 0.420647 -100 
-100 -100 0.581270 0.573283 0.557321 0.540185 0.522184 0.505473 0.491426 0.482417 0.491075 0.483064 0.457889 0.450039 0.445680 0.443033 0.440464 0.438339 0.436722 0.435427 0.434685 0.435361 0.438252 0.437639 0.433926 -100 
-100 -100 0.588518 0.581442 0.567787 0.551562 0.533656 0.516507 0.500935 0.489067 0.481728 0.473379 0.463380 0.457659 0.454229 0.451917 0.449866 0.448191 0.446794 0.445505 0.444424 0.444086 0.444535 0.443720 0.441939 -100 
-100 -100 0.593379 0.586826 0.574305 0.558607 0.540781 0.523371 0.507099 0.493816 0.483769 0.475160 0.467330 0.462501 0.459395 0.457362 0.455780 0.454597 0.453525 0.452273 0.450888 0.449908 0.449357 0.448346 0.447105 -100 
-100 -100 0.595663 0.589330 0.577239 0.561771 0.543995 0.526487 0.509900 0.496047 0.484751 0.476021 0.469170 0.464652 0.461686 0.459827 0.458574 0.457755 0.456981 0.455809 0.454277 0.453050 0.452169 0.451065 0.449937 -100 
-100 -100 0.594591 0.588293 0.576262 0.560861 0.543150 0.525701 0.509141 0.495286 0.483968 0.475251 0.468417 0.463878 0.460874 0.459035 0.457849 0.457115 0.456421 0.455343 0.453907 0.452773 0.451994 0.450945 0.449806 -100 
-100 -100 0.589779 0.583342 0.571020 0.555577 0.537997 0.520748 0.504513 0.491165 0.480770 0.472167 0.464653 0.459798 0.456608 0.454624 0.453263 0.452357 0.451551 0.450576 0.449518 0.448880 0.448810 0.447947 0.446528 -100 
-100 -100 0.581188 0.574423 0.561252 0.545631 0.528242 0.511355 0.495728 0.483515 0.475530 0.467153 0.457684 0.452083 0.448573 0.446377 0.444738 0.443563 0.442612 0.441806 0.441358 0.441792 0.443436 0.442865 0.440432 -100 
-100 -100 0.569706 0.562186 0.545987 0.529824 0.512664 0.496331 0.481835 0.472124 0.472104 0.464081 0.447326 0.439832 0.435678 0.433263 0.431345 0.429933 0.428882 0.428304 0.428729 0.430943 0.437156 0.436890 0.430725 -100 
-100 -100 0.547151 0.539608 0.523423 0.507512 0.490825 0.475052 0.461103 0.451898 0.452384 0.444819 0.428440 0.421247 0.417273 0.414950 0.413027 0.411558 0.410460 0.409940 0.410503 0.412869 0.419228 0.419089 0.412996 -100 
-100 -100 0.513074 0.506080 0.492746 0.477748 0.461781 0.446532 0.432526 0.421838 0.415330 0.408296 0.400017 0.395268 0.392309 0.390354 0.388692 0.387339 0.386258 0.385600 0.385569 0.386446 0.388476 0.388263 0.386115 -100 
-100 -100 0.478857 0.471672 0.458435 0.443651 0.428295 0.413664 0.399952 0.389025 0.381033 0.374593 0.368936 0.365427 0.363107 0.361501 0.360106 0.358914 0.357891 0.357146 0.356749 0.356772 0.357235 0.356933 0.356023 -100 
-100 -100 0.441294 0.433626 0.419705 0.404862 0.390164 0.376264 0.363060 0.352436 0.344339 0.338549 0.334276 0.331561 0.329749 0.328463 0.327322 0.326295 0.325354 0.324593 0.324007 0.323631 0.323402 0.323044 0.322632 -100 
-100 -100 0.399463 0.392116 0.378760 0.364691 0.350913 0.337992 0.325737 0.315937 0.308487 0.303413 0.299901 0.297720 0.296271 0.295262 0.294337 0.293465 0.292615 0.291899 0.291266 0.290747 0.290306 0.289932 0.289646 -100 
-100 -100 0.355013 0.348894 0.337747 0.325380 0.312792 0.300989 0.290040 0.281373 0.274840 0.270468 0.267560 0.265803 0.264675 0.263881 0.263147 0.262429 0.261703 0.261037 0.260406 0.259848 0.259348 0.258952 0.258700 -100 
-100 -100 0.320843 0.315738 0.306351 0.295330 0.283647 0.272736 0.262833 0.255106 0.249315 0.245490 0.242999 0.241539 0.240628 0.239995 0.239403 0.238810 0.238183 0.237572 0.236962 0.236397 0.235880 0.235474 0.235230 -100 
-100 -100 0.301891 0.297279 0.288757 0.278406 0.267212 0.256788 0.247471 0.240258 0.234886 0.231362 0.229102 0.227800 0.227007 0.226462 0.225952 0.225430 0.224863 0.224288 0.223693 0.223129 0.222606 0.222197 0.221956 -100 
-100 -100 -100 -100 -100 -100 -100 -100 -100 -100 -100 -100 -100 -100 -100 -100 -100 -100 -100 -100 -100 -100 -100 -100 -100 -100 
-100 -100 -100 -100 -100 -100 -100 -100 -100 -100 -100 -100 -100 -100 -100 -100 -100 -100 -100 -100 -100 -100 -100 -100 -100 -100 
-100 -100 -100 -100 -100 -100 -100 -100 -100 -100 -100 -100 -100 -100 -100 -100 -100 -100 -100 -100 -100 -100 -100 -100 -100 -100 
-100 -100 0.443926 0.437885 0.426603 0.412627 0.397302 0.383079 0.370526 0.360830 0.353398 0.347981 0.343830 0.340916 0.338691 0.336710 0.334584 0.332459 0.330313 0.328291 0.326367 0.324712 0.323341 0.322222 0.321466 -100 
-100 -100 0.453787 0.447501 0.435793 0.421465 0.405897 0.391521 0.378886 0.369175 0.361731 0.356201 0.351854 0.348796 0.346503 0.344439 0.342183 0.339953 0.337760 0.335745 0.333881 0.332348 0.331188 0.330107 0.329223 -100 
-100 -100 0.471799 0.465154 0.452788 0.437916 0.421931 0.407250 0.394378 0.384514 0.376935 0.371167 0.366491 0.363213 0.360819 0.358640 0.356205 0.353841 0.351600 0.349618 0.347887 0.346627 0.346017 0.345001 0.343725 -100 
-100 -100 0.492996 0.486220 0.473595 0.458417 0.442071 0.426988 0.413682 0.403407 0.395474 0.389339 0.384301 0.380806 0.378305 0.376053 0.373543 0.371141 0.368924 0.367005 0.365372 0.364267 0.363820 0.362877 0.361584 -100 
-100 -100 0.515928 0.509190 0.496526 0.481231 0.464562 0.449008 0.435128 0.424329 0.416054 0.409455 0.403847 0.400091 0.397512 0.395225 0.392696 0.390355 0.388306 0.386481 0.384859 0.383810 0.383211 0.382341 0.381347 -100 
-100 -100 0.538897 0.531986 0.518811 0.503152 0.486066 0.470024 0.455661 0.444596 0.436494 0.429428 0.422769 0.418545 0.415899 0.413574 0.410962 0.408703 0.406944 0.405251 0.403621 0.402795 0.402489 0.401700 0.400603 -100 
-100 -100 0.562237 0.554793 0.539845 0.523430 0.505775 0.489274 0.474620 0.463761 0.457419 0.449916 0.440682 0.435638 0.433081 0.430710 0.427789 0.425708 0.425017 0.423464 0.421070 0.420433 0.420775 0.420030 0.418365 -100 
-100 -100 0.578185 0.570766 0.555819 0.539290 0.521366 0.504457 0.489274 0.477840 0.470954 0.463038 0.453532 0.448338 0.445734 0.443440 0.440715 0.438891 0.438434 0.436987 0.434560 0.433838 0.434092 0.433301 0.431622 -100 
-100 -100 0.586668 0.579880 0.566801 0.550875 0.533024 0.515774 0.499803 0.487002 0.477226 0.468934 0.461503 0.456876 0.454116 0.452037 0.450045 0.448573 0.447527 0.446147 0.444422 0.443338 0.442750 0.441815 0.440691 -100 
-100 -100 0.592354 0.585941 0.573663 0.558120 0.540332 0.522876 0.506415 0.492776 0.481785 0.473235 0.466485 0.462164 0.459444 0.457587 0.456099 0.455073 0.454196 0.452881 0.451101 0.449629 0.448525 0.447427 0.446462 -100 
-100 -100 0.594887 0.588662 0.576785 0.561462 0.543760 0.526231 0.509534 0.495517 0.484000 0.475328 0.468835 0.464633 0.461943 0.460235 0.459070 0.458369 0.457680 0.456442 0.454631 0.452978 0.451675 0.450495 0.449547 -100 
-100 -100 0.593901 0.587727 0.575963 0.560768 0.543194 0.525720 0.508997 0.494938 0.483384 0.474711 0.468233 0.464027 0.461322 0.459613 0.458461 0.457780 0.457116 0.455951 0.454254 0.452710 0.451511 0.450397 0.449467 -100 
-100 -100 0.588881 0.582659 0.570854 0.555782 0.538479 0.521188 0.504576 0.490740 0.479570 0.470997 0.464322 0.460013 0.457249 0.455389 0.453945 0.452969 0.452106 0.451009 0.449659 0.448557 0.447836 0.446930 0.445974 -100 
-100 -100 0.579436 0.573088 0.561092 0.546192 0.529365 0.512400 0.495975 0.482626 0.472365 0.464000 0.456811 0.452311 0.449527 0.447463 0.445546 0.444111 0.442966 0.441954 0.441094 0.440761 0.440976 0.440358 0.439102 -100 
-100 -100 0.564491 0.557933 0.545305 0.530629 0.514592 0.498119 0.481950 0.469479 0.461559 0.453523 0.444641 0.439774 0.437078 0.434856 0.432363 0.430474 0.429067 0.428151 0.427832 0.428459 0.430298 0.429950 0.427721 -100 
-100 -100 0.541783 0.535235 0.522692 0.508297 0.492744 0.476847 0.461273 0.449368 0.441968 0.434393 0.425896 0.421293 0.418748 0.416572 0.414029 0.412034 0.410543 0.409658 0.409483 0.410285 0.412277 0.412051 0.409900 -100 
-100 -100 0.510574 0.504170 0.492294 0.478160 0.462784 0.447529 0.432895 0.421240 0.412581 0.405584 0.399525 0.395789 0.393447 0.391506 0.389429 0.387667 0.386260 0.385338 0.384928 0.385125 0.385800 0.385548 0.384546 -100 
-100 -100 0.475918 0.469394 0.457424 0.443407 0.428414 0.413886 0.400119 0.388999 0.380418 0.374054 0.369170 0.366076 0.364007 0.362338 0.360639 0.359131 0.357839 0.356897 0.356290 0.356040 0.356026 0.355710 0.355193 -100 
-100 -100 0.436886 0.430141 0.417851 0.403957 0.389553 0.375856 0.362992 0.352596 0.344546 0.338865 0.334830 0.332267 0.330514 0.329118 0.327728 0.326437 0.325269 0.324343 0.323629 0.323142 0.322786 0.322421 0.322100 -100 
-100 -100 0.395088 0.388643 0.376892 0.363724 0.350191 0.337479 0.325650 0.316184 0.308916 0.303937 0.300527 0.298401 0.296945 0.295801 0.294653 0.293552 0.292509 0.291641 0.290904 0.290324 0.289841 0.289449 0.289184 -100 
-100 -100 0.352637 0.347043 0.336813 0.324946 0.312486 0.300824 0.290166 0.281739 0.275345 0.271031 0.268154 0.266394 0.265213 0.264290 0.263362 0.262449 0.261553 0.260761 0.260045 0.259438 0.258910 0.258500 0.258249 -100 
-100 -100 0.320059 0.315175 0.306174 0.295355 0.283722 0.272886 0.263142 0.255544 0.249826 0.246021 0.243520 0.242023 0.241037 0.240283 0.239527 0.238771 0.238001 0.237285 0.236600 0.235991 0.235447 0.235028 0.234779 -100 
-100 -100 0.301830 0.297306 0.288932 0.278657 0.267482 0.257099 0.247865 0.240720 0.235383 0.231857 0.229566 0.228210 0.227333 0.226674 0.226019 0.225356 0.224663 0.223994 0.223332 0.222726 0.222175 0.221752 0.221504 -100 
-100 -100 -100 -100 -100 -100 -100 -100 -100 -100 -100 -100 -100 -100 -100 -100 -100 -100 -100 -100 -100 -100 -100 -100 -100 -100 
-100 -100 -100 -100 -100 -100 -100 -100 -100 -100 -100 -100 -100 -100 -100 -100 -100 -100 -100 -100 -100 -100 -100 -100 -100 -100 
-100 -100 -100 -100 -100 -100 -100 -100 -100 -100 -100 -100 -100 -100 -100 -100 -100 -100 -100 -100 -100 -100 -100 -100 -100 -100 
-100 -100 0.444451 0.438202 0.426559 0.412377 0.396991 0.382747 0.370122 0.360276 0.352675 0.347198 0.343090 0.340201 0.337970 0.336064 0.334131 0.332233 0.330287 0.328403 0.326585 0.325053 0.323907 0.322805 0.321876 -100 
-100 -100 0.455347 0.448628 0.436161 0.421359 0.405601 0.391136 0.378364 0.368419 0.360731 0.355128 0.350865 0.347866 0.345582 0.343628 0.341634 0.339699 0.337751 0.335902 0.334188 0.332913 0.332338 0.331274 0.329879 -100 
-100 -100 0.474873 0.467470 0.453765 0.438024 0.421657 0.406789 0.393692 0.383490 0.375568 0.369711 0.365181 0.362013 0.359654 0.357632 0.355545 0.353558 0.351627 0.349853 0.348377 0.347745 0.348764 0.347764 0.344985 -100 
-100 -100 0.496031 0.488502 0.474542 0.458492 0.441748 0.426451 0.412882 0.402217 0.393878 0.387657 0.382841 0.379525 0.377124 0.375057 0.372900 0.370897 0.369027 0.367295 0.365834 0.365277 0.366387 0.365432 0.362648 -100 
-100 -100 0.517443 0.510280 0.496802 0.481017 0.464109 0.448385 0.434230 0.422977 0.414146 0.407490 0.402326 0.398920 0.396625 0.394547 0.392258 0.390293 0.388688 0.386955 0.385100 0.383976 0.383663 0.382720 0.381285 -100 
-100 -100 0.539438 0.532332 0.518566 0.502693 0.485489 0.469293 0.454572 0.442803 0.433635 0.426552 0.420948 0.417506 0.415572 0.413510 0.410905 0.409074 0.408176 0.406462 0.403866 0.402333 0.401511 0.400566 0.399557 -100 
-100 -100 0.564075 0.556311 0.539651 0.522920 0.505123 0.488424 0.473210 0.461101 0.452248 0.444774 0.438192 0.434804 0.434174 0.432171 0.428474 0.427047 0.428687 0.427003 0.421824 0.419577 0.418516 0.417516 0.416463 -100 
-100 -100 0.579859 0.572159 0.555562 0.538765 0.520724 0.503627 0.487897 0.475235 0.465866 0.457998 0.451164 0.447658 0.447022 0.445104 0.441580 0.440398 0.442272 0.440663 0.435381 0.432973 0.431752 0.430689 0.429653 -100 
-100 -100 0.586402 0.579607 0.566251 0.550335 0.532474 0.515119 0.498841 0.485420 0.474678 0.466433 0.460102 0.456341 0.454401 0.452607 0.450559 0.449472 0.449266 0.447765 0.444852 0.442786 0.441363 0.440219 0.439350 -100 
-100 -100 0.591811 0.585446 0.573164 0.557691 0.539930 0.522421 0.505793 0.491871 0.480517 0.472026 0.465779 0.461939 0.459678 0.458061 0.456693 0.455952 0.455461 0.454047 0.451610 0.449446 0.447754 0.446480 0.445637 -100 
-100 -100 0.594318 0.588164 0.576397 0.561194 0.543567 0.526012 0.509185 0.494997 0.483334 0.474730 0.468542 0.464708 0.462374 0.460890 0.459885 0.459426 0.458972 0.457627 0.455303 0.453015 0.451183 0.449836 0.448980 -100 
-100 -100 0.593348 0.587283 0.575720 0.560745 0.543345 0.525848 0.508915 0.494623 0.482899 0.474288 0.468125 0.464322 0.462005 0.460498 0.459427 0.458888 0.458364 0.457071 0.454914 0.452781 0.451082 0.449822 0.449005 -100 
-100 -100 0.588199 0.582179 0.570782 0.556170 0.539300 0.521978 0.504869 0.490521 0.478915 0.470382 0.464225 0.460502 0.458285 0.456595 0.455012 0.453957 0.453069 0.451806 0.450059 0.448430 0.447192 0.446183 0.445440 -100 
-100 -100 0.578351 0.572376 0.561194 0.547231 0.531435 0.514421 0.496843 0.482393 0.471062 0.462707 0.456576 0.453091 0.451267 0.449352 0.446870 0.445010 0.443613 0.442354 0.441089 0.440142 0.439570 0.438872 0.438125 -100 
-100 -100 0.562399 0.556477 0.545498 0.532518 0.518643 0.502106 0.483560 0.468987 0.458387 0.450333 0.444019 0.440951 0.440054 0.437979 0.434168 0.431412 0.429508 0.428234 0.427398 0.427105 0.427365 0.426934 0.425945 -100 
-100 -100 0.539507 0.533642 0.522825 0.510176 0.496815 0.480883 0.462969 0.449008 0.438963 0.431370 0.425410 0.422567 0.421781 0.419708 0.415795 0.412878 0.410845 0.409592 0.408932 0.408865 0.409318 0.409022 0.408106 -100 
-100 -100 0.508691 0.502854 0.492104 0.479103 0.464844 0.449631 0.433989 0.421366 0.411723 0.404738 0.399666 0.396839 0.395329 0.393402 0.390608 0.388248 0.386442 0.385251 0.384552 0.384309 0.384340 0.384056 0.383543 -100 
-100 -100 0.473283 0.467410 0.456582 0.443478 0.429098 0.414710 0.400713 0.389319 0.380437 0.374122 0.369653 0.366971 0.365235 0.363513 0.361417 0.359526 0.357951 0.356818 0.356050 0.355616 0.355372 0.355049 0.354705 -100 
-100 -100 0.433004 0.427113 0.416281 0.403370 0.389422 0.375952 0.363267 0.352979 0.344957 0.339351 0.335483 0.333086 0.331431 0.329941 0.328288 0.326723 0.325341 0.324269 0.323455 0.322896 0.322477 0.322114 0.321842 -100 
-100 -100 0.391323 0.385693 0.375335 0.363050 0.349873 0.337390 0.325851 0.316608 0.309459 0.304548 0.301210 0.299143 0.297694 0.296436 0.295075 0.293754 0.292536 0.291544 0.290733 0.290117 0.289621 0.289230 0.288976 -100 
-100 -100 0.350546 0.345437 0.336025 0.324671 0.312416 0.300910 0.290468 0.282211 0.275907 0.271630 0.268769 0.267009 0.265788 0.264750 0.263644 0.262548 0.261505 0.260613 0.259837 0.259206 0.258672 0.258261 0.258010 -100 
-100 -100 0.319327 0.314663 0.306028 0.295443 0.283912 0.273162 0.263535 0.256026 0.250350 0.246547 0.244028 0.242496 0.241447 0.240584 0.239680 0.238775 0.237884 0.237084 0.236348 0.235716 0.235163 0.234739 0.234487 -100 
-100 -100 0.301721 0.297296 0.289085 0.278919 0.267799 0.257465 0.248291 0.241189 0.235865 0.232323 0.229995 0.228588 0.227638 0.226876 0.226092 0.225303 0.224504 0.223762 0.223053 0.222422 0.221859 0.221428 0.221175 -100 
-100 -100 -100 -100 -100 -100 -100 -100 -100 -100 -100 -100 -100 -100 -100 -100 -100 -100 -100 -100 -100 -100 -100 -100 -100 -100 
-100 -100 -100 -100 -100 -100 -100 -100 -100 -100 -100 -100 -100 -100 -100 -100 -100 -100 -100 -100 -100 -100 -100 -100 -100 -100 
-100 -100 -100 -100 -100 -100 -100 -100 -100 -100 -100 -100 -100 -100 -100 -100 -100 -100 -100 -100 -100 -100 -100 -100 -100 -100 
-100 -100 0.445119 0.438562 0.426370 0.411851 0.396332 0.382058 0.369404 0.359492 0.351807 0.346297 0.342198 0.339299 0.337052 0.335200 0.333423 0.331722 0.329970 0.328245 0.326603 0.325338 0.324775 0.323716 0.322319 -100 
-100 -100 0.457392 0.450076 0.436537 0.421048 0.404997 0.390432 0.377582 0.367519 0.359702 0.354055 0.349821 0.346832 0.344543 0.342667 0.340873 0.339177 0.337461 0.335807 0.334378 0.333729 0.334728 0.333710 0.330918 -100 
-100 -100 0.478971 0.470553 0.454989 0.438046 0.421139 0.406071 0.392826 0.382437 0.374324 0.368411 0.363943 0.360816 0.358484 0.356574 0.354733 0.353045 0.351425 0.349926 0.349028 0.350060 0.355614 0.354678 0.347714 -100 
-100 -100 0.500232 0.491680 0.475799 0.458533 0.441230 0.425714 0.411968 0.401079 0.392508 0.386232 0.381523 0.378303 0.376014 0.374087 0.372150 0.370474 0.369002 0.367527 0.366506 0.367524 0.373051 0.372134 0.365218 -100 
-100 -100 0.520692 0.512795 0.497456 0.480828 0.463520 0.447629 0.433289 0.421777 0.412633 0.405940 0.401040 0.397898 0.396137 0.394227 0.391863 0.390265 0.389800 0.388187 0.385503 0.384605 0.385543 0.384550 0.381758 -100 
-100 -100 0.543948 0.536014 0.519197 0.502442 0.484873 0.468525 0.453576 0.441439 0.431765 0.424679 0.419663 0.416905 0.416550 0.414717 0.411245 0.409994 0.411694 0.409980 0.404696 0.402300 0.401296 0.400198 0.398875 -100 
-100 -100 0.583911 0.573781 0.542557 0.523388 0.504619 0.487675 0.472100 0.459405 0.449321 0.441915 0.437051 0.435555 0.441425 0.439793 0.431340 0.431132 0.450610 0.448774 0.425085 0.420043 0.417332 0.416025 0.415080 -100 
-100 -100 0.599532 0.589517 0.558423 0.539247 0.520267 0.502937 0.486851 0.473611 0.463020 0.455235 0.450140 0.448562 0.454457 0.452924 0.444645 0.444679 0.464492 0.462701 0.438731 0.433429 0.430432 0.429043 0.428178 -100 
-100 -100 0.589967 0.582581 0.566578 0.550070 0.531997 0.514543 0.498062 0.484307 0.473108 0.464901 0.459212 0.456225 0.455975 0.454447 0.451502 0.450990 0.453401 0.451794 0.445904 0.442599 0.440410 0.439043 0.438242 -100 
-100 -100 0.592527 0.586025 0.572935 0.557355 0.539560 0.522012 0.505252 0.491144 0.479574 0.471119 0.465213 0.461776 0.460220 0.458829 0.457342 0.456951 0.457612 0.456115 0.452284 0.449410 0.447191 0.445732 0.444901 -100 
-100 -100 0.593971 0.587839 0.576039 0.560925 0.543390 0.525829 0.508879 0.494551 0.482778 0.474216 0.468242 0.464700 0.462730 0.461458 0.460585 0.460407 0.460316 0.458889 0.455989 0.453138 0.450881 0.449361 0.448491 -100 
-100 -100 0.592884 0.586897 0.575468 0.560703 0.543529 0.526036 0.508876 0.494378 0.482519 0.473948 0.468008 0.464522 0.462574 0.461257 0.460254 0.459890 0.459579 0.458188 0.455565 0.452930 0.450841 0.449428 0.448608 -100 
-100 -100 0.587688 0.581816 0.570751 0.556613 0.540377 0.523057 0.505309 0.490494 0.478577 0.470062 0.464245 0.460996 0.459381 0.457836 0.455991 0.454854 0.453968 0.452567 0.450452 0.448400 0.446790 0.445662 0.444982 -100 
-100 -100 0.577735 0.572025 0.561503 0.548612 0.534521 0.517508 0.498200 0.482655 0.470637 0.462267 0.456748 0.454141 0.453616 0.451806 0.448288 0.445884 0.444230 0.442759 0.441159 0.439801 0.438783 0.437993 0.437434 -100 
-100 -100 0.561440 0.555967 0.546278 0.535508 0.525747 0.509248 0.486520 0.469646 0.457520 0.449410 0.444395 0.443034 0.445265 0.443273 0.436576 0.432493 0.429981 0.428390 0.427179 0.426386 0.425911 0.425400 0.424888 -100 
-100 -100 0.538425 0.533047 0.523574 0.513181 0.504002 0.488131 0.466022 0.449784 0.438228 0.430579 0.425902 0.424739 0.427070 0.425044 0.418181 0.413890 0.411209 0.409637 0.408635 0.408110 0.407862 0.407501 0.407066 -100 
-100 -100 0.507588 0.502143 0.492260 0.480470 0.468013 0.452879 0.435592 0.421964 0.411688 0.404688 0.400176 0.398141 0.397828 0.395895 0.391928 0.388878 0.386690 0.385278 0.384359 0.383852 0.383555 0.383230 0.382910 -100 
-100 -100 0.471679 0.466218 0.456164 0.443822 0.430231 0.415979 0.401517 0.389813 0.380710 0.374413 0.370199 0.367848 0.366538 0.364773 0.362191 0.359958 0.358160 0.356880 0.355965 0.355389 0.354994 0.354648 0.354377 -100 
-100 -100 0.430735 0.425346 0.415386 0.403139 0.389631 0.376347 0.363694 0.353421 0.345397 0.339830 0.336062 0.333785 0.332241 0.330687 0.328810 0.327056 0.325538 0.324362 0.323442 0.322797 0.322315 0.321938 0.321683 -100 
-100 -100 0.389153 0.383994 0.374444 0.362721 0.349853 0.337555 0.326171 0.317038 0.309943 0.305070 0.301773 0.299742 0.298303 0.296972 0.295460 0.294002 0.292680 0.291607 0.290713 0.290038 0.289506 0.289108 0.288855 -100 
-100 -100 0.349303 0.344486 0.335567 0.324558 0.312492 0.301117 0.290804 0.282637 0.276377 0.272113 0.269253 0.267486 0.266233 0.265114 0.263884 0.262674 0.261543 0.260582 0.259744 0.259074 0.258520 0.258102 0.257847 -100 
-100 -100 0.318854 0.314334 0.305944 0.295537 0.284113 0.273439 0.263886 0.256425 0.250766 0.246954 0.244409 0.242843 0.241743 0.240798 0.239786 0.238783 0.237814 0.236956 0.236173 0.235513 0.234945 0.234513 0.234254 -100 
-100 -100 0.301631 0.297279 0.289191 0.279121 0.268063 0.257773 0.248639 0.241559 0.236234 0.232669 0.230302 0.228847 0.227836 0.226994 0.226114 0.225237 0.224368 0.223573 0.222825 0.222171 0.221593 0.221152 0.220892 -100 
-100 -100 -100 -100 -100 -100 -100 -100 -100 -100 -100 -100 -100 -100 -100 -100 -100 -100 -100 -100 -100 -100 -100 -100 -100 -100 
-100 -100 -100 -100 -100 -100 -100 -100 -100 -100 -100 -100 -100 -100 -100 -100 -100 -100 -100 -100 -100 -100 -100 -100 -100 -100 
-100 -100 -100 -100 -100 -100 -100 -100 -100 -100 -100 -100 -100 -100 -100 -100 -100 -100 -100 -100 -100 -100 -100 -100 -100 -100 
-100 -100 0.444002 0.437437 0.425235 0.410723 0.395235 0.381012 0.368418 0.358554 0.350899 0.345382 0.341237 0.338269 0.335961 0.334107 0.332400 0.330808 0.329178 0.327567 0.326027 0.324845 0.324351 0.323344 0.321978 -100 
-100 -100 0.456313 0.448983 0.435427 0.419937 0.403911 0.389393 0.376596 0.366575 0.358783 0.353123 0.348830 0.345759 0.343400 0.341527 0.339819 0.338249 0.336665 0.335127 0.333795 0.333220 0.334279 0.333309 0.330548 -100 
-100 -100 0.477945 0.469509 0.453920 0.436969 0.420080 0.405052 0.391849 0.381492 0.373396 0.367459 0.362913 0.359687 0.357272 0.355373 0.353642 0.352102 0.350624 0.349242 0.348429 0.349516 0.355110 0.354214 0.347278 -100 
-100 -100 0.499252 0.490687 0.474780 0.457504 0.440213 0.424735 0.411014 0.400129 0.391542 0.385237 0.380453 0.377136 0.374763 0.372863 0.371051 0.369532 0.368199 0.366837 0.365878 0.366916 0.372445 0.371558 0.364670 -100 
-100 -100 0.519798 0.511881 0.496511 0.479876 0.462583 0.446712 0.432366 0.420808 0.411591 0.404851 0.399914 0.396711 0.394895 0.393018 0.390785 0.389347 0.389018 0.387489 0.384826 0.383896 0.384786 0.383792 0.381030 -100 
-100 -100 0.543195 0.535229 0.518363 0.501592 0.484032 0.467683 0.452682 0.440426 0.430586 0.423436 0.418451 0.415681 0.415303 0.413521 0.410190 0.409103 0.410932 0.409273 0.403956 0.401453 0.400326 0.399197 0.397915 -100 
-100 -100 0.583329 0.573154 0.541855 0.522654 0.503881 0.486914 0.471235 0.458329 0.447932 0.440453 0.435741 0.434301 0.440186 0.438627 0.430329 0.430292 0.449886 0.448079 0.424306 0.419082 0.416159 0.414795 0.413917 -100 
-100 -100 0.598998 0.588951 0.557799 0.538608 0.519630 0.502280 0.486078 0.472610 0.461690 0.453834 0.448901 0.447394 0.453316 0.451871 0.443750 0.443954 0.463874 0.462100 0.438022 0.432513 0.429282 0.427826 0.427018 -100 
-100 -100 0.589370 0.581981 0.565982 0.549512 0.531484 0.514027 0.497454 0.483534 0.472132 0.463858 0.458226 0.455274 0.455051 0.453605 0.450809 0.450463 0.452996 0.451398 0.445391 0.441909 0.439553 0.438112 0.437311 -100 
-100 -100 0.591884 0.585409 0.572375 0.556887 0.539179 0.521649 0.504816 0.490584 0.478885 0.470373 0.464475 0.461053 0.459530 0.458219 0.456875 0.456658 0.457463 0.455976 0.452020 0.449000 0.446683 0.445150 0.444260 -100 
-100 -100 0.593354 0.587263 0.575547 0.560552 0.543131 0.525603 0.508592 0.494167 0.482304 0.473695 0.467707 0.464169 0.462231 0.461041 0.460311 0.460323 0.460422 0.459008 0.455949 0.452975 0.450693 0.449099 0.448096 -100 
-100 -100 0.592360 0.586412 0.575058 0.560399 0.543327 0.525877 0.508679 0.494119 0.482201 0.473597 0.467629 0.464130 0.462200 0.460956 0.460079 0.459888 0.459751 0.458368 0.455579 0.452813 0.450690 0.449205 0.448252 -100 
-100 -100 0.587323 0.581461 0.570430 0.556350 0.540186 0.522907 0.505163 0.490345 0.478421 0.469879 0.464012 0.460724 0.459115 0.457610 0.455841 0.454826 0.454050 0.452632 0.450362 0.448142 0.446414 0.445205 0.444464 -100 
-100 -100 0.577523 0.571798 0.561268 0.548386 0.534330 0.517363 0.498108 0.482628 0.470658 0.462270 0.456672 0.453999 0.453479 0.451675 0.448165 0.445830 0.444240 0.442726 0.440954 0.439373 0.438147 0.437266 0.436710 -100 
-100 -100 0.561275 0.555783 0.546089 0.535308 0.525569 0.509129 0.486494 0.469741 0.457695 0.449578 0.444481 0.443049 0.445330 0.443319 0.436530 0.432459 0.429976 0.428321 0.426905 0.425825 0.425038 0.424427 0.423994 -100 
-100 -100 0.538163 0.532793 0.523350 0.512972 0.503831 0.488042 0.466049 0.449949 0.438481 0.430837 0.426077 0.424835 0.427199 0.425149 0.418184 0.413895 0.411231 0.409597 0.408392 0.407578 0.407010 0.406558 0.406209 -100 
-100 -100 0.507057 0.501672 0.491897 0.480207 0.467846 0.452816 0.435650 0.422146 0.411960 0.404961 0.400368 0.398249 0.397911 0.395952 0.391957 0.388946 0.386796 0.385332 0.384239 0.383503 0.382984 0.382576 0.382283 -100 
-100 -100 0.470698 0.465388 0.455588 0.443473 0.430056 0.415940 0.401599 0.389997 0.380960 0.374667 0.370403 0.367992 0.366647 0.364866 0.362297 0.360131 0.358394 0.357073 0.355999 0.355231 0.354673 0.354255 0.353979 -100 
-100 -100 0.429341 0.424192 0.414635 0.402728 0.389457 0.376335 0.363799 0.353610 0.345632 0.340073 0.336278 0.333963 0.332390 0.330830 0.328986 0.327317 0.325879 0.324673 0.323597 0.322774 0.322157 0.321718 0.321446 -100 
-100 -100 0.387771 0.382867 0.373731 0.362354 0.349715 0.337576 0.326296 0.317224 0.310153 0.305292 0.301977 0.299916 0.298444 0.297113 0.295629 0.294244 0.292989 0.291899 0.290867 0.290040 0.289392 0.288951 0.288682 -100 
-100 -100 0.348369 0.343727 0.335095 0.324333 0.312440 0.301177 0.290937 0.282810 0.276564 0.272296 0.269412 0.267614 0.266328 0.265191 0.263964 0.262792 0.261702 0.260720 0.259785 0.259011 0.258384 0.257931 0.257661 -100 
-100 -100 0.318351 0.313931 0.305706 0.295445 0.284128 0.273523 0.264013 0.256573 0.250915 0.247086 0.244509 0.242905 0.241766 0.240789 0.239759 0.238761 0.237802 0.236923 0.236080 0.235360 0.234748 0.234291 0.234021 -100 
-100 -100 0.301368 0.297076 0.289085 0.279105 0.268113 0.257866 0.248757 0.241686 0.236354 0.232764 0.230359 0.228861 0.227807 0.226927 0.226018 0.225128 0.224254 0.223439 0.222650 0.221957 0.221350 0.220889 0.220618 -100 
-100 -100 -100 -100 -100 -100 -100 -100 -100 -100 -100 -100 -100 -100 -100 -100 -100 -100 -100 -100 -100 -100 -100 -100 -100 -100 
-100 -100 -100 -100 -100 -100 -100 -100 -100 -100 -100 -100 -100 -100 -100 -100 -100 -100 -100 -100 -100 -100 -100 -100 -100 -100 
-100 -100 -100 -100 -100 -100 -100 -100 -100 -100 -100 -100 -100 -100 -100 -100 -100 -100 -100 -100 -100 -100 -100 -100 -100 -100 
-100 -100 0.441089 0.434810 0.423138 0.408974 0.393676 0.379576 0.367119 0.357411 0.349893 0.344390 0.340131 0.337025 0.334604 0.332695 0.330986 0.329425 0.327852 0.326308 0.324794 0.323509 0.322569 0.321622 0.320787 -100 
-100 -100 0.452100 0.445336 0.432815 0.418008 0.402323 0.387986 0.375362 0.365542 0.357939 0.352286 0.347816 0.344551 0.342042 0.340098 0.338384 0.336841 0.335300 0.333798 0.332375 0.331322 0.330926 0.330002 0.328699 -100 
-100 -100 0.471800 0.464334 0.450546 0.434777 0.418463 0.403702 0.390723 0.380626 0.372790 0.366846 0.362022 0.358515 0.355883 0.353891 0.352163 0.350643 0.349159 0.347733 0.346511 0.346042 0.347179 0.346291 0.343600 -100 
-100 -100 0.493136 0.485537 0.471480 0.455394 0.438694 0.423478 0.409971 0.399328 0.390980 0.384638 0.379549 0.375911 0.373251 0.371243 0.369485 0.367983 0.366566 0.365151 0.363869 0.363370 0.364493 0.363602 0.360907 -100 
-100 -100 0.514842 0.507591 0.493982 0.478150 0.461271 0.445584 0.431376 0.419954 0.410840 0.404027 0.398797 0.395212 0.392755 0.390777 0.388900 0.387434 0.386256 0.384766 0.382954 0.381711 0.381221 0.380266 0.378943 -100 
-100 -100 0.537350 0.530103 0.516115 0.500140 0.482927 0.466695 0.451758 0.439530 0.429662 0.422382 0.417046 0.413645 0.411672 0.409769 0.407608 0.406285 0.405786 0.404224 0.401493 0.399586 0.398308 0.397258 0.396430 -100 
-100 -100 0.562653 0.554678 0.537648 0.520737 0.502875 0.486053 0.470398 0.457433 0.446884 0.439178 0.433786 0.430767 0.430277 0.428509 0.425304 0.424408 0.426426 0.424805 0.419299 0.416401 0.414507 0.413314 0.412608 -100 
-100 -100 0.578592 0.570712 0.553793 0.536871 0.518801 0.501575 0.485361 0.471793 0.460686 0.452581 0.446969 0.443882 0.443439 0.441788 0.438764 0.438115 0.440360 0.438768 0.433077 0.429947 0.427851 0.426554 0.425821 -100 
-100 -100 0.584777 0.577930 0.564514 0.548672 0.530929 0.513528 0.496900 0.482864 0.471304 0.462843 0.456872 0.453304 0.451490 0.449951 0.448376 0.447819 0.448025 0.446540 0.443220 0.440570 0.438591 0.437212 0.436362 -100 
-100 -100 0.589945 0.583640 0.571506 0.556301 0.538809 0.521332 0.504425 0.490066 0.478219 0.469543 0.463395 0.459632 0.457487 0.456127 0.455226 0.455058 0.455096 0.453714 0.450827 0.448220 0.446286 0.444782 0.443684 -100 
-100 -100 0.592482 0.586442 0.574932 0.560110 0.542854 0.525383 0.508314 0.493785 0.481809 0.473046 0.466827 0.463017 0.460797 0.459573 0.459057 0.459269 0.459617 0.458320 0.455355 0.452731 0.451041 0.449459 0.447971 -100 
-100 -100 0.591796 0.585828 0.574495 0.559864 0.542814 0.525423 0.508324 0.493808 0.481894 0.473154 0.466902 0.463072 0.460846 0.459560 0.458913 0.458999 0.459244 0.457973 0.455147 0.452654 0.451077 0.449574 0.448123 -100 
-100 -100 0.587096 0.581101 0.569811 0.555386 0.538746 0.521536 0.504411 0.490039 0.478402 0.469779 0.463473 0.459649 0.457503 0.455942 0.454578 0.453932 0.453469 0.452151 0.449854 0.447702 0.446141 0.444870 0.443881 -100 
-100 -100 0.577686 0.571658 0.560470 0.546529 0.530841 0.513956 0.496530 0.482289 0.471107 0.462700 0.456349 0.452703 0.451021 0.449133 0.446570 0.444898 0.443724 0.442321 0.440458 0.438755 0.437439 0.436447 0.435771 -100 
-100 -100 0.561720 0.555744 0.544872 0.531868 0.518061 0.501694 0.483437 0.469253 0.458826 0.450764 0.444341 0.441181 0.440766 0.438638 0.434234 0.431407 0.429585 0.428079 0.426493 0.425160 0.424125 0.423364 0.422875 -100 
-100 -100 0.538510 0.532665 0.522066 0.509481 0.496249 0.480546 0.462993 0.449485 0.439660 0.432079 0.426002 0.423045 0.422708 0.420549 0.416012 0.412999 0.411024 0.409531 0.408120 0.407004 0.406147 0.405528 0.405135 -100 
-100 -100 0.506873 0.501236 0.490883 0.478207 0.464251 0.449352 0.434091 0.421878 0.412529 0.405555 0.400257 0.397217 0.395760 0.393759 0.390780 0.388518 0.386844 0.385472 0.384169 0.383126 0.382330 0.381768 0.381425 -100 
-100 -100 0.469877 0.464527 0.454610 0.442266 0.428447 0.414480 0.400863 0.389799 0.381136 0.374841 0.370230 0.367385 0.365597 0.363841 0.361775 0.360114 0.358762 0.357497 0.356179 0.355089 0.354262 0.353698 0.353370 -100 
-100 -100 0.428058 0.423015 0.413645 0.401912 0.388759 0.375792 0.363481 0.353461 0.345602 0.340023 0.336077 0.333582 0.331872 0.330382 0.328857 0.327605 0.326528 0.325355 0.323995 0.322831 0.321951 0.321371 0.321046 -100 
-100 -100 0.386420 0.381665 0.372812 0.361732 0.349349 0.337345 0.326129 0.317090 0.310050 0.305156 0.301766 0.299630 0.298128 0.296866 0.295623 0.294586 0.293658 0.292584 0.291284 0.290150 0.289282 0.288713 0.288396 -100 
-100 -100 0.347264 0.342753 0.334358 0.323844 0.312159 0.301001 0.290785 0.282660 0.276410 0.272117 0.269190 0.267350 0.266052 0.264967 0.263896 0.262958 0.262089 0.261125 0.260008 0.259025 0.258245 0.257709 0.257407 -100 
-100 -100 0.317564 0.313234 0.305166 0.295064 0.283878 0.273339 0.263846 0.256404 0.250737 0.246885 0.244272 0.242635 0.241481 0.240530 0.239586 0.238720 0.237888 0.237023 0.236082 0.235246 0.234545 0.234039 0.233748 -100 
-100 -100 0.300797 0.296565 0.288677 0.278796 0.267886 0.257679 0.248582 0.241509 0.236165 0.232552 0.230112 0.228582 0.227508 0.226638 0.225777 0.224963 0.224161 0.223358 0.222517 0.221758 0.221098 0.220606 0.220320 -100 
-100 -100 -100 -100 -100 -100 -100 -100 -100 -100 -100 -100 -100 -100 -100 -100 -100 -100 -100 -100 -100 -100 -100 -100 -100 -100 
-100 -100 -100 -100 -100 -100 -100 -100 -100 -100 -100 -100 -100 -100 -100 -100 -100 -100 -100 -100 -100 -100 -100 -100 -100 -100 
-100 -100 -100 -100 -100 -100 -100 -100 -100 -100 -100 -100 -100 -100 -100 -100 -100 -100 -100 -100 -100 -100 -100 -100 -100 -100 
-100 -100 0.438396 0.432317 0.421004 0.407066 0.391882 0.377879 0.365573 0.356086 0.348794 0.343321 0.338893 0.335609 0.333064 0.331087 0.329343 0.327776 0.326231 0.324754 0.323317 0.322062 0.321023 0.320154 0.319546 -100 
-100 -100 0.448437 0.442088 0.430308 0.415983 0.400531 0.386350 0.373941 0.364446 0.357191 0.351565 0.346795 0.343242 0.340548 0.338504 0.336736 0.335170 0.333641 0.332187 0.330791 0.329620 0.328753 0.327900 0.327161 -100 
-100 -100 0.466726 0.459985 0.447500 0.432590 0.416690 0.402172 0.389497 0.379870 0.372557 0.366629 0.361306 0.357346 0.354434 0.352297 0.350496 0.348935 0.347436 0.346018 0.344698 0.343708 0.343296 0.342462 0.341329 -100 
-100 -100 0.488259 0.481359 0.468569 0.453327 0.437044 0.422076 0.408869 0.398681 0.390833 0.384480 0.378864 0.374732 0.371743 0.369573 0.367757 0.366212 0.364747 0.363337 0.361986 0.360971 0.360541 0.359700 0.358563 -100 
-100 -100 0.511805 0.504882 0.491937 0.476513 0.459858 0.444329 0.430320 0.419179 0.410343 0.403476 0.397842 0.393814 0.390957 0.388830 0.386994 0.385487 0.384131 0.382688 0.381110 0.379819 0.378867 0.377977 0.377225 -100 
-100 -100 0.535895 0.528654 0.514924 0.498967 0.481787 0.465617 0.450778 0.438674 0.428897 0.421505 0.415806 0.411901 0.409264 0.407212 0.405334 0.403914 0.402794 0.401318 0.399399 0.397823 0.396560 0.395593 0.394963 -100 
-100 -100 0.560753 0.552775 0.536828 0.519883 0.501991 0.485169 0.469538 0.456596 0.446020 0.438136 0.432302 0.428509 0.426385 0.424441 0.422333 0.421132 0.421050 0.419552 0.416496 0.414511 0.412943 0.411864 0.411229 -100 
-100 -100 0.576956 0.569047 0.553186 0.536219 0.518123 0.500880 0.484640 0.471028 0.459833 0.451522 0.445472 0.441617 0.439539 0.437724 0.435829 0.434897 0.435058 0.433595 0.430364 0.428184 0.426484 0.425288 0.424550 -100 
-100 -100 0.584424 0.577448 0.564080 0.548161 0.530441 0.513040 0.496337 0.482194 0.470504 0.461847 0.455552 0.451516 0.449054 0.447413 0.446215 0.445661 0.445360 0.443991 0.441491 0.439342 0.437740 0.436415 0.435392 -100 
-100 -100 0.589442 0.583089 0.570991 0.555872 0.538529 0.521081 0.504042 0.489511 0.477498 0.468623 0.462196 0.458092 0.455595 0.454177 0.453503 0.453548 0.453783 0.452538 0.449843 0.447684 0.446463 0.444991 0.443340 -100 
-100 -100 0.591906 0.585859 0.574407 0.559753 0.542710 0.525285 0.508065 0.493348 0.481213 0.472247 0.465735 0.461599 0.459121 0.457874 0.457615 0.458318 0.459620 0.458511 0.455163 0.453136 0.452900 0.451337 0.448554 -100 
-100 -100 0.591359 0.585336 0.573961 0.559381 0.542437 0.525101 0.507987 0.493451 0.481524 0.472608 0.465980 0.461747 0.459241 0.457933 0.457564 0.458210 0.459491 0.458410 0.455123 0.453156 0.452980 0.451459 0.448696 -100 
-100 -100 0.587064 0.580865 0.569239 0.554485 0.537571 0.520432 0.503717 0.489792 0.478554 0.469821 0.462901 0.458473 0.455969 0.454351 0.453207 0.452996 0.453084 0.451912 0.449458 0.447492 0.446457 0.445108 0.443513 -100 
-100 -100 0.578272 0.571819 0.559851 0.544961 0.528285 0.511501 0.495304 0.482333 0.472337 0.463907 0.456403 0.451800 0.449691 0.447693 0.445242 0.443988 0.443257 0.441980 0.439965 0.438159 0.436859 0.435726 0.434788 -100 
-100 -100 0.562837 0.556230 0.544122 0.529417 0.513458 0.497237 0.481558 0.469801 0.461962 0.453973 0.445314 0.440767 0.439981 0.437684 0.433125 0.430666 0.429335 0.427949 0.426103 0.424487 0.423232 0.422287 0.421657 -100 
-100 -100 0.539516 0.533050 0.521229 0.506959 0.491583 0.476039 0.461087 0.450023 0.442807 0.435314 0.427019 0.422694 0.422011 0.419704 0.415042 0.412441 0.410985 0.409608 0.407899 0.406427 0.405272 0.404454 0.403957 -100 
-100 -100 0.507085 0.501061 0.489984 0.476410 0.461505 0.446751 0.432775 0.421887 0.413781 0.406840 0.400457 0.396532 0.394720 0.392684 0.389914 0.388186 0.387002 0.385738 0.384163 0.382742 0.381629 0.380873 0.380444 -100 
-100 -100 0.469197 0.463717 0.453569 0.440981 0.426951 0.413122 0.400009 0.389493 0.381328 0.375028 0.369929 0.366626 0.364626 0.362943 0.361237 0.360153 0.359303 0.358125 0.356480 0.354962 0.353799 0.353044 0.352638 -100 
-100 -100 0.426788 0.421796 0.412533 0.400968 0.388001 0.375171 0.362954 0.353046 0.345309 0.339698 0.335558 0.332874 0.331102 0.329759 0.328640 0.327989 0.327448 0.326345 0.324586 0.322935 0.321701 0.320931 0.320533 -100 
-100 -100 0.384990 0.380358 0.371741 0.360971 0.348891 0.337006 0.325738 0.316647 0.309595 0.304659 0.301189 0.298988 0.297501 0.296398 0.295522 0.295030 0.294604 0.293588 0.291903 0.290318 0.289134 0.288401 0.288022 -100 
-100 -100 0.345999 0.341604 0.333420 0.323165 0.311715 0.300643 0.290375 0.282187 0.275903 0.271577 0.268611 0.266749 0.265479 0.264517 0.263709 0.263157 0.262647 0.261735 0.260360 0.259072 0.258079 0.257434 0.257091 -100 
-100 -100 0.316577 0.312327 0.304400 0.294458 0.283407 0.272918 0.263397 0.255919 0.250224 0.246346 0.243707 0.242057 0.240922 0.240050 0.239267 0.238632 0.238015 0.237197 0.236128 0.235133 0.234317 0.233751 0.233436 -100 
-100 -100 0.300006 0.295828 0.288032 0.278248 0.267412 0.257232 0.248120 0.241025 0.235659 0.232021 0.229558 0.228014 0.226952 0.226133 0.225377 0.224709 0.224044 0.223282 0.222384 0.221545 0.220824 0.220297 0.219996 -100 
-100 -100 -100 -100 -100 -100 -100 -100 -100 -100 -100 -100 -100 -100 -100 -100 -100 -100 -100 -100 -100 -100 -100 -100 -100 -100 
-100 -100 -100 -100 -100 -100 -100 -100 -100 -100 -100 -100 -100 -100 -100 -100 -100 -100 -100 -100 -100 -100 -100 -100 -100 -100 
-100 -100 -100 -100 -100 -100 -100 -100 -100 -100 -100 -100 -100 -100 -100 -100 -100 -100 -100 -100 -100 -100 -100 -100 -100 -100 
-100 -100 0.436016 0.430017 0.418850 0.404984 0.389828 0.375863 0.363671 0.354392 0.347352 0.341931 0.337355 0.333949 0.331346 0.329341 0.327570 0.325990 0.324471 0.323074 0.321756 0.320616 0.319636 0.318861 0.318373 -100 
-100 -100 0.445633 0.439460 0.427999 0.413863 0.398502 0.384407 0.372186 0.363031 0.356193 0.350621 0.345538 0.341734 0.338915 0.336807 0.334983 0.333380 0.331857 0.330470 0.329177 0.328078 0.327159 0.326399 0.325885 -100 
-100 -100 0.463308 0.456885 0.444974 0.430430 0.414720 0.400359 0.387980 0.378885 0.372236 0.366359 0.360466 0.356054 0.352906 0.350652 0.348758 0.347128 0.345602 0.344229 0.342967 0.341927 0.341126 0.340382 0.339784 -100 
-100 -100 0.485087 0.478473 0.466191 0.451289 0.435200 0.420404 0.407501 0.397842 0.390639 0.384319 0.378107 0.373482 0.370211 0.367902 0.365987 0.364359 0.362845 0.361473 0.360189 0.359123 0.358298 0.357546 0.356945 -100 
-100 -100 0.510067 0.503157 0.490210 0.474824 0.458239 0.442821 0.429023 0.418225 0.409773 0.402895 0.396836 0.392412 0.389254 0.386988 0.385102 0.383521 0.382054 0.380660 0.379275 0.378076 0.377072 0.376269 0.375738 -100 
-100 -100 0.536431 0.528771 0.514148 0.497748 0.480448 0.464313 0.449602 0.437698 0.428117 0.420662 0.414613 0.410318 0.407282 0.405085 0.403247 0.401752 0.400385 0.398969 0.397427 0.396057 0.394889 0.394007 0.393473 -100 
-100 -100 0.564311 0.555321 0.537268 0.519208 0.500969 0.484101 0.468537 0.455717 0.445243 0.437244 0.431009 0.426714 0.423812 0.421703 0.419920 0.418594 0.417479 0.416055 0.414229 0.412637 0.411300 0.410308 0.409704 -100 
-100 -100 0.580701 0.571773 0.553817 0.535744 0.517314 0.500011 0.483784 0.470221 0.459056 0.450600 0.444154 0.439799 0.436942 0.434975 0.433435 0.432416 0.431590 0.430202 0.428174 0.426401 0.424994 0.423869 0.423071 -100 
-100 -100 0.585765 0.578308 0.563966 0.547599 0.529795 0.512375 0.495606 0.481405 0.469651 0.460833 0.454229 0.449835 0.446984 0.445244 0.444206 0.443747 0.443490 0.442202 0.439895 0.438047 0.436915 0.435622 0.434250 -100 
-100 -100 0.589371 0.582852 0.570485 0.555332 0.538107 0.520664 0.503458 0.488747 0.476584 0.467528 0.460835 0.456452 0.453704 0.452248 0.451783 0.452215 0.453263 0.452143 0.449043 0.447311 0.447287 0.445826 0.443079 -100 
-100 -100 0.591419 0.585317 0.573825 0.559302 0.542490 0.525074 0.507600 0.492637 0.480323 0.471163 0.464378 0.459983 0.457336 0.456127 0.456283 0.458011 0.462176 0.461282 0.455822 0.454443 0.457053 0.455479 0.449913 -100 
-100 -100 0.590930 0.584823 0.573362 0.558829 0.542035 0.524709 0.507432 0.492783 0.480832 0.471748 0.464756 0.460223 0.457590 0.456338 0.456366 0.458073 0.462272 0.461413 0.455963 0.454590 0.457210 0.455647 0.450084 -100 
-100 -100 0.587002 0.580584 0.568604 0.553581 0.536518 0.519397 0.502880 0.489300 0.478628 0.469803 0.462147 0.457299 0.454837 0.453221 0.452032 0.452271 0.453396 0.452359 0.449262 0.447535 0.447544 0.446105 0.443353 -100 
-100 -100 0.578815 0.571943 0.559241 0.543629 0.526385 0.509657 0.494231 0.482444 0.474330 0.465914 0.456681 0.451475 0.450014 0.447952 0.444584 0.443300 0.443052 0.441852 0.439473 0.437596 0.436505 0.435232 0.433833 -100 
-100 -100 0.563969 0.556762 0.543530 0.527648 0.510598 0.494515 0.480503 0.471369 0.468865 0.461037 0.447687 0.442251 0.444068 0.441621 0.433778 0.430515 0.429619 0.428247 0.425745 0.423847 0.422478 0.421360 0.420487 -100 
-100 -100 0.540532 0.533474 0.520538 0.505099 0.488634 0.473243 0.459985 0.451570 0.449742 0.442429 0.429428 0.424235 0.426206 0.423773 0.415820 0.412436 0.411414 0.410056 0.407686 0.405870 0.404504 0.403507 0.402835 -100 
-100 -100 0.507233 0.500821 0.489051 0.474782 0.459328 0.444671 0.431542 0.421915 0.415770 0.408905 0.400848 0.396384 0.395305 0.393273 0.389635 0.387925 0.387105 0.385913 0.384030 0.382288 0.380924 0.379997 0.379459 -100 
-100 -100 0.468448 0.462811 0.452394 0.439590 0.425440 0.411695 0.398902 0.388861 0.381391 0.375106 0.369386 0.365794 0.363979 0.362405 0.360708 0.360013 0.359612 0.358520 0.356572 0.354689 0.353244 0.352324 0.351834 -100 
-100 -100 0.425453 0.420474 0.411258 0.399820 0.387036 0.374290 0.362060 0.352200 0.344600 0.338968 0.334640 0.331855 0.330158 0.328992 0.328191 0.328072 0.328051 0.327035 0.324920 0.322845 0.321301 0.320370 0.319904 -100 
-100 -100 0.383494 0.378947 0.370502 0.359983 0.348175 0.336364 0.324969 0.315774 0.308694 0.303726 0.300194 0.297977 0.296567 0.295651 0.295123 0.295147 0.295222 0.294292 0.292263 0.290281 0.288816 0.287949 0.287517 -100 
-100 -100 0.344647 0.340336 0.332308 0.322254 0.311000 0.299972 0.289601 0.281316 0.274978 0.270621 0.267632 0.265777 0.264573 0.263758 0.263219 0.263050 0.262911 0.262079 0.260485 0.258937 0.257763 0.257031 0.256655 -100 
-100 -100 0.315468 0.311274 0.303447 0.293618 0.282667 0.272191 0.262608 0.255066 0.249327 0.245421 0.242766 0.241122 0.240036 0.239265 0.238664 0.238272 0.237896 0.237151 0.235989 0.234869 0.233964 0.233354 0.233022 -100 
-100 -100 0.299074 0.294932 0.287195 0.277469 0.266674 0.256488 0.247333 0.240193 0.234789 0.231124 0.228642 0.227101 0.226075 0.225332 0.224706 0.224204 0.223703 0.223012 0.222090 0.221202 0.220442 0.219894 0.219585 -100 
-100 -100 -100 -100 -100 -100 -100 -100 -100 -100 -100 -100 -100 -100 -100 -100 -100 -100 -100 -100 -100 -100 -100 -100 -100 -100 
-100 -100 -100 -100 -100 -100 -100 -100 -100 -100 -100 -100 -100 -100 -100 -100 -100 -100 -100 -100 -100 -100 -100 -100 -100 -100 
-100 -100 -100 -100 -100 -100 -100 -100 -100 -100 -100 -100 -100 -100 -100 -100 -100 -100 -100 -100 -100 -100 -100 -100 -100 -100 
-100 -100 0.433585 0.427652 0.416588 0.402779 0.387625 0.373631 0.361417 0.352144 0.345150 0.339814 0.335362 0.332111 0.329657 0.327727 0.325955 0.324358 0.322864 0.321561 0.320404 0.319453 0.318637 0.317972 0.317541 -100 
-100 -100 0.442969 0.436913 0.425639 0.411626 0.396307 0.382209 0.369983 0.360850 0.354071 0.348590 0.343639 0.340000 0.337335 0.335289 0.333430 0.331773 0.330249 0.328948 0.327820 0.326920 0.326157 0.325515 0.325077 -100 
-100 -100 0.460312 0.454079 0.442484 0.428162 0.412558 0.398238 0.385886 0.376838 0.370267 0.364488 0.358718 0.354467 0.351465 0.349249 0.347273 0.345540 0.343976 0.342675 0.341575 0.340722 0.340022 0.339404 0.338946 -100 
-100 -100 0.482040 0.475642 0.463712 0.449073 0.433128 0.418415 0.405578 0.396003 0.388897 0.382667 0.376528 0.372003 0.368822 0.366520 0.364496 0.362740 0.361159 0.359850 0.358722 0.357834 0.357096 0.356470 0.356011 -100 
-100 -100 0.507280 0.500546 0.487900 0.472760 0.456342 0.441038 0.427354 0.416702 0.408400 0.401574 0.395468 0.391013 0.387846 0.385531 0.383524 0.381815 0.380269 0.378920 0.377687 0.376665 0.375794 0.375097 0.374639 -100 
-100 -100 0.533861 0.526355 0.512016 0.495861 0.478756 0.462777 0.448245 0.436581 0.427238 0.419791 0.413523 0.409018 0.405844 0.403534 0.401558 0.399924 0.398439 0.397050 0.395670 0.394463 0.393422 0.392625 0.392136 -100 
-100 -100 0.561783 0.552961 0.535277 0.517493 0.499485 0.482810 0.467480 0.454988 0.444850 0.436822 0.430188 0.425514 0.422350 0.420071 0.418125 0.416619 0.415278 0.413864 0.412272 0.410845 0.409622 0.408698 0.408125 -100 
-100 -100 0.578428 0.569652 0.552035 0.534222 0.516015 0.498896 0.482871 0.469598 0.458728 0.450215 0.443337 0.438567 0.435411 0.433267 0.431570 0.430374 0.429310 0.427921 0.426103 0.424465 0.423138 0.422063 0.421287 -100 
-100 -100 0.584063 0.576680 0.562507 0.546326 0.528713 0.511403 0.494695 0.480611 0.468980 0.460070 0.453141 0.448422 0.445337 0.443450 0.442294 0.441719 0.441337 0.440032 0.437811 0.436033 0.434945 0.433673 0.432308 -100 
-100 -100 0.588189 0.581674 0.569361 0.554331 0.537281 0.519862 0.502533 0.487743 0.475536 0.466358 0.459437 0.454830 0.451912 0.450356 0.449826 0.450195 0.451181 0.450041 0.446965 0.445262 0.445254 0.443793 0.441041 -100 
-100 -100 0.590689 0.584525 0.572988 0.558541 0.541945 0.524480 0.506667 0.491463 0.478987 0.469689 0.462740 0.458191 0.455428 0.454171 0.454320 0.456044 0.460211 0.459305 0.453822 0.452439 0.455044 0.453452 0.447863 -100 
-100 -100 0.590429 0.584206 0.572598 0.558031 0.541360 0.523940 0.506309 0.491406 0.479278 0.470079 0.462972 0.458332 0.455622 0.454380 0.454467 0.456234 0.460478 0.459627 0.454142 0.452742 0.455335 0.453738 0.448133 -100 
-100 -100 0.586597 0.579993 0.567724 0.552474 0.535291 0.518045 0.501361 0.487657 0.476897 0.468005 0.460277 0.455359 0.452858 0.451304 0.450261 0.450642 0.451869 0.450862 0.447738 0.445980 0.445967 0.444467 0.441635 -100 
-100 -100 0.578531 0.571393 0.558236 0.542186 0.524606 0.507732 0.492307 0.480553 0.472456 0.464030 0.454755 0.449489 0.447998 0.446055 0.442946 0.441916 0.441856 0.440723 0.438325 0.436430 0.435358 0.434005 0.432462 -100 
-100 -100 0.563855 0.556308 0.542434 0.525926 0.508337 0.492097 0.478258 0.469296 0.466903 0.459111 0.445730 0.440224 0.441982 0.439698 0.432235 0.429338 0.428730 0.427470 0.424961 0.423090 0.421876 0.420675 0.419519 -100 
-100 -100 0.540257 0.532879 0.519320 0.503261 0.486254 0.470728 0.457679 0.449469 0.447773 0.440521 0.427508 0.422262 0.424188 0.421940 0.414383 0.411384 0.410665 0.409443 0.407078 0.405294 0.404081 0.403013 0.402067 -100 
-100 -100 0.506466 0.499834 0.487662 0.472972 0.457170 0.442418 0.429412 0.419930 0.413889 0.407077 0.399035 0.394572 0.393527 0.391664 0.388327 0.386926 0.386353 0.385283 0.383416 0.381673 0.380340 0.379352 0.378683 -100 
-100 -100 0.467241 0.461493 0.450870 0.437846 0.423516 0.409720 0.396991 0.387035 0.379630 0.373387 0.367697 0.364148 0.362416 0.360989 0.359497 0.359023 0.358812 0.357829 0.355912 0.354027 0.352580 0.351619 0.351067 -100 
-100 -100 0.423987 0.418978 0.409698 0.398180 0.385324 0.372559 0.360358 0.350538 0.342969 0.337365 0.333072 0.330353 0.328769 0.327727 0.327054 0.327084 0.327206 0.326294 0.324228 0.322166 0.320617 0.319671 0.319183 -100 
-100 -100 0.382002 0.377474 0.369033 0.358498 0.346657 0.334842 0.323454 0.314267 0.307184 0.302235 0.298731 0.296572 0.295261 0.294456 0.294023 0.294161 0.294351 0.293530 0.291568 0.289615 0.288154 0.287296 0.286863 -100 
-100 -100 0.343330 0.339037 0.331026 0.320970 0.309695 0.298648 0.288261 0.279961 0.273606 0.269242 0.266259 0.264440 0.263309 0.262582 0.262137 0.262079 0.262056 0.261327 0.259808 0.258305 0.257153 0.256435 0.256063 -100 
-100 -100 0.314365 0.310181 0.302360 0.292520 0.281538 0.271026 0.261408 0.253834 0.248064 0.244133 0.241468 0.239841 0.238806 0.238111 0.237605 0.237323 0.237061 0.236417 0.235332 0.234265 0.233392 0.232799 0.232473 -100 
-100 -100 0.298113 0.293974 0.286232 0.276484 0.265649 0.255416 0.246215 0.239031 0.233586 0.229888 0.227389 0.225856 0.224869 0.224196 0.223664 0.223272 0.222883 0.222289 0.221446 0.220612 0.219887 0.219358 0.219056 -100 
-100 -100 -100 -100 -100 -100 -100 -100 -100 -100 -100 -100 -100 -100 -100 -100 -100 -100 -100 -100 -100 -100 -100 -100 -100 -100 
-100 -100 -100 -100 -100 -100 -100 -100 -100 -100 -100 -100 -100 -100 -100 -100 -100 -100 -100 -100 -100 -100 -100 -100 -100 -100 
-100 -100 -100 -100 -100 -100 -100 -100 -100 -100 -100 -100 -100 -100 -100 -100 -100 -100 -100 -100 -100 -100 -100 -100 -100 -100 
-100 -100 0.430833 0.425010 0.414112 0.400415 0.385281 0.371216 0.358856 0.349402 0.342261 0.337049 0.333016 0.330220 0.328145 0.326388 0.324611 0.322964 0.321475 0.320274 0.319326 0.318640 0.318075 0.317540 0.317139 -100 
-100 -100 0.439973 0.434069 0.423037 0.409201 0.393944 0.379785 0.367381 0.357966 0.350901 0.345561 0.341211 0.338187 0.335991 0.334126 0.332211 0.330445 0.328888 0.327682 0.326784 0.326189 0.325714 0.325217 0.324807 -100 
-100 -100 0.456945 0.450933 0.439705 0.425665 0.410197 0.395839 0.383271 0.373808 0.366753 0.361129 0.356207 0.352768 0.350339 0.348303 0.346199 0.344281 0.342634 0.341410 0.340555 0.340045 0.339658 0.339197 0.338775 -100 
-100 -100 0.478335 0.472226 0.460807 0.446563 0.430843 0.416154 0.403174 0.393277 0.385780 0.379692 0.374300 0.370492 0.367823 0.365642 0.363439 0.361462 0.359772 0.358512 0.357613 0.357051 0.356619 0.356139 0.355714 -100 
-100 -100 0.502861 0.496573 0.484790 0.470248 0.454193 0.439049 0.425439 0.414810 0.406523 0.399815 0.393975 0.389820 0.386917 0.384612 0.382365 0.380419 0.378738 0.377414 0.376361 0.375598 0.374971 0.374397 0.373966 -100 
-100 -100 0.527642 0.520956 0.508364 0.493263 0.476759 0.461113 0.446904 0.435666 0.426795 0.419432 0.412899 0.408238 0.405107 0.402669 0.400320 0.398395 0.396732 0.395329 0.394075 0.393043 0.392167 0.391459 0.390998 -100 
-100 -100 0.551896 0.544592 0.530581 0.514674 0.497622 0.481455 0.466663 0.454949 0.445731 0.437757 0.430364 0.425196 0.422047 0.419513 0.416894 0.414964 0.413338 0.411861 0.410373 0.409055 0.407919 0.407052 0.406520 -100 
-100 -100 0.568959 0.561648 0.547615 0.531629 0.514369 0.497734 0.482213 0.469704 0.459748 0.451247 0.443533 0.438190 0.434988 0.432549 0.430159 0.428515 0.427114 0.425626 0.423894 0.422292 0.420940 0.419895 0.419222 -100 
-100 -100 0.579112 0.572398 0.559742 0.544476 0.527458 0.510417 0.493886 0.480188 0.469021 0.460071 0.452599 0.447445 0.444177 0.442048 0.440461 0.439492 0.438653 0.437230 0.435154 0.433279 0.431844 0.430588 0.429587 -100 
-100 -100 0.586020 0.579673 0.567818 0.553157 0.536556 0.519183 0.501587 0.486765 0.474636 0.465369 0.458154 0.453298 0.450226 0.448485 0.447609 0.447464 0.447484 0.446182 0.443600 0.441542 0.440385 0.438920 0.437255 -100 
-100 -100 0.590101 0.583841 0.572282 0.558025 0.542191 0.524595 0.505750 0.490084 0.477361 0.467934 0.460874 0.456231 0.453373 0.451969 0.451714 0.452455 0.453922 0.452780 0.449227 0.447168 0.446909 0.445293 0.442447 -100 
-100 -100 0.590337 0.583909 0.572081 0.557544 0.541511 0.523852 0.505067 0.489537 0.476978 0.467656 0.460638 0.456056 0.453305 0.452004 0.451852 0.452738 0.454348 0.453285 0.449744 0.447687 0.447448 0.445814 0.442915 -100 
-100 -100 0.586382 0.579556 0.566908 0.551445 0.534258 0.516709 0.499310 0.484939 0.473398 0.464437 0.457270 0.452594 0.449930 0.448496 0.447854 0.448131 0.448635 0.447566 0.444992 0.442964 0.441961 0.440434 0.438521 -100 
-100 -100 0.578064 0.570707 0.557090 0.540710 0.522865 0.505607 0.489467 0.476637 0.466707 0.458240 0.450576 0.445732 0.443428 0.441788 0.440243 0.439850 0.439815 0.438771 0.436683 0.434918 0.433927 0.432566 0.430975 -100 
-100 -100 0.563884 0.556064 0.541136 0.524172 0.506108 0.489371 0.474527 0.463459 0.456023 0.448147 0.439357 0.434480 0.433280 0.431476 0.428366 0.427194 0.427293 0.426294 0.424089 0.422779 0.422748 0.421563 0.419367 -100 
-100 -100 0.540061 0.532428 0.517850 0.501344 0.483853 0.467848 0.453857 0.443596 0.436870 0.429553 0.421182 0.416587 0.415551 0.413787 0.410614 0.409352 0.409378 0.408441 0.406411 0.405258 0.405335 0.404294 0.402250 -100 
-100 -100 0.505290 0.498508 0.485956 0.470930 0.454759 0.439690 0.426231 0.415874 0.408131 0.401356 0.395000 0.391032 0.389242 0.387714 0.385955 0.385229 0.384896 0.384013 0.382481 0.381148 0.380377 0.379437 0.378398 -100 
-100 -100 0.465835 0.459977 0.449076 0.435748 0.421078 0.407085 0.394222 0.384000 0.376060 0.369888 0.364883 0.361709 0.359961 0.358715 0.357641 0.357226 0.356993 0.356142 0.354580 0.353088 0.352011 0.351136 0.350459 -100 
-100 -100 0.422467 0.417370 0.407884 0.396059 0.382856 0.369963 0.357851 0.348081 0.340455 0.334930 0.330914 0.328468 0.327103 0.326121 0.325317 0.325075 0.324960 0.324152 0.322538 0.320935 0.319716 0.318894 0.318408 -100 
-100 -100 0.380564 0.375957 0.367341 0.356529 0.344371 0.332455 0.321211 0.312159 0.305134 0.300234 0.296861 0.294885 0.293791 0.292990 0.292316 0.292125 0.292050 0.291324 0.289829 0.288341 0.287198 0.286466 0.286067 -100 
-100 -100 0.342049 0.337705 0.329575 0.319323 0.307822 0.296690 0.286377 0.278152 0.271827 0.267475 0.264537 0.262805 0.261792 0.261082 0.260515 0.260270 0.260100 0.259480 0.258326 0.257174 0.256258 0.255646 0.255311 -100 
-100 -100 0.313255 0.309037 0.301135 0.291165 0.280030 0.269436 0.259814 0.252241 0.246453 0.242502 0.239839 0.238247 0.237279 0.236625 0.236111 0.235791 0.235511 0.234984 0.234147 0.233308 0.232590 0.232073 0.231777 -100 
-100 -100 0.297114 0.292948 0.285143 0.275297 0.264345 0.254028 0.244779 0.237555 0.232066 0.228330 0.225814 0.224294 0.223356 0.222740 0.222260 0.221909 0.221575 0.221101 0.220438 0.219762 0.219146 0.218675 0.218397 -100 
-100 -100 -100 -100 -100 -100 -100 -100 -100 -100 -100 -100 -100 -100 -100 -100 -100 -100 -100 -100 -100 -100 -100 -100 -100 -100 
-100 -100 -100 -100 -100 -100 -100 -100 -100 -100 -100 -100 -100 -100 -100 -100 -100 -100 -100 -100 -100 -100 -100 -100 -100 -100 
-100 -100 -100 -100 -100 -100 -100 -100 -100 -100 -100 -100 -100 -100 -100 -100 -100 -100 -100 -100 -100 -100 -100 -100 -100 -100 
-100 -100 0.428255 0.422547 0.411819 0.398243 0.383129 0.368985 0.356474 0.346841 0.339585 0.334525 0.330937 0.328673 0.327054 0.325495 0.323676 0.321926 0.320408 0.319302 0.318580 0.318207 0.317934 0.317537 0.317140 -100 
-100 -100 0.437162 0.431414 0.420616 0.406962 0.391767 0.377543 0.364965 0.355299 0.348024 0.342864 0.339121 0.336789 0.335153 0.333493 0.331460 0.329508 0.327872 0.326753 0.326116 0.325896 0.325774 0.325436 0.325021 -100 
-100 -100 0.453808 0.448010 0.437116 0.423350 0.408011 0.393618 0.380862 0.371070 0.363688 0.358270 0.354147 0.351579 0.349819 0.347982 0.345661 0.343451 0.341657 0.340504 0.339938 0.339864 0.339893 0.339611 0.339175 -100 
-100 -100 0.474899 0.469066 0.458097 0.444228 0.428721 0.414074 0.401002 0.390907 0.383217 0.377332 0.372605 0.369543 0.367470 0.365423 0.362932 0.360614 0.358743 0.357527 0.356894 0.356749 0.356715 0.356406 0.355968 -100 
-100 -100 0.498925 0.493030 0.481923 0.467924 0.452215 0.437261 0.423811 0.413403 0.405397 0.398862 0.393142 0.389258 0.386714 0.384405 0.381756 0.379438 0.377555 0.376236 0.375375 0.374922 0.374594 0.374155 0.373723 -100 
-100 -100 0.522608 0.516558 0.505146 0.490913 0.474967 0.459716 0.446008 0.435588 0.427717 0.420498 0.413314 0.408344 0.405429 0.402802 0.399723 0.397294 0.395367 0.393912 0.392759 0.391914 0.391220 0.390601 0.390151 -100 
-100 -100 0.545103 0.538802 0.526851 0.512270 0.496029 0.480451 0.466482 0.456210 0.448889 0.441048 0.432124 0.426211 0.423644 0.420747 0.416565 0.413814 0.411788 0.410187 0.408725 0.407492 0.406440 0.405624 0.405115 -100 
-100 -100 0.562616 0.556251 0.544197 0.529497 0.513060 0.496985 0.482212 0.471098 0.463003 0.454587 0.445272 0.439099 0.436406 0.433566 0.429608 0.427141 0.425321 0.423675 0.421918 0.420318 0.418952 0.417930 0.417316 -100 
-100 -100 0.575550 0.569287 0.557570 0.543068 0.526742 0.510006 0.493634 0.480581 0.470323 0.461363 0.452966 0.447204 0.443908 0.441479 0.439160 0.437696 0.436528 0.434954 0.432816 0.430816 0.429170 0.427917 0.427111 -100 
-100 -100 0.584789 0.578498 0.566903 0.552727 0.537074 0.519720 0.501304 0.486287 0.474301 0.464932 0.457284 0.452119 0.448955 0.447035 0.445800 0.445328 0.444980 0.443513 0.440865 0.438433 0.436613 0.435128 0.434014 -100 
-100 -100 0.590454 0.584017 0.572440 0.558888 0.545438 0.527634 0.505987 0.489162 0.475995 0.466380 0.459166 0.454446 0.451562 0.450079 0.449630 0.450045 0.450867 0.449530 0.446067 0.443301 0.441559 0.439894 0.438305 -100 
-100 -100 0.591214 0.584499 0.572460 0.558458 0.544671 0.526677 0.504929 0.488026 0.474814 0.465312 0.458365 0.453909 0.451239 0.449970 0.449769 0.450427 0.451458 0.450233 0.446809 0.444093 0.442447 0.440762 0.439057 -100 
-100 -100 0.587106 0.579941 0.566797 0.551224 0.534516 0.516566 0.497793 0.482445 0.470210 0.461166 0.454412 0.450104 0.447587 0.446332 0.445931 0.446256 0.446641 0.445529 0.442982 0.440785 0.439496 0.437953 0.436271 -100 
-100 -100 0.578790 0.571030 0.556626 0.539787 0.521747 0.504012 0.486942 0.473076 0.462048 0.453573 0.446898 0.442682 0.440375 0.439084 0.438346 0.438361 0.438547 0.437600 0.435641 0.434289 0.434212 0.432881 0.430515 -100 
-100 -100 0.566077 0.557642 0.540702 0.522938 0.504330 0.487025 0.471260 0.458766 0.449190 0.441333 0.434578 0.430511 0.428658 0.427352 0.426128 0.425941 0.426891 0.426149 0.424030 0.423934 0.427183 0.426074 0.420952 -100 
-100 -100 0.541964 0.533745 0.517204 0.499891 0.481813 0.465264 0.450458 0.438858 0.430044 0.422774 0.416461 0.412703 0.411037 0.409772 0.408466 0.408161 0.409026 0.408371 0.406490 0.406624 0.410048 0.409103 0.404115 -100 
-100 -100 0.505137 0.498036 0.484778 0.469216 0.452588 0.437124 0.423186 0.412113 0.403463 0.396775 0.391477 0.388226 0.386534 0.385359 0.384311 0.383895 0.383769 0.383070 0.381867 0.381247 0.381717 0.380878 0.378922 -100 
-100 -100 0.464965 0.458914 0.447605 0.433863 0.418798 0.404540 0.391491 0.381010 0.372756 0.366686 0.362236 0.359611 0.358234 0.357176 0.356116 0.355545 0.355207 0.354475 0.353299 0.352341 0.351866 0.351115 0.350172 -100 
-100 -100 0.421281 0.416049 0.406286 0.394089 0.380503 0.367433 0.355342 0.345584 0.337929 0.332508 0.328815 0.326826 0.325987 0.325065 0.323807 0.323079 0.322629 0.321904 0.320768 0.319702 0.318899 0.318234 0.317727 -100 
-100 -100 0.379345 0.374635 0.365801 0.354667 0.342167 0.330116 0.318960 0.310003 0.303026 0.298201 0.295021 0.293385 0.292757 0.291958 0.290766 0.290056 0.289622 0.288976 0.287966 0.286993 0.286209 0.285635 0.285273 -100 
-100 -100 0.340918 0.336503 0.328218 0.317734 0.305984 0.294740 0.284463 0.276288 0.269981 0.265652 0.262795 0.261229 0.260446 0.259747 0.258928 0.258393 0.258022 0.257503 0.256729 0.255964 0.255310 0.254825 0.254534 -100 
-100 -100 0.312236 0.307969 0.299960 0.289834 0.278526 0.267828 0.258178 0.250590 0.244777 0.240807 0.238160 0.236636 0.235776 0.235162 0.234587 0.234185 0.233863 0.233452 0.232875 0.232287 0.231742 0.231315 0.231054 -100 
-100 -100 0.296169 0.291962 0.284075 0.274110 0.263024 0.252605 0.243292 0.236017 0.230477 0.226702 0.224175 0.222684 0.221810 0.221250 0.220800 0.220471 0.220182 0.219829 0.219357 0.218858 0.218366 0.217963 0.217714 -100 
-100 -100 -100 -100 -100 -100 -100 -100 -100 -100 -100 -100 -100 -100 -100 -100 -100 -100 -100 -100 -100 -100 -100 -100 -100 -100 
-100 -100 -100 -100 -100 -100 -100 -100 -100 -100 -100 -100 -100 -100 -100 -100 -100 -100 -100 -100 -100 -100 -100 -100 -100 -100 
-100 -100 -100 -100 -100 -100 -100 -100 -100 -100 -100 -100 -100 -100 -100 -100 -100 -100 -100 -100 -100 -100 -100 -100 -100 -100 
-100 -100 0.426111 0.420489 0.409886 0.396391 0.381278 0.367058 0.354420 0.344663 0.337353 0.332433 0.329212 0.327404 0.326203 0.324826 0.322962 0.321113 0.319559 0.318532 0.318010 0.317910 0.317899 0.317618 0.317218 -100 
-100 -100 0.434847 0.429213 0.418587 0.405059 0.389897 0.375613 0.362904 0.353089 0.345731 0.340738 0.337456 0.335688 0.334552 0.333073 0.330922 0.328789 0.327069 0.326023 0.325616 0.325729 0.325931 0.325728 0.325299 -100 
-100 -100 0.451253 0.445611 0.434962 0.421387 0.406134 0.391714 0.378843 0.368894 0.361409 0.356190 0.352622 0.350722 0.349547 0.347878 0.345329 0.342834 0.340889 0.339793 0.339488 0.339807 0.340222 0.340096 0.339632 -100 
-100 -100 0.472147 0.466513 0.455861 0.442252 0.426894 0.412287 0.399196 0.389083 0.381441 0.375757 0.371440 0.368928 0.367396 0.365459 0.362643 0.359982 0.357920 0.356738 0.356345 0.356571 0.356905 0.356747 0.356285 -100 
-100 -100 0.495912 0.490276 0.479612 0.465978 0.450523 0.435734 0.422500 0.412462 0.405000 0.398643 0.392804 0.389086 0.387028 0.384700 0.381451 0.378710 0.376596 0.375266 0.374568 0.374386 0.374326 0.374002 0.373560 -100 
-100 -100 0.519104 0.513428 0.502690 0.488998 0.473458 0.458553 0.445410 0.436028 0.429638 0.422588 0.414367 0.409079 0.406980 0.404154 0.399667 0.396529 0.394261 0.392727 0.391648 0.390955 0.390420 0.389873 0.389425 -100 
-100 -100 0.540926 0.535151 0.524228 0.510409 0.494763 0.479714 0.466692 0.458329 0.454047 0.446413 0.435084 0.428654 0.428916 0.425638 0.417477 0.413223 0.410570 0.408792 0.407311 0.406135 0.405148 0.404369 0.403870 -100 
-100 -100 0.558822 0.552939 0.541859 0.527914 0.512157 0.496585 0.482606 0.473312 0.468180 0.459927 0.448170 0.441419 0.441479 0.438234 0.430320 0.426366 0.423928 0.422082 0.420242 0.418619 0.417242 0.416235 0.415649 -100 
-100 -100 0.573351 0.567318 0.556127 0.542247 0.526948 0.510468 0.493819 0.481434 0.472436 0.463491 0.453858 0.447550 0.444865 0.442162 0.438487 0.436399 0.435041 0.433312 0.430923 0.428791 0.427013 0.425753 0.425027 -100 
-100 -100 0.584195 0.577906 0.566581 0.553277 0.540108 0.522746 0.501910 0.486247 0.474358 0.464868 0.456694 0.451257 0.448214 0.446165 0.444481 0.443827 0.443608 0.442004 0.438872 0.436106 0.433936 0.432416 0.431507 -100 
-100 -100 0.591185 0.584653 0.573539 0.562287 0.556993 0.539018 0.508711 0.489113 0.474970 0.465071 0.457661 0.452882 0.450055 0.448573 0.448169 0.448751 0.452149 0.450680 0.444301 0.440856 0.438341 0.436607 0.435436 -100 
-100 -100 0.592446 0.585541 0.573760 0.561906 0.556152 0.537875 0.507318 0.487445 0.473055 0.463277 0.456340 0.452006 0.449473 0.448306 0.448301 0.449223 0.452909 0.451589 0.445273 0.441949 0.439688 0.437937 0.436511 -100 
-100 -100 0.588949 0.581397 0.567297 0.552029 0.537333 0.518994 0.497274 0.480553 0.467591 0.458435 0.451957 0.447974 0.445700 0.444646 0.444492 0.445032 0.446243 0.445131 0.441839 0.439657 0.439008 0.437445 0.435048 -100 
-100 -100 0.582152 0.573738 0.556940 0.539523 0.521632 0.503442 0.485064 0.470290 0.458547 0.450066 0.443987 0.440316 0.438303 0.437330 0.437067 0.437440 0.438816 0.438000 0.435394 0.434937 0.437914 0.436617 0.431372 -100 
-100 -100 0.582859 0.572563 0.542602 0.522809 0.503111 0.485241 0.468643 0.455260 0.444668 0.436860 0.431154 0.427798 0.426109 0.425237 0.425298 0.426069 0.438178 0.437776 0.426050 0.428723 0.444549 0.443539 0.426035 -100 
-100 -100 0.558379 0.548341 0.518879 0.499519 0.480238 0.463152 0.447684 0.435298 0.425525 0.418332 0.413087 0.410061 0.408586 0.407755 0.407694 0.408303 0.420159 0.419865 0.408580 0.411539 0.427610 0.426782 0.409391 -100 
-100 -100 0.507624 0.499939 0.484348 0.467988 0.450784 0.434940 0.420600 0.409063 0.399941 0.393346 0.388712 0.386090 0.384812 0.383951 0.383219 0.383009 0.383832 0.383330 0.381844 0.382352 0.386076 0.385334 0.380472 -100 
-100 -100 0.465269 0.458935 0.446601 0.432382 0.416892 0.402375 0.389120 0.378433 0.369987 0.364012 0.359995 0.357910 0.357103 0.356230 0.355006 0.354265 0.354259 0.353639 0.352432 0.352046 0.352730 0.352082 0.350259 -100 
-100 -100 0.420467 0.415093 0.404995 0.392469 0.378559 0.365310 0.353163 0.343365 0.335677 0.330355 0.326992 0.325586 0.325647 0.324809 0.322785 0.321530 0.320822 0.320159 0.319354 0.318708 0.318349 0.317805 0.317161 -100 
-100 -100 0.378356 0.373555 0.364505 0.353111 0.340336 0.328151 0.316990 0.308047 0.301078 0.296328 0.293387 0.292240 0.292463 0.291702 0.289688 0.288425 0.287699 0.287114 0.286441 0.285837 0.285350 0.284902 0.284540 -100 
-100 -100 0.339935 0.335457 0.327036 0.316364 0.304410 0.293052 0.282750 0.274567 0.268249 0.263940 0.261186 0.259853 0.259450 0.258786 0.257622 0.256818 0.256304 0.255871 0.255373 0.254888 0.254439 0.254056 0.253797 -100 
-100 -100 0.311321 0.307007 0.298900 0.288638 0.277180 0.266377 0.256668 0.249037 0.243184 0.239196 0.236578 0.235147 0.234449 0.233883 0.233225 0.232758 0.232425 0.232117 0.231744 0.231350 0.230947 0.230595 0.230365 -100 
-100 -100 0.295300 0.291055 0.283088 0.273015 0.261805 0.251284 0.241894 0.234555 0.228958 0.225147 0.222616 0.221165 0.220372 0.219871 0.219447 0.219149 0.218918 0.218678 0.218367 0.218012 0.217628 0.217285 0.217063 -100 
-100 -100 -100 -100 -100 -100 -100 -100 -100 -100 -100 -100 -100 -100 -100 -100 -100 -100 -100 -100 -100 -100 -100 -100 -100 -100 
-100 -100 -100 -100 -100 -100 -100 -100 -100 -100 -100 -100 -100 -100 -100 -100 -100 -100 -100 -100 -100 -100 -100 -100 -100 -100 
-100 -100 -100 -100 -100 -100 -100 -100 -100 -100 -100 -100 -100 -100 -100 -100 -100 -100 -100 -100 -100 -100 -100 -100 -100 -100 
-100 -100 0.424689 0.419112 0.408570 0.395108 0.379976 0.365689 0.352957 0.343114 0.335768 0.330921 0.327885 0.326314 0.325335 0.324093 0.322272 0.320430 0.318896 0.317921 0.317492 0.317510 0.317609 0.317381 0.316986 -100 
-100 -100 0.433327 0.427755 0.417216 0.403745 0.388582 0.374239 0.361436 0.351526 0.344120 0.339208 0.336146 0.334650 0.333760 0.332415 0.330285 0.328133 0.326415 0.325419 0.325117 0.325369 0.325698 0.325558 0.325132 -100 
-100 -100 0.449599 0.444043 0.433517 0.420033 0.404805 0.390346 0.377389 0.367339 0.359794 0.354668 0.351356 0.349762 0.348851 0.347309 0.344749 0.342198 0.340229 0.339178 0.338986 0.339463 0.340024 0.339970 0.339509 -100 
-100 -100 0.470386 0.464863 0.454368 0.440882 0.425572 0.410960 0.397818 0.387642 0.379965 0.374381 0.370290 0.368045 0.366739 0.364907 0.362057 0.359317 0.357207 0.356062 0.355774 0.356148 0.356615 0.356533 0.356075 -100 
-100 -100 0.494058 0.488550 0.478086 0.464615 0.449252 0.434498 0.421280 0.411277 0.403876 0.397602 0.391872 0.388299 0.386382 0.384105 0.380798 0.377969 0.375801 0.374482 0.373856 0.373784 0.373829 0.373560 0.373122 -100 
-100 -100 0.517075 0.511566 0.501105 0.487639 0.472245 0.457432 0.444389 0.435165 0.428954 0.421971 0.413711 0.408416 0.406355 0.403517 0.398934 0.395693 0.393353 0.391804 0.390760 0.390132 0.389660 0.389147 0.388703 -100 
-100 -100 0.538686 0.533127 0.522583 0.509058 0.493605 0.478693 0.465842 0.457740 0.453741 0.446162 0.434660 0.428095 0.428320 0.424976 0.416667 0.412278 0.409529 0.407712 0.406235 0.405085 0.404125 0.403365 0.402872 -100 
-100 -100 0.556725 0.551043 0.540312 0.526635 0.511053 0.495611 0.481791 0.472746 0.467884 0.459673 0.447716 0.440794 0.440781 0.437455 0.429383 0.425280 0.422725 0.420830 0.418977 0.417355 0.415974 0.414981 0.414406 -100 
-100 -100 0.571813 0.565880 0.554865 0.541132 0.525935 0.509508 0.492914 0.480653 0.471806 0.462875 0.453110 0.446684 0.443940 0.441167 0.437367 0.435142 0.433665 0.431874 0.429465 0.427317 0.425511 0.424256 0.423558 -100 
-100 -100 0.583231 0.576942 0.565630 0.552351 0.539209 0.521810 0.500894 0.485203 0.473334 0.463835 0.455606 0.450130 0.447068 0.444977 0.443196 0.442414 0.442069 0.440397 0.437242 0.434435 0.432192 0.430673 0.429831 -100 
-100 -100 0.590647 0.584042 0.572828 0.561515 0.556212 0.538123 0.507594 0.487835 0.473609 0.463688 0.456289 0.451544 0.448749 0.447263 0.446790 0.447251 0.450496 0.448958 0.442573 0.439053 0.436388 0.434655 0.433618 -100 
-100 -100 0.592043 0.585039 0.573104 0.561135 0.555316 0.536879 0.506040 0.485936 0.471402 0.461612 0.454754 0.450531 0.448088 0.446974 0.446944 0.447774 0.451324 0.449955 0.443643 0.440253 0.437846 0.436101 0.434802 -100 
-100 -100 0.588473 0.580816 0.566547 0.551123 0.536291 0.517755 0.495758 0.478777 0.465637 0.456489 0.450182 0.446409 0.444306 0.443368 0.443258 0.443767 0.444919 0.443784 0.440504 0.438318 0.437630 0.436069 0.433712 -100 
-100 -100 0.581562 0.573047 0.556076 0.538481 0.520407 0.501993 0.483321 0.468236 0.456252 0.447804 0.442017 0.438668 0.436891 0.436103 0.435976 0.436388 0.437764 0.436960 0.434396 0.434000 0.437035 0.435743 0.430466 -100 
-100 -100 0.582203 0.571807 0.541665 0.521675 0.501766 0.483652 0.466735 0.452979 0.442042 0.434285 0.429003 0.426050 0.424602 0.423967 0.424282 0.425165 0.437321 0.436968 0.425325 0.428123 0.444106 0.443110 0.425505 -100 
-100 -100 0.557653 0.547528 0.517895 0.498338 0.478839 0.461524 0.445761 0.433024 0.422914 0.415781 0.410961 0.408335 0.407098 0.406512 0.406709 0.407435 0.419344 0.419122 0.407945 0.411052 0.427295 0.426496 0.409003 -100 
-100 -100 0.506825 0.499064 0.483327 0.466788 0.449388 0.433351 0.418795 0.407020 0.397699 0.391153 0.386811 0.384510 0.383475 0.382808 0.382221 0.382067 0.382921 0.382486 0.381119 0.381771 0.385629 0.384920 0.380013 -100 
-100 -100 0.464425 0.458026 0.445566 0.431181 0.415512 0.400842 0.387455 0.376636 0.368090 0.362149 0.358308 0.356443 0.355830 0.355088 0.353918 0.353166 0.353151 0.352598 0.351541 0.351316 0.352125 0.351525 0.349695 -100 
-100 -100 0.419618 0.414190 0.403980 0.391295 0.377213 0.363846 0.351629 0.341771 0.334038 0.328738 0.325472 0.324205 0.324407 0.323647 0.321611 0.320291 0.319536 0.318945 0.318323 0.317866 0.317639 0.317161 0.316534 -100 
-100 -100 0.377536 0.372699 0.363552 0.352014 0.339077 0.326800 0.315596 0.306619 0.299613 0.294875 0.291982 0.290915 0.291227 0.290524 0.288485 0.287155 0.286377 0.285879 0.285397 0.284979 0.284614 0.284244 0.283910 -100 
-100 -100 0.339187 0.334674 0.326174 0.315387 0.303306 0.291861 0.281510 0.273289 0.266934 0.262611 0.259871 0.258578 0.258233 0.257615 0.256459 0.255639 0.255123 0.254776 0.254439 0.254106 0.253762 0.253441 0.253207 -100 
-100 -100 0.310632 0.306288 0.298117 0.287765 0.276205 0.265320 0.255551 0.247868 0.241971 0.237954 0.235330 0.233919 0.233263 0.232745 0.232128 0.231695 0.231406 0.231186 0.230939 0.230659 0.230339 0.230035 0.229826 -100 
-100 -100 0.294643 0.290371 0.282349 0.272199 0.260901 0.250301 0.240843 0.233445 0.227797 0.223952 0.221408 0.219967 0.219210 0.218760 0.218395 0.218158 0.217995 0.217845 0.217640 0.217378 0.217062 0.216760 0.216558 -100 
-100 -100 -100 -100 -100 -100 -100 -100 -100 -100 -100 -100 -100 -100 -100 -100 -100 -100 -100 -100 -100 -100 -100 -100 -100 -100 
-100 -100 -100 -100 -100 -100 -100 -100 -100 -100 -100 -100 -100 -100 -100 -100 -100 -100 -100 -100 -100 -100 -100 -100 -100 -100 
-100 -100 -100 -100 -100 -100 -100 -100 -100 -100 -100 -100 -100 -100 -100 -100 -100 -100 -100 -100 -100 -100 -100 -100 -100 -100 
-100 -100 0.423962 0.418401 0.407881 0.394425 0.379274 0.364944 0.352154 0.342257 0.334878 0.330042 0.327054 0.325534 0.324610 0.323441 0.321716 0.319952 0.318470 0.317522 0.317104 0.317117 0.317207 0.316983 0.316604 -100 
-100 -100 0.432559 0.427009 0.416503 0.403047 0.387871 0.373488 0.360624 0.350652 0.343201 0.338295 0.335281 0.333827 0.332976 0.331705 0.329688 0.327631 0.325975 0.325006 0.324709 0.324945 0.325255 0.325116 0.324711 -100 
-100 -100 0.448776 0.443250 0.432770 0.419315 0.404084 0.389585 0.376560 0.366429 0.358811 0.353685 0.350434 0.348879 0.347985 0.346515 0.344096 0.341662 0.339764 0.338740 0.338546 0.338996 0.339525 0.339469 0.339034 -100 
-100 -100 0.469531 0.464037 0.453596 0.440148 0.424845 0.410187 0.396959 0.386659 0.378848 0.373256 0.369287 0.367108 0.365795 0.364032 0.361363 0.358753 0.356722 0.355595 0.355303 0.355653 0.356096 0.356006 0.355571 -100 
-100 -100 0.493154 0.487687 0.477289 0.463860 0.448496 0.433686 0.420329 0.410070 0.402303 0.396022 0.390616 0.387171 0.385078 0.382887 0.379979 0.377341 0.375264 0.373970 0.373347 0.373263 0.373294 0.373023 0.372600 -100 
-100 -100 0.516103 0.510648 0.500270 0.486851 0.471443 0.456536 0.443230 0.433426 0.426267 0.419254 0.411815 0.406735 0.403941 0.401227 0.397735 0.394916 0.392739 0.391229 0.390196 0.389567 0.389092 0.388580 0.388144 -100 
-100 -100 0.537624 0.532131 0.521692 0.508214 0.492707 0.477641 0.464338 0.455099 0.448964 0.441290 0.431556 0.425080 0.422447 0.419278 0.414414 0.411136 0.408766 0.407032 0.405587 0.404447 0.403492 0.402732 0.402243 -100 
-100 -100 0.555643 0.550019 0.539376 0.525703 0.509961 0.494364 0.480208 0.470090 0.463147 0.454842 0.444622 0.437775 0.434917 0.431745 0.427075 0.424049 0.421840 0.420014 0.418215 0.416622 0.415259 0.414265 0.413693 -100 
-100 -100 0.570730 0.564836 0.553815 0.539889 0.524003 0.507488 0.491326 0.478767 0.469124 0.460192 0.451219 0.444986 0.441491 0.438796 0.435986 0.434052 0.432492 0.430716 0.428511 0.426440 0.424674 0.423431 0.422747 -100 
-100 -100 0.582056 0.575773 0.564279 0.550273 0.534871 0.517433 0.498681 0.483570 0.471681 0.462258 0.454350 0.448994 0.445741 0.443660 0.442080 0.441199 0.440427 0.438741 0.436015 0.433387 0.431220 0.429735 0.428928 -100 
-100 -100 0.589272 0.582588 0.570713 0.557110 0.543978 0.525829 0.503156 0.485702 0.472227 0.462504 0.455273 0.450614 0.447803 0.446281 0.445594 0.445617 0.445866 0.444300 0.440850 0.437722 0.435242 0.433566 0.432625 -100 
-100 -100 0.590535 0.583467 0.570940 0.556701 0.543063 0.524561 0.501590 0.483821 0.470099 0.460509 0.453777 0.449637 0.447231 0.446083 0.445790 0.446158 0.446686 0.445279 0.441903 0.438861 0.436513 0.434816 0.433730 -100 
-100 -100 0.586162 0.578631 0.564915 0.548895 0.531883 0.513325 0.493547 0.477298 0.464420 0.455369 0.449172 0.445500 0.443470 0.442546 0.442317 0.442571 0.442769 0.441584 0.439077 0.436828 0.435361 0.433818 0.432315 -100 
-100 -100 0.577500 0.569380 0.554353 0.536942 0.518364 0.499930 0.481867 0.466941 0.454999 0.446603 0.440943 0.437723 0.436046 0.435309 0.435110 0.435312 0.435540 0.434645 0.432836 0.431732 0.431962 0.430653 0.428091 -100 
-100 -100 0.564745 0.555923 0.538209 0.519768 0.500481 0.482402 0.465559 0.451741 0.440724 0.432994 0.427864 0.425060 0.423703 0.423126 0.423012 0.423329 0.424555 0.423993 0.422159 0.422627 0.426789 0.425737 0.419939 -100 
-100 -100 0.540393 0.531815 0.514532 0.496544 0.477771 0.460483 0.444684 0.431840 0.421631 0.414509 0.409826 0.407335 0.406177 0.405649 0.405453 0.405659 0.406826 0.406403 0.404882 0.405660 0.410068 0.409209 0.403537 -100 
-100 -100 0.503061 0.495686 0.481897 0.465750 0.448502 0.432437 0.417811 0.405944 0.396547 0.390003 0.385738 0.383506 0.382491 0.381895 0.381379 0.381164 0.381161 0.380674 0.379869 0.379789 0.380856 0.380126 0.377901 -100 
-100 -100 0.462617 0.456350 0.444612 0.430343 0.414711 0.399996 0.386550 0.375668 0.367068 0.361112 0.357274 0.355353 0.354574 0.353891 0.352970 0.352319 0.351921 0.351388 0.350703 0.350299 0.350293 0.349699 0.348691 -100 
-100 -100 0.418849 0.413439 0.403307 0.390610 0.376484 0.363063 0.350801 0.340902 0.333129 0.327788 0.324430 0.322911 0.322555 0.321835 0.320431 0.319405 0.318737 0.318212 0.317681 0.317244 0.316903 0.316444 0.315979 -100 
-100 -100 0.376998 0.372143 0.362993 0.351411 0.338422 0.326085 0.314842 0.305835 0.298802 0.294007 0.290999 0.289655 0.289375 0.288694 0.287309 0.286289 0.285637 0.285208 0.284820 0.284469 0.284124 0.283772 0.283486 -100 
-100 -100 0.338753 0.334222 0.325690 0.314854 0.302716 0.291220 0.280831 0.272578 0.266192 0.261831 0.259026 0.257608 0.257031 0.256440 0.255570 0.254909 0.254478 0.254195 0.253935 0.253667 0.253364 0.253065 0.252849 -100 
-100 -100 0.310240 0.305879 0.297677 0.287281 0.275670 0.264738 0.254928 0.247210 0.241280 0.237235 0.234577 0.233120 0.232395 0.231907 0.231415 0.231069 0.230843 0.230681 0.230497 0.230270 0.229986 0.229704 0.229507 -100 
-100 -100 0.294271 0.289984 0.281932 0.271743 0.260397 0.249752 0.240251 0.232817 0.227136 0.223266 0.220701 0.219246 0.218478 0.218060 0.217764 0.217589 0.217482 0.217385 0.217235 0.217019 0.216736 0.216454 0.216262 -100 
-100 -100 -100 -100 -100 -100 -100 -100 -100 -100 -100 -100 -100 -100 -100 -100 -100 -100 -100 -100 -100 -100 -100 -100 -100 -100 
-100 -100 -100 -100 -100 -100 -100 -100 -100 -100 -100 -100 -100 -100 -100 -100 -100 -100 -100 -100 -100 -100 -100 -100 -100 -100 
-100 -100 -100 -100 -100 -100 -100 -100 -100 -100 -100 -100 -100 -100 -100 -100 -100 -100 -100 -100 -100 -100 -100 -100 -100 -100 
-100 -100 -100 -100 -100 -100 -100 -100 -100 -100 -100 -100 -100 -100 -100 -100 -100 -100 -100 -100 -100 -100 -100 -100 -100 -100 
-100 -100 -100 -100 -100 -100 -100 -100 -100 -100 -100 -100 -100 -100 -100 -100 -100 -100 -100 -100 -100 -100 -100 -100 -100 -100 
-100 -100 -100 -100 -100 -100 -100 -100 -100 -100 -100 -100 -100 -100 -100 -100 -100 -100 -100 -100 -100 -100 -100 -100 -100 -100 
-100 -100 -100 -100 -100 -100 -100 -100 -100 -100 -100 -100 -100 -100 -100 -100 -100 -100 -100 -100 -100 -100 -100 -100 -100 -100 
-100 -100 -100 -100 -100 -100 -100 -100 -100 -100 -100 -100 -100 -100 -100 -100 -100 -100 -100 -100 -100 -100 -100 -100 -100 -100 
-100 -100 -100 -100 -100 -100 -100 -100 -100 -100 -100 -100 -100 -100 -100 -100 -100 -100 -100 -100 -100 -100 -100 -100 -100 -100 
-100 -100 -100 -100 -100 -100 -100 -100 -100 -100 -100 -100 -100 -100 -100 -100 -100 -100 -100 -100 -100 -100 -100 -100 -100 -100 
-100 -100 -100 -100 -100 -100 -100 -100 -100 -100 -100 -100 -100 -100 -100 -100 -100 -100 -100 -100 -100 -100 -100 -100 -100 -100 
-100 -100 -100 -100 -100 -100 -100 -100 -100 -100 -100 -100 -100 -100 -100 -100 -100 -100 -100 -100 -100 -100 -100 -100 -100 -100 
-100 -100 -100 -100 -100 -100 -100 -100 -100 -100 -100 -100 -100 -100 -100 -100 -100 -100 -100 -100 -100 -100 -100 -100 -100 -100 
-100 -100 -100 -100 -100 -100 -100 -100 -100 -100 -100 -100 -100 -100 -100 -100 -100 -100 -100 -100 -100 -100 -100 -100 -100 -100 
-100 -100 -100 -100 -100 -100 -100 -100 -100 -100 -100 -100 -100 -100 -100 -100 -100 -100 -100 -100 -100 -100 -100 -100 -100 -100 
-100 -100 -100 -100 -100 -100 -100 -100 -100 -100 -100 -100 -100 -100 -100 -100 -100 -100 -100 -100 -100 -100 -100 -100 -100 -100 
-100 -100 -100 -100 -100 -100 -100 -100 -100 -100 -100 -100 -100 -100 -100 -100 -100 -100 -100 -100 -100 -100 -100 -100 -100 -100 
-100 -100 -100 -100 -100 -100 -100 -100 -100 -100 -100 -100 -100 -100 -100 -100 -100 -100 -100 -100 -100 -100 -100 -100 -100 -100 
-100 -100 -100 -100 -100 -100 -100 -100 -100 -100 -100 -100 -100 -100 -100 -100 -100 -100 -100 -100 -100 -100 -100 -100 -100 -100 
-100 -100 -100 -100 -100 -100 -100 -100 -100 -100 -100 -100 -100 -100 -100 -100 -100 -100 -100 -100 -100 -100 -100 -100 -100 -100 
-100 -100 -100 -100 -100 -100 -100 -100 -100 -100 -100 -100 -100 -100 -100 -100 -100 -100 -100 -100 -100 -100 -100 -100 -100 -100 
-100 -100 -100 -100 -100 -100 -100 -100 -100 -100 -100 -100 -100 -100 -100 -100 -100 -100 -100 -100 -100 -100 -100 -100 -100 -100 
-100 -100 -100 -100 -100 -100 -100 -100 -100 -100 -100 -100 -100 -100 -100 -100 -100 -100 -100 -100 -100 -100 -100 -100 -100 -100 
-100 -100 -100 -100 -100 -100 -100 -100 -100 -100 -100 -100 -100 -100 -100 -100 -100 -100 -100 -100 -100 -100 -100 -100 -100 -100 
-100 -100 -100 -100 -100 -100 -100 -100 -100 -100 -100 -100 -100 -100 -100 -100 -100 -100 -100 -100 -100 -100 -100 -100 -100 -100 
-100 -100 -100 -100 -100 -100 -100 -100 -100 -100 -100 -100 -100 -100 -100 -100 -100 -100 -100 -100 -100 -100 -100 -100 -100 -100 
-100 -100 -100 -100 -100 -100 -100 -100 -100 -100 -100 -100 -100 -100 -100 -100 -100 -100 -100 -100 -100 -100 -100 -100 -100 -100 
