# Supplementary material for: A computational model of spatio-temporal cardiac intracellular calcium handling with realistic structure and spatial flux distribution from sarcoplasmic reticulum and t-tubule reconstructions
Source: PLoS Comput Biol. 2017 Aug 31;13(8):e1005714. doi: 10.1371/journal.pcbi.1005714 (PMC5597258; doi:10.1371/journal.pcbi.1005714)
Supplement: S1 Code — Code provided in C/C++ and includes the structural datasets used in this study. Documentation is provided on use of and updating the code. Updates may also be available on Michael Colman’s website, http://www.physicsoftheheart.com and github repository: https://github.com/michaelcolman/CODE---PLOS-Comp-Biol-2017-Model-SR. (ZIP) [file pcbi.1005714.s001.zip › PLOS_SR_Clean/Spatial_diff_out/CaSR_1D_output_0050.dat]

524.875579
525.282351
525.946541
526.786354
527.781306
528.875546
529.984324
531.108344
532.273511
533.467899
534.639433
535.816059
537.050002
538.328109
539.568993
540.756006
541.888474
542.933007
543.828226
544.584135
545.228473
545.732119
546.000336
523.859710
524.381546
525.166046
526.061726
527.072299
528.214601
529.357766
530.462549
531.591965
532.809043
534.002986
535.153282
536.349145
537.661395
538.943471
540.123140
541.231557
542.305570
543.232161
543.979614
544.611008
545.170052
545.498870
522.001024
522.721843
523.689367
524.655420
525.677092
526.914201
528.119805
529.189351
530.252343
531.523735
532.753293
533.844506
534.960499
536.346208
537.701600
538.866180
539.929082
541.069841
542.052412
542.778372
543.377299
544.043977
544.477583
519.875441
520.780104
521.896961
522.913036
523.934479
525.281528
526.558516
527.607538
528.607894
529.946752
531.205350
532.233343
533.256940
534.720912
536.137705
537.283095
538.295802
539.517814
540.560192
541.271956
541.835241
542.617402
543.145369
518.270269
519.104518
520.211242
521.281303
522.389532
523.739650
525.045606
526.164558
527.243348
528.532774
529.756097
530.799496
531.866845
533.257098
534.632220
535.795356
536.862015
538.056832
539.106652
539.879204
540.527946
541.283793
541.792628
516.690330
517.469999
518.549774
519.637135
520.791666
522.168225
523.522826
524.713845
525.854849
527.120188
528.314727
529.357502
530.434460
531.772317
533.107442
534.266567
535.354356
536.546016
537.616805
538.441602
539.149298
539.902473
540.403518
514.919318
515.757036
516.864168
517.929981
519.060605
520.515658
521.950045
523.174376
524.316938
525.614078
526.810346
527.805413
528.820358
530.176583
531.516599
532.634689
533.677868
534.922619
536.046588
536.881332
537.583891
538.404731
538.959882
513.304703
514.238254
515.384910
516.413672
517.481494
519.019265
520.515124
521.737433
522.845173
524.202082
525.421663
526.369010
527.302210
528.712949
530.071960
531.137713
532.105699
533.420926
534.595614
535.416771
536.077755
536.986931
537.605863
512.485050
513.311230
514.403633
515.458243
516.584084
518.039871
519.477733
520.710068
521.869261
523.191529
524.411999
525.422315
526.434991
527.765306
529.063388
530.139249
531.155833
532.397999
533.536147
534.393614
535.122414
535.967893
536.537420
511.870996
512.629830
513.687462
514.761730
515.914014
517.298672
518.664580
519.869335
521.038505
522.357068
523.606257
524.681976
525.752795
527.035939
528.284647
529.353245
530.381000
531.569464
532.672875
533.542640
534.300248
535.106373
535.641988
511.143505
511.954037
513.045276
514.115596
515.237150
516.614028
517.943909
519.077689
520.188378
521.563363
522.877444
523.973233
525.030075
526.333481
527.574067
528.591351
529.557113
530.753314
531.858333
532.695594
533.414219
534.257231
534.827363
510.525374
511.430852
512.574899
513.632004
514.701914
516.111778
517.435325
518.501599
519.532847
520.987159
522.363689
523.451706
524.455179
525.804304
527.046826
527.995952
528.867051
530.098930
531.217232
532.007725
532.656578
533.564759
534.184841
510.537085
511.359755
512.472015
513.563930
514.693494
516.053462
517.350720
518.454465
519.556296
520.951597
522.300804
523.425494
524.484094
525.750105
526.924600
527.866055
528.762999
529.907367
530.975420
531.786587
532.486447
533.314638
533.875313
510.634967
511.419827
512.524554
513.649732
514.824721
516.176814
517.479337
518.624769
519.776054
521.143388
522.473247
523.612436
524.686987
525.890383
527.002031
527.913141
528.798218
529.885791
530.921507
531.742827
532.463687
533.240948
533.759861
510.562665
511.427130
512.592518
513.732181
514.904738
516.313869
517.661586
518.810836
519.947387
521.358992
522.714056
523.828418
524.851529
526.053371
527.136485
527.967868
528.764608
529.861634
530.905906
531.695629
532.371681
533.173774
533.718819
510.606110
511.583244
512.816550
513.954623
515.097879
516.590674
517.996969
519.141132
520.238838
521.729387
523.125873
524.206936
525.155785
526.390049
527.463182
528.207764
528.885481
530.012116
531.059081
531.786155
532.376061
533.225948
533.811073
511.342453
512.222515
513.410192
514.577605
515.790356
517.256707
518.672975
519.892682
521.087479
522.533500
523.904550
525.020708
526.026002
527.183234
528.202300
528.958382
529.668207
530.663609
531.601608
532.295159
532.894879
533.644757
534.162412
512.162487
512.979953
514.127268
515.301266
516.547415
518.009689
519.448685
520.735178
522.001723
523.432552
524.793112
525.939360
526.982201
528.096051
529.081559
529.847040
530.562897
531.447740
532.271232
532.899562
533.466038
534.140233
534.607196
512.756118
513.622581
514.781586
515.921850
517.130652
518.637344
520.124673
521.431975
522.703020
524.178663
525.567928
526.712741
527.738626
528.870365
529.858735
530.595274
531.254849
532.098265
532.848729
533.371871
533.840327
534.515231
534.997935
513.385807
514.314620
515.466221
516.537055
517.663951
519.218616
520.740876
522.040952
523.281433
524.820288
526.242371
527.372730
528.359430
529.535273
530.537572
531.237060
531.823574
532.668373
533.375846
533.800595
534.153874
534.854953
535.358862
514.605070
515.334676
516.322826
517.349164
518.500102
519.953018
521.413027
522.748892
524.065489
525.540724
526.917591
528.082328
529.136546
530.253361
531.216361
531.951291
532.595780
533.350595
533.984618
534.419941
534.812628
535.377550
535.767951
515.670941
516.194079
517.002303
517.980428
519.143785
520.502157
521.894325
523.259227
524.634641
526.050377
527.378161
528.574955
529.686490
530.754226
531.681097
532.456771
533.158543
533.848765
534.429598
534.893452
535.323751
535.766701
536.040956
516.168752
516.591345
517.314034
518.267963
519.426915
520.740092
522.103362
523.479975
524.873172
526.260572
527.568298
528.779875
529.912051
530.958880
531.873692
532.670293
533.394476
534.059229
534.622755
535.101462
535.539269
535.923679
536.145767
523.828143
524.349598
525.133100
526.026424
527.032332
528.167695
529.303093
530.401566
531.528371
532.747383
533.946940
535.104538
536.306955
537.623137
538.905375
540.080557
541.179524
542.239808
543.150133
543.881496
544.499676
545.049587
545.373596
522.409789
523.151703
524.118269
525.057780
526.044168
527.273981
528.466745
529.509621
530.547947
531.836689
533.082076
534.170954
535.277505
536.688552
538.057404
539.209109
540.245058
541.381670
542.348246
543.038299
543.598454
544.266644
544.706147
519.723260
520.954844
522.254299
523.221012
524.089660
525.558204
526.879053
527.793130
528.600153
530.098648
531.450035
532.372773
533.217310
534.889374
536.443942
537.524464
538.379469
539.730331
540.823309
541.404610
541.780636
542.739046
543.416662
516.628656
518.493880
520.121457
521.059455
521.671624
523.519537
525.012496
525.782156
526.222591
528.085764
529.572127
530.286297
530.696344
532.790075
534.555090
535.525625
536.064210
537.771447
539.028833
539.476536
539.524842
540.918153
541.859506
515.603493
516.998511
518.471085
519.537189
520.479997
522.093352
523.543079
524.504819
525.314517
526.844622
528.191001
529.037300
529.804438
531.502597
533.095711
534.163191
535.005301
536.437380
537.620562
538.242055
538.658256
539.741956
540.529787
514.309177
515.470070
516.824903
517.920963
518.986025
520.555222
522.043320
523.156161
524.151448
525.545570
526.803929
527.696015
528.582486
530.104482
531.588552
532.676121
533.621728
534.970942
536.150114
536.883701
537.465925
538.443954
539.159300
512.147571
513.526592
514.961044
515.956932
516.859970
518.654435
520.316519
521.449054
522.366248
523.880244
525.163224
525.923360
526.605168
528.272884
529.819038
530.797477
531.567564
533.106870
534.414202
535.112137
535.578091
536.758397
537.614697
509.816828
511.683453
513.282407
514.111734
514.622169
516.835011
518.702845
519.757178
520.390328
522.217095
523.602276
524.166637
524.415244
526.478929
528.173124
528.977432
529.350429
531.286039
532.773589
533.348783
533.469879
535.064634
536.146476
509.707460
511.066350
512.476876
513.455406
514.350924
516.146538
517.812702
518.951253
519.883485
521.429928
522.747478
523.529666
524.210127
525.845894
527.340718
528.266421
529.003564
530.545756
531.876067
532.601936
533.096780
534.307439
535.183179
509.486887
510.600408
511.906321
512.971228
514.025509
515.602264
517.098909
518.215281
519.230636
520.699317
522.039534
522.984468
523.871957
525.323116
526.694135
527.661370
528.527527
529.890532
531.123819
531.912299
532.548080
533.594705
534.356962
508.488634
509.796875
511.199708
512.230995
513.168638
514.808590
516.273033
517.218622
518.028077
519.696619
521.191734
522.133633
522.913598
524.489588
525.893365
526.749236
527.437370
528.917372
530.200541
530.898353
531.379569
532.588223
533.465050
507.260425
509.020591
510.603052
511.535794
512.166882
514.086408
515.614949
516.342926
516.732793
518.817127
520.515305
521.353415
521.788465
523.706358
525.217258
525.883927
526.168346
527.987503
529.397109
529.930842
530.034205
531.631076
532.717114
507.899194
509.222919
510.654190
511.716531
512.666812
514.280637
515.697302
516.598024
517.390399
519.086589
520.631092
521.615101
522.403129
523.935170
525.260555
526.027517
526.637651
528.066153
529.316697
529.992119
530.456121
531.649790
532.517315
508.285073
509.430930
510.800435
511.941426
513.034904
514.550410
515.939455
516.953815
517.926322
519.467225
520.926858
521.973177
522.886877
524.238335
525.437529
526.212820
526.912963
528.180742
529.359544
530.110929
530.716664
531.733017
532.476385
507.838234
509.243771
510.757097
511.876427
512.868894
514.547238
516.030135
516.994447
517.838999
519.538010
521.074587
522.042543
522.791397
524.246072
525.451953
526.062689
526.527474
527.949381
529.218631
529.902021
530.360971
531.522401
532.367147
507.186107
509.103568
510.830387
511.859754
512.556149
514.590930
516.231172
517.070130
517.564710
519.654342
521.350458
522.175309
522.551400
524.330982
525.623468
525.998549
525.983695
527.791456
529.207297
529.726599
529.805753
531.326788
532.365186
508.620136
510.051572
511.597119
512.748601
513.783456
515.528207
517.093020
518.141342
519.053054
520.784705
522.335167
523.307492
524.041124
525.445443
526.581003
527.113672
527.488856
528.800107
529.952200
530.529311
530.904895
532.013481
532.832750
509.800642
511.009085
512.444737
513.640163
514.804885
516.455212
518.015440
519.208913
520.325469
521.919679
523.400385
524.462840
525.357806
526.601259
527.655826
528.281656
528.812175
529.852488
530.788991
531.321395
531.755589
532.669021
533.364254
510.074049
511.514960
513.039099
514.150425
515.164044
516.979803
518.657635
519.844554
520.879547
522.616255
524.173361
525.202551
526.001124
527.347279
528.444861
529.007680
529.396390
530.467084
531.337907
531.674977
531.871940
532.918687
533.716793
510.101280
512.016252
513.672133
514.608506
515.244746
517.404277
519.235084
520.326016
521.067703
523.135769
524.828490
525.759757
526.279522
527.911794
529.111528
529.542131
529.596643
530.921288
531.823942
531.920783
531.668566
533.075616
534.057063
512.344617
513.596670
514.910534
515.902457
516.863144
518.602162
520.241690
521.474611
522.574996
524.289098
525.817176
526.878699
527.724438
529.038749
530.104362
530.690138
531.089389
532.046227
532.777898
533.032945
533.162579
534.064959
534.738725
514.299728
515.040849
516.015853
517.012708
518.137720
519.604775
521.075674
522.408607
523.718676
525.215729
526.604173
527.763005
528.805028
529.932838
530.894514
531.608470
532.223530
532.972097
533.585608
533.980918
534.332930
534.901847
535.298764
515.224751
515.741257
516.544077
517.522279
518.688414
520.050856
521.448386
522.818699
524.198542
525.617491
526.947302
528.144943
529.255630
530.320023
531.241117
532.009253
532.701768
533.380842
533.949431
534.401256
534.821512
535.258296
535.530660
521.906600
522.626433
523.591356
524.550765
525.558320
526.773331
527.953740
529.002820
530.057458
531.335592
532.583807
533.698739
534.835772
536.234031
537.590371
538.741922
539.776490
540.875144
541.807504
542.484047
543.042921
543.682717
544.102539
519.662928
520.893914
522.191966
523.154713
524.013853
525.466215
526.768056
527.666521
528.467062
529.970756
531.336271
532.276604
533.136484
534.817469
536.372896
537.444986
538.280958
539.602526
540.660159
541.206711
541.554977
542.495811
543.165051
514.787385
517.552278
519.608683
520.415243
520.570102
522.869732
524.525448
524.993526
524.862804
527.257856
528.984039
529.421387
529.241057
531.971031
534.065162
534.854820
534.902071
537.062177
538.484471
538.634008
538.125884
540.086058
541.392059
507.635541
513.659551
516.742124
517.096240
515.153645
519.694153
521.986820
521.743538
519.126481
523.991862
526.371804
525.957673
522.964221
528.498656
531.461874
531.691691
529.529313
533.953885
536.022888
535.486241
532.571076
537.101226
539.367269
510.007072
513.041257
515.336752
516.226431
516.417356
518.929544
520.768619
521.274801
521.112491
523.576034
525.307609
525.614459
525.293250
528.102495
530.274462
531.023124
531.013442
533.315932
534.875079
535.047238
534.547957
536.708608
538.192489
509.842475
511.898599
513.793470
514.809594
515.530111
517.600783
519.385136
520.291687
520.874280
522.664099
524.102266
524.651241
525.012509
527.058590
528.881554
529.769902
530.292701
532.088611
533.520433
534.012911
534.192160
535.737420
536.912544
506.395372
509.365441
511.541886
512.194814
512.112636
515.067191
517.324424
518.149117
518.223979
520.576751
522.157383
522.293428
521.792278
524.614741
526.726351
527.268538
526.998649
529.614001
531.429015
531.697952
531.200420
533.555424
535.163034
500.496789
506.416106
509.325673
509.197148
506.352216
512.108644
515.224563
515.557960
513.511751
518.019632
520.115366
519.372273
515.931480
521.637323
524.531298
524.319617
521.336648
526.674447
529.273587
528.871340
525.802028
530.850903
533.395715
503.941312
506.874649
509.011023
509.636595
509.543301
512.501661
514.765218
515.592875
515.679438
518.077794
519.708857
519.878144
519.379088
522.159247
524.203680
524.675834
524.362649
526.994001
528.848840
529.155461
528.691497
531.087232
532.721846
505.028392
506.977551
508.773543
509.728682
510.425144
512.508592
514.300523
515.189648
515.766991
517.678704
519.248184
519.886848
520.268894
522.211034
523.872842
524.584676
524.983490
526.839868
528.372012
528.936337
529.168673
530.816508
532.061843
503.025510
505.784856
507.890179
508.678932
508.825818
511.381744
513.225010
513.636040
513.345530
516.110854
518.121314
518.618838
518.390599
520.977707
522.845310
523.233910
522.898827
525.415842
527.187666
527.447229
526.958993
529.355408
530.993377
498.650545
504.083391
506.912617
507.155789
505.135525
509.816899
512.131307
511.659531
508.541125
514.121947
516.973292
516.857099
514.134114
519.221053
521.727320
521.358130
518.402663
523.465286
525.915083
525.439991
522.329635
527.394929
529.951332
502.463745
505.243756
507.390070
508.228086
508.399738
510.913209
512.682655
513.022717
512.698837
515.505495
517.588762
518.150644
517.942937
520.473175
522.240990
522.518876
522.089571
524.555862
526.299970
526.540625
526.036436
528.415883
530.043343
503.885796
505.876995
507.767580
508.854004
509.639155
511.599114
513.201233
513.906766
514.380666
516.420131
518.182734
518.993214
519.451531
521.245648
522.670224
523.126832
523.309421
525.088556
526.589690
527.133026
527.345331
528.955287
530.175745
502.174733
505.162790
507.462757
508.372068
508.565770
511.191527
513.066268
513.514706
513.300659
516.057733
518.098984
518.633022
518.379447
520.806691
522.398748
522.404859
521.667296
524.279472
526.151716
526.464654
526.005466
528.321844
529.906821
498.025711
503.979767
507.106155
507.460718
505.406813
510.348514
512.857198
512.593924
509.769311
515.176266
517.951780
517.806434
515.021491
519.919589
522.100557
521.182166
517.386844
522.954901
525.653395
525.289766
522.297793
527.172303
529.634535
502.963866
505.997731
508.346431
509.292924
509.529759
512.236936
514.214258
514.768958
514.638448
517.421924
519.472219
520.016107
519.753994
522.117996
523.626603
523.549742
522.719729
525.204565
526.940529
527.130471
526.576467
528.840172
530.402705
505.364099
507.488852
509.492006
510.636324
511.479097
513.624363
515.460675
516.416972
517.098712
519.155131
520.915698
521.764140
522.240307
523.877025
525.116607
525.419739
525.442644
526.941055
528.143745
528.421604
528.428980
529.943553
531.125818
504.418463
507.546678
509.897717
510.764159
510.903524
513.778338
515.964548
516.777506
516.919785
519.595889
521.611178
522.291022
522.256271
524.417828
525.851051
525.943823
525.384812
527.329243
528.558039
528.355990
527.491342
529.770963
531.359616
500.918666
507.125220
510.233085
510.398304
508.016016
513.380798
516.278018
516.530008
514.432205
519.397698
522.050303
522.205887
520.122045
524.343600
526.313739
525.791754
522.977616
527.079387
528.765877
527.676189
523.968856
529.016200
531.529579
507.386210
510.215298
512.278342
513.021946
513.131344
515.877909
518.000306
518.896489
519.153585
521.754857
523.705487
524.446035
524.505149
526.591335
527.973097
528.137749
527.649802
529.421652
530.465161
530.199054
529.298474
531.363033
532.764572
511.648123
512.886255
514.181051
515.164214
516.128568
517.872619
519.516232
520.759379
521.873506
523.594198
525.121787
526.184377
527.031742
528.339329
529.390394
529.961898
530.346330
531.279145
531.980057
532.209874
532.322922
533.209956
533.870625
513.455709
514.158880
515.113219
516.126694
517.285222
518.746870
520.213833
521.565599
522.902972
524.388498
525.765231
526.932249
527.989473
529.096424
530.037045
530.749788
531.371947
532.091650
532.680524
533.078303
533.446503
533.989535
534.362178
519.684503
520.587691
521.701050
522.706219
523.700058
524.999391
526.220200
527.223209
528.204969
529.560211
530.861787
531.942967
533.012857
534.503979
535.924066
537.044958
538.001347
539.136368
540.073625
540.682302
541.163823
541.894012
542.396449
516.481873
518.345872
519.972110
520.903835
521.493425
523.295011
524.730884
525.452739
525.872964
527.752963
529.282739
530.049288
530.503725
532.622005
534.390473
535.341845
535.833062
537.461894
538.622473
538.974902
538.949242
540.300918
541.224914
507.561868
513.584777
516.668750
517.023827
515.069561
519.573537
521.818340
521.533611
518.897746
523.777883
526.194059
525.822041
522.862893
528.413919
531.379986
531.600365
529.409568
533.778849
535.776905
535.169663
532.201546
536.709393
538.970012
481.373736
506.704546
512.822887
511.188756
493.720213
513.898730
518.352478
515.485509
495.053915
517.699114
522.560655
519.242030
496.295531
521.832770
527.796307
525.880302
507.717088
528.126990
532.395416
529.264896
508.780376
531.029523
536.342936
502.157249
508.562572
511.950281
512.371866
510.403817
515.198582
517.678058
517.416612
514.704092
519.703300
522.144457
521.595010
518.423347
524.120544
527.203457
527.352249
525.048435
529.634730
531.819627
531.218623
528.216927
533.008445
535.509731
504.843897
508.103723
510.566223
511.410853
511.473181
514.340302
516.477639
517.106243
516.994706
519.485285
521.195729
521.352076
520.857139
523.777292
526.004556
526.610649
526.395463
528.931754
530.672779
530.841694
530.292151
532.697645
534.388147
498.402230
504.664169
507.849183
507.793261
504.921238
510.825677
514.016529
514.262770
512.084353
516.709364
518.878010
518.050673
514.489875
520.366353
523.395569
523.155263
520.076435
525.522747
528.177968
527.689804
524.513054
529.729747
532.429671
474.258859
499.033890
504.768629
501.838677
478.846647
504.929087
511.125544
509.359558
491.479482
511.845185
516.041471
512.071385
487.259266
514.310343
520.307066
517.320404
494.550451
519.714963
525.194530
522.114188
499.936708
524.342597
530.210968
495.905328
502.115173
505.247820
505.158950
502.277578
508.196611
511.405694
511.661087
509.494453
514.176442
516.402701
515.612077
512.054344
517.878493
520.829601
520.508781
517.381051
522.863303
525.579954
525.144096
522.007795
527.275319
530.007087
500.003853
503.081685
505.399627
506.161879
506.194892
509.100571
511.266700
511.872233
511.717905
514.392016
516.270548
516.540010
516.089740
518.863475
520.889267
521.271116
520.875730
523.553837
525.456891
525.722363
525.217677
527.769928
529.550966
495.489256
501.225186
504.271428
504.527627
502.457521
507.375020
509.884380
509.432601
506.246758
511.930922
514.805792
514.549412
511.664393
516.917625
519.564625
519.168413
516.128233
521.367714
523.943896
523.432650
520.249278
525.527585
528.267886
474.782458
497.195319
502.643058
500.746800
482.786227
503.540692
508.056644
504.558354
480.999280
507.034426
512.867392
510.158368
488.891513
512.537011
517.690603
514.604066
492.699441
516.717663
521.881415
518.669707
496.347459
520.855617
526.752382
494.955676
500.717334
503.816874
504.141464
502.113531
506.975887
509.393311
508.851995
505.617406
511.354619
514.316888
514.138888
511.284773
516.467813
518.998782
518.475779
515.325660
520.511869
523.056225
522.520145
519.316367
524.573126
527.301190
498.923212
502.050813
504.494695
505.452631
505.659646
508.362612
510.267024
510.616603
510.274905
513.152820
515.287063
515.786967
515.477992
518.034329
519.763537
519.835329
519.159802
521.787291
523.668460
523.910611
523.387503
525.885273
527.634808
494.268621
500.519440
503.880876
504.288264
502.200164
507.282546
509.850138
509.472829
506.491706
512.034403
514.905928
514.692642
511.795011
516.847493
519.143338
518.179806
514.292983
520.034300
522.861390
522.467251
519.410670
524.509911
527.164435
472.173723
496.771775
502.826259
501.009058
482.299767
504.073890
508.934389
505.837568
483.632225
508.432119
514.016246
511.263138
489.981475
513.344327
518.036972
513.850973
488.058962
515.593748
521.533370
518.636751
497.150579
520.762663
526.451627
495.101397
501.418776
504.844484
505.292957
503.244431
508.417114
511.096459
510.836482
507.950544
513.509116
516.384942
516.187938
513.290361
518.263574
520.460520
519.406974
515.425457
521.023402
523.699144
523.169607
520.009285
525.058112
527.693086
500.407012
503.765170
506.372383
507.386086
507.611304
510.554194
512.737167
513.392534
513.336804
516.160937
518.265366
518.833177
518.605709
520.925481
522.418962
522.332633
521.525151
523.803833
525.335173
525.271770
524.506228
526.929540
528.654449
496.455583
503.072760
506.538655
506.831177
504.457127
510.027147
513.034522
513.189236
510.936832
516.049943
518.806805
518.876486
516.643110
520.985030
523.012171
522.352835
519.369164
523.669335
525.530978
524.433318
520.678292
525.993553
528.739339
473.876894
500.072262
506.262343
503.997909
483.325823
507.158446
512.769158
510.691872
491.778933
513.611286
518.732825
516.759948
499.374201
518.880158
522.969118
520.004244
500.568745
521.205821
525.122514
520.991018
496.851204
522.508545
528.546623
500.078923
506.278749
509.379149
509.544902
507.172128
512.548541
515.460117
515.732198
513.654128
518.627610
521.282180
521.441562
519.359381
523.568783
525.519352
524.978297
522.139712
526.199500
527.835236
526.700687
522.960511
527.984988
530.484326
508.558241
510.449377
512.072945
512.996000
513.643227
515.817776
517.663725
518.782390
519.556933
521.640307
523.333430
524.267954
524.790470
526.405210
527.570764
527.967372
527.983512
529.245771
530.070296
530.101032
529.803211
531.172075
532.123987
511.378360
512.264478
513.358160
514.404549
515.545541
517.117309
518.653284
519.985345
521.267675
522.826186
524.246800
525.380978
526.373501
527.529414
528.487779
529.144731
529.687617
530.461000
531.076055
531.424687
531.728700
532.384753
532.850408
517.939064
518.771532
519.876511
520.935431
522.001650
523.265982
524.466932
525.498951
526.542763
527.866291
529.173287
530.316873
531.469219
532.907323
534.290191
535.416951
536.392827
537.438471
538.304626
538.897423
539.407400
540.083028
540.555420
515.341359
516.733578
518.209238
519.276016
520.185565
521.701408
523.025121
523.879117
524.641620
526.213096
527.658019
528.618670
529.479520
531.224175
532.825254
533.864723
534.625758
535.904999
536.893958
537.323193
537.594495
538.613168
539.381583
509.859410
512.886888
515.192490
516.104951
516.284486
518.683569
520.370121
520.741194
520.512359
523.030078
524.879126
525.316311
525.098106
527.945237
530.123765
530.860910
530.793434
532.942586
534.298913
534.266009
533.615374
535.742575
537.234613
502.118301
508.511699
511.911080
512.370126
510.419198
515.109974
517.452588
517.067407
514.284679
519.341530
521.887858
521.449656
518.365842
524.079073
527.163385
527.318013
524.994284
529.458411
531.480795
530.711266
527.581271
532.380177
534.911412
504.331343
507.677829
510.273276
511.295092
511.527027
514.168822
516.060982
516.471269
516.208125
518.811821
520.681173
520.984662
520.618610
523.555153
525.818120
526.507447
526.383814
528.708628
530.240913
530.255933
529.636184
532.000085
533.698314
504.006002
506.346210
508.532057
509.696273
510.487231
512.693588
514.553566
515.411412
515.939616
517.843379
519.397356
519.951202
520.286736
522.425953
524.312950
525.144814
525.581757
527.416987
528.871860
529.295011
529.432698
531.140193
532.483819
500.210388
503.525355
506.030054
506.825988
506.799057
509.940861
512.320413
513.108742
513.120415
515.615365
517.323050
517.443998
516.886095
519.816565
521.994563
522.454769
522.078002
524.797865
526.710684
526.960454
526.443317
528.984553
530.769234
493.985565
500.338640
503.620219
503.617832
500.788343
506.801812
510.089646
510.382310
508.235260
512.937343
515.180967
514.391552
510.839394
516.694931
519.673884
519.350586
516.214886
521.735085
524.495577
524.089572
520.982915
526.268833
529.020535
497.596360
500.871123
503.332463
504.103427
504.080781
507.259658
509.688764
510.520638
510.567953
513.106189
514.846938
514.982011
514.411963
517.292953
519.404143
519.802694
519.400564
522.165486
524.156049
524.482753
524.026156
526.612467
528.419762
498.855961
501.080656
503.158550
504.262580
505.056982
507.346035
509.306257
510.234899
510.810256
512.826319
514.471342
515.073582
515.400360
517.420571
519.145868
519.815849
520.162836
522.117143
523.751530
524.331740
524.582022
526.394335
527.792980
496.801273
499.860168
502.251619
503.168969
503.391342
506.187751
508.231144
508.688569
508.385078
511.264595
513.342523
513.770930
513.453324
516.145009
518.100645
518.446629
518.042324
520.667142
522.532450
522.771547
522.263142
524.850987
526.668665
492.298060
498.096972
501.241883
501.592905
499.605036
504.583187
507.132836
506.696703
503.528356
509.257474
512.184317
511.962205
509.094650
514.334506
516.957488
516.526796
513.455256
518.657791
521.204360
520.664654
517.473897
522.780681
525.555474
496.285064
499.374707
501.824968
502.812805
503.077415
505.838780
507.810910
508.199311
507.861707
510.775466
512.916603
513.401605
513.098983
515.728933
517.581577
517.813379
517.303957
519.852617
521.655489
521.841110
521.292648
523.856091
525.663709
497.797664
500.086153
502.297224
503.579252
504.500418
506.677704
508.450202
509.198814
509.669904
511.797585
513.615262
514.374414
514.767720
516.629636
518.111915
518.523217
518.636127
520.460428
521.990428
522.476116
522.655321
524.419580
525.798842
495.941509
499.306095
501.993140
503.125243
503.453987
506.310699
508.348825
508.807963
508.556987
511.425796
513.543567
514.022561
513.686110
516.196006
517.845992
517.780028
516.937039
519.602598
521.498736
521.718630
521.187251
523.691393
525.466618
491.641788
498.075116
501.652730
502.234703
500.285447
505.491803
508.169785
507.879854
504.964928
510.526667
513.405142
513.187283
510.276906
515.294620
517.544604
516.519449
512.563495
518.219721
520.952798
520.456391
517.332208
522.455899
525.153783
496.915212
500.337966
503.090267
504.271889
504.644904
507.569786
509.689245
510.233563
510.052039
512.943635
515.074360
515.568920
515.223220
517.656524
519.201835
519.030827
518.077939
520.606039
522.359490
522.450831
521.821298
524.273433
526.027802
499.656798
502.106685
504.466482
505.833778
506.816420
509.149891
511.110949
512.065911
512.715347
514.854891
516.682296
517.495190
517.908001
519.583163
520.834159
521.044790
520.961272
522.485446
523.704500
523.912131
523.877429
525.548147
526.893536
498.856514
502.339978
505.050960
506.110782
506.351699
509.425080
511.741197
512.533858
512.616842
515.396057
517.491853
518.125525
518.005036
520.216672
521.659842
521.632782
520.936524
522.937241
524.207000
523.928183
523.000995
525.468059
527.244102
495.519889
502.141817
505.622095
505.942282
503.602577
509.193175
512.231345
512.435533
510.230974
515.338814
518.092076
518.182064
515.971517
520.276963
522.268800
521.597458
518.597819
522.808450
524.566358
523.380234
519.562297
524.851252
527.587383
502.639559
505.764058
508.117535
509.005111
509.181083
512.088849
514.317051
515.189638
515.387552
518.074631
520.091368
520.787484
520.765169
522.889463
524.274007
524.330338
523.721994
525.552623
526.644251
526.321673
525.370081
527.599239
529.161749
507.582414
508.998557
510.492323
511.601213
512.645036
514.495172
516.210772
517.454811
518.549098
520.308974
521.867566
522.905360
523.709093
525.020453
526.059396
526.566694
526.888030
527.840477
528.564987
528.775211
528.882537
529.863716
530.617455
509.787000
510.605085
511.700043
512.820020
514.058418
515.599736
517.119575
518.482872
519.818411
521.322976
522.711499
523.862068
524.893324
525.990775
526.911916
527.582513
528.169358
528.893532
529.492822
529.887849
530.269472
530.872909
531.301071
516.150289
516.927131
518.011432
519.097703
520.202616
521.443376
522.625026
523.671211
524.753415
526.082854
527.422247
528.632045
529.846638
531.255677
532.603915
533.718928
534.682870
535.649711
536.437661
536.984813
537.483012
538.134398
538.597885
513.887272
515.038264
516.407598
517.534514
518.575154
519.964373
521.213579
522.118266
523.015671
524.501252
525.952513
527.058719
528.115886
529.704925
531.200309
532.261527
533.100688
534.191909
535.034971
535.431172
535.762139
536.671795
537.388488
509.631314
511.653216
513.577323
514.693813
515.465584
517.260209
518.686977
519.271940
519.670806
521.620484
523.339896
524.184606
524.780918
526.866085
528.690315
529.593336
530.064891
531.532792
532.533038
532.577671
532.411209
533.979011
535.233334
504.846263
508.029817
510.527175
511.545702
511.789312
514.266006
515.961978
516.189026
515.788104
518.534919
520.590214
521.091518
520.893873
523.783503
525.991140
526.662686
526.502533
528.642188
529.901190
529.553172
528.545187
531.126371
532.981407
503.994818
506.304627
508.517742
509.779695
510.645678
512.654823
514.260221
514.884767
515.267827
517.295475
519.048276
519.804047
520.299114
522.441991
524.324371
525.190305
525.636098
527.263280
528.440852
528.569452
528.475653
530.250924
531.682846
502.593366
504.505612
506.539509
507.884786
508.993191
510.911952
512.587919
513.518820
514.288706
516.022042
517.590274
518.443001
519.182919
520.989639
522.660932
523.572707
524.243873
525.764459
527.038690
527.551547
527.933432
529.366164
530.534868
499.467366
501.864497
504.111073
505.305152
506.125593
508.471389
510.464401
511.408572
512.000380
513.994401
515.645315
516.288813
516.679080
518.741717
520.508020
521.203696
521.551794
523.504408
525.125885
525.704232
525.966724
527.705154
529.057829
495.927525
499.332360
501.943428
502.851875
502.948405
506.105782
508.496103
509.267183
509.249420
511.910642
513.794387
514.096380
513.706494
516.484684
518.514226
518.873215
518.458759
521.240064
523.280006
523.708396
523.387263
525.854632
527.585900
496.726021
499.093887
501.306997
502.484538
503.325283
505.742940
507.834120
508.873500
509.532473
511.548222
513.192103
513.814857
514.173332
516.189907
517.907020
518.567514
518.918619
520.933793
522.658146
523.349579
523.699505
525.469292
526.825581
497.144867
498.983971
500.939420
502.240509
503.381795
505.463154
507.356590
508.495247
509.411089
511.177694
512.722952
513.532645
514.210097
515.915476
517.474005
518.295438
518.955567
520.613489
522.114446
522.878567
523.456510
524.934276
526.094665
495.872408
498.045323
500.132653
501.314037
502.206124
504.509249
506.481934
507.446874
508.075420
510.121303
511.820692
512.511752
512.922564
514.895266
516.582334
517.268131
517.646879
519.510553
521.065528
521.616539
521.871756
523.660700
525.046296
493.944103
496.970195
499.375928
500.326350
500.580168
503.522057
505.724556
506.390060
506.329236
509.055322
511.034102
511.451581
511.159683
513.816931
515.760915
516.148237
515.811134
518.297316
520.056913
520.262873
519.775458
522.304293
524.092413
495.369698
497.578778
499.731415
500.988773
501.930564
504.220028
506.149332
507.075424
507.687363
509.744781
511.472195
512.188926
512.596922
514.515751
516.119959
516.714274
516.996833
518.754858
520.201820
520.654499
520.839368
522.602236
523.984055
496.100767
498.018826
500.120644
501.602339
502.870575
504.903077
506.686125
507.734533
508.613498
510.412080
512.027706
512.907982
513.595747
515.178680
516.557285
517.192863
517.664207
519.107351
520.385802
520.942500
521.370488
522.812191
523.978518
495.057498
497.553221
500.010589
501.518012
502.626560
504.908459
506.788182
507.675841
508.275001
510.361029
512.137483
512.905978
513.323868
515.111541
516.525974
516.906139
516.991481
518.680903
520.066034
520.428873
520.527961
522.290969
523.687848
493.511870
497.081971
500.010851
501.387568
501.949428
504.847315
506.957331
507.559117
507.477582
510.262043
512.332001
512.849656
512.596550
514.997274
516.594389
516.589364
515.862377
518.226981
519.849647
519.861083
519.181781
521.714007
523.527322
496.183205
498.734245
501.262212
502.830749
503.985654
506.303649
508.217311
509.141387
509.775460
511.887625
513.689121
514.477346
514.881449
516.589893
517.888526
518.144031
518.103948
519.665314
520.923388
521.169576
521.178143
522.892255
524.269792
498.310036
500.363320
502.620205
504.225204
505.580798
507.677862
509.524552
510.648619
511.602929
513.449346
515.119379
516.060726
516.744619
518.150926
519.279792
519.661574
519.884403
521.069304
522.087118
522.399632
522.635650
523.986386
525.120002
498.631056
501.097520
503.496121
504.925794
505.977626
508.337665
510.345448
511.389308
512.129584
514.237032
516.047293
516.905592
517.378924
518.978175
520.169841
520.385178
520.311777
521.681111
522.726399
522.792400
522.660214
524.306287
525.649259
498.451095
501.828726
504.489785
505.601788
505.950073
508.919177
511.174804
511.988764
512.120207
514.857592
516.923689
517.577693
517.490028
519.640933
521.020464
520.949574
520.196909
522.172388
523.397013
523.089911
522.148472
524.537665
526.258283
502.562612
504.696724
506.733415
507.949983
508.887655
511.088397
513.006075
514.096490
514.910617
516.949730
518.695475
519.595454
520.132917
521.665958
522.805328
523.073758
523.054747
524.307569
525.227131
525.265480
525.103017
526.545222
527.698135
506.283019
507.476763
508.903931
510.130110
511.361988
513.073847
514.705509
516.001255
517.215721
518.831215
520.309274
521.392304
522.303175
523.480659
524.444618
524.999016
525.438702
526.281628
526.977930
527.301393
527.587029
528.408272
529.050305
508.166010
508.942898
510.042682
511.220831
512.524389
514.047602
515.548309
516.922172
518.277169
519.742002
521.101285
522.255369
523.301167
524.360401
525.254064
525.931458
526.543257
527.250881
527.854665
528.292763
528.725686
529.302170
529.704063
514.053892
514.885142
516.007569
517.097375
518.188828
519.454166
520.640632
521.655212
522.710566
524.116162
525.534068
526.775794
527.989444
529.435061
530.791637
531.866280
532.765848
533.708571
534.446130
534.897636
535.312998
536.028526
536.561286
511.480767
512.826437
514.292235
515.387443
516.328598
517.816730
519.084992
519.869992
520.600909
522.302387
523.915837
525.026601
525.988986
527.721208
529.272686
530.247945
530.923703
532.066124
532.858889
533.028839
533.086394
534.251841
535.170234
506.148645
508.977778
511.205648
512.155117
512.412575
514.702268
516.242582
516.419209
516.004695
518.815842
520.973891
521.681778
521.686953
524.434552
526.503005
527.156838
527.003181
528.942725
529.963167
529.376224
528.087306
530.769050
532.656490
498.745508
504.592383
507.821737
508.358311
506.647307
511.049062
513.133026
512.377542
509.006711
514.770248
517.820950
517.813357
515.239806
520.598177
523.477820
523.540583
521.185241
525.338865
526.886540
525.145596
520.263834
526.728575
530.042025
500.191707
503.373683
505.940227
507.046768
507.388417
509.918247
511.642545
511.831562
511.370758
514.298107
516.527716
517.157358
517.054025
519.882729
522.015443
522.610512
522.405813
524.543483
525.777125
525.283993
524.062371
526.976611
529.058404
499.296986
501.673076
503.961282
505.267391
506.173127
508.326189
510.064851
510.774735
511.222226
513.344376
515.201091
516.054339
516.610633
518.680980
520.445343
521.177933
521.538754
523.288237
524.637728
524.926488
524.961573
526.770437
528.212648
495.075636
498.558502
501.282312
502.327822
502.531877
505.557012
507.767767
508.356320
508.204526
511.019340
513.117251
513.661503
513.505963
516.192310
518.141673
518.470013
518.031187
520.737409
522.697215
523.092174
522.806620
525.161106
526.841584
488.497865
495.165835
498.759252
499.134280
496.823875
502.477219
505.503400
505.483019
502.848219
508.212379
510.999800
510.845187
508.239736
513.307785
515.870660
515.380335
512.200334
517.746318
520.654282
520.645231
518.325945
522.896183
525.337559
492.230380
495.685287
498.376914
499.406374
499.640408
502.778890
505.144555
505.887323
505.839392
508.648035
510.693207
511.180799
510.975730
513.617885
515.533567
515.849226
515.437238
518.230038
520.326135
520.880160
520.717441
523.078637
524.734841
493.644151
495.943065
498.146321
499.390473
500.325192
502.754788
504.861548
505.947237
506.668976
508.716226
510.415143
511.132815
511.583452
513.557110
515.243509
515.935274
516.336562
518.275416
519.935316
520.614946
520.980253
522.721521
524.055509
491.797580
494.804980
497.209458
498.148077
498.398099
501.515312
503.932398
504.856489
505.063438
507.621743
509.469619
509.850469
509.584465
512.252047
514.247661
514.741957
514.546907
517.008744
518.786147
519.070975
518.678705
521.156759
522.901941
487.600757
493.142645
496.199826
496.454831
494.246813
499.846343
502.987631
503.384742
501.562524
506.143534
508.506196
508.142397
505.374727
510.509569
513.201054
513.072473
510.596403
515.240678
517.542505
517.044255
514.143675
519.127133
521.766244
491.311787
494.361119
496.840206
497.869055
498.186469
501.299818
503.691007
504.601318
504.807010
507.356841
509.201899
509.584141
509.303908
511.918192
513.845118
514.269763
513.988845
516.312508
517.931452
518.065968
517.566371
520.022964
521.776156
492.619577
495.017610
497.396224
498.866803
499.987598
502.369258
504.395126
505.456719
506.196085
508.208009
509.892824
510.624682
511.065924
512.916072
514.460222
515.036479
515.302529
516.926472
518.225851
518.555217
518.656970
520.406949
521.795262
490.545558
494.188569
497.196917
498.682651
499.385283
502.284418
504.450147
505.185080
505.258209
507.929260
509.919312
510.458659
510.312539
512.696849
514.380348
514.597809
514.140723
516.316377
517.766356
517.670182
516.921076
519.504669
521.354565
485.972402
492.951563
496.995550
498.107212
496.896260
501.780644
504.454686
504.515785
502.328877
507.260738
509.907450
509.860868
507.522133
512.044307
514.255553
513.749834
510.950739
515.309349
517.278255
516.294223
512.700777
518.128470
520.984711
491.790351
495.500850
498.595830
500.158415
500.909950
503.812036
505.963541
506.686926
506.761712
509.458504
511.485347
512.055297
511.899298
514.191370
515.738748
515.808568
515.210387
517.266465
518.602922
518.397745
517.561505
520.104864
521.941625
495.036470
497.615261
500.199375
501.847878
503.085820
505.439361
507.404889
508.420314
509.145998
511.226068
513.010150
513.842986
514.305997
515.936163
517.172474
517.428854
517.394206
518.795528
519.874448
519.973837
519.881143
521.569299
522.944574
494.757451
498.221705
501.074356
502.423604
502.998683
505.940685
508.152718
508.933933
509.052754
511.765189
513.818540
514.455699
514.363193
516.509215
517.884012
517.774423
516.976675
519.043338
520.358334
520.115136
519.242879
521.681136
523.449922
492.038631
498.390228
501.937554
502.638335
501.004508
506.036885
508.810190
508.968889
506.860852
511.805602
514.489103
514.590173
512.467285
516.618682
518.481526
517.620439
514.300748
518.823042
520.768553
519.729457
516.121066
521.269210
523.955754
499.048314
502.111014
504.544956
505.656390
506.109055
508.854745
510.951246
511.776314
511.976556
514.593282
516.565625
517.249959
517.234509
519.288045
520.591501
520.538771
519.816403
521.768413
522.981309
522.760326
521.905437
524.113172
525.664856
503.989801
505.424248
506.998311
508.233943
509.392740
511.222613
512.895214
514.108215
515.180152
516.903255
518.431974
519.448237
520.234085
521.510801
522.509864
522.970549
523.260553
524.261731
525.053036
525.323170
525.480155
526.479171
527.244202
506.241358
507.096932
508.267061
509.476075
510.783513
512.339497
513.848694
515.191101
516.501255
517.977389
519.339937
520.465980
521.474584
522.548988
523.448218
524.098642
524.679660
525.433113
526.076908
526.514918
526.932812
527.561980
528.006880
511.920672
512.843694
514.016444
515.097419
516.153426
517.472464
518.684016
519.666957
520.675751
522.187741
523.690794
524.945814
526.125964
527.633436
529.009320
530.036261
530.858822
531.822800
532.548808
532.920599
533.239353
534.053549
534.665465
508.714027
510.507639
512.150512
513.159943
513.833994
515.600427
516.957083
517.561029
517.905194
520.052528
521.893142
522.925418
523.571635
525.656969
527.338416
528.173186
528.517286
529.918911
530.757218
530.652705
530.188614
531.886981
533.102901
500.179820
505.686376
508.646011
509.115156
507.426675
511.660496
513.645363
512.964104
509.734487
515.415050
518.448536
518.588711
516.186892
521.397658
524.140964
524.212115
521.911700
525.893824
527.310410
525.582969
520.751419
527.012759
530.154946
476.301581
498.895348
504.571887
503.208843
487.197350
505.887432
509.764415
505.937989
482.024546
508.376319
514.457075
512.109080
491.656766
514.974148
520.398968
518.343477
500.554806
520.010011
523.348886
517.681165
487.238413
519.338780
526.895613
493.877659
499.838666
503.201088
503.829124
502.189629
506.714785
508.900617
508.195021
504.863164
510.716385
513.861549
513.915750
511.370271
516.714562
519.545982
519.530533
517.128226
521.369707
523.038913
521.396158
516.597462
523.138935
526.507369
495.284282
498.654524
501.362734
502.505786
502.826134
505.609458
507.556805
507.920225
507.615265
510.550384
512.808357
513.488146
513.422226
516.184793
518.203665
518.638403
518.294380
520.699628
522.280441
522.213595
521.451519
524.105476
526.006236
487.930093
494.630836
498.298374
498.768217
496.511974
502.069828
504.948982
504.789819
502.079282
507.516048
510.435045
510.419170
507.923470
513.021672
515.595482
515.120475
511.933334
517.374488
520.139064
519.979243
517.545711
522.132084
524.607468
462.528275
488.537012
495.001024
492.992628
472.601752
496.430059
501.965393
499.359918
478.463145
502.155197
507.620812
505.188919
485.432855
507.721987
512.604848
509.290282
486.462857
511.669054
517.459484
515.449564
497.779743
517.836712
522.818782
484.999960
491.672488
495.310200
495.765190
493.543190
499.247978
502.321974
502.357894
499.780486
505.182701
508.013545
507.916175
505.361343
510.420718
512.977071
512.509112
509.366206
514.911216
517.832767
517.863103
515.582636
520.146943
522.574069
489.492237
492.762069
495.373851
496.429564
496.737705
499.919228
502.356715
503.234475
503.355367
506.068347
508.048868
508.526806
508.333232
511.006907
512.979991
513.411303
513.135599
515.777342
517.731816
518.179246
517.925435
520.337286
522.025473
485.471643
491.071135
494.188718
494.486431
492.317838
497.996443
501.222157
501.694656
499.930205
504.528180
506.904003
506.565769
503.836043
509.006386
511.740158
511.659430
509.237517
513.954379
516.340552
515.933409
513.103538
518.076080
520.692611
466.256033
487.314292
492.549124
490.321182
470.430702
493.869535
499.687176
498.257445
482.024043
501.087157
505.356252
502.410197
481.909807
504.801791
510.056485
507.774556
489.253370
509.967919
514.454458
511.449127
490.978218
513.615173
519.150510
485.014782
490.655861
493.848195
494.243273
492.157867
497.833937
501.045834
501.525581
499.775281
504.350306
506.701752
506.348932
503.598210
508.709247
511.378826
511.241885
508.744300
513.297732
515.490852
514.896640
511.929152
516.889800
519.525165
488.510839
491.890478
494.690367
496.015763
496.599031
499.680598
502.040792
502.948232
503.150851
505.762532
507.667067
508.129800
507.934165
510.452644
512.292576
512.662330
512.325856
514.545601
516.030408
516.008917
515.359633
517.867601
519.664879
483.293988
490.239184
494.260903
495.373385
494.190802
499.145652
501.912025
502.072557
499.959465
504.868192
507.476586
507.417534
505.104973
509.690383
512.007689
511.639174
508.960570
513.325477
515.278985
514.296004
510.715212
516.144613
518.999929
459.507908
486.350946
493.462647
492.879171
477.630382
496.726124
501.376659
499.204226
481.057175
501.983354
506.869906
504.666119
486.750328
506.882342
511.285659
508.569547
489.743923
510.075770
514.084487
510.108400
486.412467
511.990295
518.168339
484.643123
491.669946
495.790641
496.989552
495.856937
500.786472
503.502128
503.615404
501.476499
506.406383
509.054569
509.031608
506.713913
511.191399
513.355536
512.823211
509.991934
514.245117
516.094117
515.005117
511.336525
516.735748
519.584874
491.059337
494.698304
497.755732
499.304539
500.045796
503.004557
505.206334
505.975532
506.083609
508.780898
510.811544
511.412543
511.292893
513.515215
514.986598
514.981850
514.290901
516.331212
517.625125
517.371133
516.499984
518.993824
520.804869
488.213735
494.717663
498.471982
499.361020
497.868683
502.961163
505.749592
505.888337
503.754788
508.698366
511.377754
511.450644
509.307457
513.497008
515.406926
514.566193
511.260137
515.824355
517.809226
516.785595
513.200500
518.420260
521.171353
467.936598
492.531145
498.792408
497.521511
480.641660
500.985719
505.851069
503.726777
485.558396
506.527878
511.471324
509.553115
492.795917
511.560422
515.370797
511.907658
490.642564
513.096703
517.514897
513.729534
490.684394
515.392636
521.293515
492.877777
498.879675
502.151793
502.793763
501.196510
506.036513
508.674992
508.866133
506.845465
511.640706
514.209939
514.345321
512.316182
516.365300
518.177017
517.411662
514.227660
518.648133
520.532951
519.583479
516.084901
521.019254
523.511389
501.325653
503.266026
505.060835
506.231761
507.120445
509.248982
511.023339
512.087130
512.823986
514.839662
516.478809
517.368659
517.859835
519.418309
520.522720
520.835496
520.781713
522.148157
523.093589
523.224208
523.020160
524.429444
525.415405
504.281427
505.250103
506.494531
507.711401
508.988208
510.595802
512.119135
513.414408
514.651030
516.159192
517.531229
518.617394
519.569411
520.690049
521.615191
522.238783
522.772210
523.601089
524.293075
524.713580
525.084379
525.796358
526.300855
510.311698
511.139654
512.264706
513.368315
514.483203
515.777498
516.998686
518.058352
519.174407
520.656614
522.158679
523.475353
524.731648
526.172184
527.490802
528.517950
529.379444
530.303141
531.035032
531.487955
531.910841
532.637544
533.178265
507.734506
509.069500
510.531948
511.638697
512.602196
514.116567
515.416245
516.243752
517.035894
518.821151
520.532333
521.734614
522.749716
524.467046
525.962889
526.873959
527.501178
528.625159
529.416859
529.591717
529.658577
530.838185
531.766996
502.385165
505.190586
507.407395
508.368353
508.649475
510.960843
512.525204
512.737827
512.383722
515.290080
517.568847
518.399046
518.479269
521.193494
523.176584
523.739587
523.520526
525.445429
526.472950
525.895284
524.617094
527.318048
529.219923
494.913676
500.731887
503.956458
504.517367
502.839556
507.259449
509.357214
508.626901
505.311355
511.178474
514.369433
514.513227
512.042202
517.352373
520.127666
520.084415
517.653096
521.799473
523.361278
521.632215
516.760847
523.248660
526.578901
496.169113
499.362490
501.970446
503.138439
503.533352
506.083394
507.810233
508.009941
507.594860
510.622416
512.992236
513.769528
513.764230
516.574673
518.633730
519.149857
518.889691
521.016629
522.258999
521.777591
520.568352
523.499948
525.593666
495.032125
497.476121
499.875615
501.302205
502.295179
504.466880
506.187068
506.882553
507.357582
509.575759
511.572807
512.571323
513.228193
515.311962
517.043863
517.738656
518.073297
519.810202
521.160032
521.458402
521.506039
523.323184
524.769337
490.570118
494.182031
497.093534
498.328992
498.664958
501.698150
503.859423
504.399908
504.250791
507.164770
509.413383
510.114135
510.074560
512.792647
514.739159
515.067129
514.631501
517.322759
519.274208
519.677067
519.404746
521.756361
523.431247
483.818688
490.659685
494.490715
495.104079
492.965031
498.616950
501.576538
501.489677
498.839136
504.307891
507.251243
507.259768
504.783921
509.889302
512.467651
512.005821
508.855205
514.383486
517.276821
517.275244
514.971311
519.528122
521.955859
487.543930
491.145818
494.050948
495.296908
495.689238
498.863351
501.205689
501.919626
501.878347
504.769093
506.935805
507.553176
507.455899
510.151099
512.104763
512.464587
512.088729
514.878260
516.965616
517.524605
517.370694
519.720808
521.364770
489.006538
491.414468
493.784605
495.203087
496.277151
498.782267
500.926620
502.041352
502.802066
504.907098
506.680897
507.482341
508.011730
510.046534
511.790321
512.541190
512.986520
514.931254
516.585835
517.268113
517.637704
519.367948
520.690166
487.205944
490.296779
492.831850
493.911587
494.289100
497.513150
500.021365
501.029557
501.307701
503.901677
505.781361
506.205067
505.992767
508.723485
510.791788
511.363042
511.224988
513.689935
515.456181
515.740518
515.351101
517.811436
519.540316
483.047216
488.660339
491.828206
492.205626
490.119283
495.845837
499.112991
499.632342
497.907186
502.506373
504.871678
504.524346
501.793539
506.990105
509.762111
509.723346
507.315572
511.951109
514.229339
513.724362
510.825506
515.781611
518.398900
486.804964
489.918709
492.500479
493.646810
494.086923
497.330746
499.854127
500.889282
501.187933
503.764338
505.613628
506.009033
505.761317
508.430162
510.430531
510.935639
510.710020
513.024147
514.611549
514.723931
514.211361
516.644552
518.381001
488.159799
490.624443
493.108588
494.699764
495.945488
498.454660
500.607817
501.787396
502.613143
504.657000
506.352608
507.103039
507.578574
509.475102
511.082754
511.730396
512.041165
513.645151
514.896081
515.181881
515.254305
516.984542
518.362904
486.137064
489.857338
492.981432
494.594243
495.423216
498.443873
500.729360
501.577401
501.734473
504.430511
506.429083
506.991275
506.883800
509.305360
511.045741
511.336979
510.927119
513.061077
514.435800
514.272306
513.478917
516.045335
517.891118
481.649879
488.716147
492.882769
494.123804
493.035653
498.029114
500.808320
500.972060
498.863633
503.803330
506.447930
506.422264
504.124357
508.673552
510.937108
510.511720
507.771281
512.069034
513.945003
512.881454
509.236814
514.651799
517.508637
487.638703
491.422127
494.627318
496.309408
497.170176
500.159372
502.385578
503.176275
503.297279
505.994328
508.011159
508.586404
508.454260
510.775269
512.373171
512.509937
511.955811
513.975913
515.246211
514.981195
514.107068
516.640870
518.478960
491.092115
493.726653
496.404700
498.161524
499.493570
501.902558
503.900764
504.938563
505.672900
507.738814
509.498998
510.314005
510.779383
512.441456
513.730026
514.042273
514.043524
515.439342
516.490876
516.561656
516.451287
518.136733
519.514797
491.019449
494.525482
497.460010
498.912770
499.573151
502.532966
504.731847
505.492237
505.585661
508.265400
510.276235
510.868614
510.754718
512.939244
514.374143
514.317979
513.556043
515.641925
516.962333
516.718274
515.846798
518.290844
520.065229
488.476863
494.858892
498.477568
499.277419
497.724701
502.741567
505.467143
505.575602
503.419322
508.317859
510.944966
510.981246
508.816660
513.014371
514.943598
514.135347
510.852633
515.410566
517.382881
516.361792
512.767383
517.928501
520.623406
495.601457
498.690446
501.181386
502.367399
502.874864
505.606494
507.656617
508.428830
508.577238
511.143430
513.059715
513.687265
513.639990
515.723537
517.077868
517.071128
516.387412
518.378513
519.625552
519.431820
518.598770
520.823609
522.385005
500.611977
502.068480
503.684815
504.970924
506.163631
507.985392
509.622417
510.790079
511.814829
513.489328
514.967601
515.940633
516.706754
517.999824
519.032435
519.531005
519.859600
520.899559
521.726291
522.027546
522.210749
523.228839
524.003556
502.893472
503.767282
504.970173
506.217092
507.549273
509.100202
510.580120
511.881970
513.148248
514.577804
515.893542
516.983586
517.978228
519.062940
519.987140
520.671689
521.291417
522.083445
522.762823
523.233433
523.679448
524.328585
524.783261
508.708700
509.478950
510.572950
511.693728
512.851041
514.153785
515.408091
516.543733
517.744206
519.227608
520.740261
522.105543
523.408221
524.801439
526.068222
527.083691
527.969563
528.905453
529.692904
530.249997
530.766165
531.446799
531.935221
506.451811
507.570195
508.928503
510.081644
511.172077
512.615255
513.927020
514.913764
515.930476
517.587785
519.245919
520.553647
521.732364
523.273158
524.636172
525.552793
526.285790
527.351183
528.204841
528.616610
528.967984
529.914280
530.659849
502.210846
504.141952
506.020750
507.158429
507.984275
509.817596
511.286117
511.935063
512.448580
514.600948
516.589058
517.729008
518.531796
520.490325
522.085566
522.763526
523.073222
524.538447
525.575343
525.643680
525.495631
527.117417
528.412212
497.363884
500.393793
502.837367
503.901350
504.225418
506.722895
508.432099
508.694255
508.389804
511.367075
513.747853
514.644424
514.785578
517.439996
519.334493
519.719598
519.338288
521.522670
522.847327
522.526811
521.524732
524.181607
526.088210
496.020032
498.318422
500.601664
501.993919
502.978283
505.016948
506.611690
507.240898
507.703792
509.946910
512.012590
513.119116
513.869503
515.913555
517.588291
518.253387
518.558305
520.188421
521.404245
521.561835
521.490963
523.315545
524.781854
494.025256
496.093564
498.378366
499.997744
501.306456
503.240937
504.848895
505.720858
506.524875
508.466773
510.344924
511.524151
512.494549
514.300489
515.878304
516.701337
517.318203
518.815406
520.095012
520.633572
521.047506
522.499524
523.677967
490.292259
493.035135
495.740120
497.396328
498.553211
500.848865
502.669615
503.451983
503.995716
506.230302
508.233635
509.241045
509.908461
511.998041
513.733355
514.435908
514.816113
516.714884
518.307130
518.910786
519.219728
520.938880
522.270854
486.262202
490.191538
493.415651
494.939213
495.537949
498.539643
500.670891
501.201338
501.040465
504.007427
506.286908
506.995755
506.958819
509.731616
511.753619
512.194967
511.907241
514.586367
516.565368
517.024602
516.779202
519.178794
520.859886
487.182783
489.936966
492.663242
494.355825
495.584114
498.007339
499.981012
500.900802
501.522252
503.739797
505.670335
506.595268
507.208755
509.299566
511.075048
511.838927
512.292336
514.272695
515.963109
516.673844
517.062712
518.794391
520.114463
487.796476
489.892491
492.221981
493.905566
495.347573
497.563029
499.509834
500.690559
501.675093
503.556694
505.256269
506.241813
507.084708
508.904696
510.577109
511.530865
512.297113
513.952077
515.432804
516.209259
516.809458
518.257907
519.387984
486.646434
489.009427
491.378387
492.851754
494.000144
496.523279
498.687976
499.843734
500.643920
502.725039
504.458541
505.220263
505.731295
507.833594
509.678896
510.548067
511.076406
512.916233
514.430967
514.991415
515.276273
517.011412
518.350882
484.789572
487.985055
490.628246
491.822179
492.306552
495.525793
498.010421
498.977187
499.194343
501.867956
503.791380
504.211505
503.976003
506.768677
508.898209
509.518274
509.397427
511.793562
513.470295
513.680412
513.247793
515.674618
517.392707
486.323847
488.679244
491.050114
492.543956
493.727133
496.289898
498.503758
499.713251
500.547846
502.617713
504.317496
505.041092
505.504919
507.537210
509.303393
510.090620
510.520899
512.227136
513.589121
514.003888
514.184094
515.884101
517.221493
487.143059
489.213793
491.543297
493.273457
494.793857
497.087074
499.136318
500.440794
501.511028
503.352781
504.970263
505.880862
506.638076
508.309866
509.821678
510.623061
511.208630
512.587419
513.745982
514.208649
514.581304
515.985030
517.132970
486.160970
488.851029
491.570402
493.347994
494.718034
497.246350
499.377401
500.519166
501.318856
503.423050
505.194615
506.013620
506.528247
508.370767
509.899630
510.466440
510.699604
512.248237
513.432623
513.634289
513.633063
515.374434
516.773467
484.726626
488.546844
491.769135
493.429801
494.254203
497.370151
499.704982
500.558326
500.706772
503.437321
505.468019
506.044335
505.925689
508.329612
510.025898
510.250882
509.764799
511.876973
513.224343
513.030097
512.218301
514.752209
516.584928
487.802049
490.537808
493.318145
495.146528
496.533335
499.025863
501.095677
502.177552
502.934050
505.018450
506.780968
507.584036
508.053485
509.802515
511.204293
511.630684
511.729206
513.163702
514.241502
514.340922
514.260380
515.969600
517.361910
490.397503
492.576897
495.041436
496.885606
498.448049
500.646660
502.550185
503.720456
504.697491
506.507115
508.118755
509.014017
509.695206
511.171068
512.415696
512.924553
513.232663
514.393113
515.341750
515.588350
515.786615
517.140114
518.286818
491.173833
493.723429
496.302925
497.979755
499.248655
501.604486
503.550578
504.535411
505.216673
507.256656
508.969394
509.705253
510.095729
511.809253
513.151475
513.483549
513.480773
514.894311
515.953410
516.018376
515.889393
517.553891
518.913964
491.388436
494.810083
497.631318
499.008350
499.622272
502.462655
504.555947
505.237337
505.253204
507.901704
509.838650
510.303034
510.036539
512.372345
513.940870
513.985453
513.293443
515.360882
516.651712
516.384933
515.473269
517.895451
519.638463
495.719159
497.902602
500.068710
501.474211
502.567837
504.701220
506.491259
507.457322
508.158022
510.097314
511.722178
512.476264
512.908586
514.540122
515.811636
516.177783
516.229983
517.570013
518.565901
518.661922
518.544657
520.026158
521.203540
499.580907
500.823376
502.349091
503.696780
505.013614
506.700590
508.251999
509.451769
510.569004
512.089573
513.466364
514.451861
515.309017
516.530221
517.573004
518.204325
518.716811
519.639463
520.411080
520.798402
521.136433
521.999522
522.666303
501.541410
502.363150
503.542936
504.809387
506.169320
507.682556
509.125649
510.419123
511.686638
513.061592
514.330289
515.409322
516.421480
517.504089
518.452095
519.196952
519.882115
520.666801
521.344722
521.849178
522.337871
522.956904
523.382592
506.859675
507.684746
508.815621
509.940331
511.096954
512.462110
513.776284
514.940382
516.155699
517.708800
519.278612
520.662794
521.956491
523.362107
524.616441
525.590505
526.449503
527.463910
528.345759
528.963977
529.507137
530.237192
530.755264
504.300767
505.616944
507.071142
508.187411
509.185624
510.785715
512.202841
513.172610
514.104217
515.939580
517.712582
519.013073
520.104688
521.728092
523.089841
523.883785
524.464739
525.737586
526.769713
527.231284
527.533250
528.626339
529.453252
499.007132
501.747186
503.927470
504.874666
505.164123
507.603780
509.338743
509.784315
509.700310
512.553743
514.864188
515.878671
516.195316
518.623213
520.309212
520.605851
520.186231
522.441581
523.917254
523.924259
523.272616
525.534960
527.121168
491.623818
497.283738
500.450676
500.979967
499.238951
503.876023
506.197897
505.819285
503.098796
508.595376
511.747123
512.217729
510.440325
514.993209
517.262095
516.762927
513.731690
518.628193
520.886095
520.148548
516.900664
521.971894
524.645962
492.574144
495.770126
498.430291
499.664997
500.113674
502.769358
504.615683
504.996748
504.814947
507.779522
510.184261
511.154112
511.399933
513.951697
515.749391
516.035751
515.595457
518.030954
519.682717
519.747432
519.137755
521.629103
523.411596
491.052870
493.676794
496.298401
497.943762
499.105657
501.277408
502.973682
503.681433
504.203951
506.462513
508.535270
509.647756
510.407247
512.464298
514.151690
514.830480
515.188649
516.996860
518.473004
518.949371
519.152580
520.896354
522.261803
485.965572
490.086747
493.481770
495.176249
495.921872
498.732902
500.667747
501.051260
500.800224
503.820128
506.181318
506.966017
506.980088
509.801950
511.865135
512.371996
512.158596
514.694299
516.524698
516.843740
516.477062
518.929148
520.655793
478.260459
486.242042
490.851898
492.207992
491.035461
495.921500
498.408909
498.006237
495.035024
500.771485
503.881583
503.954333
501.454667
506.796339
509.611736
509.524000
507.002941
511.952890
514.497697
514.208351
511.489984
516.416409
519.006956
482.801547
486.952173
490.389500
492.134934
492.955116
495.885161
497.952858
498.448333
498.254909
501.251670
503.536503
504.229685
504.185949
507.037802
509.178214
509.777396
509.650900
512.248203
514.141001
514.529332
514.217248
516.681544
518.403549
484.676858
487.383419
490.103784
491.845833
493.144099
495.582999
497.575268
498.533350
499.190156
501.378556
503.262673
504.142530
504.736413
506.900323
508.788695
509.686986
510.245374
512.149774
513.733322
514.353579
514.681051
516.429463
517.770644
482.865159
486.273831
489.130689
490.493760
491.081839
494.231710
496.589727
497.400414
497.482117
500.270130
502.316073
502.811315
502.617616
505.515655
507.736431
508.432902
508.386938
510.850728
512.604098
512.893962
512.527313
514.959392
516.671988
478.397287
484.569183
488.115614
488.807412
487.060561
492.570004
495.631256
495.844965
493.602540
498.730647
501.366747
501.064065
498.201921
503.708615
506.676914
506.774297
504.490590
509.106431
511.391875
510.939694
508.147499
513.003989
515.574716
482.637291
486.000952
488.809805
490.146143
490.742201
493.948425
496.390238
497.288912
497.428500
500.205944
502.211670
502.662690
502.415468
505.230185
507.356734
507.957137
507.806644
510.147276
511.765151
511.924560
511.461882
513.862111
515.572340
484.280186
486.850067
489.439784
491.104025
492.399586
494.974920
497.164229
498.335817
499.145481
501.277470
503.055029
503.848533
504.352079
506.330405
508.017887
508.725469
509.081683
510.739142
512.043095
512.382275
512.495620
514.210828
515.570626
482.375657
486.164634
489.321713
490.890018
491.628036
494.849893
497.284688
498.195282
498.369326
501.138744
503.188481
503.766561
503.661719
506.161296
507.967878
508.289263
507.883839
510.117802
511.583217
511.504125
510.785478
513.312308
515.125820
477.912181
485.087655
489.254154
490.322360
488.827598
494.325606
497.370637
497.619731
495.483948
500.535875
503.221684
503.173672
500.803351
505.486179
507.829242
507.404939
504.569224
509.076900
511.092368
510.157084
506.681791
511.969229
514.765141
484.116535
487.946531
491.156626
492.768933
493.519063
496.696833
499.064771
499.911656
500.035120
502.768747
504.787333
505.326284
505.160619
507.568288
509.256448
509.444642
508.908202
511.031244
512.388488
512.199942
511.395183
513.898110
515.712625
487.723440
490.399095
493.111980
494.883658
496.223251
498.677324
500.704741
501.735675
502.439687
504.504563
506.225563
506.948004
507.335634
509.128800
510.572717
511.001890
511.082404
512.532787
513.621426
513.716650
513.621864
515.323414
516.710142
487.714939
491.305446
494.321986
495.858592
496.601138
499.505036
501.633333
502.298856
502.271856
504.962268
506.893429
507.252664
506.845452
509.382447
511.134224
511.291610
510.676833
512.772429
514.079570
513.803353
512.884463
515.400853
517.220417
485.141372
491.706430
495.457773
496.406823
495.070134
499.875507
502.438757
502.357564
499.900251
504.934556
507.466819
507.058980
504.008620
509.154676
511.632739
511.139127
508.117469
512.587101
514.492965
513.376980
509.600460
514.965562
517.753709
492.481711
495.654472
498.230770
499.506738
500.093725
502.739336
504.682107
505.328512
505.333164
507.891147
509.715295
510.103240
509.758702
512.188562
513.854713
514.059551
513.522476
515.518043
516.745996
516.514961
515.632431
517.935621
519.548150
497.621430
499.114228
500.776732
502.107148
503.324081
505.109272
506.685128
507.778942
508.727685
510.358182
511.768697
512.636862
513.321425
514.731170
515.910314
516.528808
516.944497
518.021042
518.864557
519.171217
519.357666
520.410213
521.210435
499.961581
500.856112
502.087815
503.358691
504.697604
506.225326
507.662715
508.912072
510.124391
511.506884
512.769305
513.804668
514.775405
515.913133
516.918469
517.682491
518.368133
519.204709
519.915574
520.409185
520.874390
521.547225
522.017782
505.020226
505.939857
507.125985
508.248203
509.383051
510.833019
512.212871
513.387009
514.584610
516.235201
517.873385
519.263620
520.526433
521.980041
523.249445
524.187204
525.002634
526.119194
527.092874
527.742000
528.272947
529.088888
529.660878
501.847511
503.604403
505.235931
506.265715
507.000683
508.928986
510.498332
511.363555
511.985106
514.214875
516.178125
517.409365
518.237060
520.137682
521.583889
522.211358
522.446498
524.124587
525.373672
525.771737
525.778020
527.260683
528.285089
493.474128
498.803581
501.689493
502.125276
500.398779
504.920256
507.226531
507.008164
504.482889
509.866539
512.937489
513.489024
511.834997
516.241808
518.396380
517.938559
515.014924
519.832005
522.088142
521.518282
518.440833
523.267878
525.715044
470.286894
492.055604
497.562128
496.076696
479.436086
499.035190
503.397979
500.446043
479.612345
503.306588
509.131377
507.710336
491.355188
510.494015
514.655385
511.467497
490.166307
513.384198
518.299939
515.128053
493.614797
517.140524
522.809424
486.781969
492.686170
496.128538
496.863468
495.267939
500.036702
502.451623
502.115801
499.420680
504.959738
508.149065
508.630659
506.859521
511.448533
513.752678
513.272387
510.286897
515.327687
517.775077
517.229176
514.140240
519.246269
521.926505
487.407372
491.122905
494.228698
495.767020
496.418353
499.174256
501.072353
501.460001
501.254901
504.266571
506.677281
507.585821
507.743070
510.442949
512.382751
512.793168
512.492268
515.022252
516.822690
517.078758
516.639536
519.118879
520.868165
478.562865
486.513319
491.110935
492.478160
491.305155
496.115514
498.512678
498.042557
495.043430
500.797142
503.959882
504.103195
501.662133
507.003597
509.802604
509.702820
507.170066
512.085487
514.586428
514.248384
511.489859
516.424836
519.028178
448.527410
479.538932
487.773630
487.513367
472.099354
491.312638
495.601136
492.268625
469.748571
494.989309
500.893424
498.543897
478.235604
501.469887
506.861299
504.503772
485.179552
506.988852
511.872867
509.154062
489.167935
511.478368
516.937804
475.393302
483.384769
488.035938
489.458864
488.355417
493.277685
495.792007
495.415870
492.461998
498.183382
501.264260
501.307342
498.799977
504.193727
507.092770
507.102164
504.663707
509.621441
512.159374
511.868317
509.151634
514.092951
516.692123
480.980557
484.824262
488.059578
489.697771
490.454177
493.485631
495.658989
496.268492
496.187505
499.094118
501.290364
501.916360
501.829458
504.744583
506.969527
507.662866
507.616546
510.168566
512.007190
512.360664
512.033133
514.491409
516.213597
476.792153
483.118757
486.835775
487.661167
485.980870
491.438759
494.394347
494.491051
492.172395
497.351930
500.078527
499.860908
497.068834
502.632758
505.649276
505.791586
503.560293
508.252182
510.621312
510.246276
507.510153
512.389216
514.964832
455.627515
479.091606
485.174442
483.638446
465.316205
487.434438
492.773567
490.568149
471.364211
493.450713
498.447773
495.502029
473.837383
498.212388
503.921271
501.914688
483.851779
504.294249
508.774482
505.918550
486.058801
508.102298
513.502005
476.645270
482.894425
486.524132
487.286871
485.593290
491.121391
494.188683
494.404312
492.168795
497.335142
500.015368
499.751019
496.904335
502.372085
505.281699
505.318775
502.979888
507.553853
509.796442
509.297459
506.466833
511.321834
513.898626
480.837313
484.424235
487.418634
488.880285
489.557094
492.785839
495.237232
496.150748
496.318853
499.119144
501.176605
501.715990
501.559882
504.237486
506.222506
506.700967
506.443736
508.759540
510.334641
510.407845
509.840763
512.309341
514.069139
475.816523
482.927384
487.017551
488.020000
486.490441
492.022484
495.119179
495.411169
493.306191
498.387363
501.091580
501.052993
498.705300
503.474975
505.923008
505.603478
502.869699
507.476318
509.597933
508.773763
505.384926
510.678087
513.460053
451.748420
479.134016
486.271625
485.172003
467.352926
489.225231
494.589542
492.571284
474.040701
495.518262
500.510915
498.224100
479.790992
500.554533
505.145089
502.369379
482.736867
504.081883
508.412623
504.735104
481.906847
506.684687
512.682419
477.632865
484.784881
488.923811
489.967301
488.450580
493.930095
496.955971
497.183304
495.023566
500.058259
502.715154
502.620837
500.201163
504.877551
507.210709
506.761011
503.897014
508.398920
510.413507
509.473538
505.989514
511.270125
514.061417
484.389004
488.109179
491.232705
492.813534
493.567995
496.627853
498.895418
499.662941
499.714715
502.428383
504.395710
504.827695
504.529974
507.021904
508.770171
508.967564
508.415709
510.554699
511.918579
511.713772
510.873108
513.398001
515.223282
481.632312
488.337399
492.248343
493.311266
492.059070
496.972008
499.621381
499.578035
497.136585
502.209970
504.768732
504.353103
501.295190
506.495201
509.035628
508.580332
505.591777
510.115345
512.074113
510.988304
507.243943
512.679996
515.528391
460.849838
486.242949
492.801179
491.901234
476.214505
495.381462
499.853162
497.274261
477.616048
499.794242
504.650022
501.521803
479.539874
503.628469
508.838852
506.027949
485.804877
507.524068
511.761972
507.724713
483.572700
509.443532
515.604252
486.655070
492.854504
496.284790
497.106437
495.741371
500.342257
502.771033
502.720272
500.347196
505.237127
507.662854
507.297668
504.346231
509.392512
511.822516
511.436711
508.569904
512.942780
514.795107
513.778493
510.120014
515.283706
517.884064
495.384303
497.388189
499.258918
500.508204
501.450304
503.506188
505.170333
506.103562
506.699813
508.650254
510.174100
510.873341
511.182157
512.975992
514.333216
514.848818
514.954043
516.386919
517.373497
517.526945
517.333070
518.816275
519.848383
498.433681
499.432770
500.720212
501.977579
503.269615
504.836602
506.284198
507.487322
508.629545
510.055982
511.334714
512.325903
513.232011
514.442051
515.499825
516.257095
516.908986
517.823424
518.581381
519.055100
519.470553
520.230170
520.762940
503.721348
504.562086
505.717803
506.876284
508.083440
509.521663
510.922556
512.176016
513.474021
515.096708
516.725452
518.159455
519.487663
520.906736
522.166892
523.158910
524.063121
525.156205
526.141983
526.867742
527.490975
528.253318
528.777062
501.135572
502.472760
503.955392
505.104030
506.150983
507.831969
509.347246
510.416205
511.436403
513.342378
515.176479
516.531695
517.660664
519.290510
520.648537
521.453338
522.078540
523.440107
524.595776
525.189788
525.588800
526.704104
527.523130
495.799817
498.572167
500.787809
501.764088
502.096755
504.630779
506.480643
507.038861
507.051484
509.973316
512.345819
513.423715
513.785738
516.207410
517.873946
518.170562
517.793486
520.154184
521.785239
521.968244
521.447141
523.707754
525.259662
488.393292
494.099633
497.312597
497.871555
496.166712
500.906645
503.347722
503.082159
500.457336
506.012105
509.221213
509.760454
508.038624
512.575902
514.817820
514.315148
511.326142
516.339411
518.771770
518.240736
515.154216
520.194177
522.810014
489.388534
492.631490
495.349869
496.634727
497.133169
499.866000
501.794928
502.253256
502.137684
505.148789
507.600534
508.624957
508.916351
511.474033
513.270957
513.575090
513.187552
515.727006
517.525635
517.756631
517.269290
519.752536
521.496973
487.929135
490.606545
493.307267
495.033226
496.260644
498.473628
500.196869
500.928097
501.475799
503.762388
505.867550
507.016178
507.811942
509.902510
511.627414
512.355392
512.778520
514.668811
516.247016
516.832781
517.114499
518.866789
520.216700
482.887599
487.077569
490.579986
492.390511
493.220170
496.033059
497.935710
498.287310
498.020730
501.051384
503.432916
504.238451
504.281595
507.162839
509.299359
509.885222
509.748309
512.343305
514.235057
514.618884
514.300224
516.763322
518.485197
475.211326
483.275389
488.013010
489.510213
488.437869
493.291541
495.702559
495.228487
492.213390
497.953645
501.081875
501.170022
498.694721
504.112795
507.020213
507.025710
504.586234
509.575834
512.154877
511.904363
509.217535
514.151866
516.740546
479.789280
484.014781
487.570142
489.440762
490.340453
493.243626
495.235354
495.655123
495.417078
498.419349
500.733510
501.459648
501.454366
504.370086
506.582936
507.254221
507.190117
509.824120
511.747323
512.166932
511.879673
514.352442
516.074687
481.685743
484.458107
487.281049
489.127002
490.485968
492.903506
494.827612
495.714072
496.333211
498.544206
500.484873
501.428483
502.078511
504.285056
506.209320
507.143269
507.738737
509.680241
511.301835
511.958609
512.313206
514.071891
515.414350
479.878712
483.351044
486.302326
487.758511
488.399820
491.524279
493.812633
494.548723
494.594760
497.433326
499.572749
500.167664
500.049586
502.966679
505.184801
505.880449
505.848408
508.352914
510.157600
510.496584
510.165323
512.608609
514.321660
475.426241
481.658741
485.288897
486.063387
484.367023
489.845899
492.839054
492.979530
490.701695
495.905089
498.659097
498.477613
495.704910
501.210885
504.151472
504.226400
501.943244
506.607347
508.957579
508.567821
505.820781
510.688104
513.257363
479.739687
483.136958
485.993816
487.378445
488.004696
491.198204
493.605227
494.467931
494.600501
497.440284
499.540173
500.086794
499.908131
502.731042
504.842424
505.431972
505.293121
507.684065
509.370845
509.598427
509.184345
511.598369
513.307284
481.488140
484.056930
486.647468
488.315641
489.618090
492.203007
494.401669
495.584033
496.414778
498.588309
500.419130
501.265896
501.810466
503.808202
505.504851
506.225493
506.612118
508.327737
509.708113
510.125378
510.294413
512.021994
513.376723
479.704086
483.456880
486.568031
488.096328
488.817182
492.069675
494.554363
495.516266
495.732933
498.523346
500.587109
501.178380
501.089380
503.616520
505.453743
505.809670
505.451714
507.756413
509.312483
509.330210
508.682297
511.212744
513.011164
475.351748
482.465578
486.555237
487.553972
486.022383
491.565271
494.683549
495.006391
492.925165
497.980636
500.653071
500.591143
498.218217
502.933276
505.319136
504.941617
502.163477
506.751452
508.868795
508.046477
504.658138
509.937841
512.709103
481.613962
485.390060
488.529254
490.079453
490.799981
494.008452
496.435492
497.344364
497.510970
500.246631
502.249060
502.771993
502.603531
505.035614
506.762109
506.997100
506.519808
508.721483
510.174917
510.087989
509.357753
511.866117
513.666011
485.273587
487.907331
490.565797
492.293700
493.613997
496.080389
498.141058
499.211449
499.943145
502.008467
503.717295
504.430084
504.818641
506.626693
508.097688
508.565876
508.700137
510.222541
511.397075
511.579106
511.547087
513.263902
514.646121
485.328584
488.881098
491.854341
493.362444
494.093661
496.993724
499.132078
499.818203
499.807505
502.492789
504.413006
504.768321
504.365496
506.908096
508.674527
508.860501
508.291259
510.452757
511.839126
511.642454
510.782279
513.315300
515.133478
482.806445
489.332709
493.046650
493.977050
492.634873
497.424139
499.981240
499.908199
497.460517
502.482626
505.002514
504.593905
501.550850
506.695349
509.179219
508.706384
505.723267
510.253872
512.233837
511.193573
507.475446
512.854075
515.640246
490.142536
493.288233
495.836511
497.096617
497.675008
500.304420
502.235496
502.880010
502.884753
505.431029
507.243968
507.630043
507.290210
509.720978
511.394302
511.620059
511.119993
513.169486
514.461124
514.294203
513.461227
515.782082
517.396918
495.256176
496.731593
498.373300
499.688924
500.895087
502.665776
504.228073
505.313603
506.256245
507.875978
509.276274
510.141099
510.828661
512.242857
513.433053
514.075302
514.528237
515.652787
516.549761
516.909376
517.138041
518.211445
519.017789
497.572775
498.453988
499.668319
500.926073
502.254534
503.769158
505.192665
506.430689
507.633765
509.006058
510.259726
511.291420
512.263900
513.407745
514.426666
515.215504
515.937621
516.818735
517.577661
518.118519
518.622336
519.317647
519.796996
502.463309
503.268205
504.413649
505.599003
506.851948
508.302131
509.733505
511.048798
512.412525
514.031772
515.662126
517.128614
518.499908
519.913196
521.183658
522.226150
523.193619
524.283142
525.279846
526.056262
526.733750
527.466708
527.958182
500.133301
501.302128
502.718968
503.927415
505.103126
506.717399
508.237481
509.431317
510.629979
512.423512
514.203236
515.628034
516.888951
518.427461
519.765108
520.687939
521.497937
522.742635
523.855945
524.557764
525.126003
526.085451
526.788956
495.761843
497.784285
499.739645
500.911608
501.789031
503.846610
505.579621
506.480778
507.209310
509.484817
511.594844
512.884623
513.809587
515.714187
517.229586
517.876947
518.250624
519.943666
521.331449
521.830367
522.033246
523.557631
524.713580
490.804480
493.987917
496.538241
497.619140
497.935270
500.722880
502.733299
503.268819
503.204522
506.263285
508.752324
509.829697
510.160008
512.692741
514.464982
514.796077
514.459838
516.918012
518.662085
518.901705
518.439553
520.816026
522.476584
489.600502
492.022888
494.433600
495.908993
496.963125
499.188185
500.977970
501.785266
502.400643
504.723783
506.881191
508.117623
508.988336
511.005154
512.641426
513.315388
513.707375
515.562010
517.111395
517.680944
517.945737
519.660471
520.980379
487.755564
489.950121
492.410368
494.203095
495.649681
497.660337
499.315148
500.230312
501.083008
503.078453
505.020004
506.271739
507.314620
509.182306
510.830152
511.748984
512.494567
514.153464
515.645296
516.428320
517.024960
518.462421
519.582044
484.099259
487.011740
489.969447
491.909289
493.287594
495.534392
497.241448
497.927879
498.418302
500.681034
502.724447
503.755676
504.456085
506.689227
508.596437
509.480595
510.034848
512.029619
513.729200
514.464031
514.875815
516.601753
517.911280
480.087781
484.240732
487.782412
489.683804
490.612132
493.421903
495.307053
495.637016
495.340764
498.340369
500.660087
501.364919
501.314282
504.305353
506.563697
507.239339
507.169145
509.874408
511.888497
512.419176
512.244075
514.642510
516.309041
481.113115
484.050353
487.054696
489.056341
490.503105
492.816273
494.582044
495.311283
495.816666
498.056657
500.050930
501.026856
501.693052
503.936609
505.882528
506.814626
507.414073
509.444980
511.177973
511.946159
512.385775
514.125624
515.439970
481.778965
484.028799
486.591900
488.517905
490.109553
492.257502
494.034598
495.041753
495.929530
497.872213
499.702943
500.826205
501.785142
503.685627
505.424859
506.447355
507.285911
509.010656
510.564638
511.414912
512.070980
513.533522
514.661096
480.613187
483.137464
485.730072
487.428412
488.718201
491.158154
493.141495
494.099861
494.783481
497.012471
498.982549
499.988837
500.690084
502.791764
504.593423
505.432098
505.965459
507.898575
509.528501
510.198160
510.563010
512.308952
513.640596
478.742686
482.120992
484.981032
486.395967
487.048522
490.141123
492.425868
493.167369
493.213021
496.142998
498.389845
499.134891
499.172119
501.871673
503.874801
504.398006
504.228188
506.757130
508.591591
508.949058
508.630302
511.053976
512.753743
480.476480
482.926297
485.419175
487.038477
488.310519
490.823426
492.936673
494.034790
494.815168
497.055143
498.991143
499.951329
500.592061
502.601435
504.297585
505.031874
505.460717
507.281546
508.797424
509.363356
509.652348
511.365115
512.688060
481.558355
483.624726
485.954851
487.693211
489.229017
491.546227
493.616749
494.940489
496.049390
497.982825
499.717063
500.744041
501.590015
503.292170
504.810778
505.626731
506.263880
507.763547
509.084990
509.719263
510.216354
511.626770
512.748963
480.875967
483.458269
486.055117
487.722040
489.029421
491.654862
493.920724
495.193709
496.102131
498.230820
500.011790
500.840477
501.371163
503.280751
504.878592
505.514280
505.839344
507.535649
508.917409
509.347590
509.528104
511.231447
512.566201
479.732670
483.350866
486.361110
487.821615
488.497481
491.785350
494.331920
495.386947
495.700571
498.388593
500.350996
500.862444
500.697050
503.202027
505.006288
505.329779
504.955716
507.240669
508.818391
508.914570
508.374243
510.791020
512.513526
482.867972
485.455621
488.058869
489.729250
491.026621
493.617098
495.842756
497.081472
497.950742
500.016776
501.722234
502.471692
502.917419
504.730144
506.220591
506.743873
506.959870
508.558186
509.845049
510.183692
510.293426
511.968287
513.297150
485.541155
487.616138
489.955022
491.701790
493.221540
495.453833
497.436516
498.700325
499.744242
501.544545
503.120068
503.988823
504.668539
506.175625
507.475624
508.061560
508.475566
509.783532
510.913219
511.350902
511.690435
513.055533
514.176381
486.464052
488.910570
491.389090
493.012892
494.272024
496.610689
498.573523
499.608251
500.335051
502.351189
504.032219
504.761924
505.168924
506.883708
508.246307
508.629011
508.712907
510.263633
511.491333
511.733153
511.739561
513.418100
514.759676
486.826728
490.119182
492.845231
494.198761
494.835795
497.612259
499.678551
500.386940
500.448908
503.044549
504.942896
505.414118
505.184825
507.491718
509.053444
509.127556
508.502895
510.703227
512.157407
512.068990
511.310773
513.723937
515.440609
491.105227
493.211944
495.313278
496.695969
497.787670
499.876144
501.635609
502.602800
503.313891
505.218085
506.814398
507.569229
508.019656
509.641741
510.917535
511.317907
511.438748
512.892010
514.025457
514.265150
514.262585
515.764529
516.935548
494.889889
496.093174
497.578983
498.903815
500.204825
501.860403
503.384323
504.569874
505.676963
507.172969
508.529179
509.510141
510.374689
511.601363
512.663433
513.338363
513.921544
514.942277
515.827142
516.327157
516.753596
517.654338
518.331300
496.805764
497.604355
498.756885
500.002471
501.342994
502.829977
504.247259
505.520059
506.769352
508.123351
509.375896
510.449167
511.465100
512.559151
513.533736
514.325879
515.081176
515.956094
516.734781
517.337377
517.903905
518.566792
519.010376
501.028275
501.911714
503.110819
504.298287
505.539276
507.051453
508.536189
509.860734
511.215582
512.891278
514.565478
516.036676
517.398755
518.855859
520.163543
521.213305
522.176773
523.314805
524.348380
525.126896
525.791921
526.565730
527.089159
498.299890
499.731671
501.282170
502.443960
503.494841
505.288265
506.919995
508.070567
509.145703
511.115995
513.003619
514.399614
515.565087
517.239423
518.658441
519.546134
520.258113
521.648576
522.842596
523.499945
523.958257
525.063790
525.864818
492.613384
495.653935
498.003375
498.939736
499.150364
501.934573
503.984363
504.637880
504.679911
507.702838
510.148937
511.272655
511.672380
514.151657
515.908032
516.350530
516.152605
518.469544
520.107888
520.385783
519.993269
522.167906
523.655348
484.651527
491.022664
494.467163
494.883303
492.692848
498.045594
500.807387
500.631824
497.938321
503.685900
506.993957
507.576028
505.880776
510.492281
512.856416
512.591367
510.016460
514.770574
517.154064
516.775771
514.014510
518.767494
521.246029
486.411414
489.894709
492.719998
493.949015
494.312902
497.272325
499.373466
499.899684
499.785883
502.868602
505.360909
506.397094
506.702444
509.322194
511.222696
511.683704
511.484964
513.997523
515.824577
516.173492
515.830353
518.217955
519.886133
485.592394
488.271417
490.964674
492.670638
493.884434
496.149744
497.923066
498.675942
499.221626
501.513334
503.601038
504.708283
505.474991
507.636699
509.460697
510.291782
510.814256
512.776841
514.449835
515.166700
515.563385
517.264314
518.556275
481.178477
485.136675
488.510573
490.306008
491.183719
493.931166
495.787196
496.107841
495.808579
498.808251
501.121943
501.802738
501.704803
504.739390
507.012331
507.674484
507.581807
510.320480
512.379939
512.978664
512.884246
515.201488
516.813281
474.235941
481.666048
486.141951
487.640244
486.751373
491.362213
493.637259
493.086746
490.004753
495.710916
498.745999
498.613551
495.730241
501.549087
504.658039
504.703958
502.194762
507.441835
510.264617
510.358886
508.221035
512.693447
515.065817
478.313239
482.283011
485.694820
487.552671
488.497921
491.289259
493.177659
493.521777
493.228813
496.208156
498.484436
499.125115
498.998809
502.023962
504.303045
504.979268
504.907129
507.678846
509.775487
510.409576
510.343621
512.677259
514.296432
479.903749
482.590733
485.361736
487.213386
488.590090
490.926158
492.751449
493.550363
494.113131
496.357979
498.364548
499.386840
500.094802
502.234658
504.066872
504.916051
505.466911
507.503407
509.258289
510.051365
510.510536
512.243536
513.549812
477.989348
481.423913
484.369517
485.877209
486.590297
489.576256
491.717028
492.311932
492.243956
495.237234
497.596795
498.499534
498.719688
501.294228
503.193994
503.648329
503.438696
506.099198
508.071671
508.545672
508.311017
510.742762
512.435090
473.554872
479.731979
483.367577
484.252228
482.799212
487.963343
490.734512
490.655763
488.076692
493.668380
496.802434
497.206055
495.421931
499.939243
502.284818
501.944963
499.201747
504.268589
506.878913
506.663232
504.068894
508.877436
511.412657
477.876535
481.223041
484.051597
485.462041
486.145842
489.218924
491.514321
492.278177
492.332522
495.336958
497.662729
498.527628
498.696862
501.176484
502.967435
503.318444
503.007045
505.551747
507.407175
507.776706
507.465922
509.864883
511.548119
479.775258
482.228258
484.712588
486.318260
487.591142
490.151327
492.346093
493.551134
494.422387
496.624939
498.514298
499.457595
500.084234
502.003774
503.598944
504.245783
504.608781
506.402841
507.911041
508.481617
508.776213
510.461663
511.763524
478.378615
481.819013
484.685147
486.051592
486.668585
489.973352
492.556721
493.676624
494.083980
496.739422
498.697978
499.227527
499.081038
501.660700
503.533239
503.928468
503.641559
506.007708
507.706705
507.976224
507.615817
509.944764
511.595131
474.676992
481.063275
484.738389
485.478094
483.716221
489.437806
492.749852
493.384910
491.831870
496.411346
498.815301
498.572926
495.967907
500.898964
503.409925
503.142034
500.534274
505.134446
507.420958
507.016761
504.367415
509.000612
511.467241
480.425735
483.859777
486.718906
488.079982
488.685245
491.959445
494.516168
495.622324
496.006266
498.588265
500.456083
500.897757
500.663751
503.145070
504.912215
505.200633
504.812281
507.089335
508.703223
508.890784
508.465683
510.767729
512.411140
483.887709
486.315942
488.775794
490.372096
491.630530
494.112510
496.253107
497.460148
498.325576
500.347456
502.028819
502.792192
503.250068
504.965673
506.341484
506.766885
506.919487
508.539686
509.875114
510.267132
510.413119
512.058400
513.356688
484.110102
487.371818
490.122160
491.517597
492.220904
495.105835
497.310768
498.167005
498.377937
500.969239
502.907155
503.502213
503.452030
505.599556
507.041107
507.044608
506.394419
508.701133
510.295096
510.359100
509.755405
512.148312
513.851854
482.039453
487.962241
491.367209
492.193176
490.883931
495.601019
498.222218
498.414063
496.493786
501.140601
503.657182
503.743302
501.781630
505.785916
507.642658
506.842753
503.605580
508.418258
510.678986
510.015107
506.863068
511.796205
514.369779
488.838423
491.728672
494.094902
495.273703
495.839301
498.446789
500.424336
501.212949
501.421512
503.886162
505.739117
506.383746
506.405032
508.432108
509.765724
509.792572
509.194488
511.372955
512.848965
512.911387
512.311552
514.505174
516.022290
493.629529
495.008957
496.561312
497.824316
499.008936
500.772183
502.360910
503.510864
504.529031
506.155720
507.598186
508.569945
509.357238
510.650095
511.703645
512.260750
512.689955
513.881903
514.888111
515.372352
515.701895
516.762076
517.541972
495.820928
496.658582
497.824020
499.045684
500.353633
501.863218
503.302953
504.574899
505.815472
507.210557
508.500423
509.584230
510.588920
511.690286
512.652297
513.405697
514.129194
515.058798
515.894192
516.517332
517.083208
517.794116
518.272411
499.736610
500.728860
501.986341
503.157760
504.353658
505.941462
507.475581
508.783579
510.089995
511.839452
513.559161
515.016326
516.339661
517.857756
519.206627
520.245396
521.171713
522.376481
523.447665
524.204881
524.822901
525.663235
526.234963
496.296102
498.240005
499.990879
501.036210
501.756496
503.913588
505.702195
506.719486
507.439726
509.793036
511.852750
513.156042
514.046529
516.021395
517.569512
518.344270
518.751420
520.476308
521.805619
522.336511
522.474440
523.931053
524.919963
487.047384
493.090969
496.250435
496.563694
494.376257
499.593934
502.315801
502.267926
499.736015
505.366101
508.579720
509.211079
507.614884
512.121518
514.430906
514.259427
511.807551
516.406459
518.664591
518.310533
515.610028
520.154269
522.455406
460.831798
485.845810
491.977217
489.984628
470.218863
493.179231
498.389372
495.561611
474.001507
498.649562
504.718514
503.370843
487.004330
506.320858
510.711992
508.110105
488.944234
510.315371
515.008508
512.262121
492.558944
514.359017
519.632321
480.721935
487.293592
490.967810
491.557567
489.483157
494.906985
497.688632
497.474235
494.721261
500.449871
503.717493
504.213333
502.454099
507.152802
509.638422
509.465941
506.968874
511.818478
514.299062
514.003272
511.316112
516.119525
518.633221
482.752177
486.476437
489.577193
491.086836
491.709666
494.581217
496.579905
497.012537
496.799879
499.821391
502.190754
503.010101
503.090132
505.931196
508.051318
508.648792
508.535294
511.187956
513.157151
513.656784
513.458914
515.815239
517.454704
475.273326
482.595876
486.939186
488.314424
487.337972
491.944927
494.246065
493.724741
490.660276
496.358167
499.380739
499.246431
496.367247
502.160790
505.248058
505.281866
502.764345
507.999709
510.809785
510.892574
508.744459
513.205113
515.570138
448.442514
476.404563
483.975697
483.827072
469.658153
487.546207
491.490151
488.008839
465.284992
490.536293
496.242910
493.281818
470.608705
496.189453
502.145747
499.817603
479.740476
502.638525
508.041243
506.167305
489.141667
508.637584
513.477357
472.503812
479.825829
484.198760
485.635803
484.727874
489.361817
491.678810
491.170969
488.109578
493.787036
496.776758
496.608565
493.701918
499.472624
502.544823
502.569655
500.054386
505.319933
508.168559
508.287725
506.168948
510.646538
513.019760
477.307045
480.984669
484.137646
485.805191
486.625944
489.500281
491.500588
491.956445
491.759899
494.728476
497.025749
497.778318
497.810114
500.593129
502.669619
503.226860
503.087823
505.826617
507.891623
508.475030
508.346231
510.733223
512.387917
472.929483
479.176527
482.892717
483.844718
482.419605
487.519388
490.190817
490.008535
487.349291
492.928271
496.067671
496.474321
494.697509
499.244548
501.624374
501.314510
498.607181
503.745828
506.436604
506.296182
503.758620
508.577515
511.110532
451.952657
475.168761
481.264007
480.061839
463.271806
483.741842
488.543857
485.786621
464.798608
488.814978
494.672313
493.239742
477.216299
495.959812
500.145456
497.186421
476.726445
499.473023
504.599358
502.097006
482.837011
504.437117
509.738015
472.831563
478.976323
482.562285
483.402552
481.934210
487.134196
489.977264
489.986116
487.476183
493.064771
496.178055
496.566801
494.759831
499.210038
501.477114
501.064943
498.259590
503.277819
505.847729
505.600553
502.984256
507.772727
510.297492
477.293562
480.656071
483.465561
484.824026
485.456712
488.638758
491.081672
492.035200
492.281895
495.127637
497.289872
498.010834
498.037878
500.557068
502.370640
502.730517
502.428286
504.895080
506.693501
507.039179
506.723268
509.083645
510.742498
473.215000
479.542179
483.159226
483.861542
482.078150
487.774723
491.063029
491.677924
490.124160
494.758342
497.238499
497.076085
494.541974
499.510842
502.055577
501.829123
499.273372
503.944281
506.313289
505.997212
503.417092
508.052487
510.506481
452.286129
476.380971
482.546178
480.889216
461.988120
484.850362
490.657205
489.433114
473.823336
492.478270
496.758092
494.032660
474.294485
496.358171
501.297474
498.790154
479.896187
500.839042
505.451139
502.845881
484.082238
504.960187
510.083732
475.282782
481.598164
485.202892
485.898195
484.105409
489.770118
493.036721
493.650964
492.088501
496.639541
499.020584
498.769036
496.151003
501.023812
503.467598
503.140974
500.492132
505.086881
507.383914
506.996303
504.356493
508.970623
511.419062
481.459628
484.779743
487.552918
488.906685
489.548950
492.633444
495.031623
496.037421
496.358757
498.953984
500.867081
501.402350
501.274916
503.584414
505.180876
505.326424
504.820883
507.146220
508.799015
508.979674
508.506613
510.855587
512.520457
479.202594
485.197009
488.683190
489.557126
488.293414
493.133591
495.883313
496.169683
494.318600
499.009000
501.560644
501.667318
499.726826
503.764211
505.657195
504.882097
501.680386
506.567725
508.923371
508.350348
505.278672
510.250768
512.849382
460.904808
483.536978
489.356375
488.299594
473.025855
491.700669
496.251150
494.353695
477.539750
497.121918
501.783514
500.045692
484.475007
502.075697
505.659136
502.147611
480.624086
503.733104
508.603577
505.486342
484.306289
507.422190
512.967544
484.088804
489.638496
492.711379
493.395470
492.044330
496.559166
499.052721
499.286243
497.469980
501.996480
504.448450
504.633820
502.813357
506.680355
508.436401
507.702513
504.593739
509.303449
511.512776
510.954811
507.926973
512.652056
515.031963
492.028731
493.842759
495.550153
496.705303
497.610202
499.641265
501.338742
502.378433
503.119493
505.053282
506.637515
507.531485
508.069807
509.619715
510.749495
511.139690
511.216994
512.790854
513.978018
514.361748
514.372835
515.813828
516.793133
494.826400
495.743702
496.938801
498.128850
499.382679
500.933826
502.398573
503.651163
504.854249
506.312471
507.646636
508.726421
509.699193
510.845032
511.821566
512.538568
513.212158
514.225205
515.124162
515.749125
516.282520
517.071351
517.602193
499.197280
500.083481
501.285582
502.478085
503.731935
505.267247
506.779039
508.128074
509.499433
511.180199
512.851166
514.319184
515.686198
517.161456
518.499483
519.585679
520.580475
521.734605
522.775001
523.559072
524.230195
525.008806
525.534516
496.473009
497.909133
499.462518
500.626546
501.687909
503.508376
505.173278
506.352074
507.443493
509.415567
511.294681
512.681238
513.847841
515.543513
517.001591
517.936641
518.686960
520.088904
521.281614
521.937846
522.398022
523.506317
524.309024
490.802871
493.850109
496.200206
497.131274
497.345955
500.164113
502.256784
502.944282
503.001953
506.019555
508.445741
509.547207
509.939737
512.445301
514.255003
514.763977
514.618600
516.937168
518.559872
518.826429
518.429958
520.604559
522.092597
482.893499
489.270428
492.708486
493.107978
490.911665
496.304306
499.116781
498.979317
496.298605
502.028598
505.298282
505.838333
504.121620
508.760747
511.187928
511.004581
508.496978
513.243090
515.601051
515.205853
512.437808
517.189435
519.667970
484.776687
488.248364
491.049534
492.252317
492.608102
495.599070
497.747162
498.310486
498.203143
501.249746
503.677392
504.645970
504.912177
507.548234
509.504187
510.036347
509.894650
512.414601
514.231580
514.572957
514.227561
516.615257
518.283746
484.125176
486.766062
489.407795
491.071705
492.270920
494.559850
496.378146
497.171163
497.719183
499.947650
501.931424
502.931374
503.629771
505.797309
507.669798
508.558591
509.127373
511.114032
512.798545
513.523049
513.925597
515.629603
516.922688
479.890821
483.776881
487.065234
488.797223
489.649653
492.416940
494.322748
494.695844
494.403720
497.306391
499.467710
499.990444
499.784923
502.825815
505.150893
505.863216
505.808516
508.583452
510.671759
511.291007
511.209591
513.532169
515.145734
473.080320
480.410287
484.776219
486.195664
485.272308
489.900049
492.227620
491.740276
488.676574
494.261088
497.113897
496.791049
493.769089
499.602148
502.766090
502.853123
500.370457
505.657568
508.515704
508.635057
506.512961
510.991164
513.365534
477.150926
481.040100
484.355418
486.139990
487.050202
489.849215
491.775487
492.163977
491.875222
494.759288
496.888432
497.376019
497.139367
500.153555
502.457273
503.153924
503.096142
505.891952
508.011255
508.661093
508.605369
510.945459
512.568273
478.692256
481.320921
484.016322
485.806340
487.149666
489.483951
491.329710
492.152678
492.712526
494.898488
496.813952
497.742724
498.379964
500.488934
502.310966
503.154463
503.702122
505.742441
507.500884
508.293555
508.752855
510.493392
511.806719
476.740932
480.126761
483.008363
484.461705
485.141709
488.119227
490.268958
490.877453
490.809521
493.774151
496.091726
496.955052
497.140827
499.673629
501.536921
501.963378
501.734214
504.382945
506.343002
506.800453
506.554364
508.997509
510.702344
472.285079
478.414553
481.990270
482.823725
481.336867
486.488185
489.261470
489.192251
486.619677
492.203292
495.329251
495.732631
493.944288
498.417203
500.714751
500.337469
497.567989
502.617760
505.209745
504.969974
502.356535
507.181631
509.733231
476.577756
479.883974
482.659265
484.022575
484.673045
487.728338
490.018571
490.786293
490.848328
493.858891
496.195421
497.076177
497.252056
499.705820
501.462824
501.787343
501.458923
503.992834
505.839009
506.198512
505.880861
508.288205
509.979302
478.466207
480.880568
483.313411
484.873527
486.112674
488.649634
490.831695
492.034155
492.911897
495.129238
497.040771
498.009146
498.651707
500.565642
502.149377
502.791676
503.157228
504.954867
506.472325
507.058055
507.364672
509.048687
510.345250
477.086223
480.480072
483.288707
484.607482
485.189434
488.465080
491.028560
492.139770
492.551631
495.228494
497.218867
497.783407
497.664267
500.253533
502.134774
502.549607
502.289177
504.674141
506.403180
506.717854
506.393089
508.708441
510.337870
473.405528
479.734515
483.344393
484.033419
482.235740
487.923870
491.211855
491.835005
490.285406
494.891899
497.335289
497.136797
494.569716
499.519105
502.051699
501.821786
499.261529
503.892110
506.226164
505.893368
503.303433
507.911297
510.344603
479.133539
482.517516
485.314267
486.623318
487.190536
490.434111
492.970657
494.069257
494.461084
497.070923
498.979307
499.466423
499.272256
501.778314
503.572037
503.900998
503.563252
505.886709
507.562179
507.826623
507.458651
509.749687
511.367668
482.577603
484.959448
487.357831
488.899928
490.118612
492.574314
494.701286
495.907408
496.785940
498.836748
500.559479
501.369875
501.868649
503.608758
505.008339
505.469925
505.671975
507.349786
508.758945
509.234397
509.439453
511.082483
512.360723
482.802471
486.011569
488.694456
490.031097
490.692719
493.555365
495.752738
496.613785
496.842027
499.464251
501.446350
502.093420
502.087931
504.253752
505.710991
505.744566
505.142607
507.513595
509.193344
509.356196
508.824606
511.210069
512.887741
480.731582
486.593914
489.926701
490.691869
489.340734
494.039294
496.657151
496.857302
494.956608
499.635076
502.197139
502.339029
500.426378
504.441001
506.305675
505.531009
502.340654
507.218849
509.571035
509.018148
505.953223
510.867134
513.406468
487.477734
490.321487
492.627948
493.754782
494.284758
496.875600
498.850372
499.647681
499.875436
502.369297
504.262077
504.953835
505.015714
507.057375
508.401672
508.452813
507.898126
510.137452
511.694135
511.848865
511.318075
513.508723
515.005142
492.206847
493.553747
495.060417
496.282346
497.438923
499.187516
500.772707
501.930533
502.966770
504.618894
506.093373
507.102136
507.922511
509.233736
510.301583
510.883118
511.352762
512.598550
513.670350
514.224849
514.606667
515.677545
516.451045
494.355250
495.166858
496.294058
497.481850
498.767066
500.263716
501.699598
502.978775
504.236496
505.654478
506.971566
508.086638
509.120662
510.241914
511.220093
511.997760
512.759458
513.738528
514.631479
515.313716
515.924091
516.652035
517.131908
498.804141
499.617883
500.773103
501.969987
503.248277
504.748683
506.239977
507.607188
509.003578
510.632336
512.255360
513.711469
515.086561
516.532791
517.863304
518.979701
520.011039
521.131090
522.142530
522.933023
523.625421
524.371208
524.870513
496.470152
497.653653
499.079370
500.289647
501.482190
503.158556
504.754165
506.009934
507.243113
509.039714
510.800047
512.200605
513.457428
515.038842
516.458849
517.485714
518.382110
519.640542
520.744272
521.443240
522.017223
522.984673
523.693409
492.104068
494.156271
496.118086
497.268460
498.137221
500.284734
502.123470
503.103888
503.869124
506.132984
508.197902
509.432986
510.332279
512.299309
513.938214
514.749040
515.263485
516.925556
518.255609
518.723278
518.917808
520.443693
521.601757
487.216818
490.446701
492.992987
494.018186
494.280188
497.196832
499.343569
499.973361
499.943849
502.964575
505.367744
506.342935
506.605959
509.220071
511.151364
511.704107
511.587425
513.946435
515.587609
515.776366
515.297318
517.672180
519.333272
486.302211
488.711723
491.074134
492.483513
493.504276
495.816255
497.723767
498.622551
499.260965
501.507102
503.523277
504.606906
505.382960
507.447630
509.218021
510.066908
510.608053
512.443440
513.946159
514.491457
514.750507
516.465835
517.786405
484.849753
486.951276
489.293022
490.989833
492.401046
494.471750
496.236323
497.256211
498.133057
499.984559
501.690526
502.695383
503.575187
505.474789
507.243287
508.292801
509.138948
510.840221
512.350151
513.148042
513.757924
515.201246
516.322415
481.644963
484.349154
487.091580
488.883327
490.203878
492.505009
494.340492
495.182070
495.740223
497.751923
499.422220
500.061456
500.474021
502.780087
504.840687
505.837890
506.461283
508.542249
510.310169
511.092993
511.535983
513.270227
514.580754
478.015842
481.831558
485.075488
486.785887
487.630879
490.496854
492.529024
493.071000
492.932514
495.559546
497.397269
497.590680
497.101394
500.265702
502.722422
503.493622
503.449722
506.272556
508.381113
508.974359
508.840299
511.243940
512.910234
478.912006
481.621367
484.387226
486.221944
487.592373
489.933927
491.802482
492.669501
493.236357
495.229211
496.863189
497.461215
497.837585
500.117562
502.157965
503.138915
503.756350
505.850487
507.640369
508.444965
508.907342
510.658674
511.979681
479.402813
481.508261
483.898996
485.692431
487.215681
489.366920
491.198343
492.275103
493.176567
494.984729
496.611209
497.527584
498.330668
500.179457
501.906598
502.915995
503.741824
505.476478
507.038035
507.882538
508.532871
510.015566
511.162203
478.150705
480.553079
483.000734
484.583442
485.805639
488.234067
490.243378
491.241258
491.937774
494.104307
495.989539
496.929665
497.581451
499.578988
501.288928
502.059251
502.544499
504.452051
506.050151
506.668506
506.988366
508.777491
510.149732
476.259503
479.501493
482.218858
483.522462
484.103349
487.177485
489.474350
490.247317
490.323656
493.229566
495.466902
496.246434
496.331467
498.884682
500.751134
501.178290
500.942082
503.435801
505.222752
505.499461
505.091541
507.597433
509.358924
477.901481
480.249644
482.622514
484.143160
485.348269
487.829427
489.936710
491.048719
491.852107
494.103671
496.068321
497.081366
497.760131
499.691769
501.296192
501.964567
502.352183
504.148128
505.638575
506.169212
506.425359
508.172398
509.523553
478.952882
480.926272
483.143287
484.789270
486.260423
488.532100
490.577674
491.896914
493.019929
494.985726
496.770731
497.859261
498.747226
500.427587
501.913166
502.717825
503.361798
504.863167
506.200706
506.869313
507.395750
508.796233
509.901666
478.334470
480.791535
483.254918
484.825525
486.069772
488.632554
490.853696
492.104134
493.016484
495.195361
497.049315
497.960024
498.557100
500.475628
502.085744
502.770550
503.166148
504.884821
506.325722
506.874280
507.165425
508.799531
510.061244
477.289499
480.726486
483.573816
484.931948
485.550960
488.758158
491.245755
492.265849
492.572132
495.329879
497.385709
498.002849
497.936440
500.457611
502.299527
502.721610
502.487061
504.794117
506.463231
506.758386
506.435346
508.698982
510.293637
480.331473
482.785433
485.244214
486.808788
488.036665
490.561704
492.742344
493.960476
494.839616
496.968033
498.762927
499.613805
500.149524
502.001517
503.540942
504.156145
504.491549
506.167859
507.579527
508.105633
508.373486
509.978420
511.219476
482.947816
484.909249
487.110733
488.745296
490.187216
492.368378
494.324449
495.585746
496.654631
498.514996
500.177935
501.148981
501.917895
503.464397
504.804327
505.463588
505.981223
507.400783
508.684520
509.314206
509.797573
511.128831
512.183323
483.905389
486.211199
488.530832
490.026824
491.199144
493.498366
495.450216
496.496636
497.259128
499.338467
501.114019
501.963739
502.479233
504.208704
505.584933
506.022777
506.205005
507.884069
509.298471
509.781215
509.983111
511.592604
512.840641
484.325899
487.427802
489.970111
491.184535
491.727451
494.477120
496.543880
497.272481
497.375998
500.036127
502.034832
502.646452
502.560654
504.840058
506.386977
506.503625
505.976965
508.306958
509.967598
510.175808
509.707954
511.963878
513.540853
488.443290
490.425178
492.386572
493.656498
494.672957
496.733447
498.492343
499.479125
500.229016
502.192122
503.873754
504.737564
505.286721
506.916977
508.198018
508.641455
508.849044
510.424123
511.733418
512.196883
512.379273
513.824001
514.915862
492.070993
493.201643
494.593408
495.836392
497.081314
498.710824
500.231889
501.434360
502.575899
504.122275
505.545271
506.604236
507.537180
508.793578
509.880055
510.601521
511.262776
512.390127
513.411816
514.064347
514.605428
515.510296
516.161518
493.900833
494.649983
495.732362
496.913800
498.209083
499.672333
501.085705
502.373964
503.655364
505.054098
506.362107
507.497630
508.569893
509.700913
510.708041
511.548370
512.377195
513.348993
514.243556
514.965363
515.619484
516.308985
516.751324
498.238399
499.096116
500.268154
501.441430
502.682933
504.202101
505.699998
507.035713
508.383951
510.019853
511.634110
513.044478
514.366313
515.824445
517.166046
518.266104
519.269511
520.405712
521.418481
522.176706
522.833356
523.622070
524.160936
495.621370
496.994691
498.494472
499.635288
500.691274
502.484985
504.131170
505.303029
506.379720
508.289293
510.089033
511.395941
512.501493
514.193617
515.677220
516.654192
517.437298
518.792639
519.921852
520.517553
520.935358
522.069133
522.898253
490.209333
493.085914
495.326156
496.233609
496.478363
499.229212
501.289538
501.990918
502.071252
504.972305
507.266218
508.235263
508.513677
511.061429
512.948805
513.569850
513.545262
515.720622
517.194869
517.319766
516.791911
519.060535
520.616607
482.718472
488.684830
491.930894
492.317672
490.262038
495.476349
498.237652
498.157969
495.613330
501.098025
504.157616
504.486222
502.522644
507.318293
509.891141
509.919115
507.765749
512.125879
514.220643
513.575485
510.459770
515.505139
518.122556
484.342854
487.615342
490.269630
491.417633
491.791962
494.740635
496.904459
497.535663
497.479408
500.365862
502.586529
503.345455
503.441790
506.117229
508.161907
508.809227
508.782739
511.153199
512.809527
512.989869
512.496769
514.983767
516.728596
483.622756
486.120508
488.614958
490.175396
491.331557
493.665121
495.591444
496.531723
497.171766
499.198682
500.899270
501.614854
502.095767
504.293170
506.244714
507.191471
507.780345
509.714612
511.310031
511.921217
512.229585
513.989799
515.339820
479.545163
483.204584
486.274851
487.820546
488.541131
491.472985
493.630613
494.349012
494.396576
496.841632
498.497339
498.525704
497.868474
501.109397
503.610155
504.377404
504.292049
507.070034
509.095287
509.568539
509.312688
511.776728
513.493031
473.070259
479.947361
483.992356
485.119147
483.849941
488.877291
491.618845
491.756831
489.701614
494.153122
496.189738
495.088539
491.035140
497.607910
501.134630
501.287876
498.680337
504.064579
506.868750
506.747528
504.168434
509.067520
511.639946
476.822470
480.483022
483.570353
485.151438
485.918047
488.897665
491.101248
491.858693
491.924253
494.346946
495.958504
495.937195
495.238130
498.456675
500.941460
501.692241
501.596426
504.382800
506.422163
506.906975
506.661973
509.142134
510.870332
478.200994
480.688538
483.214290
484.849954
486.104765
488.540858
490.569239
491.605080
492.300962
494.265335
495.859033
496.458487
496.841315
499.004476
500.929482
501.835598
502.390937
504.355064
505.988766
506.623439
506.950550
508.754193
510.136405
476.259071
479.475311
482.174361
483.447786
483.983675
487.104193
489.445288
490.265626
490.368344
493.092240
495.107506
495.651619
495.549538
498.223417
500.249454
500.811894
500.683100
503.151048
504.893930
505.104396
504.617137
507.209585
509.029420
471.937519
477.767124
481.114771
481.701505
479.873265
485.357099
488.388142
488.611956
486.468638
491.565895
494.316889
494.317380
491.958775
496.902975
499.497869
499.371313
496.936233
501.570520
503.827462
503.200209
500.013459
505.306827
508.078633
475.929720
479.107565
481.754787
482.985888
483.510732
486.668609
489.075940
489.974119
490.166505
493.009732
495.165066
495.850123
495.827970
498.432794
500.341658
500.802798
500.584013
502.936796
504.571863
504.702000
504.158190
506.701488
508.492475
477.585722
479.976123
482.379434
483.912495
485.129033
487.648233
489.810776
490.987832
491.841343
494.067266
495.984942
496.948330
497.584783
499.517589
501.140523
501.841310
502.246736
503.948754
505.346637
505.825754
506.056182
507.748097
509.062630
476.004636
479.461316
482.328016
483.718365
484.376166
487.516207
489.921779
490.836720
491.037179
493.927854
496.121319
496.863230
496.913361
499.411861
501.251719
501.712828
501.533633
503.800398
505.432806
505.711789
505.395372
507.650125
509.245850
472.109117
478.616382
482.356803
483.214823
481.693685
487.030382
490.024403
490.258328
488.080125
493.327751
496.183426
496.335938
494.240598
498.850117
501.264542
501.122266
498.822411
503.181553
505.394358
505.078834
502.618719
507.055960
509.408534
477.930483
481.394921
484.270907
485.667831
486.315597
489.408570
491.757167
492.621921
492.779572
495.632064
497.785735
498.484326
498.487045
500.935673
502.720942
503.126530
502.901465
505.146610
506.776048
507.062415
506.744388
508.961586
510.524833
481.419721
483.831357
486.257262
487.815812
489.028589
491.423731
493.447745
494.513824
495.278378
497.436668
499.281977
500.163250
500.705810
502.542984
504.054699
504.636004
504.939454
506.609472
508.019322
508.543418
508.803293
510.381382
511.601229
481.636956
484.862016
487.540242
488.837816
489.428655
492.289799
494.423618
495.132152
495.176344
497.954685
500.026293
500.603510
500.439344
502.918161
504.656089
504.915024
504.501833
506.842550
508.533800
508.812960
508.447117
510.663443
512.222321
479.522365
485.416604
488.729963
489.405165
487.867221
492.674858
495.256192
495.222290
492.844601
497.957542
500.648659
500.553131
498.001487
502.820119
505.174088
504.750129
501.950286
506.638731
508.977934
508.645164
506.061435
510.493237
512.806855
486.301911
489.149376
491.434101
492.505265
492.957165
495.563052
497.503820
498.181012
498.244030
500.874970
502.824298
503.414246
503.297274
505.657463
507.292656
507.572928
507.208828
509.429870
511.009065
511.284508
510.921087
512.949888
514.333819
491.047984
492.389845
493.879361
495.070812
496.192969
497.930932
499.493287
500.603857
501.594212
503.284934
504.785344
505.774740
506.576473
508.014968
509.229376
509.937604
510.504503
511.781590
512.886488
513.499000
513.934192
514.962540
515.695461
493.205344
494.010806
495.123892
496.290264
497.553580
499.036179
500.456524
501.716339
502.962418
504.396879
505.731041
506.853988
507.908272
509.100907
510.166354
511.025968
511.853372
512.871701
513.797992
514.515754
515.150298
515.867969
516.333401
497.735915
498.676474
499.878931
501.014460
502.189192
503.748568
505.258126
506.543576
507.810841
509.478344
511.092702
512.442581
513.679200
515.158014
516.502002
517.558119
518.501449
519.681345
520.716727
521.443469
522.047125
522.910896
523.505112
494.502368
496.321732
497.974848
498.980291
499.699237
501.802890
503.558679
504.567434
505.269973
507.503975
509.417746
510.572972
511.340225
513.304709
514.886819
515.729721
516.208916
517.845868
519.076465
519.516153
519.580047
521.099724
522.138060
485.867408
491.471013
494.410715
494.696527
492.642405
497.663485
500.316188
500.310555
497.895020
503.243780
506.203324
506.577515
504.694554
509.337566
511.788051
511.836953
509.751687
513.952467
515.933300
515.319936
512.268071
517.119163
519.568914
461.563761
484.678543
490.338354
488.397967
469.615693
491.526979
496.568767
493.921029
473.289718
496.818154
502.423778
500.606487
483.098189
503.372349
508.103182
506.041184
488.935819
508.195653
512.257223
508.925911
487.373155
510.948546
516.616272
479.858736
485.936839
489.323182
489.828033
487.863257
493.132738
495.926620
495.848008
493.265860
498.637060
501.525657
501.635150
499.491054
504.320409
506.959383
507.005228
504.859188
509.296855
511.477206
510.887303
507.817869
512.937260
515.612869
481.660884
485.100056
487.928891
489.248682
489.784796
492.736412
494.923715
495.627077
495.630226
498.252123
500.120201
500.436483
500.087506
503.006343
505.248804
505.926289
505.844416
508.398856
510.223116
510.533115
510.149269
512.638348
514.383341
474.624547
481.402422
485.319088
486.322835
484.966027
489.994825
492.774205
492.959829
490.942933
495.397974
497.439410
496.358585
492.313393
498.811939
502.256359
502.351946
499.698806
505.001880
507.719952
507.518220
504.878529
509.780940
512.365924
449.522069
475.545465
482.383905
481.536875
465.463024
485.332189
490.203972
488.335273
471.469015
490.656076
494.403331
489.624560
461.720547
491.998569
498.967450
496.691020
475.772148
499.438079
504.803675
502.308935
482.725978
504.720982
510.119358
471.914540
478.687853
482.616241
483.651096
482.338790
487.419533
490.252963
490.488241
488.499303
492.928965
494.921984
493.787838
489.698724
496.181486
499.615403
499.694789
497.025572
502.331966
505.054140
504.851033
502.211140
507.127382
509.724585
476.288863
479.688183
482.529608
483.912355
484.541751
487.607994
489.919864
490.753557
490.857258
493.385341
495.122745
495.303093
494.834415
497.748144
499.981831
500.615173
500.474286
503.063853
504.912098
505.216540
504.820122
507.358523
509.141758
472.005493
477.859268
481.228042
481.828394
480.005079
485.479685
488.503405
488.724061
486.552338
491.528023
494.110726
493.924934
491.425260
496.417288
499.095226
499.024485
496.620581
501.284297
503.561814
502.944307
499.763991
505.071800
507.854861
451.986357
473.930745
479.515835
477.715696
459.062605
481.362703
486.775879
484.746430
466.224289
487.679519
492.661223
490.273246
471.249781
492.798217
497.729154
495.368647
476.866388
497.485606
501.836062
498.395535
476.085629
500.559306
506.496025
471.591711
477.418674
480.754768
481.329406
479.501008
485.008916
488.082251
488.358163
486.261743
491.375937
494.134424
494.136991
491.764504
496.676164
499.229283
499.065720
496.587795
501.133082
503.302516
502.611194
499.381744
504.634447
507.383023
475.522190
478.835956
481.589090
482.897696
483.488807
486.638997
489.048465
489.958878
490.158040
493.026637
495.200083
495.909742
495.915660
498.454955
500.316011
500.765012
500.548298
502.821006
504.412272
504.578982
504.122256
506.512304
508.204323
471.000757
477.491925
481.221193
482.076204
480.556223
485.890777
488.878277
489.100087
486.913568
492.187447
495.076041
495.259055
493.187707
497.806238
500.227174
500.092615
497.795342
502.140265
504.324766
503.971688
501.483098
505.942959
508.318663
449.206157
474.095394
480.558047
479.346988
462.128019
483.187179
488.318962
486.114055
466.929683
489.186286
494.497335
492.603483
475.315723
495.137758
499.671725
497.425087
480.081671
499.455118
503.737404
501.240357
483.348821
503.289176
508.188355
472.842800
479.352893
483.105740
483.982100
482.463565
487.744549
490.665435
490.828630
488.595927
493.841118
496.703295
496.855671
494.748750
499.332258
501.712767
501.534595
499.201513
503.539689
505.737726
505.411480
502.938035
507.349787
509.683042
479.164806
482.539279
485.356118
486.737483
487.377877
490.359727
492.592272
493.361234
493.449864
496.281503
498.415742
499.067951
498.997361
501.477500
503.257553
503.606162
503.295723
505.581260
507.232218
507.510851
507.166942
509.373211
510.926556
476.889250
482.921936
486.394645
487.182364
485.725386
490.641438
493.304479
493.298052
490.931023
496.109172
498.858812
498.782367
496.243421
501.133780
503.569854
503.206745
500.449475
505.153273
507.505627
507.184241
504.621999
509.080547
511.421558
458.374569
481.197115
486.983613
485.687018
469.420173
488.957195
493.512541
490.998137
471.473770
493.713787
498.804760
496.325177
476.696614
498.633943
503.424358
500.682269
480.959105
502.602728
507.333220
504.830914
486.462742
506.764839
511.672353
481.744832
487.310440
490.339063
490.906746
489.347057
493.964056
496.416760
496.409310
494.111736
499.093914
501.692043
501.644762
499.194107
503.927376
506.244865
505.929581
503.267587
507.814432
510.037297
509.736304
507.219355
511.444303
513.577579
489.710055
491.509773
493.178177
494.272954
495.110191
497.131536
498.795193
499.756803
500.408675
502.438853
504.080776
504.942493
505.421144
507.216920
508.595040
509.197539
509.450589
511.062178
512.301251
512.792517
512.921202
514.266329
515.167248
492.501730
493.400259
494.560010
495.707199
496.922190
498.450797
499.891854
501.117761
502.308209
503.804573
505.176022
506.277227
507.286883
508.554773
509.672789
510.523422
511.307960
512.385547
513.340648
514.029094
514.609397
515.379115
515.883266
497.831254
498.664510
499.803232
500.946036
502.159686
503.646669
505.109074
506.407942
507.711706
509.285901
510.824525
512.154678
513.396782
514.777244
516.047580
517.092662
518.067389
519.204459
520.237959
521.025869
521.710428
522.516659
523.062602
495.281559
496.619209
498.075953
499.183326
500.211807
501.971224
503.582121
504.719938
505.753755
507.597954
509.316508
510.536510
511.555120
513.163004
514.567487
515.478876
516.224725
517.583661
518.741146
519.372527
519.820798
520.971378
521.806727
489.984498
492.802226
494.980232
495.848611
496.067805
498.779302
500.804329
501.478872
501.523306
504.353120
506.556348
507.428603
507.609618
510.062340
511.855652
512.390893
512.312025
514.495958
516.009620
516.179061
515.686005
517.969052
519.528898
482.600636
488.483133
491.646988
491.987976
489.910576
495.082532
497.814092
497.721884
495.155943
500.567016
503.530179
503.756172
501.687258
506.376943
508.839080
508.759193
506.529802
510.898760
513.035198
512.435317
509.354293
514.409070
517.027090
484.237406
487.433827
490.002092
491.091998
491.435961
494.359809
496.517873
497.157604
497.094170
499.922245
502.056697
502.720377
502.713213
505.272346
507.193371
507.724695
507.615624
509.967687
511.638397
511.841793
511.367919
513.861479
515.607396
483.519882
485.943303
488.343053
489.828777
490.945828
493.277024
495.232772
496.216058
496.874792
498.858352
500.484767
501.119632
501.505748
503.574215
505.385534
506.206413
506.702123
508.586036
510.158964
510.760932
511.066674
512.828943
514.181426
479.475957
483.046174
486.001274
487.451097
488.122862
491.074812
493.300621
494.106188
494.208738
496.614232
498.200005
498.164826
497.428554
500.521598
502.859099
503.485871
503.293544
505.993257
507.962301
508.394436
508.113210
510.575462
512.296399
473.039163
479.809658
483.722575
484.738556
483.411754
488.473973
491.307715
491.563474
489.593404
493.997951
495.962825
494.812116
490.698890
497.107586
500.456051
500.461090
497.738828
503.026632
505.751409
505.565498
502.942574
507.837771
510.416357
476.761937
480.332638
483.302573
484.784540
485.500910
488.503857
490.781994
491.634200
491.762726
494.153900
495.703938
495.628222
494.859871
497.940584
500.271572
500.887618
500.680311
503.368225
505.321606
505.735106
505.442411
507.910642
509.640648
478.106147
480.519459
482.947271
484.501960
485.714764
488.156901
490.229418
491.324413
492.054999
493.992064
495.528638
496.065858
496.373615
498.428650
500.234419
501.029749
501.485945
503.356929
504.904863
505.466338
505.743879
507.531873
508.913760
476.144616
479.288766
481.900718
483.108229
483.609633
486.722331
489.083089
489.937479
490.057189
492.746345
494.700576
495.177028
495.000971
497.589896
499.526066
500.001681
499.789105
502.170532
503.828473
503.962296
503.421266
506.000759
507.822930
471.776154
477.533804
480.806307
481.343902
479.491816
484.960501
487.996326
488.240581
486.107026
491.160964
493.848210
493.782133
491.356001
496.232520
498.758316
498.563843
496.059704
500.614865
502.790172
502.085449
498.841385
504.127491
506.905193
475.613247
478.753486
481.362298
482.570478
483.084063
486.230984
488.636682
489.542674
489.734305
492.542314
494.647166
495.279836
495.204169
497.752558
499.603172
500.006843
499.728990
502.015039
503.581382
503.648059
503.058233
505.588835
507.379989
477.068233
479.463152
481.875517
483.420456
484.644911
487.160739
489.319886
490.498460
491.348084
493.549692
495.434941
496.366550
496.967302
498.851426
500.421022
501.070665
501.425537
503.072572
504.416488
504.849182
505.045890
506.719689
508.027072
475.288426
478.790911
481.713519
483.152081
483.840043
486.982851
489.385060
490.301914
490.502784
493.377309
495.554063
496.286111
496.320788
498.774913
500.563434
500.979315
500.758448
502.978606
504.568100
504.814461
504.474243
506.706043
508.288133
471.247312
477.829503
481.655811
482.585842
481.111313
486.452931
489.443704
489.682697
487.512149
492.748413
495.598346
495.758914
493.667798
498.237254
500.605604
500.427590
498.096742
502.414616
504.590308
504.250151
501.772899
506.182649
508.516900
477.047274
480.570886
483.521739
484.984589
485.675213
488.777207
491.124807
491.993942
492.158577
495.008301
497.164140
497.875179
497.886419
500.315289
502.075158
502.461496
502.215919
504.426282
506.019842
506.279546
505.941005
508.132959
509.679169
480.562450
483.009996
485.487452
487.096170
488.342908
490.745116
492.767297
493.836109
494.606791
496.767099
498.618387
499.513111
500.068312
501.905980
503.417446
504.002509
504.300348
505.937199
507.305747
507.796301
508.030404
509.583732
510.787751
480.806374
484.050091
486.761254
488.097501
488.716835
491.577461
493.704758
494.414757
494.466044
497.247274
499.325837
499.918221
499.772849
502.267502
504.027959
504.316972
503.917983
506.219792
507.858325
508.095998
507.700415
509.889557
511.431795
478.701759
484.603659
487.937432
488.643824
487.132245
491.930632
494.500870
494.468614
492.100737
497.216242
499.914683
499.836448
497.309070
502.152007
504.542582
504.168108
501.400973
506.042601
508.320603
507.942920
505.329387
509.731794
512.027651
485.467907
488.317747
490.612145
491.700633
492.167171
494.767435
496.701610
497.382273
497.455502
500.093626
502.053418
502.661359
502.568684
504.955956
506.627231
506.949898
506.609899
508.799682
510.331239
510.568193
510.177170
512.181089
513.549719
490.191724
491.532343
493.022726
494.219265
495.346757
497.082912
498.644364
499.761275
500.763245
502.465383
503.979086
504.986479
505.810915
507.274976
508.519162
509.257335
509.838589
511.097813
512.170786
512.754083
513.166177
514.174485
514.894604
492.330648
493.132528
494.241644
495.407302
496.671987
498.154919
499.578200
500.846522
502.105128
503.553336
504.902874
506.043672
507.118756
508.335170
509.426742
510.309241
511.145597
512.151891
513.054648
513.748175
514.362032
515.062187
515.516469
497.947709
498.710373
499.802551
500.947611
502.179165
503.620000
505.045689
506.344318
507.654566
509.160184
510.632899
511.928746
513.144150
514.437212
515.627857
516.633919
517.606879
518.735074
519.796614
520.651959
521.402081
522.183087
522.697432
495.776859
496.873816
498.208331
499.360343
500.510508
502.117048
503.642238
504.835930
505.990187
507.651639
509.244974
510.469245
511.551301
512.966020
514.227173
515.116327
515.931824
517.211222
518.387356
519.169015
519.810219
520.809934
521.529439
491.717599
493.599172
495.411964
496.496052
497.341110
499.390861
501.148461
502.085596
502.797970
504.900203
506.766617
507.799014
508.498700
510.277376
511.721769
512.338679
512.717956
514.433835
515.877449
516.458306
516.738634
518.286524
519.445599
487.154894
490.099446
492.431356
493.383747
493.660599
496.439424
498.503164
499.127104
499.099286
501.925942
504.103875
504.857992
504.899475
507.305533
509.003540
509.296982
508.960161
511.416183
513.199439
513.516564
513.137779
515.513039
517.163222
486.172263
488.370198
490.528355
491.826631
492.809428
495.053703
496.943606
497.876076
498.523802
500.630428
502.454552
503.340984
503.908529
505.737979
507.249757
507.841870
508.190412
510.025012
511.590565
512.204940
512.517756
514.240809
515.558535
484.682304
486.598363
488.722894
490.259724
491.592799
493.663880
495.502182
496.636444
497.578053
499.323430
500.865878
501.715519
502.419427
504.045335
505.514673
506.298160
506.950290
508.561583
510.038221
510.824155
511.431600
512.882676
514.010952
481.586242
484.051922
486.515984
488.082554
489.283113
491.652879
493.668259
494.748932
495.486501
497.366823
498.867082
499.405340
499.710621
501.665588
503.353853
504.052277
504.460085
506.381313
508.033190
508.724952
509.106045
510.852158
512.182657
478.122504
481.610407
484.512732
485.943586
486.618482
489.615419
491.904773
492.793911
492.978302
495.382029
497.017780
497.164680
496.679173
499.383861
501.400918
501.850957
501.581540
504.196656
506.132264
506.573281
506.318948
508.750677
510.450399
478.880406
481.349524
483.830852
485.430959
486.675606
489.091733
491.152920
492.273764
493.035142
494.912220
496.393064
496.908438
497.196904
499.146108
500.834579
501.531108
501.926147
503.816782
505.426287
506.074931
506.427850
508.173118
509.511319
479.267454
481.187951
483.351562
484.964814
486.396037
488.565876
490.502522
491.726231
492.723757
494.456943
495.953612
496.751869
497.418903
499.036792
500.511634
501.295968
501.925936
503.472017
504.856939
505.546079
506.089339
507.553083
508.709707
478.016161
480.219866
482.456632
483.896267
485.051881
487.457460
489.509101
490.594697
491.348923
493.421760
495.164604
495.963178
496.466966
498.294968
499.826147
500.427879
500.752990
502.482871
503.901690
504.350103
504.543945
506.329823
507.723819
476.111888
479.107588
481.621287
482.818620
483.367259
486.388591
488.690471
489.529407
489.670521
492.440543
494.517246
495.149052
495.091065
497.516583
499.252421
499.554590
499.194941
501.518314
503.125528
503.217070
502.649965
505.189457
506.991376
477.347217
479.575952
481.845622
483.316435
484.504399
486.951574
489.051015
490.190277
491.010354
493.169516
495.015362
495.916587
496.486379
498.307808
499.799420
500.359293
500.636314
502.294165
503.638841
504.028030
504.175445
505.917682
507.284155
477.906881
479.890203
482.128015
483.803717
485.295715
487.551274
489.583565
490.909538
492.032204
493.939785
495.653633
496.681859
497.504964
499.083273
500.458488
501.162762
501.710177
503.099855
504.327401
504.901900
505.360647
506.729171
507.823568
476.799699
479.396017
482.005973
483.696511
485.017585
487.569178
489.771718
491.030045
491.955699
494.089632
495.906968
496.814197
497.404314
499.212221
500.703187
501.296388
501.615531
503.235687
504.589749
505.080980
505.336591
506.916325
508.144383
475.364076
479.059326
482.144179
483.688236
484.438278
487.620431
490.082525
491.122369
491.473839
494.180371
496.218985
496.883092
496.880861
499.267679
500.985490
501.334550
501.053419
503.262592
504.853909
505.115283
504.786662
506.969350
508.511948
478.455952
481.078993
483.724472
485.445220
486.775446
489.301253
491.467890
492.698657
493.604158
495.716053
497.513915
498.406964
498.983834
500.773663
502.246079
502.823553
503.126402
504.724990
506.061540
506.542417
506.782137
508.325654
509.524115
481.194005
483.241482
485.558667
487.304757
488.822558
491.005952
492.949106
494.216838
495.303515
497.163643
498.837733
499.842914
500.645950
502.186810
503.523989
504.200779
504.720394
506.061633
507.252868
507.816326
508.253486
509.530317
510.548483
482.239968
484.581379
486.969693
488.555737
489.802237
492.079154
494.003203
495.053640
495.838514
497.916442
499.701989
500.585812
501.145827
502.904041
504.333175
504.861574
505.111304
506.675469
507.955635
508.349826
508.497995
510.044976
511.253172
482.698645
485.805481
488.389494
489.689488
490.327886
493.013736
495.033640
495.768688
495.909747
498.557977
500.562934
501.213138
501.187854
503.509144
505.143359
505.415225
505.044571
507.192355
508.676557
508.785307
508.270788
510.449997
511.980668
486.781567
488.762690
490.743496
492.059433
493.122012
495.152872
496.887469
497.883837
498.662374
500.633918
502.333103
503.234628
503.836353
505.518738
506.881399
507.439689
507.733059
509.208536
510.394230
510.774258
510.905660
512.293489
513.350066
490.363242
491.490417
492.885669
494.143254
495.402809
497.024039
498.542338
499.760670
500.928749
502.497933
503.948736
505.044465
506.021911
507.328275
508.478766
509.270154
509.969437
511.050073
511.999490
512.591430
513.086706
513.950372
514.576522
492.166995
492.911356
493.989861
495.171102
496.467957
497.930677
499.352570
500.661829
501.970833
503.398789
504.739790
505.911421
507.023439
508.200574
509.261161
510.149668
510.997738
511.942474
512.788735
513.461825
514.074244
514.729304
515.151186
497.773793
498.579054
499.693831
500.827073
502.031191
503.486408
504.909286
506.167179
507.419884
508.918690
510.367567
511.599593
512.732549
513.986870
515.122893
516.045445
516.952527
518.132802
519.263429
520.154902
520.917257
521.747347
522.294384
495.362255
496.628368
498.035153
499.135032
500.168585
501.875751
503.433691
504.535119
505.530761
507.288197
508.907991
510.028353
510.934890
512.390048
513.612827
514.328475
514.937783
516.408273
517.743239
518.546193
519.121746
520.271453
521.084213
490.398334
493.002590
495.064190
495.940422
496.229884
498.813912
500.750021
501.406241
501.463987
504.163999
506.247302
507.025555
507.105879
509.345525
510.855899
511.012375
510.550412
513.086692
514.971570
515.464770
515.246734
517.419874
518.888675
483.553832
488.900840
491.847358
492.232595
490.418932
495.261334
497.848419
497.778966
495.372466
500.536941
503.358409
503.522525
501.420589
505.796350
507.854535
507.126626
503.864337
509.208181
511.975912
511.882422
509.413506
514.039496
516.453797
484.792103
487.746571
490.163301
491.232431
491.632469
494.435308
496.527110
497.183757
497.178569
499.929958
502.018141
502.677468
502.627872
504.918845
506.471013
506.554117
506.010814
508.667050
510.670125
511.170691
510.954283
513.322823
514.969418
483.921497
486.192156
488.454099
489.864341
490.951015
493.247761
495.201914
496.226979
496.947955
498.953492
500.655387
501.444671
501.929065
503.646259
505.034998
505.501116
505.762438
507.647417
509.310196
510.030174
510.432998
512.157017
513.465292
480.013046
483.350068
486.106972
487.421869
488.007779
490.974610
493.252117
494.151376
494.385210
496.860572
498.671421
499.132979
498.988214
501.285390
502.929626
503.164147
502.800311
505.324579
507.230188
507.686473
507.461051
509.862270
511.538125
473.943917
480.235602
483.855655
484.680735
483.188966
488.335764
491.262005
491.665720
489.955271
494.375081
496.682911
496.514124
494.276603
498.636663
500.847681
500.403895
497.649224
502.548655
505.105448
504.916773
502.412754
507.143778
509.646636
477.342188
480.678247
483.448497
484.794965
485.422726
488.428287
490.743702
491.678208
491.936017
494.414695
496.218071
496.671760
496.524352
498.824292
500.478398
500.723249
500.351678
502.824752
504.657789
505.041292
504.766099
507.164497
508.850941
478.585144
480.845311
483.137425
484.624546
485.811515
488.185753
490.217326
491.319318
492.096172
494.102953
495.785723
496.559382
497.042144
498.764059
500.178676
500.683400
500.951382
502.708084
504.197407
504.741787
505.018474
506.767171
508.120477
476.786823
479.695915
482.172884
483.398129
484.003316
486.909694
489.118097
489.905304
490.011141
492.743975
494.794366
495.432990
495.396220
497.683077
499.284939
499.475438
499.035140
501.403740
503.078504
503.240284
502.732146
505.258161
507.043666
472.778632
478.025390
481.122056
481.796409
480.382762
485.316425
488.067081
488.188024
485.989146
491.083062
493.854293
493.995444
491.949901
496.278217
498.405524
497.877140
495.002299
499.729032
502.006314
501.385042
498.261284
503.421546
506.138617
475.979210
478.946599
481.493851
482.778458
483.432768
486.389116
488.648878
489.490575
489.653951
492.441710
494.552120
495.250384
495.256447
497.557439
499.155724
499.335231
498.868867
501.180128
502.791086
502.900569
502.350421
504.833183
506.591068
476.869692
479.298247
481.763666
483.378696
484.662077
487.143573
489.285295
490.505087
491.405918
493.507189
495.298222
496.187886
496.755481
498.502294
499.911863
500.409830
500.645627
502.271884
503.622955
504.068039
504.273123
505.921441
507.209106
474.488592
478.256238
481.370040
482.920983
483.673398
486.862522
489.360114
490.495498
490.978610
493.534693
495.458952
496.069111
496.038098
498.370933
500.025702
500.304997
499.960668
502.174530
503.770086
504.024611
503.695957
505.890461
507.449127
469.712894
476.968706
481.138941
482.226356
480.828251
486.266667
489.443185
490.139472
488.844564
493.188642
495.572335
495.561320
493.427421
497.843951
500.071937
499.739506
497.210552
501.596221
503.795010
503.470720
501.043176
505.366808
507.663521
476.019611
479.826625
482.989135
484.582483
485.357236
488.531317
491.010305
492.141866
492.625438
495.160827
497.064925
497.666741
497.632003
499.950749
501.594655
501.871411
501.518906
503.695076
505.249394
505.472574
505.114841
507.269030
508.798507
479.868633
482.409840
484.997411
486.720592
488.070370
490.491339
492.576380
493.797111
494.721178
496.757212
498.493456
499.372980
499.949129
501.656771
503.042248
503.553117
503.798464
505.322980
506.572440
506.956147
507.111836
508.659559
509.872714
480.310583
483.554726
486.333575
487.831818
488.670500
491.415469
493.531704
494.408486
494.706124
497.296444
499.280702
499.989232
500.074116
502.262589
503.810637
504.064070
503.718883
505.767097
507.166504
507.192192
506.610878
508.872994
510.473696
478.359097
484.166813
487.550995
488.525137
487.577788
491.906707
494.365474
494.599109
492.868526
497.421934
499.959011
500.175711
498.423893
502.436496
504.456377
504.114457
501.700295
505.767737
507.661692
506.950292
503.914406
508.609490
511.040953
484.994736
487.810853
490.134339
491.355123
492.021041
494.490671
496.396885
497.222058
497.529555
500.009189
501.915312
502.669097
502.827067
504.928118
506.407577
506.713395
506.440339
508.380083
509.672479
509.695988
509.117323
511.195159
512.623632
489.624854
490.954202
492.454681
493.697564
494.885104
496.604593
498.180912
499.372255
500.462155
502.146487
503.660759
504.725696
505.613737
506.992102
508.156571
508.863453
509.422559
510.566989
511.511155
511.975985
512.298740
513.305059
514.038878
491.727143
492.523938
493.635117
494.814467
496.098592
497.590274
499.041495
500.361067
501.669577
503.134695
504.501870
505.670873
506.762463
507.946643
508.999992
509.851741
510.648801
511.582370
512.401965
513.016505
513.571094
514.250614
514.701773
497.503359
498.398047
499.564330
500.688300
501.850425
503.350749
504.784029
505.989617
507.158077
508.676996
510.114201
511.273442
512.303792
513.548858
514.648608
515.484902
516.303645
517.558593
518.758982
519.664817
520.407851
521.313204
521.909460
494.532787
496.214116
497.785862
498.791139
499.538380
501.534867
503.188404
504.128009
504.762151
506.817825
508.535081
509.495901
510.054225
511.735551
512.991191
513.476785
513.671071
515.540607
517.086613
517.828159
518.135277
519.632195
520.625943
486.692645
491.739620
494.454617
494.796110
493.013199
497.669943
500.132019
500.104778
497.793929
502.804010
505.509788
505.702687
503.668303
507.883649
509.813855
509.100147
505.912785
511.150936
513.874898
513.881061
511.525558
515.964593
518.206580
464.931441
485.508623
490.624799
488.915485
471.872468
491.936949
496.574054
494.048445
474.523757
496.762005
501.993581
500.078970
482.892280
502.202239
506.123752
502.439878
479.633597
504.480883
510.143201
507.984723
489.491229
510.324121
515.391353
480.955653
486.422863
489.518117
490.024214
488.303310
493.221077
495.867319
495.833065
493.437710
498.561459
501.320237
501.401324
499.211740
503.509873
505.478471
504.641252
501.303310
506.689785
509.540393
509.518779
507.112235
511.791727
514.245155
482.320531
485.456629
488.036681
489.226818
489.719789
492.602378
494.786703
495.568857
495.691660
498.314430
500.281015
500.859657
500.749561
502.951163
504.426499
504.471739
503.942847
506.519074
508.494075
509.003796
508.809404
511.202531
512.865056
475.691513
481.900877
485.427608
486.172018
484.615318
489.716515
492.605509
492.979709
491.264425
495.744989
498.152440
498.099372
495.926004
500.156172
502.191927
501.601364
498.752547
503.625534
506.192682
506.028265
503.543976
508.272148
510.767760
452.492712
476.405909
482.555673
481.291759
464.509702
484.939502
490.043225
488.532975
472.799501
491.318086
495.647127
493.512101
476.705682
495.543853
499.561459
496.524823
476.582594
498.510542
503.443930
500.987638
482.211031
503.309445
508.506469
473.077819
479.275792
482.805185
483.573684
482.053427
487.183681
490.103192
490.509781
488.820009
493.306435
495.712932
495.662087
493.497359
497.738270
499.793525
499.225457
496.376829
501.182301
503.654443
503.394532
500.841770
505.568786
508.078382
477.126924
480.213313
482.796146
484.052507
484.646891
487.576129
489.817836
490.672413
490.860816
493.482676
495.440969
496.027173
495.945400
498.161391
499.683527
499.808468
499.335550
501.714469
503.446462
503.710657
503.315849
505.771391
507.502246
473.317852
478.561279
481.649511
482.317766
480.892100
485.781165
488.490874
488.590746
486.376845
491.421667
494.145654
494.253322
492.173346
496.430922
498.480666
497.886156
494.973652
499.713877
502.034197
501.469167
498.392916
503.549104
506.254659
455.486798
474.951916
480.053343
478.715850
462.844217
482.180773
486.841021
484.554080
465.764837
487.416566
492.553459
490.715334
474.093136
492.922737
496.933040
493.848636
473.702928
495.606165
500.251717
497.019364
475.401339
499.162277
504.930906
472.415375
477.744601
480.930405
481.676799
480.308608
485.248661
488.004460
488.151152
485.983921
491.059368
493.815799
493.958723
491.910435
496.194960
498.264781
497.682972
494.763478
499.452648
501.712597
501.098674
497.984260
503.095089
505.771914
475.121883
478.491407
481.328688
482.756285
483.459672
486.506807
488.855432
489.824943
490.136112
492.784885
494.782647
495.424174
495.394179
497.671841
499.247994
499.426718
498.980181
501.221140
502.813309
502.988603
502.544655
504.878438
506.534006
469.265765
476.447107
480.547844
481.593156
480.165320
485.555061
488.681586
489.337151
488.014686
492.342739
494.719187
494.702889
492.555710
496.936276
499.113744
498.723089
496.144466
500.521767
502.711770
502.362461
499.914391
504.274164
506.604273
444.223844
472.257060
479.547232
478.616243
461.452829
482.711179
488.175912
487.169617
473.066286
490.199111
494.284237
492.101730
474.992746
494.311733
498.561353
495.973260
477.758465
497.753159
502.124484
499.678611
482.162989
501.649938
506.450696
470.675340
477.904573
482.057657
483.148360
481.752161
487.134215
490.259990
490.936996
489.638802
493.949242
496.307186
496.288920
494.147110
498.514781
500.685565
500.301411
497.721575
502.045212
504.174593
503.778831
501.293411
505.606294
507.905227
477.815499
481.357039
484.346040
485.907505
486.728495
489.700674
492.019956
493.054861
493.470313
496.023902
497.953640
498.601422
498.617022
500.838748
502.395505
502.622398
502.236591
504.307855
505.742049
505.825565
505.328361
507.534667
509.106528
475.936892
481.904559
485.459864
486.548699
485.690436
490.155753
492.753193
493.094783
491.438542
496.006707
498.541687
498.745235
496.979703
500.977218
502.977884
502.600979
500.153815
504.208987
506.096270
505.368248
502.330245
507.065473
509.540189
458.060864
480.301076
486.119258
485.517693
472.411982
488.928851
493.063164
491.307198
475.419182
494.163621
498.701753
497.113257
482.187460
499.335645
503.105322
500.627505
483.439385
502.175528
505.989426
502.716510
482.228331
504.422856
509.733424
480.789115
486.228221
489.271189
490.088347
489.096510
493.245386
495.614978
495.928659
494.325545
498.756645
501.204566
501.481695
499.835797
503.710467
505.629300
505.335285
503.010605
506.918947
508.681087
507.975588
504.982794
509.486378
511.754120
488.517732
490.275366
491.931852
493.085487
494.035786
496.003762
497.695376
498.804606
499.647613
501.622447
503.255824
504.223888
504.852018
506.468094
507.706145
508.268400
508.513150
509.909919
510.923221
511.208635
511.169621
512.524086
513.448341
491.219665
492.091841
493.227440
494.374854
495.614382
497.155670
498.650289
499.975490
501.265612
502.793720
504.193950
505.343359
506.387683
507.601466
508.657817
509.462185
510.187613
511.141471
511.954001
512.507938
512.986102
513.719210
514.214334
497.606236
498.438038
499.594401
500.769717
502.000233
503.452843
504.851389
506.071726
507.271122
508.694698
510.052504
511.186212
512.217379
513.367839
514.404397
515.248036
516.117352
517.312272
518.493120
519.446768
520.260059
521.114402
521.667344
495.196697
496.498396
497.960774
499.117958
500.187581
501.888457
503.417247
504.481325
505.425690
507.104535
508.628892
509.646853
510.446352
511.789579
512.900017
513.519414
514.079059
515.574386
516.979891
517.864218
518.501926
519.673686
520.488112
490.237984
492.891610
495.028501
495.985126
496.327845
498.895468
500.793031
501.414796
501.429584
504.046852
506.030088
506.703138
506.671095
508.786177
510.160704
510.187865
509.650673
512.229639
514.216946
514.821990
514.685637
516.872881
518.333521
483.419585
488.821962
491.849457
492.324811
490.575970
495.387552
497.929033
497.833132
495.401062
500.487766
503.217895
503.287913
501.078131
505.320166
507.219491
506.328301
502.957661
508.353931
511.239197
511.272243
508.897298
513.524015
515.919949
484.742172
487.726171
490.188918
491.310544
491.744847
494.525562
496.585195
497.224679
497.206038
499.917515
501.958299
502.563902
502.431259
504.587324
505.970068
505.885384
505.230573
507.894971
509.968593
510.554238
510.400964
512.775140
514.411109
483.984710
486.246381
488.500584
489.908499
490.990585
493.269721
495.207555
496.228353
496.955056
498.969111
500.687450
501.488686
501.934260
503.511659
504.713001
505.003290
505.142429
506.982819
508.651417
509.396772
509.822207
511.553006
512.860498
480.198522
483.485804
486.181502
487.443125
487.989697
490.938033
493.209996
494.116393
494.375287
496.903793
498.796960
499.349448
499.225960
501.361275
502.782414
502.820991
502.317639
504.754639
506.612434
507.042724
506.804622
509.211735
510.894426
474.228313
480.440519
483.965299
484.706340
483.152375
488.277494
491.200324
491.614320
489.936764
494.432721
496.860415
496.836732
494.673677
498.844086
500.804609
500.153631
497.252392
502.043110
504.524497
504.281912
501.743631
506.481062
508.994629
477.645443
480.913261
483.596843
484.866419
485.435291
488.406115
490.704807
491.641734
491.925728
494.462875
496.358497
496.917269
496.807606
498.962443
500.410203
500.473530
499.967790
502.343759
504.110924
504.450350
504.148603
506.544168
508.233327
478.895742
481.104561
483.334381
484.771753
485.916190
488.239805
490.231944
491.320153
492.104990
494.129533
495.847213
496.660343
497.136723
498.751793
500.013579
500.374552
500.533637
502.221820
503.675827
504.206371
504.476620
506.214585
507.559180
477.119319
479.984287
482.421077
483.630436
484.217634
487.051591
489.191551
489.947121
490.043261
492.747064
494.775181
495.399914
495.327546
497.525971
499.009828
499.085348
498.559095
500.890201
502.564628
502.748150
502.258371
504.764617
506.528575
473.115676
478.318649
481.389903
482.075674
480.667909
485.505076
488.160375
488.234080
486.014650
491.042784
493.754556
493.853114
491.759816
496.008306
498.036647
497.410389
494.462796
499.172272
501.469632
500.891197
497.803827
502.934567
505.621313
476.238515
479.178823
481.711950
483.004848
483.650478
486.519460
488.680195
489.454726
489.573865
492.300197
494.356131
495.012552
494.972884
497.205101
498.719300
498.815337
498.285718
500.573681
502.189783
502.320069
501.786872
504.253385
505.993852
477.027109
479.440918
481.899364
483.517462
484.780748
487.178239
489.216010
490.350215
491.190913
493.247533
495.008430
495.875490
496.410599
498.097686
499.430599
499.850620
500.021670
501.606427
502.930242
503.354652
503.546193
505.192064
506.481304
474.553023
478.308991
481.419086
482.975763
483.709903
486.807214
489.189392
490.224457
490.639680
493.171676
495.094840
495.708452
495.663307
497.939538
499.516401
499.714454
499.296126
501.448852
502.983099
503.171610
502.794908
505.001800
506.582516
469.690932
476.929254
481.089919
482.182709
480.774188
486.115451
489.177109
489.775663
488.416800
492.756783
495.160229
495.171349
493.038360
497.397206
499.544321
499.126950
496.516222
500.828340
502.942896
502.519646
500.014417
504.364428
506.697816
475.899740
479.678936
482.808883
484.377936
485.124648
488.234883
490.646325
491.724719
492.177007
494.712878
496.631783
497.248524
497.209062
499.478937
501.051489
501.250714
500.820658
502.920533
504.389202
504.519865
504.095070
506.256926
507.810001
479.662442
482.155151
484.672854
486.328491
487.629518
490.030994
492.118203
493.352293
494.289353
496.327546
498.062971
498.941059
499.502762
501.166189
502.489937
502.933475
503.109784
504.562649
505.734712
506.041302
506.142708
507.683097
508.905463
480.042710
483.209835
485.875558
487.259307
488.025985
490.798749
492.990623
493.951089
494.309006
496.899586
498.865179
499.557975
499.622141
501.765117
503.255677
503.449496
503.043439
505.026180
506.356085
506.314534
505.684657
507.934505
509.538114
478.037000
483.746208
486.989559
487.818929
486.780505
491.175141
493.759323
494.124027
492.489703
497.038632
499.545544
499.740197
497.967566
501.932725
503.897734
503.502528
501.035021
505.043086
506.874033
506.101221
503.018725
507.702184
510.134944
484.577652
487.310875
489.511221
490.610360
491.210029
493.730976
495.746108
496.689422
497.083971
499.576255
501.465053
502.200522
502.337924
504.400642
505.834711
506.095143
505.775753
507.664197
508.902243
508.873936
508.256177
510.318799
511.743835
489.120542
490.387197
491.791343
492.943451
494.087820
495.838528
497.491125
498.772995
499.935098
501.645636
503.158339
504.213213
505.085032
506.434560
507.562708
508.231501
508.750742
509.850702
510.747439
511.168299
511.458052
512.446424
513.172355
491.169773
491.913943
492.942520
494.046388
495.297181
496.809724
498.319961
499.716016
501.089754
502.587410
503.961792
505.126134
506.204974
507.365532
508.387575
509.205516
509.966680
510.859635
511.635473
512.209872
512.734277
513.395042
513.836823
497.582771
498.403627
499.587033
500.825105
502.114676
503.547526
504.923617
506.148954
507.353668
508.706373
509.995617
511.094136
512.106288
513.195022
514.190234
515.036215
515.928881
517.092951
518.264076
519.248384
520.099713
520.922563
521.444612
495.402847
496.582696
498.043821
499.329728
500.567973
502.149955
503.607689
504.729276
505.787177
507.281770
508.674898
509.689918
510.557022
511.748671
512.781226
513.463043
514.163538
515.513737
516.856241
517.820797
518.598257
519.628295
520.339406
491.322311
493.333996
495.332493
496.624907
497.626475
499.601200
501.253457
502.129033
502.778658
504.683809
506.323082
507.132581
507.602758
509.128340
510.283067
510.595015
510.768938
512.636295
514.350859
515.211348
515.700999
517.237608
518.349631
486.768330
489.885045
492.435816
493.651228
494.171383
496.785544
498.704043
499.291986
499.271979
501.871555
503.819659
504.366996
504.184952
506.315287
507.662749
507.541413
506.853579
509.563862
511.699253
512.367249
512.280958
514.565635
516.123266
486.008953
488.291539
490.570641
492.016489
493.115019
495.273583
497.072146
497.977763
498.621197
500.618200
502.326339
503.103141
503.508120
505.054684
506.199335
506.405156
506.475218
508.391959
510.164277
511.003537
511.487580
513.184588
514.452573
484.803229
486.693372
488.798178
490.334599
491.665584
493.692913
495.493162
496.622108
497.581546
499.342184
500.927956
501.835111
502.496624
503.807475
504.860755
505.262619
505.653354
507.192862
508.701148
509.551767
510.211887
511.670264
512.791199
482.024559
484.341748
486.644905
488.079100
489.182461
491.525572
493.538813
494.636384
495.424773
497.431326
499.145072
499.969089
500.438758
501.954744
503.099866
503.368080
503.491066
505.229709
506.777733
507.402492
507.739315
509.513318
510.868801
478.844611
482.069310
484.711842
485.926574
486.432631
489.418477
491.721063
492.632461
492.875900
495.471378
497.430151
498.057732
498.005580
500.056479
501.396804
501.378216
500.819412
503.189138
504.948920
505.246324
504.873371
507.363875
509.111593
479.560076
481.837618
484.102140
485.520856
486.629150
488.985224
491.021506
492.150672
492.966715
494.981488
496.696878
497.528002
498.015159
499.559603
500.740408
501.039643
501.164336
502.850262
504.317020
504.861630
505.142769
506.899181
508.254720
479.918611
481.705978
483.724215
485.237299
486.591439
488.647446
490.497593
491.699236
492.723778
494.490587
496.068658
496.983281
497.677023
499.047014
500.180457
500.661294
501.071026
502.485427
503.807586
504.478139
505.015504
506.452764
507.587092
478.735741
480.810290
482.953956
484.395431
485.569088
487.774715
489.655154
490.690251
491.460172
493.438534
495.113623
495.888914
496.335225
497.973144
499.252084
499.610429
499.754970
501.432367
502.880208
503.412215
503.684185
505.395180
506.719230
476.905054
479.734925
482.183017
483.476528
484.173141
486.865970
488.907627
489.677983
489.863389
492.409203
494.313098
494.851652
494.710591
496.961271
498.483648
498.569541
498.038612
500.372124
502.069266
502.318736
501.921035
504.313702
506.002819
477.910239
480.049328
482.285682
483.815181
485.045309
487.257618
489.117365
490.129535
490.893138
492.892936
494.604894
495.420446
495.906620
497.585007
498.900514
499.283273
499.425364
501.060429
502.445664
502.915146
503.136396
504.813759
506.121337
478.221343
480.162064
482.387766
484.095551
485.575895
487.631605
489.424470
490.567827
491.571451
493.386889
495.043209
496.037500
496.808361
498.263168
499.478410
500.021379
500.437168
501.754316
502.936462
503.472298
503.903317
505.272871
506.374907
476.928522
479.490920
482.100896
483.839940
485.169208
487.485713
489.406316
490.428461
491.194967
493.301913
495.143716
496.088408
496.679883
498.358019
499.676490
500.097077
500.262267
501.765983
502.989459
503.312840
503.424863
505.080627
506.389828
475.344512
478.984133
482.059759
483.675110
484.501813
487.382941
489.533475
490.318426
490.486808
493.236183
495.361421
496.120221
496.179192
498.405731
499.929726
500.090623
499.630143
501.701577
503.105741
503.093292
502.486343
504.847846
506.537908
478.227633
480.782586
483.364594
485.062768
486.372500
488.728143
490.719743
491.814388
492.634977
494.767714
496.620293
497.572628
498.168942
499.843723
501.157143
501.570810
501.713324
503.162899
504.316180
504.570587
504.624555
506.238438
507.525294
480.800936
482.732512
484.892611
486.490858
487.903124
490.052437
492.007471
493.310313
494.429959
496.289770
497.962156
498.974697
499.761869
501.207971
502.415440
502.956524
503.339849
504.539929
505.571175
505.963654
506.275475
507.558270
508.612938
481.769853
483.909830
486.021800
487.317945
488.359877
490.753622
492.891558
494.164982
495.118303
497.158337
498.878268
499.730005
500.261519
501.916524
503.222881
503.633208
503.766454
505.199814
506.336224
506.584285
506.623285
508.161742
509.388252
482.190792
485.008137
487.226937
488.125597
488.436004
491.402355
493.792201
494.892181
495.336970
497.879140
499.765360
500.367288
500.326810
502.522786
504.031963
504.198134
503.728932
505.754298
507.105159
507.075125
506.444225
508.627096
510.176377
486.021934
487.791633
489.477271
490.487525
491.354553
493.553652
495.574867
496.866503
497.867164
499.821964
501.453896
502.313422
502.883040
504.477240
505.743578
506.213376
506.419226
507.792430
508.867369
509.136843
509.181390
510.551194
511.610434
489.392066
490.380550
491.568532
492.624776
493.779507
495.484173
497.181582
498.601045
499.924122
501.530411
502.965800
504.038023
504.984107
506.231279
507.311544
508.030527
508.653182
509.647851
510.505776
511.009812
511.437268
512.270512
512.886876
491.087818
491.727516
492.642972
493.670327
494.895298
496.405731
497.953825
499.419898
500.857636
502.343140
503.694104
504.854636
505.940523
507.072042
508.075262
508.900618
509.679428
510.546805
511.310991
511.906553
512.458864
513.079372
513.486189
497.207978
498.132157
499.411707
500.700953
502.007736
503.471505
504.853294
506.046493
507.199594
508.540873
509.801931
510.839145
511.785118
512.872501
513.861077
514.666274
515.512848
516.715024
517.921350
518.904361
519.737834
520.589952
521.136442
494.615884
496.100084
497.768746
499.110549
500.310878
501.992232
503.477697
504.517067
505.430841
506.998924
508.397093
509.297712
509.998509
511.281817
512.343147
512.914382
513.441089
514.961355
516.415039
517.355384
518.037337
519.190354
519.983747
489.182732
492.290001
494.822950
496.123568
496.765752
499.182948
500.963951
501.578946
501.636504
504.050398
505.840082
506.351791
506.182408
508.259638
509.588528
509.540904
508.925451
511.584185
513.671595
514.394408
514.379639
516.480062
517.878820
481.564983
487.989900
491.643049
492.654123
491.601535
495.880820
498.184595
498.128007
495.963706
500.619009
503.071210
502.936289
500.509207
504.789037
506.654741
505.643667
502.063054
507.668796
510.716488
510.946002
508.884931
513.234281
515.503753
483.804595
487.211239
490.026869
491.450184
492.151492
494.768134
496.706415
497.338360
497.372450
499.914433
501.806019
502.294173
502.054625
504.172918
505.496613
505.320590
504.570036
507.295580
509.444960
510.118843
510.064888
512.358903
513.943595
483.680017
486.040260
488.395276
489.887200
491.021902
493.260762
495.146664
496.131495
496.833841
498.821900
500.521698
501.314453
501.743031
503.242912
504.352153
504.552671
504.619477
506.447717
508.108879
508.831223
509.231166
510.983163
512.309930
480.336834
483.516334
486.127841
487.311268
487.769077
490.733259
492.985551
493.818556
493.979693
496.616896
498.623030
499.297088
499.289839
501.261123
502.525351
502.444360
501.846418
504.244320
506.032046
506.315269
505.886010
508.462316
510.257419
474.774654
480.646309
483.953529
484.499634
482.683202
487.942138
490.873655
491.154080
489.184715
494.015842
496.677714
496.908341
495.130648
498.897446
500.610725
499.804612
496.762247
501.539838
503.921219
503.393518
500.294460
505.566501
508.320521
477.981632
481.084976
483.619484
484.759919
485.205052
488.168674
490.438741
491.307632
491.504609
494.147175
496.152989
496.836089
496.851502
498.861659
500.174029
500.138300
499.555808
501.903840
503.614638
503.825389
503.346463
505.906075
507.699942
479.119567
481.252010
483.413517
484.819483
485.945482
488.179814
490.105228
491.182777
491.984370
493.952449
495.624195
496.418378
496.883092
498.468076
499.690237
500.011763
500.143097
501.833747
503.305122
503.858730
504.146500
505.878369
507.214197
477.360063
480.165889
482.598043
483.911851
484.667325
487.250029
489.250401
490.079292
490.375331
492.768814
494.547073
494.998587
494.782618
497.052361
498.582178
498.666477
498.145368
500.523048
502.297533
502.665003
502.402072
504.717802
506.352505
473.479280
478.570706
481.671202
482.631417
481.833322
485.977246
488.356729
488.629829
487.114660
491.271946
493.500997
493.282182
490.814276
495.351543
497.515735
496.928132
493.992140
498.781958
501.238881
501.015298
498.587336
503.106266
505.514220
476.573356
479.444760
481.976494
483.391498
484.207289
486.760232
488.689360
489.446511
489.703552
492.123750
493.955635
494.460984
494.293535
496.610882
498.183140
498.297135
497.776581
500.105897
501.807964
502.101245
501.779662
504.068428
505.694159
477.506055
479.795810
482.186240
483.837393
485.130282
487.253482
488.984281
489.872970
490.557570
492.613790
494.420352
495.330225
495.890667
497.579179
498.899443
499.300947
499.453886
501.023319
502.322526
502.703420
502.853767
504.544547
505.872697
475.466132
478.874934
481.807980
483.420236
484.297693
486.897731
488.746023
489.223068
489.100991
492.021099
494.306840
495.175352
495.317115
497.505072
498.993047
499.130648
498.660411
500.737694
502.120992
502.011848
501.255381
503.812177
505.627090
471.334863
477.711967
481.540090
482.798718
482.036228
486.310666
488.560449
488.233678
485.483736
491.082593
494.215995
494.679387
493.000452
497.044430
499.011112
498.499033
495.814668
500.011584
501.873569
500.848875
497.204025
502.642637
505.475455
476.723897
480.101935
482.961457
484.473035
485.289630
487.965913
489.937835
490.522881
490.473742
493.434831
495.739275
496.615724
496.759338
498.941904
500.421828
500.546462
500.045598
502.061133
503.363454
503.170543
502.344336
504.862473
506.660763
480.000333
482.227952
484.436257
485.799179
486.866772
489.230575
491.283342
492.419233
493.256331
495.398025
497.243755
498.174373
498.745119
500.422342
501.729671
502.116225
502.219982
503.658467
504.784214
504.984268
504.980838
506.604224
507.905571
480.285832
483.080414
485.260187
485.999526
486.067925
489.344209
491.958363
493.142973
493.623621
496.181152
498.075178
498.625066
498.494984
500.787110
502.344651
502.466196
501.914112
504.021355
505.437876
505.429533
504.824864
507.056578
508.659187
478.501670
483.544314
486.089738
485.818434
482.948075
489.033508
492.553211
493.391972
492.101968
496.456139
498.759381
498.620015
496.255106
500.724998
502.870502
502.346105
499.474650
503.907166
505.964687
505.323346
502.390884
506.951445
509.332874
484.529368
486.918003
488.653312
489.115598
489.036910
492.137758
494.677146
495.946228
496.530225
498.968341
500.732115
501.273643
501.183266
503.391795
504.901976
505.101819
504.650930
506.686540
508.046946
508.098490
507.539918
509.562827
510.960985
488.785831
489.883655
491.029976
491.876170
492.787747
494.702378
496.582999
498.039371
499.304209
501.015291
502.473875
503.441690
504.230579
505.601949
506.745297
507.386573
507.865797
509.003998
509.945669
510.397378
510.703604
511.679944
512.395501
490.727978
491.369406
492.233007
493.160211
494.303312
495.866498
497.486583
498.989444
500.435144
501.949833
503.301714
504.423207
505.462661
506.615952
507.632317
508.432151
509.175025
510.074991
510.864319
511.447807
511.974545
512.629013
513.065432
496.784721
497.832679
499.198296
500.508204
501.798724
503.311991
504.711247
505.865180
506.947395
508.308294
509.559295
510.534226
511.402257
512.525146
513.529450
514.290767
515.065254
516.329530
517.569609
518.524898
519.305346
520.206391
520.790550
493.472918
495.494630
497.415602
498.734434
499.726881
501.658117
503.226968
504.125014
504.715893
506.549294
508.024937
508.762614
509.128897
510.699129
511.860344
512.252279
512.374973
514.291916
515.919429
516.758748
517.155135
518.606459
519.560231
484.451446
490.615431
494.074562
495.063229
494.054991
498.179479
500.382237
500.373294
498.291857
502.775218
505.087864
504.964864
502.620826
506.813602
508.665678
507.795807
504.377098
509.836945
512.753251
512.991719
510.977080
515.132568
517.237695
458.488707
483.691448
490.249918
489.784444
476.344457
493.074960
497.019160
494.713247
477.090129
497.125072
501.668682
499.298525
481.219950
501.081944
504.988569
500.995987
477.015674
503.024536
509.078687
507.415642
490.664045
509.814223
514.513750
478.942114
485.467824
489.226738
490.301397
489.294585
493.655867
496.035503
496.020841
493.875056
498.536357
500.983554
500.829776
498.388872
502.665740
504.534593
503.514133
499.915088
505.490353
508.490050
508.648633
506.541224
510.948334
513.281379
481.799134
485.109906
487.842304
489.158529
489.744527
492.532709
494.622184
495.345232
495.428701
497.999031
499.925039
500.484623
500.349769
502.397430
503.703251
503.585290
502.915121
505.475865
507.435050
507.898268
507.644693
510.081742
511.777053
476.105381
481.994413
485.318690
485.877583
484.060280
489.270413
492.141548
492.362009
490.340882
495.148076
497.787236
497.988566
496.186306
499.955055
501.672981
500.861702
497.817824
502.645876
505.086060
504.609070
501.541912
506.806390
509.547545
454.536674
476.897754
482.511683
480.766123
462.684125
484.159845
489.362955
487.476068
469.976431
490.346379
495.266693
493.791098
479.202560
495.792082
499.178619
495.818895
475.370541
497.527143
502.285147
499.056245
477.036756
501.325114
507.211990
473.810239
479.587966
482.802798
483.295875
481.450811
486.645142
489.525860
489.784005
487.809901
492.625668
495.274412
495.498144
493.729795
497.547221
499.321007
498.565842
495.553309
500.334719
502.707605
502.171915
499.065232
504.318782
507.059519
477.515253
480.435446
482.869937
484.049160
484.608953
487.346591
489.456521
490.291471
490.533777
493.050749
494.948420
495.527017
495.442534
497.602294
499.045370
499.091704
498.561381
500.946719
502.713342
503.025648
502.669318
505.105792
506.814387
473.745806
478.826823
481.880819
482.768199
481.905962
486.043080
488.437456
488.727194
487.225916
491.387655
493.626439
493.425241
490.972476
495.495726
497.644080
497.052098
494.131029
498.962340
501.475490
501.308247
498.920781
503.455363
505.864881
456.470304
475.364751
480.484247
479.925935
467.787897
483.203169
487.076037
485.498806
471.262248
488.089338
491.995606
489.436886
470.869784
491.511377
495.903832
492.877219
472.667875
494.793197
499.774271
497.502694
479.654653
499.736314
504.690448
472.974348
478.127157
481.289875
482.291687
481.497862
485.572637
487.855880
488.036599
486.469658
490.667249
492.975280
492.839460
490.440852
495.014686
497.205803
496.644646
493.726998
498.503649
500.938841
500.692194
498.242144
502.757347
505.163898
475.906258
479.016087
481.714932
483.201148
484.009342
486.502635
488.295246
488.829352
488.848659
491.522915
493.613803
494.338238
494.357708
496.634507
498.182533
498.323596
497.845226
500.070534
501.637636
501.751065
501.226090
503.658381
505.382086
471.132514
477.394999
481.126460
482.339189
481.535046
485.675164
487.774742
487.325467
484.498109
490.067712
493.199446
493.667945
491.996383
496.063828
498.050386
497.551331
494.888777
499.146445
501.080599
500.121160
496.524348
501.992095
504.836912
449.909433
473.860786
480.300074
480.050341
467.444628
483.405232
486.968653
483.669091
461.932951
486.457001
492.458394
491.289539
476.395899
493.730352
497.489739
494.723064
476.399247
496.188487
500.078648
496.039945
471.987590
497.931117
504.156271
472.381431
478.602456
482.234322
483.306115
482.405518
486.659626
488.923825
488.607596
485.862994
491.474969
494.618821
495.085002
493.406125
497.461479
499.435719
498.919604
496.220518
500.404817
502.242774
501.182204
497.502136
502.933991
505.767114
478.357055
481.392238
483.839439
484.888275
485.266317
488.209494
490.475025
491.325770
491.516162
494.287798
496.409114
497.136263
497.151428
499.401307
500.928220
501.049471
500.517277
502.580861
503.937541
503.823630
503.097788
505.488908
507.206440
476.470927
481.622376
484.287407
484.087847
481.248167
487.352227
490.851320
491.617353
490.261895
494.672820
497.049776
496.944366
494.591328
499.091002
501.252230
500.707568
497.809600
502.260277
504.329190
503.663865
500.717312
505.359564
507.818406
460.380553
480.039185
484.389563
480.996954
457.695535
484.155937
490.785359
490.044426
475.630092
493.154964
497.199727
494.741968
476.517419
496.806269
501.139088
498.243726
478.617482
499.803037
504.210920
501.237444
481.556836
502.974061
508.127243
480.801934
485.473968
487.660327
487.198769
484.255130
490.175848
493.620518
494.533641
493.353555
497.591219
499.794740
499.681305
497.392813
501.765420
503.858464
503.414088
500.660456
504.997839
506.995405
506.426886
503.584756
507.953227
510.159936
487.825489
489.272632
490.476614
491.077767
491.542748
493.864097
495.961480
497.372267
498.402908
500.369036
501.906734
502.720738
503.182367
504.856985
506.119016
506.621137
506.768717
508.236393
509.313657
509.637548
509.622645
510.944943
511.846702
490.302563
490.991772
491.836343
492.671878
493.712085
495.340494
497.020384
498.528195
499.944533
501.501854
502.863612
503.940469
504.915306
506.114446
507.153743
507.919444
508.603885
509.558875
510.378361
510.933598
511.407524
512.124186
512.606869
496.910716
497.849580
499.152187
500.467177
501.796392
503.273174
504.658354
505.842716
506.966383
508.252086
509.445295
510.421724
511.328978
512.405515
513.402937
514.221940
515.069476
516.246956
517.411176
518.349730
519.148575
519.981891
520.520741
494.314194
495.818199
497.516403
498.889336
500.115153
501.810077
503.301861
504.338669
505.226820
506.731141
508.049341
508.879204
509.537585
510.817219
511.901059
512.500694
513.036547
514.525433
515.923739
516.805932
517.444142
518.579106
519.368290
488.876123
492.010647
494.580800
495.918997
496.590954
499.020432
500.811591
501.435800
501.477259
503.811775
505.500357
505.924623
505.706651
507.794276
509.169885
509.177452
508.588626
511.203401
513.212821
513.854778
513.780519
515.865923
517.266333
481.273428
487.726795
491.414230
492.459336
491.434462
495.718902
498.032133
497.993608
495.824754
500.386816
502.723269
502.490606
500.012067
504.319348
506.255751
505.326323
501.793724
507.345457
510.299512
510.432803
508.299542
512.638809
514.914623
483.584115
486.995178
489.814647
491.242877
491.948585
494.561539
496.501168
497.138709
497.157047
499.623061
501.417516
501.823138
501.546627
503.699755
505.101258
505.010034
504.307771
506.999580
509.074716
509.669646
509.556409
511.832544
513.416032
483.559514
485.887480
488.199282
489.652711
490.759083
492.979189
494.854038
495.828262
496.505052
498.437319
500.065580
500.795161
501.201769
502.750320
503.948896
504.240765
504.362438
506.179434
507.793907
508.465026
508.824659
510.552752
511.868954
480.317206
483.421145
485.937532
487.036775
487.432536
490.362058
492.591676
493.401471
493.531998
496.130334
498.085611
498.708195
498.686349
500.731046
502.108838
502.138523
501.613189
504.015087
505.777567
506.035866
505.585772
508.134223
509.910684
474.801449
480.563840
483.739742
484.169498
482.265263
487.477627
490.377303
490.625913
488.624949
493.434937
496.067448
496.259393
494.471251
498.336008
500.181883
499.501567
496.549273
501.340514
503.715137
503.187686
500.088537
505.331090
508.060952
477.910809
480.924643
483.337921
484.360652
484.711405
487.616780
489.844868
490.676597
490.848122
493.489503
495.499697
496.184260
496.221106
498.316840
499.739171
499.808591
499.306481
501.690568
503.425039
503.662006
503.198228
505.738982
507.511205
478.908820
480.979805
483.042927
484.338347
485.366728
487.536447
489.410725
490.441662
491.219815
493.213974
494.934286
495.778140
496.295771
497.949348
499.246741
499.640949
499.837583
501.585873
503.117279
503.732176
504.058212
505.777335
507.089861
477.036858
479.801848
482.151429
483.354385
484.001804
486.518151
488.458531
489.222211
489.484518
491.936618
493.811229
494.357467
494.220529
496.545237
498.119989
498.247901
497.778872
500.233780
502.105692
502.577619
502.385792
504.682485
506.282286
473.114920
478.175967
481.199678
482.043314
481.122089
485.197890
487.505642
487.689995
486.120172
490.360555
492.717576
492.620739
490.248060
494.830701
497.021578
496.459713
493.566081
498.445601
501.023400
500.935207
498.607636
503.094348
505.455300
476.276792
479.108342
481.559710
482.864261
483.562648
486.022917
487.856240
488.514790
488.718380
491.197676
493.139281
493.754987
493.674513
496.041050
497.643696
497.785998
497.309380
499.719421
501.528856
501.937363
501.696124
503.973225
505.568192
477.348702
479.578207
481.875275
483.419673
484.599010
486.601361
488.204644
488.975537
489.595070
491.683531
493.572469
494.569275
495.201830
496.944466
498.305862
498.744284
498.942659
500.578612
501.960482
502.425240
502.632241
504.325633
505.639393
475.472336
478.789973
481.607621
483.111906
483.878112
486.329408
488.015556
488.344151
488.131466
491.071473
493.424588
494.360343
494.558969
496.804694
498.343318
498.524200
498.098136
500.230004
501.676056
501.628259
500.913605
503.475587
505.283069
471.449936
477.706429
481.398978
482.547167
481.679412
485.789333
487.860390
487.367664
484.506248
490.124720
493.316781
493.830042
492.191443
496.292665
498.312918
497.844447
495.199475
499.440900
501.350966
500.372824
496.761154
502.201760
505.028475
476.781520
480.055377
482.783081
484.175706
484.880831
487.420456
489.250548
489.706732
489.571934
492.532302
494.867694
495.773150
495.944116
498.168653
499.691366
499.851793
499.382186
501.430486
502.765816
502.602836
501.797342
504.319113
506.115326
479.949314
482.086283
484.164705
485.396886
486.349838
488.618951
490.589331
491.653355
492.440623
494.569089
496.418572
497.355262
497.936998
499.639649
500.975926
501.386711
501.511016
502.971346
504.116828
504.331557
504.337625
505.966749
507.270682
480.143740
482.845470
484.886110
485.477856
485.426771
488.652304
491.243868
492.410034
492.872671
495.413095
497.291470
497.826582
497.690038
499.995767
501.571577
501.705894
501.162970
503.284221
504.710910
504.704793
504.099922
506.340137
507.950048
478.287847
483.232363
485.632993
485.204932
482.211286
488.282355
491.821724
492.677481
491.391127
495.727948
498.004943
497.837109
495.452270
499.929102
502.085562
501.564735
498.692662
503.134471
505.196026
504.548339
501.607981
506.179651
508.571425
484.222326
486.532743
488.147514
488.480354
488.305441
491.390559
493.949368
495.239921
495.832026
498.257006
499.995461
500.509034
500.398579
502.605178
504.117917
504.316813
503.863137
505.900971
507.259950
507.303984
506.738857
508.767598
510.172130
488.401176
489.441842
490.496141
491.243618
492.082589
493.974841
495.862489
497.333112
498.603815
500.304505
501.741566
502.686142
503.458138
504.822378
505.962163
506.600167
507.076265
508.212082
509.148667
509.593618
509.895522
510.872939
511.589836
490.299211
490.894846
491.683189
492.529559
493.611409
495.149351
496.769920
498.280739
499.728480
501.233179
502.565996
503.667167
504.691279
505.835452
506.845839
507.641309
508.380482
509.275984
510.058719
510.635691
511.158669
511.812093
512.247891
496.982580
497.836776
499.071370
500.364057
501.697966
503.154388
504.537666
505.747949
506.895064
508.131888
509.280515
510.252145
511.182203
512.251008
513.269885
514.149348
515.047148
516.159944
517.245535
518.138921
518.919289
519.709376
520.221997
494.780929
496.009068
497.538027
498.893321
500.186778
501.792262
503.263430
504.389412
505.405950
506.759001
507.975899
508.835924
509.609231
510.799534
511.888976
512.642639
513.373839
514.650521
515.869441
516.706631
517.389112
518.392422
519.104007
490.661261
492.751234
494.844427
496.230438
497.308688
499.298297
500.972815
501.894607
502.548678
504.252154
505.646968
506.249265
506.598809
508.164880
509.441552
509.902444
510.169166
511.909591
513.428354
514.093729
514.436784
515.968749
517.103625
486.099480
489.320943
491.973838
493.289007
493.902876
496.502155
498.441685
499.118616
499.178782
501.495009
503.137644
503.435152
503.100119
505.330511
506.868677
506.979250
506.477929
508.987666
510.862655
511.277899
510.982736
513.305221
514.910410
485.532590
487.841800
490.143756
491.615461
492.739690
494.883887
496.690380
497.636927
498.286650
500.090049
501.561009
502.136809
502.440432
504.078771
505.411050
505.827333
506.033504
507.839207
509.418955
510.064941
510.402146
512.086210
513.369201
484.590873
486.402062
488.410147
489.866753
491.142685
493.135264
494.920203
496.040201
496.959405
498.597304
500.020304
500.774804
501.369587
502.796420
504.054701
504.665802
505.185079
506.678851
508.069083
508.803080
509.376507
510.788174
511.889655
482.112051
484.213148
486.280588
487.522269
488.488671
490.774114
492.752463
493.807061
494.531696
496.463354
498.062145
498.743394
499.135307
500.845486
502.265636
502.795144
503.094583
504.807625
506.278663
506.851072
507.157200
508.857171
510.162489
479.147855
482.014188
484.311711
485.250153
485.549313
488.468699
490.723865
491.568787
491.732146
494.301603
496.189566
496.673819
496.492244
498.848821
500.536795
500.834691
500.524000
502.852382
504.559453
504.864107
504.526642
506.911447
508.583110
479.546886
481.579997
483.554984
484.710755
485.614653
487.869358
489.832985
490.885419
491.641894
493.665454
495.387576
496.190173
496.675483
498.434547
499.876201
500.417293
500.727273
502.454038
503.947547
504.549335
504.875980
506.568181
507.860357
479.528351
481.176151
482.980504
484.255452
485.401940
487.344136
489.101241
490.200126
491.163235
493.003787
494.697310
495.712760
496.504750
498.016907
499.305038
499.931894
500.469865
501.991064
503.433444
504.243146
504.875612
506.259638
507.323677
478.056835
480.061031
482.036339
483.230887
484.155181
486.263852
488.038381
488.911039
489.563298
491.721337
493.644848
494.642337
495.264843
496.994116
498.341620
498.765278
498.993471
500.836749
502.505866
503.299728
503.774907
505.380969
506.584968
476.095930
478.901175
481.198634
482.214388
482.583539
485.221970
487.145591
487.673575
487.624065
490.477051
492.737640
493.580545
493.677225
495.973625
497.509195
497.607647
497.119118
499.668950
501.660674
502.281760
502.232313
504.409674
505.914860
477.283113
479.354345
481.429467
482.717998
483.684288
485.743568
487.419928
488.196513
488.798231
490.980658
492.971479
494.043860
494.724305
496.480317
497.832373
498.247173
498.455233
500.266574
501.896567
502.650826
503.093747
504.681666
505.878321
477.939345
479.743407
481.772433
483.265903
484.522201
486.336573
487.862315
488.739088
489.581629
491.493814
493.348001
494.531284
495.448790
497.007334
498.296966
498.902878
499.399204
500.851789
502.209702
502.933261
503.495738
504.845577
505.897441
477.082832
479.395182
481.741621
483.277697
484.416652
486.400981
487.953050
488.621762
489.150303
491.347580
493.364311
494.450409
495.144577
496.949647
498.375797
498.880678
499.128330
500.741521
502.094898
502.551786
502.758701
504.406932
505.687141
475.856915
479.104661
481.846042
483.267657
483.962150
486.427187
488.140730
488.498306
488.321225
491.221458
493.529567
494.391266
494.499972
496.875580
498.526327
498.776922
498.389504
500.553165
502.059067
502.153760
501.635171
503.973108
505.634399
478.493572
480.767318
483.048186
484.518492
485.636302
487.685939
489.354488
490.141814
490.739296
492.915683
494.862768
495.874012
496.511042
498.284222
499.694093
500.180711
500.382124
501.897646
503.118804
503.438123
503.540166
505.149822
506.424762
480.767846
482.483222
484.357692
485.684233
486.866458
488.833204
490.625902
491.777250
492.786333
494.630389
496.316866
497.336220
498.136027
499.638742
500.909269
501.497683
501.917571
503.161527
504.231598
504.650729
504.978457
506.271651
507.331454
481.556067
483.467775
485.261342
486.219942
486.982736
489.323883
491.458750
492.716898
493.644321
495.645640
497.324800
498.131862
498.634388
500.326529
501.675972
502.107743
502.249518
503.716222
504.872944
505.115728
505.141017
506.706549
507.955609
481.880796
484.426441
486.292663
486.798397
486.757624
489.808558
492.317383
493.492544
493.969893
496.460363
498.274224
498.793780
498.681603
500.916278
502.459645
502.625152
502.133433
504.194612
505.556972
505.497399
504.820755
507.053453
508.640219
485.470254
487.048355
488.459234
489.169915
489.802991
492.022660
494.129619
495.489664
496.518205
498.438191
500.007430
500.795977
501.310303
502.910459
504.188786
504.652808
504.843269
506.226800
507.299806
507.544329
507.561734
508.954703
510.036620
488.653753
489.520002
490.518995
491.371741
492.374726
494.055002
495.786581
497.242594
498.577643
500.158762
501.546789
502.566356
503.472230
504.708005
505.785086
506.496018
507.107454
508.098029
508.946373
509.432229
509.844356
510.683157
511.307923
490.260584
490.812402
491.586474
492.460873
493.569294
495.038657
496.592860
498.073646
499.512195
500.975204
502.287245
503.405292
504.457806
505.572251
506.566077
507.382036
508.150277
509.008144
509.759598
510.339601
510.880307
511.499276
511.907626
496.689066
497.573884
498.807502
500.061789
501.352885
502.830187
504.233965
505.434852
506.553875
507.794695
508.932244
509.867460
510.768117
511.889933
512.966729
513.869072
514.756423
515.873234
516.926922
517.747249
518.457908
519.275922
519.824156
494.219508
495.611485
497.187321
498.456952
499.616197
501.335289
502.879684
503.971178
504.886153
506.315350
507.541396
508.300963
508.938044
510.293410
511.508877
512.266024
512.908158
514.264767
515.461968
516.138640
516.618781
517.779415
518.614247
489.108559
491.956291
494.281410
495.420435
495.934867
498.471078
500.396226
501.166980
501.342330
503.494694
505.001886
505.287085
504.992188
507.239523
508.863524
509.213494
508.969081
511.207878
512.802345
513.036559
512.581526
514.867201
516.419129
482.064382
487.858806
491.141646
491.865098
490.462368
495.063699
497.617406
497.849359
496.086755
500.188554
502.216294
501.750564
499.045418
503.689527
506.021454
505.704976
503.145848
507.705732
509.963186
509.431901
506.383437
511.424434
514.022697
483.906627
486.996937
489.534589
490.737106
491.270007
493.983566
496.056924
496.842549
496.990694
499.254216
500.831311
501.052959
500.677148
503.045959
504.779133
505.109089
504.809138
507.144454
508.819296
509.032030
508.558311
511.012744
512.724263
483.716983
485.823801
487.912829
489.198452
490.203617
492.434836
494.362465
495.398300
496.098950
497.903953
499.343532
499.863368
500.145049
501.944468
503.498845
504.149439
504.530004
506.233971
507.672852
508.219702
508.505959
510.173481
511.456734
480.684931
483.425547
485.653604
486.573464
486.872091
489.781791
492.030789
492.877328
493.023067
495.468169
497.172256
497.406460
496.974636
499.581118
501.530234
502.049611
501.920560
504.188249
505.858641
506.216788
505.992609
508.216957
509.787441
475.688729
480.667694
483.415522
483.623450
481.600178
486.786236
489.697423
489.992278
488.082034
492.659272
494.967819
494.493166
491.480782
496.757677
499.512102
499.535359
497.395601
501.714718
503.971658
503.784861
501.542814
505.854882
508.156224
477.986605
480.666220
482.801530
483.620192
483.836096
486.714344
488.938136
489.753419
489.914475
492.509975
494.416372
494.839783
494.541961
497.190192
499.132938
499.633110
499.499169
501.806649
503.545484
503.983576
503.816340
506.022767
507.564339
478.370456
480.332633
482.213836
483.264614
484.066464
486.270744
488.150843
489.062152
489.707228
491.905022
493.837749
494.800078
495.395666
497.235027
498.730699
499.303633
499.643987
501.459429
503.080720
503.851136
504.319568
505.895960
507.079373
475.991358
478.807631
480.998873
481.771312
481.849604
484.691145
486.725443
487.139545
486.842255
490.052793
492.601480
493.636825
493.893526
496.151866
497.676415
497.787730
497.308129
499.927938
501.989421
502.704493
502.762555
504.845017
506.284076
471.569780
476.943882
479.820187
479.922405
477.519182
482.792712
485.396960
484.855908
481.496897
487.799002
491.383945
492.114722
490.632267
494.689486
496.605973
495.874906
492.759755
497.996562
500.885504
501.211433
499.531099
503.434500
505.512835
475.180135
478.075782
480.378403
481.253501
481.379522
484.166174
486.096601
486.410492
486.060463
489.301344
491.926661
493.048052
493.367845
495.635567
497.140407
497.221076
496.710955
499.312110
501.357442
502.055571
502.097020
504.164120
505.594529
476.658654
478.828038
480.976418
482.280646
483.223609
485.271483
486.895441
487.565928
488.074761
490.368859
492.494292
493.664939
494.416892
496.245534
497.671958
498.160854
498.422221
500.210340
501.808247
502.550154
502.989546
504.530882
505.693797
475.173929
478.314261
480.943847
482.253312
482.848802
485.319978
487.045087
487.410169
487.258753
490.127044
492.418152
493.241764
493.289673
495.805244
497.564584
497.882310
497.566978
499.881603
501.612282
502.021361
501.826671
503.961035
505.462252
471.585060
477.460466
480.903296
481.842084
480.737937
484.957027
487.113133
486.758926
484.178248
489.430661
492.347309
492.491229
490.219676
495.012437
497.423089
497.143436
494.608423
499.078917
501.358933
501.143894
498.909231
503.068503
505.300395
476.696700
479.803644
482.389135
483.669482
484.273170
486.799450
488.628831
489.118571
489.038501
491.829665
493.983832
494.678687
494.635304
497.109761
498.856817
499.165821
498.809390
501.009069
502.580638
502.821324
502.499383
504.609511
506.121436
479.735333
481.817823
483.860727
485.099566
486.061772
488.214573
490.070935
491.063552
491.803360
493.851495
495.622420
496.493573
497.044029
498.809818
500.239421
500.748816
500.965187
502.484393
503.710659
504.047895
504.163658
505.716714
506.946345
479.891838
482.589835
484.690355
485.460995
485.645712
488.533992
490.840746
491.832306
492.184224
494.693586
496.571777
497.156313
497.118946
499.361197
500.936332
501.147927
500.714868
502.774555
504.137196
504.057427
503.353231
505.687481
507.349063
478.039236
482.990407
485.523350
485.495962
483.298038
488.477969
491.512413
492.104566
490.635260
495.004554
497.341260
497.329890
495.274498
499.458751
501.525152
501.095351
498.465019
502.645219
504.515627
503.635401
500.306491
505.234998
507.786752
483.910474
486.242135
487.949156
488.488594
488.565664
491.313848
493.580098
494.684089
495.158002
497.566177
499.330242
499.920904
499.922861
502.038882
503.511631
503.750683
503.370654
505.303677
506.542958
506.447241
505.734556
507.878668
509.364374
488.045861
489.104697
490.208362
491.033898
491.924249
493.690415
495.433960
496.788928
497.976563
499.640149
501.071273
502.034715
502.833417
504.175786
505.306000
505.959198
506.451524
507.548582
508.428557
508.809241
509.059590
510.065007
510.811966
489.930097
490.541842
491.363082
492.243286
493.325264
494.795100
496.326594
497.749659
499.125765
500.586640
501.899284
502.996394
504.022419
505.160343
506.170921
506.973838
507.715587
508.592768
509.346023
509.889896
510.389383
511.048184
511.494633
496.264450
497.221234
498.472140
499.680186
500.903861
502.413589
503.834547
505.006271
506.072501
507.344823
508.490515
509.387859
510.240457
511.440421
512.580436
513.488363
514.341575
515.505122
516.562295
517.321767
517.952338
518.828708
519.424986
493.192185
495.004779
496.718743
497.862538
498.727504
500.708950
502.361781
503.347482
503.992584
505.668060
506.971378
507.578681
507.894397
509.603424
510.994866
511.672687
512.027396
513.682560
514.962327
515.448036
515.542576
517.073230
518.111757
484.966739
490.427410
493.429598
494.049579
492.631383
497.076796
499.536901
499.814420
498.137887
502.112376
504.059581
503.663020
501.082668
505.648883
507.964287
507.787022
505.388538
509.789524
511.897667
511.354050
508.335162
513.190955
515.634765
461.748047
484.013158
489.653293
488.465727
473.094480
491.652842
496.183428
494.557941
479.295426
496.858973
500.643988
497.733853
478.367805
499.704224
504.454489
502.005850
483.493662
504.013843
508.363141
505.116270
483.582245
507.150263
512.800078
479.598814
485.363749
488.606738
489.271316
487.831560
492.505887
495.144937
495.422831
493.679869
497.802346
499.829150
499.330400
496.613345
501.362905
503.832926
503.633786
501.150815
505.692708
507.903093
507.318962
504.242484
509.308482
511.940444
481.954995
484.847002
487.202755
488.241158
488.645875
491.467543
493.647567
494.479065
494.626746
496.954364
498.553092
498.739338
498.322912
500.865736
502.792731
503.301747
503.140845
505.432256
507.068535
507.317509
506.942741
509.268596
510.905134
476.888185
481.892425
484.681728
484.939540
482.957630
488.141208
491.048176
491.347118
489.419406
493.903646
496.089751
495.498745
492.413997
497.725017
500.552471
500.648327
498.553306
502.858830
505.076198
504.847208
502.572868
506.866065
509.160168
458.415376
477.206506
481.825899
479.680307
461.363095
482.834845
488.072587
486.340691
469.566577
488.973538
493.205249
489.930948
468.004122
492.257497
497.882586
496.099746
479.525675
498.369591
502.643256
500.415835
483.599013
502.540928
507.228787
474.093474
479.038060
481.734556
481.882571
479.804564
484.966107
487.846533
488.093759
486.161530
490.845481
493.290250
492.935532
490.016919
495.361928
498.165018
498.221678
496.106220
500.461661
502.764906
502.638369
500.442794
504.700457
506.951748
476.438647
479.171235
481.304332
482.058764
482.173214
485.038996
487.177437
487.787462
487.718253
490.663881
492.942811
493.715164
493.736407
496.247825
498.044574
498.405931
498.133688
500.599876
502.489326
503.058203
502.996646
505.113601
506.583461
471.596988
476.939041
479.752012
479.771083
477.309948
482.636922
485.314125
484.818174
481.476887
487.804481
491.396100
492.115204
490.632279
494.754953
496.762158
496.121367
493.065909
498.281962
501.122906
501.404669
499.695993
503.584129
505.658177
452.123036
472.925361
477.896274
475.382291
455.045970
478.170953
483.155267
479.416418
454.234636
482.459226
489.478243
488.769295
474.442686
491.485967
495.077279
491.610124
469.928835
493.749362
499.398965
498.119168
483.786576
500.432598
504.603421
470.760544
476.192981
479.124770
479.253759
476.849212
482.110171
484.674778
484.071620
480.670350
487.035009
490.709475
491.520855
490.106258
494.225510
496.200084
495.519116
492.429638
497.639897
500.481846
500.762811
499.048993
502.923626
504.988044
474.600504
477.611591
480.055618
481.110212
481.437752
484.072025
485.906833
486.237824
485.981596
489.072705
491.579399
492.596314
492.822196
495.259061
496.937388
497.177841
496.797401
499.282301
501.195813
501.777581
501.719279
503.797150
505.240101
470.667756
476.496495
479.870810
480.722997
479.541782
483.777256
485.948783
485.581036
482.987104
488.288053
491.269754
491.472977
489.252829
494.089582
496.537309
496.288197
493.796132
498.373195
500.790502
500.726680
498.608595
502.734042
504.917516
451.208170
473.468968
479.331818
478.619274
464.968032
481.726894
485.514479
482.610360
462.669289
485.235175
490.563237
488.410293
469.765014
490.966083
495.740305
493.320226
475.013213
495.361756
499.958755
497.887873
481.603592
499.925758
504.458699
472.283224
478.081296
481.424748
482.269442
481.113289
485.396111
487.664103
487.428009
484.914536
490.085346
492.875661
492.908782
490.569575
495.357860
497.794732
497.544862
495.022652
499.477188
501.726011
501.480406
499.220426
503.343655
505.553584
477.888234
480.802817
483.167193
484.215877
484.625073
487.326201
489.380251
490.104188
490.217773
492.834104
494.811108
495.415824
495.360823
497.740717
499.441992
499.743531
499.382765
501.536501
503.023755
503.123595
502.624642
504.841794
506.422084
475.924912
481.041625
483.794473
483.965235
481.892623
487.031760
489.953687
490.401367
488.817112
493.200225
495.576302
495.576896
493.533301
497.783755
499.925124
499.545162
496.955253
501.193545
503.124341
502.290309
499.006207
503.978197
506.566548
459.937697
479.485759
484.071024
481.768149
463.239249
484.742161
490.076061
488.800615
473.747928
491.637950
495.826236
493.790602
477.463959
495.914505
499.951454
497.332855
479.141138
498.874058
502.814212
499.238780
477.350986
500.924738
506.546410
480.130514
484.811547
487.140470
487.096491
484.950007
489.908877
492.766594
493.344763
491.924770
496.159366
498.402441
498.439137
496.483010
500.555361
502.558956
502.215674
499.710312
503.764993
505.534651
504.689366
501.426069
506.165943
508.551442
487.050696
488.513902
489.779824
490.502118
491.080065
493.141733
494.981385
496.195128
497.080083
498.977914
500.491976
501.329110
501.845682
503.469633
504.717017
505.256092
505.452268
506.849907
507.831935
508.045369
507.928763
509.317260
510.273166
489.486236
490.188768
491.065241
491.935933
492.966207
494.469494
495.996698
497.357886
498.651702
500.126888
501.440983
502.499798
503.474778
504.662713
505.705414
506.490544
507.188778
508.117703
508.890097
509.391978
509.827700
510.555574
511.054852
496.242120
497.089353
498.263405
499.454448
500.691950
502.129970
503.504291
504.681344
505.779948
507.003636
508.130084
509.067226
509.990629
511.158482
512.296315
513.259990
514.189185
515.313758
516.351080
517.147377
517.836497
518.638233
519.176868
493.799564
495.144092
496.649015
497.845944
498.946165
500.628497
502.148556
503.219479
504.115006
505.527367
506.741672
507.501440
508.161607
509.571379
510.861914
511.695477
512.388395
513.746620
514.916879
515.560889
516.013922
517.155787
517.980690
488.727731
491.510075
493.745699
494.797518
495.245189
497.751904
499.662839
500.419487
500.577719
502.713832
504.207096
504.487966
504.214983
506.530682
508.252752
508.705661
508.530220
510.757121
512.304840
512.491824
512.001054
514.263772
515.804414
481.692676
487.409518
490.595045
491.227120
489.756355
494.340510
496.892052
497.117877
495.341639
499.427834
501.438564
500.963050
498.276419
502.999965
505.446825
505.254485
502.782589
507.315371
509.509152
508.919624
505.829029
510.843463
513.428803
483.443550
486.483413
488.954063
490.092917
490.580561
493.283526
495.360246
496.147413
496.288003
498.534528
500.091501
500.303197
499.947907
502.388853
504.227452
504.668454
504.441707
506.762243
508.383732
508.542538
508.027288
510.453703
512.150942
483.116883
485.210603
487.278211
488.540931
489.530870
491.762744
493.701736
494.750277
495.452419
497.237227
498.650893
499.158554
499.459552
501.321492
502.967132
503.711557
504.151706
505.849251
507.246221
507.746454
507.994001
509.632211
510.899525
479.937573
482.701154
484.951450
485.886332
486.197095
489.120611
491.392385
492.267562
492.428943
494.848432
496.518567
496.736559
496.321851
498.987459
501.022280
501.629310
501.555248
503.812914
505.440667
505.752883
505.490226
507.681739
509.233781
474.816184
479.843665
482.641294
482.886698
480.892056
486.100157
489.042191
489.378317
487.499168
492.049376
494.324756
493.837805
490.846039
496.185975
499.027610
499.139308
497.054458
501.350798
503.552833
503.311372
501.026253
505.300724
507.581892
477.059171
479.779174
481.958778
482.810175
483.050965
485.953297
488.206088
489.053984
489.240794
491.835381
493.739631
494.176209
493.916506
496.634050
498.663915
499.246282
499.155029
501.432199
503.101040
503.464339
503.238692
505.409328
506.935848
477.402366
479.392493
481.300566
482.363794
483.173967
485.399754
487.302638
488.229872
488.891612
491.121433
493.095664
494.106534
494.763769
496.684674
498.273683
498.929878
499.305924
501.074702
502.597862
503.259168
503.644805
505.191823
506.372191
474.977240
477.816697
480.019130
480.778202
480.841212
483.705439
485.759592
486.171233
485.876751
489.153275
491.786254
492.901911
493.240581
495.595370
497.227248
497.436103
496.998232
499.546990
501.471645
502.033034
501.975619
504.044154
505.499791
470.531909
475.929224
478.805711
478.873327
476.433513
481.737884
484.366178
483.811828
480.439765
486.831145
490.521756
491.344067
489.949461
494.111011
496.146005
495.528682
492.470947
497.620975
500.351859
500.498639
498.679013
502.589063
504.700510
474.192923
477.097679
479.389930
480.230666
480.329438
483.141411
485.102072
485.423046
485.078492
488.378314
491.074016
492.260291
492.651666
495.015127
496.632721
496.819367
496.362784
498.909869
500.839010
501.403922
501.344369
503.401361
504.847272
475.749430
477.916203
480.045906
481.317805
482.243251
484.321672
485.993503
486.701778
487.233622
489.543834
491.679904
492.864427
493.654087
495.564248
497.096517
497.685223
498.004876
499.781376
501.325155
502.002584
502.390645
503.907730
505.063207
474.340130
477.472683
480.078205
481.352053
481.930999
484.447956
486.245730
486.678850
486.563603
489.403261
491.641235
492.420019
492.464253
495.052682
496.919863
497.342000
497.098915
499.436051
501.165604
501.572383
501.371935
503.471629
504.945825
470.819651
476.689283
480.110573
481.013868
479.889518
484.164936
486.403767
486.128878
483.588382
488.773597
491.590632
491.646467
489.337167
494.200043
496.721692
496.551623
494.100820
498.612432
500.922536
500.745278
498.538825
502.655186
504.848288
476.000125
479.109341
481.691548
482.961326
483.560946
486.117892
487.991195
488.519560
488.444293
491.166520
493.223708
493.833578
493.754748
496.280332
498.120845
498.527428
498.249606
500.496573
502.103769
502.380519
502.081162
504.167378
505.653549
479.097131
481.196816
483.265985
484.531126
485.508233
487.654334
489.494539
490.466524
491.170066
493.151094
494.841541
495.644159
496.168012
497.973376
499.480207
500.072809
500.356716
501.916701
503.167727
503.522681
503.647036
505.192978
506.413587
479.293761
482.027042
484.186917
485.024880
485.247254
488.087793
490.316787
491.232132
491.512700
493.953593
495.763473
496.290091
496.229714
498.510789
500.157400
500.444177
500.069731
502.157750
503.528280
503.445285
502.735431
505.073824
506.739543
477.465020
482.463755
485.077004
485.144733
483.004839
488.103031
491.017799
491.499080
489.936994
494.237528
496.513380
496.449242
494.369880
498.595778
500.730926
500.370420
497.792118
501.989023
503.854081
502.956062
499.610797
504.551029
507.114728
483.357730
485.730673
487.506886
488.121663
488.233887
490.915035
493.073348
494.070393
494.453527
496.793436
498.502346
499.050749
499.037148
501.183703
502.709279
503.002955
502.663975
504.611170
505.845141
505.734645
505.010645
507.162049
508.656206
487.503710
488.592551
489.745129
490.618179
491.522172
493.239166
494.898677
496.162836
497.268857
498.866994
500.247044
501.176417
501.965453
503.327435
504.493603
505.186951
505.711776
506.822960
507.701478
508.074691
508.320683
509.329233
510.079022
489.387675
490.021948
490.879286
491.792331
492.878988
494.308958
495.770081
497.112111
498.412210
499.809702
501.073160
502.139307
503.157250
504.308905
505.346419
506.181734
506.951580
507.843098
508.597704
509.138226
509.636548
510.297050
510.744466
496.104549
496.880818
497.995868
499.162272
500.387891
501.767502
503.093385
504.253970
505.356142
506.556119
507.680753
508.652211
509.622710
510.783438
511.927762
512.933688
513.917007
515.041562
516.092799
516.938766
517.677340
518.437974
518.935211
493.978141
495.096781
496.471910
497.672986
498.841938
500.378956
501.805685
502.889810
503.863986
505.180895
506.370387
507.223444
508.035798
509.339822
510.590064
511.511948
512.358013
513.624848
514.777731
515.545101
516.173421
517.141472
517.835612
489.994935
491.907912
493.786063
494.970106
495.892351
497.839942
499.498775
500.394008
501.009697
502.679362
504.039631
504.618034
504.995194
506.717302
508.219040
508.929512
509.380962
511.053487
512.441711
512.997488
513.265905
514.753098
515.866872
485.533319
488.503158
490.898576
491.982605
492.409635
495.016174
496.976419
497.644977
497.670474
499.957150
501.556939
501.808903
501.474204
503.906846
505.725690
506.164230
505.946812
508.297341
509.976005
510.249105
509.863585
512.133263
513.713667
484.701772
486.866476
489.000052
490.317141
491.327865
493.467007
495.293508
496.246991
496.879081
498.644193
500.064638
500.602541
500.929302
502.732122
504.306912
504.992176
505.393934
507.124745
508.559087
509.081526
509.332522
510.960698
512.215675
483.413785
485.195506
487.156334
488.561492
489.802030
491.799385
493.613054
494.766390
495.694043
497.278054
498.632417
499.346790
499.969332
501.529004
502.986768
503.810577
504.471256
505.933575
507.221485
507.856347
508.353744
509.705540
510.773941
480.572854
482.754053
484.888772
486.172212
487.170353
489.481400
491.511201
492.645298
493.428342
495.272155
496.768378
497.393738
497.805535
499.641584
501.249814
501.981619
502.419379
504.089108
505.456140
505.935352
506.172441
507.799743
509.062662
477.285215
480.329315
482.773204
483.810826
484.186318
487.140933
489.465641
490.435047
490.729358
493.165504
494.930064
495.356025
495.192072
497.690067
499.576135
500.092204
499.948267
502.180476
503.747324
503.942515
503.536880
505.828558
507.449784
477.638998
479.793596
481.884760
483.118420
484.078449
486.380541
488.408152
489.544508
490.375837
492.365298
494.053971
494.862882
495.411453
497.315969
498.947939
499.680549
500.104281
501.746266
503.077998
503.522548
503.734756
505.353183
506.615190
477.571584
479.296680
481.166697
482.462510
483.615997
485.609699
487.417647
488.542655
489.528904
491.438029
493.217536
494.326783
495.237527
496.917586
498.406398
499.224376
499.855867
501.261342
502.477472
503.040651
503.487621
504.831170
505.905957
475.985930
478.066995
480.072642
481.214019
482.066419
484.254581
486.081339
486.914117
487.515860
489.860818
491.995907
493.167906
493.955561
495.887702
497.472668
498.135967
498.495681
500.141702
501.470284
501.881164
502.052775
503.696654
504.983540
473.925532
476.837712
479.146957
480.040125
480.236971
483.025209
485.025618
485.458497
485.246336
488.416691
490.974920
492.027127
492.300948
494.824059
496.631824
497.033730
496.768090
499.023608
500.585554
500.714729
500.218285
502.565292
504.229702
475.274496
477.390323
479.447488
480.635287
481.501895
483.648967
485.402862
486.162162
486.720623
489.074957
491.247325
492.460354
493.282759
495.242264
496.844813
497.516084
497.878135
499.526561
500.858862
501.273590
501.443503
503.073745
504.348506
476.127783
477.933717
479.920522
481.326914
482.524214
484.420552
486.062620
487.020615
487.905715
489.850516
491.720967
492.917997
493.897264
495.632058
497.154775
497.985359
498.617730
500.028250
501.254774
501.831920
502.281415
503.589572
504.633404
475.431405
477.729715
480.015590
481.446955
482.514983
484.630992
486.374270
487.225581
487.868688
489.962514
491.822979
492.770532
493.414262
495.400050
497.078578
497.820576
498.233553
499.881207
501.230311
501.706649
501.939310
503.479898
504.679010
474.332261
477.572536
480.253393
481.550456
482.124329
484.788225
486.745278
487.349351
487.360487
490.015203
492.031518
492.631716
492.571002
495.169500
497.104630
497.615500
497.432843
499.658927
501.230410
501.459312
501.098414
503.248487
504.772752
477.108733
479.388021
481.652870
483.076719
484.155833
486.299946
488.095922
489.007826
489.660983
491.650968
493.350786
494.141078
494.663323
496.575225
498.208799
498.915945
499.292136
500.894906
502.191222
502.612832
502.801126
504.320742
505.513292
479.492293
481.246983
483.179474
484.566385
485.785569
487.730715
489.487388
490.604972
491.551184
493.247428
494.752496
495.610620
496.338040
497.937439
499.383604
500.153651
500.717280
502.037657
503.153910
503.612823
503.964238
505.235052
506.269824
480.341266
482.340532
484.280441
485.425132
486.322810
488.506775
490.434172
491.515335
492.288948
494.155512
495.692644
496.364897
496.799572
498.594809
500.112514
500.712791
500.983679
502.496165
503.654780
503.875696
503.873895
505.461250
506.728062
480.688059
483.362238
485.438221
486.234588
486.457870
489.195916
491.364082
492.269100
492.532133
494.900958
496.594701
496.982679
496.777130
499.147399
500.867352
501.198263
500.833980
502.906157
504.233901
504.106957
503.355259
505.651383
507.285667
484.335074
486.014401
487.595257
488.513266
489.279979
491.302440
493.139039
494.257188
495.090838
496.882494
498.344609
499.036925
499.502353
501.187368
502.594364
503.183624
503.466559
504.868730
505.918334
506.115939
506.092276
507.517537
508.630642
487.556077
488.491658
489.605458
490.577396
491.627310
493.191637
494.738636
496.004344
497.172799
498.628656
499.920212
500.870099
501.751883
503.035769
504.195962
504.993913
505.672533
506.688929
507.532230
507.998214
508.395717
509.247571
509.886184
489.179320
489.783891
490.643554
491.596447
492.720455
494.106042
495.516667
496.833785
498.120456
499.461946
500.682407
501.741181
502.777177
503.923361
504.977103
505.860633
506.684724
507.571297
508.327591
508.901414
509.438619
510.064112
510.478524
495.604304
496.420931
497.543852
498.670694
499.836779
501.202044
502.500851
503.604552
504.652638
505.876799
507.027236
507.993395
508.949611
510.159565
511.343987
512.355745
513.337228
514.524724
515.635292
516.508184
517.252097
518.048705
518.569690
493.175443
494.479358
495.924137
497.049788
498.072834
499.680716
501.113598
502.083189
502.898297
504.343502
505.611552
506.412836
507.107929
508.567339
509.908655
510.790617
511.537154
512.973081
514.246742
515.019928
515.581920
516.670811
517.438446
488.134538
490.849703
493.010277
493.980161
494.337435
496.776491
498.579888
499.163354
499.129294
501.416200
503.040114
503.385484
503.140125
505.526316
507.306593
507.802664
507.672821
510.007703
511.720862
512.169585
511.981939
514.005964
515.379026
481.125031
486.726769
489.834178
490.385314
488.800904
493.358425
495.794461
495.745490
493.476471
498.026765
500.283870
499.892687
497.190590
502.029363
504.535880
504.365854
501.899320
506.579410
508.997389
508.856145
506.578673
510.843918
513.086716
482.608645
485.653434
488.134302
489.263475
489.715460
492.389684
494.394352
495.044801
495.022892
497.428129
499.127602
499.429208
499.116394
501.582607
503.418877
503.850523
503.628343
506.026627
507.780337
508.160925
507.917847
510.114110
511.658361
481.849386
484.125376
486.357205
487.720558
488.758338
490.992425
492.918662
493.956907
494.663062
496.479012
497.968815
498.604587
499.022452
500.787005
502.313801
502.974657
503.369220
505.083122
506.505632
507.023399
507.279772
508.916136
510.180835
477.867891
481.213284
483.889674
485.077556
485.543278
488.489379
490.801586
491.792209
492.126470
494.455460
496.165722
496.650336
496.614900
498.872445
500.565919
500.963110
500.744863
502.990292
504.550218
504.676374
504.160566
506.570830
508.268105
471.495099
477.926413
481.469437
482.114050
480.416654
485.599432
488.610262
489.200387
487.829007
491.981610
494.235235
494.245059
492.375321
496.537359
498.745272
498.525704
496.144297
500.483378
502.542876
501.871250
498.791812
503.778980
506.393076
474.907278
478.237601
480.891585
482.056391
482.510311
485.468809
487.799803
488.812874
489.203645
491.664867
493.541498
494.184869
494.274374
496.609639
498.350140
498.772807
498.543674
500.709964
502.151972
502.150742
501.542134
503.954774
505.676172
475.954406
478.196710
480.381981
481.692975
482.698544
484.970620
486.932887
487.986569
488.767887
490.878824
492.731733
493.702925
494.380396
496.291261
497.912330
498.645260
499.047426
500.563583
501.699439
501.893374
501.892065
503.608106
504.977135
473.821589
476.809607
479.228789
480.269979
480.640837
483.429068
485.495228
486.089751
486.039209
488.998262
491.310659
492.141776
492.239213
494.886548
496.863247
497.468623
497.388826
499.351359
500.552421
500.259741
499.337787
501.965280
503.837685
469.448381
474.993980
478.091526
478.549658
476.776644
481.647365
484.206714
483.977717
481.318071
486.877121
489.991478
490.266487
488.124154
493.105958
495.793149
495.947489
494.039140
497.808337
499.389838
498.126516
494.154366
499.857339
502.808720
473.170480
476.169401
478.610109
479.672574
480.044753
482.795839
484.799994
485.328228
485.233308
488.195496
490.527193
491.372895
491.487893
494.183139
496.210578
496.853852
496.795745
498.763540
499.966408
499.678047
498.755734
501.362688
503.217304
474.672187
476.927153
479.153422
480.514590
481.533095
483.718920
485.539874
486.437070
487.104741
489.245333
491.148197
492.131386
492.813691
494.852054
496.601932
497.426437
497.881504
499.401071
500.539084
500.753332
500.768471
502.422539
503.741023
473.051939
476.359262
479.059145
480.314082
480.823993
483.617275
485.703030
486.426314
486.555591
489.159036
491.145080
491.747609
491.711704
494.366362
496.375320
496.971914
496.853355
498.988246
500.421526
500.482906
499.971561
502.208146
503.809747
469.160744
475.447098
479.006588
479.775565
478.240160
483.136157
485.820112
485.988192
484.044911
488.652973
491.105353
490.958134
488.544442
493.476764
496.131990
496.168471
494.004710
498.187363
500.192839
499.636250
496.883177
501.417913
503.813617
474.732609
478.021368
480.699323
481.942676
482.455635
485.264449
487.387272
488.156555
488.288546
490.786073
492.616108
493.065398
492.906946
495.483267
497.434864
497.980271
497.823988
499.959205
501.407860
501.486321
500.981488
503.193803
504.773871
478.044028
480.248121
482.417823
483.751379
484.776886
486.984828
488.889408
489.922237
490.649177
492.524543
494.064863
494.712172
495.133306
497.030963
498.673276
499.382142
499.738982
501.293526
502.497393
502.782079
502.844634
504.416019
505.665664
478.261356
481.138247
483.455314
484.464248
484.855819
487.594254
489.728867
490.573347
490.773638
493.140048
494.806023
495.092928
494.769862
497.322216
499.212071
499.637801
499.325127
501.473962
502.868188
502.786360
502.075646
504.410453
506.078123
476.310062
481.578632
484.420891
484.774635
483.062096
487.771010
490.446186
490.763971
489.024999
493.298808
495.418606
494.958558
492.150431
497.127459
499.676764
499.481650
496.924005
501.257839
503.194743
502.338666
499.036154
503.949258
506.501529
482.418965
484.926184
486.856776
487.646344
487.921007
490.457015
492.461966
493.330309
493.596116
495.870074
497.462610
497.797737
497.537994
499.959929
501.723700
502.147789
501.869818
503.899559
505.191382
505.119278
504.422036
506.570122
508.060295
486.690641
487.844937
489.087723
490.052583
491.013973
492.678346
494.252980
495.429408
496.453599
497.987584
499.293974
500.130860
500.853732
502.313075
503.598018
504.379434
504.964696
506.132263
507.054676
507.458988
507.724705
508.739409
509.490927
488.627526
489.303162
490.222283
491.193006
492.306319
493.708960
495.113319
496.387259
497.620284
498.960501
500.171061
501.190308
502.190942
503.391219
504.499896
505.400994
506.225418
507.163825
507.955689
508.524030
509.040783
509.709985
510.160174
494.999394
495.892292
497.036562
498.113161
499.194847
500.562907
501.838476
502.871015
503.839549
505.108042
506.289801
507.235857
508.149719
509.431135
510.660544
511.661251
512.613298
513.888520
515.068519
515.956309
516.683636
517.549709
518.116133
491.964126
493.690060
495.279238
496.276966
496.986013
498.825785
500.314470
501.106219
501.580241
503.328244
504.726028
505.402075
505.777078
507.585593
509.077993
509.849688
510.302053
512.095478
513.550595
514.262228
514.577272
515.982847
516.915877
483.850637
489.138968
491.977967
492.423330
490.800559
495.139047
497.400308
497.315161
495.079618
499.522787
501.740477
501.447947
498.878155
503.616435
506.057859
505.964256
503.628802
508.241201
510.644444
510.624762
508.477508
512.569920
514.648893
461.018522
482.733993
488.166362
486.776255
470.955092
489.679208
494.000187
491.645475
473.593507
493.875633
498.317895
495.529060
475.800087
497.687533
502.602814
500.188439
481.488190
502.476120
507.276334
505.195838
488.260092
507.337154
512.004772
478.089391
483.806223
487.028617
487.640409
486.090856
490.725066
493.226005
493.203961
490.953661
495.552391
497.863120
497.506923
494.828403
499.671548
502.170426
501.973206
499.488771
504.195959
506.649468
506.524388
504.265405
508.584109
510.874620
479.610021
482.843224
485.463584
486.649462
487.118754
489.924897
492.068318
492.868173
493.008613
495.374952
497.089267
497.494892
497.326899
499.670849
501.409530
501.800006
501.571820
503.915170
505.605449
505.888769
505.531896
507.851619
509.481726
472.623574
479.102419
482.701107
483.394228
481.720181
486.866995
489.822679
490.356536
488.927385
493.023270
495.221323
495.185028
493.275636
497.378541
499.530646
499.268089
496.872281
501.256493
503.381294
502.769594
499.730265
504.731018
507.345949
447.964156
473.231428
479.614893
478.252793
460.974820
481.850235
487.153330
486.086513
472.121428
488.884051
492.875306
491.005187
475.754769
493.251464
497.218711
494.749653
476.968392
496.629702
500.729320
497.409392
476.184846
499.397830
505.027528
469.653020
476.124982
479.718118
480.410074
478.747400
483.933348
486.932842
487.507664
486.139089
490.364137
492.712772
492.818421
491.025908
495.208258
497.420864
497.202361
494.801827
499.066515
501.012904
500.205748
497.017065
502.030374
504.685068
473.706277
476.914089
479.517361
480.688832
481.159612
484.067985
486.299460
487.140904
487.333648
490.019191
492.076312
492.788115
492.871976
495.360907
497.228405
497.756152
497.597194
499.606971
500.842233
500.598263
499.760921
502.286551
504.104871
469.359522
474.974786
478.157956
478.705166
477.020721
481.960011
484.612524
484.505801
481.929795
487.382255
490.350351
490.510628
488.300425
493.262639
495.964415
496.150928
494.256690
497.957840
499.435785
498.059658
494.001702
499.723566
502.705621
449.820226
471.047745
476.439645
474.874472
457.995986
478.061499
482.686170
479.864609
458.966625
482.721565
488.349342
486.307006
467.742980
489.173128
494.327876
492.832919
477.893452
494.603902
497.602732
492.876490
466.985837
494.578357
501.162313
468.738854
474.350708
477.538557
478.094679
476.408009
481.313419
483.912210
483.744702
481.122703
486.579966
489.558637
489.715704
487.507949
492.533835
495.307565
495.549661
493.687638
497.391413
498.865239
497.490218
493.431951
499.124955
502.084320
472.515879
475.689917
478.292083
479.488928
479.973038
482.793126
484.893613
485.575258
485.620635
488.366392
490.461011
491.127164
491.138830
493.835929
495.903581
496.574672
496.505135
498.501896
499.724051
499.504053
498.708621
501.129437
502.875492
468.079449
474.356290
477.905288
478.663526
477.128922
482.073228
484.809865
485.017302
483.102104
487.741750
490.223694
490.106086
487.726601
492.701072
495.407517
495.496238
493.356383
497.478928
499.377553
498.691513
495.836668
500.409980
502.854499
446.716761
470.982731
477.201188
476.001553
459.556100
479.471552
484.325692
482.503348
465.823814
485.159433
489.561391
486.996582
468.018141
489.489379
494.536072
492.620614
475.910479
494.619178
498.552961
495.602475
476.518539
497.428473
502.535897
469.748642
476.005807
479.530894
480.273664
478.735275
483.682019
486.442790
486.690257
484.782497
489.309451
491.637900
491.372959
488.873175
493.772383
496.416636
496.443925
494.263573
498.419816
500.379698
499.758575
496.947341
501.493605
503.908016
475.873009
478.989486
481.530248
482.695243
483.181733
485.990735
488.152178
488.982682
489.154320
491.563140
493.271753
493.598045
493.332540
495.910799
497.861367
498.374125
498.156879
500.303288
501.718220
501.702693
501.084388
503.363959
504.996488
473.860967
479.306773
482.357398
482.871967
481.268563
486.048249
488.752306
489.051626
487.283806
491.576683
493.710653
493.231717
490.412965
495.465234
498.105308
497.972066
495.459173
499.845260
501.831901
501.010452
497.742360
502.693242
505.279233
457.020430
477.678623
482.768775
481.177951
464.981550
484.210935
488.908832
487.267981
471.540922
489.743563
493.679511
490.607992
470.066398
492.786409
497.908551
495.577881
477.085061
497.403169
501.514362
498.036452
476.363856
499.750392
505.332705
478.207214
483.202468
485.826934
486.135624
484.449034
488.970403
491.504638
491.830979
490.160172
494.323133
496.375439
495.982559
493.283815
498.166024
500.658791
500.546557
498.114815
502.352622
504.232109
503.459509
500.259781
504.977404
507.350233
485.421090
487.007222
488.433662
489.322706
490.018293
491.962815
493.636738
494.685003
495.418314
497.209876
498.602483
499.280345
499.659422
501.490623
502.955397
503.651913
503.955701
505.458019
506.517356
506.786454
506.708031
508.105142
509.060944
487.944451
488.717796
489.698947
490.669783
491.747790
493.195612
494.612518
495.845579
497.017717
498.393221
499.618720
500.602968
501.553652
502.834426
504.004823
504.909723
505.709292
506.723832
507.561793
508.113108
508.583045
509.326313
509.829486
494.822497
495.611726
496.683491
497.740296
498.823335
500.097216
501.299259
502.315620
503.308227
504.519891
505.681443
506.669149
507.652259
508.889044
510.093749
511.128204
512.149929
513.401608
514.585981
515.529442
516.329406
517.159337
517.693711
492.398622
493.672546
495.062630
496.114174
497.049981
498.563679
499.892181
500.758363
501.504491
502.948144
504.243140
505.070175
505.788237
507.276942
508.638842
509.533991
510.311437
511.823247
513.189738
514.047117
514.671406
515.794930
516.576324
487.365801
490.047298
492.148707
493.038851
493.302503
495.644901
497.330920
497.781021
497.650916
499.959312
501.635834
502.011432
501.780716
504.202263
506.001571
506.491501
506.373652
508.807772
510.645565
511.201359
511.087835
513.147745
514.533652
480.359674
485.928363
488.980065
489.455134
487.779249
492.247050
494.561885
494.358941
491.967986
496.565301
498.893903
498.531649
495.830937
500.710279
503.231334
503.034101
500.554722
505.354531
507.918952
507.898385
505.702028
510.001295
512.254823
481.827136
484.853327
487.301308
488.382618
488.771455
491.371537
493.275704
493.806364
493.696250
496.121998
497.868403
498.192968
497.884411
500.369666
502.205528
502.611683
502.384985
504.871619
506.742570
507.223740
507.048866
509.276725
510.831674
481.043311
483.321612
485.554853
486.912422
487.927467
490.113015
491.971059
492.936546
493.591253
495.401680
496.905764
497.552478
497.972148
499.731547
501.239387
501.873326
502.263516
504.030829
505.530233
506.116532
506.420233
508.081109
509.355126
477.035383
480.405428
483.120267
484.348531
484.836084
487.759041
490.032858
490.991263
491.302825
493.607105
495.303566
495.785954
495.747018
497.977188
499.632557
499.993077
499.759416
502.033767
503.638716
503.803624
503.313546
505.738367
507.441821
470.641686
477.115300
480.725578
481.448132
479.812284
484.992876
487.990614
488.580481
487.208654
491.320288
493.535765
493.528918
491.651020
495.771414
497.933072
497.672852
495.265744
499.617066
501.694738
501.033485
497.957689
502.947828
505.563707
474.052097
477.427771
480.157423
481.411112
481.940151
484.928621
487.277817
488.312697
488.708489
491.124482
492.942847
493.544047
493.608357
495.915105
497.633685
498.040323
497.796128
499.950633
501.373938
501.348510
500.718696
503.120621
504.838527
475.100183
477.387824
479.651114
481.056099
482.147591
484.475522
486.486138
487.587230
488.383204
490.434797
492.197955
493.092212
493.725953
495.630547
497.271480
498.031108
498.439827
499.918519
500.991276
501.119555
501.068238
502.760937
504.122902
472.964707
475.999805
478.500838
479.644664
480.116092
482.976163
485.116761
485.792822
485.778991
488.649728
490.826799
491.538969
491.571410
494.236707
496.279341
496.961230
496.917244
498.812432
499.901894
499.499635
498.497772
501.094358
502.959965
468.590694
474.182970
477.361508
477.926131
476.264916
481.213596
483.865580
483.749170
481.154328
486.596630
489.539897
489.665349
487.439585
492.456587
495.238952
495.503304
493.655931
497.330944
498.766331
497.363629
493.290397
498.961873
501.909348
472.327790
475.360837
477.864281
479.013156
479.482596
482.321648
484.428190
485.065942
485.024152
487.895756
490.077704
490.788001
490.828627
493.544738
495.648443
496.378354
496.358683
498.249642
499.322510
498.903868
497.886715
500.459203
502.308475
473.849138
476.121427
478.385104
479.804977
480.901161
483.179937
485.111631
486.118163
486.836767
488.909945
490.688901
491.557571
492.174824
494.215411
496.010026
496.885276
497.354172
498.815147
499.849249
499.951543
499.883326
501.509594
502.826833
472.244632
475.553334
478.267566
479.556598
480.126671
483.015560
485.223203
486.070166
486.265404
488.803707
490.671540
491.168614
491.071064
493.716027
495.747688
496.370975
496.252960
498.340395
499.687340
499.646995
499.057332
501.283181
502.895744
468.351478
474.630087
478.191782
478.980445
477.491300
482.479411
485.285928
485.585896
483.725042
488.259492
490.594390
490.349689
487.879912
492.800955
495.470925
495.525625
493.361384
497.507682
499.442551
498.794313
495.966022
500.509913
502.928384
473.880722
477.171192
479.860331
481.127817
481.682890
484.561256
486.772849
487.633575
487.817574
490.269073
492.018234
492.398714
492.202527
494.775757
496.745366
497.312448
497.164627
499.282717
500.689715
500.712300
500.163023
502.378457
503.971931
477.128374
479.351946
481.553764
482.926133
483.992798
486.241267
488.186965
489.256543
489.999652
491.854173
493.355974
493.969155
494.376033
496.286877
497.959899
498.703150
499.084689
500.644909
501.840363
502.110669
502.160816
503.727518
504.976537
477.276817
480.193994
482.567483
483.633107
484.067606
486.818572
488.949267
489.781404
489.967062
492.330312
493.991590
494.272667
493.955360
496.540281
498.478409
498.955807
498.686690
500.861004
502.275413
502.215908
501.521047
503.843549
505.497350
475.275538
480.599597
483.513638
483.935007
482.267090
486.967528
489.608660
489.882523
488.107878
492.390984
494.527305
494.079029
491.289151
496.314224
498.925454
498.795386
496.296119
500.667741
502.643126
501.834207
498.569375
503.463514
505.993315
481.391163
483.943337
485.935302
486.781860
487.090216
489.616453
491.585826
492.411091
492.646343
494.925546
496.536269
496.891483
496.659968
499.131107
500.955767
501.444070
501.225412
503.301086
504.637683
504.613284
503.950807
506.092687
507.568591
485.681806
486.866224
488.152308
489.158094
490.143117
491.800897
493.347734
494.491983
495.495603
497.031195
498.352006
499.211260
499.966784
501.472323
502.811978
503.651723
504.292984
505.508538
506.475156
506.921238
507.216593
508.236224
508.983284
487.624675
488.321031
489.271375
490.273740
491.406251
492.804794
494.187173
495.436189
496.654422
497.995398
499.218805
500.261355
501.295861
502.540356
503.700151
504.655354
505.532577
506.518812
507.354363
507.961296
508.505083
509.184919
509.637196
494.569019
495.291166
496.306835
497.336976
498.400250
499.603851
500.741057
501.724120
502.710688
503.897311
505.057038
506.074019
507.094689
508.312502
509.500020
510.543847
511.594819
512.847028
514.047537
515.030372
515.872995
516.693832
517.216075
492.456104
493.511440
494.774399
495.824620
496.817453
498.171913
499.387037
500.243969
501.057866
502.399558
503.668032
504.575230
505.425188
506.798899
508.094001
509.025501
509.909729
511.343177
512.697893
513.639007
514.389970
515.419840
516.137052
488.499947
490.333688
492.081258
493.090842
493.810004
495.573957
496.982266
497.547088
497.889724
499.686397
501.212158
501.850716
502.226472
504.056921
505.607517
506.263133
506.672908
508.607673
510.299492
511.095492
511.522727
513.069547
514.199938
484.058602
486.938605
489.201493
490.104770
490.308218
492.761009
494.454302
494.694838
494.280602
496.857637
498.710453
499.010371
498.596327
501.201812
503.075004
503.379670
502.983696
505.730428
507.806136
508.369006
508.173524
510.488067
512.075254
483.168719
485.285831
487.343405
488.552008
489.421099
491.418304
493.025776
493.675841
494.051022
495.938946
497.512350
498.097176
498.403796
500.281476
501.865128
502.456207
502.784006
504.758410
506.484509
507.236377
507.635837
509.316171
510.584095
481.804074
483.592421
485.560042
486.959990
488.160640
490.055898
491.721367
492.710028
493.518083
495.110436
496.512287
497.255366
497.881625
499.435853
500.850969
501.598689
502.225737
503.818389
505.284030
506.066951
506.661204
508.057364
509.140764
478.880884
481.127075
483.358661
484.752370
485.826347
488.066557
490.002901
491.078117
491.834564
493.613291
495.076816
495.711408
496.138216
497.898536
499.407287
500.040243
500.423164
502.171116
503.645951
504.208521
504.496121
506.151628
507.426139
475.520173
478.680841
481.293604
482.540958
483.113587
486.000307
488.269065
489.261060
489.612382
491.911493
493.576041
493.992163
493.866437
496.225106
497.975841
498.372893
498.133833
500.430058
502.057573
502.279374
501.878428
504.179136
505.805679
475.883374
478.146725
480.412331
481.856642
483.001154
485.336225
487.386053
488.583000
489.453910
491.325797
492.879975
493.612517
494.132262
495.960861
497.532546
498.220250
498.600855
500.231604
501.533024
501.928668
502.095618
503.695519
504.953405
475.824144
477.650730
479.691928
481.196227
482.539742
484.632441
486.534467
487.777707
488.822334
490.584402
492.155305
493.097180
493.918696
495.595529
497.139220
498.030793
498.692080
500.009241
501.081472
501.498901
501.836717
503.139715
504.206778
474.226027
476.415618
478.603374
479.977590
481.061371
483.371669
485.350276
486.401085
487.150629
489.240993
491.032513
491.917499
492.543317
494.553130
496.323857
497.207927
497.706569
499.157007
500.203278
500.354541
500.339070
501.939822
503.228764
472.150464
475.180414
477.677551
478.827657
479.313063
482.204713
484.393061
485.152807
485.243860
487.999746
490.083358
490.747153
490.774215
493.457558
495.548377
496.290909
496.301601
498.222545
499.384268
499.165664
498.409274
500.738423
502.423942
473.553010
475.746822
477.941350
479.322256
480.408361
482.712402
484.679495
485.718469
486.461234
488.553528
490.348872
491.237667
491.876757
493.921822
495.734156
496.649550
497.157790
498.590452
499.601266
499.711906
499.662962
501.246674
502.529798
474.470966
476.308001
478.366162
479.889119
481.243155
483.324850
485.204560
486.423756
487.453706
489.223271
490.800496
491.740209
492.577416
494.334484
495.973297
496.936167
497.620474
498.894333
499.885078
500.210828
500.473991
501.745707
502.804660
473.835950
476.118817
478.415776
479.898825
481.074135
483.396331
485.417932
486.582198
487.429648
489.326434
490.889663
491.596383
492.106901
494.082366
495.819890
496.629570
497.053488
498.597416
499.752339
499.987200
500.021992
501.584404
502.838151
472.764979
475.953783
478.610582
479.919225
480.556639
483.438959
485.696320
486.671429
487.001118
489.361012
491.042788
491.406041
491.217339
493.802177
495.777449
496.334750
496.158529
498.302318
499.706147
499.689017
499.082948
501.348066
502.974942
475.427325
477.694183
479.966247
481.423336
482.574037
484.871816
486.875679
488.026688
488.847820
490.685403
492.171304
492.799171
493.237257
495.148332
496.825757
497.583603
497.981619
499.545566
500.744226
501.023084
501.085401
502.650430
503.898322
477.649885
479.447426
481.446884
482.912789
484.214646
486.238656
488.080002
489.281667
490.271651
491.914652
493.329622
494.110785
494.805721
496.438254
497.954627
498.801919
499.421405
500.751219
501.847424
502.274768
502.599594
503.864834
504.901406
478.316942
480.426544
482.503951
483.783183
484.784022
486.972403
488.868833
489.901826
490.623417
492.502112
494.041893
494.701021
495.140377
497.015670
498.645303
499.363965
499.736109
501.294214
502.495793
502.782041
502.840436
504.376068
505.595350
478.511487
481.361638
483.627309
484.599754
484.955927
487.630329
489.685969
490.452856
490.582696
493.024550
494.782631
495.192984
495.004292
497.500792
499.368979
499.853545
499.633998
501.764562
503.172889
503.182930
502.578849
504.765074
506.312048
482.227976
484.030760
485.764493
486.822641
487.676768
489.658427
491.397539
492.399394
493.143058
494.967942
496.484709
497.218544
497.733113
499.529987
501.072770
501.803227
502.216281
503.704088
504.847201
505.163400
505.239114
506.621378
507.683763
485.534510
486.545603
487.763859
488.832229
489.936711
491.481236
492.963118
494.151840
495.267742
496.733622
498.063034
499.059439
500.003429
501.383635
502.659279
503.577455
504.368845
505.478899
506.413813
506.971810
507.435798
508.288294
508.911856
487.200641
487.857336
488.794037
489.819902
490.984743
492.359854
493.723434
494.984961
496.236278
497.581249
498.832495
499.939771
501.041922
502.277068
503.434664
504.425708
505.352790
506.333230
507.178703
507.832778
508.425077
509.068551
509.485181
493.994715
494.759881
495.787126
496.779885
497.784365
498.977715
500.084128
500.994391
501.911930
503.141722
504.343738
505.351391
506.341476
507.603373
508.811309
509.817063
510.819419
512.129523
513.382449
514.365739
515.189727
516.063528
516.630866
491.586354
492.826392
494.156062
495.120610
495.952417
497.384409
498.590277
499.277688
499.866997
501.398274
502.787242
503.627099
504.313609
505.863576
507.234260
508.043367
508.724777
510.374676
511.874044
512.778741
513.406177
514.617561
515.463660
486.597436
489.222163
491.231840
491.981915
492.063421
494.355981
495.873499
495.957542
495.375629
498.044028
499.960128
500.307339
499.884288
502.523994
504.367577
504.613157
504.106048
506.980480
509.125071
509.723012
509.499327
511.801839
513.339992
479.681415
485.152331
488.075988
488.339117
486.298579
490.866876
492.989361
492.140944
488.516455
494.232749
497.033457
496.537169
493.174313
498.735114
501.396626
500.701090
497.023228
503.086519
506.234604
506.207568
503.534478
508.475780
511.016919
481.229181
484.161703
486.491448
487.431333
487.647188
490.190295
491.914511
492.069270
491.496321
494.263668
496.221772
496.483284
495.956528
498.670997
500.571030
500.747081
500.142736
503.090455
505.297434
505.855077
505.594019
508.051162
509.741612
480.706931
482.813987
484.898771
486.167582
487.114729
489.184599
490.882835
491.646215
492.121704
493.976464
495.504077
496.065730
496.368478
498.242655
499.824051
500.407994
500.724323
502.683618
504.392339
505.125646
505.515605
507.203240
508.482501
477.316488
480.225079
482.666910
483.845498
484.392837
487.103095
489.187186
490.003558
490.214441
492.456559
494.052875
494.326819
494.029517
496.497796
498.327169
498.727506
498.488976
500.939288
502.769054
503.210208
503.011987
505.242836
506.809948
471.945136
477.286624
480.431911
481.169875
479.893459
484.593927
487.330316
487.799290
486.363796
490.359346
492.386886
491.985724
489.393667
494.189037
496.684015
496.497209
494.020820
498.656265
501.036245
500.845015
498.544121
502.850534
505.145521
474.300263
477.234417
479.724694
480.972969
481.613877
484.446240
486.682193
487.669122
488.030332
490.344390
492.002117
492.362386
492.157926
494.680711
496.572642
497.051153
496.838486
499.158176
500.807837
501.097883
500.794989
502.946678
504.472969
474.685490
476.850240
479.039956
480.454408
481.594656
483.918853
485.946015
487.104321
487.943825
489.873906
491.478392
492.222250
492.748881
494.689299
496.391932
497.203007
497.671083
499.269513
500.540381
500.956217
501.157150
502.663444
503.847229
472.213097
475.254718
477.766516
478.939915
479.456131
482.395245
484.663244
485.556674
485.787482
488.383706
490.315921
490.889095
490.866902
493.488166
495.531666
496.249607
496.278597
498.289544
499.633478
499.711977
499.285594
501.370381
502.875077
467.657539
473.339851
476.567433
477.166317
475.533355
480.624373
483.491570
483.796292
481.933467
486.645653
489.184517
489.158630
486.940620
491.827554
494.567918
494.859041
493.106546
496.881614
498.646350
498.072449
495.567964
499.731341
501.980787
471.508123
474.560039
477.082492
478.263760
478.785517
481.728950
484.003167
484.906815
485.149581
487.751983
489.690071
490.272315
490.265937
492.912171
494.982182
495.717315
495.742872
497.720627
499.008650
499.021027
498.542010
500.619586
502.131021
473.235510
475.437565
477.661364
479.100036
480.258276
482.597076
484.644744
485.835476
486.711371
488.646297
490.254181
491.009630
491.563785
493.555705
495.315565
496.166839
496.631779
498.151148
499.288732
499.538717
499.598152
501.120444
502.340637
472.009322
475.057414
477.631488
478.934216
479.617438
482.485172
484.772720
485.844179
486.309351
488.596364
490.235815
490.600021
490.428017
493.029570
495.013706
495.566093
495.366025
497.530931
498.930627
498.880617
498.223637
500.529205
502.179648
468.691973
474.313076
477.609661
478.438038
477.239001
482.007809
484.848971
485.496049
484.334397
488.191989
490.163863
489.761819
487.208849
492.099858
494.711382
494.636228
492.227709
496.586033
498.581187
497.817391
494.671412
499.543127
502.102837
473.553073
476.587665
479.138274
480.413608
481.066854
483.898543
486.151680
487.191338
487.622250
489.871301
491.466422
491.783093
491.561023
494.105409
496.030203
496.529418
496.299825
498.479842
499.912277
499.890297
499.249447
501.565753
503.220024
476.311456
478.483715
480.655546
482.037793
483.136543
485.389374
487.356101
488.475969
489.279071
491.148589
492.679148
493.353079
493.820118
495.693993
497.324567
498.050464
498.434772
500.003173
501.219457
501.524024
501.604658
503.153132
504.382939
476.095968
479.094033
481.519936
482.611759
483.054929
485.822025
487.940698
488.716325
488.825161
491.371691
493.229377
493.731463
493.642925
496.095574
497.947764
498.448238
498.272703
500.396946
501.833846
501.912376
501.413226
503.557135
505.089522
473.755602
479.330215
482.366027
482.824187
481.133087
485.874415
488.478609
488.585244
486.467313
491.219985
493.713121
493.663516
491.465808
496.043696
498.477706
498.420424
496.207980
500.360960
502.339555
501.804622
499.120323
503.455834
505.727425
480.037738
482.701381
484.774892
485.660236
485.976014
488.515863
490.459457
491.203291
491.345121
493.831349
495.674664
496.282459
496.304756
498.665630
500.427344
500.963184
500.860571
502.899932
504.274647
504.407902
503.956586
505.917496
507.266957
484.441990
485.673821
487.008974
488.048345
489.050395
490.717102
492.255654
493.377293
494.377190
496.011152
497.464849
498.464799
499.338071
500.852658
502.199020
503.078035
503.776723
505.017436
506.032569
506.561353
506.932488
507.912520
508.618981
486.436292
487.160007
488.145588
489.176803
490.327608
491.735336
493.117883
494.366394
495.604117
497.010569
498.325202
499.463867
500.576894
501.860426
503.051563
504.045088
504.965566
505.991057
506.875995
507.539104
508.123704
508.802385
509.245791
493.350883
494.198687
495.260489
496.220450
497.159909
498.382926
499.486055
500.330508
501.165221
502.471542
503.727221
504.715567
505.649397
506.983774
508.223149
509.179186
510.097954
511.476979
512.769710
513.722291
514.487030
515.426106
516.043587
490.347447
492.010352
493.491217
494.332522
494.846382
496.552291
497.826368
498.292450
498.442456
500.399833
501.980464
502.681017
502.979105
504.934004
506.454856
507.069482
507.302609
509.388167
511.079858
511.860936
512.149121
513.727079
514.773125
482.327837
487.499069
490.172115
490.348731
488.290251
492.660467
494.640809
493.802908
490.254123
495.860139
498.616177
498.228004
495.009488
500.460633
503.044069
502.414656
498.843967
504.776388
507.820903
507.818582
505.201418
509.976242
512.372887
459.771970
481.180174
486.364059
484.476449
466.934133
486.923393
490.983601
486.925619
461.920157
488.968299
494.803969
491.493466
467.658857
493.705128
499.170607
495.301862
469.419812
497.693897
504.093673
501.750613
481.519560
504.162212
509.623960
476.807782
482.350553
485.375517
485.730694
483.774376
488.434486
490.640381
489.853621
486.275251
492.008763
494.813910
494.305500
490.932156
496.506899
499.177089
498.462452
494.756140
500.813208
503.950893
503.895442
501.206062
506.181180
508.761329
478.752572
481.663091
484.044822
485.105641
485.485030
488.094862
489.967077
490.411149
490.197792
492.705709
494.489847
494.750223
494.328081
496.935934
498.812588
499.094302
498.664227
501.386083
503.431985
503.949590
503.731285
506.084923
507.720465
473.237577
478.527302
481.614624
482.296245
480.950617
485.548308
488.142658
488.437975
486.851441
490.847051
492.879688
492.431199
489.774161
494.598681
497.109258
496.893260
494.395351
499.138630
501.648554
501.559944
499.326196
503.666370
505.974754
453.768724
473.619139
478.845188
477.735645
462.903814
481.172737
485.813614
484.536870
470.561459
487.044086
490.679832
487.797027
468.512374
489.981020
494.850540
492.446098
473.864899
494.655599
499.363260
497.192461
480.206431
499.312878
504.031992
470.193957
475.514276
478.658233
479.419898
478.180476
482.915992
485.685507
486.184434
484.778705
488.825532
490.900040
490.534986
487.977497
492.839158
495.407733
495.290384
492.851823
497.445209
499.768175
499.542723
497.222228
501.471125
503.726155
472.673793
475.653686
478.157887
479.386286
479.986552
482.884202
485.147149
486.102399
486.410728
488.859629
490.642512
491.097851
490.977380
493.554271
495.529780
496.136592
496.057653
498.247064
499.783040
500.018598
499.691429
501.788416
503.277202
467.696210
473.372736
476.608827
477.233627
475.631726
480.733999
483.622041
483.968211
482.140334
486.799650
489.276499
489.204207
486.948071
491.794260
494.489511
494.739480
492.976029
496.824321
498.705609
498.267398
495.869659
500.005042
502.212715
447.571493
469.264521
474.796289
473.296755
456.313479
476.805382
481.861574
480.133972
463.402990
482.998829
487.572854
485.286423
467.150834
487.949723
492.988867
491.559484
476.942827
493.626902
497.203224
494.636861
477.714206
496.405821
501.013963
466.990661
472.676886
475.918014
476.543315
474.942657
480.051267
482.953698
483.322854
481.520746
486.192459
488.681816
488.626191
486.389690
491.256124
493.968792
494.227147
492.452907
496.258299
498.071998
497.552415
495.088182
499.227329
501.451287
471.188101
474.222866
476.758414
477.999035
478.610079
481.528523
483.832577
484.855046
485.243000
487.694465
489.487019
489.969185
489.885881
492.502290
494.514958
495.146142
495.055076
497.137912
498.506332
498.519842
497.975795
500.157885
501.725059
467.670848
473.253820
476.514615
477.322741
476.119993
480.903610
483.766322
484.438425
483.310490
487.217805
489.249796
488.908919
486.405384
491.320263
493.949144
493.895893
491.505479
495.851015
497.834124
497.072622
493.934484
498.790845
501.337594
449.293871
470.401214
475.927241
474.918281
460.177827
478.522233
483.335977
482.456753
469.779127
485.176426
488.620193
485.755073
466.565228
488.070436
493.018889
490.766240
472.673234
492.697215
496.817519
493.485912
472.444502
495.314861
500.841640
469.169808
474.740894
477.978664
478.758530
477.524209
482.266337
485.088427
485.722477
484.558626
488.441445
490.447318
490.076603
487.537489
492.401480
494.974244
494.868110
492.445114
496.808602
498.822165
498.081386
494.952425
499.824271
502.379551
474.167743
477.181676
479.669868
480.857079
481.413902
484.226210
486.429522
487.357978
487.653858
490.083139
491.846277
492.291231
492.160175
494.660359
496.541120
497.033869
496.830596
498.990684
500.440111
500.485485
499.930010
502.166839
503.762846
471.397949
477.076951
480.242281
480.804959
479.200782
484.034929
486.723617
486.890070
484.818410
489.605926
492.127894
492.090071
489.901425
494.502674
496.956930
496.898400
494.683252
498.863933
500.874091
500.353975
497.687711
502.071097
504.386575
453.229893
475.075908
480.473680
478.938060
462.506618
482.011280
486.652467
484.527482
466.610901
487.224551
492.002875
489.899893
472.473218
492.341676
496.925544
494.850119
478.011540
496.816287
500.831882
498.117382
479.800687
499.877180
504.720100
475.444962
480.727966
483.517553
483.896303
482.205916
486.776499
489.268270
489.415057
487.406346
492.103396
494.601438
494.700318
492.673700
497.142845
499.489600
499.495719
497.404581
501.464456
503.399341
502.967678
500.402473
504.549226
506.642569
482.950941
484.629792
486.144538
487.094069
487.821369
489.786301
491.446519
492.451888
493.162583
495.141269
496.765473
497.692521
498.303294
500.135004
501.614971
502.394604
502.824264
504.368648
505.518448
505.948134
506.036965
507.342508
508.219548
485.561974
486.381578
487.421382
488.443758
489.557978
491.024614
492.442052
493.674837
494.880959
496.370882
497.751894
498.903272
499.997727
501.352135
502.585196
503.568103
504.456867
505.549371
506.481287
507.139540
507.691513
508.434679
508.922185
493.153950
493.913162
494.934084
495.921754
496.917903
498.094257
499.180032
500.076433
500.995445
502.243676
503.476654
504.520465
505.539373
506.810959
508.013648
509.005919
509.985134
511.258132
512.466515
513.408470
514.200906
515.055191
515.612870
490.763691
491.993838
493.315739
494.277945
495.103851
496.514944
497.694415
498.363114
498.951655
500.504839
501.932851
502.818492
503.540289
505.098052
506.460741
507.255768
507.913104
509.520015
510.967001
511.822309
512.412771
513.605429
514.444523
485.800119
488.406919
490.406229
491.159633
491.241241
493.505084
494.985224
495.041386
494.454149
497.149780
499.117120
499.526272
499.151367
501.793617
503.623749
503.856062
503.326516
506.148135
508.227369
508.763327
508.494105
510.780401
512.315723
478.885399
484.332077
487.246263
487.521520
485.491132
490.024326
492.100657
491.216746
487.581837
493.328393
496.187323
495.764011
492.461298
498.018405
500.663595
499.959271
496.265605
502.269400
505.343856
505.247013
502.522287
507.451584
509.993612
480.362951
483.286258
485.620055
486.579053
486.807393
489.326701
491.012250
491.134592
490.551145
493.341814
495.347445
495.667376
495.188238
497.911043
499.807807
499.981890
499.364707
502.265579
504.410841
504.909268
504.605138
507.048173
508.737027
479.747928
481.863482
483.970544
485.269912
486.236517
488.294287
489.962750
490.697306
491.160525
493.029835
494.589139
495.187666
495.522309
497.416680
499.012407
499.606490
499.918881
501.847165
503.511416
504.201520
504.559834
506.233616
507.509149
476.275891
479.207589
481.689410
482.913749
483.492257
486.196582
488.253949
489.040658
489.234564
491.485929
493.102067
493.394429
493.114993
495.612491
497.472094
497.896789
497.667128
500.098633
501.898213
502.310601
502.091198
504.311414
505.874849
470.851450
476.225062
479.421861
480.217595
478.983808
483.681224
486.392734
486.832070
485.376705
489.381565
491.423649
491.029696
488.443976
493.271818
495.802887
495.647290
493.189777
497.815399
500.178795
499.973914
497.663116
501.963646
504.255699
473.193547
476.157857
478.698106
480.002654
480.686122
483.525836
485.749048
486.718533
487.069975
489.393065
491.064992
491.435220
491.238104
493.777598
495.687466
496.183014
495.984406
498.308859
499.964145
500.262915
499.965955
502.115701
503.637992
473.591302
475.780348
478.013036
479.478184
480.659208
482.997613
485.023577
486.178683
487.021513
488.965870
490.591587
491.356820
491.895472
493.830515
495.520523
496.322868
496.793696
498.410953
499.714338
500.168014
500.395269
501.900257
503.075143
471.145405
474.204177
476.750473
477.969259
478.525139
481.478032
483.749776
484.650478
484.896861
487.516443
489.482903
490.095830
490.095867
492.687650
494.684388
495.364425
495.381687
497.424132
498.827713
498.976414
498.600698
500.677656
502.163104
466.622215
472.312289
475.562257
476.197629
474.600735
479.699672
482.570984
482.889555
481.052512
485.797885
488.385077
488.417830
486.236530
491.075572
493.745176
493.977773
492.200598
496.014103
497.853447
497.370117
494.935577
499.080475
501.301115
470.505879
473.552736
476.077197
477.272998
477.813655
480.764319
483.046298
483.967637
484.241562
486.888388
488.884983
489.529214
489.556789
492.168071
494.176433
494.858523
494.861491
496.864824
498.210421
498.293403
497.866794
499.938612
501.432045
472.275057
474.452044
476.649526
478.074599
479.231304
481.573847
483.630820
484.839903
485.750166
487.742819
489.423446
490.249444
490.842752
492.814980
494.528578
495.339220
495.785414
497.313058
498.480542
498.770254
498.860030
500.385827
501.600132
471.095392
474.091545
476.607533
477.869134
478.532066
481.398777
483.694678
484.781712
485.281703
487.643510
489.377429
489.832496
489.716493
492.305727
494.251354
494.772485
494.557232
496.715651
498.121770
498.087008
497.444205
499.756750
501.408398
467.790499
473.338763
476.557326
477.328901
476.099031
480.865599
483.715280
484.375768
483.247913
487.195920
489.281004
488.989517
486.511610
491.391901
493.968514
493.869741
491.451973
495.796540
497.786872
497.027373
493.888196
498.768038
501.331449
472.558080
475.540013
478.028803
479.256580
479.884856
482.717056
484.983351
486.044481
486.518643
488.855537
490.560399
490.983347
490.832852
493.381960
495.286023
495.770284
495.536333
497.711797
499.147901
499.138133
498.509519
500.831596
502.486393
475.190735
477.337416
479.475083
480.828532
481.914028
484.175616
486.163447
487.313371
488.166402
490.120536
491.755061
492.529539
493.065526
494.953993
496.575242
497.295399
497.684280
499.262574
500.500863
500.837919
500.944720
502.494211
503.716783
474.863401
477.857880
480.273477
481.352471
481.791852
484.578606
486.726863
487.537110
487.697239
490.329956
492.292992
492.898965
492.884596
495.352443
497.198813
497.701327
497.541563
499.688617
501.167190
501.304475
500.851938
502.986776
504.499467
472.447765
478.033365
481.074566
481.530323
479.840893
484.611551
487.251288
487.393399
485.323907
490.164342
492.763890
492.821939
490.705748
495.294818
497.723676
497.675180
495.488895
499.672412
501.705528
501.249254
498.631006
502.945801
505.187303
478.708202
481.383516
483.468026
484.360470
484.687473
487.255848
489.233561
490.014181
490.205393
492.768218
494.702870
495.402440
495.494613
497.877124
499.645013
500.195953
500.122200
502.198137
503.627553
503.830526
503.433600
505.389226
506.720068
483.112079
484.352726
485.699012
486.750518
487.769694
489.462248
491.030703
492.188149
493.236485
494.935300
496.463362
497.538224
498.471036
500.015925
501.379260
502.278804
503.007498
504.286094
505.350015
505.933953
506.347113
507.334963
508.035594
485.104919
485.834914
486.830264
487.875744
489.046378
490.478619
491.888438
493.170695
494.454265
495.918976
497.299604
498.505208
499.673221
500.991103
502.204899
503.221853
504.172662
505.235588
506.165157
506.875207
507.495825
508.188250
508.632756
492.882832
493.593040
494.600552
495.628699
496.682512
497.855373
498.954770
499.911582
500.899741
502.125902
503.354318
504.447569
505.525211
506.759851
507.938455
508.956682
509.960344
511.136904
512.248336
513.145673
513.921446
514.705313
515.212675
490.819724
491.848286
493.095827
494.150489
495.142115
496.451752
497.609515
498.425036
499.234353
500.624268
501.979931
502.990016
503.919236
505.300208
506.574292
507.479915
508.320075
509.661634
510.905022
511.740428
512.411876
513.409152
514.117742
486.952430
488.723746
490.442318
491.474063
492.217744
493.904342
495.218064
495.713332
496.036346
497.898606
499.545696
500.337939
500.842371
502.649405
504.154666
504.789332
505.170401
506.978617
508.518613
509.171909
509.492132
511.020732
512.156486
482.566800
485.338603
487.564159
488.518306
488.795035
491.127115
492.690656
492.835819
492.380605
495.041053
497.041211
497.540167
497.321595
499.850396
501.655102
501.954348
501.567149
504.146213
506.036221
506.426156
506.090959
508.414570
510.023508
481.472576
483.546529
485.606488
486.871532
487.791630
489.720538
491.229369
491.799211
492.143353
494.089567
495.776873
496.507081
496.940028
498.806926
500.367042
500.961078
501.280040
503.138531
504.718581
505.332344
505.629318
507.295602
508.571424
479.871216
481.674641
483.693308
485.170783
486.426897
488.290461
489.884571
490.805108
491.581535
493.209394
494.682890
495.506725
496.201454
497.793014
499.237059
500.012862
500.640923
502.161567
503.526318
504.213439
504.738638
506.111875
507.192365
476.753449
479.057841
481.386726
482.895968
484.055869
486.271888
488.138576
489.138445
489.846395
491.654055
493.162254
493.825705
494.273969
496.108767
497.694708
498.393271
498.809260
500.506448
501.907918
502.405475
502.647321
504.283671
505.552652
473.266173
476.514948
479.256864
480.655059
481.355681
484.205528
486.397450
487.303746
487.583614
489.925768
491.626726
492.037152
491.884864
494.349949
496.205074
496.692774
496.522850
498.771717
500.346753
500.532519
500.107351
502.398128
504.019622
473.619720
475.957735
478.342482
479.923897
481.177146
483.515765
485.525659
486.673298
487.510472
489.408628
490.993614
491.736207
492.255231
494.131747
495.753731
496.488824
496.909895
498.540123
499.845237
500.256836
500.435963
502.029261
503.276457
473.603167
475.485410
477.625265
479.248771
480.690081
482.807593
484.700616
485.932523
486.979970
488.770786
490.385373
491.373055
492.221465
493.879605
495.390418
496.259917
496.924710
498.282748
499.427500
499.933812
500.336430
501.623752
502.661349
472.073422
474.299585
476.566631
478.052097
479.238035
481.565677
483.542839
484.607059
485.390044
487.523264
489.387846
490.375359
491.076246
492.987353
494.628022
495.410022
495.866379
497.400035
498.594501
498.928077
499.058651
500.600792
501.818622
470.076966
473.119307
475.670256
476.921166
477.520126
480.398340
482.578149
483.365794
483.517395
486.330436
488.519634
489.348900
489.529924
492.024946
493.905949
494.483469
494.400327
496.444307
497.806550
497.845746
497.334407
499.525234
501.092602
471.550211
473.729303
475.930795
477.355508
478.498927
480.808242
482.783603
483.857175
484.664110
486.842186
488.761327
489.800883
490.541192
492.472307
494.120018
494.900389
495.343608
496.847553
498.002550
498.296151
498.396428
499.926090
501.141209
472.575496
474.345878
476.341460
477.837781
479.194227
481.284589
483.181816
484.433756
485.527401
487.416771
489.149364
490.248139
491.179859
492.873571
494.395581
495.263915
495.905611
497.198585
498.256347
498.673958
499.009113
500.276071
501.312777
472.098946
474.226789
476.373364
477.759085
478.888221
481.215000
483.253575
484.436018
485.334234
487.402054
489.179748
490.100354
490.754558
492.669400
494.300735
495.040841
495.439568
496.958766
498.117880
498.379292
498.439625
500.016852
501.272946
471.145590
474.080783
476.519892
477.686031
478.243879
481.135953
483.411085
484.387038
484.737992
487.330335
489.285297
489.926550
489.960977
492.449282
494.308779
494.814754
494.640165
496.726630
498.100582
498.079614
497.475417
499.766107
501.405393
473.527591
475.639402
477.753881
479.098814
480.191429
482.497957
484.529321
485.709069
486.596106
488.632256
490.365209
491.238311
491.850664
493.735450
495.343142
496.065715
496.461644
498.002939
499.198922
499.498299
499.582970
501.160888
502.409995
475.426416
477.161411
479.083235
480.485015
481.756796
483.805771
485.692458
486.947058
488.026645
489.848912
491.487363
492.488641
493.336060
494.976517
496.454677
497.285131
497.916377
499.260794
500.401479
500.904673
501.294228
502.550235
503.561865
475.825929
477.939343
480.000886
481.249382
482.233349
484.476305
486.439109
487.533011
488.342557
490.408831
492.180012
493.074605
493.689704
495.561933
497.153151
497.870915
498.282382
499.879534
501.172779
501.612300
501.809469
503.283938
504.430926
475.839216
478.742309
481.032018
481.989931
482.323249
485.088881
487.229054
488.052970
488.248782
490.899050
492.903358
493.575882
493.613740
496.063949
497.879851
498.378734
498.232519
500.406301
501.935826
502.169074
501.803745
503.844758
505.269452
479.545621
481.388669
483.155420
484.226601
485.095033
487.148691
488.963669
490.031475
490.859052
492.849587
494.566337
495.506702
496.184234
497.992609
499.523943
500.280203
500.757758
502.313128
503.575887
504.068230
504.298080
505.626517
506.619329
482.884256
483.922916
485.174694
486.273122
487.412601
489.015567
490.562272
491.819455
493.024059
494.620361
496.102796
497.252750
498.316273
499.743407
501.043046
501.998375
502.848936
504.033746
505.073137
505.755962
506.317011
507.172807
507.775052
484.573753
485.252546
486.222077
487.284455
488.491264
489.919029
491.340476
492.667917
494.005351
495.463615
496.844897
498.081885
499.287394
500.582933
501.780964
502.815457
503.800281
504.855326
505.794638
506.548470
507.215896
507.883495
508.300437
492.260769
493.030424
494.095888
495.163198
496.246139
497.477557
498.624919
499.603132
500.597190
501.869040
503.135400
504.241363
505.314128
506.570005
507.759556
508.761689
509.721560
510.861649
511.913013
512.727442
513.426674
514.207487
514.725290
489.945310
491.158529
492.523909
493.602514
494.564794
495.999112
497.230156
498.026411
498.758361
500.281903
501.719622
502.722339
503.585578
505.058650
506.375088
507.240926
507.972591
509.333823
510.521212
511.208715
511.702928
512.793055
513.572788
485.171831
487.661554
489.693475
490.663489
491.058630
493.203075
494.694669
495.007878
494.815467
497.256932
499.156386
499.839807
499.927302
502.192427
503.867808
504.350847
504.265859
506.434044
507.991982
508.288865
507.957357
510.049075
511.475444
478.547230
483.635266
486.557589
487.211820
485.960301
489.943109
491.936749
491.519004
488.955727
493.793061
496.429526
496.545644
494.578822
498.909977
501.188389
501.045209
498.844439
503.118105
505.280512
504.897084
502.286444
506.802120
509.163170
479.384423
482.252388
484.684340
485.903903
486.469913
488.885432
490.587595
490.963751
490.773005
493.323441
495.282755
495.900483
495.902937
498.252102
499.997929
500.433691
500.269933
502.503048
504.099839
504.327647
503.941091
506.207129
507.806482
478.088136
480.382578
482.707724
484.221673
485.367655
487.484433
489.213283
490.058316
490.648233
492.529969
494.157141
494.936922
495.469463
497.271581
498.819640
499.513556
499.933550
501.566623
502.891865
503.318418
503.505809
505.148117
506.428924
473.704307
477.199997
480.104468
481.568429
482.265522
485.102328
487.233586
488.042253
488.229866
490.623863
492.402589
492.898720
492.825702
495.230968
497.045495
497.546034
497.416623
499.564942
501.028478
501.081950
500.515532
502.920028
504.620621
467.032084
473.740212
477.618127
478.677699
477.458045
482.390814
485.185414
485.564183
483.908883
488.249406
490.556063
490.459669
488.295281
492.821225
495.247976
495.213171
493.084268
497.195928
499.127717
498.388569
495.256396
500.247591
502.861374
470.514746
474.045296
476.999980
478.521779
479.293941
482.239961
484.494159
485.421361
485.716319
488.212158
490.085097
490.667238
490.662332
493.102651
494.937803
495.451570
495.315635
497.423936
498.827248
498.819173
498.206313
500.594128
502.291577
471.681650
474.069081
476.507929
478.132403
479.414621
481.767557
483.753187
484.831203
485.623502
487.717792
489.543812
490.509209
491.191567
493.046639
494.623236
495.342259
495.751202
497.296568
498.489229
498.777070
498.857113
500.486579
501.776509
469.690299
472.780583
475.422550
476.786621
477.490574
480.328867
482.443940
483.144128
483.195257
486.107446
488.394383
489.323084
489.599441
491.965082
493.717933
494.184020
494.006234
496.098261
497.477770
497.458240
496.848789
499.180907
500.844183
465.484834
471.068579
474.348282
475.158277
473.894348
478.627146
481.202654
481.139095
478.698289
484.155630
487.264858
487.811849
486.319588
490.524986
492.768166
492.641385
490.404256
494.516591
496.406141
495.648320
492.560293
497.407059
499.951191
469.312190
472.309802
474.833007
476.091479
476.720245
479.522843
481.622027
482.315747
482.382473
485.359197
487.728074
488.732071
489.061452
491.445308
493.199210
493.660910
493.473245
495.543969
496.901408
496.866249
496.245852
498.561717
500.214279
471.043274
473.173791
475.325639
476.712994
477.831638
480.128624
482.088867
483.138680
483.936958
486.194941
488.216345
489.355225
490.160753
492.038905
493.608289
494.320850
494.718006
496.213820
497.359836
497.624288
497.695458
499.278755
500.537785
469.888322
472.790871
475.194685
476.306924
476.790056
479.718030
481.960502
482.798952
482.989294
485.860878
488.107382
489.002213
489.240276
491.657413
493.454102
493.968484
493.849414
495.854118
497.180412
497.165697
496.599325
498.858038
500.478042
466.672594
472.032376
475.071749
475.569550
473.870874
478.968159
481.817297
482.022494
479.905033
485.078727
487.967027
488.324228
486.618292
490.951891
493.286938
493.276305
491.266541
495.158754
496.978894
496.283791
493.389784
498.036859
500.496826
471.283739
474.171783
476.541096
477.606071
478.050677
480.976880
483.239525
484.103458
484.300634
487.130064
489.310891
490.137092
490.320221
492.715754
494.503716
495.014083
494.902476
496.937009
498.311834
498.353356
497.825721
500.072825
501.672674
473.819859
475.923383
477.994537
479.262009
480.275698
482.586643
484.611319
485.743125
486.586760
488.732064
490.592599
491.569269
492.243815
494.102908
495.673189
496.383625
496.796074
498.361560
499.622446
500.032223
500.216748
501.735861
502.922975
473.450084
476.419625
478.789291
479.795063
480.161359
483.054412
485.308128
486.205886
486.462617
489.157140
491.208438
491.908771
491.959648
494.412289
496.220467
496.691792
496.519274
498.716405
500.281195
500.552831
500.248102
502.301585
503.750373
471.028352
476.591239
479.588873
479.942206
478.061520
483.091743
485.913734
486.215895
484.349847
489.129247
491.734481
491.836560
489.768642
494.322647
496.707442
496.608012
494.360558
498.660123
500.830579
500.592591
498.322580
502.366424
504.480724
477.287617
479.956221
482.024460
482.879225
483.165204
485.855506
487.959135
488.857258
489.158330
491.731143
493.679654
494.404140
494.515510
496.881202
498.620845
499.143287
499.056770
501.199308
502.729907
503.071861
502.822716
504.705311
505.979702
481.706149
482.951140
484.303555
485.359165
486.392680
488.153048
489.803221
491.039530
492.154619
493.885627
495.436917
496.531182
497.473809
499.011693
500.360820
501.249034
501.982835
503.303635
504.434870
505.099991
505.582194
506.568265
507.256336
483.717191
484.457378
485.470066
486.535501
487.734423
489.217701
490.689049
492.031406
493.366504
494.866732
496.273105
497.496955
498.673360
499.988700
501.195278
502.208600
503.169451
504.265494
505.246061
506.013176
506.679692
507.387963
507.834807
491.482312
492.353313
493.501033
494.608365
495.709437
497.030689
498.241224
499.228703
500.199399
501.541419
502.848735
503.942191
504.975216
506.276333
507.487409
508.457843
509.348348
510.488773
511.504859
512.234293
512.838095
513.647913
514.194601
488.615638
490.239983
491.804654
492.867598
493.659210
495.379911
496.738124
497.437948
497.883742
499.740434
501.321543
502.235421
502.836696
504.582371
506.005131
506.757327
507.190897
508.776089
509.998039
510.489987
510.625894
512.012868
512.953420
481.089539
485.902416
488.620899
489.254960
488.063561
491.921212
493.865080
493.570281
491.170473
495.865560
498.407564
498.611581
496.789854
500.984462
503.180568
503.133036
501.063435
505.132317
507.113815
506.712215
504.134216
508.429847
510.608968
460.383135
479.807273
484.889923
484.009821
470.655282
486.874614
490.496984
487.734931
468.807447
490.052652
495.039546
493.275890
477.189181
495.670973
499.909665
497.765898
481.101983
499.748203
503.766395
501.009769
482.303927
502.906397
507.896248
474.950724
480.243865
483.426019
484.313655
483.266100
487.441923
489.620565
489.370549
486.934937
491.779564
494.403694
494.523911
492.579282
496.902868
499.194933
499.085501
496.902733
501.078274
503.116404
502.617197
499.936424
504.467539
506.863791
475.492930
478.749064
481.523599
482.972782
483.697301
486.392518
488.367030
489.011259
489.048890
491.534627
493.415294
493.994988
493.982740
496.353790
498.132980
498.615638
498.472498
500.607285
502.063072
502.138413
501.619060
503.941989
505.592347
467.880041
474.614370
478.532020
479.629834
478.428568
483.333569
486.073572
486.383427
484.668297
489.014852
491.343383
491.269020
489.118781
493.623945
496.032841
495.995209
493.868613
497.959550
499.867336
499.106969
495.959400
500.954230
503.572774
442.427778
468.466372
475.339448
474.658669
459.203863
478.547922
483.407848
481.905356
466.519266
484.634489
488.859786
486.659461
469.505534
489.040423
493.585917
491.586303
475.203201
493.516380
497.273060
493.817642
472.414237
495.737076
501.380858
464.656050
471.423238
475.380393
476.517656
475.370518
480.373708
483.222138
483.630598
482.006387
486.458972
488.889393
488.904469
486.821900
491.354211
493.773586
493.739355
491.606790
495.679591
497.556825
496.759064
493.581940
498.582739
501.211857
468.981026
472.346322
475.218440
476.731705
477.527334
480.459382
482.668727
483.495166
483.679414
486.412164
488.524729
489.309121
489.462024
491.855193
493.632804
494.110599
493.947611
496.044869
497.430215
497.404019
496.785160
499.166678
500.866671
464.898577
470.576788
473.973880
474.891315
473.710236
478.485787
481.086978
481.042113
478.605653
484.031950
487.099871
487.609888
486.087638
490.260479
492.474421
492.323060
490.075761
494.213076
496.129028
495.380275
492.295368
497.189345
499.768372
445.781409
466.826391
472.374096
471.349767
456.314819
474.838360
479.210439
476.519733
456.241882
479.564786
485.349737
484.259528
469.794298
486.988250
490.963857
488.700617
471.772127
490.540054
494.405176
491.083041
470.243712
492.972716
498.480227
464.640068
470.185701
473.421879
474.198514
472.915371
477.642757
480.217470
480.153098
477.722329
483.229373
486.398498
486.999255
485.538874
489.723704
491.930088
491.769578
489.514044
493.634911
495.541301
494.795015
491.715336
496.592246
499.157111
468.714401
471.659359
474.118938
475.303334
475.860520
478.727050
480.891583
481.643688
481.771230
484.744961
487.117973
488.124564
488.439775
490.824851
492.569188
493.032623
492.871455
494.920216
496.284873
496.284793
495.713975
498.024184
499.674201
465.291276
470.660777
473.717052
474.232875
472.546699
477.645217
480.471554
480.630769
478.486803
483.755998
486.768296
487.236418
485.603339
489.923635
492.225935
492.194749
490.181211
494.073561
495.904094
495.226579
492.352480
497.016807
499.487223
447.495926
467.841387
472.987538
471.297193
454.052326
474.693067
479.684661
477.512056
458.718985
480.646938
486.043388
484.649048
469.295559
487.321498
491.547449
489.636950
474.133144
491.503991
495.134166
492.041645
472.458698
493.921873
499.149108
466.661144
472.021028
475.045020
475.511394
473.784970
478.897452
481.763877
481.969618
479.849424
485.068848
488.003260
488.390197
486.691138
490.994317
493.291923
493.257513
491.250515
495.173827
497.057562
496.447057
493.623501
498.263285
500.703247
471.422195
474.363007
476.746992
477.792745
478.212040
481.154551
483.445075
484.346693
484.593480
487.397950
489.558830
490.354340
490.482590
492.888552
494.657795
495.124835
494.975556
497.103737
498.603865
498.798966
498.417918
500.586733
502.119382
468.566714
474.208486
477.306866
477.737653
475.924207
481.054045
483.962152
484.308390
482.470998
487.314434
489.979044
490.107453
488.043403
492.591507
494.959399
494.825722
492.551639
496.856038
499.039730
498.799687
496.539056
500.652456
502.829954
450.414166
472.200317
477.524404
475.719862
458.097031
478.938499
484.021488
482.263956
465.258820
485.226838
489.956126
487.943927
470.711793
490.398957
494.872727
492.657092
475.410273
494.718477
499.037141
496.871777
480.397042
498.783786
503.257170
472.599810
477.876780
480.648933
480.955506
479.111082
483.999615
486.740872
487.116115
485.368202
490.030854
492.548474
492.700784
490.723458
495.143489
497.424832
497.363608
495.214248
499.426897
501.557682
501.410571
499.248137
503.138587
505.105461
480.128742
481.820071
483.353139
484.317500
485.071597
487.172561
488.982878
490.134081
490.976491
493.013742
494.684275
495.653178
496.286710
498.100469
499.546071
500.299022
500.734523
502.359937
503.634666
504.219065
504.452126
505.747397
506.600956
482.763541
483.602072
484.674478
485.738742
486.912341
488.477363
490.007904
491.352538
492.658026
494.217703
495.650685
496.840699
497.953647
499.300325
500.513666
501.486232
502.394037
503.549310
504.576658
505.344337
505.988220
506.765034
507.259312
491.004445
491.828428
492.988429
494.172076
495.375285
496.717184
497.966054
499.033727
500.089771
501.384350
502.653312
503.758771
504.830564
506.081723
507.266673
508.257209
509.178709
510.238941
511.188281
511.904069
512.524889
513.253218
513.744330
488.634262
489.912413
491.389040
492.602549
493.700019
495.250807
496.591170
497.490951
498.295710
499.832108
501.260308
502.259915
503.125367
504.591731
505.906410
506.772701
507.475758
508.744510
509.811443
510.387201
510.796349
511.832244
512.586056
483.756565
486.329502
488.500110
489.636051
490.192724
492.460190
494.072784
494.516185
494.420650
496.853719
498.722086
499.400576
499.499290
501.751188
503.428520
503.935382
503.844314
505.894560
507.299591
507.463848
507.037814
509.072771
510.473673
476.994696
482.184062
485.269658
486.116773
485.051367
489.158340
491.279933
491.014543
488.574634
493.380256
495.968520
496.082177
494.139969
498.448934
500.731328
500.634170
498.455964
502.589204
504.577723
504.052407
501.345756
505.805872
508.142917
477.685735
480.660375
483.261176
484.671141
485.415123
487.964901
489.794348
490.302846
490.210167
492.755118
494.687111
495.304120
495.322707
497.664499
499.420007
499.890465
499.734588
501.865459
503.325871
503.437172
502.970346
505.190151
506.769653
476.214915
478.627559
481.127862
482.824135
484.134235
486.387464
488.235620
489.184996
489.847070
491.747602
493.373897
494.159306
494.703460
496.509520
498.070172
498.785675
499.205494
500.778597
502.018680
502.368504
502.501519
504.111944
505.378995
471.644028
475.284281
478.380001
480.022096
480.870265
483.840598
486.081639
486.972365
487.213916
489.640116
491.436265
491.945036
491.883506
494.296878
496.124611
496.642125
496.516800
498.636575
500.057281
500.071961
499.478636
501.866636
503.560168
464.859778
471.734753
475.811224
477.039358
475.954527
481.013310
483.906884
484.350891
482.735279
487.111593
489.441956
489.359480
487.204818
491.737042
494.175012
494.156555
492.040775
496.146575
498.068095
497.322429
494.188797
499.178061
501.791420
468.445525
472.100112
475.213438
476.877160
477.766678
480.817394
483.153164
484.134044
484.461404
486.981825
488.867907
489.453414
489.448497
491.889788
493.730594
494.255412
494.135545
496.260979
497.684703
497.698572
497.105854
499.507189
501.211736
469.795317
472.256095
474.801266
476.532922
477.910386
480.343969
482.392887
483.514956
484.332997
486.436702
488.258291
489.210119
489.878150
491.725594
493.298898
494.019220
494.443156
496.026837
497.269673
497.606626
497.727114
499.383810
500.687502
467.973680
471.097269
473.801298
475.241454
476.020047
478.916600
481.078942
481.816095
481.888719
484.796706
487.062639
487.960998
488.208103
490.557902
492.297219
492.750766
492.581540
494.732450
496.191058
496.246186
495.695776
498.065914
499.747831
463.877062
469.467656
472.779457
473.642688
472.437931
477.211063
479.822059
479.791328
477.372294
482.819347
485.901481
486.411161
484.880907
489.065706
491.286301
491.133480
488.895287
493.082866
495.072921
494.408582
491.393567
496.285156
498.850642
467.715873
470.718882
473.263163
474.557119
475.227737
478.065771
480.197133
480.919054
481.005867
483.985475
486.344057
487.325780
487.625915
489.983189
491.706408
492.139810
491.955137
494.095084
495.552838
495.616401
495.074590
497.438962
499.113969
469.406208
471.547347
473.717547
475.127685
476.274799
478.607686
480.601578
481.676679
482.496435
484.779793
486.820944
487.964768
488.757049
490.604165
492.132739
492.811305
493.210149
494.768610
496.012730
496.379426
496.533352
498.164266
499.443552
468.195020
471.115001
473.537786
474.663358
475.164441
478.134105
480.415520
481.277008
481.489374
484.412610
486.712501
487.641756
487.883513
490.262790
492.003598
492.469588
492.342062
494.408563
495.837410
495.933274
495.456802
497.757574
499.392095
464.940381
470.324547
473.386458
473.894262
472.208093
477.357326
480.253484
480.482326
478.385711
483.631169
486.594226
487.003698
485.312187
489.598460
491.862803
491.788234
489.756420
493.710854
495.636847
495.057950
492.260150
496.941582
499.410407
469.560283
472.473238
474.871545
475.959350
476.431344
479.410568
481.725718
482.627394
482.859802
485.749922
487.991101
488.857172
489.043911
491.391540
493.107591
493.552766
493.417473
495.500393
496.966200
497.109025
496.665195
498.951800
500.565575
472.128840
474.259506
476.369277
477.677001
478.735913
481.104433
483.189878
484.377038
485.268700
487.455264
489.348185
490.341327
491.003367
492.809089
494.304562
494.946822
495.330896
496.933018
498.269684
498.763508
499.018734
500.581345
501.788469
471.797881
474.799395
477.218099
478.279614
478.706151
481.663149
483.987460
484.958022
485.274272
487.989052
490.044651
490.740660
490.766303
493.154151
494.877552
495.269827
495.057775
497.288165
498.922689
499.267622
499.024481
501.122909
502.595653
469.420978
475.019424
478.072277
478.490247
476.678837
481.775854
484.673670
485.059433
483.261760
488.042954
490.632298
490.717400
488.618697
493.098574
495.391360
495.204793
492.907699
497.242563
499.480381
499.308441
497.093203
501.181298
503.320798
475.737103
478.437568
480.557323
481.473797
481.826454
484.583211
486.758219
487.729552
488.085719
490.664046
492.596653
493.298698
493.374084
495.673727
497.333834
497.784566
497.660980
499.827937
501.411535
501.809376
501.609443
503.532073
504.829406
480.205996
481.476848
482.872560
483.981994
485.075934
486.898736
488.612364
489.908620
491.066441
492.807382
494.347006
495.417811
496.323903
497.806110
499.091545
499.927472
500.638874
501.976679
503.147857
503.860576
504.388096
505.410445
506.118830
482.243184
483.004711
484.054188
485.167710
486.422976
487.966040
489.497167
490.893323
492.265161
493.776962
495.174047
496.373337
497.512440
498.777563
499.929949
500.901731
501.847477
502.957928
503.973175
504.785014
505.495461
506.238437
506.704595
490.384685
491.208886
492.411878
493.676743
494.969883
496.355963
497.653423
498.788586
499.899650
501.160440
502.386899
503.477418
504.553018
505.776186
506.949283
507.952863
508.887066
509.900188
510.804928
511.505054
512.126023
512.810851
513.271503
488.194652
489.364676
490.848165
492.185344
493.455089
494.985133
496.356269
497.391061
498.361862
499.750570
501.066048
502.068959
503.011220
504.369372
505.641112
506.568253
507.375008
508.510246
509.491371
510.093763
510.594423
511.488398
512.150730
484.084030
486.049852
488.076751
489.476334
490.578863
492.480200
494.029372
494.832230
495.419630
497.184487
498.714192
499.501540
500.065103
501.808589
503.311799
504.047199
504.492791
505.986519
507.154756
507.513579
507.638115
509.056923
510.147051
479.381544
482.408175
485.011281
486.416886
487.153330
489.658851
491.465140
492.010405
491.980288
494.389409
496.191833
496.704710
496.631273
499.019132
500.811661
501.301859
501.142990
503.252323
504.671649
504.729777
504.191657
506.405788
507.971964
478.009404
480.334891
482.772357
484.457770
485.770445
487.938675
489.697011
490.578395
491.188152
493.043661
494.622124
495.355676
495.857121
497.672288
499.246450
499.963503
500.375300
501.950313
503.191017
503.541809
503.670979
505.248298
506.489884
476.032366
478.118360
480.527205
482.390911
483.983778
486.114434
487.945961
489.086051
490.019755
491.662298
493.115948
493.950702
494.677748
496.268040
497.739228
498.580550
499.234355
500.612140
501.782942
502.305564
502.721032
504.034663
505.092321
472.427497
475.122582
477.902227
479.787191
481.243327
483.736916
485.827455
486.985660
487.790603
489.665416
491.210539
491.901252
492.376445
494.225011
495.841153
496.586470
497.026057
498.657176
499.965122
500.383805
500.576100
502.181970
503.439841
468.554322
472.336593
475.584232
477.340546
478.287537
481.421294
483.823673
484.846488
485.176684
487.613363
489.376386
489.820702
489.695015
492.167845
494.048797
494.582318
494.460729
496.683423
498.232165
498.408069
497.989885
500.274530
501.895883
469.291712
471.974919
474.740774
476.622315
478.103149
480.664287
482.842915
484.089257
484.976928
486.931884
488.548660
489.297622
489.816324
491.694410
493.330751
494.092933
494.553979
496.218249
497.567392
498.028031
498.253722
499.876008
501.139557
469.783768
471.842557
474.219516
476.066991
477.700177
479.980163
481.999547
483.316344
484.410915
486.216698
487.816767
488.768284
489.580586
491.225468
492.731181
493.598543
494.288961
495.735683
496.994814
497.608810
498.098554
499.443738
500.511436
468.680269
470.964409
473.356543
475.001967
476.347945
478.782585
480.848982
481.989677
482.821708
484.930354
486.734812
487.640873
488.264496
490.151643
491.765551
492.502444
492.950106
494.635707
496.020324
496.521025
496.779494
498.400144
499.657045
466.963724
469.976977
472.577975
473.946078
474.690990
477.623340
479.863220
480.725773
480.944210
483.702520
485.807985
486.530618
486.599898
489.074479
490.911091
491.397284
491.247192
493.514856
495.131670
495.384623
495.035061
497.314027
498.923981
468.416142
470.589614
472.827023
474.326340
475.562696
477.934754
479.970915
481.103745
481.957022
484.127820
486.012131
486.989651
487.654187
489.537575
491.120002
491.818521
492.237832
493.915646
495.305994
495.817235
496.085698
497.712984
498.973040
469.318341
471.111719
473.144693
474.682735
476.091846
478.258694
480.226029
481.523675
482.653499
484.599539
486.377446
487.487129
488.390797
490.017039
491.446171
492.226207
492.854235
494.291966
495.570771
496.211814
496.724989
498.084131
499.158090
468.690036
470.868897
473.058226
474.454835
475.596179
478.028632
480.155730
481.366804
482.280880
484.486104
486.403009
487.415820
488.094992
489.913572
491.407008
492.018654
492.373172
494.043855
495.441856
495.956036
496.224532
497.867845
499.139644
467.621705
470.638711
473.131252
474.286819
474.812954
477.862758
480.253226
481.242720
481.566828
484.381762
486.546864
487.338142
487.447362
489.794236
491.468263
491.796572
491.523027
493.788478
495.425471
495.687939
495.336969
497.647352
499.276757
470.044738
472.225827
474.405961
475.781893
476.905674
479.341261
481.489658
482.729490
483.660685
485.852410
487.739903
488.719378
489.359313
491.126126
492.561441
493.120190
493.440311
495.105386
496.516168
497.048457
497.328006
498.967327
500.231772
472.023530
473.826164
475.834800
477.316290
478.674410
480.846302
482.862238
484.230162
485.406745
487.315388
489.025923
490.070406
490.901093
492.421748
493.729743
494.398136
494.952974
496.387748
497.701932
498.388531
498.929160
500.270865
501.321176
472.496200
474.690023
476.864727
478.234099
479.346430
481.718412
483.831528
485.093902
486.052097
488.133373
489.897392
490.787164
491.363390
493.084770
494.477939
495.000480
495.298574
496.992751
498.454004
499.052220
499.376151
500.946910
502.146326
472.589671
475.587521
478.008502
479.113125
479.605258
482.496951
484.799834
485.836192
486.243616
488.826959
490.761952
491.405587
491.411174
493.670709
495.259875
495.527462
495.211900
497.521585
499.230290
499.609053
499.352702
501.494218
502.977340
476.433209
478.355450
480.241257
481.448289
482.460198
484.646616
486.613358
487.852390
488.821285
490.794716
492.461341
493.358668
493.974912
495.632884
496.981537
497.561851
497.933080
499.565766
500.960121
501.572674
501.901151
503.316722
504.361708
479.902315
481.003041
482.354540
483.570048
484.834900
486.564774
488.244633
489.631193
490.929334
492.538393
493.993968
495.098610
496.091664
497.403094
498.568608
499.407013
500.200799
501.428834
502.559498
503.340592
503.990807
504.922170
505.569678
481.670820
482.402238
483.459175
484.626016
485.947211
487.495714
489.040288
490.478584
491.890985
493.371229
494.735093
495.924946
497.057344
498.253133
499.342865
500.290494
501.240423
502.327490
503.341103
504.184438
504.937046
505.674823
506.133233
489.446951
490.384743
491.702443
493.040940
494.383795
495.852620
497.212943
498.367464
499.468670
500.742976
501.954910
502.991405
504.012203
505.261609
506.459258
507.446867
508.344995
509.369311
510.266824
510.919779
511.491706
512.213716
512.714196
486.819807
488.289047
489.987532
491.391580
492.648948
494.344645
495.820017
496.840938
497.722400
499.195462
500.512999
501.389966
502.163018
503.654980
505.011035
505.886356
506.568063
507.806380
508.816763
509.309348
509.648497
510.703678
511.488676
481.378621
484.364201
486.898215
488.290657
489.041756
491.482325
493.276102
493.929233
494.035132
496.260735
497.892996
498.327116
498.205808
500.587187
502.379664
502.918049
502.802309
504.841057
506.185087
506.218097
505.647115
507.786602
509.273529
473.795599
479.845882
483.468891
484.632841
483.795754
488.088981
490.435615
490.512490
488.624579
492.857641
495.041699
494.756891
492.298502
497.015732
499.521718
499.476557
497.251273
501.421365
503.360262
502.645552
499.604069
504.377697
506.877449
475.005247
478.415444
481.404646
483.086304
484.034200
486.771794
488.795387
489.519045
489.627180
491.959715
493.644175
493.999429
493.785654
496.265646
498.150432
498.664310
498.503169
500.667132
502.125575
502.167061
501.601814
503.929555
505.588181
473.798131
476.457426
479.231988
481.142252
482.621858
485.053493
487.065918
488.147756
488.884935
490.709689
492.196807
492.811803
493.223681
495.085232
496.722435
497.465324
497.893942
499.544502
500.872166
501.299150
501.496172
503.097347
504.355400
469.220512
473.083415
476.414559
478.222627
479.190042
482.354052
484.759678
485.756218
486.044166
488.423002
490.106750
490.441321
490.211965
492.720647
494.634743
495.157686
495.010860
497.314705
498.962863
499.259849
498.983043
501.164354
502.722623
462.326650
469.490726
473.798028
475.144912
474.087772
479.404815
482.486139
483.040636
481.488280
485.788166
487.982059
487.654968
485.150351
489.951169
492.528172
492.482874
490.218432
494.703944
497.006860
496.799671
494.551502
498.812895
501.106369
466.165135
469.984279
473.263388
475.035341
476.005276
479.232030
481.727706
482.814900
483.183807
485.631511
487.370443
487.745787
487.547649
490.087349
492.028849
492.577893
492.467550
494.832939
496.561652
496.945146
496.735576
498.931602
500.486422
467.770584
470.305113
472.947276
474.759683
476.221893
478.806408
481.022227
482.294478
483.195207
485.155508
486.748068
487.434672
487.897126
489.824014
491.515280
492.301470
492.793059
494.577962
496.087099
496.720427
497.089983
498.690329
499.918983
466.187230
469.288736
472.019005
473.494987
474.330899
477.401779
479.792544
480.817902
481.171640
483.699556
485.530565
485.964275
485.782248
488.384101
490.353442
490.905151
490.796272
493.197233
494.974317
495.411385
495.249015
497.446110
498.996358
462.354215
467.762102
471.032275
471.886878
470.681209
475.689568
478.607803
479.081133
477.507898
481.985124
484.353667
484.122036
481.587449
486.552787
489.183732
489.133679
486.856267
491.422461
493.825241
493.729270
491.593494
495.842132
498.125127
465.963714
468.942701
471.506161
472.826519
473.546465
476.554104
478.917327
479.938983
480.316228
482.903838
484.809875
485.309974
485.161203
487.742275
489.657596
490.146171
489.990866
492.387587
494.177585
494.626692
494.474876
496.690440
498.253859
467.426363
469.648596
471.909502
473.386947
474.607639
477.082042
479.254894
480.519196
481.460784
483.556837
485.317980
486.156890
486.702279
488.566382
490.123397
490.754916
491.128025
492.928127
494.481428
495.140096
495.522758
497.175021
498.440089
465.906502
469.044355
471.645893
472.873850
473.454577
476.578574
479.047097
480.119531
480.517564
483.217734
485.248447
485.896938
485.884089
488.256500
489.934598
490.180925
489.797054
492.283444
494.132280
494.549672
494.315015
496.646556
498.285139
462.260679
468.102404
471.440098
472.075175
470.452155
475.794599
478.912556
479.453777
477.848273
482.583355
485.187769
485.259998
483.154502
487.560093
489.725229
489.200617
486.328367
491.244518
493.791332
493.614029
491.190408
495.783984
498.229412
467.231717
470.389708
473.003409
474.228773
474.802078
477.926699
480.409176
481.505438
481.923849
484.625750
486.653199
487.298680
487.263205
489.559662
491.139990
491.293859
490.842647
493.303281
495.144136
495.554035
495.311439
497.646839
499.289760
470.039311
472.328422
474.622449
476.089017
477.285088
479.753041
481.952536
483.272957
484.267850
486.359651
488.117378
488.977099
489.512687
491.192440
492.520830
492.941818
493.160040
494.925152
496.472273
497.109801
497.461139
499.133459
500.414359
469.792232
472.961925
475.588273
476.868698
477.522568
480.492211
482.883182
484.007640
484.508330
487.050738
488.953761
489.565851
489.547359
491.723345
493.210143
493.324497
492.866647
495.280881
497.089530
497.482508
497.213721
499.515577
501.125024
467.426903
473.255126
476.555309
477.279588
475.928468
480.806115
483.707099
484.327472
483.023897
487.322503
489.675527
489.725087
487.764299
491.845102
493.809249
493.226233
490.386822
495.165213
497.625340
497.409947
494.919350
499.441815
501.802933
473.983849
476.826788
479.128306
480.248195
480.816706
483.567705
485.786700
486.889569
487.416531
489.835767
491.641668
492.288927
492.344113
494.441898
495.881448
496.082443
495.727996
498.037209
499.736234
500.132280
499.872495
501.982864
503.411131
478.658380
480.013665
481.529462
482.766458
483.977775
485.857659
487.630445
488.998720
490.213005
491.909526
493.388261
494.403217
495.246768
496.612031
497.762489
498.460512
499.074023
500.446624
501.671769
502.406462
502.948581
504.057605
504.834798
480.811152
481.632242
482.771730
483.979449
485.320527
486.930768
488.523819
489.973329
491.373641
492.869867
494.228434
495.373343
496.443504
497.618949
498.673272
499.554816
500.446115
501.565470
502.614053
503.456559
504.200149
504.999405
505.509778
488.519791
489.608834
491.050060
492.440062
493.796564
495.354974
496.771977
497.917760
498.974923
500.289826
501.505038
502.479844
503.422497
504.727018
505.961567
506.920753
507.759793
508.827186
509.735870
510.333509
510.833964
511.631448
512.195642
485.114815
487.135761
489.126315
490.537233
491.617029
493.611524
495.221610
496.141378
496.744427
498.482846
499.876664
500.568956
500.983688
502.805632
504.313107
505.071507
505.447997
506.976382
508.084596
508.397385
508.370977
509.813489
510.825091
476.195198
482.066374
485.534455
486.640071
485.794356
489.983305
492.273016
492.390992
490.568472
494.691008
496.783215
496.498058
494.079438
498.720974
501.181675
501.171700
499.001671
503.081263
504.946777
504.236197
501.219192
505.867211
508.264186
451.804676
475.005046
481.379688
481.104125
468.214492
484.737267
488.806905
486.895238
471.103731
489.190869
493.209369
490.482739
471.743056
492.697212
497.571839
495.488052
478.481374
497.424770
501.362060
498.055231
477.459769
499.901589
505.388710
469.427907
475.836411
479.827937
481.220842
480.537753
485.077160
487.627992
487.798336
485.936459
490.203519
492.361353
491.960750
489.394819
494.186114
496.771307
496.718742
494.466034
498.733385
500.759007
500.054313
497.016135
501.909352
504.518133
470.700599
474.503127
477.837433
479.687961
480.712899
483.762495
486.052265
486.930084
487.113753
489.469370
491.122047
491.387388
491.097125
493.623040
495.562599
496.075274
495.906821
498.192864
499.794542
499.969429
499.548105
501.859732
503.521825
462.929565
470.228302
474.664085
476.069500
475.025796
480.371664
483.446973
483.936697
482.301399
486.582721
488.735876
488.312505
485.716410
490.550593
493.161662
493.091102
490.785215
495.317151
497.654866
497.428252
495.151956
499.464871
501.810143
436.724785
463.880769
471.329595
470.827909
454.961180
475.269442
480.562116
479.258233
464.127034
481.978839
485.968057
483.171825
464.255397
485.418568
490.369760
488.189081
470.572471
490.506429
495.100667
492.954874
476.346244
495.155425
499.897162
459.943172
467.169205
471.520246
472.860678
471.798532
477.207935
480.378450
480.962396
479.407490
483.750198
485.946962
485.551556
482.977083
487.844001
490.487819
490.449873
488.191122
492.807554
495.256936
495.152908
492.973619
497.295727
499.628393
464.889771
468.458340
471.565926
473.237500
474.171418
477.406571
479.927877
481.011531
481.362554
483.835288
485.565154
485.867588
485.595026
488.201415
490.210693
490.775972
490.681836
493.161884
495.023445
495.507838
495.371074
497.619754
499.208101
461.334651
466.964269
470.450411
471.426863
470.294648
475.443889
478.479130
478.999316
477.411474
481.827608
484.075479
483.668982
480.994732
486.017358
488.732802
488.711523
486.448880
491.127234
493.642729
493.612692
491.516110
495.816764
498.137992
443.420029
463.459997
468.905338
467.809365
452.434148
471.718885
476.734675
475.325200
460.009971
478.162190
482.268602
479.397216
459.748203
481.739014
486.870075
484.698658
466.962506
487.121329
491.864433
489.889818
473.615217
492.218009
496.919890
461.170548
466.655678
469.956070
470.763733
469.507073
474.593789
477.603853
478.121566
476.556561
481.034246
483.357736
483.017705
480.374126
485.359538
488.000032
487.893135
485.566254
490.245117
492.779947
492.762833
490.675912
495.005057
497.347311
464.769278
467.916369
470.573831
471.868668
472.528828
475.667508
478.155884
479.231344
479.611516
482.236364
484.144785
484.611860
484.437530
486.925768
488.741248
489.084000
488.800257
491.337628
493.270968
493.777226
493.632623
495.974888
497.626491
460.594800
466.553717
469.995400
470.671934
469.068914
474.491589
477.674498
478.224107
476.591696
481.305888
483.847714
483.798062
481.585684
486.045902
488.270025
487.737283
484.851321
489.893733
492.572251
492.467800
490.087080
494.757268
497.260606
440.953272
463.304720
469.125885
467.619302
450.249834
471.465490
476.927762
475.509030
459.484194
478.633930
483.212138
481.069489
463.926941
483.240239
487.401290
484.242526
463.759345
486.317304
491.512308
489.244152
471.145201
491.653328
496.796974
461.887536
467.885593
471.358518
472.046560
470.443698
475.867043
479.061373
479.634969
478.028977
482.754009
485.310164
485.280709
483.060981
487.422221
489.514831
488.856059
485.873971
490.877536
493.534343
493.404236
491.000741
495.681375
498.197254
467.255550
470.549021
473.297386
474.617281
475.271518
478.401243
480.909712
482.045471
482.502830
485.132489
487.077336
487.638235
487.533376
489.740843
491.227820
491.269460
490.744843
493.243751
495.150356
495.586329
495.352796
497.757223
499.456477
464.473481
470.528077
474.053290
474.895731
473.614739
478.647100
481.673003
482.324408
481.012472
485.369141
487.748694
487.738174
485.691594
489.775766
491.711468
491.010604
488.063584
492.935196
495.499290
495.299663
492.812822
497.490643
499.989315
445.978538
468.585698
474.468106
473.368784
457.972083
477.030196
482.009187
480.877254
466.723750
483.875005
487.987524
485.996880
470.086264
487.987020
491.744455
488.549020
468.478055
490.439373
495.402727
492.985034
474.553429
495.207205
500.307844
468.997594
474.632737
477.780506
478.473771
477.146710
481.903693
484.722205
485.367818
484.123497
488.316524
490.583504
490.642413
488.723667
492.690612
494.563588
493.987577
491.199384
495.901352
498.308086
498.118566
495.673733
500.097113
502.368881
477.044074
478.916757
480.680492
481.870807
482.842257
485.045903
486.971934
488.257041
489.219350
491.170448
492.734858
493.599452
494.124078
495.727725
496.934447
497.427033
497.659787
499.384147
500.775056
501.396316
501.638914
503.123857
504.119886
479.935176
480.888415
482.123555
483.352585
484.680433
486.373345
488.022263
489.465827
490.827383
492.365374
493.732631
494.822845
495.810726
496.999904
498.039336
498.846636
499.653480
500.834729
501.931034
502.758841
503.466002
504.355006
504.935190
488.240516
489.296276
490.746217
492.177339
493.589227
495.143070
496.565407
497.737170
498.830685
500.109728
501.300530
502.280398
503.252013
504.516380
505.733046
506.705944
507.576755
508.605890
509.492880
510.102097
510.639826
511.397310
511.938974
485.246408
486.944336
488.854401
490.362016
491.669367
493.492631
495.055665
496.071848
496.905627
498.412788
499.717050
500.491860
501.159863
502.715288
504.127356
504.968568
505.583113
506.868413
507.890337
508.302925
508.558923
509.714205
510.599398
479.030396
482.530265
485.444855
486.937723
487.652964
490.343277
492.287404
492.873980
492.808112
495.175489
496.829962
497.054693
496.664422
499.262505
501.203474
501.649910
501.337661
503.558821
504.976746
504.836273
504.024910
506.451006
508.177334
470.540540
477.529226
481.720304
482.947479
481.886051
486.645106
489.226495
489.147728
486.856737
491.451339
493.724647
493.097024
490.079440
495.296561
498.073356
497.849318
495.182839
499.793210
501.903845
500.896058
497.321619
502.705206
505.615558
472.269126
476.256875
479.680781
481.478600
482.390883
485.405257
487.599323
488.250632
488.172146
490.655585
492.362489
492.484336
491.978043
494.693530
496.746351
497.166471
496.807359
499.193037
500.766699
500.653939
499.857937
502.504058
504.427472
471.298633
474.383098
477.515450
479.549519
481.049798
483.693194
485.852717
486.904003
487.536549
489.439434
490.925849
491.367263
491.591580
493.587423
495.340345
496.028099
496.355454
498.165181
499.610859
499.986639
500.095987
501.890745
503.323837
466.291002
470.768045
474.537290
476.424409
477.310040
480.786148
483.394294
484.327331
484.429000
486.969844
488.689798
488.799420
488.280520
491.024128
493.103042
493.529105
493.196152
495.782729
497.640152
497.901986
497.495039
499.948712
501.721498
458.657167
466.856353
471.749577
473.090103
471.703620
477.576074
480.958047
481.372546
479.414887
484.090958
486.389963
485.723175
482.656046
487.959130
490.806779
490.577532
487.886981
492.928017
495.569352
495.281809
492.705697
497.472249
500.086980
463.311460
467.716319
471.395348
473.211920
474.077239
477.609633
480.309578
481.335789
481.516356
484.115708
485.874893
486.008700
485.509959
488.284286
490.397006
490.860181
490.582258
493.261115
495.239850
495.631815
495.323795
497.796867
499.561151
465.445766
468.333791
471.244521
473.102611
474.534201
477.324093
479.698160
480.950355
481.745116
483.761198
485.317590
485.792179
486.040144
488.103012
489.924841
490.676603
491.101958
493.111658
494.829074
495.511840
495.868800
497.661097
499.044901
463.747852
467.284601
470.292851
471.751361
472.460204
475.819029
478.414800
479.394422
479.566138
482.208376
484.002499
484.134649
483.607869
486.455396
488.618715
489.101946
488.838531
491.567457
493.610269
494.071511
493.824040
496.303935
498.065899
459.441854
465.574055
469.208689
469.950750
468.382611
473.909174
477.126557
477.485280
475.520153
480.311544
482.692441
482.021243
478.842101
484.333263
487.269176
487.058363
484.373947
489.525295
492.301268
492.160531
489.727420
494.491778
497.099596
463.578664
466.979215
469.804245
471.093773
471.678424
474.972158
477.542209
478.521056
478.717940
481.419100
483.285420
483.479355
482.976542
485.784335
487.868286
488.262364
487.934768
490.658369
492.718633
493.194586
492.960864
495.468873
497.252138
465.237031
467.772674
4
