# Supplementary material for: A computational model of spatio-temporal cardiac intracellular calcium handling with realistic structure and spatial flux distribution from sarcoplasmic reticulum and t-tubule reconstructions
Source: PLoS Comput Biol. 2017 Aug 31;13(8):e1005714. doi: 10.1371/journal.pcbi.1005714 (PMC5597258; doi:10.1371/journal.pcbi.1005714)
Supplement: S1 Code — Code provided in C/C++ and includes the structural datasets used in this study. Documentation is provided on use of and updating the code. Updates may also be available on Michael Colman’s website, http://www.physicsoftheheart.com and github repository: https://github.com/michaelcolman/CODE---PLOS-Comp-Biol-2017-Model-SR. (ZIP) [file pcbi.1005714.s001.zip › PLOS_SR_Clean/Spatial_diff_out/Ca_1D_output_0110.dat]

0.383725
0.371215
0.349762
0.326600
0.305758
0.290490
0.280396
0.275386
0.273597
0.273204
0.273193
0.273472
0.273618
0.273006
0.271678
0.270427
0.269537
0.268656
0.267660
0.266917
0.266222
0.265024
0.263771
0.405140
0.392620
0.371064
0.347707
0.326513
0.310625
0.299782
0.294259
0.292256
0.291739
0.291615
0.291901
0.292108
0.291524
0.290185
0.288934
0.288062
0.287059
0.285849
0.285057
0.284519
0.283287
0.281803
0.441756
0.429108
0.407112
0.383234
0.361349
0.344292
0.331984
0.325531
0.323166
0.322394
0.321973
0.322256
0.322581
0.322075
0.320751
0.319521
0.318766
0.317533
0.315838
0.314925
0.314791
0.313434
0.311292
0.481506
0.468636
0.446100
0.421285
0.398086
0.379518
0.365733
0.358118
0.355000
0.353886
0.353427
0.353853
0.354376
0.354008
0.352707
0.351373
0.350380
0.348792
0.346653
0.345284
0.344747
0.343134
0.340885
0.518699
0.505544
0.482441
0.456463
0.431560
0.411386
0.396223
0.387372
0.383223
0.381706
0.381394
0.382084
0.382907
0.382721
0.381409
0.379852
0.378324
0.376291
0.373713
0.371547
0.369782
0.367789
0.365985
0.548247
0.534752
0.510993
0.484022
0.457912
0.436366
0.419818
0.409875
0.404987
0.403047
0.402595
0.403448
0.404620
0.404611
0.403212
0.401503
0.399746
0.397315
0.394114
0.391154
0.388484
0.386072
0.384336
0.570032
0.556220
0.531900
0.504259
0.477657
0.455133
0.437218
0.426511
0.421577
0.419250
0.418025
0.418831
0.420320
0.420417
0.418825
0.417091
0.415564
0.412881
0.408861
0.405213
0.401856
0.399079
0.397280
0.583354
0.569242
0.544355
0.516012
0.488701
0.465649
0.447421
0.436527
0.431413
0.428811
0.427223
0.427703
0.428996
0.429076
0.427602
0.426020
0.424586
0.421910
0.417798
0.413955
0.410348
0.407378
0.405490
0.590779
0.576340
0.550764
0.521580
0.493196
0.470009
0.452519
0.442036
0.436661
0.433917
0.432337
0.432225
0.432810
0.432741
0.431662
0.430357
0.428817
0.426388
0.422927
0.419381
0.415906
0.412915
0.410952
0.594534
0.579734
0.553459
0.523594
0.494694
0.471667
0.454960
0.445254
0.440401
0.437626
0.435500
0.434676
0.434604
0.434321
0.433457
0.432439
0.431109
0.429021
0.426050
0.422892
0.419693
0.416744
0.414678
0.596671
0.581486
0.554372
0.523956
0.494790
0.472040
0.456140
0.447344
0.443782
0.441035
0.437731
0.436218
0.435651
0.435211
0.434457
0.433707
0.432672
0.430901
0.428285
0.425422
0.422478
0.419526
0.417286
0.596283
0.581009
0.553743
0.523211
0.494052
0.471521
0.456006
0.447574
0.444225
0.441503
0.438074
0.436370
0.435684
0.435314
0.434835
0.434459
0.433767
0.432205
0.429654
0.426747
0.423704
0.420616
0.418263
0.593521
0.578436
0.551652
0.521396
0.492450
0.470044
0.454488
0.445827
0.441539
0.438816
0.436348
0.434971
0.434565
0.434509
0.434488
0.434605
0.434311
0.432871
0.430156
0.426920
0.423483
0.420151
0.417730
0.589614
0.574674
0.548168
0.518252
0.489650
0.467369
0.451668
0.442725
0.438049
0.435294
0.433196
0.432218
0.432281
0.432615
0.432949
0.433514
0.433638
0.432310
0.429383
0.425841
0.422134
0.418580
0.416013
0.582479
0.567684
0.541436
0.512043
0.484102
0.462110
0.446259
0.437063
0.432161
0.429318
0.427346
0.426719
0.427475
0.428131
0.428463
0.429359
0.429925
0.428768
0.425718
0.422080
0.418405
0.414772
0.412012
0.568252
0.553946
0.528588
0.500257
0.473319
0.451961
0.436309
0.427015
0.421880
0.418856
0.416807
0.416164
0.416960
0.417745
0.418317
0.419528
0.420433
0.419538
0.416656
0.413146
0.409596
0.406091
0.403425
0.543097
0.529685
0.506034
0.479484
0.454173
0.433936
0.418877
0.409676
0.404268
0.401006
0.398768
0.397761
0.397952
0.398681
0.399780
0.401324
0.402537
0.401986
0.399506
0.396302
0.392939
0.389759
0.387477
0.506992
0.494584
0.472813
0.448585
0.425657
0.407047
0.392736
0.383832
0.378435
0.375024
0.372517
0.371135
0.370896
0.371474
0.372747
0.374543
0.376112
0.375923
0.373803
0.371017
0.368072
0.365335
0.363403
0.457022
0.445653
0.425865
0.404431
0.384936
0.368483
0.354950
0.346629
0.341568
0.338242
0.335601
0.333992
0.333469
0.333881
0.335180
0.337142
0.339318
0.339435
0.337345
0.334993
0.332659
0.330411
0.328709
0.396040
0.385762
0.368064
0.349338
0.332735
0.318809
0.307209
0.300167
0.295904
0.293021
0.290597
0.289055
0.288475
0.288727
0.289803
0.291563
0.293665
0.293933
0.292237
0.290428
0.288673
0.286897
0.285465
0.327685
0.318484
0.302955
0.286672
0.272327
0.261080
0.252455
0.247220
0.244125
0.241984
0.240117
0.238912
0.238456
0.238575
0.239245
0.240469
0.241819
0.242056
0.241074
0.239837
0.238554
0.237170
0.236044
0.268512
0.260118
0.246192
0.231974
0.219827
0.210882
0.204431
0.200733
0.198702
0.197307
0.196004
0.195197
0.194948
0.194996
0.195317
0.196054
0.196914
0.197001
0.196247
0.195348
0.194398
0.193246
0.192232
0.231688
0.223719
0.210690
0.197685
0.186936
0.179379
0.174217
0.171447
0.170122
0.169218
0.168288
0.167757
0.167680
0.167707
0.167809
0.168248
0.168801
0.168743
0.168032
0.167261
0.166466
0.165399
0.164404
0.404474
0.391934
0.370356
0.347006
0.325888
0.310161
0.299551
0.294264
0.292434
0.291981
0.291803
0.291957
0.291996
0.291258
0.289797
0.288469
0.287575
0.286616
0.285517
0.284868
0.284458
0.283299
0.281839
0.426260
0.413692
0.391968
0.368536
0.347303
0.331014
0.319537
0.313748
0.311845
0.311233
0.310726
0.310778
0.310865
0.310162
0.308714
0.307491
0.306816
0.305782
0.304395
0.303818
0.303933
0.302746
0.300716
0.463924
0.451159
0.428739
0.404962
0.383566
0.366202
0.352914
0.346208
0.344275
0.343351
0.342083
0.341925
0.342098
0.341478
0.340084
0.339069
0.339026
0.337830
0.335652
0.335208
0.336690
0.335382
0.331771
0.504291
0.491332
0.468434
0.443825
0.421237
0.402436
0.387684
0.379810
0.377107
0.375802
0.374445
0.374404
0.374782
0.374300
0.372917
0.371810
0.371562
0.370016
0.367361
0.366431
0.367478
0.365898
0.362180
0.541602
0.528482
0.505405
0.479685
0.455175
0.434807
0.418961
0.409811
0.405777
0.404050
0.403147
0.403544
0.404328
0.404022
0.402504
0.400988
0.399783
0.397717
0.394801
0.392722
0.391512
0.389510
0.387140
0.571777
0.558380
0.534823
0.508261
0.482753
0.461033
0.443641
0.433312
0.428556
0.426391
0.425321
0.426021
0.427404
0.427261
0.425379
0.423548
0.422099
0.419544
0.415762
0.412564
0.409940
0.407464
0.405516
0.594325
0.580648
0.556676
0.529780
0.504650
0.481968
0.462421
0.451224
0.447186
0.444617
0.441976
0.442677
0.444788
0.444738
0.442215
0.440272
0.439557
0.436664
0.431312
0.427050
0.423454
0.420556
0.418655
0.608334
0.594330
0.569743
0.542094
0.516209
0.492985
0.473137
0.461765
0.457564
0.454718
0.451695
0.452069
0.453983
0.453905
0.451471
0.449638
0.448968
0.446061
0.440616
0.436142
0.432260
0.429160
0.427190
0.616468
0.602023
0.576451
0.547479
0.519512
0.496107
0.477860
0.467065
0.461930
0.458956
0.456662
0.456389
0.457194
0.456953
0.455278
0.453695
0.452285
0.449669
0.445653
0.441820
0.438234
0.435158
0.433102
0.621262
0.606247
0.579526
0.549445
0.520476
0.497191
0.480112
0.470365
0.466001
0.463018
0.459990
0.458824
0.458743
0.458267
0.456959
0.455650
0.454232
0.452013
0.448856
0.445681
0.442594
0.439620
0.437399
0.624896
0.609201
0.580936
0.549876
0.520351
0.497309
0.481290
0.472923
0.471272
0.468344
0.462790
0.460578
0.459882
0.459219
0.457989
0.456894
0.455699
0.453853
0.451253
0.448610
0.446055
0.443142
0.440624
0.624595
0.608775
0.580286
0.549036
0.519446
0.496588
0.480951
0.472945
0.471498
0.468612
0.462972
0.460600
0.459805
0.459230
0.458292
0.457592
0.456761
0.455173
0.452716
0.450114
0.447544
0.444542
0.441918
0.620643
0.605205
0.577693
0.546943
0.517653
0.494877
0.478982
0.470277
0.466417
0.463533
0.460325
0.458712
0.458363
0.458166
0.457757
0.457637
0.457296
0.455874
0.453240
0.450264
0.447217
0.443996
0.441419
0.616388
0.601111
0.573931
0.543597
0.514764
0.492073
0.475810
0.466560
0.461896
0.458988
0.456583
0.455654
0.456036
0.456291
0.456146
0.456503
0.456707
0.455433
0.452518
0.449219
0.445951
0.442524
0.439766
0.609608
0.594325
0.567089
0.537222
0.509217
0.486777
0.470077
0.460401
0.455467
0.452481
0.450283
0.449964
0.451604
0.452236
0.451661
0.452298
0.453116
0.452042
0.448862
0.445489
0.442487
0.438983
0.435800
0.594614
0.579839
0.553532
0.524775
0.497830
0.476018
0.459450
0.449618
0.444394
0.441213
0.438960
0.438638
0.440334
0.441136
0.440872
0.441903
0.443136
0.442350
0.439312
0.436029
0.433118
0.429728
0.426640
0.567435
0.553767
0.529609
0.502850
0.477577
0.456907
0.440976
0.431217
0.425546
0.422083
0.419684
0.418784
0.419336
0.420112
0.420968
0.422578
0.424149
0.423726
0.421123
0.418016
0.414969
0.411868
0.409407
0.529750
0.517175
0.495085
0.470903
0.448425
0.429391
0.413839
0.404207
0.398457
0.394791
0.392045
0.390596
0.390465
0.391119
0.392467
0.394582
0.396721
0.396665
0.394237
0.391365
0.388536
0.385823
0.383783
0.478800
0.467203
0.446950
0.425909
0.408097
0.391202
0.375151
0.365678
0.360151
0.356511
0.353524
0.351728
0.351195
0.351710
0.353291
0.355869
0.359298
0.359545
0.356472
0.353778
0.351530
0.349245
0.347305
0.416069
0.405552
0.387358
0.368951
0.353950
0.339554
0.325469
0.317310
0.312595
0.309400
0.306615
0.304857
0.304227
0.304581
0.305969
0.308358
0.311691
0.312082
0.309405
0.307223
0.305498
0.303660
0.302001
0.345190
0.335821
0.319958
0.303562
0.289429
0.277685
0.267920
0.262028
0.258589
0.256187
0.254052
0.252676
0.252165
0.252353
0.253239
0.254841
0.256721
0.257070
0.255774
0.254353
0.253015
0.251586
0.250391
0.284286
0.275731
0.261477
0.246894
0.234413
0.224936
0.217819
0.213666
0.211335
0.209714
0.208215
0.207271
0.206958
0.207043
0.207512
0.208477
0.209609
0.209801
0.208973
0.208002
0.207009
0.205833
0.204801
0.246596
0.238454
0.225072
0.211585
0.200295
0.192183
0.186513
0.183362
0.181752
0.180638
0.179546
0.178890
0.178737
0.178779
0.178993
0.179595
0.180316
0.180362
0.179676
0.178885
0.178058
0.176983
0.176000
0.439693
0.426973
0.404882
0.381001
0.359329
0.342765
0.331193
0.325478
0.323664
0.323091
0.322508
0.322372
0.322161
0.321175
0.319483
0.318054
0.317299
0.316295
0.315059
0.314697
0.315074
0.314021
0.311997
0.462524
0.449704
0.427206
0.403411
0.382143
0.365106
0.352324
0.346121
0.344567
0.343780
0.342404
0.341963
0.341767
0.340825
0.339191
0.338063
0.338052
0.337053
0.335237
0.335219
0.337100
0.336032
0.332517
0.503676
0.490369
0.465777
0.441871
0.422544
0.404569
0.388136
0.380980
0.380644
0.379449
0.375768
0.374664
0.374452
0.373606
0.372159
0.371755
0.374376
0.373344
0.369255
0.369973
0.378107
0.376921
0.366991
0.545237
0.531789
0.506850
0.482280
0.461967
0.442662
0.424753
0.416399
0.415260
0.413617
0.409758
0.408739
0.408754
0.408054
0.406601
0.406133
0.408596
0.407214
0.402587
0.402740
0.410367
0.408879
0.398845
0.581419
0.568203
0.544723
0.519213
0.495547
0.474725
0.457283
0.447614
0.444216
0.442119
0.439695
0.439501
0.440163
0.439634
0.437772
0.436410
0.436243
0.434189
0.430368
0.428565
0.428878
0.426887
0.423023
0.612417
0.599088
0.575658
0.549673
0.525620
0.503469
0.483961
0.472954
0.469288
0.466712
0.463620
0.463929
0.465664
0.465294
0.462577
0.460684
0.460370
0.457668
0.452408
0.448771
0.446415
0.443838
0.441337
0.636255
0.622750
0.599393
0.574043
0.555154
0.532078
0.506055
0.494147
0.498852
0.495813
0.483272
0.483172
0.486214
0.485926
0.481794
0.479914
0.483632
0.480436
0.469837
0.464141
0.460000
0.456875
0.454759
0.651506
0.637639
0.613596
0.587415
0.567683
0.544018
0.517691
0.505598
0.510201
0.506868
0.493861
0.493433
0.496279
0.495957
0.491882
0.490043
0.493712
0.490451
0.479740
0.473778
0.469248
0.465897
0.463760
0.661085
0.646563
0.620786
0.592081
0.565163
0.541191
0.520979
0.509576
0.506053
0.502627
0.497744
0.497050
0.498223
0.497725
0.495045
0.493138
0.492457
0.489538
0.484082
0.479625
0.475794
0.472548
0.470311
0.667907
0.652453
0.624635
0.594010
0.564881
0.540937
0.522903
0.513095
0.511031
0.507625
0.501414
0.499464
0.499292
0.498523
0.496497
0.494759
0.493365
0.490912
0.487226
0.483945
0.481000
0.477952
0.475432
0.677876
0.661108
0.627199
0.594744
0.564335
0.540596
0.524551
0.517712
0.527635
0.524319
0.506424
0.502006
0.500614
0.499568
0.497554
0.495909
0.494448
0.492444
0.489802
0.487474
0.485586
0.482706
0.479635
0.677765
0.660814
0.626561
0.593792
0.563182
0.539564
0.523904
0.517412
0.527498
0.524248
0.506353
0.501828
0.500373
0.499436
0.497724
0.496482
0.495391
0.493722
0.491371
0.489231
0.487473
0.484588
0.481430
0.668118
0.652007
0.622890
0.591119
0.561033
0.537400
0.520726
0.511920
0.509983
0.506749
0.500905
0.498710
0.498521
0.498094
0.496875
0.496324
0.495853
0.494421
0.491882
0.489302
0.486918
0.483867
0.480984
0.663136
0.647222
0.618610
0.587406
0.558007
0.534405
0.516939
0.507025
0.502843
0.499602
0.496045
0.495154
0.496355
0.496465
0.495140
0.495069
0.495360
0.494141
0.491203
0.488307
0.485862
0.482644
0.479474
0.657475
0.641271
0.611567
0.580727
0.552715
0.529325
0.510712
0.500113
0.496530
0.493238
0.489228
0.489515
0.495797
0.496358
0.490956
0.490899
0.492022
0.491049
0.487567
0.484702
0.483138
0.479861
0.475680
0.641118
0.625446
0.596720
0.567067
0.540242
0.517488
0.498887
0.488053
0.484060
0.480567
0.476594
0.476905
0.483254
0.484046
0.479076
0.479540
0.481218
0.480581
0.477190
0.474367
0.472860
0.469682
0.465591
0.609772
0.595572
0.570261
0.542996
0.517858
0.496288
0.478427
0.467568
0.461510
0.457680
0.454862
0.454157
0.455633
0.456453
0.456518
0.458146
0.460483
0.460252
0.457225
0.454310
0.451961
0.449013
0.446106
0.569422
0.556434
0.533435
0.509270
0.488179
0.468271
0.449615
0.438486
0.432096
0.427992
0.424800
0.423267
0.423473
0.424230
0.425521
0.428149
0.431744
0.431893
0.428414
0.425377
0.422939
0.420289
0.417884
0.519272
0.507043
0.483459
0.463482
0.451862
0.434114
0.410001
0.397730
0.391313
0.387126
0.383381
0.381316
0.380818
0.381507
0.383705
0.387650
0.397163
0.397619
0.388949
0.385419
0.384338
0.381996
0.378447
0.453250
0.442077
0.420572
0.403124
0.394329
0.379054
0.356850
0.345962
0.340386
0.336658
0.333109
0.331039
0.330378
0.330912
0.332985
0.336764
0.346110
0.346698
0.338463
0.335386
0.334711
0.332771
0.329535
0.375004
0.365207
0.348420
0.331789
0.318712
0.306033
0.293381
0.286179
0.282110
0.279298
0.276748
0.275132
0.274564
0.274873
0.276122
0.278376
0.281649
0.282169
0.279823
0.278048
0.276750
0.275246
0.273779
0.310584
0.301648
0.286594
0.271267
0.258341
0.247894
0.239327
0.234368
0.231530
0.229567
0.227770
0.226640
0.226258
0.226415
0.227130
0.228462
0.230228
0.230577
0.229418
0.228311
0.227283
0.226052
0.224919
0.271011
0.262476
0.248308
0.233857
0.221566
0.212458
0.205840
0.202058
0.199996
0.198572
0.197240
0.196416
0.196176
0.196260
0.196654
0.197505
0.198512
0.198708
0.198017
0.197180
0.196290
0.195177
0.194179
0.477442
0.464398
0.441615
0.416724
0.393878
0.376275
0.363971
0.357857
0.355848
0.355141
0.354367
0.353945
0.353383
0.352054
0.350071
0.348435
0.347590
0.346653
0.345648
0.345618
0.346318
0.345470
0.343526
0.500903
0.487773
0.464612
0.439871
0.417511
0.399498
0.386012
0.379416
0.377648
0.376693
0.375088
0.374335
0.373792
0.372518
0.370610
0.369318
0.369282
0.368389
0.366818
0.367158
0.369390
0.368538
0.365097
0.543308
0.529720
0.504531
0.479790
0.459506
0.440647
0.423535
0.415970
0.415359
0.413935
0.409979
0.408533
0.407985
0.406827
0.405126
0.404623
0.407290
0.406405
0.402560
0.403625
0.412114
0.411140
0.401271
0.586489
0.572825
0.547404
0.522139
0.500998
0.480890
0.462309
0.453496
0.452001
0.450053
0.445853
0.444451
0.444118
0.443130
0.441464
0.440945
0.443487
0.442251
0.437814
0.438238
0.446149
0.444831
0.434836
0.624505
0.611142
0.587304
0.561236
0.536838
0.515245
0.497103
0.486891
0.483057
0.480559
0.477712
0.477100
0.477392
0.476590
0.474570
0.473190
0.473112
0.471139
0.467382
0.465711
0.466172
0.464258
0.460395
0.657381
0.643947
0.620234
0.593769
0.569027
0.546086
0.525798
0.514127
0.509925
0.506867
0.503296
0.503178
0.504536
0.503916
0.501093
0.499211
0.498977
0.496264
0.490900
0.487206
0.484840
0.482230
0.479673
0.683020
0.669417
0.645778
0.619956
0.600359
0.576429
0.549520
0.536829
0.540987
0.537400
0.524263
0.523729
0.526369
0.525859
0.521698
0.519859
0.523684
0.520383
0.509466
0.503537
0.499246
0.495992
0.493763
0.699720
0.685758
0.661425
0.634749
0.614254
0.589646
0.562300
0.549291
0.553243
0.549327
0.535737
0.534922
0.537409
0.536890
0.532769
0.530920
0.534621
0.531177
0.520062
0.513777
0.509016
0.505488
0.503215
0.710424
0.695793
0.669715
0.640481
0.612740
0.587707
0.566317
0.553851
0.549500
0.545467
0.540139
0.539158
0.540095
0.539407
0.536572
0.534532
0.533720
0.530558
0.524750
0.519985
0.515926
0.512503
0.510142
0.718109
0.702517
0.674351
0.643141
0.613128
0.588001
0.568626
0.557631
0.554687
0.550669
0.544050
0.541897
0.541579
0.540631
0.538374
0.536399
0.534776
0.532062
0.528091
0.524579
0.521473
0.518296
0.515680
0.728766
0.711820
0.677393
0.644301
0.612970
0.587943
0.570395
0.562287
0.571353
0.567434
0.549106
0.544531
0.543062
0.541849
0.539545
0.537593
0.535853
0.533617
0.530791
0.528355
0.526447
0.523522
0.520372
0.728777
0.711627
0.676810
0.643342
0.611736
0.586766
0.569548
0.561754
0.570974
0.567140
0.548842
0.544194
0.542685
0.541589
0.539569
0.537999
0.536633
0.534802
0.532388
0.530275
0.528620
0.525794
0.522615
0.718703
0.702377
0.672775
0.640236
0.609059
0.584045
0.565869
0.555788
0.552958
0.549155
0.542983
0.540684
0.540436
0.539842
0.538323
0.537463
0.536766
0.535259
0.532788
0.530368
0.528185
0.525291
0.522478
0.713074
0.696928
0.667801
0.635775
0.605225
0.580250
0.561363
0.550261
0.545235
0.541450
0.537565
0.536540
0.537659
0.537593
0.535981
0.535631
0.535748
0.534548
0.531808
0.529193
0.527051
0.524070
0.521028
0.706356
0.689903
0.659648
0.627949
0.598756
0.574022
0.554083
0.542404
0.538095
0.534289
0.529901
0.530019
0.536255
0.536651
0.530936
0.530638
0.531624
0.530754
0.527583
0.525087
0.523879
0.520889
0.516878
0.688389
0.672460
0.643169
0.612645
0.584646
0.560594
0.540740
0.528903
0.524243
0.520273
0.515932
0.516074
0.522388
0.523062
0.517847
0.518148
0.519766
0.519295
0.516248
0.513807
0.512655
0.509770
0.505851
0.654777
0.640308
0.614425
0.586298
0.560028
0.537208
0.518143
0.506332
0.499619
0.495346
0.492229
0.491392
0.492835
0.493602
0.493571
0.495157
0.497561
0.497523
0.494778
0.492181
0.490143
0.487437
0.484661
0.611591
0.598307
0.574699
0.549669
0.527484
0.506374
0.486558
0.474533
0.467539
0.463035
0.459583
0.457957
0.458189
0.458962
0.460243
0.462936
0.466706
0.467048
0.463748
0.460921
0.458706
0.456219
0.453887
0.558073
0.545501
0.521179
0.500291
0.487521
0.468606
0.443440
0.430332
0.423382
0.418838
0.414852
0.412727
0.412317
0.413079
0.415318
0.419418
0.429231
0.429865
0.421214
0.417769
0.416835
0.414572
0.411005
0.488150
0.476582
0.454250
0.435800
0.425807
0.409381
0.386172
0.374511
0.368446
0.364401
0.360633
0.358506
0.357935
0.358576
0.360739
0.364717
0.374383
0.375138
0.366866
0.363791
0.363169
0.361248
0.357962
0.405757
0.395503
0.377837
0.360074
0.345761
0.331914
0.318267
0.310361
0.305835
0.302727
0.299983
0.298296
0.297772
0.298182
0.299573
0.302035
0.305554
0.306227
0.303904
0.302107
0.300780
0.299248
0.297754
0.337870
0.328415
0.312374
0.295780
0.281509
0.269877
0.260376
0.254773
0.251505
0.249264
0.247289
0.246071
0.245691
0.245933
0.246805
0.248343
0.250320
0.250814
0.249705
0.248572
0.247481
0.246200
0.245045
0.296243
0.287146
0.271919
0.256113
0.242407
0.232102
0.224588
0.220197
0.217722
0.216031
0.214529
0.213606
0.213338
0.213491
0.214043
0.215090
0.216288
0.216625
0.215998
0.215136
0.214171
0.212999
0.211984
0.512274
0.498779
0.475140
0.448892
0.424405
0.405742
0.393033
0.386641
0.384278
0.383432
0.382658
0.381974
0.381017
0.379308
0.376998
0.375125
0.374062
0.373350
0.372940
0.373272
0.373849
0.373294
0.372048
0.535961
0.522458
0.498717
0.472559
0.448212
0.429151
0.415612
0.408737
0.406283
0.405182
0.403941
0.403095
0.402235
0.400591
0.398309
0.396663
0.396033
0.395356
0.394657
0.395124
0.396341
0.395783
0.393905
0.577590
0.563933
0.539507
0.513310
0.489259
0.469363
0.453979
0.446132
0.443547
0.441960
0.439762
0.438630
0.438006
0.436498
0.434226
0.432971
0.433325
0.432591
0.430942
0.431515
0.434178
0.433477
0.429891
0.622694
0.608998
0.584388
0.557734
0.532841
0.511709
0.494866
0.485701
0.482116
0.479919
0.477447
0.476324
0.475883
0.474567
0.472418
0.471216
0.471479
0.470373
0.468079
0.467947
0.469978
0.468872
0.465112
0.665178
0.651538
0.627228
0.599801
0.573144
0.550524
0.532574
0.521879
0.516613
0.513735
0.511565
0.510778
0.510577
0.509491
0.507469
0.505957
0.505185
0.503386
0.500562
0.498867
0.498168
0.496384
0.493929
0.700835
0.687019
0.662407
0.634306
0.606708
0.582663
0.562943
0.550695
0.544327
0.540775
0.538368
0.537888
0.538287
0.537438
0.535199
0.533469
0.532478
0.529933
0.525708
0.522345
0.519745
0.517173
0.515011
0.728893
0.714776
0.689627
0.661171
0.633863
0.608649
0.586410
0.572875
0.566882
0.562742
0.558733
0.558343
0.559559
0.558895
0.556150
0.554436
0.554654
0.551491
0.544671
0.539663
0.535646
0.532369
0.530080
0.747128
0.732674
0.706878
0.677605
0.649393
0.623353
0.600411
0.586295
0.579838
0.575302
0.570961
0.570391
0.571553
0.570918
0.568206
0.566448
0.566493
0.563076
0.555908
0.550436
0.545913
0.542287
0.539858
0.758400
0.743510
0.716791
0.686131
0.655679
0.629125
0.607306
0.593366
0.585701
0.580972
0.577480
0.576467
0.576727
0.575950
0.573743
0.571808
0.570195
0.566897
0.561727
0.557022
0.552869
0.549283
0.546777
0.765798
0.750253
0.722209
0.690319
0.658745
0.631960
0.610762
0.597462
0.590401
0.585645
0.581520
0.579868
0.579501
0.578522
0.576440
0.574423
0.572396
0.569434
0.565409
0.561623
0.558239
0.554901
0.552246
0.771942
0.755518
0.725252
0.692210
0.660086
0.633230
0.612442
0.600173
0.595873
0.591184
0.584469
0.581987
0.581337
0.580200
0.577885
0.575805
0.573780
0.571260
0.568177
0.565366
0.563380
0.560346
0.557019
0.772013
0.755397
0.724779
0.691378
0.658995
0.632132
0.611565
0.599569
0.595464
0.590857
0.584125
0.581576
0.580904
0.579861
0.577772
0.576013
0.574359
0.572282
0.569691
0.567313
0.565678
0.562843
0.559577
0.766335
0.750155
0.720922
0.687860
0.655390
0.628551
0.608065
0.595573
0.589026
0.584483
0.580349
0.578504
0.578108
0.577417
0.575992
0.574904
0.573878
0.572224
0.569801
0.567354
0.565092
0.562329
0.559799
0.760156
0.744091
0.715121
0.682294
0.650078
0.623363
0.602818
0.590117
0.583003
0.578511
0.575109
0.573805
0.574023
0.573751
0.572632
0.572107
0.571783
0.570549
0.568200
0.565763
0.563532
0.560801
0.558290
0.750630
0.734447
0.705132
0.672614
0.641210
0.614843
0.594089
0.581320
0.574384
0.569909
0.566487
0.565678
0.567242
0.567361
0.565726
0.565569
0.566008
0.565208
0.562891
0.560657
0.558973
0.556309
0.553379
0.730996
0.715292
0.686861
0.655424
0.625111
0.599508
0.579117
0.566449
0.559432
0.554869
0.551411
0.550595
0.552259
0.552668
0.551534
0.552003
0.553091
0.552747
0.550656
0.548545
0.546956
0.544409
0.541581
0.696774
0.682216
0.656134
0.626766
0.598180
0.573877
0.554378
0.541952
0.534485
0.529762
0.526421
0.525130
0.525651
0.526241
0.526683
0.528103
0.529887
0.529993
0.528161
0.525991
0.523959
0.521561
0.519394
0.650870
0.637350
0.613271
0.586482
0.560815
0.538298
0.519323
0.507205
0.499823
0.495035
0.491472
0.489759
0.489785
0.490465
0.491654
0.493913
0.496601
0.497075
0.495083
0.492802
0.490694
0.488456
0.486566
0.590263
0.577551
0.554921
0.531153
0.510375
0.490107
0.470586
0.458811
0.451939
0.447315
0.443518
0.441575
0.441527
0.442236
0.443701
0.446687
0.451226
0.451955
0.448648
0.446158
0.444471
0.442405
0.440256
0.516371
0.504590
0.483777
0.462404
0.444308
0.426586
0.409202
0.398934
0.393025
0.388950
0.385418
0.383536
0.383414
0.384049
0.385471
0.388406
0.392911
0.393741
0.390678
0.388464
0.387038
0.385228
0.383268
0.433220
0.422483
0.403946
0.384255
0.366556
0.351471
0.338815
0.330999
0.326355
0.323138
0.320412
0.318857
0.318566
0.319043
0.320256
0.322441
0.325096
0.325866
0.324553
0.323048
0.321670
0.320157
0.318840
0.362315
0.352256
0.335103
0.316890
0.300531
0.287679
0.277867
0.271920
0.268404
0.266015
0.263997
0.262824
0.262566
0.262900
0.263795
0.265342
0.267116
0.267722
0.267006
0.265959
0.264810
0.263498
0.262388
0.318649
0.308901
0.292451
0.275111
0.259746
0.248237
0.239993
0.235131
0.232354
0.230496
0.228922
0.227999
0.227794
0.228043
0.228711
0.229879
0.231164
0.231621
0.231121
0.230271
0.229243
0.228014
0.226982
0.539844
0.525788
0.501084
0.473505
0.447714
0.428159
0.415032
0.408493
0.405993
0.404975
0.403957
0.402922
0.401630
0.399601
0.397046
0.395146
0.394272
0.393920
0.393976
0.394758
0.395614
0.395331
0.394346
0.564486
0.550386
0.525498
0.497930
0.472216
0.452243
0.438297
0.431254
0.428562
0.427291
0.425936
0.424860
0.423817
0.421862
0.419211
0.417492
0.417068
0.416747
0.416446
0.417235
0.418464
0.418176
0.416799
0.607904
0.593595
0.567863
0.540159
0.514621
0.493773
0.477989
0.469853
0.466703
0.464934
0.462970
0.461866
0.461451
0.459652
0.456690
0.455279
0.455782
0.455367
0.454014
0.454551
0.456442
0.455982
0.453574
0.654988
0.640644
0.614723
0.586556
0.560138
0.538010
0.520711
0.511161
0.506901
0.504454
0.502200
0.501092
0.500843
0.499255
0.496478
0.495179
0.495618
0.494805
0.492735
0.492479
0.493673
0.492753
0.490130
0.699494
0.685236
0.659701
0.630764
0.602533
0.578854
0.560385
0.549246
0.543358
0.540120
0.537855
0.536801
0.536338
0.535007
0.532856
0.531491
0.531071
0.529559
0.526880
0.525265
0.524403
0.522731
0.520649
0.737464
0.722967
0.696965
0.667145
0.637596
0.612372
0.592234
0.579404
0.572110
0.568096
0.565668
0.564794
0.564623
0.563591
0.561675
0.560395
0.559945
0.557654
0.553424
0.550170
0.547649
0.545095
0.542915
0.768100
0.753140
0.726107
0.695431
0.665159
0.638579
0.616476
0.602168
0.594177
0.589501
0.586396
0.585698
0.586074
0.585313
0.583427
0.582556
0.584036
0.581072
0.573514
0.568483
0.564586
0.561236
0.558708
0.787862
0.772584
0.744934
0.713458
0.682245
0.654671
0.631580
0.616414
0.607752
0.602614
0.599242
0.598468
0.598881
0.598189
0.596318
0.595339
0.596551
0.593209
0.585169
0.579566
0.575101
0.571339
0.568608
0.799599
0.784111
0.756113
0.723868
0.691456
0.663229
0.640057
0.624632
0.615356
0.609962
0.606667
0.605577
0.605532
0.604697
0.602779
0.601110
0.599745
0.596351
0.590825
0.585959
0.581817
0.578072
0.575270
0.807540
0.791571
0.762543
0.729591
0.696740
0.668129
0.644634
0.629213
0.620218
0.614740
0.610975
0.609599
0.609391
0.608377
0.606145
0.604002
0.601871
0.598682
0.594346
0.590401
0.587138
0.583658
0.580616
0.815115
0.798253
0.766489
0.732754
0.700143
0.671320
0.647094
0.631844
0.624335
0.618872
0.613629
0.611960
0.612045
0.610908
0.607982
0.605477
0.603137
0.600336
0.597051
0.594295
0.593369
0.590255
0.585732
0.815312
0.798275
0.766193
0.732117
0.699247
0.670361
0.646273
0.631256
0.623951
0.618559
0.613263
0.611524
0.611598
0.610526
0.607741
0.605456
0.603413
0.601077
0.598393
0.596186
0.595718
0.592902
0.588517
0.808312
0.791796
0.761743
0.727737
0.694063
0.665252
0.642190
0.627486
0.619119
0.613824
0.609857
0.608245
0.608037
0.607211
0.605334
0.603759
0.602322
0.600484
0.598105
0.595828
0.593969
0.591348
0.588665
0.801275
0.784858
0.755063
0.721040
0.687243
0.658660
0.636193
0.621951
0.613687
0.608493
0.604710
0.603147
0.603119
0.602591
0.601142
0.600145
0.599341
0.598015
0.595961
0.593857
0.592022
0.589547
0.587103
0.790748
0.774181
0.743768
0.709912
0.676890
0.648783
0.626458
0.612679
0.605147
0.600038
0.595827
0.594369
0.595359
0.595133
0.593253
0.592625
0.592452
0.591647
0.589941
0.588273
0.587198
0.584869
0.581970
0.769497
0.753372
0.723791
0.690949
0.658977
0.631748
0.610052
0.596646
0.589266
0.584172
0.579916
0.578431
0.579521
0.579595
0.578232
0.578266
0.578793
0.578499
0.577072
0.575570
0.574619
0.572424
0.569637
0.732968
0.717932
0.690829
0.659975
0.629549
0.603720
0.583240
0.570199
0.562403
0.557297
0.553465
0.551825
0.552105
0.552459
0.552584
0.553616
0.555070
0.555245
0.553851
0.552142
0.550576
0.548490
0.546441
0.684479
0.670378
0.645107
0.616625
0.588823
0.564889
0.545395
0.532939
0.525424
0.520429
0.516601
0.514883
0.515124
0.515677
0.516339
0.518190
0.520701
0.521232
0.519482
0.517561
0.515926
0.513926
0.512009
0.620763
0.607361
0.583168
0.557311
0.533629
0.512058
0.493006
0.481443
0.474886
0.470231
0.466200
0.464553
0.465347
0.466015
0.466509
0.468990
0.473433
0.474189
0.470961
0.468794
0.467800
0.465884
0.463339
0.543063
0.530564
0.508169
0.484726
0.463792
0.444867
0.428060
0.418091
0.412571
0.408533
0.404837
0.403311
0.404105
0.404764
0.405279
0.407789
0.412265
0.413114
0.410049
0.408060
0.407234
0.405494
0.403089
0.455728
0.444311
0.424483
0.403124
0.383515
0.367306
0.354406
0.346501
0.341928
0.338713
0.335957
0.334614
0.334774
0.335326
0.336211
0.338235
0.340923
0.341739
0.340439
0.339019
0.337838
0.336338
0.334866
0.381365
0.370652
0.352301
0.332623
0.314759
0.300844
0.290476
0.284251
0.280652
0.278223
0.276193
0.275135
0.275108
0.275547
0.276401
0.277965
0.279825
0.280511
0.279836
0.278819
0.277706
0.276372
0.275203
0.335603
0.325218
0.307618
0.288895
0.272174
0.259643
0.250759
0.245553
0.242623
0.240698
0.239111
0.238258
0.238193
0.238556
0.239301
0.240569
0.241975
0.242533
0.242090
0.241249
0.240200
0.238933
0.237868
0.560850
0.546223
0.520346
0.491654
0.464934
0.444668
0.431033
0.424338
0.421745
0.420485
0.419053
0.417642
0.416211
0.414007
0.411278
0.409592
0.409234
0.409226
0.409411
0.410426
0.411553
0.411361
0.410310
0.587145
0.572321
0.545787
0.517034
0.490599
0.469879
0.455119
0.447840
0.445073
0.443563
0.441796
0.440448
0.439603
0.437476
0.434342
0.432854
0.433282
0.433304
0.432778
0.433707
0.435315
0.435112
0.433530
0.635482
0.619992
0.590403
0.561289
0.535511
0.513854
0.496493
0.487819
0.484495
0.482483
0.480234
0.479181
0.480539
0.478581
0.473664
0.472512
0.474726
0.474634
0.472085
0.472501
0.475213
0.474808
0.471635
0.684470
0.668907
0.639063
0.609399
0.582613
0.559596
0.540682
0.530512
0.525993
0.523268
0.520737
0.519677
0.521177
0.519418
0.514699
0.513677
0.515851
0.515339
0.512002
0.511568
0.513529
0.512642
0.509249
0.727960
0.712833
0.685290
0.654893
0.625626
0.600950
0.581446
0.569825
0.563601
0.560022
0.557380
0.556055
0.555762
0.554239
0.551670
0.550688
0.551687
0.550451
0.546857
0.545149
0.544540
0.542875
0.540508
0.767700
0.752309
0.724324
0.692826
0.661790
0.635426
0.614412
0.601009
0.593159
0.588746
0.586033
0.584839
0.584536
0.583338
0.581432
0.580869
0.582792
0.580733
0.574593
0.570998
0.568551
0.565949
0.563513
0.802508
0.786348
0.755594
0.722795
0.690524
0.662622
0.639634
0.624516
0.615382
0.610263
0.607362
0.606489
0.606765
0.605940
0.604651
0.605766
0.616731
0.613930
0.597249
0.590607
0.586321
0.582817
0.579925
0.823725
0.807247
0.775844
0.742231
0.708966
0.679907
0.655674
0.639459
0.629499
0.623874
0.620748
0.619888
0.620272
0.619537
0.618217
0.619125
0.629681
0.626390
0.609157
0.601881
0.597021
0.593076
0.589926
0.834647
0.818235
0.787932
0.753990
0.720017
0.690171
0.665228
0.648470
0.638200
0.632256
0.628734
0.627587
0.627629
0.626679
0.624614
0.623322
0.623843
0.620359
0.612824
0.607544
0.603843
0.599969
0.596392
0.844700
0.827708
0.795667
0.761255
0.727523
0.697152
0.670925
0.653698
0.643821
0.637724
0.633436
0.632159
0.632457
0.631319
0.628380
0.625950
0.624171
0.620781
0.615760
0.611922
0.610177
0.606607
0.601882
0.862641
0.843698
0.802302
0.766678
0.734641
0.703936
0.674930
0.657283
0.650377
0.644220
0.636748
0.635311
0.637339
0.636072
0.630856
0.627458
0.624729
0.621700
0.618699
0.617222
0.625653
0.622519
0.608759
0.862986
0.843892
0.802208
0.766278
0.733996
0.703186
0.674232
0.656760
0.650042
0.643927
0.636359
0.634853
0.636896
0.635676
0.630513
0.627225
0.624656
0.622103
0.619856
0.619047
0.628052
0.625300
0.611714
0.845945
0.828477
0.795482
0.760135
0.725712
0.695021
0.668922
0.652277
0.643154
0.637164
0.632388
0.630850
0.631292
0.630266
0.627252
0.624934
0.623006
0.620981
0.618757
0.617025
0.617120
0.614651
0.610350
0.837199
0.819958
0.787828
0.752348
0.717433
0.687065
0.662197
0.646517
0.637764
0.631923
0.627209
0.625473
0.625944
0.625127
0.622482
0.620749
0.619428
0.617986
0.616223
0.614715
0.614312
0.612084
0.608708
0.829058
0.811237
0.776129
0.740509
0.707291
0.677518
0.652127
0.637311
0.632282
0.626605
0.618705
0.616975
0.620236
0.619641
0.614487
0.612767
0.611922
0.611069
0.609890
0.609273
0.610357
0.608353
0.603999
0.806241
0.788856
0.754587
0.719961
0.687804
0.659030
0.634502
0.620307
0.615615
0.610069
0.602179
0.600427
0.603800
0.603520
0.598906
0.597898
0.597841
0.597546
0.596642
0.596204
0.597416
0.595565
0.591346
0.763751
0.747892
0.718674
0.686290
0.654804
0.627555
0.605397
0.591713
0.584088
0.578685
0.574018
0.572225
0.573093
0.573201
0.572162
0.572635
0.574092
0.574280
0.572875
0.571723
0.571300
0.569506
0.566871
0.712703
0.697762
0.670388
0.640407
0.611760
0.586530
0.565376
0.552417
0.545184
0.540065
0.535665
0.534085
0.535191
0.535617
0.535150
0.536659
0.539941
0.540474
0.537908
0.536223
0.535674
0.533885
0.531239
0.650422
0.635733
0.606232
0.578829
0.557660
0.534901
0.511017
0.498957
0.494524
0.489905
0.483804
0.482657
0.486876
0.487534
0.484771
0.487237
0.497769
0.498504
0.489085
0.486798
0.489305
0.487490
0.481380
0.569318
0.555546
0.527929
0.502984
0.484581
0.464591
0.443160
0.432823
0.429471
0.425550
0.419906
0.418940
0.423183
0.423897
0.421264
0.423833
0.434353
0.435180
0.425960
0.423757
0.426302
0.424597
0.418638
0.473740
0.461536
0.439897
0.417199
0.396890
0.379746
0.365712
0.357630
0.353452
0.350344
0.347394
0.346371
0.347439
0.348069
0.348232
0.350202
0.353843
0.354666
0.352387
0.350911
0.350400
0.348922
0.346772
0.395666
0.384330
0.364713
0.343828
0.324996
0.310229
0.299138
0.292717
0.289240
0.286870
0.284813
0.283943
0.284340
0.284879
0.285515
0.287088
0.289334
0.290072
0.289089
0.288078
0.287187
0.285860
0.284470
0.347833
0.336892
0.318261
0.298404
0.280617
0.267282
0.257861
0.252437
0.249484
0.247582
0.246035
0.245310
0.245449
0.245921
0.246678
0.248006
0.249557
0.250199
0.249760
0.248951
0.247961
0.246695
0.245582
0.574347
0.559350
0.532802
0.503300
0.475798
0.454969
0.440995
0.434064
0.431206
0.429602
0.427753
0.425948
0.424275
0.422077
0.419597
0.418288
0.418274
0.418429
0.418555
0.419349
0.420192
0.419787
0.418642
0.601343
0.586116
0.558847
0.529202
0.501900
0.480579
0.465487
0.457983
0.454955
0.453106
0.450926
0.449182
0.448090
0.445949
0.443034
0.441905
0.442676
0.442858
0.442263
0.442958
0.444259
0.443848
0.442197
0.650909
0.634967
0.604563
0.574425
0.547627
0.525303
0.507631
0.498748
0.495168
0.492825
0.490177
0.488725
0.489829
0.487816
0.483046
0.482212
0.484753
0.484814
0.482182
0.482346
0.484715
0.484116
0.480923
0.701412
0.685357
0.654619
0.623823
0.595907
0.572145
0.552879
0.542496
0.537729
0.534684
0.531741
0.530248
0.531439
0.529561
0.524912
0.524138
0.526587
0.526225
0.522835
0.522196
0.523858
0.522812
0.519413
0.746534
0.730880
0.702365
0.670773
0.640331
0.614819
0.594859
0.582997
0.576550
0.572649
0.569556
0.567739
0.567047
0.565314
0.562736
0.561904
0.563098
0.561997
0.558426
0.556635
0.555872
0.554093
0.551687
0.787766
0.771823
0.742822
0.710069
0.677786
0.650493
0.628935
0.615259
0.607199
0.602470
0.599278
0.597546
0.596774
0.595282
0.593269
0.592739
0.594749
0.592799
0.586758
0.583200
0.580728
0.578066
0.575579
0.823894
0.807169
0.775365
0.741254
0.707653
0.678717
0.655083
0.639630
0.630260
0.624827
0.621456
0.620036
0.619825
0.618648
0.617141
0.618163
0.629063
0.626325
0.609811
0.603291
0.599070
0.595552
0.592611
0.846159
0.829127
0.796673
0.761728
0.727066
0.696861
0.671829
0.655138
0.644851
0.638901
0.635351
0.634006
0.633938
0.632840
0.631235
0.631947
0.642331
0.639031
0.621929
0.614769
0.609986
0.606046
0.602855
0.857887
0.840943
0.809631
0.774385
0.738996
0.707877
0.681918
0.664461
0.653704
0.647395
0.643530
0.642026
0.641708
0.640424
0.638052
0.636495
0.636797
0.633207
0.625669
0.620427
0.616760
0.612878
0.609266
0.868491
0.851008
0.818019
0.782370
0.747237
0.715481
0.688008
0.669819
0.659240
0.652723
0.648196
0.646708
0.646771
0.645353
0.642090
0.639341
0.637284
0.633705
0.628582
0.624703
0.622952
0.619363
0.614607
0.886783
0.867391
0.825107
0.788326
0.754919
0.722749
0.692292
0.673432
0.665566
0.658926
0.651344
0.649825
0.651736
0.650240
0.644687
0.640937
0.637896
0.634635
0.631478
0.629935
0.638376
0.635236
0.621433
0.887171
0.867678
0.825187
0.788174
0.754554
0.722249
0.691747
0.672938
0.665152
0.658503
0.650825
0.649269
0.651232
0.649809
0.644305
0.640642
0.637742
0.634965
0.632589
0.631751
0.640806
0.638094
0.624497
0.869843
0.852027
0.818324
0.781967
0.746250
0.714079
0.686444
0.668480
0.658351
0.651790
0.646782
0.645141
0.645468
0.644223
0.640866
0.638158
0.635894
0.633685
0.631428
0.629761
0.629969
0.627604
0.623361
0.860513
0.842968
0.810214
0.773798
0.737650
0.705860
0.679524
0.662597
0.652907
0.646494
0.641481
0.639582
0.639891
0.638829
0.635829
0.633692
0.632038
0.630473
0.628797
0.627478
0.627284
0.625233
0.621964
0.851390
0.833302
0.797652
0.761167
0.726792
0.695688
0.668941
0.652992
0.647143
0.640944
0.632722
0.630801
0.633857
0.633005
0.627504
0.625372
0.624193
0.623276
0.622297
0.621979
0.623343
0.621577
0.617380
0.827285
0.809636
0.774827
0.739350
0.706080
0.676081
0.650350
0.635187
0.629825
0.623870
0.615730
0.613832
0.617032
0.616519
0.611570
0.610160
0.609786
0.609466
0.608816
0.608733
0.610271
0.608688
0.604634
0.783154
0.766990
0.737162
0.703882
0.671291
0.642923
0.619767
0.605336
0.597236
0.591586
0.586819
0.585001
0.585812
0.585739
0.584369
0.584460
0.585635
0.585809
0.584654
0.583864
0.583802
0.582268
0.579759
0.730033
0.714752
0.686713
0.655785
0.626023
0.599795
0.577882
0.564423
0.556937
0.551754
0.547414
0.545953
0.547126
0.547433
0.546646
0.547780
0.550784
0.551298
0.548970
0.547644
0.547466
0.545911
0.543343
0.665306
0.650261
0.620066
0.591680
0.569368
0.545737
0.521365
0.509046
0.504574
0.500054
0.494142
0.493238
0.497643
0.498240
0.495156
0.497242
0.507481
0.508189
0.499006
0.497078
0.499980
0.498365
0.492257
0.581748
0.567610
0.539286
0.513369
0.493878
0.473132
0.451355
0.440900
0.437620
0.433891
0.428503
0.427830
0.432304
0.433013
0.430112
0.432350
0.442607
0.443412
0.434395
0.432496
0.435374
0.433831
0.427851
0.483923
0.471331
0.448972
0.425351
0.404097
0.386279
0.371910
0.363743
0.359655
0.356739
0.354041
0.353290
0.354571
0.355233
0.355236
0.356989
0.360467
0.361284
0.359148
0.357881
0.357583
0.356215
0.354072
0.404043
0.392312
0.371977
0.350215
0.330528
0.315147
0.303735
0.297226
0.293815
0.291593
0.289736
0.289084
0.289661
0.290256
0.290824
0.292290
0.294468
0.295233
0.294365
0.293500
0.292748
0.291497
0.290124
0.355154
0.343819
0.324478
0.303773
0.285178
0.271265
0.261527
0.256004
0.253085
0.251288
0.249894
0.249343
0.249634
0.250175
0.250918
0.252207
0.253752
0.254450
0.254120
0.253433
0.252546
0.251341
0.250250
0.582916
0.567738
0.540957
0.510873
0.482587
0.461266
0.447068
0.439786
0.436451
0.434395
0.432125
0.429930
0.427926
0.425902
0.424052
0.423242
0.423386
0.423489
0.423326
0.423419
0.423375
0.422456
0.421214
0.609617
0.594297
0.567159
0.536827
0.508340
0.486492
0.471539
0.463814
0.460309
0.458016
0.455435
0.453208
0.451468
0.449460
0.447400
0.446722
0.447336
0.447458
0.446867
0.446886
0.447103
0.446187
0.444660
0.656627
0.640971
0.612802
0.581938
0.553086
0.530177
0.513559
0.504839
0.500884
0.498127
0.495026
0.492801
0.491839
0.489864
0.487127
0.486634
0.488205
0.488201
0.486402
0.486033
0.486696
0.485638
0.483312
0.708229
0.692419
0.663835
0.632218
0.602193
0.577784
0.559543
0.549405
0.544385
0.540970
0.537536
0.535206
0.534258
0.532294
0.529510
0.528920
0.530280
0.529854
0.527430
0.526416
0.526532
0.525105
0.522591
0.757766
0.741941
0.713488
0.680953
0.649087
0.622889
0.603080
0.591251
0.584685
0.580479
0.576857
0.574352
0.572739
0.570769
0.568511
0.567554
0.567693
0.566546
0.563895
0.561986
0.560595
0.558572
0.556420
0.800219
0.784091
0.755037
0.721477
0.688139
0.660141
0.638383
0.624767
0.616840
0.611870
0.607981
0.605476
0.603915
0.601990
0.599677
0.598433
0.598121
0.596134
0.592284
0.589187
0.586604
0.583871
0.581535
0.834881
0.818249
0.788064
0.753501
0.719218
0.689570
0.665527
0.650254
0.641470
0.635839
0.631372
0.629016
0.628023
0.626180
0.623452
0.622155
0.623105
0.620315
0.613578
0.609066
0.605460
0.602074
0.599365
0.857786
0.840857
0.810064
0.774655
0.739267
0.708286
0.682790
0.666236
0.656508
0.650372
0.645780
0.643535
0.642693
0.640882
0.637970
0.636267
0.636642
0.633254
0.625930
0.620834
0.616708
0.612956
0.610061
0.871923
0.854876
0.823875
0.787810
0.751183
0.719180
0.692908
0.675385
0.664562
0.658059
0.653767
0.651598
0.650505
0.648662
0.645754
0.643251
0.641119
0.637398
0.631959
0.627260
0.623256
0.619478
0.616546
0.881466
0.864079
0.832256
0.795724
0.758756
0.726035
0.698671
0.680287
0.668984
0.662234
0.657889
0.655937
0.655084
0.653236
0.649982
0.646879
0.643891
0.640128
0.635483
0.631411
0.628114
0.624562
0.621418
0.890123
0.871969
0.837598
0.800573
0.764081
0.730894
0.701975
0.682859
0.671783
0.664857
0.659893
0.658154
0.658161
0.656359
0.652248
0.648691
0.645528
0.642017
0.638106
0.635100
0.634126
0.630967
0.626349
0.890441
0.872256
0.837811
0.800676
0.764034
0.730685
0.701609
0.682357
0.671169
0.664151
0.659132
0.657426
0.657540
0.655869
0.651886
0.648487
0.645574
0.642542
0.639305
0.636959
0.636563
0.633828
0.629438
0.882480
0.864985
0.832896
0.796010
0.758567
0.725358
0.697540
0.678795
0.667191
0.660170
0.655647
0.653780
0.653263
0.651788
0.648859
0.646119
0.643677
0.641277
0.638766
0.636657
0.635103
0.632767
0.630261
0.873587
0.856337
0.824799
0.788113
0.750692
0.717900
0.690947
0.672942
0.661747
0.654823
0.650182
0.648118
0.647563
0.646299
0.643798
0.641580
0.639737
0.638032
0.636246
0.634699
0.633467
0.631504
0.629386
0.859912
0.842650
0.810795
0.774524
0.738152
0.706113
0.679625
0.662451
0.652298
0.645601
0.640487
0.638386
0.638525
0.637513
0.634774
0.632903
0.631654
0.630643
0.629606
0.628851
0.628626
0.626992
0.624560
0.834776
0.817951
0.786934
0.751711
0.716511
0.685648
0.660261
0.643966
0.634434
0.628078
0.623114
0.621121
0.621464
0.620814
0.618618
0.617433
0.616938
0.616550
0.615961
0.615552
0.615607
0.614192
0.611889
0.793293
0.777416
0.748607
0.715172
0.681425
0.652279
0.628821
0.613571
0.604335
0.598466
0.594299
0.592551
0.592614
0.592410
0.591541
0.591392
0.591909
0.592033
0.591473
0.590888
0.590455
0.589133
0.587432
0.738521
0.723469
0.696302
0.665023
0.633748
0.606846
0.585190
0.571300
0.563029
0.557827
0.554153
0.552790
0.553250
0.553435
0.553072
0.553731
0.555289
0.555760
0.554849
0.554082
0.553677
0.552373
0.550611
0.667069
0.652677
0.626578
0.597733
0.570189
0.546020
0.525931
0.513756
0.507149
0.502783
0.499314
0.498423
0.499896
0.500366
0.499709
0.500916
0.504090
0.504763
0.502667
0.501750
0.502323
0.501008
0.498169
0.581963
0.568415
0.544046
0.517630
0.492997
0.471792
0.454362
0.444190
0.438968
0.435480
0.432544
0.431931
0.433554
0.434164
0.433683
0.435073
0.438396
0.439165
0.437115
0.436213
0.436782
0.435512
0.432743
0.487931
0.475372
0.453399
0.429245
0.406619
0.388368
0.374567
0.366449
0.362166
0.359506
0.357490
0.356968
0.357817
0.358448
0.358779
0.360097
0.362207
0.363001
0.362228
0.361505
0.361077
0.359900
0.358365
0.408145
0.396250
0.375714
0.353371
0.332822
0.317034
0.305703
0.299211
0.295804
0.293800
0.292358
0.291947
0.292476
0.293077
0.293689
0.294907
0.296518
0.297282
0.296993
0.296436
0.295781
0.294667
0.293513
0.359136
0.347561
0.327775
0.306467
0.287231
0.272919
0.263049
0.257524
0.254680
0.253056
0.251918
0.251577
0.251970
0.252534
0.253223
0.254361
0.255731
0.256452
0.256342
0.255863
0.255129
0.254034
0.253021
0.589109
0.573764
0.546690
0.516163
0.487332
0.465564
0.451006
0.443295
0.439490
0.436925
0.434162
0.431638
0.429571
0.427821
0.426516
0.426293
0.426796
0.426728
0.425842
0.424955
0.423965
0.422385
0.420824
0.616017
0.600520
0.573104
0.542207
0.512957
0.490642
0.475517
0.467501
0.463645
0.460866
0.457724
0.455110
0.453268
0.451498
0.449960
0.449894
0.450947
0.450880
0.449450
0.448425
0.447707
0.446123
0.444238
0.663001
0.647203
0.619032
0.587406
0.557325
0.533918
0.517589
0.508904
0.504901
0.501718
0.497895
0.495182
0.494116
0.492299
0.489945
0.490082
0.492338
0.492130
0.489224
0.487787
0.487812
0.486105
0.483143
0.715347
0.699345
0.670683
0.638205
0.606887
0.581946
0.564022
0.554050
0.549144
0.545382
0.541204
0.538331
0.537206
0.535262
0.532663
0.532519
0.534433
0.533810
0.530421
0.528521
0.528170
0.526195
0.523079
0.766256
0.750132
0.721223
0.687896
0.655149
0.628405
0.608480
0.596740
0.590362
0.585900
0.581575
0.578490
0.576583
0.574438
0.572050
0.571096
0.571172
0.569855
0.566886
0.564498
0.562666
0.560285
0.557909
0.809254
0.792861
0.763431
0.729309
0.695552
0.667033
0.644828
0.631393
0.624028
0.618898
0.614073
0.610877
0.609091
0.606756
0.603703
0.601853
0.600748
0.598618
0.595201
0.592159
0.589448
0.586575
0.584174
0.843841
0.827082
0.796950
0.762260
0.728544
0.698423
0.673183
0.658220
0.650885
0.645166
0.638985
0.635831
0.635161
0.632686
0.628054
0.625222
0.623678
0.620746
0.616084
0.612300
0.608930
0.605599
0.602940
0.867155
0.850099
0.819354
0.783817
0.748992
0.717521
0.690811
0.674571
0.666309
0.660119
0.653854
0.650827
0.650289
0.647786
0.642879
0.639541
0.637347
0.633819
0.628654
0.624402
0.620618
0.617004
0.614210
0.882243
0.864923
0.833511
0.796860
0.759801
0.727229
0.700451
0.683107
0.672860
0.666296
0.661214
0.658401
0.657017
0.654588
0.650674
0.647268
0.644124
0.640271
0.635510
0.631205
0.627341
0.623672
0.620880
0.892300
0.874555
0.842130
0.804736
0.766898
0.733541
0.705892
0.687527
0.676311
0.669451
0.664731
0.662283
0.660992
0.658679
0.654895
0.651318
0.647883
0.643970
0.639434
0.635425
0.631981
0.628477
0.625583
0.900665
0.882180
0.847570
0.809576
0.771886
0.738021
0.709019
0.689764
0.678274
0.671164
0.666211
0.664117
0.663822
0.661657
0.657148
0.653392
0.650226
0.646538
0.642220
0.638910
0.636838
0.633668
0.630077
0.900877
0.882440
0.847888
0.809920
0.772157
0.738122
0.708854
0.689268
0.677460
0.670167
0.665199
0.663209
0.663082
0.661116
0.656819
0.653288
0.650430
0.647207
0.643492
0.640785
0.639253
0.636479
0.633104
0.892980
0.875348
0.843034
0.805662
0.767529
0.733653
0.705251
0.685913
0.673698
0.666317
0.661642
0.659535
0.658727
0.657005
0.653874
0.650917
0.648300
0.645720
0.643024
0.640787
0.638957
0.636597
0.634309
0.883318
0.866113
0.834725
0.797960
0.760222
0.726796
0.698954
0.680056
0.668074
0.660737
0.655994
0.653827
0.653083
0.651614
0.648887
0.646370
0.644274
0.642410
0.640563
0.639023
0.637670
0.635719
0.633757
0.868092
0.851099
0.820101
0.784153
0.747731
0.715111
0.687573
0.669255
0.657973
0.650863
0.645961
0.643910
0.643703
0.642525
0.639809
0.637612
0.636077
0.634927
0.633910
0.633202
0.632725
0.631148
0.629095
0.842006
0.825482
0.795381
0.760546
0.725361
0.693975
0.667590
0.650212
0.639628
0.632946
0.628288
0.626439
0.626509
0.625720
0.623533
0.621990
0.621174
0.620664
0.620172
0.619906
0.619806
0.618484
0.616548
0.800010
0.784314
0.755904
0.722625
0.688766
0.659159
0.634970
0.618991
0.609180
0.603149
0.599167
0.597598
0.597667
0.597342
0.596221
0.595651
0.595746
0.595765
0.595456
0.595217
0.595029
0.593837
0.592194
0.743667
0.728804
0.702020
0.670779
0.639206
0.611924
0.589902
0.575619
0.567057
0.561876
0.558479
0.557337
0.557800
0.557880
0.557279
0.557436
0.558346
0.558734
0.558374
0.558205
0.558337
0.557208
0.555343
0.669805
0.655734
0.630492
0.601691
0.573440
0.548985
0.529140
0.516852
0.510079
0.505888
0.502895
0.502265
0.503627
0.503997
0.503197
0.503743
0.505591
0.506213
0.505458
0.505534
0.507133
0.506047
0.502792
0.583611
0.570340
0.546745
0.520311
0.494971
0.473534
0.456454
0.446309
0.441050
0.437821
0.435410
0.435097
0.436636
0.437166
0.436564
0.437317
0.439352
0.440082
0.439356
0.439435
0.441021
0.439977
0.436796
0.489924
0.477419
0.455565
0.431222
0.408202
0.389729
0.375956
0.367899
0.363725
0.361334
0.359721
0.359507
0.360437
0.361022
0.361173
0.362065
0.363610
0.364362
0.364127
0.363969
0.364076
0.363073
0.361417
0.410187
0.398214
0.377527
0.354875
0.333957
0.317945
0.306587
0.300169
0.296901
0.295126
0.293981
0.293823
0.294474
0.295053
0.295504
0.296447
0.297776
0.298515
0.298477
0.298229
0.297877
0.296894
0.295721
0.361167
0.349453
0.329404
0.307730
0.288125
0.273582
0.263655
0.258195
0.255482
0.254042
0.253126
0.252988
0.253501
0.254058
0.254618
0.255566
0.256781
0.257497
0.257535
0.257261
0.256727
0.255744
0.254757
0.594353
0.578849
0.551482
0.520603
0.491358
0.469177
0.454186
0.446045
0.441840
0.438739
0.435360
0.432535
0.430662
0.429163
0.428118
0.428442
0.429556
0.429296
0.427399
0.425566
0.423943
0.421744
0.419591
0.621645
0.605928
0.578115
0.546747
0.516972
0.494236
0.478794
0.470536
0.466572
0.463296
0.459347
0.456416
0.455079
0.453534
0.451925
0.452508
0.454754
0.454469
0.451400
0.449298
0.448366
0.446138
0.443161
0.669121
0.653022
0.624369
0.592081
0.561286
0.537453
0.521050
0.512520
0.509153
0.505567
0.500525
0.497623
0.500609
0.498969
0.493019
0.494014
0.501519
0.501071
0.492424
0.489792
0.492241
0.489870
0.483030
0.721896
0.705546
0.676330
0.643114
0.611069
0.585692
0.567703
0.558011
0.553912
0.549844
0.544450
0.541365
0.544330
0.542448
0.535984
0.536516
0.543579
0.542710
0.533660
0.530714
0.532911
0.530353
0.523396
0.773163
0.756684
0.727199
0.693265
0.660217
0.633034
0.612630
0.601036
0.595384
0.590704
0.585238
0.581736
0.580411
0.578138
0.574841
0.573937
0.574744
0.573189
0.568960
0.565934
0.564308
0.561529
0.558154
0.816317
0.799609
0.769758
0.735387
0.702341
0.673426
0.649907
0.636642
0.630716
0.625471
0.618942
0.615273
0.614369
0.611702
0.606914
0.604363
0.602962
0.600608
0.596922
0.593717
0.591060
0.587986
0.585176
0.850943
0.833964
0.803876
0.769942
0.741125
0.710720
0.680473
0.665693
0.664848
0.659094
0.646238
0.642573
0.644806
0.641790
0.632611
0.627823
0.624803
0.621630
0.617655
0.614155
0.611007
0.607648
0.604821
0.874518
0.857224
0.826470
0.791685
0.761776
0.730031
0.698313
0.682271
0.680540
0.674358
0.661447
0.657920
0.660243
0.657148
0.647636
0.642255
0.638513
0.634773
0.630419
0.626578
0.623110
0.619549
0.616651
0.890459
0.872709
0.840546
0.803593
0.767372
0.734420
0.706217
0.689043
0.680318
0.673758
0.667089
0.663850
0.663276
0.660355
0.654465
0.650060
0.646341
0.642341
0.637722
0.633660
0.630005
0.626379
0.623508
0.902333
0.883832
0.849688
0.811481
0.773742
0.739947
0.711330
0.692938
0.682482
0.675571
0.669925
0.667144
0.666367
0.663657
0.658482
0.654326
0.650815
0.646772
0.641966
0.638078
0.634862
0.631357
0.628260
0.915138
0.895192
0.856514
0.817140
0.779792
0.745449
0.714921
0.695345
0.684889
0.677648
0.671432
0.669308
0.672299
0.669816
0.661420
0.657095
0.656441
0.652599
0.645277
0.641892
0.639844
0.636620
0.632823
0.915256
0.895427
0.856918
0.817686
0.780316
0.745805
0.714945
0.694871
0.683887
0.676378
0.670195
0.668225
0.671405
0.669181
0.661096
0.657051
0.656737
0.653345
0.646570
0.643737
0.642186
0.639325
0.635717
0.902751
0.884544
0.850800
0.812899
0.774854
0.740538
0.711086
0.691196
0.678835
0.671161
0.666003
0.663751
0.663418
0.661486
0.657426
0.654118
0.651593
0.648844
0.645676
0.643418
0.641719
0.639262
0.636676
0.891206
0.873789
0.841959
0.805150
0.767737
0.733910
0.704912
0.685268
0.672853
0.665180
0.660144
0.657932
0.657449
0.655806
0.652426
0.649487
0.647225
0.645183
0.643119
0.641640
0.640442
0.638409
0.636174
0.875000
0.857937
0.827023
0.791498
0.756553
0.723585
0.693823
0.674399
0.662370
0.654921
0.649971
0.648049
0.648813
0.647489
0.643463
0.640697
0.638802
0.637472
0.636447
0.635974
0.635931
0.634308
0.631809
0.848009
0.831472
0.801570
0.767235
0.733580
0.701892
0.673331
0.654893
0.643614
0.636661
0.632037
0.630396
0.631484
0.630577
0.627086
0.624949
0.623743
0.623062
0.622620
0.622662
0.623095
0.621758
0.619343
0.804713
0.789054
0.760774
0.727758
0.694360
0.664497
0.639355
0.622767
0.612643
0.606471
0.602470
0.601090
0.601503
0.601088
0.599395
0.598332
0.598058
0.597931
0.597740
0.597842
0.598408
0.597230
0.594946
0.746856
0.732101
0.705554
0.674541
0.643234
0.615762
0.593147
0.578536
0.569941
0.564758
0.561366
0.560464
0.561402
0.561411
0.560156
0.559836
0.560385
0.560671
0.560559
0.560976
0.562604
0.561537
0.558413
0.671382
0.657499
0.632768
0.604321
0.576427
0.551867
0.531536
0.519099
0.512796
0.508727
0.505549
0.505317
0.508325
0.508632
0.505998
0.505881
0.507112
0.507700
0.507820
0.509316
0.518065
0.517101
0.507163
0.584409
0.571306
0.548183
0.522058
0.497071
0.475570
0.458086
0.447907
0.443224
0.440185
0.437616
0.437716
0.440903
0.441381
0.438974
0.439103
0.440582
0.441304
0.441432
0.442913
0.451554
0.450649
0.440899
0.490754
0.478299
0.456555
0.432256
0.409312
0.390761
0.376811
0.368802
0.364902
0.362702
0.361199
0.361253
0.362631
0.363183
0.362806
0.363352
0.364675
0.365403
0.365426
0.365838
0.367372
0.366476
0.363694
0.411056
0.399053
0.378313
0.355547
0.334524
0.318417
0.307009
0.300667
0.297579
0.295958
0.294949
0.294969
0.295830
0.296391
0.296590
0.297327
0.298513
0.299237
0.299345
0.299366
0.299607
0.298708
0.297142
0.362083
0.350302
0.330119
0.308265
0.288488
0.273836
0.263882
0.258490
0.255901
0.254581
0.253784
0.253773
0.254394
0.254942
0.255377
0.256194
0.257326
0.258039
0.258164
0.258042
0.257715
0.256805
0.255767
0.598533
0.582965
0.555478
0.524428
0.494929
0.472383
0.456903
0.448206
0.443426
0.439784
0.435936
0.432799
0.430808
0.429399
0.428580
0.429113
0.430286
0.429872
0.427591
0.425218
0.423046
0.420462
0.418131
0.625955
0.610151
0.582181
0.550604
0.520549
0.497441
0.481525
0.472744
0.468246
0.464451
0.460027
0.456760
0.455266
0.453778
0.452361
0.453102
0.455345
0.454869
0.451410
0.448758
0.447260
0.444637
0.441481
0.673610
0.657386
0.628514
0.595942
0.564823
0.540609
0.523763
0.514787
0.510993
0.506943
0.501413
0.498143
0.500912
0.499274
0.493459
0.494527
0.501922
0.501239
0.492222
0.489048
0.490924
0.488158
0.481151
0.726516
0.709995
0.680477
0.646882
0.614443
0.588681
0.570312
0.560285
0.555878
0.551448
0.545619
0.542176
0.544895
0.542962
0.536555
0.537076
0.543957
0.542831
0.533428
0.529978
0.531637
0.528717
0.521607
0.777830
0.761129
0.731249
0.696840
0.663321
0.635751
0.615061
0.603275
0.597464
0.592546
0.586748
0.582933
0.581368
0.578989
0.575661
0.574677
0.575286
0.573472
0.568915
0.565457
0.563384
0.560297
0.556788
0.820930
0.803963
0.773650
0.738725
0.705158
0.675869
0.652164
0.638876
0.632978
0.627624
0.620819
0.616850
0.615689
0.612864
0.607974
0.605283
0.603657
0.601071
0.597134
0.593599
0.590597
0.587288
0.584386
0.855466
0.838211
0.807620
0.773089
0.743737
0.712983
0.682630
0.667980
0.667340
0.661575
0.648447
0.644459
0.646392
0.643173
0.633842
0.628866
0.625561
0.622198
0.618110
0.614388
0.610990
0.607470
0.604595
0.879008
0.861431
0.830155
0.794755
0.764303
0.732233
0.700454
0.684604
0.683136
0.676994
0.663834
0.659988
0.661999
0.658684
0.648999
0.643424
0.639414
0.635531
0.631122
0.627123
0.623461
0.619791
0.616872
0.895017
0.876973
0.844286
0.806726
0.769966
0.736700
0.708447
0.691433
0.682918
0.676385
0.669513
0.665995
0.665145
0.662007
0.655941
0.651375
0.647491
0.643378
0.638660
0.634445
0.630610
0.626883
0.624000
0.907016
0.888222
0.853565
0.814785
0.776542
0.742447
0.713764
0.695469
0.685140
0.678203
0.672347
0.669302
0.668280
0.665367
0.660023
0.655738
0.652120
0.647974
0.643030
0.638949
0.635513
0.631890
0.628788
0.919896
0.899679
0.860549
0.820654
0.782839
0.748213
0.717601
0.698049
0.687633
0.680294
0.673822
0.671432
0.674201
0.671539
0.662992
0.658565
0.657842
0.653891
0.646366
0.642712
0.640331
0.636958
0.633198
0.919939
0.899896
0.861029
0.821379
0.783613
0.748832
0.717827
0.697668
0.686607
0.678928
0.672465
0.670238
0.673221
0.670856
0.662649
0.658523
0.658145
0.654633
0.647623
0.644479
0.642555
0.639519
0.635928
0.907204
0.888858
0.854867
0.816690
0.778353
0.743766
0.714069
0.693958
0.681386
0.673476
0.668056
0.665588
0.665111
0.663075
0.658925
0.655548
0.652947
0.650059
0.646655
0.644098
0.642079
0.639422
0.636773
0.895330
0.877837
0.845869
0.808893
0.771266
0.737171
0.707851
0.687875
0.675147
0.667205
0.661948
0.659586
0.659023
0.657319
0.653866
0.650856
0.648497
0.646296
0.643990
0.642222
0.640724
0.638479
0.636151
0.878692
0.861593
0.830616
0.794994
0.759883
0.726658
0.696543
0.676727
0.664329
0.656614
0.651506
0.649513
0.650273
0.648925
0.644821
0.641966
0.639947
0.638441
0.637174
0.636424
0.636089
0.634258
0.631667
0.851095
0.834553
0.804632
0.770243
0.736455
0.704539
0.675641
0.656820
0.645184
0.638005
0.633279
0.631616
0.632733
0.631829
0.628270
0.626033
0.624681
0.623827
0.623169
0.622970
0.623143
0.621624
0.619123
0.807012
0.791367
0.763097
0.730056
0.696559
0.666501
0.641074
0.624171
0.613766
0.607426
0.603367
0.601985
0.602424
0.602017
0.600279
0.599118
0.598690
0.598409
0.598071
0.598009
0.598397
0.597071
0.594703
0.748284
0.733562
0.707059
0.676040
0.644657
0.617031
0.594199
0.579356
0.570560
0.565277
0.561876
0.560988
0.561936
0.561951
0.560668
0.560243
0.560620
0.560791
0.560639
0.561000
0.562539
0.561377
0.558188
0.671976
0.658145
0.633503
0.605067
0.577109
0.552439
0.531965
0.519369
0.512925
0.508817
0.505681
0.505473
0.508478
0.508786
0.506126
0.505892
0.506911
0.507435
0.507654
0.509209
0.517954
0.516949
0.506973
0.584486
0.571432
0.548383
0.522254
0.497202
0.475631
0.458067
0.447801
0.443033
0.439999
0.437490
0.437612
0.440780
0.441263
0.438843
0.438874
0.440167
0.440870
0.441145
0.442729
0.451403
0.450496
0.440728
0.490670
0.478227
0.456486
0.432144
0.409133
0.390529
0.376547
0.368517
0.364596
0.362409
0.360943
0.361008
0.362370
0.362925
0.362553
0.363054
0.364293
0.365024
0.365141
0.365631
0.367201
0.366308
0.363514
0.410943
0.398928
0.378154
0.355320
0.334223
0.318072
0.306657
0.300323
0.297236
0.295620
0.294619
0.294634
0.295485
0.296052
0.296266
0.297001
0.298169
0.298912
0.299078
0.299146
0.299410
0.298514
0.296943
0.361984
0.350180
0.329946
0.308017
0.288165
0.273471
0.263514
0.258132
0.255545
0.254217
0.253408
0.253380
0.253990
0.254548
0.255007
0.255845
0.256993
0.257736
0.257901
0.257809
0.257498
0.256594
0.255555
0.602138
0.586592
0.559134
0.528085
0.498506
0.475649
0.459601
0.450258
0.444758
0.440586
0.436369
0.432877
0.430395
0.428881
0.428242
0.428615
0.429265
0.428748
0.426760
0.424310
0.421694
0.418998
0.416926
0.629484
0.613713
0.585802
0.554264
0.524188
0.500764
0.484195
0.474653
0.469254
0.464928
0.460270
0.456590
0.454193
0.452554
0.451597
0.451974
0.452956
0.452337
0.449827
0.447224
0.444826
0.442099
0.439715
0.677194
0.661002
0.632062
0.599577
0.568791
0.544242
0.526322
0.516370
0.511266
0.506691
0.501150
0.497217
0.495327
0.493468
0.491571
0.491882
0.493668
0.492779
0.488938
0.485984
0.484283
0.481439
0.478056
0.730011
0.713474
0.683791
0.650174
0.617957
0.591850
0.572508
0.561601
0.555971
0.551101
0.545350
0.541282
0.539254
0.537105
0.534732
0.534514
0.535755
0.534374
0.530104
0.526803
0.524843
0.521814
0.518318
0.780996
0.764199
0.734073
0.699317
0.665180
0.637271
0.616447
0.604176
0.597407
0.592225
0.586775
0.582667
0.579948
0.577453
0.574973
0.573753
0.573129
0.571057
0.567236
0.563632
0.560483
0.557212
0.554479
0.823838
0.806681
0.775856
0.740091
0.704802
0.675158
0.652341
0.638889
0.631700
0.626233
0.620438
0.616244
0.613595
0.610760
0.607393
0.605090
0.603171
0.600358
0.596340
0.592368
0.588635
0.585091
0.582448
0.858339
0.840769
0.808999
0.772561
0.737368
0.706192
0.680489
0.665990
0.659439
0.653670
0.646445
0.642173
0.640494
0.637374
0.632243
0.628758
0.625879
0.622379
0.617853
0.613505
0.609441
0.605655
0.602871
0.881652
0.863746
0.831293
0.793948
0.757623
0.725144
0.698097
0.682495
0.675193
0.669087
0.661853
0.657731
0.656171
0.652968
0.647491
0.643481
0.640012
0.636037
0.631164
0.626526
0.622215
0.618280
0.615443
0.896897
0.878686
0.845677
0.807187
0.768486
0.734928
0.707952
0.691112
0.681580
0.675074
0.669255
0.665536
0.663278
0.660185
0.655722
0.651796
0.648034
0.643820
0.638850
0.634089
0.629627
0.625665
0.622907
0.907522
0.888851
0.854805
0.815604
0.776156
0.741844
0.713970
0.695904
0.685122
0.678168
0.672732
0.669469
0.667427
0.664505
0.660191
0.656199
0.652386
0.648142
0.643180
0.638541
0.634301
0.630451
0.627667
0.916000
0.896623
0.860768
0.821064
0.781850
0.747067
0.717814
0.698670
0.687478
0.680056
0.674134
0.671224
0.670230
0.667526
0.662564
0.658488
0.655147
0.651098
0.646018
0.641757
0.638139
0.634523
0.631553
0.916029
0.896855
0.861329
0.821951
0.782879
0.747951
0.718243
0.698438
0.686575
0.678747
0.672745
0.669976
0.669244
0.666834
0.662160
0.658370
0.655369
0.651747
0.647168
0.643399
0.640217
0.636912
0.634099
0.907594
0.889471
0.856330
0.818006
0.778884
0.744124
0.714939
0.694918
0.682064
0.673958
0.668458
0.665718
0.664491
0.662446
0.659000
0.655806
0.652957
0.649946
0.646492
0.643321
0.640413
0.637470
0.635124
0.896846
0.879362
0.847502
0.810155
0.771690
0.737388
0.708505
0.688554
0.675585
0.667423
0.662014
0.659437
0.658490
0.656822
0.653808
0.651031
0.648627
0.646282
0.643697
0.641298
0.638995
0.636439
0.634280
0.880192
0.863048
0.831876
0.795570
0.758611
0.725150
0.696431
0.676860
0.664299
0.656376
0.651125
0.648937
0.648785
0.647514
0.644476
0.641941
0.640009
0.638328
0.636596
0.635071
0.633721
0.631553
0.629269
0.852231
0.835644
0.805513
0.770461
0.734857
0.702712
0.675193
0.656593
0.644776
0.637392
0.632555
0.630718
0.630945
0.630128
0.627644
0.625730
0.624454
0.623414
0.622298
0.621338
0.620484
0.618634
0.616474
0.807752
0.792073
0.763692
0.730305
0.696100
0.665856
0.640740
0.623751
0.613022
0.606473
0.602355
0.600818
0.600992
0.600662
0.599333
0.598408
0.597971
0.597532
0.596850
0.596182
0.595494
0.593890
0.592023
0.748564
0.733811
0.707218
0.675968
0.644134
0.616349
0.593610
0.578562
0.569312
0.563819
0.560438
0.559347
0.559834
0.559903
0.559166
0.558940
0.559202
0.559256
0.558914
0.558674
0.558597
0.557214
0.555169
0.671754
0.657891
0.633157
0.604450
0.575918
0.551098
0.530851
0.518007
0.510681
0.506356
0.503601
0.503055
0.504475
0.504817
0.503791
0.503872
0.504658
0.505091
0.505075
0.505489
0.507167
0.505989
0.502645
0.583918
0.570831
0.547697
0.521318
0.495717
0.474025
0.456736
0.446260
0.440638
0.437396
0.435273
0.435041
0.436602
0.437102
0.436323
0.436679
0.437751
0.438410
0.438550
0.439099
0.440884
0.439842
0.436620
0.489897
0.477440
0.455658
0.431206
0.407974
0.389317
0.375418
0.367256
0.362977
0.360622
0.359157
0.358981
0.359856
0.360430
0.360570
0.361276
0.362453
0.363208
0.363383
0.363538
0.363801
0.362815
0.361128
0.410081
0.398069
0.377292
0.354430
0.333268
0.317108
0.305717
0.299307
0.296029
0.294271
0.293171
0.293004
0.293617
0.294205
0.294684
0.295591
0.296810
0.297602
0.297792
0.297718
0.297458
0.296491
0.295307
0.361098
0.349307
0.329093
0.307175
0.287323
0.272643
0.262696
0.257265
0.254557
0.253100
0.252155
0.251970
0.252447
0.253023
0.253645
0.254641
0.255886
0.256684
0.256861
0.256691
0.256215
0.255250
0.254264
0.605474
0.589931
0.562478
0.531489
0.501955
0.478876
0.462345
0.452513
0.446574
0.441963
0.437297
0.433438
0.430635
0.428905
0.428084
0.428178
0.428487
0.427938
0.426221
0.423980
0.421467
0.418869
0.416899
0.633024
0.617211
0.589224
0.557760
0.527867
0.504228
0.487049
0.476994
0.471223
0.466457
0.461256
0.457123
0.454284
0.452394
0.451264
0.451220
0.451536
0.450850
0.448878
0.446595
0.444236
0.441607
0.439418
0.681250
0.664920
0.635581
0.603215
0.573341
0.548569
0.529330
0.518824
0.513699
0.508698
0.502225
0.497667
0.495016
0.492866
0.490947
0.490578
0.490915
0.489905
0.487282
0.484812
0.482754
0.480004
0.477262
0.733825
0.717121
0.686975
0.653413
0.622074
0.595745
0.575121
0.563731
0.558162
0.552948
0.546340
0.541708
0.538949
0.536554
0.534227
0.533363
0.533160
0.531601
0.528439
0.525507
0.523082
0.520088
0.517226
0.783818
0.766883
0.736478
0.701554
0.667372
0.639250
0.618041
0.605491
0.598554
0.593172
0.587435
0.583030
0.579896
0.577297
0.574931
0.573464
0.572232
0.569940
0.566324
0.562682
0.559259
0.555914
0.553337
0.826083
0.808753
0.777513
0.741300
0.705487
0.675616
0.652852
0.639357
0.632010
0.626473
0.620659
0.616250
0.613088
0.610298
0.607512
0.605440
0.603486
0.600446
0.596063
0.591656
0.587497
0.583772
0.581164
0.860788
0.842915
0.810101
0.772802
0.736442
0.705015
0.679933
0.665640
0.658657
0.652904
0.646096
0.641463
0.638549
0.635592
0.632081
0.629466
0.627134
0.623447
0.618108
0.613001
0.608362
0.604312
0.601502
0.883979
0.865726
0.832149
0.793874
0.756339
0.723614
0.697239
0.681911
0.674238
0.668183
0.661385
0.656928
0.654180
0.651180
0.647364
0.644307
0.641493
0.637372
0.631652
0.626206
0.621279
0.617059
0.614192
0.898799
0.880274
0.846629
0.807463
0.768055
0.734288
0.707577
0.690921
0.681445
0.674983
0.669193
0.665361
0.662771
0.659845
0.656064
0.652617
0.649182
0.644849
0.639316
0.633897
0.628844
0.624624
0.621891
0.909951
0.890881
0.856181
0.816353
0.776416
0.741927
0.714155
0.696260
0.685715
0.678765
0.673126
0.669809
0.667779
0.664965
0.660828
0.657001
0.653335
0.648986
0.643590
0.638331
0.633433
0.629342
0.626687
0.918816
0.898957
0.862571
0.822189
0.782620
0.747678
0.718458
0.699606
0.689189
0.681721
0.674988
0.671935
0.670867
0.668210
0.663343
0.659243
0.655865
0.651696
0.646273
0.641283
0.636756
0.632887
0.630264
0.918927
0.899270
0.863217
0.823186
0.783796
0.748721
0.719025
0.699480
0.688357
0.680429
0.673559
0.670618
0.669820
0.667431
0.662787
0.658934
0.655873
0.652130
0.647221
0.642731
0.638639
0.635068
0.632587
0.910298
0.891758
0.857962
0.819078
0.779592
0.744690
0.715527
0.695586
0.682893
0.674646
0.668770
0.665932
0.664843
0.662828
0.659261
0.656056
0.653245
0.650121
0.646297
0.642549
0.638994
0.635776
0.633513
0.899290
0.881419
0.848855
0.810916
0.772006
0.737546
0.708726
0.688820
0.675895
0.667582
0.661909
0.659306
0.658610
0.656990
0.653788
0.651003
0.648620
0.646136
0.643177
0.640250
0.637408
0.634554
0.632345
0.882934
0.865307
0.833088
0.795985
0.758416
0.724776
0.696234
0.676805
0.664375
0.656316
0.650794
0.648716
0.649243
0.648030
0.644401
0.641724
0.639748
0.637879
0.635732
0.633660
0.631825
0.629332
0.626897
0.854517
0.837489
0.806383
0.770600
0.734433
0.702124
0.674766
0.656270
0.644539
0.637008
0.631913
0.630177
0.631057
0.630298
0.627248
0.625197
0.623851
0.622608
0.621085
0.619587
0.618253
0.616074
0.613758
0.808739
0.792827
0.763992
0.730247
0.695774
0.665414
0.640268
0.623171
0.612289
0.605543
0.601235
0.599638
0.599981
0.599697
0.598259
0.597348
0.596857
0.596250
0.595255
0.594126
0.592930
0.591027
0.589099
0.748649
0.733803
0.707062
0.675767
0.643984
0.616119
0.593112
0.577756
0.568184
0.562438
0.558874
0.557613
0.558071
0.558165
0.557464
0.557301
0.557477
0.557419
0.556919
0.556314
0.555718
0.554084
0.552088
0.671285
0.657405
0.632699
0.604183
0.576048
0.551173
0.530362
0.517016
0.509207
0.504584
0.501682
0.500936
0.502519
0.502865
0.501636
0.501743
0.502363
0.502742
0.502737
0.502848
0.503705
0.502325
0.499431
0.583130
0.570055
0.547003
0.520870
0.495723
0.474009
0.456169
0.445210
0.439114
0.435574
0.433287
0.432813
0.434465
0.434960
0.434036
0.434457
0.435394
0.436049
0.436279
0.436598
0.437640
0.436435
0.433667
0.488897
0.476468
0.454765
0.430481
0.407497
0.388865
0.374728
0.366298
0.361714
0.359105
0.357417
0.356960
0.357640
0.358212
0.358511
0.359378
0.360565
0.361354
0.361576
0.361579
0.361509
0.360390
0.358802
0.408969
0.397003
0.376318
0.353597
0.332601
0.316508
0.305055
0.298521
0.295053
0.293088
0.291763
0.291345
0.291777
0.292364
0.293005
0.294093
0.295400
0.296234
0.296419
0.296222
0.295756
0.294677
0.293498
0.359948
0.348215
0.328111
0.306336
0.286631
0.272043
0.262107
0.256613
0.253769
0.252130
0.250970
0.250560
0.250875
0.251450
0.252219
0.253392
0.254753
0.255593
0.255736
0.255452
0.254824
0.253759
0.252742
0.608504
0.592944
0.565300
0.534431
0.505402
0.482187
0.464900
0.454747
0.448754
0.443833
0.438550
0.434378
0.431388
0.429439
0.428293
0.428097
0.428192
0.427681
0.426254
0.424384
0.422252
0.419890
0.417998
0.636760
0.620817
0.592283
0.560963
0.532272
0.508499
0.489924
0.479607
0.474306
0.469235
0.462870
0.458279
0.455308
0.453176
0.451562
0.451113
0.451081
0.450405
0.448803
0.446971
0.445074
0.442672
0.440491
0.691077
0.674225
0.639680
0.607823
0.586394
0.561447
0.533606
0.522709
0.520468
0.515171
0.504822
0.499364
0.496686
0.494262
0.491499
0.490474
0.490140
0.489087
0.487044
0.485148
0.483608
0.481067
0.478275
0.743519
0.726268
0.690768
0.657703
0.634925
0.608427
0.579092
0.567346
0.564722
0.559287
0.548879
0.543409
0.540669
0.538068
0.534980
0.533497
0.532626
0.530961
0.528259
0.525775
0.523748
0.520901
0.517979
0.787153
0.769999
0.738631
0.703736
0.670862
0.642620
0.619927
0.607307
0.601151
0.595679
0.588884
0.584169
0.581056
0.578415
0.575809
0.574098
0.572620
0.570168
0.566501
0.562921
0.559644
0.556336
0.553676
0.828943
0.811381
0.778986
0.742639
0.707643
0.677647
0.653859
0.640448
0.633731
0.628208
0.621703
0.617048
0.613833
0.611145
0.608535
0.606610
0.604871
0.601643
0.596705
0.591961
0.587691
0.583890
0.581183
0.869657
0.851047
0.811942
0.774284
0.740525
0.708959
0.680851
0.666650
0.660860
0.655176
0.647126
0.641978
0.638802
0.636052
0.633171
0.631202
0.630086
0.626229
0.619407
0.613578
0.609382
0.605160
0.601432
0.892883
0.873818
0.833792
0.795061
0.760060
0.727188
0.697818
0.682611
0.676159
0.670198
0.662186
0.657255
0.654308
0.651566
0.648425
0.646089
0.644578
0.640328
0.633100
0.626877
0.622340
0.617920
0.614128
0.901687
0.882676
0.847546
0.807898
0.768864
0.734944
0.707555
0.691107
0.682505
0.676137
0.669634
0.665706
0.663301
0.660632
0.657118
0.654027
0.651132
0.646706
0.640432
0.634451
0.629061
0.624666
0.621838
0.914184
0.894304
0.857820
0.817228
0.777582
0.742924
0.714455
0.696721
0.687425
0.680533
0.673781
0.670503
0.669025
0.666420
0.662062
0.658280
0.654967
0.650547
0.644564
0.638809
0.633534
0.629281
0.626611
0.925983
0.904731
0.865618
0.824158
0.786499
0.751383
0.719929
0.701521
0.697130
0.689666
0.676927
0.673519
0.673484
0.670949
0.664981
0.660628
0.658219
0.653965
0.647208
0.641599
0.636538
0.632495
0.629950
0.926193
0.905124
0.866322
0.825203
0.787725
0.752490
0.720574
0.701460
0.696322
0.688351
0.675432
0.672102
0.672334
0.670016
0.664173
0.660008
0.657881
0.654056
0.647842
0.642752
0.638136
0.634379
0.631953
0.914701
0.895278
0.859774
0.820066
0.780852
0.745818
0.716019
0.696185
0.684603
0.676289
0.669232
0.666422
0.666053
0.664099
0.659837
0.656419
0.653770
0.650576
0.646314
0.642166
0.638328
0.634916
0.632525
0.902649
0.884092
0.850113
0.811478
0.772692
0.738122
0.708865
0.689040
0.676688
0.668307
0.662017
0.659604
0.659895
0.658309
0.654123
0.650988
0.648589
0.645995
0.642716
0.639506
0.636599
0.633529
0.630965
0.887707
0.869159
0.834678
0.796738
0.760898
0.727132
0.696498
0.677123
0.665271
0.657175
0.651147
0.649657
0.653882
0.652672
0.645272
0.641687
0.639408
0.637348
0.634957
0.632754
0.632316
0.629578
0.625301
0.858809
0.840938
0.807703
0.771193
0.736813
0.704410
0.674967
0.656489
0.645273
0.637684
0.632094
0.630916
0.635455
0.634677
0.627854
0.624884
0.623193
0.621723
0.619943
0.618307
0.618366
0.615920
0.611731
0.810201
0.793923
0.764287
0.730289
0.696185
0.665811
0.640180
0.622989
0.612214
0.605323
0.600687
0.599215
0.600599
0.600288
0.597705
0.596423
0.595747
0.594947
0.593673
0.592302
0.591174
0.589000
0.586509
0.748692
0.733754
0.706881
0.675824
0.644795
0.616969
0.593218
0.577498
0.567784
0.561810
0.557941
0.556664
0.558082
0.558138
0.556353
0.555965
0.555996
0.555795
0.555115
0.554390
0.554060
0.552174
0.549474
0.670670
0.656850
0.632435
0.604711
0.579037
0.554244
0.531086
0.516977
0.509055
0.504150
0.500876
0.500480
0.507427
0.507722
0.500963
0.500410
0.500683
0.500966
0.500984
0.501367
0.504549
0.502956
0.497421
0.582240
0.569271
0.546601
0.521336
0.498712
0.477108
0.456920
0.445191
0.438972
0.435142
0.432464
0.432270
0.439097
0.439538
0.433268
0.433103
0.433734
0.434335
0.434639
0.435277
0.438663
0.437277
0.431906
0.487838
0.475505
0.454056
0.430265
0.408133
0.389629
0.374860
0.366066
0.361276
0.358418
0.356411
0.355775
0.356996
0.357518
0.357141
0.357976
0.359138
0.359897
0.360076
0.360070
0.360287
0.359005
0.356860
0.407831
0.395959
0.375482
0.353075
0.332530
0.316585
0.304954
0.298285
0.294678
0.292517
0.290934
0.290288
0.290780
0.291320
0.291786
0.292945
0.294283
0.295092
0.295186
0.294870
0.294376
0.293158
0.291754
0.358786
0.347150
0.327238
0.305719
0.286303
0.271877
0.261957
0.256421
0.253476
0.251674
0.250289
0.249655
0.249827
0.250353
0.251156
0.252426
0.253841
0.254657
0.254693
0.254260
0.253495
0.252310
0.251201
0.609257
0.593830
0.566408
0.535756
0.506850
0.483586
0.466098
0.455694
0.449484
0.444432
0.439114
0.434968
0.431984
0.429950
0.428627
0.428250
0.428260
0.427831
0.426647
0.425110
0.423329
0.421243
0.419501
0.637409
0.621606
0.593309
0.562233
0.533695
0.509887
0.491104
0.480531
0.475023
0.469845
0.463478
0.458957
0.456026
0.453826
0.452031
0.451372
0.451215
0.450587
0.449205
0.447686
0.446123
0.443978
0.441929
0.691555
0.674847
0.640546
0.608959
0.587720
0.562751
0.534689
0.523535
0.521122
0.515766
0.505466
0.500149
0.497568
0.495120
0.492192
0.490929
0.490412
0.489354
0.487486
0.485865
0.484621
0.482303
0.479617
0.743787
0.726674
0.691397
0.658580
0.635969
0.609452
0.579908
0.567922
0.565157
0.559733
0.549468
0.544240
0.541684
0.539134
0.535929
0.534215
0.533129
0.531406
0.528804
0.526514
0.524709
0.522043
0.519206
0.787241
0.770182
0.738965
0.704235
0.671447
0.643158
0.620293
0.607471
0.601210
0.595821
0.589296
0.584937
0.582120
0.579624
0.576985
0.575102
0.573431
0.570869
0.567201
0.563704
0.560559
0.557371
0.554777
0.828922
0.811394
0.779029
0.742716
0.707686
0.677607
0.653693
0.640125
0.633339
0.627968
0.621837
0.617626
0.614786
0.612344
0.609823
0.607826
0.605951
0.602592
0.597566
0.592801
0.588572
0.584840
0.582183
0.869628
0.850975
0.811730
0.773950
0.739994
0.708310
0.680149
0.665834
0.659980
0.654494
0.646905
0.642253
0.639472
0.637055
0.634419
0.632502
0.631344
0.627372
0.620406
0.614487
0.610280
0.606088
0.602383
0.892710
0.873573
0.833347
0.794427
0.759173
0.726167
0.696755
0.681455
0.674952
0.669202
0.661656
0.657227
0.654694
0.652337
0.649515
0.647314
0.645835
0.641522
0.634165
0.627845
0.623273
0.618867
0.615089
0.901253
0.882175
0.846899
0.807087
0.767861
0.733803
0.706326
0.689790
0.681171
0.674984
0.668870
0.665410
0.663451
0.661168
0.657956
0.655039
0.652234
0.647812
0.641479
0.635442
0.630027
0.625642
0.622830
0.913598
0.893656
0.857047
0.816305
0.776497
0.741711
0.713145
0.695334
0.686023
0.679265
0.672817
0.669936
0.668873
0.666628
0.662556
0.658984
0.655827
0.651483
0.645506
0.639744
0.634468
0.630225
0.627562
0.925319
0.904007
0.864774
0.823172
0.785370
0.750143
0.718604
0.700133
0.695713
0.688331
0.675811
0.672709
0.673031
0.670806
0.665090
0.660970
0.658784
0.654657
0.647925
0.642328
0.637271
0.633231
0.630682
0.925469
0.904348
0.865436
0.824185
0.786579
0.751262
0.719292
0.700133
0.694954
0.687019
0.674230
0.671099
0.671585
0.669512
0.663888
0.659958
0.658065
0.654379
0.648186
0.643093
0.638458
0.634686
0.632241
0.913887
0.894424
0.858843
0.819029
0.779714
0.744629
0.714816
0.694962
0.683342
0.675018
0.668006
0.665287
0.665055
0.663265
0.659193
0.655991
0.653545
0.650453
0.646176
0.641976
0.638081
0.634613
0.632177
0.901684
0.883117
0.849109
0.810413
0.771558
0.736976
0.707749
0.687923
0.675528
0.667109
0.660810
0.658409
0.658749
0.657257
0.653220
0.650276
0.648052
0.645494
0.642108
0.638763
0.635737
0.632563
0.629920
0.886556
0.868038
0.833595
0.795649
0.759774
0.726039
0.695482
0.676121
0.664219
0.656067
0.649995
0.648464
0.652681
0.651509
0.644215
0.640799
0.638686
0.636588
0.633953
0.631516
0.630895
0.627998
0.623599
0.857560
0.839753
0.806612
0.770162
0.735806
0.703477
0.674124
0.655657
0.644373
0.636707
0.631033
0.629756
0.634222
0.633442
0.626695
0.623861
0.622286
0.620712
0.618605
0.616651
0.616449
0.613801
0.609469
0.808970
0.792770
0.763271
0.729411
0.695429
0.665160
0.639593
0.622388
0.611526
0.604515
0.599730
0.598083
0.599318
0.598967
0.596460
0.595296
0.594677
0.593722
0.592089
0.590333
0.588865
0.586448
0.583822
0.747483
0.732644
0.705951
0.675114
0.644301
0.616610
0.592889
0.577120
0.567297
0.561156
0.557060
0.555529
0.556731
0.556730
0.555056
0.554820
0.554930
0.554557
0.553463
0.552283
0.551537
0.549379
0.546562
0.669477
0.655778
0.631583
0.604151
0.578789
0.554156
0.530979
0.516791
0.508742
0.503635
0.500064
0.499345
0.506010
0.506248
0.499664
0.499335
0.499778
0.499895
0.499416
0.499278
0.501958
0.500084
0.494482
0.581045
0.568214
0.545787
0.520844
0.498554
0.477131
0.456928
0.445116
0.438764
0.434736
0.431760
0.431237
0.437772
0.438156
0.432058
0.432111
0.432903
0.433357
0.433192
0.433334
0.436239
0.434596
0.429169
0.486661
0.474460
0.453253
0.429768
0.407939
0.389619
0.374888
0.366043
0.361142
0.358115
0.355868
0.354962
0.355947
0.356396
0.356106
0.357067
0.358288
0.358905
0.358743
0.358356
0.358219
0.356722
0.354498
0.406693
0.394942
0.374688
0.352561
0.332290
0.316531
0.304973
0.298293
0.294612
0.292322
0.290556
0.289698
0.289998
0.290448
0.290930
0.292133
0.293464
0.294141
0.293979
0.293378
0.292625
0.291240
0.289765
0.357677
0.346153
0.326448
0.305189
0.286030
0.271788
0.261962
0.256441
0.253451
0.251550
0.250014
0.249201
0.249205
0.249632
0.250409
0.251676
0.253053
0.253745
0.253573
0.252909
0.251942
0.250626
0.249458
0.607739
0.592590
0.565801
0.535471
0.506322
0.483093
0.465926
0.455322
0.448721
0.443710
0.438915
0.435142
0.432376
0.430427
0.429120
0.428702
0.428762
0.428436
0.427403
0.426090
0.424565
0.422731
0.421174
0.635014
0.619612
0.592333
0.561614
0.532211
0.508457
0.490608
0.479757
0.473368
0.468267
0.463017
0.459088
0.456373
0.454312
0.452689
0.452041
0.451974
0.451412
0.450070
0.448678
0.447275
0.445352
0.443514
0.682805
0.666892
0.638258
0.606720
0.577452
0.552603
0.532652
0.521351
0.515884
0.510676
0.504122
0.499946
0.497472
0.495269
0.493006
0.491946
0.491765
0.490720
0.488575
0.486912
0.485702
0.483559
0.481095
0.734838
0.718504
0.688977
0.656161
0.625359
0.598941
0.577643
0.565516
0.559716
0.554488
0.548067
0.544099
0.541768
0.539528
0.537003
0.535480
0.534686
0.532929
0.530021
0.527668
0.525889
0.523370
0.520724
0.784350
0.767653
0.737606
0.703118
0.669141
0.640854
0.619121
0.605953
0.598689
0.593524
0.588559
0.585174
0.582882
0.580723
0.578339
0.576409
0.574633
0.572014
0.568370
0.564957
0.561905
0.558874
0.556449
0.826474
0.809160
0.777811
0.741552
0.705466
0.675316
0.652247
0.638296
0.630682
0.625568
0.620887
0.617755
0.615622
0.613568
0.611181
0.608988
0.606714
0.603299
0.598600
0.594093
0.590039
0.586480
0.583979
0.861638
0.843471
0.809706
0.771735
0.734320
0.702491
0.677547
0.662961
0.655531
0.650340
0.645145
0.641927
0.639978
0.638014
0.635535
0.633256
0.631018
0.627015
0.621112
0.615691
0.611071
0.607077
0.604220
0.884437
0.865787
0.831078
0.791926
0.753173
0.719990
0.693792
0.678242
0.670174
0.664711
0.659542
0.656521
0.654809
0.652938
0.650365
0.647892
0.645404
0.641113
0.634875
0.629097
0.624140
0.619928
0.616986
0.898004
0.879192
0.844889
0.805073
0.764898
0.730687
0.703802
0.686915
0.677328
0.671384
0.666805
0.664324
0.662998
0.661213
0.658434
0.655595
0.652538
0.648234
0.642476
0.636863
0.631737
0.627528
0.624812
0.908531
0.889232
0.854043
0.813690
0.773171
0.738272
0.710236
0.692121
0.681498
0.674938
0.670243
0.668091
0.667305
0.665555
0.662296
0.659136
0.656019
0.651905
0.646475
0.641172
0.636266
0.632192
0.629542
0.917221
0.897157
0.860231
0.819385
0.779340
0.744041
0.714551
0.695499
0.684953
0.677726
0.671712
0.669599
0.669755
0.668020
0.663786
0.660408
0.657819
0.654024
0.648555
0.643560
0.639023
0.635147
0.632503
0.917151
0.897312
0.860766
0.820314
0.780507
0.745148
0.715261
0.695568
0.684289
0.676457
0.670047
0.667742
0.667893
0.666228
0.662119
0.658989
0.656761
0.653414
0.648435
0.643895
0.639734
0.636090
0.633536
0.908089
0.889422
0.855365
0.816135
0.776299
0.741210
0.711990
0.691974
0.679151
0.670875
0.665162
0.662626
0.662008
0.660494
0.657492
0.654962
0.652846
0.650016
0.646065
0.642133
0.638393
0.634990
0.632567
0.896579
0.878680
0.846023
0.807860
0.768664
0.734127
0.705399
0.685479
0.672402
0.663976
0.658311
0.655782
0.655299
0.653984
0.651249
0.649095
0.647361
0.644985
0.641597
0.638234
0.635041
0.631858
0.629366
0.879566
0.862043
0.829966
0.792800
0.755007
0.721407
0.693139
0.673753
0.661188
0.652959
0.647310
0.645170
0.645775
0.644718
0.641423
0.639365
0.638199
0.636223
0.633065
0.630236
0.627880
0.624896
0.622001
0.850862
0.834028
0.803230
0.767582
0.731379
0.699225
0.672173
0.653703
0.641794
0.634017
0.628666
0.626693
0.627462
0.626728
0.623937
0.622424
0.621765
0.620217
0.617430
0.614926
0.612851
0.610043
0.607213
0.805199
0.789522
0.761097
0.727735
0.693576
0.663478
0.638492
0.621320
0.610159
0.603042
0.598278
0.596176
0.596098
0.595728
0.594596
0.594155
0.594029
0.592981
0.590763
0.588434
0.586178
0.583540
0.581210
0.745217
0.730659
0.704445
0.673794
0.642673
0.615165
0.592154
0.576612
0.566701
0.560441
0.556148
0.554095
0.553870
0.553829
0.553586
0.554032
0.554673
0.554127
0.552207
0.550148
0.548182
0.545734
0.543463
0.667961
0.654422
0.630335
0.602721
0.575684
0.551245
0.530154
0.516506
0.508358
0.503102
0.499170
0.497367
0.497969
0.498177
0.497719
0.498750
0.500428
0.500335
0.498328
0.496664
0.495574
0.493342
0.490597
0.579790
0.567091
0.544728
0.519588
0.495629
0.474404
0.456296
0.445033
0.438597
0.434420
0.431092
0.429544
0.430193
0.430533
0.430363
0.431685
0.433658
0.433879
0.432200
0.430836
0.430015
0.428019
0.425429
0.485503
0.473450
0.452460
0.429092
0.407061
0.388945
0.374832
0.366215
0.361304
0.358170
0.355703
0.354397
0.354319
0.354686
0.355355
0.356723
0.358273
0.358658
0.357723
0.356517
0.355287
0.353523
0.351777
0.405655
0.394038
0.374014
0.352115
0.331949
0.316382
0.305101
0.298507
0.294808
0.292454
0.290553
0.289488
0.289323
0.289657
0.290401
0.291675
0.293047
0.293504
0.292871
0.291805
0.290521
0.288951
0.287595
0.356708
0.345300
0.325810
0.304791
0.285844
0.271782
0.262101
0.256634
0.253642
0.251705
0.250088
0.249142
0.248947
0.249238
0.249955
0.251149
0.252423
0.252907
0.252420
0.251452
0.250211
0.248761
0.247575
0.605835
0.590905
0.564494
0.534516
0.505581
0.482449
0.465288
0.454617
0.448013
0.443144
0.438668
0.435320
0.432953
0.431215
0.429969
0.429640
0.429918
0.429698
0.428662
0.427490
0.426231
0.424560
0.423009
0.632819
0.617693
0.590899
0.560601
0.531382
0.507737
0.489945
0.479015
0.472641
0.467711
0.462830
0.459438
0.457238
0.455441
0.453888
0.453398
0.453750
0.453272
0.451692
0.450375
0.449328
0.447542
0.445561
0.680046
0.664493
0.636604
0.605521
0.575841
0.551125
0.531850
0.520537
0.515128
0.510132
0.504025
0.500508
0.498743
0.496885
0.494713
0.494015
0.494916
0.493932
0.490870
0.489168
0.488697
0.486653
0.483570
0.732176
0.716173
0.687345
0.654943
0.623666
0.597360
0.576751
0.564594
0.558837
0.553842
0.547930
0.544690
0.543140
0.541298
0.538887
0.537727
0.538000
0.536285
0.532453
0.530067
0.529040
0.526616
0.523337
0.782606
0.766074
0.736294
0.702078
0.668140
0.639887
0.618179
0.604853
0.597544
0.592613
0.588212
0.585589
0.584039
0.582292
0.580025
0.578229
0.576811
0.574231
0.570349
0.567045
0.564406
0.561510
0.558898
0.825849
0.808463
0.776877
0.740572
0.704350
0.674154
0.651073
0.636902
0.629102
0.624223
0.620245
0.617947
0.616613
0.614985
0.612660
0.610466
0.608288
0.604929
0.600292
0.596049
0.592427
0.589051
0.586455
0.862505
0.843937
0.809199
0.770685
0.732487
0.700529
0.675952
0.661114
0.653312
0.648360
0.644097
0.641881
0.640873
0.639362
0.636863
0.634501
0.632323
0.628412
0.622689
0.617706
0.613827
0.610056
0.606898
0.885246
0.866174
0.830453
0.790693
0.751091
0.717740
0.691899
0.676089
0.667629
0.662396
0.658163
0.656134
0.655350
0.653957
0.651425
0.648926
0.646538
0.642391
0.636405
0.631127
0.626955
0.622983
0.619741
0.897143
0.878217
0.843561
0.803529
0.763070
0.728698
0.701722
0.684573
0.674689
0.668953
0.665131
0.663448
0.662882
0.661592
0.659052
0.656374
0.653499
0.649411
0.643969
0.638836
0.634273
0.630302
0.627505
0.906190
0.887041
0.851978
0.811706
0.771107
0.736060
0.707814
0.689395
0.678399
0.672029
0.668108
0.666661
0.666533
0.665292
0.662424
0.659627
0.656909
0.653093
0.647958
0.643200
0.638925
0.635081
0.632289
0.914239
0.894483
0.857622
0.817077
0.777021
0.741591
0.711843
0.692314
0.680794
0.673737
0.669050
0.667718
0.668925
0.667688
0.663519
0.660688
0.659086
0.655654
0.650049
0.645652
0.641945
0.638287
0.635290
0.913958
0.894464
0.858053
0.817934
0.778132
0.742663
0.712555
0.692427
0.680196
0.672509
0.667349
0.665713
0.666791
0.665554
0.661508
0.658958
0.657759
0.654769
0.649602
0.645611
0.642242
0.638779
0.635842
0.904779
0.886442
0.852855
0.813884
0.774072
0.738907
0.709567
0.689365
0.676229
0.668067
0.662893
0.660712
0.660366
0.659161
0.656595
0.654578
0.653051
0.650510
0.646649
0.643100
0.639870
0.636588
0.633931
0.893109
0.875596
0.843600
0.805764
0.766611
0.732057
0.703322
0.683311
0.670035
0.661685
0.656360
0.654009
0.653579
0.652475
0.650213
0.648626
0.647597
0.645436
0.641865
0.638669
0.635845
0.632715
0.629972
0.875148
0.858229
0.827364
0.790799
0.753117
0.719569
0.691396
0.671905
0.659097
0.650901
0.645532
0.643450
0.643821
0.642910
0.640310
0.639085
0.639335
0.637510
0.633367
0.630441
0.628406
0.625406
0.622129
0.846690
0.830469
0.800907
0.765917
0.729896
0.697837
0.670895
0.652336
0.640203
0.632420
0.627247
0.625226
0.625666
0.625006
0.622870
0.622173
0.622915
0.621431
0.617497
0.614735
0.612848
0.609957
0.606738
0.802598
0.787305
0.759575
0.726682
0.692781
0.662802
0.637861
0.620680
0.609447
0.602286
0.597465
0.595174
0.594793
0.594428
0.593725
0.593866
0.594500
0.593409
0.590426
0.587690
0.585311
0.582521
0.579969
0.743701
0.729382
0.703567
0.673312
0.642564
0.615211
0.592186
0.576715
0.566919
0.560565
0.555920
0.553465
0.552770
0.552716
0.553027
0.554213
0.555812
0.555147
0.552083
0.549215
0.546700
0.544011
0.541710
0.667183
0.653806
0.629915
0.602749
0.576461
0.552215
0.530829
0.517303
0.509531
0.504134
0.499446
0.496920
0.496413
0.496626
0.497450
0.499772
0.503592
0.503337
0.498917
0.495798
0.493521
0.490963
0.488537
0.579207
0.566662
0.544487
0.519807
0.496613
0.475596
0.457205
0.446065
0.440015
0.435697
0.431609
0.429358
0.428944
0.429273
0.430305
0.432840
0.436876
0.436906
0.432835
0.430029
0.428027
0.425706
0.423440
0.484823
0.472935
0.452225
0.429243
0.407635
0.389713
0.375595
0.367045
0.362281
0.359059
0.356225
0.354553
0.354071
0.354371
0.355391
0.357256
0.359491
0.359664
0.357654
0.355643
0.353824
0.351827
0.350106
0.405047
0.393565
0.373787
0.352197
0.332332
0.316937
0.305703
0.299140
0.295494
0.293108
0.291063
0.289826
0.289450
0.289669
0.290437
0.291794
0.293291
0.293530
0.292353
0.290850
0.289256
0.287535
0.286141
0.356161
0.344862
0.325574
0.304807
0.286099
0.272192
0.262581
0.257148
0.254193
0.252261
0.250594
0.249558
0.249226
0.249377
0.249978
0.251074
0.252253
0.252522
0.251709
0.250466
0.249036
0.247483
0.246256
0.603846
0.589039
0.562826
0.533139
0.504467
0.481462
0.464340
0.453760
0.447608
0.442911
0.438363
0.435331
0.433457
0.432029
0.430938
0.430902
0.431778
0.431651
0.430231
0.429036
0.428088
0.426423
0.424541
0.631025
0.616005
0.589329
0.559364
0.530477
0.506982
0.489222
0.478512
0.473121
0.468370
0.462914
0.459773
0.458288
0.456838
0.455302
0.455263
0.456865
0.456486
0.453910
0.452527
0.452263
0.450461
0.447621
0.679016
0.663471
0.635264
0.604474
0.574920
0.550397
0.531605
0.521011
0.521271
0.516454
0.505177
0.501619
0.501231
0.499779
0.497075
0.497317
0.503398
0.502543
0.494720
0.492833
0.495576
0.493482
0.486908
0.731372
0.715342
0.686113
0.653952
0.622747
0.596608
0.576476
0.565011
0.564958
0.560125
0.548977
0.545716
0.545564
0.544164
0.541259
0.541060
0.546552
0.544989
0.536406
0.533871
0.536089
0.533635
0.526873
0.782018
0.765406
0.735196
0.701087
0.667314
0.639124
0.617385
0.604200
0.597846
0.593043
0.588009
0.585696
0.585006
0.583703
0.581480
0.580181
0.580166
0.577754
0.572879
0.569631
0.568004
0.565156
0.561585
0.827230
0.809405
0.776358
0.739690
0.703359
0.673124
0.649990
0.635816
0.628508
0.623726
0.619523
0.617655
0.617117
0.615930
0.613690
0.611831
0.610607
0.607454
0.602334
0.598295
0.595573
0.592317
0.589031
0.870726
0.850753
0.810183
0.770188
0.731276
0.699163
0.674678
0.659915
0.653139
0.648272
0.643260
0.641505
0.641451
0.640387
0.637854
0.635884
0.636054
0.632403
0.624965
0.620375
0.618880
0.615284
0.610026
0.893583
0.873065
0.831426
0.790112
0.749752
0.716207
0.690412
0.674638
0.667144
0.661986
0.657042
0.655487
0.655673
0.654739
0.652180
0.650090
0.650068
0.646226
0.638598
0.633784
0.632032
0.628272
0.622963
0.899301
0.879769
0.843091
0.802457
0.761809
0.727268
0.699991
0.682658
0.672854
0.667184
0.663492
0.662340
0.662865
0.662046
0.659383
0.657047
0.655120
0.651370
0.645699
0.640983
0.637344
0.633598
0.630306
0.907810
0.888152
0.851231
0.810596
0.770225
0.735004
0.706031
0.687223
0.676169
0.669875
0.666235
0.665454
0.667005
0.666249
0.662745
0.660329
0.658950
0.655501
0.649797
0.645450
0.641995
0.638367
0.635171
0.923447
0.902459
0.858065
0.816739
0.777465
0.741838
0.710437
0.690180
0.678513
0.671566
0.667486
0.667482
0.676047
0.675309
0.665052
0.662540
0.665395
0.662323
0.652796
0.648412
0.645666
0.642182
0.638431
0.923073
0.902371
0.858492
0.817591
0.778560
0.742894
0.711156
0.690341
0.677993
0.670431
0.665870
0.665519
0.673898
0.673104
0.662932
0.660693
0.663968
0.661308
0.652142
0.648111
0.645665
0.642340
0.638615
0.905565
0.886880
0.851928
0.812709
0.773181
0.737850
0.707805
0.687307
0.674182
0.666138
0.661235
0.659625
0.660840
0.659966
0.656630
0.655000
0.654966
0.652708
0.647947
0.644641
0.642093
0.638917
0.635773
0.892283
0.874720
0.842364
0.804478
0.765472
0.730783
0.701634
0.681494
0.668311
0.660081
0.654953
0.653085
0.653737
0.652885
0.650195
0.649046
0.649588
0.647645
0.642983
0.639902
0.637767
0.634692
0.631344
0.873493
0.856705
0.826104
0.789782
0.752698
0.719060
0.690183
0.670554
0.658995
0.650913
0.644603
0.643153
0.644977
0.644283
0.640948
0.640536
0.645173
0.643508
0.635358
0.632071
0.631811
0.628798
0.623574
0.845145
0.829090
0.799880
0.765205
0.729856
0.697734
0.670076
0.651382
0.640499
0.632799
0.626603
0.625116
0.626897
0.626392
0.623510
0.623622
0.628770
0.627379
0.619285
0.616039
0.615826
0.612882
0.607715
0.801739
0.786545
0.758990
0.726332
0.692897
0.662878
0.637447
0.620166
0.609157
0.602009
0.596966
0.594770
0.594797
0.594498
0.593689
0.594386
0.596841
0.595770
0.591058
0.587961
0.585877
0.583001
0.579880
0.743494
0.729231
0.703470
0.673652
0.643980
0.616641
0.592631
0.576978
0.567583
0.561162
0.555881
0.553128
0.552337
0.552329
0.553009
0.555135
0.559088
0.558393
0.552968
0.549265
0.546542
0.543694
0.541101
0.668268
0.654862
0.630529
0.604393
0.581610
0.557472
0.532839
0.518785
0.512747
0.507195
0.500174
0.496865
0.495719
0.496019
0.498062
0.502572
0.515083
0.514773
0.501623
0.496427
0.493261
0.490438
0.487847
0.580307
0.567755
0.545172
0.521578
0.502013
0.481137
0.459445
0.447788
0.443473
0.439002
0.432573
0.429521
0.428443
0.428839
0.431057
0.435708
0.448310
0.448260
0.435530
0.430672
0.427783
0.425207
0.422790
0.484800
0.473002
0.452413
0.429977
0.409551
0.391742
0.376715
0.368013
0.363629
0.360336
0.356862
0.354820
0.354073
0.354347
0.355706
0.358303
0.362400
0.362457
0.358390
0.355567
0.353425
0.351285
0.349428
0.404833
0.393438
0.373813
0.352523
0.333144
0.317849
0.306355
0.299752
0.296255
0.293861
0.291591
0.290210
0.289688
0.289827
0.290641
0.292159
0.294205
0.294303
0.292317
0.290468
0.288715
0.286921
0.285457
0.355911
0.344683
0.325534
0.304961
0.286482
0.272669
0.263028
0.257606
0.254716
0.252814
0.251111
0.250024
0.249605
0.249649
0.250146
0.251176
0.252360
0.252480
0.251372
0.249962
0.248458
0.246866
0.245605
0.601635
0.586903
0.560822
0.531296
0.502768
0.479852
0.462784
0.452279
0.446242
0.441678
0.437279
0.434446
0.432852
0.431796
0.431146
0.431522
0.432679
0.432592
0.430985
0.429499
0.428271
0.426410
0.424428
0.628846
0.613907
0.587374
0.557595
0.528882
0.505483
0.487760
0.477101
0.471806
0.467157
0.461816
0.458849
0.457635
0.456573
0.455516
0.455939
0.457871
0.457554
0.454784
0.453101
0.452552
0.450547
0.447601
0.676919
0.661458
0.633395
0.602818
0.573460
0.549035
0.530247
0.519651
0.519972
0.515207
0.503974
0.500554
0.500419
0.499379
0.497216
0.497989
0.504479
0.503733
0.495729
0.493557
0.496036
0.493749
0.487063
0.729360
0.713414
0.684326
0.652374
0.621352
0.595287
0.575104
0.563552
0.563465
0.558623
0.547490
0.544362
0.544470
0.543504
0.541164
0.541526
0.547467
0.546085
0.537408
0.534672
0.536692
0.534096
0.527245
0.780143
0.763593
0.733493
0.699547
0.665911
0.637730
0.615854
0.602469
0.595940
0.591055
0.586061
0.583918
0.583533
0.582670
0.580990
0.580232
0.580668
0.578514
0.573705
0.570413
0.568710
0.565800
0.562192
0.825605
0.807794
0.774775
0.738184
0.701907
0.671604
0.648243
0.633740
0.626114
0.621188
0.617058
0.615410
0.615214
0.614472
0.612750
0.611399
0.610620
0.607809
0.602922
0.599012
0.596356
0.593135
0.589865
0.869353
0.849340
0.808706
0.768695
0.729746
0.697499
0.672718
0.657516
0.650291
0.645238
0.640350
0.638862
0.639174
0.638557
0.636525
0.635041
0.635648
0.632409
0.625350
0.621036
0.619727
0.616252
0.611059
0.892185
0.871624
0.829910
0.788552
0.748121
0.714422
0.688316
0.672085
0.664116
0.658762
0.653937
0.652642
0.653183
0.652696
0.650642
0.649048
0.649485
0.646106
0.638920
0.634454
0.632953
0.629366
0.624148
0.897604
0.878072
0.841389
0.800750
0.760060
0.725380
0.697827
0.680113
0.669922
0.664070
0.660444
0.659499
0.660345
0.659959
0.657823
0.656031
0.654630
0.651355
0.646103
0.641731
0.638360
0.634790
0.631582
0.905794
0.886185
0.849348
0.808746
0.768346
0.733008
0.703816
0.684725
0.673381
0.666948
0.663354
0.662731
0.664559
0.664224
0.661278
0.659465
0.658676
0.655692
0.650333
0.646278
0.643065
0.639590
0.636453
0.921262
0.900358
0.856116
0.814833
0.775526
0.739785
0.708198
0.687735
0.675840
0.668811
0.664817
0.664949
0.673754
0.673421
0.663737
0.661871
0.665373
0.662732
0.653434
0.649258
0.646707
0.643337
0.639609
0.921226
0.900563
0.856747
0.815789
0.776639
0.740833
0.708942
0.687997
0.675506
0.667928
0.663474
0.663249
0.671836
0.671412
0.661772
0.660139
0.664012
0.661727
0.652715
0.648823
0.646514
0.643267
0.639543
0.904542
0.885764
0.850640
0.811162
0.771368
0.735837
0.705675
0.685124
0.671976
0.663969
0.659159
0.657670
0.659072
0.658506
0.655608
0.654471
0.654909
0.652943
0.648303
0.645089
0.642629
0.639496
0.636344
0.892118
0.874336
0.841581
0.803243
0.763830
0.728879
0.699622
0.679478
0.666344
0.658190
0.653156
0.651406
0.652229
0.651624
0.649276
0.648518
0.649439
0.647711
0.643112
0.640074
0.637993
0.634936
0.631565
0.874061
0.856959
0.825770
0.788847
0.751241
0.717292
0.688314
0.668707
0.657239
0.649253
0.643029
0.641687
0.643670
0.643169
0.640083
0.639988
0.644969
0.643459
0.635280
0.631995
0.631778
0.628769
0.623501
0.845972
0.829597
0.799785
0.764494
0.728605
0.696161
0.668386
0.649696
0.638888
0.631281
0.625170
0.623785
0.625699
0.625341
0.622635
0.622988
0.628413
0.627133
0.618979
0.615716
0.615538
0.612602
0.607393
0.802391
0.786945
0.758928
0.725766
0.691875
0.661552
0.635973
0.618644
0.607656
0.600574
0.595625
0.593540
0.593677
0.593480
0.592789
0.593649
0.596291
0.595292
0.590536
0.587425
0.585373
0.582513
0.579374
0.743881
0.729442
0.703357
0.673164
0.643126
0.615527
0.591365
0.575620
0.566190
0.559812
0.554638
0.552016
0.551340
0.551405
0.552152
0.554392
0.558509
0.557859
0.552362
0.548641
0.545954
0.543135
0.540541
0.668395
0.654878
0.630334
0.603931
0.580865
0.556522
0.531759
0.517596
0.511485
0.505965
0.499068
0.495910
0.494876
0.495232
0.497321
0.501930
0.514660
0.514376
0.501061
0.495826
0.492698
0.489917
0.487331
0.580214
0.567605
0.544899
0.521136
0.501373
0.480356
0.458562
0.446800
0.442405
0.437967
0.431662
0.428753
0.427768
0.428200
0.430424
0.435126
0.447898
0.447863
0.434982
0.430102
0.427263
0.424746
0.422344
0.484556
0.472730
0.452085
0.429568
0.409042
0.391146
0.376044
0.367262
0.362831
0.359573
0.356201
0.354267
0.353585
0.353854
0.355162
0.357734
0.361864
0.361915
0.357804
0.355012
0.352948
0.350873
0.349039
0.404509
0.393103
0.373458
0.352139
0.332718
0.317381
0.305845
0.299204
0.295700
0.293354
0.291170
0.289865
0.289372
0.289476
0.290210
0.291653
0.293662
0.293738
0.291752
0.289957
0.288287
0.286557
0.285121
0.355563
0.344330
0.325173
0.304590
0.286096
0.272265
0.262607
0.257178
0.254309
0.252467
0.250843
0.249817
0.249409
0.249404
0.249806
0.250736
0.251849
0.251938
0.250846
0.249499
0.248073
0.246542
0.245307
0.599500
0.584770
0.558717
0.529186
0.500653
0.477763
0.460762
0.450306
0.444084
0.439604
0.435535
0.432760
0.431221
0.430589
0.430691
0.431610
0.432758
0.432641
0.430985
0.428905
0.426771
0.424493
0.422624
0.626632
0.611711
0.585290
0.555519
0.526793
0.503416
0.485726
0.474938
0.468908
0.464277
0.459665
0.456757
0.455338
0.454695
0.454630
0.455558
0.456957
0.456647
0.454403
0.452136
0.450202
0.447788
0.445460
0.674094
0.658732
0.631276
0.600785
0.571458
0.547013
0.527973
0.516668
0.511797
0.506935
0.500588
0.497401
0.496304
0.495671
0.495223
0.496201
0.498454
0.497780
0.494044
0.491420
0.490155
0.487507
0.484022
0.726496
0.710671
0.682255
0.650431
0.619466
0.593349
0.572812
0.560410
0.554921
0.549869
0.543628
0.540712
0.539864
0.539305
0.538690
0.539293
0.541045
0.539843
0.535605
0.532556
0.530946
0.528056
0.524443
0.777383
0.760973
0.731440
0.697653
0.664069
0.635815
0.613684
0.599732
0.591911
0.586727
0.582411
0.580288
0.579640
0.579208
0.578622
0.578474
0.578459
0.576636
0.572903
0.569428
0.566549
0.563444
0.560696
0.821430
0.804003
0.772381
0.736206
0.700053
0.669617
0.645840
0.630625
0.621803
0.616495
0.612799
0.611210
0.610924
0.610631
0.609888
0.609208
0.608357
0.606005
0.602074
0.598207
0.594768
0.591480
0.588925
0.858772
0.839968
0.805016
0.766298
0.727790
0.695379
0.669965
0.653707
0.644365
0.638860
0.635170
0.633870
0.634019
0.633855
0.632882
0.631937
0.630999
0.628307
0.623805
0.619667
0.616328
0.612906
0.609965
0.881364
0.862044
0.826088
0.786051
0.746050
0.712183
0.685463
0.668184
0.658118
0.652292
0.648623
0.647496
0.647849
0.647795
0.646803
0.645765
0.644706
0.641918
0.637343
0.633130
0.629703
0.626225
0.623270
0.892196
0.873216
0.838490
0.798381
0.757736
0.722921
0.695090
0.676745
0.665580
0.659306
0.655809
0.654810
0.655254
0.655275
0.654360
0.653336
0.652073
0.649404
0.645231
0.641122
0.637364
0.633901
0.631343
0.899838
0.880872
0.846163
0.806032
0.765362
0.729957
0.701018
0.681714
0.669741
0.662960
0.659288
0.658348
0.659085
0.659126
0.658004
0.657102
0.656287
0.653874
0.649713
0.645793
0.642252
0.638842
0.636195
0.906913
0.887535
0.851402
0.811161
0.771092
0.735330
0.704950
0.684727
0.672191
0.664894
0.660800
0.659930
0.661987
0.661991
0.659576
0.658851
0.659453
0.657334
0.652245
0.648393
0.645301
0.641953
0.638949
0.907608
0.888348
0.852404
0.812294
0.772242
0.736362
0.705730
0.685150
0.672182
0.664440
0.659923
0.658713
0.660551
0.660441
0.658029
0.657476
0.658362
0.656509
0.651630
0.647977
0.645065
0.641798
0.638785
0.901327
0.882751
0.848715
0.809025
0.768438
0.732694
0.703006
0.682661
0.669421
0.661374
0.656541
0.654720
0.654964
0.654703
0.653528
0.653113
0.653213
0.651571
0.647952
0.644638
0.641690
0.638515
0.635785
0.892630
0.874414
0.841107
0.801863
0.761440
0.726120
0.697122
0.677160
0.664064
0.655952
0.650914
0.648896
0.649006
0.648664
0.647483
0.647177
0.647484
0.645995
0.642494
0.639398
0.636763
0.633670
0.630806
0.877438
0.859439
0.826381
0.787850
0.748404
0.713942
0.685641
0.666321
0.653893
0.645992
0.640838
0.639053
0.639999
0.639687
0.637841
0.637705
0.639535
0.638197
0.633490
0.630513
0.628659
0.625651
0.622127
0.849798
0.832469
0.800662
0.763666
0.725839
0.692824
0.665705
0.647262
0.635466
0.627957
0.622991
0.621257
0.622209
0.622002
0.620399
0.620561
0.622689
0.621547
0.616948
0.614079
0.612351
0.609454
0.605992
0.804737
0.788620
0.759347
0.724875
0.689544
0.658679
0.633363
0.616096
0.604970
0.598005
0.593446
0.591482
0.591466
0.591430
0.591138
0.591868
0.593277
0.592411
0.589131
0.586305
0.584022
0.581257
0.578600
0.744870
0.730003
0.703147
0.671736
0.639847
0.611736
0.588312
0.572595
0.562699
0.556466
0.552159
0.550127
0.549812
0.550013
0.550603
0.552239
0.554581
0.554058
0.550558
0.547551
0.545109
0.542478
0.540133
0.667509
0.653791
0.629240
0.601249
0.574046
0.549201
0.527502
0.513666
0.505647
0.500332
0.496055
0.494037
0.493755
0.494185
0.495429
0.498245
0.503290
0.503115
0.497661
0.494241
0.491992
0.489512
0.487070
0.578888
0.566153
0.543591
0.518391
0.494551
0.473108
0.454476
0.443028
0.436710
0.432465
0.428789
0.427032
0.426813
0.427282
0.428598
0.431477
0.436594
0.436652
0.431585
0.428537
0.426612
0.424409
0.422149
0.484011
0.472044
0.451173
0.427959
0.406041
0.387867
0.373538
0.364743
0.359806
0.356672
0.354173
0.352871
0.352625
0.352939
0.353865
0.355736
0.358253
0.358402
0.356083
0.354081
0.352455
0.350619
0.348937
0.403966
0.392465
0.372644
0.350987
0.331011
0.315497
0.304135
0.297443
0.293750
0.291496
0.289724
0.288738
0.288473
0.288610
0.289178
0.290351
0.291814
0.291984
0.290728
0.289346
0.287971
0.286421
0.285094
0.354988
0.343689
0.324401
0.303628
0.284894
0.270942
0.261274
0.255808
0.252902
0.251141
0.249724
0.248881
0.248602
0.248623
0.248957
0.249778
0.250767
0.250941
0.250144
0.249062
0.247851
0.246461
0.245306
0.598541
0.583630
0.557271
0.527551
0.498979
0.476056
0.459043
0.448748
0.442780
0.438390
0.434200
0.431308
0.429828
0.429650
0.430530
0.432151
0.433636
0.433416
0.431244
0.428350
0.425354
0.422492
0.420386
0.626209
0.611028
0.584146
0.554175
0.525543
0.502137
0.484305
0.473634
0.467878
0.463244
0.458280
0.455034
0.453467
0.453261
0.454125
0.455872
0.457610
0.457262
0.454631
0.451549
0.448673
0.445682
0.443207
0.674723
0.658948
0.630649
0.599953
0.571131
0.546650
0.527025
0.515712
0.511502
0.506477
0.499032
0.495148
0.493476
0.493248
0.494036
0.495942
0.498252
0.497658
0.494046
0.490690
0.488250
0.485063
0.481751
0.727186
0.710952
0.681713
0.649705
0.619264
0.593084
0.571872
0.559317
0.554334
0.548977
0.541534
0.537864
0.536402
0.536236
0.536878
0.538463
0.540358
0.539380
0.535455
0.531843
0.529181
0.525841
0.522454
0.777168
0.760502
0.730551
0.696607
0.663161
0.634792
0.612231
0.597940
0.589846
0.584260
0.579390
0.576792
0.575876
0.575854
0.576282
0.577112
0.577680
0.576236
0.572664
0.568854
0.565382
0.561960
0.559238
0.820762
0.803145
0.771320
0.735002
0.698884
0.668248
0.643927
0.628070
0.618547
0.612743
0.608769
0.606945
0.606539
0.606668
0.606862
0.607096
0.606870
0.605038
0.601487
0.597556
0.593751
0.590295
0.587835
0.857330
0.838433
0.803802
0.765058
0.726676
0.693996
0.667764
0.650513
0.640007
0.633930
0.630271
0.628894
0.628915
0.629175
0.629182
0.629090
0.628569
0.626502
0.622780
0.618786
0.614982
0.611516
0.609024
0.879625
0.860250
0.824693
0.784677
0.744825
0.710700
0.683169
0.664888
0.653640
0.647231
0.643594
0.642396
0.642628
0.642977
0.642932
0.642746
0.642155
0.640041
0.636289
0.632296
0.628491
0.625036
0.622562
0.890483
0.871460
0.836851
0.796761
0.756206
0.721225
0.692874
0.673855
0.661907
0.655109
0.651387
0.650208
0.650576
0.650969
0.650894
0.650805
0.650378
0.648373
0.644641
0.640657
0.636789
0.633350
0.630971
0.897306
0.878460
0.844189
0.804273
0.763802
0.728328
0.699032
0.679339
0.666900
0.659693
0.655661
0.654433
0.655081
0.655478
0.655191
0.655384
0.655717
0.653908
0.649755
0.645663
0.641915
0.638479
0.635956
0.902831
0.883850
0.849095
0.809408
0.769820
0.734039
0.703221
0.682746
0.669902
0.662300
0.657886
0.656688
0.658324
0.658696
0.657499
0.658094
0.659972
0.658367
0.652983
0.648554
0.645027
0.641577
0.638714
0.904216
0.885230
0.850441
0.810683
0.770965
0.735016
0.704009
0.683326
0.670243
0.662335
0.657571
0.656096
0.657572
0.657826
0.656570
0.657260
0.659346
0.657917
0.652645
0.648344
0.644956
0.641558
0.638666
0.901179
0.882294
0.847878
0.807721
0.766841
0.730888
0.701082
0.680846
0.667782
0.659716
0.654663
0.652702
0.653040
0.653118
0.652544
0.652993
0.654042
0.652746
0.648830
0.645135
0.641885
0.638608
0.635929
0.895790
0.876632
0.841631
0.801044
0.759754
0.724054
0.695078
0.675421
0.662776
0.654763
0.649492
0.647419
0.647819
0.647789
0.646911
0.647151
0.648039
0.646830
0.643262
0.639975
0.637169
0.634009
0.631160
0.884551
0.864903
0.828424
0.787597
0.746641
0.711633
0.683558
0.664776
0.653096
0.645374
0.639891
0.638129
0.639886
0.639849
0.637683
0.637776
0.640070
0.638961
0.634173
0.631117
0.629224
0.626189
0.622628
0.857273
0.838260
0.802955
0.763580
0.724150
0.690525
0.663591
0.645625
0.634522
0.627201
0.621993
0.620392
0.622229
0.622279
0.620250
0.620508
0.622989
0.622064
0.617469
0.614638
0.612982
0.610116
0.606629
0.809071
0.791883
0.760614
0.724488
0.687933
0.656490
0.631128
0.613992
0.603126
0.596317
0.591875
0.590263
0.590841
0.591066
0.590683
0.591477
0.593086
0.592453
0.589388
0.586775
0.584711
0.582062
0.579414
0.747012
0.731519
0.703528
0.670933
0.637921
0.609270
0.585804
0.569960
0.559894
0.553808
0.550063
0.548762
0.549240
0.549702
0.550043
0.551531
0.554029
0.553742
0.550514
0.547970
0.546040
0.543613
0.541181
0.668264
0.654169
0.628993
0.599968
0.571352
0.545999
0.524608
0.510535
0.501904
0.496755
0.493597
0.492770
0.493682
0.494368
0.495015
0.497464
0.502829
0.502875
0.497503
0.494738
0.493465
0.491252
0.488407
0.579040
0.566047
0.543068
0.517027
0.491917
0.470040
0.451727
0.440009
0.433026
0.428931
0.426393
0.425826
0.426790
0.427483
0.428150
0.430601
0.435975
0.436236
0.431288
0.428934
0.428010
0.426087
0.423429
0.483921
0.471775
0.450574
0.426858
0.404300
0.385812
0.371446
0.362407
0.357122
0.354089
0.352220
0.351639
0.352085
0.352568
0.353180
0.354785
0.357303
0.357641
0.355677
0.354231
0.353191
0.351599
0.349846
0.403576
0.391970
0.371953
0.350024
0.329725
0.314001
0.302526
0.295675
0.291829
0.289653
0.288217
0.287621
0.287719
0.287988
0.288472
0.289559
0.291040
0.291376
0.290428
0.289428
0.288415
0.287055
0.285755
0.354432
0.343069
0.323659
0.302723
0.283801
0.269699
0.259919
0.254352
0.251389
0.249707
0.248503
0.247908
0.247851
0.247984
0.248325
0.249140
0.250170
0.250488
0.249941
0.249146
0.248191
0.246952
0.245848
0.598776
0.583506
0.556431
0.526318
0.497719
0.474666
0.457457
0.447405
0.442383
0.438172
0.433334
0.430336
0.428992
0.429293
0.430900
0.433202
0.435106
0.434694
0.431761
0.427977
0.424189
0.420671
0.418104
0.627654
0.611938
0.583863
0.553500
0.525295
0.501773
0.483336
0.472985
0.469131
0.464575
0.457769
0.453987
0.452341
0.452591
0.454302
0.456931
0.459359
0.458900
0.455412
0.451463
0.447989
0.444353
0.441234
0.679907
0.663134
0.631620
0.600552
0.573844
0.549301
0.527726
0.517268
0.525089
0.519943
0.500045
0.494293
0.491810
0.491970
0.493798
0.496922
0.500485
0.499928
0.495245
0.491151
0.488746
0.484955
0.480442
0.732405
0.715182
0.682755
0.650412
0.622095
0.595854
0.572664
0.560860
0.567898
0.562268
0.542096
0.536440
0.534092
0.534289
0.535996
0.538866
0.542108
0.541332
0.536547
0.532368
0.529853
0.526003
0.521495
0.779054
0.761816
0.730585
0.696309
0.663420
0.634920
0.611505
0.597139
0.590469
0.584523
0.577439
0.574035
0.572842
0.573211
0.574570
0.576495
0.578081
0.576994
0.573144
0.568961
0.565274
0.561485
0.558303
0.822424
0.804233
0.771212
0.734449
0.698527
0.667701
0.642653
0.626314
0.616846
0.610572
0.605579
0.603333
0.602802
0.603318
0.604363
0.605574
0.606230
0.604903
0.601468
0.597406
0.593383
0.589705
0.587082
0.860823
0.841063
0.804150
0.764723
0.726645
0.693720
0.666367
0.648234
0.636938
0.630301
0.626270
0.624643
0.624598
0.625234
0.626070
0.626905
0.627163
0.625714
0.622420
0.618479
0.614464
0.610897
0.608476
0.882750
0.862555
0.824813
0.784179
0.744677
0.710339
0.681694
0.662512
0.650403
0.643424
0.639473
0.638048
0.638237
0.638940
0.639674
0.640417
0.640667
0.639222
0.635926
0.632048
0.628103
0.624611
0.622250
0.890873
0.871431
0.836025
0.795722
0.755539
0.720449
0.691325
0.671689
0.659150
0.651859
0.647740
0.646324
0.646817
0.647546
0.648068
0.648975
0.649722
0.648367
0.644725
0.640735
0.636839
0.633363
0.630951
0.896579
0.877527
0.842966
0.803248
0.763699
0.728205
0.697845
0.677612
0.664816
0.657233
0.652787
0.651413
0.652568
0.653314
0.653327
0.654705
0.656886
0.655658
0.650767
0.646272
0.642453
0.638925
0.636231
0.902032
0.882894
0.848082
0.809161
0.772179
0.736446
0.702977
0.681604
0.668494
0.660646
0.655971
0.654994
0.660728
0.661508
0.657259
0.659344
0.664413
0.663290
0.655538
0.649998
0.647061
0.643428
0.639413
0.903943
0.884695
0.849649
0.810480
0.773234
0.737302
0.703724
0.682296
0.669149
0.661144
0.656208
0.655046
0.660729
0.661397
0.656988
0.659085
0.664320
0.663298
0.655557
0.650107
0.647316
0.643727
0.639651
0.902521
0.883050
0.847448
0.806876
0.766445
0.730382
0.699815
0.679567
0.666846
0.658840
0.653569
0.651738
0.653108
0.653540
0.652765
0.654145
0.657260
0.656329
0.651025
0.646811
0.643634
0.640246
0.637163
0.900583
0.880198
0.842411
0.800356
0.758488
0.722541
0.693484
0.674279
0.662423
0.654592
0.648984
0.647140
0.649070
0.649353
0.647646
0.648393
0.651261
0.650386
0.645442
0.641975
0.639614
0.636410
0.632959
0.900017
0.877908
0.831579
0.787774
0.745314
0.709902
0.682066
0.664146
0.654241
0.646801
0.640437
0.639488
0.646379
0.646641
0.640282
0.640614
0.652303
0.651486
0.637752
0.634282
0.635237
0.632193
0.625419
0.873024
0.851551
0.806405
0.764015
0.723009
0.688931
0.662203
0.645029
0.635626
0.628569
0.622527
0.621810
0.628836
0.629172
0.622870
0.623268
0.635049
0.634418
0.620972
0.617840
0.619136
0.616324
0.609640
0.814740
0.796320
0.762213
0.724468
0.687022
0.655180
0.629719
0.612848
0.602539
0.595881
0.591322
0.590216
0.592441
0.592947
0.591573
0.592580
0.596156
0.595845
0.591406
0.588947
0.587771
0.585259
0.581928
0.749592
0.733495
0.704213
0.670798
0.637404
0.608385
0.584447
0.568422
0.558343
0.552345
0.548903
0.548314
0.550038
0.550812
0.550711
0.552641
0.557667
0.557693
0.552551
0.550064
0.549129
0.546879
0.543706
0.669320
0.654936
0.629311
0.600025
0.572063
0.546367
0.523527
0.508834
0.499737
0.494654
0.492209
0.492527
0.495162
0.496244
0.496436
0.500300
0.513616
0.513950
0.501270
0.497717
0.500202
0.498132
0.491506
0.579517
0.566364
0.543184
0.517068
0.492750
0.470570
0.450763
0.438360
0.430829
0.426784
0.424997
0.425597
0.428285
0.429353
0.429521
0.433290
0.446585
0.447093
0.434788
0.431677
0.434421
0.432637
0.426283
0.483976
0.471743
0.450407
0.426577
0.404070
0.385344
0.370416
0.360962
0.355351
0.352345
0.350920
0.351046
0.352410
0.353154
0.353511
0.355396
0.359776
0.360311
0.356888
0.355538
0.355316
0.353885
0.351571
0.403253
0.391618
0.371551
0.349569
0.329233
0.313343
0.301560
0.294448
0.290416
0.288276
0.287119
0.286930
0.287515
0.287987
0.288446
0.289640
0.291708
0.292195
0.290975
0.290175
0.289571
0.288335
0.286859
0.353893
0.342529
0.323113
0.302161
0.283192
0.268968
0.258994
0.253252
0.250192
0.248570
0.247581
0.247271
0.247521
0.247829
0.248231
0.249115
0.250317
0.250752
0.250283
0.249672
0.248931
0.247786
0.246662
0.598331
0.582797
0.555258
0.524608
0.495545
0.472222
0.454972
0.445084
0.440359
0.436510
0.432073
0.429500
0.428632
0.429425
0.431498
0.434127
0.436090
0.435386
0.431833
0.427251
0.422664
0.418563
0.415704
0.627101
0.611156
0.582674
0.551835
0.523214
0.499434
0.480936
0.470716
0.467112
0.462870
0.456419
0.453022
0.451838
0.452581
0.454772
0.457770
0.460308
0.459609
0.455543
0.450816
0.446549
0.442348
0.438966
0.679140
0.662200
0.630390
0.598960
0.571942
0.547174
0.525492
0.515094
0.523053
0.518123
0.498503
0.493064
0.491024
0.491668
0.493974
0.497528
0.501280
0.500588
0.495435
0.490627
0.487455
0.483148
0.478433
0.731383
0.714062
0.681454
0.648881
0.620361
0.593951
0.570634
0.558809
0.565856
0.560302
0.540263
0.534789
0.532790
0.533445
0.535666
0.539056
0.542616
0.541863
0.536769
0.532023
0.528860
0.524583
0.519915
0.777776
0.760494
0.729187
0.694816
0.661840
0.633231
0.609690
0.595219
0.588435
0.582390
0.575239
0.571847
0.570852
0.571628
0.573569
0.576130
0.578214
0.577332
0.573366
0.568832
0.564711
0.560603
0.557279
0.820865
0.802685
0.769694
0.732978
0.697112
0.666246
0.641040
0.624494
0.614769
0.608235
0.603015
0.600639
0.600184
0.601055
0.602719
0.604660
0.605960
0.605012
0.601654
0.597449
0.593186
0.589303
0.586568
0.858978
0.839273
0.802491
0.763239
0.725370
0.692469
0.664909
0.646484
0.634825
0.627819
0.623453
0.621594
0.621528
0.622476
0.623954
0.625584
0.626591
0.625649
0.622576
0.618645
0.614536
0.610854
0.608353
0.880697
0.860573
0.822985
0.782568
0.743322
0.709062
0.680251
0.660799
0.648325
0.640957
0.636625
0.634910
0.635020
0.636007
0.637382
0.638938
0.639977
0.639097
0.636088
0.632296
0.628327
0.624775
0.622355
0.888761
0.869355
0.834038
0.793890
0.753903
0.718919
0.689761
0.669987
0.657202
0.649582
0.645088
0.643365
0.643760
0.644752
0.645900
0.647612
0.649143
0.648338
0.644974
0.641076
0.637175
0.633647
0.631179
0.894538
0.875463
0.840888
0.801216
0.761777
0.726400
0.696119
0.675905
0.663035
0.655236
0.650461
0.648795
0.649849
0.650856
0.651493
0.653667
0.656610
0.655883
0.651211
0.646769
0.642930
0.639339
0.636581
0.900146
0.880919
0.845972
0.806976
0.770007
0.734387
0.701095
0.679893
0.666905
0.658977
0.654023
0.652786
0.658407
0.659454
0.655855
0.658723
0.664536
0.663861
0.656255
0.650728
0.647771
0.644067
0.639964
0.902138
0.882767
0.847520
0.808203
0.770913
0.735091
0.701745
0.680587
0.667684
0.659723
0.654607
0.653255
0.658858
0.659794
0.655994
0.658813
0.664724
0.664113
0.656507
0.651074
0.648274
0.644635
0.640483
0.900736
0.881137
0.845335
0.804602
0.764123
0.728166
0.697849
0.677917
0.665494
0.657612
0.652275
0.650336
0.651695
0.652370
0.652101
0.654094
0.657790
0.657249
0.652133
0.647999
0.644853
0.641460
0.638353
0.898884
0.878387
0.840425
0.798227
0.756317
0.720478
0.691678
0.672809
0.661288
0.653611
0.647960
0.646039
0.647969
0.648461
0.647184
0.648453
0.651837
0.651355
0.646670
0.643369
0.641112
0.637966
0.634541
0.898528
0.876334
0.829869
0.785949
0.743460
0.708153
0.680560
0.662967
0.653415
0.646109
0.639644
0.638594
0.645461
0.645899
0.639918
0.640708
0.652872
0.652465
0.639051
0.635827
0.636967
0.634047
0.627336
0.871851
0.850323
0.805088
0.762623
0.721600
0.687609
0.661063
0.644124
0.634980
0.628003
0.621849
0.621047
0.628058
0.628552
0.622566
0.623344
0.635542
0.635322
0.622249
0.619431
0.620976
0.618342
0.611750
0.813970
0.795518
0.761362
0.723585
0.686133
0.654336
0.628954
0.612161
0.601928
0.595275
0.590663
0.589548
0.591833
0.592484
0.591332
0.592610
0.596506
0.596572
0.592544
0.590458
0.589584
0.587276
0.584047
0.749231
0.733121
0.703815
0.670392
0.636982
0.607959
0.584009
0.567920
0.557764
0.551706
0.548252
0.547734
0.549598
0.550514
0.550536
0.552607
0.557824
0.558168
0.553454
0.551375
0.550781
0.548740
0.545652
0.669287
0.654903
0.629265
0.599976
0.571955
0.546213
0.523311
0.508448
0.499165
0.493982
0.491566
0.492035
0.494905
0.496132
0.496341
0.500212
0.513570
0.514148
0.501899
0.498765
0.501614
0.499739
0.493152
0.579538
0.566420
0.543275
0.517202
0.492841
0.470595
0.450662
0.438012
0.430234
0.426081
0.424353
0.425148
0.428104
0.429334
0.429499
0.433226
0.446489
0.447172
0.435224
0.432461
0.435503
0.433876
0.427541
0.483793
0.471629
0.450405
0.426695
0.404226
0.385427
0.370301
0.360566
0.354714
0.351618
0.350277
0.350612
0.352232
0.353149
0.353560
0.355438
0.359810
0.360447
0.357236
0.356098
0.356050
0.354710
0.352415
0.402795
0.391247
0.371329
0.349504
0.329241
0.313282
0.301295
0.293926
0.289704
0.287531
0.286499
0.286535
0.287370
0.288023
0.288571
0.289791
0.291864
0.292399
0.291278
0.290578
0.290052
0.288850
0.287376
0.353243
0.341967
0.322705
0.301913
0.283026
0.268739
0.258573
0.252612
0.249420
0.247816
0.246989
0.246918
0.247415
0.247907
0.248413
0.249336
0.250546
0.250997
0.250564
0.249990
0.249271
0.248125
0.246990
0.596964
0.581310
0.553623
0.522381
0.492488
0.468789
0.451636
0.441823
0.436740
0.433429
0.430466
0.428855
0.428838
0.430115
0.432349
0.434922
0.436578
0.435512
0.431513
0.426282
0.420906
0.416358
0.413433
0.624275
0.608458
0.580440
0.549144
0.519364
0.495221
0.477164
0.466864
0.461835
0.458138
0.454290
0.452230
0.452129
0.453379
0.455600
0.458402
0.460439
0.459389
0.455052
0.449664
0.444375
0.439749
0.436571
0.672073
0.655854
0.626815
0.595181
0.565740
0.540614
0.520422
0.509221
0.505304
0.500928
0.494471
0.491631
0.491535
0.492736
0.494716
0.497794
0.500543
0.499535
0.494583
0.489071
0.484171
0.479482
0.475765
0.723810
0.707323
0.677683
0.645127
0.614408
0.587731
0.565875
0.553183
0.548116
0.542989
0.536115
0.533122
0.532979
0.534156
0.536090
0.539110
0.541827
0.540882
0.536082
0.530741
0.525978
0.521381
0.517709
0.773108
0.756348
0.726263
0.692135
0.658563
0.629888
0.606849
0.592187
0.583703
0.577840
0.572857
0.570388
0.570179
0.571364
0.573455
0.576117
0.578129
0.577270
0.573349
0.568469
0.563650
0.559304
0.556233
0.815936
0.798381
0.766739
0.730665
0.694867
0.664116
0.639176
0.622607
0.612261
0.605706
0.601141
0.599020
0.598915
0.600112
0.602136
0.604501
0.606176
0.605439
0.602097
0.597732
0.593200
0.589151
0.586385
0.851636
0.832942
0.798864
0.760809
0.723327
0.690710
0.663576
0.645295
0.633600
0.626438
0.621865
0.619881
0.619885
0.621092
0.623046
0.625300
0.627024
0.626426
0.623329
0.619366
0.615261
0.611463
0.608762
0.873405
0.854259
0.819315
0.780097
0.741285
0.707373
0.679063
0.659820
0.647391
0.639821
0.635115
0.633125
0.633162
0.634361
0.636267
0.638503
0.640290
0.639806
0.636868
0.633125
0.629238
0.625594
0.622962
0.884261
0.865344
0.831042
0.791472
0.751608
0.716939
0.688374
0.668865
0.656169
0.648391
0.643543
0.641484
0.641549
0.642728
0.644576
0.646892
0.648847
0.648442
0.645487
0.641752
0.637883
0.634283
0.631714
0.891429
0.872492
0.838159
0.798377
0.758255
0.723129
0.694059
0.674416
0.661799
0.653941
0.648839
0.646704
0.646975
0.648143
0.649819
0.652426
0.655124
0.654783
0.651201
0.647223
0.643429
0.639795
0.637036
0.897489
0.878197
0.843016
0.803047
0.763437
0.727996
0.697817
0.677928
0.665869
0.658000
0.652270
0.650153
0.651106
0.652256
0.653337
0.656394
0.660811
0.660526
0.655313
0.650865
0.647379
0.643697
0.640407
0.899139
0.879729
0.844313
0.804048
0.764135
0.728515
0.698324
0.678537
0.666629
0.658805
0.652995
0.650788
0.651670
0.652685
0.653588
0.656559
0.661001
0.660773
0.655629
0.651321
0.648011
0.644427
0.641142
0.896108
0.876813
0.841746
0.801080
0.760031
0.724409
0.695408
0.676170
0.664122
0.656395
0.650973
0.648582
0.648756
0.649526
0.650553
0.652887
0.655770
0.655606
0.652155
0.648638
0.645492
0.642171
0.639359
0.890866
0.871362
0.835812
0.794782
0.753361
0.718002
0.689852
0.671273
0.659784
0.652210
0.646624
0.644197
0.644475
0.645034
0.645501
0.647322
0.649804
0.649732
0.646855
0.643995
0.641486
0.638473
0.635656
0.880203
0.860286
0.823381
0.782204
0.741175
0.706503
0.679226
0.661561
0.651273
0.643934
0.637802
0.635554
0.637114
0.637558
0.636551
0.638034
0.641826
0.641888
0.637947
0.635554
0.634329
0.631631
0.628090
0.853854
0.834653
0.799049
0.759436
0.719970
0.686616
0.660302
0.643190
0.633211
0.626118
0.620244
0.618222
0.619918
0.620383
0.619306
0.620707
0.624497
0.624735
0.621152
0.619203
0.618419
0.616044
0.612659
0.806879
0.789568
0.758102
0.721837
0.685225
0.653924
0.628875
0.612067
0.601567
0.594788
0.590093
0.588399
0.589123
0.589739
0.589971
0.591513
0.594026
0.594462
0.592610
0.591090
0.589953
0.587891
0.585509
0.746114
0.730533
0.702376
0.669664
0.636496
0.607839
0.584450
0.568499
0.558289
0.552055
0.548274
0.547203
0.548150
0.548993
0.549569
0.551342
0.554285
0.554897
0.553006
0.551732
0.550907
0.549101
0.546858
0.668510
0.654334
0.628924
0.599716
0.570647
0.545153
0.523826
0.509368
0.500214
0.494807
0.491842
0.491551
0.493451
0.494521
0.494837
0.497074
0.502352
0.503081
0.499138
0.497778
0.497847
0.496225
0.493318
0.579491
0.566501
0.543427
0.517342
0.491838
0.469747
0.451300
0.438963
0.431279
0.426885
0.424628
0.424734
0.426796
0.427909
0.428189
0.430288
0.435372
0.436103
0.432377
0.431229
0.431474
0.430021
0.427242
0.483617
0.471623
0.450662
0.427214
0.404669
0.385957
0.371087
0.361267
0.355287
0.352003
0.350419
0.350500
0.351778
0.352739
0.353375
0.354836
0.357202
0.357821
0.356584
0.355856
0.355437
0.354127
0.352387
0.402374
0.391004
0.371390
0.349888
0.329769
0.313841
0.301785
0.294190
0.289780
0.287504
0.286452
0.286533
0.287397
0.288180
0.288861
0.289964
0.291400
0.291870
0.291264
0.290606
0.289875
0.288628
0.287323
0.352617
0.341508
0.322545
0.302070
0.283381
0.269095
0.258748
0.252534
0.249161
0.247525
0.246798
0.246905
0.247584
0.248244
0.248864
0.249764
0.250791
0.251153
0.250738
0.250077
0.249214
0.247984
0.246848
0.596277
0.580465
0.552493
0.520740
0.490299
0.466256
0.449026
0.439320
0.434476
0.431744
0.429707
0.429054
0.429925
0.431582
0.433696
0.436047
0.437430
0.436018
0.431584
0.425888
0.420068
0.415256
0.412258
0.622741
0.606928
0.578946
0.547326
0.517063
0.492596
0.474452
0.464168
0.459180
0.456082
0.453432
0.452600
0.453756
0.455408
0.457209
0.459655
0.461390
0.459983
0.455172
0.449253
0.443432
0.438549
0.435381
0.668862
0.652952
0.624702
0.593108
0.563352
0.537958
0.517639
0.506248
0.501570
0.497800
0.493431
0.492364
0.494523
0.496149
0.496822
0.499255
0.501749
0.500379
0.494803
0.488665
0.483087
0.478156
0.474591
0.720149
0.704071
0.675399
0.643101
0.612268
0.585426
0.563445
0.550530
0.544630
0.540015
0.535122
0.533793
0.535832
0.537407
0.538061
0.540512
0.543082
0.541857
0.536485
0.530580
0.525214
0.520411
0.516889
0.770233
0.753784
0.724285
0.690504
0.657082
0.628392
0.605251
0.590501
0.581911
0.576368
0.572185
0.570592
0.571407
0.572916
0.574677
0.577230
0.579277
0.578305
0.574053
0.568816
0.563679
0.559180
0.556099
0.813215
0.795990
0.764934
0.729490
0.694307
0.663713
0.638542
0.621903
0.611651
0.605223
0.600823
0.599021
0.599391
0.600837
0.602917
0.605516
0.607548
0.606849
0.603214
0.598646
0.594075
0.589906
0.586937
0.849034
0.830714
0.797186
0.760138
0.723962
0.691661
0.663919
0.645510
0.634114
0.626928
0.621964
0.619903
0.620101
0.621499
0.623669
0.626421
0.628960
0.628507
0.624915
0.620835
0.617038
0.613125
0.609896
0.870995
0.852179
0.817712
0.779491
0.742024
0.708498
0.679663
0.660351
0.648252
0.640601
0.635360
0.633127
0.633202
0.634548
0.636737
0.639547
0.642206
0.641908
0.638514
0.634688
0.631143
0.627376
0.624181
0.882436
0.863657
0.829568
0.790512
0.751319
0.717013
0.688501
0.669144
0.656730
0.648906
0.643672
0.641347
0.641303
0.642597
0.644798
0.647624
0.650123
0.649903
0.646815
0.643041
0.639308
0.635580
0.632660
0.891020
0.871871
0.837023
0.797119
0.757052
0.722235
0.693652
0.674439
0.662310
0.654476
0.648935
0.646430
0.646392
0.647651
0.649813
0.652898
0.655950
0.655798
0.652307
0.648434
0.644853
0.641094
0.637950
0.899334
0.879360
0.842307
0.801460
0.761147
0.725976
0.696905
0.677895
0.667192
0.659419
0.652542
0.649768
0.650094
0.651300
0.653079
0.656640
0.661662
0.661596
0.656347
0.652287
0.649555
0.645776
0.641655
0.900486
0.880439
0.843234
0.802137
0.761541
0.726237
0.697241
0.678418
0.667940
0.660265
0.653333
0.650457
0.650662
0.651704
0.653299
0.656753
0.661780
0.661787
0.656665
0.652804
0.650289
0.646647
0.642567
0.893887
0.874591
0.839409
0.798821
0.757893
0.722736
0.694512
0.675962
0.664625
0.657064
0.651237
0.648398
0.648047
0.648812
0.650363
0.653126
0.656288
0.656370
0.653209
0.649968
0.647134
0.643807
0.640744
0.885152
0.866352
0.832124
0.792139
0.751489
0.716784
0.689275
0.671301
0.660462
0.653013
0.646974
0.644013
0.643590
0.644096
0.645176
0.647487
0.650370
0.650587
0.647940
0.645302
0.643006
0.640061
0.637191
0.870680
0.852234
0.818473
0.779351
0.739768
0.705925
0.679158
0.662142
0.652908
0.645606
0.638387
0.635181
0.635268
0.635611
0.635864
0.638079
0.642333
0.642735
0.639103
0.636939
0.636097
0.633533
0.629877
0.844462
0.826803
0.794476
0.757047
0.719120
0.686613
0.660755
0.644210
0.635200
0.628070
0.621062
0.618062
0.618288
0.618627
0.618748
0.620807
0.625004
0.625578
0.622347
0.620674
0.620307
0.618103
0.614643
0.801411
0.785044
0.755352
0.720549
0.685015
0.654425
0.629845
0.613410
0.603310
0.596450
0.591163
0.588869
0.588922
0.589408
0.590020
0.591806
0.594473
0.595174
0.593726
0.592557
0.591707
0.589823
0.587521
0.743850
0.728724
0.701361
0.669505
0.637052
0.608960
0.586012
0.570390
0.560497
0.554124
0.549754
0.548150
0.548717
0.549421
0.550004
0.551708
0.554348
0.555128
0.553896
0.553064
0.552575
0.550922
0.548692
0.668752
0.654687
0.629253
0.600440
0.571670
0.546608
0.525834
0.511774
0.503098
0.497499
0.493712
0.492840
0.494705
0.495626
0.495473
0.497231
0.501323
0.502121
0.499521
0.498840
0.499390
0.497886
0.494841
0.580531
0.567579
0.544349
0.518549
0.493246
0.471462
0.453415
0.441342
0.434055
0.429446
0.426404
0.426016
0.428130
0.429149
0.428979
0.430584
0.434433
0.435147
0.432644
0.432049
0.432677
0.431273
0.428321
0.484107
0.472260
0.451514
0.428474
0.406275
0.387751
0.372908
0.363030
0.357077
0.353604
0.351635
0.351507
0.352769
0.353751
0.354324
0.355585
0.357478
0.358015
0.357109
0.356508
0.356148
0.354803
0.352988
0.402429
0.391248
0.371963
0.350889
0.331103
0.315275
0.303086
0.295267
0.290708
0.288306
0.287159
0.287276
0.288256
0.289142
0.289847
0.290862
0.292083
0.292436
0.291828
0.291102
0.290282
0.288946
0.287582
0.352400
0.341485
0.322867
0.302798
0.284408
0.270171
0.259636
0.253150
0.249588
0.247880
0.247199
0.247461
0.248328
0.249131
0.249809
0.250667
0.251569
0.251800
0.251262
0.250455
0.249448
0.248103
0.246903
0.596008
0.580032
0.551801
0.519741
0.489258
0.464999
0.447430
0.437840
0.433473
0.431281
0.429866
0.430062
0.431975
0.433841
0.435364
0.437323
0.438545
0.436848
0.431961
0.426057
0.420177
0.415327
0.412269
0.622157
0.606255
0.578182
0.546475
0.516634
0.491967
0.473086
0.462852
0.458593
0.456058
0.453865
0.454135
0.457184
0.459062
0.459465
0.461329
0.463114
0.461389
0.455786
0.449548
0.443721
0.438792
0.435459
0.667634
0.651785
0.623991
0.592931
0.568420
0.542839
0.517239
0.505753
0.503391
0.500215
0.494791
0.495438
0.502866
0.504730
0.500698
0.501986
0.507085
0.505335
0.496099
0.489393
0.484184
0.479187
0.474920
0.718668
0.702717
0.674611
0.643016
0.617703
0.590755
0.563381
0.550343
0.546729
0.542653
0.536618
0.536929
0.544147
0.545944
0.541951
0.543300
0.548579
0.546999
0.537919
0.531449
0.526471
0.521606
0.517367
0.769246
0.752861
0.723425
0.690068
0.657758
0.629112
0.605025
0.590210
0.582297
0.577142
0.573082
0.572345
0.574897
0.576582
0.577013
0.579154
0.581568
0.580358
0.575172
0.569617
0.564601
0.560057
0.556670
0.813277
0.795990
0.764510
0.729608
0.695865
0.665449
0.639199
0.622375
0.612625
0.606421
0.601906
0.600442
0.601544
0.603118
0.604770
0.607368
0.609977
0.609130
0.604620
0.599829
0.595573
0.591340
0.587868
0.854117
0.835261
0.798028
0.761658
0.728371
0.696392
0.666172
0.647222
0.636544
0.629421
0.623657
0.621470
0.622010
0.623491
0.625583
0.628777
0.633688
0.633154
0.627115
0.622798
0.620114
0.616090
0.611418
0.876437
0.857040
0.818757
0.781195
0.746632
0.713504
0.682298
0.662503
0.651138
0.643483
0.637288
0.634751
0.634987
0.636368
0.638559
0.641896
0.647011
0.646647
0.640765
0.636676
0.634228
0.630303
0.625602
0.884187
0.865101
0.829908
0.791210
0.753304
0.719394
0.690291
0.670965
0.659418
0.651608
0.645467
0.642856
0.642801
0.644076
0.646290
0.649464
0.653052
0.652754
0.648484
0.644444
0.641124
0.637203
0.633451
0.894515
0.874698
0.837813
0.797629
0.758158
0.723708
0.695122
0.676327
0.665745
0.657954
0.650935
0.647982
0.647934
0.649136
0.651241
0.654784
0.659490
0.659271
0.654081
0.649933
0.647054
0.643072
0.638748
0.910429
0.888656
0.844777
0.802416
0.762256
0.727431
0.698800
0.680997
0.679835
0.672117
0.655886
0.652029
0.652702
0.653831
0.655134
0.659853
0.673855
0.673772
0.659712
0.655160
0.655311
0.651276
0.643472
0.911061
0.889258
0.845315
0.802731
0.762284
0.727381
0.698947
0.681441
0.680608
0.673022
0.656698
0.652698
0.653208
0.654148
0.655262
0.659881
0.673918
0.673936
0.660027
0.655712
0.656117
0.652243
0.644487
0.895362
0.875599
0.838896
0.798158
0.757778
0.723161
0.695414
0.677692
0.668398
0.660970
0.653369
0.649910
0.649426
0.650058
0.651511
0.654778
0.659795
0.659893
0.655009
0.651593
0.649705
0.646222
0.641862
0.882481
0.863935
0.830019
0.790716
0.751041
0.717046
0.690112
0.673130
0.664365
0.657051
0.649206
0.645508
0.644826
0.645173
0.646218
0.649043
0.653654
0.653928
0.649751
0.646942
0.645531
0.642490
0.638493
0.865122
0.847452
0.815392
0.777725
0.740544
0.707580
0.680639
0.665206
0.661359
0.654165
0.641775
0.637175
0.637854
0.638025
0.637345
0.640649
0.650241
0.650764
0.642258
0.639774
0.643603
0.640973
0.632337
0.838773
0.821969
0.791499
0.755639
0.720171
0.688551
0.662489
0.647464
0.643764
0.636708
0.624540
0.620174
0.621034
0.621209
0.620355
0.623447
0.632929
0.633637
0.625602
0.623675
0.628011
0.625788
0.617401
0.797956
0.782138
0.753439
0.719717
0.685360
0.655513
0.631401
0.615769
0.607206
0.600379
0.593647
0.590731
0.590850
0.591191
0.591442
0.593526
0.597664
0.598447
0.595751
0.594616
0.594787
0.592938
0.589639
0.742895
0.727971
0.700789
0.669601
0.638023
0.610532
0.587961
0.572874
0.563901
0.557516
0.552263
0.550347
0.551488
0.552062
0.551794
0.553502
0.557342
0.558152
0.555818
0.555156
0.555724
0.554112
0.550890
0.671740
0.657397
0.630234
0.601577
0.573441
0.548846
0.528306
0.514782
0.507199
0.501562
0.496846
0.496015
0.503190
0.504015
0.498519
0.500240
0.510994
0.511775
0.502434
0.501843
0.505560
0.504067
0.497699
0.584235
0.570957
0.545884
0.520148
0.495383
0.473938
0.455966
0.444284
0.437990
0.433306
0.429353
0.429064
0.436426
0.437401
0.432025
0.433555
0.443830
0.444487
0.435401
0.434871
0.438606
0.437181
0.430913
0.485400
0.473565
0.452615
0.429897
0.408160
0.389851
0.374961
0.365131
0.359478
0.355897
0.353467
0.353312
0.355316
0.356314
0.356131
0.357262
0.359848
0.360295
0.358529
0.357990
0.358309
0.356917
0.354337
0.402926
0.391873
0.372747
0.352041
0.332611
0.316900
0.304592
0.296630
0.292047
0.289553
0.288270
0.288452
0.289795
0.290756
0.291216
0.292153
0.293552
0.293799
0.292810
0.292029
0.291355
0.289944
0.288292
0.352516
0.341762
0.323428
0.303719
0.285624
0.271450
0.260758
0.254061
0.250362
0.248586
0.247911
0.248299
0.249363
0.250272
0.250936
0.251748
0.252596
0.252718
0.252025
0.251112
0.250049
0.248617
0.247311
0.595671
0.579566
0.551105
0.518805
0.488138
0.463816
0.446304
0.436863
0.432758
0.430983
0.430118
0.430833
0.433070
0.434909
0.436070
0.437529
0.438318
0.436453
0.431679
0.426051
0.420485
0.415882
0.412957
0.621835
0.605795
0.577473
0.545504
0.515454
0.490713
0.471894
0.461816
0.457818
0.455721
0.454117
0.454945
0.458351
0.460200
0.460205
0.461522
0.462829
0.460913
0.455426
0.449466
0.443959
0.439279
0.436080
0.667290
0.651310
0.623251
0.591931
0.567206
0.541556
0.516032
0.504703
0.502576
0.499857
0.495091
0.496344
0.504178
0.506012
0.501523
0.502203
0.506755
0.504779
0.495654
0.489217
0.484325
0.479572
0.475426
0.718062
0.702048
0.673786
0.642047
0.616611
0.589653
0.562375
0.549496
0.546109
0.542482
0.537083
0.537977
0.545582
0.547348
0.542904
0.543654
0.548381
0.546544
0.537505
0.531232
0.526509
0.521856
0.517721
0.768129
0.751807
0.722467
0.689209
0.656990
0.628441
0.604478
0.589832
0.582168
0.577406
0.573856
0.573600
0.576462
0.578105
0.578151
0.579785
0.581735
0.580229
0.574938
0.569433
0.564556
0.560147
0.556834
0.811612
0.794541
0.763438
0.728924
0.695519
0.665340
0.639254
0.622605
0.613089
0.607204
0.603076
0.601982
0.603327
0.604841
0.606154
0.608344
0.610595
0.609416
0.604622
0.599705
0.595447
0.591253
0.587801
0.852050
0.833543
0.796939
0.761210
0.728508
0.696900
0.666873
0.648107
0.637641
0.630759
0.625256
0.623326
0.624043
0.625435
0.627200
0.630070
0.634746
0.633844
0.627320
0.622693
0.619871
0.615780
0.611055
0.874531
0.855504
0.817888
0.781028
0.747127
0.714459
0.683518
0.663946
0.652778
0.645292
0.639232
0.636811
0.637104
0.638340
0.640207
0.643247
0.648139
0.647387
0.640944
0.636440
0.633744
0.629669
0.624865
0.883024
0.864195
0.829471
0.791329
0.753991
0.720568
0.691852
0.672821
0.661483
0.653778
0.647644
0.644985
0.644828
0.645878
0.647761
0.650617
0.653904
0.653200
0.648425
0.643956
0.640324
0.636188
0.632307
0.894200
0.874483
0.837798
0.797945
0.758898
0.724936
0.696844
0.678430
0.668089
0.660363
0.653255
0.650126
0.649849
0.650754
0.652506
0.655703
0.660054
0.659428
0.653782
0.649218
0.646006
0.641768
0.637282
0.910714
0.888903
0.844974
0.802733
0.762842
0.728506
0.700489
0.683161
0.682304
0.674644
0.658252
0.654142
0.654516
0.655305
0.656234
0.660590
0.674224
0.673745
0.659261
0.654320
0.654152
0.649840
0.641831
0.911173
0.889322
0.845311
0.802833
0.762655
0.728266
0.700480
0.683480
0.682966
0.675449
0.658962
0.654690
0.654873
0.655477
0.656248
0.660540
0.674239
0.673887
0.659565
0.654857
0.654929
0.650774
0.642812
0.894565
0.874867
0.838319
0.797878
0.757933
0.723869
0.696708
0.679444
0.670429
0.663083
0.655381
0.651681
0.650887
0.651226
0.652431
0.655476
0.660236
0.659995
0.654689
0.650843
0.648584
0.644820
0.640293
0.880592
0.862266
0.828782
0.790012
0.750937
0.717529
0.691110
0.674506
0.665967
0.658755
0.650891
0.647022
0.646074
0.646207
0.647133
0.649871
0.654347
0.654324
0.649695
0.646422
0.644616
0.641309
0.637181
0.862294
0.844986
0.813633
0.776706
0.740260
0.707896
0.681382
0.666231
0.662531
0.655460
0.643146
0.638456
0.638905
0.638948
0.638300
0.641647
0.651210
0.651483
0.642517
0.639551
0.642979
0.640113
0.631388
0.835762
0.819352
0.789634
0.754550
0.719831
0.688791
0.663103
0.648311
0.644732
0.637815
0.625774
0.621387
0.622083
0.622189
0.621401
0.624556
0.634028
0.634526
0.626087
0.623739
0.627729
0.625321
0.616874
0.795516
0.780007
0.751888
0.718828
0.685134
0.655807
0.632040
0.616634
0.608219
0.601531
0.594919
0.592029
0.592084
0.592369
0.592603
0.594661
0.598722
0.599319
0.596338
0.594918
0.594863
0.592884
0.589535
0.741182
0.726487
0.699734
0.669095
0.638096
0.611044
0.588744
0.573842
0.565007
0.558741
0.553586
0.551720
0.552853
0.553377
0.553023
0.554612
0.558287
0.558932
0.556443
0.555624
0.556070
0.554380
0.551120
0.670749
0.656574
0.629715
0.601516
0.573886
0.549637
0.529253
0.515829
0.508335
0.502781
0.498139
0.497370
0.504579
0.505366
0.499738
0.501271
0.511752
0.512391
0.503043
0.502402
0.506076
0.504543
0.498143
0.583714
0.570579
0.545753
0.520396
0.496036
0.474845
0.456938
0.445278
0.439010
0.434375
0.430478
0.430258
0.437675
0.438639
0.433145
0.434492
0.444503
0.445049
0.435993
0.435448
0.439163
0.437720
0.431428
0.485110
0.473405
0.452686
0.430269
0.408822
0.390668
0.375792
0.365933
0.360260
0.356691
0.354307
0.354228
0.356304
0.357318
0.357068
0.358079
0.360517
0.360876
0.359085
0.358519
0.358815
0.357404
0.354808
0.402765
0.391829
0.372907
0.352435
0.333200
0.317567
0.305227
0.297194
0.292555
0.290051
0.288811
0.289076
0.290502
0.291501
0.291934
0.292802
0.294112
0.294295
0.293270
0.292459
0.291760
0.290329
0.288664
0.352412
0.341763
0.323610
0.304094
0.286140
0.272000
0.261245
0.254452
0.250679
0.248886
0.248254
0.248726
0.249880
0.250838
0.251498
0.252268
0.253059
0.253133
0.252402
0.251458
0.250369
0.248918
0.247599
0.595379
0.579150
0.550410
0.517887
0.486843
0.462598
0.445547
0.436291
0.432206
0.430717
0.430382
0.431296
0.433179
0.434750
0.435730
0.436549
0.436574
0.434627
0.430518
0.425612
0.420702
0.416586
0.413965
0.621973
0.605709
0.576853
0.544376
0.513419
0.488712
0.470763
0.460937
0.456671
0.454875
0.454097
0.454980
0.457288
0.458850
0.459360
0.460100
0.460303
0.458296
0.453848
0.448754
0.443879
0.439706
0.436903
0.668482
0.652095
0.622601
0.590109
0.559631
0.534000
0.513872
0.502902
0.498591
0.496180
0.494178
0.495060
0.498709
0.500235
0.499270
0.499744
0.500431
0.498357
0.493193
0.487901
0.483328
0.479093
0.475814
0.718991
0.702635
0.673058
0.640221
0.608965
0.582048
0.560304
0.547809
0.542248
0.538944
0.536346
0.536894
0.540384
0.541846
0.540877
0.541413
0.542201
0.540176
0.535006
0.529736
0.525211
0.521001
0.517710
0.766965
0.750699
0.721453
0.687958
0.654814
0.626394
0.603589
0.589303
0.581362
0.576955
0.574378
0.574268
0.576114
0.577491
0.578009
0.579018
0.579673
0.577820
0.573233
0.568144
0.563434
0.559312
0.556404
0.808004
0.791486
0.761672
0.727475
0.693405
0.663508
0.638745
0.622576
0.612961
0.607439
0.604210
0.603537
0.604725
0.606005
0.607013
0.608444
0.609539
0.607872
0.603263
0.598258
0.593686
0.589606
0.586647
0.842234
0.825089
0.793778
0.758866
0.724788
0.693593
0.666158
0.648212
0.637399
0.630878
0.626667
0.625419
0.626278
0.627431
0.628578
0.630494
0.632743
0.631228
0.625801
0.620666
0.616551
0.612414
0.608849
0.864728
0.847128
0.814968
0.779052
0.743910
0.711739
0.683430
0.664699
0.653153
0.645950
0.641079
0.639240
0.639628
0.640561
0.641732
0.643796
0.646227
0.644801
0.639360
0.634189
0.630027
0.625793
0.622117
0.878872
0.860880
0.828260
0.790893
0.753449
0.720569
0.693162
0.674652
0.662862
0.655310
0.650055
0.647612
0.647337
0.647973
0.649145
0.651094
0.652880
0.651505
0.646793
0.641734
0.637123
0.632773
0.629423
0.890484
0.871544
0.837140
0.798068
0.759145
0.725733
0.698674
0.680615
0.669239
0.661582
0.655735
0.652723
0.652053
0.652435
0.653501
0.655571
0.657647
0.656342
0.651494
0.646462
0.641992
0.637510
0.633833
0.901132
0.880847
0.843222
0.802379
0.762505
0.728714
0.701709
0.684217
0.674639
0.667037
0.659528
0.656027
0.655585
0.655782
0.656309
0.658769
0.662843
0.661654
0.655077
0.650001
0.646492
0.641935
0.637112
0.901795
0.881399
0.843568
0.802429
0.762274
0.728412
0.701576
0.684355
0.675051
0.667579
0.660018
0.656366
0.655732
0.655772
0.656217
0.658686
0.662855
0.661802
0.655381
0.650491
0.647161
0.642717
0.637932
0.891907
0.872723
0.837873
0.798013
0.758237
0.724655
0.698220
0.681024
0.670529
0.663211
0.657088
0.653569
0.652311
0.652230
0.653065
0.655204
0.657642
0.656759
0.652370
0.647918
0.644049
0.639920
0.636334
0.879322
0.861231
0.828441
0.790090
0.751241
0.718224
0.692178
0.675229
0.664981
0.657824
0.651773
0.648335
0.647083
0.646995
0.647853
0.650031
0.652604
0.651978
0.647954
0.643909
0.640420
0.636699
0.633455
0.861199
0.844033
0.813001
0.776340
0.739191
0.707085
0.681355
0.664978
0.655990
0.649016
0.642124
0.638668
0.637846
0.637867
0.638578
0.641152
0.645237
0.644931
0.640090
0.636393
0.634254
0.630980
0.627138
0.834423
0.818134
0.788684
0.753847
0.718417
0.687582
0.662593
0.646535
0.637697
0.630936
0.624400
0.621354
0.620880
0.621058
0.621734
0.624209
0.628295
0.628266
0.623985
0.620956
0.619458
0.616680
0.613115
0.793809
0.778448
0.750707
0.718000
0.684542
0.655447
0.631757
0.615857
0.606091
0.599620
0.594745
0.592555
0.592378
0.592734
0.593426
0.595244
0.597722
0.597889
0.595592
0.593533
0.591973
0.589702
0.587277
0.738832
0.724385
0.698334
0.668146
0.637494
0.610661
0.588394
0.573216
0.563683
0.557651
0.553594
0.552158
0.552702
0.553271
0.553623
0.554973
0.557015
0.557317
0.555747
0.554489
0.553656
0.551783
0.549444
0.666300
0.652664
0.627960
0.600507
0.573307
0.549230
0.528782
0.514916
0.506500
0.501134
0.497548
0.496877
0.498871
0.499665
0.499042
0.500112
0.502954
0.503334
0.501157
0.500476
0.500959
0.499357
0.496244
0.579505
0.566889
0.544198
0.519518
0.495510
0.474430
0.456449
0.444361
0.437174
0.432685
0.429784
0.429617
0.431934
0.432890
0.432269
0.433193
0.435822
0.436190
0.434217
0.433731
0.434384
0.432932
0.429928
0.483492
0.471989
0.451860
0.429709
0.408421
0.390337
0.375458
0.365457
0.359447
0.356004
0.354169
0.354277
0.355773
0.356784
0.357109
0.357958
0.359276
0.359549
0.358692
0.358073
0.357697
0.356305
0.354435
0.402075
0.391223
0.372512
0.352128
0.332940
0.317337
0.305028
0.296988
0.292267
0.289837
0.288818
0.289184
0.290421
0.291407
0.292003
0.292782
0.293681
0.293840
0.293172
0.292380
0.291508
0.290119
0.288716
0.352160
0.341551
0.323464
0.303966
0.286003
0.271863
0.261132
0.254361
0.250580
0.248821
0.248269
0.248786
0.249923
0.250864
0.251510
0.252226
0.252936
0.253017
0.252379
0.251490
0.250415
0.249015
0.247777
0.595752
0.579365
0.550316
0.517718
0.486761
0.462705
0.445864
0.436773
0.432835
0.431500
0.431306
0.432255
0.433922
0.435054
0.435377
0.435381
0.434731
0.432713
0.429175
0.425099
0.421046
0.417493
0.415082
0.623560
0.606905
0.577213
0.544348
0.513303
0.488728
0.471018
0.461401
0.457319
0.455697
0.455050
0.455917
0.457868
0.458960
0.458868
0.458694
0.458030
0.455927
0.452223
0.448135
0.444314
0.440714
0.437987
0.672817
0.655585
0.623793
0.590357
0.559468
0.533887
0.514069
0.503362
0.499385
0.497172
0.495175
0.495918
0.498746
0.499769
0.498552
0.498021
0.497416
0.495200
0.491186
0.487196
0.484068
0.480405
0.476875
0.723290
0.706130
0.674311
0.640569
0.608906
0.582028
0.560584
0.548346
0.543137
0.540059
0.537508
0.537973
0.540695
0.541675
0.540447
0.539969
0.539447
0.537179
0.532982
0.528844
0.525623
0.521901
0.518331
0.768138
0.751657
0.721885
0.688176
0.655002
0.626704
0.604117
0.590039
0.582293
0.578142
0.575862
0.575937
0.577633
0.578606
0.578463
0.578534
0.578326
0.576079
0.571634
0.567000
0.562908
0.559103
0.556172
0.806914
0.790683
0.761397
0.727589
0.693817
0.664153
0.639600
0.623611
0.614095
0.608848
0.606095
0.605862
0.607291
0.608246
0.608427
0.609070
0.609744
0.607533
0.602256
0.597011
0.592486
0.588528
0.585645
0.838983
0.822589
0.792962
0.759016
0.725822
0.694964
0.667463
0.649621
0.638685
0.632436
0.628968
0.628429
0.629881
0.630757
0.630917
0.632264
0.634816
0.632631
0.625496
0.619420
0.614953
0.610753
0.607205
0.861703
0.844889
0.814489
0.779607
0.745417
0.713645
0.685322
0.666716
0.655021
0.648022
0.643808
0.642592
0.643517
0.644117
0.644254
0.645746
0.648485
0.646341
0.639072
0.632809
0.628149
0.623755
0.620060
0.878243
0.860673
0.828901
0.792127
0.755145
0.722681
0.695671
0.677414
0.665627
0.658171
0.653191
0.651001
0.650902
0.651064
0.651197
0.652321
0.653727
0.651650
0.645846
0.640048
0.634987
0.630466
0.627119
0.891743
0.872896
0.838772
0.799852
0.761072
0.728059
0.701586
0.683861
0.672475
0.664840
0.659150
0.656238
0.655619
0.655401
0.655259
0.656272
0.657632
0.655634
0.650044
0.644502
0.639683
0.635026
0.631300
0.903034
0.882672
0.845352
0.804295
0.764175
0.730743
0.704583
0.687490
0.677598
0.670004
0.662991
0.659746
0.659664
0.659207
0.658116
0.659321
0.662511
0.660615
0.653393
0.647845
0.643848
0.639091
0.634336
0.903931
0.883389
0.845754
0.804326
0.763891
0.730358
0.704321
0.687449
0.677781
0.670305
0.663266
0.659880
0.659611
0.659047
0.657975
0.659287
0.662627
0.660863
0.653748
0.648303
0.644405
0.639703
0.634955
0.894105
0.874772
0.839791
0.799825
0.760082
0.726793
0.700763
0.683691
0.672962
0.665627
0.659787
0.656403
0.655188
0.654667
0.654649
0.656059
0.657922
0.656351
0.651105
0.645898
0.641422
0.636941
0.633227
0.880889
0.862712
0.829874
0.791627
0.753050
0.720238
0.694168
0.676928
0.666080
0.658942
0.653534
0.650433
0.649264
0.648991
0.649531
0.651498
0.653843
0.652542
0.647379
0.642221
0.637821
0.633637
0.630306
0.862229
0.845001
0.813964
0.777527
0.740811
0.708796
0.682585
0.665346
0.654827
0.647941
0.642703
0.640077
0.639556
0.639653
0.640463
0.643264
0.647291
0.646326
0.640221
0.635040
0.631474
0.627654
0.624028
0.834923
0.818572
0.789114
0.754500
0.719503
0.688702
0.663146
0.646193
0.635854
0.629271
0.624526
0.622452
0.622401
0.622770
0.623661
0.626460
0.630563
0.629924
0.624409
0.619928
0.617044
0.613744
0.610400
0.793776
0.778357
0.750589
0.718061
0.684963
0.655916
0.631855
0.615492
0.605175
0.598973
0.595130
0.593679
0.593902
0.594417
0.595181
0.597091
0.599536
0.599180
0.595890
0.592828
0.590472
0.587811
0.585321
0.738484
0.723985
0.697914
0.667973
0.637820
0.611040
0.588313
0.572755
0.562942
0.557228
0.554020
0.553286
0.554227
0.554901
0.555166
0.556338
0.558047
0.557936
0.555884
0.554072
0.552808
0.550699
0.548286
0.666047
0.652348
0.627572
0.600531
0.574185
0.550146
0.528831
0.514335
0.505495
0.500439
0.497793
0.497888
0.500108
0.500966
0.500319
0.500993
0.502900
0.502985
0.501156
0.500332
0.500613
0.498913
0.495815
0.579333
0.566647
0.543864
0.519550
0.496364
0.475305
0.456473
0.443810
0.436233
0.432017
0.429963
0.430473
0.432976
0.433953
0.433259
0.433789
0.435552
0.435740
0.434271
0.433827
0.434440
0.432984
0.430025
0.483319
0.471760
0.451558
0.429510
0.408554
0.390485
0.375288
0.365134
0.359049
0.355819
0.354448
0.354936
0.356635
0.357619
0.357743
0.358359
0.359424
0.359622
0.358860
0.358301
0.358004
0.356666
0.354812
0.402121
0.391224
0.372432
0.352004
0.332864
0.317266
0.304924
0.296935
0.292272
0.289962
0.289122
0.289617
0.290908
0.291831
0.292275
0.292918
0.293724
0.293881
0.293293
0.292606
0.291857
0.290554
0.289187
0.352414
0.341769
0.323607
0.304020
0.286006
0.271861
0.261179
0.254501
0.250789
0.249079
0.248566
0.249090
0.250201
0.251061
0.251589
0.252211
0.252884
0.252998
0.252454
0.251697
0.250759
0.249456
0.248266
0.597447
0.580848
0.551020
0.518444
0.487880
0.464062
0.447202
0.438196
0.434555
0.433228
0.432744
0.433585
0.435153
0.435752
0.435075
0.434209
0.432916
0.430797
0.427712
0.424392
0.421295
0.418238
0.415836
0.627906
0.610617
0.578806
0.545587
0.515072
0.490670
0.472615
0.463090
0.459755
0.458156
0.456800
0.457562
0.459671
0.460200
0.458750
0.457502
0.456049
0.453818
0.450680
0.447584
0.445209
0.442116
0.438969
0.690563
0.671387
0.627929
0.593095
0.564870
0.539329
0.516527
0.506035
0.506659
0.504491
0.497989
0.498472
0.503908
0.504322
0.499017
0.496968
0.495182
0.492795
0.489636
0.487171
0.486947
0.483799
0.478492
0.741331
0.722226
0.678659
0.643507
0.614542
0.587660
0.563118
0.551070
0.550502
0.547495
0.540444
0.540708
0.546142
0.546541
0.541180
0.539189
0.537515
0.534997
0.531462
0.528697
0.528242
0.524971
0.519623
0.772859
0.755804
0.724032
0.690064
0.657681
0.629441
0.606062
0.591927
0.584913
0.580858
0.578012
0.578224
0.580375
0.580875
0.579303
0.578358
0.577691
0.575079
0.570381
0.566220
0.563335
0.559831
0.556251
0.808637
0.792410
0.762842
0.729530
0.697277
0.667715
0.641847
0.625546
0.616198
0.611059
0.608324
0.608482
0.610480
0.611067
0.610050
0.610132
0.611404
0.608719
0.601866
0.596249
0.592358
0.588534
0.585118
0.839009
0.822988
0.794435
0.762171
0.734225
0.703543
0.671162
0.652156
0.640871
0.634703
0.631585
0.631761
0.634214
0.634825
0.633832
0.635420
0.642244
0.639507
0.626998
0.619562
0.618335
0.614089
0.606816
0.862000
0.845572
0.816289
0.783104
0.754148
0.722585
0.689450
0.669698
0.657633
0.650675
0.646760
0.646202
0.648088
0.648389
0.647349
0.649102
0.656173
0.653462
0.640718
0.633005
0.631523
0.627036
0.619580
0.880353
0.862844
0.831234
0.794975
0.759412
0.727136
0.699093
0.680611
0.668925
0.661470
0.656419
0.654517
0.655022
0.654725
0.653492
0.654153
0.656598
0.653988
0.645990
0.639453
0.634723
0.630182
0.626253
0.896469
0.877198
0.842153
0.802914
0.764427
0.731582
0.705054
0.687496
0.676666
0.669001
0.662805
0.660043
0.660222
0.659435
0.657467
0.657762
0.660066
0.657564
0.649937
0.643989
0.639745
0.635101
0.630673
0.911818
0.890350
0.850040
0.807726
0.767198
0.733887
0.708244
0.691837
0.685842
0.678239
0.667707
0.664768
0.670430
0.669387
0.661558
0.662258
0.670274
0.667869
0.654557
0.648235
0.645477
0.640698
0.634364
0.912826
0.891138
0.850442
0.807700
0.766797
0.733369
0.707859
0.691655
0.685861
0.678378
0.667843
0.664776
0.670261
0.669162
0.661445
0.662334
0.670528
0.668241
0.654983
0.648683
0.645944
0.641163
0.634807
0.899315
0.879405
0.843224
0.802705
0.762958
0.729773
0.703798
0.686844
0.676577
0.669216
0.662965
0.659762
0.659353
0.658424
0.656903
0.657871
0.660691
0.658578
0.651233
0.645386
0.641192
0.636552
0.632103
0.884099
0.865670
0.832398
0.794103
0.755966
0.723214
0.696709
0.679203
0.668245
0.661112
0.655840
0.653043
0.652426
0.651974
0.651782
0.653810
0.657095
0.655229
0.647971
0.641742
0.637123
0.632640
0.628761
0.864428
0.847068
0.815969
0.779873
0.746516
0.714452
0.684752
0.666732
0.655443
0.648632
0.644213
0.642290
0.642678
0.642860
0.643288
0.646914
0.653204
0.651663
0.642182
0.635236
0.632631
0.628366
0.622624
0.836507
0.820035
0.790538
0.756282
0.724640
0.693753
0.664651
0.646896
0.635816
0.629408
0.625630
0.624394
0.625366
0.625930
0.626543
0.630237
0.636634
0.635434
0.626554
0.620301
0.618360
0.614603
0.609142
0.795003
0.779416
0.751360
0.718962
0.686501
0.657407
0.632545
0.615754
0.605249
0.599323
0.596161
0.595410
0.596343
0.596995
0.597514
0.599664
0.602886
0.602023
0.596964
0.592875
0.590300
0.587310
0.584246
0.740108
0.725320
0.698547
0.668749
0.639394
0.612586
0.588902
0.572879
0.563033
0.557656
0.555086
0.555141
0.556944
0.557694
0.557368
0.558298
0.560133
0.559607
0.556610
0.554400
0.553473
0.551174
0.547994
0.670595
0.656220
0.628882
0.601971
0.577081
0.553026
0.529970
0.514622
0.506005
0.501290
0.499000
0.500143
0.503734
0.504626
0.502765
0.502862
0.504758
0.504544
0.502163
0.501559
0.503407
0.501643
0.496883
0.583909
0.570549
0.545165
0.520976
0.499300
0.478235
0.457627
0.444151
0.436812
0.432905
0.431131
0.432606
0.436468
0.437433
0.435438
0.435368
0.437152
0.437155
0.435312
0.435276
0.437661
0.436228
0.431578
0.484883
0.473040
0.452102
0.430094
0.409784
0.391711
0.375789
0.365391
0.359413
0.356419
0.355373
0.356335
0.358652
0.359566
0.358989
0.359240
0.360283
0.360387
0.359459
0.359111
0.359542
0.358275
0.355836
0.403070
0.392032
0.372909
0.352389
0.333395
0.317796
0.305288
0.297337
0.292811
0.290628
0.289903
0.290536
0.291985
0.292796
0.292887
0.293313
0.294058
0.294189
0.293602
0.293072
0.292656
0.291451
0.289934
0.353258
0.342535
0.324213
0.304506
0.286465
0.272318
0.261659
0.255082
0.251465
0.249795
0.249281
0.249788
0.250869
0.251597
0.251904
0.252371
0.252985
0.253107
0.252630
0.252019
0.251282
0.250086
0.248895
0.597525
0.581068
0.551509
0.519290
0.489076
0.465493
0.448707
0.439635
0.435860
0.434379
0.433726
0.434346
0.435560
0.435646
0.434324
0.432814
0.431047
0.428785
0.425889
0.422948
0.420265
0.417521
0.415281
0.628261
0.611081
0.579474
0.546548
0.516328
0.492128
0.474134
0.464543
0.461084
0.459342
0.457821
0.458368
0.460114
0.460125
0.458020
0.456096
0.454131
0.451740
0.448798
0.446095
0.444145
0.441372
0.438388
0.691374
0.672253
0.628884
0.594238
0.566225
0.540828
0.518054
0.507496
0.508029
0.505734
0.499055
0.499324
0.504368
0.504262
0.498317
0.495560
0.493209
0.490636
0.487676
0.485613
0.485817
0.482991
0.477850
0.742481
0.723405
0.679872
0.644834
0.616001
0.589199
0.564638
0.552499
0.551837
0.548723
0.541522
0.541598
0.546661
0.546558
0.540559
0.537846
0.535577
0.532847
0.529481
0.527086
0.527030
0.524071
0.518885
0.774194
0.757169
0.725449
0.691572
0.659261
0.631033
0.607581
0.593312
0.586170
0.582018
0.579080
0.579158
0.581019
0.581040
0.578809
0.577141
0.575884
0.573028
0.568444
0.564599
0.562074
0.558853
0.555425
0.810152
0.793962
0.764460
0.731222
0.698995
0.669393
0.643412
0.626944
0.617451
0.612219
0.609416
0.609472
0.611223
0.611350
0.609668
0.609030
0.609711
0.606770
0.600005
0.594670
0.591105
0.587548
0.584285
0.840670
0.824699
0.796238
0.764038
0.736066
0.705319
0.672836
0.653658
0.642224
0.635960
0.632774
0.632853
0.635075
0.635228
0.633550
0.634411
0.640636
0.637652
0.625249
0.618097
0.617182
0.613211
0.606114
0.863729
0.847382
0.818233
0.785143
0.756173
0.724557
0.691327
0.671404
0.659182
0.652121
0.648117
0.647432
0.649056
0.648883
0.647158
0.648198
0.654694
0.651770
0.639159
0.631754
0.630606
0.626423
0.619164
0.881997
0.864617
0.833225
0.797149
0.761665
0.729375
0.701235
0.682590
0.670745
0.663165
0.657992
0.655911
0.656097
0.655295
0.653394
0.653383
0.655319
0.652531
0.644682
0.638479
0.634127
0.629920
0.626204
0.897804
0.878741
0.844052
0.805112
0.766792
0.733996
0.707416
0.689726
0.678748
0.670943
0.664590
0.661604
0.661414
0.660094
0.657469
0.657124
0.658966
0.656314
0.648839
0.643231
0.639375
0.635093
0.630906
0.912704
0.891529
0.851744
0.809840
0.769544
0.736340
0.710707
0.694204
0.688071
0.680330
0.669636
0.666454
0.671719
0.670139
0.661678
0.661762
0.669351
0.666794
0.653592
0.647574
0.645160
0.640743
0.634683
0.913592
0.892202
0.852034
0.809707
0.769047
0.735743
0.710257
0.693969
0.688046
0.680451
0.669788
0.666514
0.671638
0.670040
0.661714
0.661993
0.669743
0.667274
0.654074
0.648020
0.645572
0.641118
0.635015
0.900336
0.880629
0.844793
0.804582
0.765033
0.731934
0.705943
0.688895
0.678522
0.671092
0.664789
0.661478
0.660815
0.659455
0.657354
0.657709
0.660032
0.657669
0.650326
0.644652
0.640704
0.636313
0.632034
0.885326
0.866989
0.833868
0.795733
0.757711
0.724986
0.698427
0.680826
0.669789
0.662659
0.657449
0.654670
0.653924
0.653136
0.652413
0.653832
0.656566
0.654373
0.647034
0.640886
0.636435
0.632104
0.628308
0.865727
0.848358
0.817225
0.781143
0.747805
0.715717
0.685941
0.667843
0.656509
0.649791
0.645574
0.643798
0.644174
0.644117
0.644075
0.647097
0.652771
0.650841
0.641227
0.634281
0.631778
0.627577
0.621826
0.837565
0.821038
0.791421
0.757091
0.725403
0.694472
0.665316
0.647545
0.636503
0.630283
0.626799
0.625798
0.626840
0.627244
0.627449
0.630577
0.636361
0.634743
0.625661
0.619318
0.617384
0.613628
0.608126
0.795601
0.779951
0.751776
0.719278
0.686754
0.657622
0.632760
0.616051
0.605714
0.600057
0.597224
0.596745
0.597792
0.598329
0.598496
0.600149
0.602835
0.601553
0.596219
0.591951
0.589285
0.586256
0.583177
0.740322
0.725468
0.698577
0.668673
0.639266
0.612441
0.588802
0.572946
0.563363
0.558314
0.556092
0.556423
0.558342
0.558993
0.558357
0.558851
0.560213
0.559305
0.556033
0.553610
0.552534
0.550195
0.547042
0.670605
0.656158
0.628699
0.601681
0.576781
0.552733
0.529727
0.514593
0.506290
0.501926
0.499970
0.501357
0.505021
0.505809
0.503677
0.503385
0.504845
0.504314
0.501728
0.500924
0.502591
0.500808
0.496140
0.583929
0.570494
0.544972
0.520650
0.498945
0.477904
0.457383
0.444154
0.437132
0.433552
0.432055
0.433708
0.437589
0.438438
0.436194
0.435789
0.437212
0.436982
0.435009
0.434832
0.437077
0.435664
0.431127
0.485121
0.473195
0.452103
0.429929
0.409527
0.391473
0.375693
0.365550
0.359850
0.357096
0.356226
0.357275
0.359566
0.360340
0.359525
0.359506
0.360304
0.360255
0.359250
0.358853
0.359256
0.358036
0.355677
0.403611
0.392498
0.373230
0.352542
0.333436
0.317845
0.305471
0.297725
0.293390
0.291335
0.290671
0.291296
0.292666
0.293320
0.293192
0.293396
0.293964
0.294003
0.293398
0.292893
0.292520
0.291381
0.289923
0.354025
0.343238
0.324790
0.304931
0.286778
0.272630
0.262081
0.255653
0.252147
0.250518
0.249986
0.250427
0.251393
0.251955
0.252057
0.252328
0.252799
0.252861
0.252398
0.251846
0.251185
0.250061
0.248918
0.596235
0.580228
0.551902
0.520285
0.490319
0.466933
0.450321
0.441059
0.436757
0.434988
0.434281
0.434585
0.435175
0.434801
0.433210
0.431296
0.429194
0.426750
0.423801
0.420860
0.418051
0.415419
0.413492
0.624945
0.608549
0.579342
0.547242
0.517020
0.493020
0.475510
0.465743
0.461365
0.459340
0.458166
0.458382
0.459194
0.458758
0.456750
0.454563
0.452320
0.449739
0.446666
0.443774
0.441240
0.438583
0.436344
0.675771
0.658597
0.626816
0.593797
0.563418
0.538243
0.518597
0.507779
0.503717
0.501150
0.498480
0.498503
0.499962
0.499442
0.496468
0.493850
0.491427
0.488654
0.485380
0.482632
0.480791
0.478081
0.475073
0.727210
0.710025
0.678064
0.644536
0.613159
0.586498
0.565095
0.552685
0.547397
0.544018
0.540869
0.540698
0.542123
0.541603
0.538618
0.536010
0.533589
0.530673
0.527124
0.524140
0.522132
0.519321
0.516261
0.772299
0.755855
0.726140
0.692628
0.659629
0.631367
0.608616
0.594209
0.586179
0.581769
0.579184
0.578856
0.579643
0.579201
0.577107
0.575014
0.572971
0.569990
0.565940
0.562278
0.559275
0.556301
0.553829
0.811421
0.795280
0.766164
0.732538
0.698785
0.669019
0.644222
0.627803
0.617922
0.612430
0.609484
0.608973
0.609682
0.609279
0.607437
0.605897
0.604714
0.601730
0.596773
0.592383
0.588823
0.585649
0.583245
0.843741
0.827502
0.798194
0.764396
0.730994
0.699967
0.672350
0.654095
0.642815
0.636318
0.632648
0.631870
0.632746
0.632262
0.630239
0.629342
0.629912
0.626972
0.620285
0.615065
0.611509
0.608111
0.605130
0.866571
0.850006
0.820079
0.785456
0.751114
0.719200
0.690779
0.671765
0.659712
0.652430
0.647951
0.646416
0.646688
0.645880
0.643828
0.643123
0.643967
0.641152
0.634399
0.629053
0.625362
0.621842
0.618775
0.882731
0.865584
0.834567
0.798371
0.761607
0.729127
0.701926
0.683246
0.671016
0.663217
0.657915
0.655240
0.654234
0.652912
0.651013
0.650109
0.649935
0.647304
0.641943
0.637107
0.633119
0.629566
0.626885
0.895016
0.876879
0.844028
0.806088
0.767826
0.734991
0.708450
0.690392
0.678586
0.670568
0.664456
0.660908
0.659203
0.657433
0.655339
0.654454
0.654424
0.651952
0.646758
0.642156
0.638404
0.634786
0.631825
0.904403
0.885088
0.849819
0.810147
0.770754
0.737683
0.711664
0.694373
0.683850
0.675876
0.668668
0.664715
0.663413
0.661398
0.658518
0.657946
0.659998
0.657621
0.650521
0.645743
0.642598
0.638873
0.635038
0.904960
0.885465
0.849877
0.809855
0.770189
0.737062
0.711202
0.694168
0.683905
0.676115
0.668980
0.664997
0.663620
0.661596
0.658808
0.658371
0.660538
0.658198
0.651059
0.646225
0.643044
0.639267
0.635370
0.896491
0.877830
0.844049
0.805081
0.765968
0.732967
0.706954
0.689652
0.678606
0.671095
0.665167
0.661493
0.659525
0.657754
0.656034
0.655644
0.656023
0.653701
0.648434
0.643711
0.639919
0.636156
0.632977
0.884309
0.866401
0.834022
0.796267
0.758060
0.725358
0.699150
0.681636
0.670509
0.663404
0.658283
0.655284
0.653742
0.652492
0.651455
0.651599
0.652233
0.649973
0.644647
0.639779
0.635929
0.632200
0.629090
0.866271
0.848941
0.817642
0.781196
0.744528
0.712456
0.686027
0.668516
0.657685
0.651089
0.646681
0.644567
0.643989
0.643385
0.642826
0.643772
0.645705
0.643603
0.637400
0.632381
0.629281
0.625666
0.621928
0.838344
0.821736
0.791750
0.756870
0.721748
0.690824
0.665101
0.648051
0.637645
0.631618
0.627966
0.626659
0.626797
0.626686
0.626385
0.627440
0.629462
0.627588
0.621774
0.617191
0.614507
0.611218
0.607663
0.795609
0.779969
0.751794
0.718987
0.685776
0.656639
0.632544
0.616393
0.606526
0.601119
0.598326
0.597717
0.598287
0.598458
0.598166
0.598570
0.599305
0.597715
0.593721
0.590191
0.587603
0.584834
0.582285
0.739078
0.724388
0.697986
0.667807
0.637640
0.610838
0.588151
0.573029
0.563959
0.559209
0.557073
0.557176
0.558451
0.558829
0.558175
0.558024
0.558206
0.556959
0.554163
0.551706
0.549929
0.547691
0.545419
0.665998
0.652106
0.627050
0.599842
0.573797
0.549798
0.528351
0.514372
0.506417
0.502381
0.500730
0.501553
0.503827
0.504372
0.503050
0.502520
0.502747
0.501865
0.499731
0.498251
0.497760
0.495981
0.493374
0.579325
0.566424
0.543312
0.518756
0.495817
0.474829
0.455971
0.443926
0.437260
0.433983
0.432756
0.433808
0.436232
0.436848
0.435536
0.435027
0.435355
0.434807
0.433219
0.432285
0.432251
0.430811
0.428398
0.483937
0.472145
0.451524
0.429060
0.407956
0.389948
0.375082
0.365635
0.360367
0.357846
0.357017
0.357789
0.359416
0.359987
0.359404
0.359200
0.359456
0.359169
0.358189
0.357425
0.356941
0.355715
0.354163
0.403609
0.392496
0.373294
0.352401
0.332977
0.317405
0.305436
0.298048
0.293964
0.292049
0.291417
0.291919
0.292984
0.293450
0.293244
0.293222
0.293460
0.293324
0.292674
0.292022
0.291349
0.290224
0.289058
0.354564
0.343733
0.325203
0.305176
0.286842
0.272695
0.262339
0.256113
0.252758
0.251197
0.250658
0.251013
0.251802
0.252182
0.252096
0.252136
0.252369
0.252291
0.251771
0.251167
0.250428
0.249328
0.248288
0.596719
0.580982
0.553159
0.521989
0.492359
0.469119
0.452466
0.443033
0.438500
0.436398
0.435278
0.435196
0.435375
0.434598
0.432627
0.430390
0.428069
0.425428
0.422277
0.419189
0.416229
0.413543
0.411655
0.625013
0.608986
0.580501
0.548953
0.519125
0.495276
0.477714
0.467818
0.463329
0.460984
0.459297
0.459095
0.459458
0.458626
0.456294
0.453835
0.451457
0.448675
0.445301
0.442172
0.439335
0.436631
0.434579
0.674730
0.658107
0.627798
0.595533
0.565824
0.540794
0.520900
0.510054
0.506253
0.503378
0.499831
0.499282
0.500126
0.499219
0.496097
0.493344
0.490993
0.488024
0.484232
0.481027
0.478440
0.475700
0.473310
0.726637
0.709925
0.679314
0.646414
0.615613
0.589023
0.567321
0.554870
0.549854
0.546176
0.542148
0.541396
0.542192
0.541286
0.538160
0.535398
0.533010
0.529940
0.526000
0.522675
0.520011
0.517227
0.514813
0.773977
0.757632
0.728160
0.694766
0.661782
0.633447
0.610555
0.595979
0.587885
0.583179
0.580057
0.579271
0.579548
0.578703
0.576293
0.573826
0.571451
0.568404
0.564539
0.561064
0.558054
0.555226
0.553051
0.814987
0.798572
0.768960
0.734920
0.700673
0.670676
0.645845
0.629215
0.619212
0.613419
0.609949
0.608923
0.609047
0.608201
0.605974
0.603810
0.601781
0.598844
0.594844
0.591228
0.588100
0.585234
0.583082
0.849031
0.832172
0.801539
0.766690
0.731723
0.700337
0.673437
0.655181
0.644113
0.637320
0.632812
0.631354
0.631595
0.630618
0.628046
0.626146
0.624873
0.622098
0.617625
0.613860
0.610939
0.608044
0.605582
0.871435
0.854309
0.823145
0.787517
0.751595
0.719279
0.691533
0.672490
0.660656
0.653119
0.647859
0.645692
0.645360
0.644090
0.641536
0.639868
0.638922
0.636359
0.631949
0.628211
0.625307
0.622417
0.619947
0.884798
0.867599
0.836431
0.800036
0.762783
0.729965
0.702598
0.683610
0.671263
0.663273
0.657608
0.654526
0.652959
0.651297
0.649215
0.647840
0.646982
0.644656
0.640632
0.637011
0.633895
0.631017
0.628808
0.893599
0.876066
0.844268
0.807001
0.768871
0.735845
0.708973
0.690592
0.678716
0.670557
0.664108
0.660155
0.657814
0.655808
0.653879
0.652950
0.652866
0.650729
0.646307
0.642566
0.639492
0.636575
0.634227
0.899446
0.881399
0.848475
0.810333
0.771566
0.738481
0.712156
0.694667
0.684192
0.676101
0.668423
0.663782
0.661254
0.659062
0.657084
0.656911
0.659578
0.657546
0.650601
0.646342
0.643532
0.640517
0.637568
0.899569
0.881397
0.848245
0.809840
0.770876
0.737795
0.711687
0.694520
0.684371
0.676509
0.668941
0.664325
0.661776
0.659581
0.657644
0.657534
0.660256
0.658226
0.651238
0.646948
0.644143
0.641086
0.638059
0.893719
0.875834
0.843381
0.805346
0.766616
0.733607
0.707422
0.690022
0.679134
0.671632
0.665468
0.661554
0.659123
0.657128
0.655395
0.654718
0.654867
0.652778
0.648272
0.644515
0.641592
0.638569
0.635895
0.884099
0.866417
0.834317
0.796782
0.758592
0.725839
0.699645
0.682268
0.671516
0.664493
0.659122
0.655990
0.654204
0.652619
0.651036
0.650248
0.649937
0.647819
0.643796
0.640411
0.637997
0.635016
0.631982
0.868164
0.850606
0.818651
0.781822
0.744802
0.712672
0.686567
0.669593
0.659714
0.653259
0.648179
0.645762
0.644862
0.643800
0.642383
0.641788
0.641957
0.639912
0.635710
0.632844
0.632104
0.629219
0.624755
0.840627
0.823685
0.792863
0.757462
0.721925
0.690962
0.665643
0.649234
0.639868
0.634017
0.629690
0.628069
0.627892
0.627315
0.626127
0.625598
0.625777
0.623856
0.619909
0.617294
0.616779
0.614085
0.609749
0.796890
0.781094
0.752542
0.719453
0.686038
0.656891
0.633047
0.617354
0.608124
0.602917
0.599876
0.599120
0.599498
0.599308
0.598326
0.597631
0.597146
0.595390
0.592323
0.589739
0.588012
0.585605
0.582989
0.739680
0.724944
0.698428
0.668118
0.637893
0.611115
0.588622
0.573940
0.565461
0.560931
0.558606
0.558529
0.559550
0.559645
0.558577
0.557721
0.557080
0.555567
0.553048
0.550743
0.548904
0.546821
0.544890
0.666121
0.652239
0.627288
0.600053
0.574290
0.550348
0.528864
0.515420
0.508252
0.504444
0.502396
0.502843
0.504662
0.504948
0.503463
0.502440
0.501906
0.500686
0.498567
0.496678
0.495246
0.493480
0.491744
0.579409
0.566513
0.543498
0.518904
0.496226
0.475306
0.456445
0.444941
0.439054
0.435998
0.434373
0.435048
0.437008
0.437386
0.435982
0.435084
0.434752
0.433862
0.432173
0.430692
0.429584
0.428095
0.426563
0.484299
0.472479
0.451806
0.429237
0.408094
0.390140
0.375478
0.366420
0.361627
0.359297
0.358346
0.358954
0.360328
0.360696
0.359933
0.359405
0.359234
0.358662
0.357500
0.356379
0.355365
0.354095
0.352915
0.404173
0.393012
0.373723
0.352711
0.333210
0.317669
0.305860
0.298722
0.294906
0.293128
0.292488
0.292926
0.293848
0.294136
0.293710
0.293407
0.293343
0.292984
0.292172
0.291322
0.290423
0.289274
0.288245
0.355254
0.344368
0.325736
0.305585
0.287167
0.273033
0.262801
0.256750
0.253564
0.252094
0.251565
0.251880
0.252563
0.252776
0.252463
0.252248
0.252235
0.251972
0.251318
0.250598
0.249761
0.248651
0.247661
0.598241
0.582598
0.554901
0.524051
0.494987
0.471911
0.455054
0.445618
0.441327
0.438935
0.436992
0.436429
0.436306
0.435197
0.432825
0.430388
0.428003
0.425184
0.421694
0.418340
0.415160
0.412300
0.410294
0.627286
0.611242
0.582536
0.551338
0.522632
0.498965
0.480714
0.470912
0.467443
0.464825
0.461562
0.460761
0.460974
0.459804
0.456875
0.454202
0.451910
0.448942
0.445048
0.441591
0.438518
0.435642
0.433479
0.679190
0.662197
0.630754
0.599029
0.573376
0.548557
0.525218
0.514733
0.515740
0.512606
0.503615
0.501860
0.503265
0.501993
0.497332
0.494327
0.492416
0.489257
0.484516
0.480814
0.477882
0.474979
0.472570
0.731460
0.714302
0.682467
0.650010
0.623174
0.596740
0.571561
0.559452
0.559240
0.555325
0.545890
0.543938
0.545310
0.544047
0.539377
0.536341
0.534356
0.531133
0.526358
0.522636
0.519706
0.516812
0.514408
0.777864
0.761208
0.730917
0.697487
0.665373
0.637033
0.613280
0.598743
0.591815
0.586900
0.582154
0.580821
0.581080
0.579917
0.576791
0.574014
0.571618
0.568502
0.564466
0.561012
0.558089
0.555262
0.553023
0.819856
0.802918
0.772123
0.737613
0.703407
0.673235
0.647945
0.631225
0.621864
0.615868
0.611312
0.609874
0.610033
0.608876
0.605884
0.603271
0.600919
0.598010
0.594363
0.591180
0.588477
0.585760
0.583535
0.857918
0.840041
0.805551
0.769588
0.734465
0.702736
0.675142
0.656999
0.647633
0.640665
0.634099
0.632185
0.633705
0.632409
0.627722
0.625034
0.623016
0.620363
0.616845
0.613960
0.612532
0.609955
0.606741
0.879914
0.861809
0.826843
0.790094
0.753931
0.721193
0.692703
0.673730
0.663575
0.655910
0.648700
0.646163
0.647166
0.645631
0.641026
0.638623
0.637031
0.634670
0.631285
0.628566
0.627320
0.624880
0.621723
0.888179
0.870625
0.838525
0.801684
0.764092
0.730882
0.703064
0.683873
0.672018
0.663963
0.657604
0.654341
0.652900
0.651094
0.648583
0.647019
0.646590
0.644527
0.640643
0.637804
0.635627
0.633270
0.631115
0.894108
0.876722
0.844945
0.807814
0.769622
0.736306
0.709061
0.690632
0.679445
0.671285
0.664049
0.659818
0.657369
0.655328
0.653508
0.652993
0.654897
0.653066
0.647343
0.643985
0.641832
0.639470
0.637136
0.898692
0.881118
0.848143
0.810573
0.771990
0.738763
0.712270
0.695243
0.686826
0.678777
0.668980
0.663540
0.660437
0.658310
0.657494
0.659248
0.674206
0.672512
0.654152
0.649082
0.648131
0.645644
0.641239
0.898421
0.880777
0.847664
0.809916
0.771209
0.738040
0.711815
0.695162
0.687120
0.679334
0.669670
0.664289
0.661194
0.659072
0.658274
0.660047
0.675031
0.673331
0.654947
0.649906
0.649059
0.646562
0.642038
0.892934
0.875362
0.843266
0.805618
0.767054
0.733920
0.707519
0.690259
0.680241
0.672843
0.665946
0.661839
0.659336
0.657321
0.655671
0.655274
0.657380
0.655574
0.649799
0.646670
0.645218
0.642844
0.639830
0.885385
0.867603
0.835080
0.797468
0.759349
0.726459
0.700027
0.682854
0.672989
0.666091
0.660048
0.656809
0.655085
0.653365
0.651393
0.650195
0.650399
0.648519
0.644618
0.642643
0.642686
0.640385
0.636255
0.872369
0.854181
0.820516
0.783106
0.746316
0.714075
0.687563
0.671186
0.663295
0.656979
0.650158
0.647274
0.646427
0.645105
0.642926
0.641623
0.642496
0.640669
0.636592
0.636117
0.643506
0.641287
0.630210
0.845257
0.827612
0.794949
0.758905
0.723631
0.692592
0.666885
0.651124
0.643787
0.638076
0.631968
0.629837
0.629689
0.628816
0.626799
0.625488
0.626229
0.624434
0.620553
0.620184
0.627612
0.625467
0.614488
0.799667
0.783503
0.754096
0.720740
0.687627
0.658438
0.634240
0.618836
0.610514
0.605434
0.601703
0.600764
0.601193
0.600748
0.599064
0.597625
0.596746
0.594949
0.592279
0.590735
0.590901
0.588839
0.585097
0.742101
0.727092
0.699942
0.669695
0.640419
0.613641
0.590224
0.575581
0.567774
0.563360
0.560509
0.560293
0.561428
0.561290
0.559535
0.558039
0.556942
0.555253
0.552820
0.550779
0.549467
0.547537
0.545383
0.670026
0.655690
0.629438
0.602713
0.580751
0.556856
0.531639
0.517806
0.511551
0.507831
0.504807
0.504998
0.507181
0.507220
0.504741
0.503014
0.501950
0.500444
0.498171
0.496070
0.494350
0.492600
0.491123
0.583239
0.569895
0.545563
0.521481
0.502652
0.481794
0.459180
0.447303
0.442356
0.439392
0.436771
0.437188
0.439531
0.439670
0.437279
0.435730
0.434908
0.433704
0.431746
0.429897
0.428321
0.426784
0.425550
0.486132
0.474111
0.452978
0.430526
0.410340
0.392429
0.376913
0.367882
0.363614
0.361397
0.360066
0.360559
0.362026
0.362195
0.360892
0.359938
0.359421
0.358577
0.357146
0.355733
0.354419
0.353090
0.352042
0.405291
0.394028
0.374529
0.353489
0.334263
0.318753
0.306741
0.299719
0.296174
0.294495
0.293752
0.294139
0.295037
0.295156
0.294398
0.293798
0.293468
0.292888
0.291865
0.290823
0.289757
0.288565
0.287584
0.356114
0.345159
0.326401
0.306173
0.287773
0.273663
0.263461
0.257542
0.254525
0.253136
0.252591
0.252873
0.253492
0.253553
0.252996
0.252539
0.252303
0.251852
0.251032
0.250183
0.249252
0.248114
0.247139
0.598601
0.583143
0.555765
0.525250
0.496492
0.473669
0.457022
0.447733
0.443455
0.440886
0.438590
0.437608
0.437122
0.435805
0.433375
0.430964
0.428585
0.425667
0.421951
0.418304
0.414825
0.411727
0.409587
0.627450
0.611623
0.583299
0.552494
0.524148
0.500772
0.482755
0.473117
0.469683
0.466915
0.463328
0.462126
0.461984
0.460606
0.457617
0.454962
0.452668
0.449595
0.445474
0.441729
0.438354
0.435239
0.432944
0.679112
0.662369
0.631387
0.600111
0.574861
0.550363
0.527274
0.516967
0.518019
0.514776
0.505526
0.503408
0.504484
0.503013
0.498286
0.495287
0.493369
0.490103
0.485138
0.481160
0.477925
0.474791
0.472270
0.731496
0.714549
0.683105
0.651023
0.624527
0.598382
0.573433
0.561499
0.561346
0.557369
0.547735
0.545478
0.546558
0.545118
0.540376
0.537323
0.535305
0.531989
0.527036
0.523093
0.519905
0.516816
0.514312
0.778419
0.761847
0.731714
0.698449
0.666507
0.638333
0.614740
0.600347
0.593500
0.588557
0.583663
0.582099
0.582117
0.580800
0.577599
0.574767
0.572298
0.569113
0.565006
0.561454
0.558397
0.555433
0.553101
0.820933
0.803952
0.773086
0.738512
0.704271
0.674103
0.648856
0.632207
0.622906
0.616912
0.612277
0.610686
0.610660
0.609378
0.606315
0.603604
0.601127
0.598194
0.594632
0.591524
0.588851
0.586091
0.583798
0.859322
0.841311
0.806575
0.770366
0.735010
0.703124
0.675454
0.657285
0.647944
0.641009
0.634441
0.632457
0.633842
0.632461
0.627719
0.624888
0.622668
0.620048
0.616819
0.614218
0.613019
0.610518
0.607268
0.881203
0.862954
0.827705
0.790644
0.754146
0.721139
0.692456
0.673367
0.663197
0.655609
0.648498
0.646011
0.646976
0.645414
0.640766
0.638209
0.636414
0.634133
0.631133
0.628827
0.627943
0.625691
0.622558
0.888886
0.871254
0.838993
0.801908
0.764006
0.730468
0.702351
0.682966
0.671065
0.663128
0.656991
0.653931
0.652594
0.650828
0.648285
0.646598
0.646049
0.644093
0.640577
0.638192
0.636447
0.634364
0.632312
0.893967
0.876632
0.844910
0.807705
0.769292
0.735646
0.708038
0.689341
0.678064
0.670057
0.663153
0.659250
0.657014
0.655075
0.653258
0.652658
0.654499
0.652802
0.647456
0.644594
0.642943
0.640933
0.638760
0.897713
0.880333
0.847666
0.810226
0.771553
0.738028
0.711128
0.693765
0.685197
0.677316
0.667937
0.662905
0.660083
0.658105
0.657320
0.659017
0.673924
0.672394
0.654461
0.649942
0.649567
0.647497
0.643288
0.897208
0.879805
0.847073
0.809534
0.770800
0.737372
0.710744
0.693742
0.685532
0.677917
0.668687
0.663740
0.660953
0.658993
0.658213
0.659908
0.674829
0.673308
0.655386
0.650940
0.650709
0.648673
0.644374
0.892128
0.874731
0.842898
0.805405
0.766813
0.733446
0.706687
0.689121
0.678975
0.671728
0.665210
0.661521
0.659330
0.657443
0.655735
0.655179
0.657181
0.655543
0.650247
0.647741
0.646915
0.645011
0.642243
0.885115
0.867429
0.835043
0.797521
0.759380
0.726291
0.699542
0.682109
0.672144
0.665366
0.659630
0.656758
0.655334
0.653683
0.651529
0.650049
0.650044
0.648307
0.644925
0.643595
0.644256
0.642411
0.638525
0.872604
0.854451
0.820807
0.783448
0.746674
0.714277
0.687470
0.670871
0.662898
0.656667
0.650074
0.647493
0.646941
0.645619
0.643103
0.641382
0.641903
0.640179
0.636664
0.636832
0.644807
0.643006
0.632142
0.845773
0.828138
0.795455
0.759439
0.724189
0.693043
0.667109
0.651185
0.643787
0.638132
0.632170
0.630240
0.630296
0.629372
0.626991
0.625246
0.625606
0.623868
0.620471
0.620642
0.628546
0.626744
0.615941
0.800309
0.784143
0.754721
0.721368
0.688254
0.659000
0.634688
0.619209
0.610870
0.605820
0.602147
0.601276
0.601750
0.601209
0.599254
0.597477
0.596306
0.594507
0.592129
0.590935
0.591409
0.589578
0.585970
0.742881
0.727850
0.700660
0.670380
0.641083
0.614278
0.590836
0.576202
0.568427
0.564030
0.561162
0.560901
0.561960
0.561685
0.559708
0.557942
0.556595
0.554845
0.552545
0.550678
0.549516
0.547714
0.545651
0.670904
0.656525
0.630204
0.603411
0.581425
0.557532
0.532344
0.518588
0.512422
0.508718
0.505608
0.505667
0.507686
0.507552
0.504865
0.502894
0.501578
0.499959
0.497713
0.495653
0.493953
0.492252
0.490838
0.584122
0.570724
0.546300
0.522126
0.503259
0.482422
0.459875
0.448113
0.443276
0.440336
0.437612
0.437861
0.439999
0.439953
0.437364
0.435585
0.434512
0.433166
0.431162
0.429271
0.427636
0.426103
0.424905
0.486934
0.474850
0.453614
0.431065
0.410827
0.392936
0.377506
0.368596
0.364434
0.362243
0.360834
0.361177
0.362458
0.362449
0.360962
0.359805
0.359072
0.358072
0.356544
0.355048
0.353660
0.352304
0.351262
0.405966
0.394642
0.375043
0.353907
0.334628
0.319131
0.307197
0.300286
0.296838
0.295187
0.294387
0.294660
0.295410
0.295373
0.294450
0.293673
0.293162
0.292433
0.291295
0.290163
0.289028
0.287803
0.286816
0.356699
0.345685
0.326830
0.306507
0.288051
0.273949
0.263817
0.257997
0.255066
0.253705
0.253120
0.253312
0.253810
0.253737
0.253030
0.252414
0.252018
0.251431
0.250500
0.249565
0.248575
0.247408
0.246426
0.597387
0.582252
0.555512
0.525429
0.496794
0.474336
0.458322
0.449314
0.444804
0.442182
0.440027
0.438708
0.437791
0.436369
0.434191
0.432001
0.429692
0.426772
0.422984
0.419093
0.415295
0.411954
0.409693
0.624938
0.609641
0.582499
0.552258
0.523605
0.500653
0.483781
0.474346
0.469920
0.467129
0.464502
0.463116
0.462405
0.460932
0.458386
0.455961
0.453589
0.450513
0.446487
0.442562
0.438866
0.435506
0.433110
0.673481
0.657750
0.629304
0.598587
0.570173
0.546128
0.526994
0.516619
0.512774
0.509568
0.505403
0.503799
0.503673
0.502149
0.498787
0.496051
0.493741
0.490472
0.485984
0.481990
0.478503
0.475134
0.472494
0.725789
0.709837
0.680868
0.649290
0.619594
0.593872
0.572869
0.560875
0.555860
0.551974
0.547509
0.545869
0.545812
0.544340
0.540955
0.538137
0.535718
0.532376
0.527883
0.523941
0.520530
0.517210
0.514582
0.775241
0.759215
0.730365
0.697573
0.665155
0.637322
0.614886
0.600693
0.592788
0.587989
0.584445
0.582956
0.582484
0.581142
0.578475
0.575810
0.573186
0.569951
0.565953
0.562282
0.558960
0.555783
0.553366
0.818112
0.801585
0.771802
0.737617
0.703275
0.673292
0.648589
0.632129
0.622271
0.616472
0.612759
0.611231
0.610716
0.609459
0.606999
0.604474
0.601943
0.598953
0.595390
0.592165
0.589277
0.586347
0.583981
0.853474
0.836193
0.804675
0.769084
0.733271
0.701422
0.674419
0.656066
0.645058
0.638339
0.633785
0.632025
0.631714
0.630427
0.627696
0.625253
0.623099
0.620439
0.617198
0.614562
0.612639
0.610030
0.607336
0.875548
0.857965
0.825826
0.789274
0.752229
0.719117
0.690926
0.671521
0.659639
0.652286
0.647274
0.645152
0.644553
0.643133
0.640458
0.638225
0.636403
0.634084
0.631183
0.628946
0.627436
0.625145
0.622610
0.886791
0.869407
0.837843
0.800822
0.762696
0.728934
0.700673
0.681070
0.668530
0.660856
0.655838
0.653277
0.651922
0.650322
0.648145
0.646355
0.645002
0.643001
0.640267
0.638135
0.636459
0.634424
0.632479
0.892679
0.875429
0.844042
0.806762
0.768109
0.734158
0.706179
0.686945
0.674703
0.666955
0.661499
0.658449
0.656658
0.654912
0.652998
0.651820
0.651478
0.649748
0.646560
0.644360
0.642874
0.641013
0.639114
0.895504
0.878259
0.846749
0.809338
0.770550
0.736659
0.709034
0.690446
0.679231
0.671584
0.665327
0.661842
0.660128
0.658334
0.656421
0.656097
0.658440
0.656899
0.651449
0.648888
0.647986
0.646208
0.643708
0.894943
0.877701
0.846180
0.808747
0.769967
0.736186
0.708790
0.690489
0.679562
0.672140
0.666036
0.662660
0.661022
0.659251
0.657320
0.656988
0.659346
0.657839
0.652444
0.649975
0.649196
0.647490
0.644994
0.890832
0.873592
0.842165
0.804811
0.766180
0.732545
0.705246
0.686882
0.675519
0.668419
0.663394
0.660668
0.659148
0.657476
0.655487
0.654291
0.654022
0.652415
0.649426
0.647558
0.646557
0.644922
0.642958
0.883237
0.865883
0.834248
0.797101
0.759002
0.725707
0.698498
0.680308
0.669204
0.662505
0.658053
0.656000
0.655177
0.653727
0.651385
0.649583
0.648432
0.646705
0.644379
0.642986
0.642488
0.640863
0.638535
0.869387
0.851885
0.819739
0.783120
0.746351
0.713786
0.686629
0.668930
0.658783
0.652559
0.648175
0.646730
0.647053
0.645905
0.642926
0.640729
0.639426
0.637636
0.635401
0.634613
0.635715
0.634077
0.630245
0.842762
0.825772
0.794601
0.759311
0.724036
0.692765
0.666595
0.649649
0.640104
0.634399
0.630520
0.629576
0.630368
0.629545
0.626711
0.624529
0.623152
0.621341
0.619130
0.618291
0.619303
0.617625
0.613809
0.799023
0.783186
0.754517
0.721447
0.688118
0.658794
0.634553
0.618634
0.609385
0.604258
0.601351
0.600804
0.601387
0.600847
0.598825
0.596930
0.595344
0.593546
0.591482
0.590015
0.589255
0.587538
0.585320
0.742119
0.727298
0.700628
0.670214
0.639975
0.613130
0.590543
0.575912
0.567584
0.563100
0.560659
0.560414
0.561203
0.560841
0.558992
0.557229
0.555702
0.553983
0.551935
0.550182
0.548798
0.547096
0.545459
0.668776
0.654746
0.629622
0.602184
0.576508
0.552575
0.531074
0.517905
0.511258
0.507485
0.504904
0.504890
0.506176
0.505900
0.503717
0.501892
0.500481
0.498905
0.496946
0.495203
0.493816
0.492192
0.490676
0.582110
0.569020
0.545759
0.520887
0.498249
0.477379
0.458616
0.447500
0.442199
0.439189
0.436984
0.437095
0.438411
0.438188
0.436130
0.434502
0.433328
0.431991
0.430240
0.428656
0.427372
0.425874
0.424483
0.486794
0.474770
0.453772
0.430895
0.409611
0.391712
0.377303
0.368633
0.364207
0.361942
0.360689
0.360811
0.361593
0.361405
0.360074
0.358924
0.358068
0.357025
0.355600
0.354244
0.352998
0.351641
0.350500
0.406292
0.394942
0.375342
0.354033
0.334374
0.318869
0.307288
0.300489
0.296983
0.295276
0.294428
0.294499
0.294950
0.294764
0.293833
0.292997
0.292370
0.291566
0.290425
0.289309
0.288197
0.286948
0.285908
0.357107
0.346044
0.327113
0.306673
0.288078
0.273961
0.263932
0.258177
0.255246
0.253847
0.253176
0.253206
0.253510
0.253316
0.252551
0.251861
0.251362
0.250691
0.249706
0.248732
0.247713
0.246516
0.245505
0.596188
0.581288
0.554960
0.525316
0.497102
0.475038
0.459421
0.450795
0.446499
0.443910
0.441597
0.439934
0.438747
0.437267
0.435245
0.433318
0.431215
0.428386
0.424573
0.420566
0.416620
0.413109
0.410711
0.623199
0.608225
0.581670
0.552039
0.523922
0.501424
0.484948
0.475831
0.471464
0.468724
0.466115
0.464436
0.463507
0.461970
0.459528
0.457344
0.455142
0.452157
0.448151
0.444158
0.440368
0.436841
0.434268
0.671143
0.655850
0.628082
0.598162
0.570137
0.546610
0.528088
0.517849
0.513353
0.510236
0.506872
0.505234
0.505248
0.503669
0.500110
0.497514
0.495332
0.492141
0.487701
0.483727
0.480353
0.476818
0.473821
0.723359
0.707829
0.679499
0.648684
0.619336
0.594114
0.573725
0.561859
0.556190
0.552450
0.548902
0.547331
0.547491
0.545985
0.542381
0.539664
0.537338
0.534042
0.529572
0.525648
0.522368
0.518878
0.515870
0.773099
0.757378
0.729092
0.696865
0.664943
0.637502
0.615373
0.601446
0.593596
0.589007
0.585782
0.584273
0.583760
0.582428
0.579852
0.577342
0.574795
0.571560
0.567525
0.563800
0.560468
0.557117
0.554436
0.816120
0.799861
0.770554
0.736833
0.702966
0.673230
0.648598
0.632334
0.622602
0.617062
0.613682
0.612223
0.611661
0.610479
0.608248
0.605911
0.603483
0.600459
0.596791
0.593532
0.590774
0.587675
0.584914
0.851366
0.834389
0.803394
0.768373
0.733250
0.701511
0.674099
0.655631
0.644394
0.637948
0.634061
0.632504
0.632019
0.630878
0.628671
0.626495
0.624621
0.621918
0.618439
0.615930
0.614735
0.611977
0.608341
0.873685
0.856353
0.824637
0.788548
0.752079
0.718954
0.690222
0.670581
0.658389
0.651315
0.647063
0.645268
0.644603
0.643380
0.641220
0.639214
0.637631
0.635245
0.632114
0.630038
0.629309
0.626890
0.623408
0.885596
0.868304
0.836898
0.800001
0.762025
0.728145
0.699545
0.679770
0.667112
0.659721
0.655327
0.653232
0.652193
0.650820
0.648808
0.647074
0.645653
0.643555
0.640789
0.638746
0.637384
0.635254
0.632876
0.892109
0.874815
0.843364
0.806022
0.767365
0.733224
0.704856
0.685267
0.672651
0.665164
0.660571
0.658232
0.657079
0.655590
0.653583
0.652302
0.651656
0.649839
0.646862
0.644884
0.643806
0.641900
0.639584
0.895226
0.877878
0.846282
0.808809
0.770114
0.735985
0.707701
0.688355
0.676103
0.668679
0.663907
0.661585
0.661430
0.659920
0.657059
0.656292
0.657403
0.655813
0.651571
0.649646
0.649736
0.647977
0.644672
0.894705
0.877376
0.845803
0.808373
0.769754
0.735747
0.707639
0.688501
0.676453
0.669198
0.664560
0.662352
0.662305
0.660816
0.657904
0.657124
0.658266
0.656745
0.652597
0.650783
0.650995
0.649345
0.646106
0.890529
0.873270
0.841840
0.804599
0.766174
0.732371
0.704481
0.685483
0.673463
0.666461
0.662278
0.660329
0.659640
0.658220
0.655939
0.654576
0.654007
0.652396
0.649718
0.648073
0.647373
0.645794
0.643676
0.882899
0.865611
0.834119
0.797332
0.759752
0.726332
0.698308
0.679364
0.667574
0.660896
0.657161
0.655874
0.656025
0.654792
0.651942
0.649920
0.648593
0.646850
0.644597
0.643119
0.642432
0.640853
0.638767
0.869549
0.852149
0.820012
0.784091
0.748521
0.715854
0.687194
0.668289
0.656961
0.650683
0.647381
0.647100
0.649412
0.648438
0.643881
0.641100
0.639375
0.637528
0.635389
0.634230
0.634476
0.632865
0.629853
0.843218
0.826320
0.795154
0.760554
0.726487
0.695140
0.667512
0.649397
0.638679
0.632856
0.629930
0.630005
0.632656
0.631929
0.627490
0.624723
0.622941
0.621085
0.618976
0.617775
0.617934
0.616285
0.613291
0.799579
0.783779
0.755217
0.722475
0.689668
0.660306
0.635405
0.618869
0.609012
0.603721
0.601094
0.600866
0.602012
0.601456
0.598869
0.596747
0.595059
0.593282
0.591282
0.589757
0.588808
0.587141
0.585179
0.743194
0.728314
0.701580
0.671212
0.641141
0.614275
0.591415
0.576459
0.567745
0.563067
0.560629
0.560379
0.561275
0.560796
0.558616
0.556697
0.555093
0.553432
0.551582
0.550079
0.548970
0.547335
0.545595
0.670299
0.656131
0.630813
0.603257
0.577685
0.553722
0.531995
0.518586
0.511835
0.507853
0.504978
0.504899
0.506274
0.505813
0.503168
0.501115
0.499574
0.498067
0.496433
0.495223
0.494622
0.493070
0.491011
0.583750
0.570494
0.546986
0.521936
0.499335
0.478431
0.459508
0.448217
0.442834
0.439623
0.437114
0.437094
0.438428
0.437997
0.435500
0.433648
0.432327
0.431030
0.429580
0.428515
0.428021
0.426567
0.424585
0.488149
0.475991
0.454788
0.431758
0.410413
0.392491
0.378054
0.369313
0.364722
0.362292
0.360867
0.360745
0.361341
0.360969
0.359447
0.358179
0.357218
0.356166
0.354874
0.353760
0.352837
0.351477
0.350075
0.407252
0.395812
0.376074
0.354658
0.334948
0.319420
0.307827
0.301008
0.297438
0.295615
0.294588
0.294431
0.294689
0.294369
0.293353
0.292457
0.291756
0.290908
0.289776
0.288711
0.287678
0.286397
0.285244
0.357810
0.346682
0.327650
0.307127
0.288483
0.274341
0.264303
0.258544
0.255585
0.254105
0.253289
0.253141
0.253290
0.253004
0.252196
0.251473
0.250920
0.250191
0.249160
0.248155
0.247119
0.245880
0.244816
0.595496
0.580676
0.554300
0.524937
0.497144
0.475343
0.459859
0.451524
0.447529
0.444985
0.442457
0.440551
0.439421
0.437899
0.435742
0.434006
0.432211
0.429563
0.425797
0.421874
0.418079
0.414539
0.411965
0.622949
0.608004
0.581031
0.551822
0.524494
0.502313
0.485686
0.476773
0.472774
0.470094
0.467225
0.465381
0.464977
0.463389
0.460327
0.458234
0.456443
0.453636
0.449558
0.445690
0.442267
0.438714
0.435764
0.675591
0.659888
0.628110
0.598531
0.571931
0.548777
0.529369
0.519099
0.515021
0.512001
0.508480
0.507128
0.510539
0.508909
0.501893
0.499007
0.497841
0.494804
0.489551
0.485783
0.483929
0.480368
0.475823
0.727830
0.711860
0.679452
0.648946
0.620995
0.596140
0.574869
0.562956
0.557692
0.554098
0.550492
0.549302
0.552919
0.551387
0.544315
0.541275
0.539937
0.536763
0.531453
0.527731
0.525998
0.522476
0.517876
0.772906
0.757155
0.728263
0.696460
0.665436
0.638286
0.615815
0.601986
0.594492
0.590089
0.586841
0.585403
0.585591
0.584280
0.581074
0.578599
0.576503
0.573363
0.569086
0.565507
0.562862
0.559463
0.556040
0.815856
0.799567
0.769812
0.736488
0.703503
0.673959
0.648802
0.632487
0.622987
0.617656
0.614386
0.613024
0.612750
0.611654
0.609353
0.607188
0.605285
0.602328
0.598356
0.595342
0.593686
0.590521
0.586588
0.854220
0.836962
0.803319
0.768724
0.735089
0.703463
0.674619
0.655641
0.644409
0.638153
0.634469
0.633066
0.632706
0.631723
0.629852
0.628103
0.629215
0.626578
0.620604
0.618751
0.623521
0.620679
0.610964
0.876726
0.859087
0.824683
0.788956
0.753886
0.720803
0.690577
0.670341
0.658080
0.651193
0.647215
0.645661
0.645205
0.644185
0.642370
0.640789
0.642197
0.639842
0.634146
0.632700
0.637960
0.635440
0.625814
0.885666
0.868280
0.836490
0.799802
0.762458
0.728552
0.699229
0.679143
0.666470
0.659283
0.655256
0.653551
0.653183
0.652035
0.649864
0.648313
0.647430
0.645297
0.642036
0.640175
0.640094
0.637844
0.634009
0.892085
0.874685
0.842999
0.805744
0.767469
0.733267
0.704349
0.684442
0.671681
0.664379
0.660315
0.658605
0.658959
0.657725
0.654818
0.653685
0.653722
0.651861
0.648199
0.646329
0.646551
0.644518
0.640701
0.895394
0.877904
0.846151
0.808836
0.770794
0.736598
0.707421
0.687497
0.674801
0.667541
0.663814
0.662986
0.669929
0.668716
0.659540
0.658559
0.661347
0.659742
0.653791
0.652251
0.657170
0.655292
0.646984
0.894955
0.877493
0.845779
0.808558
0.770664
0.736616
0.707580
0.687810
0.675253
0.668106
0.664477
0.663756
0.670859
0.669650
0.660336
0.659315
0.662133
0.660626
0.654807
0.653394
0.658430
0.656685
0.648490
0.891038
0.873665
0.841917
0.804902
0.767182
0.733377
0.704680
0.685167
0.672783
0.665802
0.662089
0.660842
0.662129
0.660910
0.657138
0.655744
0.655711
0.654118
0.650927
0.649401
0.649796
0.648157
0.644856
0.884486
0.866994
0.834714
0.798328
0.762071
0.728675
0.699237
0.679531
0.667301
0.660581
0.657261
0.656821
0.659268
0.658170
0.653339
0.650867
0.649601
0.647859
0.645432
0.644052
0.644085
0.642470
0.639610
0.877024
0.858873
0.822244
0.786870
0.756194
0.723532
0.689639
0.669171
0.657016
0.650648
0.648118
0.649729
0.659144
0.658243
0.646763
0.642363
0.640137
0.638240
0.636121
0.635308
0.636787
0.635164
0.630930
0.851031
0.833370
0.797688
0.763635
0.734494
0.703163
0.670283
0.650608
0.639072
0.633105
0.630828
0.632680
0.642326
0.641597
0.630186
0.625757
0.623434
0.621537
0.619497
0.618674
0.620083
0.618440
0.614238
0.802349
0.786275
0.756794
0.724455
0.693233
0.663922
0.637410
0.620116
0.610071
0.604571
0.601731
0.601978
0.604864
0.604213
0.599682
0.596940
0.595112
0.593355
0.591412
0.590098
0.589785
0.588134
0.585594
0.745988
0.730821
0.703373
0.673300
0.644793
0.617968
0.593544
0.578014
0.569609
0.564683
0.561419
0.561229
0.562964
0.562310
0.558889
0.556504
0.554767
0.553144
0.551455
0.550318
0.549971
0.548366
0.545988
0.675351
0.660636
0.633555
0.606614
0.585555
0.561624
0.535478
0.521260
0.520116
0.515842
0.506657
0.506423
0.509044
0.508345
0.503697
0.500863
0.499063
0.497584
0.496269
0.495822
0.497368
0.495853
0.491857
0.588886
0.575067
0.549757
0.525242
0.507104
0.486203
0.462859
0.450787
0.450842
0.447360
0.438738
0.438556
0.441117
0.440452
0.435979
0.433363
0.431766
0.430469
0.429311
0.428982
0.430619
0.429179
0.425233
0.490687
0.478253
0.456485
0.433534
0.413253
0.395303
0.379715
0.370627
0.366424
0.363798
0.361548
0.361283
0.362182
0.361640
0.359407
0.357827
0.356728
0.355645
0.354439
0.353595
0.353276
0.351885
0.349889
0.408706
0.397136
0.377157
0.355718
0.336313
0.320751
0.308773
0.301824
0.298381
0.296426
0.294976
0.294646
0.294895
0.294476
0.293222
0.292225
0.291457
0.290559
0.289402
0.288372
0.287495
0.286158
0.284771
0.358764
0.347565
0.328415
0.307840
0.289226
0.275041
0.264879
0.259060
0.256074
0.254503
0.253520
0.253234
0.253314
0.252979
0.252116
0.251372
0.250785
0.249999
0.248897
0.247836
0.246778
0.245479
0.244328
0.594302
0.579478
0.553069
0.523609
0.495701
0.473870
0.458473
0.450270
0.446378
0.443841
0.441230
0.439202
0.437985
0.436446
0.434360
0.432780
0.431202
0.428814
0.425332
0.421666
0.418083
0.414683
0.412178
0.621492
0.606566
0.579602
0.550319
0.522887
0.500704
0.484210
0.475473
0.471611
0.468964
0.466026
0.464076
0.463603
0.462000
0.458991
0.457038
0.455446
0.452897
0.449115
0.445513
0.442309
0.438900
0.436018
0.673768
0.658119
0.626419
0.596798
0.570087
0.546968
0.527777
0.517742
0.513853
0.510906
0.507347
0.505925
0.509322
0.507685
0.500676
0.497895
0.496892
0.494105
0.489162
0.485669
0.484045
0.480631
0.476146
0.725890
0.709985
0.677666
0.647128
0.619074
0.594274
0.573241
0.561583
0.556530
0.553046
0.549444
0.548223
0.551853
0.550337
0.543279
0.540341
0.539152
0.536214
0.531187
0.527711
0.526185
0.522804
0.518262
0.771127
0.755417
0.726570
0.694728
0.663635
0.636530
0.614251
0.600659
0.593376
0.589102
0.585900
0.584467
0.584674
0.583405
0.580282
0.577951
0.576031
0.573092
0.569019
0.565614
0.563118
0.559827
0.556459
0.814195
0.797947
0.768239
0.734881
0.701840
0.672332
0.647339
0.631246
0.621955
0.616770
0.613582
0.612261
0.612028
0.611012
0.608852
0.606869
0.605158
0.602360
0.598504
0.595573
0.593991
0.590890
0.586993
0.852585
0.835394
0.801847
0.767257
0.733607
0.702017
0.673298
0.654524
0.643485
0.637385
0.633811
0.632475
0.632174
0.631308
0.629629
0.628091
0.629410
0.626887
0.620926
0.619063
0.623835
0.621006
0.611292
0.875201
0.857644
0.823363
0.787682
0.752634
0.719595
0.689462
0.669387
0.657286
0.650549
0.646694
0.645233
0.644859
0.643980
0.642364
0.640984
0.642565
0.640280
0.634534
0.633005
0.638198
0.635644
0.625994
0.884361
0.867050
0.835385
0.798797
0.761538
0.727686
0.698408
0.678408
0.665844
0.658773
0.654861
0.653267
0.653016
0.652006
0.649994
0.648595
0.647816
0.645703
0.642372
0.640388
0.640190
0.637862
0.633990
0.890900
0.873591
0.842081
0.805041
0.766979
0.732859
0.703899
0.683972
0.671240
0.664004
0.660029
0.658424
0.658899
0.657786
0.654993
0.653955
0.654034
0.652162
0.648426
0.646423
0.646506
0.644369
0.640497
0.894227
0.876862
0.845367
0.808404
0.770732
0.736661
0.707359
0.687318
0.674571
0.667316
0.663629
0.662870
0.669911
0.668790
0.659681
0.658745
0.661499
0.659876
0.653909
0.652253
0.657036
0.655047
0.646678
0.893788
0.876473
0.845051
0.808231
0.770760
0.736888
0.707755
0.687870
0.675234
0.668045
0.664386
0.663661
0.670797
0.669646
0.660381
0.659407
0.662199
0.660697
0.654889
0.653381
0.658291
0.656451
0.648205
0.889922
0.872687
0.841206
0.804544
0.767194
0.733605
0.704948
0.685420
0.672995
0.665929
0.662091
0.660735
0.661960
0.660749
0.657040
0.655735
0.655771
0.654224
0.651030
0.649427
0.649714
0.648002
0.644677
0.883455
0.866091
0.834056
0.797963
0.762013
0.728866
0.699595
0.679980
0.667758
0.660913
0.657361
0.656689
0.658964
0.657818
0.653059
0.650717
0.649583
0.647928
0.645519
0.644081
0.644014
0.642357
0.639517
0.876104
0.858083
0.821701
0.786581
0.756161
0.723767
0.690130
0.669833
0.657753
0.651224
0.648328
0.649583
0.658713
0.657708
0.646296
0.642049
0.639989
0.638205
0.636111
0.635238
0.636591
0.634950
0.630797
0.850360
0.832820
0.797362
0.763529
0.734609
0.703540
0.670932
0.651442
0.639975
0.633820
0.631124
0.632556
0.641856
0.640975
0.629592
0.625291
0.623118
0.621334
0.619322
0.618452
0.619750
0.618102
0.613982
0.802051
0.786068
0.756757
0.724602
0.693580
0.664499
0.638219
0.621074
0.611045
0.605337
0.602100
0.601934
0.604480
0.603636
0.599055
0.596372
0.594653
0.592974
0.591046
0.589713
0.589358
0.587692
0.585163
0.745988
0.730895
0.703585
0.673665
0.645325
0.618690
0.594462
0.579061
0.570664
0.565529
0.561877
0.561299
0.562730
0.561859
0.558308
0.555911
0.554232
0.552638
0.550925
0.549769
0.549417
0.547775
0.545342
0.675552
0.660901
0.633942
0.607117
0.586176
0.562388
0.536410
0.522317
0.521232
0.516766
0.507176
0.506593
0.508978
0.508067
0.503221
0.500322
0.498561
0.497063
0.495652
0.495170
0.496747
0.495170
0.491037
0.589248
0.575476
0.550248
0.525799
0.507717
0.486905
0.463676
0.451695
0.451797
0.448153
0.439176
0.438697
0.441067
0.440228
0.435569
0.432877
0.431287
0.429941
0.428652
0.428253
0.429889
0.428372
0.424277
0.491187
0.478763
0.457013
0.434072
0.413793
0.395861
0.380308
0.371248
0.367031
0.364271
0.361776
0.361283
0.362029
0.361370
0.359035
0.357407
0.356286
0.355133
0.353803
0.352853
0.352462
0.350980
0.348887
0.409244
0.397659
0.377655
0.356177
0.336728
0.321126
0.309118
0.302149
0.298670
0.296613
0.295003
0.294527
0.294683
0.294215
0.292933
0.291926
0.291137
0.290168
0.288893
0.287739
0.286760
0.285335
0.283883
0.359294
0.348068
0.328869
0.308230
0.289541
0.275282
0.265056
0.259189
0.256156
0.254511
0.253425
0.253051
0.253087
0.252750
0.251907
0.251178
0.250576
0.249727
0.248514
0.247327
0.246159
0.244779
0.243582
0.592429
0.577545
0.551168
0.521251
0.492666
0.470515
0.455201
0.446993
0.443030
0.440472
0.437904
0.435890
0.434460
0.432926
0.431083
0.429591
0.428102
0.426023
0.423062
0.419811
0.416495
0.413389
0.411182
0.618547
0.603675
0.577234
0.547411
0.518924
0.496425
0.480434
0.471881
0.467967
0.465331
0.462508
0.460533
0.459457
0.457868
0.455506
0.453682
0.452022
0.449781
0.446681
0.443488
0.440368
0.437257
0.434866
0.665130
0.650083
0.622748
0.592735
0.564163
0.540745
0.523148
0.513705
0.509997
0.507103
0.503480
0.501689
0.501814
0.500197
0.496473
0.494074
0.492276
0.489803
0.486359
0.483246
0.480640
0.477531
0.474640
0.717009
0.701744
0.673880
0.643000
0.613135
0.588067
0.568663
0.557657
0.552855
0.549435
0.545739
0.544132
0.544490
0.543004
0.539261
0.536741
0.534778
0.532147
0.528590
0.525447
0.522875
0.519780
0.516866
0.767415
0.751872
0.723842
0.691526
0.659345
0.632029
0.610542
0.597365
0.590186
0.585977
0.582872
0.581384
0.580977
0.579766
0.577387
0.575272
0.573241
0.570587
0.567165
0.563965
0.561092
0.558046
0.555499
0.810775
0.794700
0.765653
0.731874
0.697840
0.668196
0.644059
0.628481
0.619394
0.614284
0.611129
0.609769
0.609316
0.608375
0.606589
0.604815
0.603005
0.600448
0.597087
0.594058
0.591532
0.588606
0.585925
0.845877
0.829187
0.798742
0.763833
0.728833
0.697180
0.669993
0.652127
0.641431
0.635439
0.631898
0.630502
0.630113
0.629323
0.627815
0.626340
0.625334
0.622967
0.619305
0.616738
0.615561
0.612821
0.609139
0.868543
0.851528
0.820436
0.784589
0.748379
0.715351
0.686718
0.667538
0.655790
0.649145
0.645283
0.643731
0.643247
0.642437
0.640998
0.639660
0.638855
0.636666
0.633165
0.630829
0.629928
0.627389
0.623788
0.881358
0.864339
0.833425
0.796905
0.759260
0.725508
0.696939
0.677373
0.665021
0.657969
0.653924
0.652155
0.651458
0.650500
0.648996
0.647727
0.646628
0.644589
0.641615
0.639218
0.637532
0.635177
0.632674
0.888336
0.871352
0.840532
0.803941
0.766057
0.732122
0.703450
0.683680
0.671091
0.663788
0.659483
0.657483
0.656721
0.655598
0.653919
0.652889
0.652294
0.650442
0.647329
0.644997
0.643540
0.641346
0.638873
0.891503
0.874571
0.843915
0.807680
0.770349
0.736556
0.707596
0.687688
0.675188
0.667757
0.663128
0.661065
0.661286
0.660050
0.657279
0.656543
0.657092
0.655444
0.651607
0.649446
0.649177
0.647121
0.643682
0.890998
0.874134
0.843603
0.807555
0.770464
0.736935
0.708238
0.688544
0.676178
0.668766
0.664059
0.661898
0.662047
0.660721
0.657852
0.657102
0.657714
0.656197
0.652532
0.650546
0.650436
0.648524
0.645183
0.886998
0.870172
0.839632
0.803539
0.766339
0.733142
0.705213
0.686058
0.673888
0.666623
0.662059
0.659812
0.658974
0.657584
0.655469
0.654340
0.653879
0.652398
0.649812
0.647976
0.646973
0.645198
0.643043
0.879539
0.862665
0.831993
0.796120
0.759482
0.726772
0.699196
0.680504
0.668805
0.661760
0.657254
0.655261
0.654893
0.653532
0.650918
0.649298
0.648333
0.646847
0.644670
0.642997
0.641952
0.640259
0.638313
0.866413
0.849453
0.818151
0.783020
0.748180
0.716286
0.688450
0.670142
0.659340
0.652586
0.647890
0.646455
0.647856
0.646581
0.642283
0.640012
0.638777
0.637259
0.635188
0.633748
0.633400
0.631735
0.629171
0.840848
0.824352
0.793943
0.760022
0.726576
0.695983
0.669246
0.651788
0.641600
0.635214
0.630725
0.629458
0.631025
0.629847
0.625547
0.623220
0.621908
0.620370
0.618326
0.616879
0.616498
0.614818
0.612261
0.798452
0.782943
0.754948
0.722753
0.690510
0.661810
0.637645
0.621614
0.611946
0.606043
0.602102
0.600619
0.600754
0.599636
0.596910
0.595000
0.593686
0.592137
0.590142
0.588522
0.587421
0.585703
0.583791
0.743008
0.728363
0.702087
0.672165
0.642562
0.616249
0.594024
0.579515
0.570970
0.565684
0.561973
0.560584
0.560638
0.559531
0.556909
0.554956
0.553597
0.552025
0.550051
0.548506
0.547466
0.545722
0.543732
0.670654
0.656698
0.631841
0.604635
0.579386
0.555851
0.534718
0.521802
0.515667
0.511132
0.506676
0.505586
0.506466
0.505380
0.501926
0.499666
0.498448
0.496889
0.494802
0.493535
0.493511
0.491774
0.488824
0.584628
0.571519
0.548349
0.523503
0.501062
0.480416
0.461929
0.451030
0.446230
0.442538
0.438599
0.437721
0.438705
0.437741
0.434459
0.432363
0.431279
0.429828
0.427823
0.426608
0.426605
0.424908
0.422005
0.489566
0.477441
0.456319
0.433316
0.411969
0.394098
0.379801
0.371197
0.366674
0.363844
0.361600
0.360814
0.361019
0.360288
0.358377
0.356955
0.355987
0.354733
0.353031
0.351639
0.350619
0.348991
0.347197
0.408837
0.397353
0.377544
0.356015
0.336166
0.320521
0.308859
0.302001
0.298368
0.296241
0.294679
0.294075
0.294064
0.293582
0.292441
0.291509
0.290769
0.289720
0.288226
0.286819
0.285537
0.284000
0.282608
0.359399
0.348189
0.329007
0.308289
0.289419
0.275059
0.264834
0.258943
0.255854
0.254142
0.252990
0.252560
0.252562
0.252251
0.251478
0.250796
0.250207
0.249296
0.247941
0.246582
0.245237
0.243766
0.242558
0.590995
0.575957
0.549271
0.518792
0.489511
0.466907
0.451436
0.443133
0.439177
0.436615
0.434055
0.432200
0.430969
0.429449
0.427446
0.425853
0.424407
0.422621
0.420166
0.417454
0.414627
0.411891
0.409894
0.616726
0.601736
0.575071
0.544589
0.515189
0.492235
0.476335
0.467908
0.464273
0.461660
0.458679
0.456884
0.456165
0.454590
0.451886
0.449843
0.448135
0.446187
0.443663
0.441043
0.438441
0.435713
0.433527
0.662190
0.647151
0.620117
0.589351
0.559459
0.535605
0.518646
0.509821
0.507332
0.504504
0.499965
0.498318
0.499040
0.497426
0.493035
0.490175
0.488083
0.485899
0.483231
0.480770
0.478723
0.476009
0.473319
0.713936
0.698712
0.671214
0.639625
0.608477
0.583002
0.564272
0.553931
0.550395
0.547033
0.542363
0.540857
0.541783
0.540310
0.535950
0.533019
0.530807
0.528475
0.525672
0.523141
0.521087
0.518373
0.515671
0.765212
0.749647
0.721562
0.688701
0.655688
0.628018
0.606778
0.593893
0.587120
0.582911
0.579503
0.578068
0.577962
0.576799
0.574196
0.572022
0.570082
0.567747
0.564798
0.562010
0.559482
0.556766
0.554471
0.808642
0.792587
0.763541
0.729395
0.694796
0.664904
0.640947
0.625618
0.616797
0.611658
0.608245
0.606795
0.606429
0.605553
0.603806
0.602213
0.600692
0.598440
0.595331
0.592465
0.589995
0.587315
0.584983
0.843288
0.826726
0.796618
0.761522
0.726253
0.694478
0.667471
0.650011
0.639730
0.633709
0.629758
0.628131
0.627783
0.627060
0.625637
0.624468
0.624037
0.621924
0.618103
0.615374
0.613694
0.611098
0.608090
0.865906
0.849082
0.818461
0.782632
0.746389
0.713352
0.684888
0.666105
0.654773
0.648087
0.643773
0.641938
0.641447
0.640696
0.639371
0.638354
0.638116
0.636124
0.632362
0.629736
0.628199
0.625721
0.622768
0.879119
0.862321
0.831826
0.795633
0.758226
0.724568
0.696041
0.676614
0.664485
0.657341
0.652890
0.650828
0.649996
0.649076
0.647759
0.646742
0.645910
0.644015
0.640988
0.638359
0.636294
0.633941
0.631752
0.886038
0.869393
0.839254
0.803496
0.766431
0.732703
0.703699
0.683788
0.671394
0.663917
0.659001
0.656583
0.655505
0.654368
0.652916
0.652034
0.651542
0.649767
0.646621
0.644008
0.642061
0.639816
0.637680
0.888934
0.872482
0.842839
0.807970
0.772074
0.738622
0.708997
0.688813
0.676885
0.669182
0.663275
0.660406
0.659524
0.658193
0.656207
0.655595
0.656095
0.654466
0.650624
0.648035
0.646787
0.644637
0.641935
0.888382
0.872006
0.842507
0.807850
0.772224
0.739109
0.709852
0.689968
0.678228
0.670513
0.664421
0.661334
0.660257
0.658780
0.656703
0.656083
0.656649
0.655151
0.651485
0.649085
0.648006
0.645985
0.643356
0.884535
0.868079
0.838297
0.803084
0.766729
0.733958
0.706091
0.687108
0.675381
0.667854
0.662273
0.659181
0.657551
0.655980
0.654213
0.653290
0.652960
0.651562
0.648967
0.646904
0.645463
0.643599
0.641688
0.876937
0.860362
0.830290
0.794755
0.758197
0.725944
0.699287
0.681450
0.670685
0.663411
0.657533
0.654308
0.652673
0.651079
0.649191
0.648084
0.647507
0.646192
0.643987
0.642189
0.640885
0.639132
0.637324
0.862850
0.846270
0.815954
0.780745
0.744997
0.713605
0.687905
0.671454
0.662998
0.656027
0.648594
0.645003
0.643751
0.642177
0.639800
0.638587
0.638110
0.636836
0.634612
0.632994
0.632395
0.630683
0.628273
0.837498
0.821359
0.791880
0.757789
0.723326
0.693205
0.668657
0.653104
0.645287
0.638693
0.631477
0.628078
0.627023
0.625536
0.623112
0.621822
0.621275
0.619964
0.617727
0.616101
0.615492
0.613757
0.611320
0.796391
0.781117
0.753554
0.721368
0.688812
0.660487
0.637493
0.622541
0.613936
0.607850
0.602570
0.599948
0.598969
0.597596
0.595422
0.593971
0.593119
0.591694
0.589510
0.587751
0.586520
0.584719
0.582779
0.741220
0.726829
0.701017
0.671285
0.641667
0.615661
0.594171
0.580419
0.572688
0.567270
0.562599
0.560605
0.560303
0.559000
0.556319
0.554516
0.553578
0.552017
0.549610
0.547809
0.546698
0.544824
0.542636
0.668522
0.654926
0.630814
0.603929
0.578694
0.555426
0.535000
0.522965
0.518260
0.513660
0.507808
0.506282
0.507369
0.506143
0.502181
0.499986
0.499650
0.498013
0.494827
0.493113
0.493388
0.491474
0.487829
0.582785
0.570013
0.547552
0.523002
0.500550
0.480084
0.462161
0.452013
0.448553
0.444822
0.439624
0.438470
0.439811
0.438762
0.434933
0.432854
0.432601
0.431041
0.427923
0.426242
0.426498
0.424619
0.421051
0.488762
0.476815
0.456013
0.433152
0.411788
0.393964
0.379878
0.371568
0.367486
0.364598
0.361889
0.361011
0.361399
0.360637
0.358469
0.357027
0.356325
0.354987
0.352804
0.351104
0.349983
0.348215
0.346224
0.408725
0.397303
0.377593
0.356077
0.336160
0.320459
0.308805
0.301996
0.298458
0.296257
0.294493
0.293838
0.293910
0.293439
0.292222
0.291311
0.290684
0.289591
0.287870
0.286273
0.284881
0.283248
0.281765
0.359627
0.348421
0.329232
0.308455
0.289479
0.275010
0.264702
0.258759
0.255637
0.253845
0.252584
0.252119
0.252164
0.251888
0.251128
0.250496
0.249973
0.249043
0.247572
0.246085
0.244641
0.243102
0.241852
0.589593
0.574380
0.547354
0.516359
0.486464
0.463391
0.447668
0.439298
0.435871
0.433366
0.430427
0.428842
0.428178
0.426721
0.424240
0.422404
0.420927
0.419367
0.417372
0.415216
0.413011
0.410626
0.408700
0.615153
0.600000
0.573020
0.541971
0.511860
0.488435
0.472452
0.464286
0.462120
0.459579
0.455389
0.453890
0.454411
0.452881
0.448931
0.446334
0.444492
0.442774
0.440773
0.438816
0.437080
0.434727
0.432419
0.660121
0.644967
0.617850
0.586472
0.555735
0.531455
0.515056
0.507568
0.515838
0.513120
0.498369
0.496835
0.500483
0.498859
0.491027
0.486795
0.484278
0.482310
0.480316
0.478789
0.478545
0.476232
0.472564
0.711817
0.696505
0.668966
0.636809
0.604866
0.578982
0.560808
0.551828
0.559215
0.555929
0.540820
0.539348
0.543084
0.541602
0.533909
0.529662
0.527093
0.524999
0.522843
0.521220
0.520943
0.518623
0.514945
0.763510
0.747856
0.719589
0.686323
0.652911
0.624835
0.603365
0.590792
0.585585
0.581356
0.576447
0.575107
0.576127
0.575011
0.571280
0.568721
0.567024
0.564974
0.562273
0.560047
0.558355
0.555975
0.553475
0.807112
0.790995
0.761808
0.727515
0.693138
0.662932
0.638266
0.622943
0.614879
0.609660
0.605336
0.603778
0.603835
0.603018
0.600938
0.599432
0.598754
0.596788
0.593384
0.590856
0.589060
0.586631
0.584062
0.841959
0.825353
0.795282
0.760552
0.728617
0.696654
0.666115
0.648415
0.638780
0.632647
0.627671
0.625742
0.625829
0.625169
0.623581
0.622987
0.627668
0.625808
0.617399
0.614633
0.613976
0.611521
0.607544
0.864455
0.847643
0.817186
0.781920
0.749249
0.716144
0.684132
0.665097
0.654393
0.647590
0.642241
0.640051
0.639914
0.639225
0.637810
0.637419
0.642336
0.640542
0.632038
0.629228
0.628571
0.626147
0.622196
0.877278
0.860598
0.830365
0.794696
0.758350
0.724730
0.695315
0.675744
0.664014
0.656742
0.651556
0.649172
0.648393
0.647525
0.646250
0.645552
0.645800
0.644034
0.640167
0.637414
0.635574
0.633210
0.630699
0.883895
0.867489
0.837921
0.803116
0.767405
0.733832
0.703860
0.683649
0.671875
0.664211
0.658174
0.655306
0.654203
0.653101
0.651710
0.651161
0.651635
0.649923
0.645910
0.642995
0.641086
0.638759
0.636341
0.886560
0.870471
0.841735
0.808450
0.774793
0.741661
0.710556
0.690108
0.680903
0.672925
0.663518
0.659687
0.658788
0.657451
0.655402
0.655365
0.659608
0.657999
0.650438
0.647268
0.646335
0.644031
0.640539
0.885938
0.869928
0.841344
0.808276
0.774890
0.742157
0.711538
0.691482
0.682555
0.674543
0.664831
0.660686
0.659510
0.657995
0.655866
0.655832
0.660142
0.658664
0.651276
0.648283
0.647506
0.645307
0.641864
0.882231
0.866018
0.836781
0.802492
0.767311
0.734886
0.706621
0.687731
0.677179
0.669407
0.662075
0.658163
0.656166
0.654529
0.652905
0.652372
0.652878
0.651542
0.648228
0.645843
0.644506
0.642487
0.640132
0.874796
0.858355
0.828531
0.793349
0.757197
0.725304
0.699119
0.682177
0.673532
0.666053
0.657643
0.653176
0.650797
0.649086
0.647565
0.646962
0.647144
0.645960
0.643295
0.641328
0.640368
0.638482
0.636068
0.862151
0.845626
0.814134
0.778888
0.742889
0.711929
0.687763
0.673774
0.672400
0.665243
0.650378
0.644145
0.641231
0.639450
0.637927
0.637556
0.638200
0.637131
0.634409
0.632828
0.635099
0.633262
0.627753
0.837064
0.820955
0.790258
0.756042
0.721245
0.691518
0.668520
0.655461
0.654782
0.648003
0.633318
0.627308
0.624652
0.622960
0.621330
0.620857
0.621446
0.620340
0.617588
0.616012
0.618308
0.616448
0.610876
0.795093
0.779863
0.752344
0.720213
0.687846
0.659776
0.637300
0.623421
0.617326
0.611059
0.602988
0.599244
0.597877
0.596390
0.594224
0.593160
0.593119
0.591822
0.589127
0.587276
0.586886
0.584949
0.581911
0.740296
0.725960
0.700266
0.670877
0.642244
0.616417
0.594503
0.581350
0.575968
0.570404
0.563199
0.560688
0.560994
0.559635
0.556121
0.554374
0.554489
0.552976
0.549597
0.547666
0.547817
0.545782
0.542018
0.668015
0.654487
0.630692
0.604818
0.583239
0.560168
0.536948
0.525808
0.529789
0.525091
0.510522
0.508282
0.512982
0.511723
0.503810
0.501481
0.504762
0.503112
0.496412
0.494700
0.503915
0.501802
0.488755
0.582601
0.569879
0.547692
0.524113
0.505348
0.485008
0.464113
0.454726
0.459776
0.455973
0.442273
0.440580
0.445666
0.444620
0.436792
0.434518
0.437849
0.436261
0.429617
0.427924
0.436865
0.434804
0.422112
0.488727
0.476796
0.456059
0.433477
0.413027
0.395173
0.380268
0.372108
0.369616
0.366644
0.362259
0.361360
0.362758
0.362045
0.358901
0.357362
0.357520
0.356186
0.353104
0.351279
0.351185
0.349305
0.346046
0.408869
0.397438
0.377719
0.356235
0.336517
0.320715
0.308731
0.301886
0.298788
0.296484
0.294114
0.293443
0.293896
0.293482
0.291974
0.291106
0.290848
0.289802
0.287784
0.286110
0.285086
0.283393
0.281413
0.359917
0.348683
0.329439
0.308597
0.289565
0.274964
0.264466
0.258416
0.255279
0.253376
0.251922
0.251426
0.251583
0.251364
0.250598
0.250066
0.249730
0.248873
0.247342
0.245817
0.244402
0.242841
0.241510
0.588089
0.572721
0.545401
0.513999
0.483625
0.460082
0.443931
0.435221
0.431630
0.429210
0.426572
0.425368
0.425037
0.423784
0.421386
0.419579
0.418165
0.416755
0.415023
0.413200
0.411330
0.409181
0.407362
0.613583
0.598282
0.571013
0.539536
0.508899
0.484968
0.468535
0.459998
0.457632
0.455144
0.451231
0.450103
0.450954
0.449638
0.445797
0.443265
0.441527
0.439992
0.438274
0.436673
0.435312
0.433210
0.431001
0.658427
0.643143
0.615770
0.583946
0.552620
0.527798
0.510949
0.503069
0.511097
0.508385
0.493869
0.492668
0.496626
0.495223
0.487530
0.483410
0.481054
0.479311
0.477626
0.476490
0.476686
0.474642
0.471036
0.710062
0.694643
0.666882
0.634306
0.601788
0.575370
0.556747
0.547374
0.554505
0.551184
0.536235
0.535023
0.539016
0.537737
0.530190
0.526080
0.523693
0.521848
0.520009
0.518775
0.518931
0.516882
0.513264
0.761736
0.746003
0.717558
0.683964
0.650095
0.621546
0.599648
0.586722
0.581297
0.576996
0.572144
0.570958
0.572160
0.571197
0.567585
0.565152
0.563630
0.561811
0.559400
0.557515
0.556178
0.554036
0.551623
0.805191
0.789044
0.759774
0.725282
0.690591
0.660028
0.635026
0.619456
0.611261
0.605958
0.601580
0.600054
0.600209
0.599488
0.597486
0.596081
0.595547
0.593771
0.590608
0.588354
0.586834
0.584588
0.582091
0.839789
0.823207
0.793162
0.758357
0.726256
0.694066
0.663311
0.645500
0.635857
0.629652
0.624523
0.622531
0.622675
0.622068
0.620498
0.619972
0.624745
0.623020
0.614784
0.612206
0.611727
0.609387
0.605450
0.862091
0.845328
0.814939
0.779661
0.746910
0.713676
0.681543
0.662482
0.651828
0.644982
0.639477
0.637205
0.637107
0.636469
0.635066
0.634725
0.639690
0.637970
0.629548
0.626815
0.626221
0.623838
0.619894
0.874827
0.858173
0.827972
0.792296
0.755900
0.722202
0.692718
0.673145
0.661463
0.654176
0.648907
0.646490
0.645754
0.644958
0.643744
0.643094
0.643365
0.641602
0.637714
0.634910
0.633010
0.630604
0.628072
0.881344
0.864938
0.835366
0.800544
0.764804
0.731184
0.701170
0.680969
0.669245
0.661589
0.655521
0.652671
0.651640
0.650640
0.649340
0.648834
0.649291
0.647526
0.643413
0.640332
0.638234
0.635793
0.633348
0.883898
0.867796
0.839033
0.805736
0.772084
0.738938
0.707806
0.687379
0.678235
0.670270
0.660834
0.657034
0.656193
0.654982
0.653078
0.653087
0.657289
0.655596
0.647886
0.644463
0.643233
0.640762
0.637245
0.883147
0.867135
0.838541
0.805478
0.772120
0.739407
0.708789
0.688753
0.679863
0.671852
0.662108
0.658001
0.656892
0.655524
0.653569
0.653613
0.657909
0.656352
0.648790
0.645506
0.644392
0.641998
0.638512
0.879340
0.863147
0.833941
0.799681
0.764529
0.732145
0.703921
0.685043
0.674476
0.666667
0.659315
0.655457
0.653574
0.652101
0.650660
0.650275
0.650862
0.649482
0.645976
0.643307
0.641664
0.639435
0.636991
0.871880
0.855487
0.825736
0.790593
0.754445
0.722604
0.696500
0.679562
0.670854
0.663300
0.654864
0.650457
0.648203
0.646675
0.645386
0.645023
0.645417
0.644241
0.641364
0.639129
0.637905
0.635809
0.633267
0.859302
0.842849
0.811466
0.776244
0.740175
0.709255
0.685221
0.671231
0.669757
0.662491
0.647580
0.641399
0.638587
0.637014
0.635808
0.635787
0.636798
0.635791
0.632811
0.630961
0.632994
0.630950
0.625295
0.834489
0.818456
0.787864
0.753657
0.718758
0.689035
0.666121
0.653012
0.652186
0.645265
0.630505
0.624529
0.621971
0.620503
0.619217
0.619130
0.620129
0.619127
0.616148
0.614331
0.616412
0.614359
0.608639
0.792968
0.777788
0.750338
0.718214
0.685771
0.657640
0.635112
0.621100
0.614821
0.608372
0.600186
0.596455
0.595217
0.593955
0.592095
0.591386
0.591692
0.590518
0.587701
0.585670
0.585101
0.582984
0.579801
0.738571
0.724267
0.698621
0.669227
0.640507
0.614560
0.592497
0.579159
0.573591
0.567830
0.560469
0.557950
0.558389
0.557260
0.554045
0.552631
0.553058
0.551679
0.548239
0.546170
0.546176
0.543979
0.540075
0.666615
0.653114
0.629355
0.603456
0.581739
0.558502
0.535106
0.523769
0.527603
0.522715
0.507952
0.505689
0.510521
0.509496
0.501880
0.499873
0.503456
0.501951
0.495221
0.493414
0.502548
0.500299
0.487096
0.581547
0.568835
0.546649
0.523006
0.504068
0.483533
0.462430
0.452832
0.457733
0.453761
0.439887
0.438180
0.443394
0.442579
0.435035
0.433066
0.436684
0.435259
0.428617
0.426863
0.435753
0.433598
0.420780
0.488068
0.476108
0.455312
0.432617
0.411992
0.393922
0.378772
0.370383
0.367714
0.364582
0.360076
0.359181
0.360699
0.360183
0.357291
0.356036
0.356467
0.355305
0.352269
0.350421
0.350291
0.348360
0.345048
0.408509
0.397026
0.377208
0.355580
0.335677
0.319665
0.307451
0.300388
0.297104
0.294649
0.292177
0.291495
0.292026
0.291760
0.290465
0.289859
0.289863
0.289005
0.287076
0.285427
0.284410
0.282718
0.280732
0.359720
0.348427
0.329070
0.308074
0.288859
0.274061
0.263354
0.257100
0.253779
0.251727
0.250172
0.249643
0.249838
0.249726
0.249142
0.248852
0.248770
0.248112
0.246701
0.245238
0.243866
0.242341
0.241033
0.586218
0.570736
0.543198
0.511506
0.480749
0.456746
0.440008
0.430703
0.426265
0.423947
0.422275
0.421558
0.421340
0.420442
0.418723
0.417254
0.416037
0.414718
0.413052
0.411331
0.409543
0.407500
0.405794
0.611674
0.596265
0.568789
0.537024
0.505982
0.481530
0.464352
0.454868
0.450678
0.448222
0.446051
0.445363
0.445643
0.444723
0.442391
0.440584
0.439237
0.437848
0.436165
0.434616
0.433209
0.431218
0.429248
0.656435
0.641056
0.613505
0.581397
0.549622
0.524176
0.506057
0.496192
0.493242
0.490447
0.486409
0.485733
0.487371
0.486429
0.482516
0.480059
0.478536
0.477030
0.475251
0.474005
0.473484
0.471550
0.468830
0.707967
0.692470
0.664565
0.631729
0.598760
0.571721
0.551846
0.540486
0.536477
0.533023
0.528625
0.527869
0.529561
0.528699
0.524828
0.522364
0.520794
0.519190
0.517290
0.515968
0.515428
0.513484
0.510740
0.759413
0.743647
0.715128
0.681318
0.646917
0.617886
0.595476
0.581653
0.574351
0.569951
0.566651
0.565662
0.566120
0.565417
0.563175
0.561401
0.560006
0.558345
0.556248
0.554478
0.553077
0.551041
0.548916
0.802385
0.786286
0.757099
0.722417
0.686923
0.656022
0.631138
0.615197
0.606133
0.600766
0.597097
0.595701
0.595675
0.595079
0.593509
0.592216
0.591121
0.589422
0.587020
0.584963
0.583331
0.581176
0.579021
0.836118
0.819693
0.789894
0.754680
0.719097
0.686707
0.659054
0.641419
0.631440
0.625222
0.620562
0.618685
0.618807
0.618225
0.616490
0.615472
0.615207
0.613471
0.610215
0.608039
0.606749
0.604473
0.601710
0.858206
0.841572
0.811373
0.775617
0.739322
0.705948
0.677106
0.658393
0.647547
0.640741
0.635700
0.633562
0.633495
0.632865
0.631206
0.630281
0.630076
0.628265
0.624797
0.622391
0.620898
0.618508
0.615709
0.871396
0.854700
0.824369
0.788209
0.750719
0.716859
0.688165
0.668830
0.656990
0.649816
0.645012
0.642801
0.642111
0.641392
0.640212
0.639312
0.638516
0.636600
0.633477
0.630672
0.628379
0.625873
0.623623
0.878150
0.861512
0.831375
0.795592
0.758490
0.724639
0.695520
0.675700
0.663564
0.656126
0.651037
0.648625
0.647714
0.646874
0.645720
0.644933
0.644343
0.642372
0.638900
0.635745
0.633142
0.630533
0.628347
0.880890
0.864383
0.834581
0.799682
0.763872
0.730382
0.700645
0.680578
0.668979
0.661323
0.655175
0.652309
0.651278
0.650314
0.649068
0.648583
0.649103
0.647177
0.642683
0.639273
0.636975
0.634298
0.631604
0.879981
0.863571
0.833950
0.799311
0.763828
0.730764
0.701476
0.681707
0.670225
0.662508
0.656182
0.653132
0.651948
0.650899
0.649656
0.649271
0.649959
0.648179
0.643778
0.640446
0.638208
0.635569
0.632888
0.875667
0.859266
0.829564
0.794424
0.758131
0.725481
0.697775
0.678875
0.667170
0.659553
0.653888
0.650955
0.649614
0.648546
0.647427
0.646958
0.646906
0.645350
0.642104
0.639136
0.636700
0.634185
0.632025
0.867851
0.851437
0.821606
0.786152
0.749498
0.717399
0.691108
0.673359
0.662458
0.654994
0.649059
0.646043
0.644749
0.643737
0.642676
0.642373
0.642580
0.641279
0.638278
0.635598
0.633457
0.631054
0.628850
0.853867
0.837544
0.807540
0.772326
0.736044
0.704775
0.679817
0.663512
0.654817
0.647560
0.640038
0.636621
0.635535
0.634626
0.633503
0.633557
0.634570
0.633480
0.630131
0.627568
0.626217
0.623865
0.620972
0.829335
0.813454
0.784286
0.750155
0.715077
0.684963
0.661020
0.645472
0.637289
0.630295
0.622893
0.619616
0.618726
0.617939
0.616838
0.616927
0.618008
0.617001
0.613736
0.611261
0.609993
0.607653
0.604717
0.789639
0.774547
0.747243
0.715061
0.682163
0.653670
0.630669
0.615409
0.606314
0.599713
0.594092
0.591532
0.590930
0.590247
0.589084
0.588779
0.589135
0.588076
0.585389
0.583048
0.581321
0.578973
0.576534
0.735691
0.721440
0.695836
0.666123
0.636185
0.609840
0.588029
0.573803
0.565615
0.559626
0.554422
0.552380
0.552463
0.551848
0.550100
0.549320
0.549397
0.548237
0.545584
0.543382
0.541934
0.539572
0.536861
0.664020
0.650555
0.626564
0.599649
0.573813
0.550082
0.529408
0.516934
0.511969
0.506810
0.500232
0.498542
0.500050
0.499506
0.496383
0.495172
0.495808
0.494601
0.491299
0.489362
0.489858
0.487534
0.482966
0.579344
0.566639
0.544197
0.519513
0.496384
0.475355
0.457068
0.446430
0.442726
0.438481
0.432597
0.431309
0.433071
0.432677
0.429640
0.428489
0.429165
0.428065
0.424931
0.423129
0.423692
0.421512
0.417122
0.486535
0.474528
0.453598
0.430453
0.408560
0.390108
0.375344
0.366406
0.361884
0.358524
0.355371
0.354470
0.355210
0.355022
0.353601
0.352998
0.353135
0.352295
0.350234
0.348480
0.347338
0.345411
0.343172
0.407447
0.395883
0.375893
0.353970
0.333502
0.317184
0.304861
0.297425
0.293368
0.290723
0.288629
0.287936
0.288252
0.288220
0.287639
0.287499
0.287666
0.287120
0.285656
0.284131
0.282789
0.281149
0.279609
0.358863
0.347483
0.327961
0.306736
0.287216
0.272167
0.261233
0.254695
0.251038
0.248813
0.247245
0.246688
0.246859
0.246907
0.246695
0.246778
0.247024
0.246676
0.245554
0.244245
0.242929
0.241490
0.240298
0.584128
0.568570
0.540899
0.509029
0.478018
0.453641
0.436425
0.426682
0.421976
0.419801
0.418628
0.418434
0.418617
0.418123
0.416827
0.415639
0.414619
0.413331
0.411608
0.409941
0.408344
0.406323
0.404470
0.609550
0.594076
0.566486
0.534563
0.503273
0.478414
0.460674
0.450612
0.445931
0.443569
0.441996
0.441780
0.442246
0.441757
0.440146
0.438842
0.437883
0.436572
0.434778
0.433350
0.432374
0.430407
0.428062
0.654241
0.638812
0.611175
0.578939
0.546926
0.521037
0.502236
0.491548
0.487521
0.484741
0.481684
0.481348
0.482761
0.482274
0.479603
0.478072
0.477314
0.475957
0.473936
0.472988
0.473514
0.471603
0.467918
0.705653
0.690124
0.662170
0.629245
0.596075
0.568606
0.548054
0.535887
0.530811
0.527327
0.523811
0.523291
0.524703
0.524238
0.521547
0.519982
0.519154
0.517695
0.515575
0.514584
0.515118
0.513191
0.509458
0.756876
0.741115
0.712621
0.678811
0.644319
0.614948
0.591988
0.577656
0.569939
0.565508
0.562480
0.561646
0.562094
0.561649
0.559943
0.558556
0.557451
0.555852
0.553719
0.552188
0.551347
0.549322
0.546706
0.799476
0.783446
0.754429
0.719920
0.684557
0.653444
0.628090
0.611893
0.602822
0.597429
0.593657
0.592277
0.592441
0.591950
0.590338
0.589025
0.587884
0.586168
0.583870
0.582126
0.580991
0.578838
0.576272
0.832680
0.816401
0.786972
0.752149
0.717003
0.684523
0.656386
0.638687
0.629198
0.622974
0.617781
0.615841
0.616689
0.616097
0.613483
0.612079
0.611200
0.609377
0.606631
0.604946
0.604305
0.602012
0.598712
0.854568
0.838035
0.808121
0.772658
0.736728
0.703294
0.674096
0.655452
0.645196
0.638438
0.632888
0.630707
0.631395
0.630747
0.628154
0.626768
0.625851
0.623873
0.620857
0.618852
0.617898
0.615430
0.612094
0.867987
0.851201
0.820722
0.784368
0.746730
0.712739
0.684006
0.664864
0.653346
0.646314
0.641471
0.639340
0.638940
0.638296
0.636874
0.635695
0.634531
0.632368
0.629190
0.626434
0.624280
0.621603
0.618976
0.875108
0.858137
0.827331
0.790743
0.752903
0.718813
0.689974
0.670515
0.658607
0.651421
0.646667
0.644558
0.643946
0.643303
0.642164
0.641199
0.640248
0.637976
0.634320
0.630974
0.628219
0.625357
0.622901
0.878361
0.861286
0.830268
0.794004
0.757023
0.723182
0.693895
0.674297
0.662711
0.655395
0.650031
0.647715
0.647059
0.646411
0.645379
0.644787
0.645086
0.642846
0.638006
0.634329
0.631967
0.628984
0.625818
0.877306
0.860328
0.829486
0.793465
0.756781
0.723330
0.694437
0.675034
0.663442
0.656064
0.650666
0.648338
0.647691
0.647068
0.646114
0.645714
0.646287
0.644213
0.639393
0.635713
0.633345
0.630364
0.627204
0.872243
0.855500
0.825067
0.789043
0.751878
0.718869
0.691269
0.672365
0.660392
0.653041
0.648302
0.646298
0.645807
0.645284
0.644413
0.644065
0.644043
0.642238
0.638485
0.635009
0.632171
0.629288
0.626845
0.863991
0.847440
0.817251
0.781383
0.744243
0.711777
0.685159
0.666834
0.655042
0.647773
0.643257
0.641668
0.641737
0.641417
0.640485
0.640470
0.641183
0.639691
0.635787
0.632423
0.629880
0.627087
0.624519
0.850412
0.834022
0.803505
0.768102
0.731521
0.699829
0.674142
0.656536
0.645523
0.638412
0.633684
0.632503
0.633595
0.633535
0.632230
0.632790
0.635103
0.633890
0.628933
0.625443
0.623646
0.620888
0.617584
0.826139
0.810228
0.780627
0.746401
0.711091
0.680524
0.655729
0.638754
0.628159
0.621223
0.616527
0.615418
0.616669
0.616748
0.615534
0.616218
0.618697
0.617668
0.612898
0.609590
0.607960
0.605254
0.601909
0.786497
0.771400
0.744020
0.711774
0.678633
0.649694
0.625973
0.609714
0.599427
0.592754
0.588271
0.586905
0.587514
0.587573
0.586780
0.587038
0.588165
0.587218
0.583969
0.581244
0.579376
0.576759
0.573956
0.733141
0.718849
0.693148
0.663330
0.633028
0.606235
0.583849
0.568831
0.559850
0.553672
0.548887
0.547298
0.547855
0.547859
0.546852
0.546678
0.547172
0.546251
0.543702
0.541539
0.540206
0.537677
0.534606
0.662206
0.648652
0.624349
0.597197
0.570450
0.546278
0.525573
0.512435
0.506555
0.501129
0.494876
0.493154
0.494461
0.494430
0.492447
0.491902
0.492483
0.491624
0.489190
0.487752
0.488813
0.486419
0.481299
0.577936
0.565116
0.542347
0.517419
0.493423
0.471976
0.453666
0.442432
0.437919
0.433401
0.427708
0.426241
0.427641
0.427675
0.425770
0.425265
0.425871
0.425156
0.422978
0.421752
0.422950
0.420765
0.415871
0.485226
0.473101
0.451981
0.428657
0.406444
0.387625
0.372425
0.362977
0.358032
0.354448
0.351228
0.350256
0.350928
0.351086
0.350379
0.350305
0.350724
0.350252
0.348681
0.347260
0.346420
0.344529
0.342124
0.406250
0.394573
0.374396
0.352280
0.331585
0.314981
0.302298
0.294495
0.290142
0.287316
0.285149
0.284450
0.284813
0.285025
0.284883
0.285169
0.285697
0.285506
0.284387
0.283099
0.281941
0.280381
0.278837
0.357704
0.346226
0.326536
0.305128
0.285419
0.270148
0.258945
0.252135
0.248244
0.245858
0.244206
0.243632
0.243848
0.244059
0.244152
0.244607
0.245236
0.245239
0.244415
0.243325
0.242181
0.240858
0.239719
0.581913
0.566298
0.538523
0.506522
0.475315
0.450648
0.433080
0.423091
0.418508
0.416493
0.415506
0.415779
0.416626
0.416503
0.415296
0.414306
0.413537
0.412253
0.410362
0.408800
0.407683
0.405646
0.403304
0.607305
0.591783
0.564109
0.532080
0.500613
0.475459
0.457358
0.447095
0.442861
0.440631
0.438878
0.439062
0.440453
0.440348
0.438594
0.437592
0.437136
0.435871
0.433798
0.432706
0.432993
0.431014
0.427434
0.651928
0.636465
0.608774
0.576468
0.544321
0.518149
0.499110
0.488561
0.487846
0.485167
0.479141
0.479090
0.484368
0.484261
0.478454
0.477191
0.479244
0.478000
0.473599
0.473624
0.478298
0.476382
0.468620
0.703224
0.687678
0.659704
0.626758
0.593526
0.565794
0.544983
0.532982
0.531285
0.527870
0.521250
0.520924
0.526199
0.526065
0.520122
0.518774
0.520774
0.519417
0.514873
0.514879
0.519550
0.517606
0.509797
0.754258
0.738508
0.710075
0.676381
0.642123
0.612532
0.589011
0.574545
0.567589
0.563194
0.559470
0.558743
0.560271
0.560050
0.557654
0.556407
0.555695
0.554102
0.551718
0.550655
0.551287
0.549218
0.545143
0.796590
0.780626
0.751829
0.717769
0.683380
0.652145
0.625726
0.609374
0.601219
0.595843
0.591157
0.589765
0.591230
0.590829
0.587977
0.586464
0.585384
0.583597
0.581180
0.579898
0.579919
0.577709
0.573995
0.829469
0.813328
0.784433
0.750774
0.720020
0.687536
0.655333
0.637432
0.631962
0.625753
0.616664
0.614820
0.622922
0.622304
0.612059
0.609675
0.608354
0.606392
0.603676
0.602800
0.604052
0.601693
0.596574
0.851192
0.834754
0.805289
0.770913
0.739336
0.705907
0.672689
0.653912
0.647734
0.641030
0.631613
0.629552
0.637526
0.636853
0.626587
0.624168
0.622741
0.620556
0.617488
0.616191
0.616996
0.614411
0.609282
0.864806
0.847923
0.817295
0.781125
0.744363
0.710267
0.680562
0.661457
0.650936
0.644038
0.638446
0.636354
0.637149
0.636593
0.634021
0.632512
0.631399
0.628957
0.625233
0.622598
0.621176
0.618283
0.614593
0.872464
0.855150
0.823637
0.786651
0.749006
0.714694
0.685263
0.665933
0.654799
0.647829
0.642729
0.640790
0.640897
0.640470
0.638972
0.637961
0.637520
0.634921
0.630173
0.626588
0.624358
0.621199
0.617665
0.878247
0.860526
0.826732
0.789790
0.753479
0.719336
0.688707
0.669228
0.659460
0.652403
0.645719
0.643577
0.643743
0.643442
0.642457
0.642357
0.649561
0.646998
0.634843
0.630752
0.631471
0.628124
0.620944
0.877108
0.859475
0.825815
0.789067
0.752969
0.719173
0.688916
0.669545
0.659652
0.652537
0.645969
0.643988
0.644313
0.644149
0.643338
0.643536
0.651160
0.648792
0.636555
0.632373
0.633019
0.629648
0.622475
0.869683
0.852535
0.820981
0.784327
0.746903
0.713523
0.685381
0.666325
0.654554
0.647446
0.643070
0.641857
0.642475
0.642526
0.641761
0.641761
0.642896
0.640834
0.635460
0.631368
0.628792
0.625516
0.622000
0.861403
0.844570
0.813199
0.776874
0.739371
0.706516
0.679391
0.660624
0.648509
0.641461
0.637862
0.637604
0.639479
0.639884
0.638782
0.639320
0.641677
0.639989
0.634048
0.629815
0.627356
0.624149
0.620596
0.855784
0.838735
0.800365
0.764218
0.727049
0.694915
0.668572
0.650187
0.638198
0.631300
0.628297
0.629259
0.634913
0.635752
0.632130
0.633698
0.640127
0.638793
0.629382
0.624537
0.624138
0.620928
0.615114
0.831677
0.815146
0.777820
0.742931
0.707082
0.676058
0.650529
0.632686
0.621066
0.614269
0.611193
0.612168
0.617964
0.618951
0.615453
0.617208
0.623895
0.622848
0.613736
0.609191
0.609081
0.605969
0.600091
0.784648
0.769382
0.741007
0.708576
0.675209
0.645840
0.621417
0.604468
0.593878
0.587197
0.583134
0.582897
0.585353
0.586159
0.585151
0.586110
0.588849
0.588014
0.583389
0.580220
0.579102
0.576214
0.572103
0.731643
0.717182
0.690700
0.660820
0.630447
0.603257
0.580140
0.564637
0.556248
0.549938
0.544347
0.543136
0.544941
0.545540
0.544430
0.544749
0.546132
0.545448
0.542569
0.540686
0.541055
0.538374
0.533396
0.664465
0.650513
0.622841
0.595552
0.568722
0.544228
0.523073
0.510131
0.509593
0.503960
0.492040
0.489846
0.494746
0.495153
0.490111
0.489824
0.491089
0.490591
0.488590
0.488624
0.501138
0.498696
0.482298
0.580404
0.567190
0.541163
0.516143
0.492154
0.470429
0.451655
0.440639
0.441486
0.436747
0.425319
0.423248
0.427980
0.428358
0.423464
0.423175
0.424419
0.424102
0.422458
0.422779
0.435217
0.433052
0.417211
0.484385
0.472088
0.450477
0.427145
0.405027
0.385940
0.370121
0.360380
0.356210
0.352438
0.348045
0.346928
0.348118
0.348562
0.347813
0.348061
0.348973
0.348857
0.347592
0.346787
0.347690
0.345859
0.341927
0.405063
0.393265
0.372799
0.350595
0.329859
0.313047
0.299975
0.291905
0.287682
0.284705
0.282098
0.281364
0.281971
0.282379
0.282364
0.282969
0.283899
0.284048
0.283233
0.282280
0.281851
0.280389
0.278342
0.356327
0.344758
0.324916
0.303394
0.283601
0.268177
0.256730
0.249717
0.245713
0.243193
0.241384
0.240776
0.241060
0.241392
0.241681
0.242441
0.243448
0.243786
0.243249
0.242414
0.241555
0.240361
0.239199
0.580017
0.564340
0.536453
0.504303
0.472907
0.448007
0.430178
0.419982
0.415320
0.413425
0.412733
0.413359
0.414533
0.414678
0.413668
0.412784
0.412048
0.410736
0.408787
0.407178
0.406033
0.403971
0.401605
0.605389
0.589810
0.562032
0.529861
0.498207
0.472808
0.454421
0.443915
0.439559
0.437431
0.435976
0.436503
0.438199
0.438368
0.436850
0.435987
0.435593
0.434308
0.432168
0.431024
0.431285
0.429277
0.425662
0.649963
0.634450
0.606666
0.574227
0.541894
0.515467
0.496113
0.485276
0.484356
0.481755
0.476048
0.476312
0.481828
0.481997
0.476499
0.475423
0.477569
0.476310
0.471826
0.471786
0.476435
0.474479
0.466662
0.701169
0.685582
0.657522
0.624452
0.591037
0.563059
0.541943
0.529663
0.527762
0.524413
0.518077
0.518022
0.523493
0.523612
0.517960
0.516779
0.518847
0.517461
0.512817
0.512741
0.517365
0.515369
0.507490
0.752069
0.736281
0.707773
0.673971
0.639552
0.609742
0.585967
0.571296
0.564235
0.559900
0.556365
0.555854
0.557577
0.557549
0.555322
0.554148
0.553428
0.551757
0.549257
0.548096
0.548656
0.546505
0.542354
0.794206
0.778212
0.749361
0.715218
0.680700
0.649287
0.622674
0.606196
0.598016
0.592704
0.588142
0.586906
0.588531
0.588263
0.585479
0.583942
0.582764
0.580845
0.578294
0.576903
0.576833
0.574514
0.570703
0.826844
0.810681
0.781746
0.748017
0.717145
0.684517
0.652182
0.634223
0.628789
0.622660
0.613664
0.611940
0.620175
0.619651
0.609409
0.606923
0.605412
0.603264
0.600399
0.599396
0.600537
0.598042
0.592797
0.848358
0.831884
0.802347
0.767860
0.736130
0.702563
0.669250
0.650454
0.644346
0.637753
0.628451
0.626529
0.634648
0.634077
0.623801
0.621248
0.619579
0.617162
0.613897
0.612419
0.613057
0.610301
0.605030
0.861842
0.844870
0.814075
0.777685
0.740686
0.706417
0.676635
0.657539
0.647108
0.640356
0.634948
0.633068
0.634075
0.633664
0.631112
0.629481
0.628127
0.625409
0.621412
0.618515
0.616847
0.613737
0.609902
0.869407
0.851946
0.820148
0.782796
0.744775
0.710246
0.680776
0.661486
0.650445
0.643660
0.638836
0.637200
0.637595
0.637379
0.635959
0.634857
0.634176
0.631283
0.626224
0.622312
0.619763
0.616353
0.612681
0.875122
0.857208
0.823035
0.785598
0.748783
0.714380
0.683748
0.664323
0.654620
0.647774
0.641459
0.639708
0.640234
0.640215
0.639376
0.639227
0.646189
0.643338
0.630885
0.626435
0.626785
0.623169
0.615862
0.873881
0.856064
0.822031
0.784790
0.748176
0.714101
0.683800
0.664426
0.654545
0.647633
0.641472
0.639943
0.640697
0.640883
0.640277
0.640485
0.647920
0.645298
0.632769
0.628216
0.628477
0.624834
0.617532
0.866344
0.849063
0.817238
0.780216
0.742385
0.708715
0.680408
0.661220
0.649380
0.642428
0.638457
0.637750
0.638880
0.639338
0.638826
0.638913
0.639974
0.637709
0.632025
0.627565
0.624624
0.621073
0.617411
0.858014
0.841106
0.809579
0.773019
0.735217
0.702064
0.674647
0.655596
0.643278
0.636333
0.633174
0.633494
0.635972
0.636837
0.636023
0.636723
0.639118
0.637290
0.631046
0.626462
0.623667
0.620193
0.616484
0.852443
0.835362
0.796924
0.760630
0.723226
0.690782
0.664047
0.645234
0.632863
0.626018
0.623537
0.625154
0.631492
0.632835
0.629526
0.631328
0.637911
0.636512
0.626817
0.621647
0.620942
0.617487
0.611525
0.828532
0.811984
0.774611
0.739601
0.703531
0.672188
0.646224
0.627896
0.615836
0.609043
0.606439
0.608028
0.614481
0.615986
0.612846
0.614900
0.621815
0.620788
0.611470
0.606663
0.606293
0.602975
0.596967
0.781841
0.766537
0.738082
0.705509
0.671908
0.642206
0.617348
0.599939
0.588975
0.582241
0.578472
0.578693
0.581682
0.582978
0.582391
0.583707
0.586715
0.585978
0.581277
0.577945
0.576639
0.573587
0.569373
0.729192
0.714668
0.688068
0.658012
0.627381
0.599849
0.576307
0.560367
0.551627
0.545221
0.539804
0.538906
0.541103
0.542150
0.541515
0.542233
0.543907
0.543391
0.540560
0.538613
0.538859
0.536065
0.531024
0.662326
0.648295
0.620480
0.592991
0.565868
0.541042
0.519504
0.506147
0.505237
0.499484
0.487693
0.485697
0.490839
0.491643
0.487117
0.487249
0.488796
0.488521
0.486683
0.486743
0.499176
0.496677
0.480279
0.578507
0.565212
0.539036
0.513814
0.489546
0.467530
0.448424
0.437044
0.437552
0.432694
0.421348
0.419399
0.424282
0.424992
0.420570
0.420676
0.422198
0.422138
0.420710
0.421114
0.433527
0.431361
0.415553
0.482675
0.470296
0.448542
0.425032
0.402708
0.383391
0.367307
0.357294
0.352889
0.349006
0.344621
0.343572
0.344881
0.345558
0.345150
0.345736
0.346944
0.347089
0.346035
0.345351
0.346311
0.344524
0.340625
0.403459
0.391591
0.371003
0.348656
0.327772
0.310805
0.297562
0.289312
0.284925
0.281847
0.279207
0.278481
0.279140
0.279679
0.279892
0.280774
0.281990
0.282399
0.281801
0.281005
0.280690
0.279314
0.277321
0.354777
0.343147
0.323200
0.301563
0.281662
0.266138
0.254582
0.247451
0.243328
0.240714
0.238842
0.238194
0.238472
0.238865
0.239308
0.240301
0.241582
0.242180
0.241870
0.241219
0.240513
0.239436
0.238342
0.578835
0.563108
0.535124
0.502843
0.471291
0.446234
0.428225
0.417841
0.412835
0.410997
0.410724
0.411553
0.412674
0.412958
0.412289
0.411443
0.410566
0.409217
0.407328
0.405553
0.403918
0.401834
0.399897
0.604200
0.588571
0.560692
0.528385
0.496560
0.470984
0.452361
0.441531
0.436378
0.434291
0.433658
0.434430
0.435728
0.436040
0.435227
0.434404
0.433704
0.432363
0.430371
0.428830
0.427859
0.425820
0.423329
0.648753
0.633187
0.605296
0.572708
0.540170
0.513524
0.493714
0.482071
0.476998
0.474407
0.472651
0.473212
0.475154
0.475476
0.473965
0.473140
0.472809
0.471451
0.469161
0.468094
0.468699
0.466689
0.462736
0.699918
0.684271
0.656092
0.622846
0.589177
0.560972
0.539437
0.526345
0.520229
0.516885
0.514557
0.514797
0.516622
0.516886
0.515291
0.514375
0.513915
0.512408
0.509984
0.508844
0.509423
0.507352
0.503308
0.750728
0.734873
0.
