# Supplementary material for: A computational model of spatio-temporal cardiac intracellular calcium handling with realistic structure and spatial flux distribution from sarcoplasmic reticulum and t-tubule reconstructions
Source: PLoS Comput Biol. 2017 Aug 31;13(8):e1005714. doi: 10.1371/journal.pcbi.1005714 (PMC5597258; doi:10.1371/journal.pcbi.1005714)
Supplement: S1 Code — Code provided in C/C++ and includes the structural datasets used in this study. Documentation is provided on use of and updating the code. Updates may also be available on Michael Colman’s website, http://www.physicsoftheheart.com and github repository: https://github.com/michaelcolman/CODE---PLOS-Comp-Biol-2017-Model-SR. (ZIP) [file pcbi.1005714.s001.zip › PLOS_SR_Clean/Spatial_diff_out/CaSR_output_0090.vtk]

# vtk DataFile Version 3.0
vtk output
ASCII
DATASET STRUCTURED_POINTS
DIMENSIONS 26 26 52
SPACING 1 1 1
ORIGIN 0 0 0
POINT_DATA 35152
SCALARS ImageFile float 1
LOOKUP_TABLE default
-100 -100 -100 -100 -100 -100 -100 -100 -100 -100 -100 -100 -100 -100 -100 -100 -100 -100 -100 -100 -100 -100 -100 -100 -100 -100 
-100 -100 -100 -100 -100 -100 -100 -100 -100 -100 -100 -100 -100 -100 -100 -100 -100 -100 -100 -100 -100 -100 -100 -100 -100 -100 
-100 -100 -100 -100 -100 -100 -100 -100 -100 -100 -100 -100 -100 -100 -100 -100 -100 -100 -100 -100 -100 -100 -100 -100 -100 -100 
-100 -100 -100 -100 -100 -100 -100 -100 -100 -100 -100 -100 -100 -100 -100 -100 -100 -100 -100 -100 -100 -100 -100 -100 -100 -100 
-100 -100 -100 -100 -100 -100 -100 -100 -100 -100 -100 -100 -100 -100 -100 -100 -100 -100 -100 -100 -100 -100 -100 -100 -100 -100 
-100 -100 -100 -100 -100 -100 -100 -100 -100 -100 -100 -100 -100 -100 -100 -100 -100 -100 -100 -100 -100 -100 -100 -100 -100 -100 
-100 -100 -100 -100 -100 -100 -100 -100 -100 -100 -100 -100 -100 -100 -100 -100 -100 -100 -100 -100 -100 -100 -100 -100 -100 -100 
-100 -100 -100 -100 -100 -100 -100 -100 -100 -100 -100 -100 -100 -100 -100 -100 -100 -100 -100 -100 -100 -100 -100 -100 -100 -100 
-100 -100 -100 -100 -100 -100 -100 -100 -100 -100 -100 -100 -100 -100 -100 -100 -100 -100 -100 -100 -100 -100 -100 -100 -100 -100 
-100 -100 -100 -100 -100 -100 -100 -100 -100 -100 -100 -100 -100 -100 -100 -100 -100 -100 -100 -100 -100 -100 -100 -100 -100 -100 
-100 -100 -100 -100 -100 -100 -100 -100 -100 -100 -100 -100 -100 -100 -100 -100 -100 -100 -100 -100 -100 -100 -100 -100 -100 -100 
-100 -100 -100 -100 -100 -100 -100 -100 -100 -100 -100 -100 -100 -100 -100 -100 -100 -100 -100 -100 -100 -100 -100 -100 -100 -100 
-100 -100 -100 -100 -100 -100 -100 -100 -100 -100 -100 -100 -100 -100 -100 -100 -100 -100 -100 -100 -100 -100 -100 -100 -100 -100 
-100 -100 -100 -100 -100 -100 -100 -100 -100 -100 -100 -100 -100 -100 -100 -100 -100 -100 -100 -100 -100 -100 -100 -100 -100 -100 
-100 -100 -100 -100 -100 -100 -100 -100 -100 -100 -100 -100 -100 -100 -100 -100 -100 -100 -100 -100 -100 -100 -100 -100 -100 -100 
-100 -100 -100 -100 -100 -100 -100 -100 -100 -100 -100 -100 -100 -100 -100 -100 -100 -100 -100 -100 -100 -100 -100 -100 -100 -100 
-100 -100 -100 -100 -100 -100 -100 -100 -100 -100 -100 -100 -100 -100 -100 -100 -100 -100 -100 -100 -100 -100 -100 -100 -100 -100 
-100 -100 -100 -100 -100 -100 -100 -100 -100 -100 -100 -100 -100 -100 -100 -100 -100 -100 -100 -100 -100 -100 -100 -100 -100 -100 
-100 -100 -100 -100 -100 -100 -100 -100 -100 -100 -100 -100 -100 -100 -100 -100 -100 -100 -100 -100 -100 -100 -100 -100 -100 -100 
-100 -100 -100 -100 -100 -100 -100 -100 -100 -100 -100 -100 -100 -100 -100 -100 -100 -100 -100 -100 -100 -100 -100 -100 -100 -100 
-100 -100 -100 -100 -100 -100 -100 -100 -100 -100 -100 -100 -100 -100 -100 -100 -100 -100 -100 -100 -100 -100 -100 -100 -100 -100 
-100 -100 -100 -100 -100 -100 -100 -100 -100 -100 -100 -100 -100 -100 -100 -100 -100 -100 -100 -100 -100 -100 -100 -100 -100 -100 
-100 -100 -100 -100 -100 -100 -100 -100 -100 -100 -100 -100 -100 -100 -100 -100 -100 -100 -100 -100 -100 -100 -100 -100 -100 -100 
-100 -100 -100 -100 -100 -100 -100 -100 -100 -100 -100 -100 -100 -100 -100 -100 -100 -100 -100 -100 -100 -100 -100 -100 -100 -100 
-100 -100 -100 -100 -100 -100 -100 -100 -100 -100 -100 -100 -100 -100 -100 -100 -100 -100 -100 -100 -100 -100 -100 -100 -100 -100 
-100 -100 -100 -100 -100 -100 -100 -100 -100 -100 -100 -100 -100 -100 -100 -100 -100 -100 -100 -100 -100 -100 -100 -100 -100 -100 
-100 -100 -100 -100 -100 -100 -100 -100 -100 -100 -100 -100 -100 -100 -100 -100 -100 -100 -100 -100 -100 -100 -100 -100 -100 -100 
-100 -100 -100 -100 -100 -100 -100 -100 -100 -100 -100 -100 -100 -100 -100 -100 -100 -100 -100 -100 -100 -100 -100 -100 -100 -100 
-100 -100 -100 -100 -100 -100 -100 -100 -100 -100 -100 -100 -100 -100 -100 -100 -100 -100 -100 -100 -100 -100 -100 -100 -100 -100 
-100 -100 -100 -100 -100 -100 -100 -100 -100 -100 -100 -100 -100 -100 -100 -100 -100 -100 -100 -100 -100 -100 -100 -100 -100 -100 
-100 -100 -100 -100 -100 -100 -100 -100 -100 -100 -100 -100 -100 -100 -100 -100 -100 -100 -100 -100 -100 -100 -100 -100 -100 -100 
-100 -100 -100 -100 -100 -100 -100 -100 -100 -100 -100 -100 -100 -100 -100 -100 -100 -100 -100 -100 -100 -100 -100 -100 -100 -100 
-100 -100 -100 -100 -100 -100 -100 -100 -100 -100 -100 -100 -100 -100 -100 -100 -100 -100 -100 -100 -100 -100 -100 -100 -100 -100 
-100 -100 -100 -100 -100 -100 -100 -100 -100 -100 -100 -100 -100 -100 -100 -100 -100 -100 -100 -100 -100 -100 -100 -100 -100 -100 
-100 -100 -100 -100 -100 -100 -100 -100 -100 -100 -100 -100 -100 -100 -100 -100 -100 -100 -100 -100 -100 -100 -100 -100 -100 -100 
-100 -100 -100 -100 -100 -100 -100 -100 -100 -100 -100 -100 -100 -100 -100 -100 -100 -100 -100 -100 -100 -100 -100 -100 -100 -100 
-100 -100 -100 -100 -100 -100 -100 -100 -100 -100 -100 -100 -100 -100 -100 -100 -100 -100 -100 -100 -100 -100 -100 -100 -100 -100 
-100 -100 -100 -100 -100 -100 -100 -100 -100 -100 -100 -100 -100 -100 -100 -100 -100 -100 -100 -100 -100 -100 -100 -100 -100 -100 
-100 -100 -100 -100 -100 -100 -100 -100 -100 -100 -100 -100 -100 -100 -100 -100 -100 -100 -100 -100 -100 -100 -100 -100 -100 -100 
-100 -100 -100 -100 -100 -100 -100 -100 -100 -100 -100 -100 -100 -100 -100 -100 -100 -100 -100 -100 -100 -100 -100 -100 -100 -100 
-100 -100 -100 -100 -100 -100 -100 -100 -100 -100 -100 -100 -100 -100 -100 -100 -100 -100 -100 -100 -100 -100 -100 -100 -100 -100 
-100 -100 -100 -100 -100 -100 -100 -100 -100 -100 -100 -100 -100 -100 -100 -100 -100 -100 -100 -100 -100 -100 -100 -100 -100 -100 
-100 -100 -100 -100 -100 -100 -100 -100 -100 -100 -100 -100 -100 -100 -100 -100 -100 -100 -100 -100 -100 -100 -100 -100 -100 -100 
-100 -100 -100 -100 -100 -100 -100 -100 -100 -100 -100 -100 -100 -100 -100 -100 -100 -100 -100 -100 -100 -100 -100 -100 -100 -100 
-100 -100 -100 -100 -100 -100 -100 -100 -100 -100 -100 -100 -100 -100 -100 -100 -100 -100 -100 -100 -100 -100 -100 -100 -100 -100 
-100 -100 -100 -100 -100 -100 -100 -100 -100 -100 -100 -100 -100 -100 -100 -100 -100 -100 -100 -100 -100 -100 -100 -100 -100 -100 
-100 -100 -100 -100 -100 -100 -100 -100 -100 -100 -100 -100 -100 -100 -100 -100 -100 -100 -100 -100 -100 -100 -100 -100 -100 -100 
-100 -100 -100 -100 -100 -100 -100 -100 -100 -100 -100 -100 -100 -100 -100 -100 -100 -100 -100 -100 -100 -100 -100 -100 -100 -100 
-100 -100 -100 -100 -100 -100 -100 -100 -100 -100 -100 -100 -100 -100 -100 -100 -100 -100 -100 -100 -100 -100 -100 -100 -100 -100 
-100 -100 -100 -100 -100 -100 -100 -100 -100 -100 -100 -100 -100 -100 -100 -100 -100 -100 -100 -100 -100 -100 -100 -100 -100 -100 
-100 -100 -100 -100 -100 -100 -100 -100 -100 -100 -100 -100 -100 -100 -100 -100 -100 -100 -100 -100 -100 -100 -100 -100 -100 -100 
-100 -100 -100 -100 -100 -100 -100 -100 -100 -100 -100 -100 -100 -100 -100 -100 -100 -100 -100 -100 -100 -100 -100 -100 -100 -100 
-100 -100 -100 -100 -100 -100 -100 -100 -100 -100 -100 -100 -100 -100 -100 -100 -100 -100 -100 -100 -100 -100 -100 -100 -100 -100 
-100 -100 -100 -100 -100 -100 -100 -100 -100 -100 -100 -100 -100 -100 -100 -100 -100 -100 -100 -100 -100 -100 -100 -100 -100 -100 
-100 -100 531.417398 531.692888 532.143185 532.683323 533.291214 533.970681 534.685717 535.412698 536.165599 536.962348 537.769462 538.563989 539.363201 540.185888 540.989377 541.734815 542.422135 543.061215 543.621206 544.081137 544.452599 544.745197 544.913085 -100 
-100 -100 530.841805 531.177357 531.688546 532.261522 532.887991 533.600985 534.338202 535.062051 535.805319 536.617109 537.433932 538.216757 539.003118 539.846111 540.670691 541.417945 542.101596 542.758658 543.333067 543.790445 544.159697 544.478866 544.672030 -100 
-100 -100 529.822077 530.269555 530.883901 531.503977 532.151404 532.928374 533.708260 534.424998 535.145709 535.992163 536.829484 537.587765 538.342822 539.227941 540.091401 540.837393 541.507396 542.202411 542.805410 543.255380 543.613462 543.984727 544.224799 -100 
-100 -100 528.680920 529.237315 529.944251 530.605666 531.269104 532.120464 532.951419 533.669519 534.368297 535.258025 536.116984 536.850675 537.567242 538.497940 539.396805 540.138674 540.789630 541.529629 542.165288 542.611654 542.955432 543.383462 543.668300 -100 
-100 -100 527.844526 528.366159 529.077309 529.781881 530.507367 531.373863 532.231857 532.996378 533.744450 534.616516 535.464449 536.212139 536.956963 537.857100 538.740797 539.496046 540.177770 540.907815 541.550072 542.028069 542.414797 542.831792 543.108675 -100 
-100 -100 527.002150 527.500586 528.208182 528.935055 529.698821 530.591519 531.485409 532.296099 533.084076 533.951966 534.792170 535.544944 536.300083 537.180487 538.049790 538.807241 539.503195 540.235590 540.891158 541.396385 541.813144 542.231263 542.506138 -100 
-100 -100 526.018448 526.561038 527.298362 528.026876 528.789896 529.736193 530.681807 531.517209 532.312244 533.205768 534.054649 534.788437 535.516945 536.413290 537.290645 538.031682 538.709036 539.472617 540.158047 540.670105 541.085749 541.539826 541.842931 -100 
-100 -100 525.097948 525.706103 526.479257 527.199922 527.939653 528.941595 529.929566 530.770376 531.551407 532.484206 533.352252 534.065839 534.755518 535.685029 536.577259 537.295594 537.937788 538.741131 539.455638 539.962997 540.359126 540.859449 541.195993 -100 
-100 -100 524.621785 525.168707 525.914681 526.655756 527.435330 528.401836 529.367628 530.221158 531.035081 531.951398 532.821652 533.569164 534.301113 535.191269 536.055456 536.781716 537.451041 538.219493 538.917883 539.444932 539.876118 540.346127 540.659767 -100 
-100 -100 524.226910 524.735739 525.463382 526.217890 527.016947 527.952646 528.887475 529.732342 530.555764 531.470787 532.355792 533.136865 533.898798 534.766015 535.606841 536.331091 537.007943 537.751352 538.434080 538.968463 539.415182 539.867152 540.165200 -100 
-100 -100 523.724015 524.267602 525.018337 525.772412 526.556783 527.494973 528.416993 529.228606 530.023682 530.969279 531.887278 532.677262 533.430967 534.310425 535.148820 535.847958 536.494498 537.244617 537.930172 538.449298 538.877390 539.349637 539.665866 -100 
-100 -100 523.260922 523.865016 524.649713 525.397112 526.152474 527.112958 528.035922 528.813742 529.566526 530.553979 531.503375 532.286611 533.009800 533.914098 534.754915 535.419465 536.017410 536.787859 537.481877 537.977913 538.370683 538.877117 539.219514 -100 
-100 -100 523.168460 523.717996 524.478773 525.242450 526.029274 526.958063 527.863373 528.659132 529.447369 530.399357 531.330519 532.130074 532.880332 533.738571 534.542776 535.203126 535.814560 536.538588 537.205874 537.711815 538.130081 538.595379 538.907954 -100 
-100 -100 523.102720 523.623654 524.372387 525.148399 525.954733 526.871054 527.771151 528.583086 529.392653 530.323661 531.238769 532.042247 532.799060 533.621986 534.391503 535.035616 535.640943 536.333571 536.981666 537.491144 537.919198 538.357518 538.648142 -100 
-100 -100 522.901980 523.466672 524.244999 525.021960 525.817998 526.755862 527.670378 528.475287 529.269026 530.215912 531.137222 531.922954 532.650249 533.470290 534.223333 534.826057 535.386091 536.081507 536.730882 537.222120 537.626157 538.075755 538.378187 -100 
-100 -100 522.743275 523.372412 524.184869 524.952254 525.719907 526.691829 527.626081 528.416280 529.177751 530.156909 531.091786 531.853419 532.536709 533.370683 534.116648 534.673568 535.171436 535.880277 536.528914 536.986129 537.344318 537.816959 538.139008 -100 
-100 -100 522.984745 523.547796 524.321336 525.091521 525.882796 526.821941 527.743810 528.558531 529.357527 530.299459 531.209631 531.980961 532.687050 533.474471 534.187673 534.747139 535.258965 535.898744 536.490335 536.928692 537.289812 537.709527 537.996684 -100 
-100 -100 523.257894 523.774106 524.509449 525.266569 526.057994 526.973290 527.886457 528.718656 529.539767 530.458400 531.350054 532.127080 532.844850 533.602200 534.292156 534.852605 535.365067 535.946342 536.477839 536.881353 537.223805 537.602206 537.861788 -100 
-100 -100 523.382899 523.919709 524.648783 525.369987 526.120285 527.036508 527.953740 528.777866 529.584321 530.511045 531.404584 532.170327 532.870642 533.629791 534.315633 534.857784 535.339313 535.897428 536.390137 536.739333 537.031199 537.406523 537.671280 -100 
-100 -100 523.534394 524.102726 524.817519 525.482402 526.164264 527.082536 527.997534 528.798196 529.569846 530.514635 531.413495 532.160888 532.830667 533.605285 534.293734 534.813147 535.253862 535.810646 536.281070 536.579631 536.811709 537.197881 537.473031 -100 
-100 -100 524.073796 524.522909 525.133845 525.751802 526.418301 527.257190 528.119740 528.919923 529.712260 530.609036 531.474314 532.228772 532.922031 533.658325 534.322564 534.854943 535.319001 535.827661 536.261360 536.562559 536.809262 537.127877 537.350562 -100 
-100 -100 524.608429 524.935233 525.432171 525.998761 526.643735 527.409479 528.219125 529.018499 529.826548 530.681092 531.513004 532.275090 532.988376 533.692889 534.335015 534.883308 535.370562 535.843828 536.250728 536.564369 536.826118 537.083878 537.250968 -100 
-100 -100 524.891486 525.151518 525.580192 526.110845 526.736605 527.463922 528.244772 529.041630 529.854754 530.689358 531.504109 532.269098 532.990572 533.680820 534.311984 534.867800 535.365134 535.823070 536.217536 536.537253 536.803572 537.030648 537.167662 -100 
-100 -100 -100 -100 -100 -100 -100 -100 -100 -100 -100 -100 -100 -100 -100 -100 -100 -100 -100 -100 -100 -100 -100 -100 -100 -100 
-100 -100 -100 -100 -100 -100 -100 -100 -100 -100 -100 -100 -100 -100 -100 -100 -100 -100 -100 -100 -100 -100 -100 -100 -100 -100 
-100 -100 -100 -100 -100 -100 -100 -100 -100 -100 -100 -100 -100 -100 -100 -100 -100 -100 -100 -100 -100 -100 -100 -100 -100 -100 
-100 -100 530.801907 531.137225 531.647864 532.219760 532.844380 533.554834 534.289444 535.011528 535.754643 536.568139 537.388071 538.174500 538.963993 539.808911 540.633796 541.379516 542.059718 542.711661 543.280025 543.731482 544.095919 544.411918 544.603569 -100 
-100 -100 530.006759 530.466020 531.078451 531.680486 532.304312 533.073886 533.844698 534.545727 535.251893 536.105808 536.949889 537.705295 538.453485 539.349317 540.217949 540.956412 541.612518 542.305956 542.902327 543.336087 543.676315 544.049130 544.292698 -100 
-100 -100 528.517931 529.260607 530.068832 530.699593 531.275108 532.188475 533.040717 533.687846 534.285851 535.256978 536.161865 536.841653 537.467308 538.499841 539.464489 540.173137 540.746794 541.552246 542.214281 542.599809 542.855463 543.368822 543.724203 -100 
-100 -100 526.816602 527.931346 528.939909 529.573034 530.025352 531.161479 532.121923 532.707432 533.125242 534.296297 535.280927 535.865174 536.280660 537.532113 538.607628 539.266692 539.687402 540.676213 541.424789 541.750067 541.849843 542.575109 543.057599 -100 
-100 -100 526.309467 527.158954 528.088291 528.804113 529.451624 530.471967 531.417842 532.111577 532.729891 533.735676 534.654718 535.311172 535.912663 536.972087 537.967261 538.679226 539.255643 540.110067 540.823659 541.234361 541.513654 542.090884 542.500890 -100 
-100 -100 525.616619 526.343493 527.220502 527.966524 528.693990 529.701287 530.674877 531.452507 532.172350 533.117501 533.999582 534.683950 535.349960 536.329178 537.276684 538.002587 538.633417 539.450830 540.165042 540.630539 540.990361 541.520390 541.898687 -100 
-100 -100 524.379658 525.254733 526.201529 526.911338 527.563719 528.705313 529.780627 530.571334 531.250279 532.273075 533.180970 533.803826 534.368245 535.432140 536.419729 537.094407 537.638198 538.558069 539.341377 539.790084 540.091430 540.726803 541.178724 -100 
-100 -100 523.011169 524.195075 525.260403 525.896073 526.344873 527.726997 528.923009 529.674668 530.198910 531.403949 532.378128 532.905244 533.247347 534.524379 535.595597 536.185316 536.527601 537.655859 538.535621 538.924820 539.053223 539.900206 540.467672 -100 
-100 -100 522.959235 523.836720 524.789434 525.508914 526.175953 527.338395 528.434194 529.241415 529.938146 530.987778 531.921969 532.561461 533.129822 534.185918 535.156586 535.811226 536.343562 537.271493 538.072141 538.537946 538.856009 539.511077 539.976580 -100 
-100 -100 522.791913 523.523846 524.413779 525.179447 525.936281 526.989034 528.003851 528.808987 529.558082 530.562858 531.503792 532.224229 532.898521 533.860786 534.769990 535.447336 536.047267 536.886116 537.639206 538.137054 538.526708 539.101656 539.512137 -100 
-100 -100 522.106435 522.966708 523.922357 524.670889 525.361894 526.462908 527.473814 528.195552 528.837735 529.950037 530.970835 531.684935 532.298030 533.330497 534.261337 534.882249 535.389848 536.294250 537.077084 537.530030 537.841006 538.501614 538.972461 -100 
-100 -100 521.252146 522.400788 523.473299 524.167764 524.681426 525.951045 527.008334 527.617502 528.032944 529.370186 530.498163 531.152664 531.576510 532.795056 533.786611 534.309865 534.605456 535.691275 536.543211 536.913180 537.029904 537.891626 538.470876 -100 
-100 -100 521.558276 522.426159 523.395348 524.157978 524.853848 525.941400 526.928470 527.627219 528.258625 529.380522 530.420853 531.150688 531.763396 532.771529 533.662227 534.238135 534.706300 535.584495 536.350415 536.791279 537.092950 537.746606 538.213742 -100 
-100 -100 521.682945 522.430636 523.350125 524.149648 524.921937 525.942990 526.903621 527.656399 528.379831 529.411180 530.400066 531.160076 531.839040 532.747458 533.569131 534.149953 534.666781 535.457027 536.180775 536.657569 537.030602 537.591824 537.994477 -100 
-100 -100 521.262214 522.163184 523.163807 523.945949 524.653028 525.755985 526.759764 527.477584 528.124181 529.233230 530.257295 530.971830 531.561021 532.522193 533.347412 533.844905 534.241808 535.107958 535.873889 536.312997 536.609016 537.242956 537.696102 -100 
-100 -100 520.683454 521.894859 523.020680 523.745549 524.272932 525.566041 526.647275 527.286874 527.733173 529.043694 530.145927 530.778496 531.164604 532.295927 533.166826 533.543354 533.693131 534.755467 535.594104 535.946893 536.045849 536.862872 537.414135 -100 
-100 -100 521.365184 522.267839 523.266930 524.044172 524.748138 525.856230 526.873188 527.607872 528.264954 529.367948 530.379518 531.081157 531.650693 532.575560 533.356976 533.809735 534.157261 534.962495 535.664540 536.046022 536.296098 536.898729 537.336122 -100 
-100 -100 521.876361 522.629228 523.543595 524.327746 525.087624 526.117537 527.106515 527.899325 528.650350 529.662928 530.623008 531.362046 532.009326 532.840400 533.571556 534.067217 534.491900 535.156189 535.747073 536.106310 536.386821 536.885062 537.255489 -100 
-100 -100 521.829239 522.708120 523.661463 524.385328 525.044555 526.139413 527.168453 527.938522 528.629382 529.701084 530.688039 531.399612 531.988283 532.864727 533.612412 534.072716 534.423259 535.101033 535.658320 535.921032 536.084186 536.642884 537.059797 -100 
-100 -100 521.631606 522.783976 523.806099 524.419153 524.850956 526.108048 527.198259 527.897945 528.414599 529.646653 530.693386 531.343392 531.776429 532.794854 533.591311 533.980879 534.157868 534.963069 535.536949 535.680381 535.620138 536.353345 536.859389 -100 
-100 -100 522.767900 523.525214 524.333135 524.948762 525.527468 526.531449 527.497646 528.252170 528.939655 529.969015 530.917829 531.624446 532.216305 533.060371 533.781431 534.243523 534.589456 535.204195 535.689492 535.906211 536.028483 536.512730 536.870661 -100 
-100 -100 523.808780 524.264692 524.864758 525.455712 526.093795 526.928241 527.787582 528.577831 529.358836 530.261596 531.129425 531.876979 532.559862 533.299741 533.963023 534.484065 534.931998 535.437780 535.862872 536.145008 536.371011 536.691308 536.917627 -100 
-100 -100 524.333323 524.655908 525.146200 525.706555 526.347365 527.110909 527.919869 528.719859 529.529160 530.384537 531.216636 531.978628 532.691402 533.394331 534.033771 534.578767 535.062089 535.530463 535.931917 536.240592 536.498326 536.752890 536.917964 -100 
-100 -100 -100 -100 -100 -100 -100 -100 -100 -100 -100 -100 -100 -100 -100 -100 -100 -100 -100 -100 -100 -100 -100 -100 -100 -100 
-100 -100 -100 -100 -100 -100 -100 -100 -100 -100 -100 -100 -100 -100 -100 -100 -100 -100 -100 -100 -100 -100 -100 -100 -100 -100 
-100 -100 -100 -100 -100 -100 -100 -100 -100 -100 -100 -100 -100 -100 -100 -100 -100 -100 -100 -100 -100 -100 -100 -100 -100 -100 
-100 -100 529.703018 530.149944 530.762993 531.380218 532.022085 532.790661 533.561446 534.271656 534.991315 535.843247 536.690934 537.461260 538.226730 539.118269 539.983081 540.724804 541.384488 542.063609 542.647503 543.078715 543.421814 543.783699 544.019558 -100 
-100 -100 528.439904 529.182265 529.989842 530.618994 531.190770 532.097802 532.942803 533.584463 534.181204 535.156279 536.068937 536.757743 537.391111 538.428324 539.394092 540.100036 540.666671 541.460816 542.108997 542.480873 542.725831 543.232941 543.585752 -100 
-100 -100 525.688986 527.324514 528.583114 529.150272 529.355759 530.742310 531.797685 532.232507 532.356991 533.807841 534.919752 535.368068 535.488158 537.059443 538.299875 538.870520 539.049781 540.269815 541.105885 541.292791 541.128144 542.129564 542.786921 -100 
-100 -100 521.628183 525.166043 527.038782 527.385713 526.460461 529.093370 530.517050 530.598448 529.434120 532.189831 533.658606 533.692338 532.403700 535.396689 537.080752 537.376545 536.450609 538.814429 539.982846 539.844426 538.513205 540.765007 541.887794 -100 
-100 -100 523.081085 524.891018 526.316539 526.965484 527.223983 528.755293 529.934482 530.410272 530.536050 532.044174 533.180316 533.580254 533.644631 535.271758 536.564414 537.124439 537.282963 538.583502 539.496368 539.700117 539.542497 540.645623 541.392622 -100 
-100 -100 523.010665 524.277029 525.492934 526.225338 526.786719 528.086294 529.237121 529.919314 530.431609 531.603597 532.598477 533.122598 533.531437 534.787549 535.915045 536.548038 536.973378 538.026418 538.877761 539.233658 539.401178 540.214038 540.818500 -100 
-100 -100 520.955819 522.810777 524.236957 524.799047 524.935228 526.731773 528.145148 528.775201 528.997356 530.503287 531.599586 531.917697 531.878323 533.554832 534.845407 535.305499 535.323016 536.805898 537.859392 538.102217 537.924410 539.153708 539.982241 -100 
-100 -100 517.381988 521.063554 522.972912 523.135459 521.764179 525.115674 527.007144 527.362532 526.395759 529.122066 530.524931 530.394700 528.819104 532.015719 533.725090 533.802284 532.419794 535.315571 536.779539 536.686814 535.207990 537.804260 539.109099 -100 
-100 -100 519.492310 521.346249 522.773938 523.341131 523.489184 525.309671 526.745808 527.390191 527.627460 529.168076 530.298855 530.637724 530.602622 532.268719 533.536454 533.967568 533.967193 535.465891 536.545738 536.809403 536.649491 537.905711 538.753330 -100 
-100 -100 520.100643 521.360483 522.576226 523.313466 523.891980 525.248004 526.444709 527.141112 527.663974 528.925421 530.006195 530.578878 530.997635 532.230496 533.302822 533.857272 534.223246 535.327199 536.243522 536.635870 536.826426 537.709695 538.364826 -100 
-100 -100 518.754696 520.541305 521.963272 522.606358 522.861258 524.515088 525.770425 526.224691 526.284133 528.006736 529.319037 529.805378 529.885164 531.474439 532.665999 533.052489 533.029925 534.490420 535.539988 535.777748 535.596241 536.870280 537.730815 -100 
-100 -100 515.891985 519.383692 521.276160 521.611144 520.600369 523.508115 525.058716 525.045607 523.565873 526.823045 528.589232 528.738021 527.459160 530.408499 531.952479 531.942662 530.532884 533.346118 534.759601 534.622056 533.086484 535.741017 537.076339 -100 
-100 -100 518.219409 520.016411 521.458114 522.123947 522.389582 524.022763 525.242383 525.661630 525.702736 527.441081 528.783518 529.295699 529.380536 530.939267 532.080612 532.411602 532.341637 533.775981 534.810330 535.036788 534.845933 536.112447 536.969062 -100 
-100 -100 519.018714 520.300336 521.561266 522.358473 522.975574 524.272482 525.378363 525.985511 526.454941 527.768252 528.930654 529.574838 530.020602 531.176706 532.130603 532.558051 532.816112 533.879547 534.776429 535.152899 535.329184 536.197036 536.843129 -100 
-100 -100 517.838357 519.724287 521.230949 521.927354 522.202230 523.867287 525.119776 525.582393 525.672503 527.366733 528.674820 529.170070 529.236002 530.727010 531.772525 531.973667 531.762927 533.248206 534.328647 534.582687 534.411366 535.640146 536.471627 -100 
-100 -100 515.113419 518.827469 520.843564 521.225552 520.206624 523.183661 524.790448 524.861605 523.525642 526.648096 528.347464 528.476460 527.186380 529.995120 531.358425 531.088299 529.304368 532.308328 533.810133 533.713844 532.235513 534.780073 536.060796 -100 
-100 -100 517.979861 519.874153 521.385122 522.079279 522.352602 524.028492 525.302892 525.793786 525.903716 527.587795 528.880164 529.365837 529.416240 530.862959 531.856892 532.011073 531.750184 533.164812 534.170964 534.359863 534.138005 535.333578 536.148747 -100 
-100 -100 519.276469 520.587030 521.859459 522.645653 523.250043 524.573445 525.733755 526.418088 526.951386 528.222908 529.342418 529.979324 530.416205 531.464138 532.303528 532.645725 532.820789 533.726113 534.459280 534.698503 534.771063 535.572216 536.184793 -100 
-100 -100 518.544073 520.428475 521.893294 522.521292 522.730938 524.420698 525.743688 526.333064 526.564190 528.146310 529.386481 529.926495 530.089431 531.401787 532.335717 532.568547 532.446484 533.576963 534.326037 534.333713 533.981706 535.149376 535.953559 -100 
-100 -100 516.278379 519.974635 521.883326 522.123690 520.943138 523.960997 525.647878 525.920822 524.941486 527.726190 529.293203 529.549686 528.628995 531.013663 532.225168 532.143069 530.867639 533.097536 534.083403 533.656759 531.904124 534.430697 535.686928 -100 
-100 -100 519.909450 521.602626 522.870963 523.385658 523.527496 525.095738 526.338128 526.929760 527.183498 528.694158 529.875516 530.424919 530.615838 531.871770 532.766514 533.024612 532.928351 533.964789 534.616755 534.586697 534.209688 535.266382 535.978883 -100 
-100 -100 522.297843 523.050471 523.850722 524.458619 525.031576 526.032376 526.997780 527.753522 528.442903 529.473318 530.422185 531.128350 531.718831 532.559668 533.275808 533.731784 534.070026 534.674850 535.148998 535.355234 535.468987 535.947057 536.301535 -100 
-100 -100 523.330299 523.770299 524.366458 524.969789 525.625662 526.458616 527.319249 528.120896 528.916116 529.814687 530.680137 531.433911 532.125169 532.856695 533.513417 534.036442 534.488988 534.983157 535.400674 535.686781 535.921132 536.230403 536.447604 -100 
-100 -100 -100 -100 -100 -100 -100 -100 -100 -100 -100 -100 -100 -100 -100 -100 -100 -100 -100 -100 -100 -100 -100 -100 -100 -100 
-100 -100 -100 -100 -100 -100 -100 -100 -100 -100 -100 -100 -100 -100 -100 -100 -100 -100 -100 -100 -100 -100 -100 -100 -100 -100 
-100 -100 -100 -100 -100 -100 -100 -100 -100 -100 -100 -100 -100 -100 -100 -100 -100 -100 -100 -100 -100 -100 -100 -100 -100 -100 
-100 -100 528.443176 528.998850 529.704285 530.361428 531.014122 531.846721 532.655969 533.357615 534.052676 534.954548 535.837284 536.598516 537.338641 538.283735 539.186382 539.920687 540.551190 541.257825 541.852384 542.258219 542.570394 542.980205 543.257706 -100 
-100 -100 526.624410 527.738582 528.746715 529.377690 529.821225 530.938556 531.875904 532.442939 532.855197 534.037785 535.045895 535.657143 536.095292 537.359969 538.439233 539.092544 539.495676 540.453462 541.162783 541.449095 541.519251 542.229587 542.707201 -100 
-100 -100 521.519789 525.057119 526.930614 527.278415 526.348681 528.966198 530.369591 530.433783 529.262855 532.027614 533.515296 533.570356 532.299076 535.301094 536.987919 537.281147 536.344406 538.685484 539.823928 539.655363 538.301972 540.545760 541.667658 -100 
-100 -100 506.360803 521.156508 524.824611 524.121985 514.686006 525.940252 528.584059 527.322655 516.832863 528.928980 531.720151 530.310393 518.953471 532.060184 535.265776 534.491835 525.513183 535.942840 538.236285 536.853908 526.971645 537.859398 540.464672 -100 
-100 -100 518.524787 522.307962 524.392190 524.817507 523.915622 526.721955 528.277791 528.374850 527.180686 530.032528 531.557976 531.542219 530.178976 533.273035 535.033791 535.301484 534.315369 536.775482 538.016588 537.856917 536.489291 538.876811 540.119926 -100 
-100 -100 520.073966 522.067626 523.643176 524.313305 524.537515 526.295658 527.659946 528.210451 528.363177 529.928080 531.086455 531.424283 531.404505 533.119519 534.463809 534.962691 535.021388 536.461737 537.481516 537.687451 537.500696 538.743943 539.604910 -100 
-100 -100 516.145003 520.027881 522.103141 522.318595 520.944075 524.387063 526.330250 526.650431 525.623497 528.418890 529.867726 529.702866 528.073320 531.360960 533.142804 533.210710 531.785940 534.742050 536.240425 536.111990 534.585652 537.265952 538.646730 -100 
-100 -100 501.338779 516.626036 520.325584 519.008891 506.547154 521.138814 524.740646 523.925620 514.061283 525.729775 528.350537 526.559627 513.775355 528.194187 531.545262 530.201648 518.577167 531.755754 534.724024 533.289658 522.127835 534.543891 537.532141 -100 
-100 -100 514.622285 518.501562 520.575800 520.794133 519.431337 522.905965 524.878996 525.215736 524.202408 527.040063 528.527938 528.384413 526.757792 530.032847 531.788185 531.821265 530.374048 533.357285 534.893169 534.791407 533.284528 535.999093 537.403241 -100 
-100 -100 517.051164 519.025068 520.590238 521.253310 521.481589 523.322655 524.749343 525.307017 525.440970 527.137325 528.404306 528.795810 528.783692 530.470255 531.747228 532.140254 532.100467 533.642730 534.761908 535.010648 534.830972 536.179858 537.109620 -100 
-100 -100 514.079719 517.768512 519.814879 520.185975 519.170546 522.225662 523.896357 523.904881 522.399676 525.730536 527.528541 527.620070 526.269572 529.316956 530.943476 530.927618 529.481461 532.393860 533.880216 533.731540 532.164576 534.930580 536.360423 -100 
-100 -100 500.798349 515.125581 518.725384 517.860877 507.531665 519.887581 522.769129 521.140857 508.506355 522.958897 526.367012 525.121079 513.763278 526.822887 529.822153 528.388732 516.926209 529.816523 532.685025 531.149050 519.676919 532.398514 535.460589 -100 
-100 -100 513.559356 517.261294 519.333420 519.736296 518.739769 521.768760 523.395724 523.360912 521.830441 525.182322 527.016914 527.140468 525.799541 528.809860 530.378129 530.298726 528.797261 531.682092 533.150937 532.987559 531.408579 534.165390 535.590869 -100 
-100 -100 516.000117 518.001311 519.627385 520.380560 520.686673 522.433558 523.737448 524.173357 524.215801 525.998662 527.375551 527.864924 527.909018 529.486054 530.616094 530.855023 530.675420 532.189820 533.293210 533.522720 533.326112 534.654909 535.574415 -100 
-100 -100 513.022654 516.937100 519.124008 519.569427 518.562777 521.656020 523.332237 523.372710 521.978321 525.198676 526.970825 527.080414 525.744306 528.650353 530.087824 529.804457 527.981577 531.087227 532.666985 532.564206 531.059847 533.726024 535.108755 -100 
-100 -100 499.192607 514.469182 518.332620 517.522298 506.986675 519.632397 522.621969 521.189577 509.338894 523.016464 526.256664 525.008289 513.829503 526.534645 529.263952 527.332558 514.220083 528.556658 531.734497 530.339560 519.318261 531.539509 534.483217 -100 
-100 -100 513.226237 517.156015 519.352746 519.798001 518.789342 521.895724 523.597095 523.671874 522.304376 525.507981 527.261217 527.364998 526.018752 528.870743 530.247740 529.914268 528.041129 531.066439 532.563373 532.389997 530.831952 533.463933 534.830048 -100 
-100 -100 516.358599 518.421252 520.076777 520.821254 521.105752 522.893959 524.268390 524.811611 524.964974 526.662263 527.978597 528.479064 528.554392 529.973991 530.959532 531.113695 530.872655 532.185812 533.095952 533.172385 532.862714 534.123973 535.009954 -100 
-100 -100 513.889658 517.848911 520.000181 520.355345 519.223695 522.401704 524.192978 524.452689 523.424349 526.317871 527.965441 528.198359 527.218513 529.685118 530.942837 530.804366 529.454093 531.795700 532.879667 532.457507 530.687872 533.355547 534.731110 -100 
-100 -100 500.349307 515.891001 519.663474 518.637995 507.529088 520.622935 523.808772 522.864849 512.932403 524.727396 527.623451 526.778417 517.826781 528.255057 530.593877 529.280618 519.516221 530.210452 532.352928 530.444764 518.621411 531.317263 534.309877 -100 
-100 -100 515.674597 519.369218 521.275223 521.513116 520.331123 523.349235 525.039316 525.317656 524.343084 527.129136 528.696521 528.953652 528.032087 530.411091 531.614748 531.524092 530.236853 532.448652 533.413602 532.966985 531.198204 533.715629 534.968557 -100 
-100 -100 520.560317 521.705777 522.716487 523.317975 523.741305 524.994461 526.085779 526.790548 527.312746 528.547249 529.594228 530.243609 530.673604 531.683755 532.468086 532.842981 533.000755 533.779858 534.324012 534.439211 534.356151 535.074192 535.572747 -100 
-100 -100 522.192726 522.749170 523.444377 524.089344 524.756397 525.666774 526.580523 527.385265 528.162554 529.110373 530.009387 530.755345 531.420962 532.186097 532.860256 533.361893 533.779957 534.307453 534.744864 535.012188 535.218745 535.586750 535.852091 -100 
-100 -100 -100 -100 -100 -100 -100 -100 -100 -100 -100 -100 -100 -100 -100 -100 -100 -100 -100 -100 -100 -100 -100 -100 -100 -100 
-100 -100 -100 -100 -100 -100 -100 -100 -100 -100 -100 -100 -100 -100 -100 -100 -100 -100 -100 -100 -100 -100 -100 -100 -100 -100 
-100 -100 -100 -100 -100 -100 -100 -100 -100 -100 -100 -100 -100 -100 -100 -100 -100 -100 -100 -100 -100 -100 -100 -100 -100 -100 
-100 -100 527.444757 527.965754 528.676797 529.378072 530.087705 530.919572 531.734829 532.465441 533.204250 534.099455 534.993295 535.793579 536.582624 537.508970 538.400670 539.145645 539.794506 540.466236 541.034521 541.439067 541.770051 542.158862 542.426525 -100 
-100 -100 525.966469 526.814773 527.746149 528.463905 529.099027 530.078708 530.971430 531.620677 532.223110 533.254620 534.225878 534.941172 535.590822 536.675962 537.679223 538.383860 538.930106 539.722480 540.354737 540.683740 540.902654 541.456824 541.863264 -100 
-100 -100 522.840659 524.647359 526.077740 526.738087 526.993212 528.475711 529.588447 530.005778 530.105206 531.643564 532.839343 533.304325 533.420287 535.068669 536.368001 536.926609 537.063157 538.298891 539.123668 539.237010 539.013570 540.106260 540.860654 -100 
-100 -100 518.408731 522.186064 524.275492 524.718233 523.824947 526.585439 528.080511 528.122583 526.898302 529.779890 531.357129 531.395549 530.075163 533.179062 534.942592 535.214744 534.221367 536.628456 537.797374 537.561501 536.136056 538.530092 539.789280 -100 
-100 -100 519.752384 521.767070 523.399833 524.161605 524.481819 526.128136 527.378698 527.839007 527.939859 529.547066 530.776949 531.193115 531.250672 532.962320 534.319710 534.865522 534.982572 536.315977 537.236833 537.379607 537.174920 538.388189 539.246251 -100 
-100 -100 519.565730 521.020985 522.440460 523.296422 523.937117 525.354078 526.586544 527.276437 527.787526 529.045581 530.123670 530.668782 531.081299 532.405612 533.585582 534.206914 534.605455 535.698547 536.580603 536.916841 537.075258 537.979241 538.673445 -100 
-100 -100 517.273614 519.358652 521.015486 521.701114 521.908406 523.851812 525.372203 526.014497 526.228656 527.837948 529.025538 529.354091 529.301361 531.056933 532.404140 532.839950 532.818596 534.374840 535.495935 535.741409 535.562991 536.898184 537.823472 -100 
-100 -100 513.475081 517.445626 519.616665 519.895472 518.572415 522.111064 524.137037 524.500469 523.503020 526.363286 527.870822 527.734432 526.115411 529.416263 531.194332 531.231710 529.784831 532.794820 534.358542 534.273939 532.782789 535.513477 536.932503 -100 
-100 -100 515.672650 517.757866 519.418054 520.112353 520.340556 522.325284 523.889803 524.565952 524.806878 526.450925 527.665803 528.006428 527.951658 529.694420 531.019555 531.430151 531.399052 532.984963 534.150196 534.434621 534.286741 535.651944 536.595269 -100 
-100 -100 516.368933 517.820796 519.243899 520.110306 520.784473 522.294887 523.619564 524.365862 524.912560 526.258378 527.405702 527.980153 528.388724 529.685085 530.811432 531.360643 531.714715 532.887175 533.872013 534.283954 534.493059 535.471319 536.211738 -100 
-100 -100 514.966990 516.966235 518.603433 519.365959 519.703471 521.532094 522.932886 523.438821 523.513951 525.328980 526.706342 527.177632 527.228198 528.896010 530.154747 530.533815 530.488276 532.024471 533.140327 533.379646 533.196814 534.581207 535.541852 -100 
-100 -100 512.008308 515.759506 517.889457 518.332964 517.378957 520.494956 522.211354 522.242308 520.755234 524.126902 525.965180 526.079169 524.739921 527.795436 529.422501 529.393788 527.934091 530.842697 532.326624 532.168165 530.599247 533.392152 534.848964 -100 
-100 -100 514.459459 516.474023 518.139514 518.935003 519.291711 521.103550 522.470281 522.942485 522.999213 524.826556 526.229085 526.722074 526.774724 528.408958 529.614852 529.935823 529.836961 531.334538 532.418484 532.629970 532.426388 533.799777 534.756678 -100 
-100 -100 515.339290 516.823773 518.310967 519.260060 519.991522 521.449349 522.685249 523.344876 523.838330 525.228329 526.446942 527.084882 527.514673 528.727890 529.731180 530.149663 530.385488 531.491627 532.422003 532.782867 532.953207 533.911314 534.645534 -100 
-100 -100 514.090165 516.225079 517.994827 518.855978 519.242606 521.078571 522.460276 522.959451 523.055562 524.840002 526.215536 526.701242 526.740073 528.296849 529.392676 529.570534 529.317994 530.851422 531.964117 532.184751 531.987112 533.323679 534.259666 -100 
-100 -100 511.291599 515.317841 517.634860 518.182413 517.255414 520.425520 522.167833 522.255922 520.895958 524.134048 525.915908 526.024785 524.682675 527.578698 528.999415 528.687183 526.830799 529.902993 531.443979 531.293737 529.757150 532.442044 533.851147 -100 
-100 -100 514.394869 516.542117 518.321884 519.185327 519.570190 521.409762 522.802716 523.320288 523.429677 525.201706 526.562819 527.041353 527.063919 528.568835 529.601657 529.721275 529.409646 530.866205 531.900211 532.052556 531.802447 533.105085 534.024524 -100 
-100 -100 515.934152 517.456207 518.967258 519.915876 520.635274 522.103560 523.370905 524.087233 524.631442 525.975610 527.155094 527.792680 528.213769 529.302043 530.165944 530.475261 530.609358 531.544953 532.302951 532.519774 532.581545 533.471414 534.172034 -100 
-100 -100 515.320568 517.435221 519.141766 519.916519 520.220187 522.060741 523.493574 524.104763 524.332206 525.997651 527.304841 527.839777 527.974977 529.334179 530.292156 530.478218 530.299035 531.474539 532.260054 532.241443 531.867414 533.139060 534.043375 -100 
-100 -100 513.179979 517.144594 519.304252 519.670408 518.550393 521.735200 523.538225 523.817432 522.807675 525.697422 527.342389 527.583003 526.611946 529.062399 530.304614 530.160077 528.801469 531.103282 532.140730 531.677068 529.876878 532.534965 533.909255 -100 
-100 -100 517.235083 519.121614 520.589881 521.223451 521.440197 523.136686 524.472684 525.082156 525.331072 526.914156 528.153507 528.698543 528.864167 530.159646 531.073146 531.289263 531.143430 532.223899 532.913601 532.866310 532.472610 533.620312 534.418028 -100 
-100 -100 520.058699 520.932609 521.877758 522.594308 523.249819 524.345489 525.382637 526.167311 526.871757 527.947321 528.934288 529.646553 530.231858 531.092317 531.817915 532.253952 532.571586 533.198718 533.696863 533.903850 534.023410 534.555819 534.960922 -100 
-100 -100 521.346500 521.872231 522.582962 523.285904 524.023556 524.934925 525.855843 526.690602 527.508191 528.439694 529.333327 530.097408 530.791561 531.534904 532.197782 532.712194 533.157282 533.665457 534.100827 534.395667 534.643980 534.990209 535.240305 -100 
-100 -100 -100 -100 -100 -100 -100 -100 -100 -100 -100 -100 -100 -100 -100 -100 -100 -100 -100 -100 -100 -100 -100 -100 -100 -100 
-100 -100 -100 -100 -100 -100 -100 -100 -100 -100 -100 -100 -100 -100 -100 -100 -100 -100 -100 -100 -100 -100 -100 -100 -100 -100 
-100 -100 -100 -100 -100 -100 -100 -100 -100 -100 -100 -100 -100 -100 -100 -100 -100 -100 -100 -100 -100 -100 -100 -100 -100 -100 
-100 -100 526.386242 526.884006 527.595465 528.325410 529.071843 529.908896 530.730202 531.481360 532.251112 533.159367 534.078092 534.919107 535.746988 536.667910 537.550872 538.297745 538.949081 539.591745 540.130025 540.517620 540.847080 541.229529 541.497321 -100 
-100 -100 525.079658 525.802224 526.687173 527.450187 528.170867 529.101764 529.972270 530.660794 531.343666 532.341235 533.323354 534.116954 534.870476 535.888443 536.848698 537.570792 538.162521 538.872770 539.442584 539.760371 540.011811 540.519891 540.906364 -100 
-100 -100 522.620288 523.870214 525.099608 525.879308 526.466793 527.645391 528.638214 529.178168 529.612434 530.867485 532.001866 532.671143 533.195637 534.477238 535.611895 536.257324 536.665141 537.576861 538.237426 538.391471 538.403719 539.235992 539.883484 -100 
-100 -100 519.856065 521.812847 523.403379 524.153048 524.460952 526.045349 527.212218 527.581949 527.605415 529.296509 530.621779 531.124965 531.246952 532.954494 534.294681 534.826203 534.911705 536.178087 536.981733 536.950381 536.551501 537.885408 538.828760 -100 
-100 -100 519.437677 520.878180 522.309763 523.210614 523.886403 525.215763 526.334253 526.919105 527.365794 528.685297 529.859460 530.501269 530.990213 532.319773 533.500310 534.138663 534.542295 535.543646 536.300784 536.501543 536.553066 537.492837 538.231192 -100 
-100 -100 518.644993 519.865011 521.209870 522.174568 523.001343 524.287279 525.444285 526.189746 526.841730 528.018821 529.107808 529.805196 530.425382 531.594162 532.677753 533.346000 533.868076 534.815156 535.616592 536.000343 536.281544 537.060832 537.677628 -100 
-100 -100 516.760867 518.306061 519.814657 520.720992 521.400410 522.937867 524.276183 525.024323 525.572255 526.911801 528.064933 528.658253 529.094485 530.417110 531.567120 532.129293 532.482762 533.659208 534.639701 535.048041 535.257988 536.206281 536.928260 -100 
-100 -100 514.585534 516.778361 518.542164 519.311788 519.593576 521.602111 523.170850 523.821851 524.025141 525.752956 527.051030 527.468187 527.486290 529.207728 530.511369 530.902322 530.854373 532.471297 533.672314 533.998589 533.898491 535.234462 536.159527 -100 
-100 -100 515.076406 516.626307 518.143494 519.064251 519.774115 521.369147 522.774361 523.581460 524.172205 525.536210 526.698001 527.288099 527.714356 529.024970 530.160588 530.710342 531.068107 532.281464 533.317292 533.781967 534.035903 535.007028 535.737553 -100 
-100 -100 515.268339 516.499500 517.861592 518.849296 519.730465 521.144167 522.446906 523.315850 524.055013 525.279728 526.383845 527.071515 527.668509 528.812658 529.862850 530.494617 531.013786 532.043896 532.967716 533.473502 533.849194 534.670247 535.300599 -100 
-100 -100 514.346743 515.814455 517.280935 518.207004 518.943564 520.499932 521.862010 522.638904 523.216393 524.603627 525.796970 526.417191 526.863272 528.159118 529.283251 529.839789 530.203712 531.354988 532.318671 532.717435 532.924706 533.914605 534.666619 -100 
-100 -100 512.993866 515.030102 516.716818 517.515513 517.875898 519.816294 521.322237 521.933049 522.116422 523.894427 525.248289 525.715757 525.768534 527.447143 528.716718 529.111237 529.083505 530.581963 531.665502 531.886376 531.700978 533.086691 534.053603 -100 
-100 -100 513.851332 515.336799 516.834619 517.796385 518.555808 520.105300 521.446249 522.203452 522.770708 524.159672 525.361652 525.988999 526.428652 527.694099 528.774180 529.282675 529.597040 530.695735 531.606342 531.956661 532.129326 533.107054 533.857920 -100 
-100 -100 514.257825 515.528147 516.960430 518.032618 518.971961 520.361962 521.611532 522.435384 523.152531 524.384538 525.512260 526.223111 526.814884 527.891445 528.846678 529.380599 529.801984 530.725705 531.540353 531.943686 532.245288 533.050067 533.684759 -100 
-100 -100 513.509314 515.124153 516.759003 517.833596 518.665800 520.196641 521.501129 522.233284 522.789266 524.173713 525.382811 526.026121 526.465298 527.653747 528.631598 529.033113 529.251134 530.304691 531.174692 531.476246 531.604930 532.575584 533.328683 -100 
-100 -100 512.404554 514.684176 516.602404 517.590007 518.083662 519.970496 521.405449 521.971397 522.135768 523.903222 525.268375 525.766509 525.829108 527.355048 528.436127 528.634207 528.417979 529.832788 530.829980 530.947377 530.665856 532.038553 533.008080 -100 
-100 -100 513.922053 515.547980 517.194678 518.275595 519.105553 520.625081 521.918656 522.645788 523.197989 524.571883 525.772158 526.409324 526.828889 527.964536 528.874205 529.207528 529.358120 530.339266 531.137673 531.375748 531.454675 532.393379 533.131098 -100 
-100 -100 515.086980 516.385031 517.843299 518.928684 519.862673 521.222785 522.446522 523.263892 523.979746 525.185575 526.295585 527.006287 527.573366 528.532947 529.341407 529.738815 530.029658 530.804750 531.471120 531.743726 531.943060 532.684152 533.288153 -100 
-100 -100 515.123989 516.660616 518.194092 519.170987 519.919153 521.400558 522.689490 523.444632 524.027986 525.357895 526.528913 527.185000 527.631318 528.686566 529.524159 529.834087 529.970565 530.837026 531.515501 531.664292 531.677929 532.561010 533.264622 -100 
-100 -100 514.837560 516.922800 518.610566 519.397360 519.729059 521.529466 522.935617 523.545816 523.777652 525.435745 526.733418 527.268811 527.402266 528.748677 529.684236 529.842673 529.621549 530.800781 531.571995 531.531460 531.133238 532.388834 533.281154 -100 
-100 -100 517.168551 518.492884 519.786549 520.600994 521.236021 522.576370 523.766829 524.502922 525.086573 526.346284 527.457021 528.113315 528.573329 529.575644 530.371904 530.697002 530.849870 531.646376 532.253348 532.380532 532.370883 533.145724 533.753173 -100 
-100 -100 519.318581 520.073479 520.991093 521.782133 522.552628 523.593556 524.603483 525.428933 526.209264 527.224121 528.181681 528.926162 529.574570 530.376190 531.071124 531.534828 531.915304 532.493164 532.981631 533.246174 533.455136 533.916266 534.272049 -100 
-100 -100 520.441073 520.950922 521.675829 522.424296 523.212844 524.131928 525.058657 525.913134 526.754629 527.679409 528.570340 529.346541 530.057333 530.790293 531.446566 531.969210 532.430817 532.935774 533.378101 533.697601 533.974405 534.312123 534.552621 -100 
-100 -100 -100 -100 -100 -100 -100 -100 -100 -100 -100 -100 -100 -100 -100 -100 -100 -100 -100 -100 -100 -100 -100 -100 -100 -100 
-100 -100 -100 -100 -100 -100 -100 -100 -100 -100 -100 -100 -100 -100 -100 -100 -100 -100 -100 -100 -100 -100 -100 -100 -100 -100 
-100 -100 -100 -100 -100 -100 -100 -100 -100 -100 -100 -100 -100 -100 -100 -100 -100 -100 -100 -100 -100 -100 -100 -100 -100 -100 
-100 -100 525.110607 525.651550 526.399214 527.144480 527.897324 528.765870 529.606779 530.354791 531.121344 532.079724 533.047318 533.911333 534.745756 535.695639 536.592303 537.326552 537.953334 538.594804 539.117164 539.463501 539.756848 540.175423 540.479573 -100 
-100 -100 523.587177 524.447281 525.410609 526.170195 526.846136 527.856541 528.760704 529.400691 530.004836 531.128880 532.205129 533.004872 533.711751 534.817918 535.819368 536.503567 537.015881 537.768570 538.327826 538.541431 538.662077 539.303525 539.793807 -100 
-100 -100 520.406613 522.194308 523.643439 524.342499 524.636542 526.138909 527.233655 527.573783 527.579046 529.311958 530.689603 531.284004 531.487855 533.143126 534.424103 534.941727 535.016768 536.205648 536.905238 536.756701 536.213610 537.611595 538.580871 -100 
-100 -100 515.944274 519.628386 521.720412 522.204863 521.357158 524.127245 525.573578 525.438403 523.863538 527.202946 529.072952 529.294935 528.123031 531.188467 532.910444 533.117222 532.013557 534.401696 535.402466 534.691812 532.358517 535.648984 537.329756 -100 
-100 -100 516.993625 519.015107 520.699537 521.527681 521.904624 523.575787 524.802891 525.174497 525.175397 526.994928 528.433212 529.003641 529.165599 530.883460 532.216054 532.715494 532.772292 534.072172 534.887408 534.789251 534.281134 535.802353 536.874003 -100 
-100 -100 516.529536 518.065191 519.593858 520.553050 521.273597 522.726723 523.952242 524.595850 525.080639 526.484432 527.737620 528.431943 528.948353 530.278933 531.431508 532.012589 532.373371 533.460745 534.319148 534.594576 534.699627 535.685057 536.451887 -100 
-100 -100 513.928132 516.193552 518.031553 518.867262 519.190409 521.163546 522.665208 523.231597 523.363392 525.184708 526.595290 527.122500 527.237774 528.939318 530.218757 530.592695 530.521510 532.124610 533.299409 533.604397 533.505663 534.812828 535.729285 -100 
-100 -100 509.772743 514.100077 516.526705 516.998899 515.852271 519.384624 521.370804 521.588642 520.290160 523.590724 525.411011 525.551043 524.277973 527.347798 528.991880 528.932450 527.372905 530.519156 532.201526 532.270709 531.036516 533.576540 534.919204 -100 
-100 -100 512.163462 514.437206 516.286953 517.138412 517.496898 519.548757 521.144903 521.797682 521.988918 523.823233 525.222272 525.729350 525.825633 527.517076 528.790015 529.161463 529.104699 530.756798 532.003126 532.385430 532.346364 533.666197 534.579394 -100 
-100 -100 512.982736 514.539505 516.090184 517.065431 517.836400 519.477118 520.922206 521.765819 522.393171 523.800673 525.010051 525.649960 526.118631 527.431957 528.569946 529.135176 529.512140 530.711689 531.734009 532.194158 532.451597 533.432436 534.170588 -100 
-100 -100 511.621802 513.696458 515.419696 516.229951 516.593969 518.654962 520.288079 521.026484 521.330698 523.064742 524.381452 524.836786 524.896417 526.608959 527.921835 528.367292 528.396823 529.910936 531.019475 531.275529 531.123380 532.511682 533.475973 -100 
-100 -100 508.664831 512.492375 514.687615 515.107460 513.995496 517.553360 519.621624 520.034709 519.090137 522.071607 523.714877 523.751626 522.376000 525.506084 527.217859 527.306707 526.029090 528.803729 530.226915 530.064117 528.535158 531.305921 532.761524 -100 
-100 -100 511.140487 513.235714 514.994727 515.847356 516.242474 518.301150 519.921300 520.651765 520.952982 522.679302 523.990039 524.440990 524.488636 526.170540 527.445302 527.852138 527.836259 529.282606 530.314737 530.498203 530.294143 531.672366 532.640985 -100 
-100 -100 511.993194 513.599199 515.233937 516.315151 517.171832 518.789381 520.195179 521.024805 521.655904 523.038979 524.232133 524.868712 525.322707 526.566687 527.625567 528.123710 528.425927 529.472964 530.322565 530.614016 530.744269 531.729735 532.494725 -100 
-100 -100 510.603632 512.973362 514.975784 516.040278 516.614324 518.554402 520.055713 520.701555 520.943910 522.700594 524.058496 524.575007 524.684473 526.237469 527.381907 527.685321 527.585837 528.945999 529.886056 529.956003 529.634166 531.061459 532.068855 -100 
-100 -100 507.552341 512.044223 514.690334 515.505932 514.864478 518.040627 519.860805 520.112528 519.018473 522.095565 523.828882 524.000359 522.835129 525.625098 527.078669 526.980159 525.558573 528.157590 529.398624 528.999071 527.150452 530.102745 531.646490 -100 
-100 -100 511.113795 513.498145 515.518175 516.595671 517.168545 519.080425 520.547466 521.166176 521.389777 523.134422 524.488024 525.003380 525.095195 526.588089 527.654092 527.878642 527.704747 528.995055 529.868652 529.878469 529.508681 530.907178 531.901385 -100 
-100 -100 513.011663 514.658339 516.337163 517.456574 518.324003 519.863035 521.182465 521.951072 522.543992 523.904648 525.097116 525.752904 526.197251 527.298971 528.180992 528.513063 528.663711 529.573164 530.289390 530.456935 530.486044 531.417495 532.158332 -100 
-100 -100 512.667250 514.857358 516.697419 517.637671 518.106815 519.963181 521.402853 522.025695 522.266001 523.961357 525.287362 525.825242 525.954846 527.336109 528.294119 528.436827 528.187053 529.440194 530.274351 530.263689 529.888268 531.200982 532.138959 -100 
-100 -100 510.767476 514.768195 517.044003 517.598620 516.749437 519.815347 521.566415 521.823357 520.789622 523.729019 525.396521 525.624880 524.607166 527.107199 528.339253 528.083627 526.486046 529.045069 530.213076 529.787644 527.982278 530.705147 532.118257 -100 
-100 -100 514.973738 516.906301 518.470278 519.234319 519.587555 521.279553 522.604510 523.207795 523.454660 525.063473 526.319489 526.862178 527.014783 528.327501 529.232670 529.393356 529.171865 530.352051 531.122928 531.114740 530.740140 531.928183 532.753701 -100 
-100 -100 517.933901 518.851265 519.873048 520.681107 521.419905 522.550639 523.605083 524.400131 525.114484 526.207521 527.208238 527.925550 528.512267 529.381440 530.106287 530.525689 530.829915 531.498041 532.041538 532.280371 532.424009 532.984422 533.408790 -100 
-100 -100 519.305724 519.870723 520.647488 521.425349 522.229744 523.184928 524.133519 524.986192 525.818142 526.765121 527.671708 528.443865 529.144110 529.895397 530.562379 531.075548 531.524689 532.058338 532.525285 532.847435 533.119452 533.488730 533.754088 -100 
-100 -100 -100 -100 -100 -100 -100 -100 -100 -100 -100 -100 -100 -100 -100 -100 -100 -100 -100 -100 -100 -100 -100 -100 -100 -100 
-100 -100 -100 -100 -100 -100 -100 -100 -100 -100 -100 -100 -100 -100 -100 -100 -100 -100 -100 -100 -100 -100 -100 -100 -100 -100 
-100 -100 -100 -100 -100 -100 -100 -100 -100 -100 -100 -100 -100 -100 -100 -100 -100 -100 -100 -100 -100 -100 -100 -100 -100 -100 
-100 -100 523.787291 524.393227 525.184021 525.937242 526.682494 527.597100 528.467355 529.210903 529.962224 530.986080 532.006126 532.883210 533.706415 534.698138 535.614403 536.332001 536.926319 537.588612 538.114250 538.427378 538.677308 539.148890 539.494693 -100 
-100 -100 521.852055 523.003480 524.093124 524.818016 525.350374 526.541895 527.517317 528.074763 528.480540 529.853788 531.059187 531.822012 532.364925 533.670223 534.751605 535.369368 535.712084 536.615326 537.212467 537.297615 537.163040 538.075239 538.716864 -100 
-100 -100 516.635037 520.121094 522.053291 522.491277 521.649286 524.324092 525.713190 525.612817 524.108413 527.401553 529.258636 529.551797 528.464577 531.456328 533.111761 533.324807 532.250945 534.556143 535.493552 534.789699 532.481595 535.675592 537.275635 -100 
-100 -100 501.778375 516.025686 519.691233 519.084827 509.774311 521.044605 523.604798 521.846039 509.168181 523.659493 527.174553 526.140027 515.334659 528.091798 531.196446 530.269643 520.835330 531.510362 533.520411 530.871075 515.748576 531.880989 535.688663 -100 
-100 -100 512.977350 516.762638 518.971489 519.540792 518.761702 521.637735 523.172175 523.084428 521.544740 524.957484 526.897819 527.161363 526.011093 529.095552 530.817135 530.997302 529.877436 532.327096 533.401530 532.742462 530.450198 533.794972 535.516186 -100 
-100 -100 513.949302 516.128522 517.941851 518.824721 519.215064 521.062290 522.437064 522.908064 522.986353 524.851943 526.333702 526.934238 527.109469 528.833840 530.140732 530.571433 530.559140 532.013202 533.010018 533.109888 532.806032 534.238206 535.248509 -100 
-100 -100 509.319245 513.665078 516.130798 516.651612 515.534789 519.029021 520.952934 521.111406 519.782575 523.122412 525.009205 525.218354 524.000616 527.089601 528.743425 528.694681 527.135098 530.237604 531.857697 531.859573 530.574365 533.125346 534.486284 -100 
-100 -100 493.026750 509.828569 514.139082 513.241545 501.402914 515.723969 519.226667 517.979539 506.148924 520.042666 523.413889 522.255530 511.178833 524.107693 527.104652 525.528091 513.262722 527.139248 530.395012 529.349110 519.573722 530.740892 533.502660 -100 
-100 -100 507.484066 511.842253 514.323641 514.861329 513.781214 517.372410 519.410948 519.674424 518.417302 521.759249 523.619395 523.796261 522.553485 525.636759 527.292592 527.249653 525.710854 528.872184 530.574389 530.667248 529.454208 532.006642 533.354712 -100 
-100 -100 510.253299 512.464585 514.304997 515.190692 515.602618 517.707893 519.365140 520.096443 520.375968 522.190525 523.578852 524.089835 524.195066 525.918458 527.230841 527.658269 527.663006 529.263398 530.458580 530.795852 530.715305 532.075223 533.015638 -100 
-100 -100 507.349296 511.223163 513.469582 513.928629 512.852205 516.468911 518.595741 519.057339 518.150806 521.157215 522.821858 522.880679 521.531146 524.692169 526.436643 526.556124 525.310172 528.129843 529.601730 529.486169 527.993428 530.768325 532.220335 -100 
-100 -100 494.007401 508.571821 512.331248 511.312335 499.552275 513.883326 517.564838 516.842097 506.992999 518.943171 521.802983 520.383024 508.804648 522.171011 525.363874 524.216141 513.702373 525.742744 528.445525 526.915519 515.677994 528.219947 531.282369 -100 
-100 -100 506.888870 510.783190 513.065293 513.569780 512.531559 516.146462 518.265883 518.729323 517.826977 520.818706 522.467129 522.513989 521.149165 524.276346 525.984250 526.070703 524.783442 527.523612 528.903008 528.697612 527.138644 529.908033 531.369483 -100 
-100 -100 509.296989 511.563593 513.494095 514.505388 515.043722 517.101762 518.721515 519.464170 519.777813 521.536383 522.879106 523.372882 523.466798 525.104903 526.340946 526.724339 526.686315 528.085731 529.058003 529.170867 528.900447 530.306814 531.300114 -100 
-100 -100 505.924250 510.426416 513.093835 513.937248 513.334964 516.579512 518.474290 518.794246 517.752460 520.846429 522.585841 522.766081 521.623920 524.463960 525.984501 525.959139 524.600369 527.220034 528.469767 528.079184 526.242309 529.210072 530.764338 -100 
-100 -100 490.535956 507.802866 512.432989 512.196529 502.721598 514.864313 517.957532 516.913967 506.391714 518.943244 522.018260 520.949246 510.732294 522.608996 525.347903 523.999617 513.461182 525.167937 527.603825 525.619648 512.953697 526.768249 530.105051 -100 
-100 -100 506.523718 511.044176 513.732880 514.593345 513.990860 517.191842 519.034096 519.310797 518.238817 521.316603 523.051836 523.233800 522.077263 524.847951 526.280846 526.169323 524.731704 527.283183 528.469359 528.020173 526.135879 529.078092 530.621407 -100 
-100 -100 510.473104 512.802361 514.794126 515.866382 516.442471 518.366429 519.849252 520.492132 520.740869 522.472929 523.821859 524.355349 524.474298 525.923453 526.949209 527.144136 526.938630 528.209244 529.056462 529.046266 528.669176 530.034969 531.011897 -100 
-100 -100 508.526818 512.644272 515.071065 515.759401 515.018147 518.166765 519.971983 520.251142 519.229795 522.204713 523.900085 524.131384 523.115061 525.656839 526.929945 526.691355 525.104357 527.702481 528.905894 528.495012 526.705356 529.480487 530.937772 -100 
-100 -100 495.563559 511.084575 515.099783 514.520218 504.660995 516.812474 519.833109 518.825092 508.704838 520.743174 523.706265 522.810994 513.558644 524.302191 526.652514 525.022362 513.823035 525.990341 528.493432 526.641796 514.665818 527.635215 530.734570 -100 
-100 -100 511.101642 514.896675 517.006634 517.513539 516.668556 519.618215 521.287727 521.553309 520.558591 523.416746 525.025575 525.271447 524.300358 526.745813 527.950373 527.740205 526.207221 528.713236 529.850880 529.467998 527.714720 530.334216 531.655539 -100 
-100 -100 516.293457 517.536505 518.708619 519.492348 520.084738 521.408493 522.541796 523.269628 523.809784 525.083821 526.161446 526.819310 527.249513 528.285688 529.078300 529.424716 529.549020 530.416619 531.047294 531.217345 531.175750 531.954759 532.497581 -100 
-100 -100 518.122176 518.763835 519.596257 520.390467 521.189539 522.190357 523.163962 524.006079 524.811818 525.792196 526.718462 527.479992 528.157694 528.942950 529.631236 530.134643 530.561537 531.139009 531.635483 531.951926 532.202515 532.618469 532.917323 -100 
-100 -100 -100 -100 -100 -100 -100 -100 -100 -100 -100 -100 -100 -100 -100 -100 -100 -100 -100 -100 -100 -100 -100 -100 -100 -100 
-100 -100 -100 -100 -100 -100 -100 -100 -100 -100 -100 -100 -100 -100 -100 -100 -100 -100 -100 -100 -100 -100 -100 -100 -100 -100 
-100 -100 -100 -100 -100 -100 -100 -100 -100 -100 -100 -100 -100 -100 -100 -100 -100 -100 -100 -100 -100 -100 -100 -100 -100 -100 
-100 -100 522.762108 523.315161 524.085748 524.862159 525.652225 526.562428 527.446737 528.239550 529.055466 530.070254 531.096192 532.011627 532.881507 533.845815 534.740828 535.466599 536.088273 536.734465 537.267219 537.624752 537.929742 538.361280 538.674510 -100 
-100 -100 521.207130 522.078940 523.064925 523.855187 524.567802 525.620062 526.566967 527.250031 527.903195 529.088311 530.230226 531.088693 531.835000 532.952234 533.944797 534.612392 535.114081 535.872696 536.444869 536.670289 536.802658 537.460105 537.962262 -100 
-100 -100 517.966395 519.765983 521.239162 521.969805 522.300522 523.845957 524.982197 525.361360 525.413394 527.215547 528.671663 529.337899 529.589447 531.249918 532.510346 532.998125 533.052951 534.251815 534.969435 534.833222 534.300744 535.720559 536.706859 -100 
-100 -100 513.415731 517.116180 519.240211 519.763453 518.956147 521.771912 523.257541 523.155579 521.623024 525.039047 526.998695 527.304843 526.190879 529.257889 530.952547 531.121434 529.990368 532.394847 533.418651 532.720407 530.395620 533.713655 535.415538 -100 
-100 -100 514.340847 516.395427 518.134283 519.022063 519.453168 521.170433 522.431728 522.831878 522.873838 524.766849 526.294150 526.948696 527.169298 528.900521 530.218952 530.694215 530.735448 532.048325 532.883621 532.799602 532.303959 533.848282 534.937394 -100 
-100 -100 513.727322 515.322602 516.940244 517.989947 518.783901 520.283061 521.533669 522.195823 522.715212 524.190041 525.532206 526.310764 526.888574 528.246169 529.403021 529.979626 530.339601 531.438423 532.312977 532.602881 532.722249 533.725715 534.505428 -100 
-100 -100 510.967699 513.326887 515.294376 516.255231 516.673474 518.690778 520.205176 520.774651 520.928964 522.824647 524.330275 524.946564 525.129306 526.867789 528.166139 528.552179 528.492530 530.107569 531.295777 531.614215 531.529314 532.851194 533.777649 -100 
-100 -100 506.691348 511.139850 513.723843 514.344620 513.310430 516.886303 518.879544 519.091413 517.805041 521.185423 523.104846 523.336089 522.134573 525.246510 526.919318 526.884151 525.345904 528.505418 530.199763 530.281218 529.059766 531.612535 532.963540 -100 
-100 -100 509.076051 511.453264 513.446554 514.437606 514.905316 517.015804 518.638272 519.304243 519.520811 521.422411 522.903673 523.487975 523.648368 525.386791 526.697551 527.101801 527.071971 528.741581 530.001269 530.395868 530.368955 531.700027 532.620294 -100 
-100 -100 509.920848 511.559445 513.229397 514.324584 515.197027 516.913560 518.412618 519.297278 519.966470 521.428915 522.698253 523.394869 523.915487 525.278211 526.462185 527.067868 527.476674 528.696586 529.732902 530.204832 530.473410 531.464042 532.208285 -100 
-100 -100 508.574354 510.721002 512.547473 513.461298 513.919857 516.072300 517.784956 518.589327 518.949202 520.729237 522.086673 522.579010 522.677706 524.441615 525.808142 526.301498 526.367511 527.901692 529.022032 529.287518 529.144532 530.540885 531.510399 -100 
-100 -100 505.629673 509.527964 511.819051 512.332494 511.309747 514.970662 517.135699 517.631131 516.751732 519.773434 521.445076 521.505309 520.158470 523.341402 525.111407 525.252653 524.014155 526.805466 528.235656 528.078017 526.555289 529.332212 530.792338 -100 
-100 -100 508.150152 510.307737 512.155917 513.100198 513.586941 515.747497 517.465843 518.280909 518.647622 520.415403 521.753772 522.227655 522.304199 524.032997 525.361137 525.816869 525.836130 527.296127 528.330091 528.512607 528.310203 529.693696 530.667197 -100 
-100 -100 509.049460 510.715803 512.439083 513.613415 514.563547 516.279944 517.780565 518.692075 519.386569 520.811994 522.034772 522.697167 523.181717 524.467218 525.573738 526.116810 526.450044 527.504372 528.347005 528.628106 528.753483 529.744405 530.516147 -100 
-100 -100 507.698580 510.136298 512.233462 513.393380 514.060045 516.096969 517.689885 518.414264 518.717222 520.513839 521.900780 522.443986 522.584237 524.175303 525.364708 525.712936 525.643926 527.002193 527.923357 527.971070 527.636172 529.071469 530.089460 -100 
-100 -100 504.705534 509.274472 512.020317 512.930892 512.377450 515.646382 517.552044 517.875818 516.837132 519.948166 521.706437 521.902120 520.765899 523.591111 525.088245 525.035821 523.647112 526.237376 527.452290 527.023451 525.156122 528.121054 529.679432 -100 
-100 -100 508.396179 510.845000 512.954894 514.122068 514.777629 516.768642 518.304997 518.979989 519.246033 521.018455 522.391751 522.925009 523.040155 524.566365 525.673205 525.938299 525.792382 527.082640 527.940979 527.931583 527.551352 528.961183 529.968425 -100 
-100 -100 510.444051 512.142664 513.899935 515.102256 516.044867 517.645717 519.013153 519.817131 520.435731 521.815966 523.020842 523.684390 524.143098 525.277854 526.200227 526.567838 526.743276 527.665091 528.383008 528.546253 528.575197 529.519595 530.272878 -100 
-100 -100 510.240124 512.476150 514.387994 515.406442 515.943906 517.844280 519.310205 519.946826 520.195021 521.902261 523.233057 523.765560 523.897161 525.315284 526.317431 526.493154 526.265997 527.543635 528.395277 528.392197 528.023672 529.354532 530.307364 -100 
-100 -100 508.466461 512.510077 514.852506 515.480517 514.693965 517.789180 519.550508 519.805831 518.766738 521.713901 523.381168 523.593851 522.566316 525.108738 526.388594 526.164032 524.586528 527.179358 528.375557 527.964876 526.169745 528.916288 530.347060 -100 
-100 -100 512.790886 514.758297 516.377929 517.203319 517.607948 519.326109 520.659813 521.261497 521.504365 523.116646 524.371188 524.903445 525.053223 526.397924 527.342239 527.532169 527.333952 528.546077 529.346182 529.357933 528.999235 530.208880 531.049690 -100 
-100 -100 515.843093 516.787801 517.854422 518.712181 519.493247 520.649835 521.716455 522.514961 523.229912 524.325842 525.327190 526.042120 526.633356 527.525879 528.280690 528.726776 529.055647 529.752528 530.323786 530.585110 530.747821 531.327099 531.763765 -100 
-100 -100 517.265395 517.853613 518.668994 519.489953 520.331835 521.312685 522.275840 523.135426 523.970980 524.921536 525.830572 526.604899 527.313199 528.084033 528.776220 529.314392 529.788387 530.349162 530.842809 531.188306 531.480478 531.867199 532.143245 -100 
-100 -100 -100 -100 -100 -100 -100 -100 -100 -100 -100 -100 -100 -100 -100 -100 -100 -100 -100 -100 -100 -100 -100 -100 -100 -100 
-100 -100 -100 -100 -100 -100 -100 -100 -100 -100 -100 -100 -100 -100 -100 -100 -100 -100 -100 -100 -100 -100 -100 -100 -100 -100 
-100 -100 -100 -100 -100 -100 -100 -100 -100 -100 -100 -100 -100 -100 -100 -100 -100 -100 -100 -100 -100 -100 -100 -100 -100 -100 
-100 -100 521.708113 522.231515 522.991018 523.785181 524.607648 525.530060 526.438911 527.278359 528.145132 529.167138 530.204611 531.150788 532.051114 532.998967 533.875493 534.602235 535.241818 535.896984 536.459258 536.870484 537.223984 537.635318 537.923622 -100 
-100 -100 520.336391 521.082329 522.013272 522.837793 523.631758 524.649335 525.606171 526.377606 527.154651 528.278673 529.398566 530.316684 531.154431 532.188479 533.122139 533.801633 534.365362 535.094282 535.696025 536.037912 536.311504 536.857841 537.272977 -100 
-100 -100 517.757468 519.026586 520.300893 521.139604 521.795426 523.066603 524.143798 524.753319 525.269796 526.677533 527.985551 528.817254 529.454770 530.727861 531.798754 532.359952 532.704635 533.656281 534.366934 534.543290 534.567517 535.460026 536.153184 -100 
-100 -100 514.820084 516.797884 518.445921 519.264541 519.639634 521.329183 522.576896 522.996580 523.077066 524.953158 526.487239 527.192114 527.470566 529.138612 530.385169 530.798029 530.776859 532.122705 532.997715 532.983646 532.574751 533.999769 535.006408 -100 
-100 -100 514.125590 515.634199 517.178332 518.198949 518.980171 520.406060 521.590473 522.219406 522.733395 524.215920 525.587895 526.418403 527.042706 528.379609 529.509008 530.074525 530.424475 531.471552 532.282636 532.509091 532.576045 533.579043 534.364714 -100 
-100 -100 512.991869 514.353522 515.897717 517.058007 518.039381 519.412781 520.608669 521.373900 522.080124 523.411781 524.695175 525.574419 526.325965 527.541066 528.623048 529.273284 529.788083 530.763601 531.602120 532.014596 532.323085 533.145598 533.794000 -100 
-100 -100 510.712042 512.509056 514.328551 515.521556 516.416341 518.021528 519.356680 520.075335 520.633962 522.150990 523.522711 524.312606 524.895537 526.284515 527.465441 528.050369 528.429766 529.628246 530.634420 531.069020 531.307341 532.289276 533.034445 -100 
-100 -100 508.190230 510.754774 512.919015 514.044873 514.604665 516.652179 518.186604 518.766302 518.920404 520.873866 522.418233 523.045630 523.228914 525.019027 526.371423 526.813369 526.818382 528.452254 529.671607 530.020589 529.946450 531.311803 532.256262 -100 
-100 -100 508.769995 510.593590 512.451458 513.687765 514.640509 516.332441 517.762717 518.562233 519.170457 520.695612 522.046886 522.805954 523.369320 524.768471 525.976478 526.593742 527.010110 528.254701 529.314491 529.803154 530.082587 531.079339 531.826425 -100 
-100 -100 509.077180 510.504079 512.132434 513.375204 514.465387 516.028315 517.431964 518.372150 519.185338 520.524518 521.753631 522.555365 523.254930 524.499212 525.643838 526.359853 526.946138 528.015103 528.965408 529.494979 529.894798 530.738080 531.382628 -100 
-100 -100 508.185818 509.829205 511.523293 512.658810 513.576749 515.328633 516.859248 517.773149 518.465813 519.937446 521.203592 521.885962 522.397830 523.806885 525.048913 525.709820 526.154186 527.340692 528.324382 528.741938 528.970084 529.977991 530.741921 -100 
-100 -100 506.824003 509.054072 510.958049 511.937385 512.450062 514.629112 516.351935 517.144096 517.474954 519.313480 520.705355 521.196813 521.278550 523.088902 524.495027 525.009697 525.076415 526.595257 527.685112 527.915362 527.745968 529.144622 530.121664 -100 
-100 -100 507.809596 509.448564 511.142201 512.285715 513.218230 514.986873 516.538565 517.475351 518.181107 519.643256 520.888625 521.547812 522.031929 523.402051 524.600479 525.216469 525.609193 526.729023 527.637906 527.984335 528.161504 529.152709 529.916071 -100 
-100 -100 508.320929 509.733982 511.359313 512.620413 513.743661 515.339327 516.787085 517.780912 518.628488 519.940325 521.120742 521.876695 522.524974 523.687502 524.743580 525.374714 525.864547 526.796390 527.589422 527.965804 528.254604 529.076933 529.731007 -100 
-100 -100 507.615626 509.405783 511.255732 512.526519 513.539982 515.275619 516.773965 517.671480 518.355268 519.813561 521.074511 521.768010 522.268759 523.533139 524.605476 525.109365 525.403628 526.435933 527.249840 527.489740 527.578087 528.581046 529.368053 -100 
-100 -100 506.566860 509.076103 511.234363 512.418084 513.076059 515.169734 516.791788 517.514659 517.803690 519.626961 521.033685 521.578336 521.702660 523.296162 524.470208 524.782950 524.668398 526.026174 526.938901 526.967023 526.613610 528.046755 529.067502 -100 
-100 -100 508.403936 510.197412 512.050097 513.317991 514.311601 515.999069 517.439516 518.285290 518.927585 520.352586 521.587527 522.257031 522.722203 523.925360 524.922147 525.348407 525.569026 526.533759 527.284268 527.466380 527.509442 528.487824 529.265111 -100 
-100 -100 509.911047 511.331532 512.963295 514.224120 515.313269 516.797884 518.116799 519.002785 519.768080 521.013640 522.145612 522.863444 523.450814 524.483772 525.380676 525.852915 526.194674 526.993145 527.658900 527.915570 528.108696 528.885514 529.523136 -100 
-100 -100 510.239634 511.884797 513.578956 514.728231 515.626927 517.186926 518.516752 519.287075 519.874866 521.236002 522.413700 523.038212 523.461044 524.615891 525.559888 525.935171 526.107792 527.035017 527.753746 527.912434 527.931396 528.864701 529.608775 -100 
-100 -100 510.201404 512.396276 514.239066 515.197184 515.683486 517.517173 518.921345 519.505212 519.699220 521.393919 522.689731 523.156193 523.205659 524.699528 525.764522 525.980136 525.772826 527.050210 527.891315 527.872183 527.473794 528.803403 529.747289 -100 
-100 -100 512.792764 514.199972 515.619290 516.571765 517.323744 518.706400 519.901985 520.621835 521.185486 522.460233 523.566376 524.181603 524.608694 525.700837 526.592848 526.974240 527.162879 528.036014 528.708682 528.872074 528.886454 529.716705 530.363883 -100 
-100 -100 515.146960 515.962778 516.977867 517.876202 518.737459 519.828285 520.858543 521.686375 522.464659 523.487903 524.445876 525.178128 525.827137 526.682779 527.443387 527.959334 528.385584 529.024414 529.570707 529.878983 530.124199 530.627509 531.011761 -100 
-100 -100 516.380779 516.940632 517.747672 518.587172 519.454392 520.425576 521.380836 522.248107 523.096411 524.029697 524.925517 525.703437 526.427524 527.201398 527.909551 528.481181 528.990776 529.550552 530.046794 530.412435 530.729153 531.103646 531.367332 -100 
-100 -100 -100 -100 -100 -100 -100 -100 -100 -100 -100 -100 -100 -100 -100 -100 -100 -100 -100 -100 -100 -100 -100 -100 -100 -100 
-100 -100 -100 -100 -100 -100 -100 -100 -100 -100 -100 -100 -100 -100 -100 -100 -100 -100 -100 -100 -100 -100 -100 -100 -100 -100 
-100 -100 -100 -100 -100 -100 -100 -100 -100 -100 -100 -100 -100 -100 -100 -100 -100 -100 -100 -100 -100 -100 -100 -100 -100 -100 
-100 -100 520.472508 521.037443 521.828521 522.632453 523.460576 524.426081 525.374914 526.234726 527.113754 528.180036 529.253723 530.213810 531.113919 532.077839 532.956959 533.668374 534.297724 534.996229 535.607431 536.049190 536.416465 536.855193 537.159061 -100 
-100 -100 518.887864 519.773410 520.779285 521.591722 522.336291 523.455744 524.481459 525.246662 525.976976 527.208412 528.398105 529.312992 530.103021 531.197291 532.145308 532.768390 533.255060 534.097118 534.792352 535.156170 535.400053 536.028895 536.491116 -100 
-100 -100 515.587535 517.408129 518.901806 519.640357 519.976428 521.626275 522.873676 523.369692 523.542337 525.360480 526.858218 527.613345 527.965420 529.532001 530.681843 531.052464 531.009097 532.389210 533.331674 533.464690 533.209863 534.455805 535.314615 -100 
-100 -100 510.946097 514.688672 516.843559 517.357435 516.478868 519.487171 521.122025 521.178829 519.869873 523.203091 525.185262 525.633017 524.782684 527.587283 529.089818 529.045480 527.595812 530.412681 531.786203 531.533277 529.904913 532.641576 534.074857 -100 
-100 -100 511.778701 513.893605 515.702113 516.639849 517.100137 518.915373 520.266604 520.759617 520.904594 522.811422 524.383959 525.131258 525.458435 527.110387 528.336374 528.711224 528.663091 530.149556 531.194144 531.361935 531.131674 532.504232 533.470542 -100 
-100 -100 510.977787 512.703308 514.468152 515.645890 516.536418 518.074344 519.344891 520.026925 520.576189 522.100957 523.503333 524.344107 524.973201 526.345460 527.503864 528.080908 528.454202 529.608878 530.560224 530.937843 531.129790 532.119313 532.876639 -100 
-100 -100 507.840594 510.517183 512.769919 513.970795 514.587266 516.554475 518.000599 518.506975 518.609506 520.599061 522.187848 522.849007 523.049456 524.874074 526.252044 526.722790 526.755395 528.335007 529.492478 529.775951 529.640098 531.038163 532.008260 -100 
-100 -100 502.965664 508.117351 511.151785 512.136641 511.514181 514.835504 516.659629 516.722273 515.235280 518.832775 520.874131 521.130282 519.867664 523.170200 524.989552 525.116865 523.814198 526.788347 528.360339 528.304475 526.849525 529.639102 531.097351 -100 
-100 -100 505.853365 508.567606 510.870357 512.121636 512.797197 514.848635 516.381641 516.956943 517.099092 519.095031 520.662507 521.288299 521.466535 523.315476 524.738134 525.254877 525.329779 526.947411 528.142834 528.462567 528.355372 529.769361 530.745865 -100 
-100 -100 506.943216 508.770937 510.651609 511.926638 512.923795 514.651017 516.113046 516.941429 517.572060 519.104925 520.451113 521.194261 521.749091 523.198108 524.470419 525.151251 525.614146 526.839517 527.862656 528.312028 528.562270 529.582121 530.350877 -100 
-100 -100 505.561323 507.924493 509.953941 511.023495 511.587453 513.759182 515.440878 516.166372 516.433901 518.346519 519.810389 520.340885 520.440251 522.320226 523.783876 524.338389 524.437960 526.006128 527.143509 527.412178 527.268666 528.685184 529.669566 -100 
-100 -100 502.377942 506.674009 509.212329 509.884006 508.979767 512.639780 514.760688 515.116003 513.952864 517.304868 519.142436 519.216074 517.755980 521.165439 523.065067 523.261715 522.030191 524.887858 526.354901 526.210433 524.683720 527.490686 528.966244 -100 
-100 -100 505.240670 507.580675 509.584991 510.639481 511.204802 513.400496 515.119078 515.883324 516.174837 518.077975 519.517739 520.022023 520.090635 521.925366 523.338213 523.841064 523.885740 525.391764 526.461874 526.665893 526.474933 527.876456 528.860338 -100 
-100 -100 506.332498 508.090313 509.903287 511.136347 512.127481 513.913402 515.462865 516.386743 517.083359 518.580161 519.865357 520.556930 521.058099 522.407640 523.572348 524.150037 524.505779 525.607089 526.491685 526.801323 526.945000 527.950460 528.730089 -100 
-100 -100 505.024414 507.554750 509.714060 510.873906 511.504691 513.683940 515.381378 516.145487 516.453648 518.326314 519.765803 520.320910 520.454037 522.118894 523.364600 523.729329 523.652693 525.089943 526.074362 526.160237 525.847744 527.298302 528.323972 -100 
-100 -100 501.974480 506.717212 509.526037 510.366139 509.587672 513.180915 515.255528 515.617135 514.519056 517.767436 519.585131 519.763024 518.540877 521.509186 523.080445 523.020087 521.536904 524.297132 525.608366 525.226129 523.382097 526.365286 527.932795 -100 
-100 -100 505.889266 508.418319 510.574630 511.727619 512.336120 514.461626 516.097357 516.807880 517.071531 518.902369 520.304906 520.825575 520.916494 522.519665 523.692759 523.983021 523.834714 525.205007 526.124665 526.149546 525.789016 527.218129 528.237102 -100 
-100 -100 508.079628 509.834019 511.641800 512.870914 513.831082 515.487352 516.896760 517.710974 518.323311 519.732547 520.943047 521.572519 521.998307 523.218027 524.230857 524.656529 524.867592 525.836780 526.589440 526.767550 526.802607 527.776154 528.550027 -100 
-100 -100 507.913661 510.240201 512.228385 513.300127 513.877366 515.796401 517.261371 517.862291 518.050510 519.803663 521.125800 521.554988 521.542799 523.158833 524.328873 524.600561 524.425996 525.743818 526.612663 526.593984 526.190514 527.589272 528.585864 -100 
-100 -100 506.084158 510.316605 512.771221 513.470875 512.743431 515.825776 517.553797 517.717400 516.491208 519.585490 521.248650 521.249278 519.761816 522.819280 524.384323 524.288482 522.767293 525.403152 526.604994 526.137899 524.200646 527.121346 528.632913 -100 
-100 -100 510.632428 512.684500 514.376576 515.255327 515.697170 517.416906 518.730460 519.282344 519.455563 521.103769 522.342896 522.769300 522.774071 524.312004 525.420724 525.706352 525.561260 526.809136 527.621928 527.615612 527.221188 528.498912 529.383902 -100 
-100 -100 513.824362 514.805377 515.913776 516.807560 517.614317 518.779533 519.840664 520.620559 521.313455 522.413149 523.403588 524.081246 524.642018 525.606004 526.443009 526.950978 527.323171 528.052193 528.643663 528.912392 529.079018 529.687587 530.145478 -100 
-100 -100 515.307469 515.916202 516.760109 517.608587 518.471519 519.463302 520.427929 521.281638 522.109717 523.059214 523.962707 524.725273 525.432821 526.241483 526.983872 527.567379 528.078539 528.669858 529.187190 529.549651 529.856377 530.262310 530.551468 -100 
-100 -100 -100 -100 -100 -100 -100 -100 -100 -100 -100 -100 -100 -100 -100 -100 -100 -100 -100 -100 -100 -100 -100 -100 -100 -100 
-100 -100 -100 -100 -100 -100 -100 -100 -100 -100 -100 -100 -100 -100 -100 -100 -100 -100 -100 -100 -100 -100 -100 -100 -100 -100 
-100 -100 -100 -100 -100 -100 -100 -100 -100 -100 -100 -100 -100 -100 -100 -100 -100 -100 -100 -100 -100 -100 -100 -100 -100 -100 
-100 -100 519.227494 519.858463 520.692145 521.501769 522.322042 523.343146 524.335130 525.204448 526.076342 527.201262 528.316863 529.283134 530.169300 531.167102 532.062108 532.759360 533.368107 534.122444 534.782059 535.238957 535.599087 536.083719 536.416279 -100 
-100 -100 517.231290 518.412319 519.544370 520.314795 520.905816 522.229796 523.353077 524.063715 524.620362 526.079773 527.380512 528.257037 528.897774 530.160185 531.167725 531.708689 532.011989 533.074139 533.885545 534.214088 534.299766 535.137013 535.705607 -100 
-100 -100 511.888272 515.424182 517.400622 517.847524 516.964781 519.889467 521.495824 521.623346 520.408019 523.672125 525.604807 526.091074 525.303252 528.027816 529.468526 529.445147 528.050434 530.819728 532.184049 532.008909 530.461979 533.075118 534.394922 -100 
-100 -100 496.799583 511.188010 514.916710 514.236988 504.281770 516.426235 519.328644 517.938729 506.300588 520.020816 523.526401 522.873068 513.560339 524.847295 527.479918 526.003244 514.646674 527.407427 530.223309 528.676141 517.319691 529.887597 532.918613 -100 
-100 -100 507.890296 511.795541 514.133974 514.785507 514.008334 517.121541 518.835231 518.932347 517.649606 521.030281 523.053166 523.517321 522.677390 525.520841 527.059011 527.032071 525.608662 528.510678 529.987969 529.830516 528.279592 531.048517 532.497250 -100 
-100 -100 508.514247 510.949400 513.032182 514.148984 514.724166 516.639763 518.053991 518.564389 518.700305 520.667658 522.270399 522.995118 523.276681 525.029637 526.344071 526.778525 526.787048 528.347792 529.482829 529.742055 529.584623 530.978913 531.948809 -100 
-100 -100 502.974847 508.104646 511.125308 512.109246 511.481874 514.762261 516.540135 516.569575 515.069271 518.673437 520.739009 521.029538 519.796512 523.099602 524.912690 525.037242 523.732217 526.690766 528.242885 528.165990 526.693878 529.485907 530.948554 -100 
-100 -100 483.780286 503.692277 509.040883 508.962941 499.075363 511.738528 514.790143 513.171938 500.196045 515.281778 518.973613 517.817728 506.123427 519.913122 523.244772 522.062951 511.034754 523.775375 526.715974 525.312277 514.168017 526.721475 529.790377 -100 
-100 -100 500.966459 506.143095 509.221050 510.257253 509.685213 513.048598 514.907246 514.996612 513.528650 517.136823 519.179586 519.429990 518.169196 521.508636 523.377728 523.554983 522.293787 525.283431 526.862938 526.811337 525.360500 528.167860 529.638668 -100 
-100 -100 504.394829 506.975518 509.197643 510.409927 511.065642 513.187461 514.789121 515.428353 515.629297 517.600849 519.140547 519.740028 519.899195 521.790987 523.262723 523.824705 523.934908 525.545355 526.725976 527.031213 526.914794 528.340624 529.327798 -100 
-100 -100 501.315458 505.697392 508.330473 509.076412 508.213216 511.861684 513.944316 514.253076 513.061511 516.447914 518.337520 518.458263 517.037600 520.483970 522.415852 522.640870 521.440045 524.341304 525.854557 525.750947 524.253985 527.076334 528.557479 -100 
-100 -100 486.531855 502.834668 507.161103 506.458715 495.066957 509.264512 512.854045 511.749415 500.177057 513.956957 517.260260 515.799603 503.309663 517.795742 521.302219 520.241812 509.589110 521.903849 524.694960 523.186315 511.870546 524.543400 527.643248 -100 
-100 -100 501.042305 505.384799 507.973237 508.686494 507.814174 511.492571 513.624840 513.986760 512.831021 516.206409 518.068772 518.162013 516.710063 520.105089 521.980124 522.149018 520.891600 523.733041 525.182901 525.017148 523.472890 526.284179 527.766726 -100 
-100 -100 503.925433 506.375691 508.475344 509.597724 510.210666 512.418235 514.144510 514.921787 515.234592 517.145328 518.608080 519.155609 519.271092 521.038734 522.384179 522.830995 522.828709 524.320472 525.369481 525.533462 525.295675 526.729878 527.738166 -100 
-100 -100 500.586961 505.317078 508.111733 508.940063 508.163852 511.798922 513.921164 514.319650 513.250202 516.533884 518.379416 518.574409 517.373089 520.399388 522.035291 522.033807 520.606070 523.426805 524.800286 524.477437 522.679156 525.675734 527.244510 -100 
-100 -100 484.623135 502.696470 507.492281 507.009637 496.014450 509.880132 513.420774 512.419390 501.362587 514.603343 517.834203 516.685922 505.859742 518.455603 521.381681 519.964883 508.708384 521.273306 523.945409 522.048171 509.413896 523.271368 526.626105 -100 
-100 -100 501.514705 506.240316 509.027792 509.847556 509.050012 512.625113 514.682411 515.027239 513.912606 517.147615 518.947645 519.101103 517.853746 520.815891 522.379648 522.305362 520.807329 523.562507 524.870945 524.484582 522.635028 525.614166 527.179201 -100 
-100 -100 505.796166 508.238609 510.327800 511.453464 512.059803 514.103403 515.673992 516.342800 516.576955 518.379276 519.746763 520.219239 520.257787 521.883952 523.075344 523.371498 523.224126 524.588374 525.503279 525.522530 525.152979 526.579664 527.595716 -100 
-100 -100 503.880676 508.219811 510.797544 511.590653 510.939019 514.118395 515.926524 516.133891 514.934958 518.077542 519.777918 519.788484 518.307174 521.411135 523.022915 522.952918 521.452681 524.131888 525.374305 524.928982 523.012126 525.982104 527.533758 -100 
-100 -100 490.334422 506.700165 510.978364 510.550064 500.908920 512.937815 515.884809 514.632399 503.462789 516.492080 519.520978 518.027720 506.002556 519.616513 522.702813 521.311908 510.171796 522.459898 524.981585 522.961532 510.084377 524.022967 527.346445 -100 
-100 -100 506.786699 510.791683 513.043804 513.653358 512.891881 515.838581 517.474384 517.640974 516.450404 519.457537 521.059068 521.079652 519.641350 522.639244 524.174645 524.131192 522.686013 525.265863 526.436271 526.016551 524.136176 526.951596 528.368250 -100 
-100 -100 512.299343 513.613093 514.862392 515.714213 516.358415 517.701746 518.830709 519.529453 520.028154 521.322099 522.388336 522.980880 523.339010 524.521016 525.460047 525.912373 526.112931 527.043714 527.719470 527.910080 527.875258 528.716934 529.300626 -100 
-100 -100 514.245605 514.924887 515.810180 516.657049 517.498350 518.523525 519.504988 520.341768 521.138295 522.121943 523.043519 523.788825 524.466234 525.319733 526.094842 526.676995 527.171267 527.808409 528.354817 528.709244 528.991245 529.445452 529.769118 -100 
-100 -100 -100 -100 -100 -100 -100 -100 -100 -100 -100 -100 -100 -100 -100 -100 -100 -100 -100 -100 -100 -100 -100 -100 -100 -100 
-100 -100 -100 -100 -100 -100 -100 -100 -100 -100 -100 -100 -100 -100 -100 -100 -100 -100 -100 -100 -100 -100 -100 -100 -100 -100 
-100 -100 -100 -100 -100 -100 -100 -100 -100 -100 -100 -100 -100 -100 -100 -100 -100 -100 -100 -100 -100 -100 -100 -100 -100 -100 
-100 -100 518.319724 518.901101 519.718103 520.553398 521.420764 522.436797 523.442005 524.357378 525.287313 526.398689 527.512040 528.505880 529.431794 530.412690 531.304995 532.033303 532.690765 533.432879 534.098614 534.595080 535.003349 535.460372 535.768605 -100 
-100 -100 516.703784 517.610351 518.645473 519.489081 520.272285 521.446862 522.534636 523.359585 524.143268 525.421047 526.651831 527.602443 528.419299 529.528087 530.485480 531.122164 531.636500 532.527831 533.287650 533.718049 534.010999 534.654831 535.116456 -100 
-100 -100 513.351643 515.202961 516.732628 517.501595 517.873522 519.586736 520.905041 521.466270 521.694922 523.560087 525.100458 525.894593 526.275990 527.852920 529.006303 529.385276 529.368105 530.806992 531.830364 532.050080 531.859404 533.111575 533.959754 -100 
-100 -100 508.666977 512.451400 514.650359 515.195421 514.348646 517.426527 519.135593 519.257098 518.002264 521.379841 523.403737 523.892220 523.074475 525.887074 527.391035 527.353165 525.928660 528.811592 530.276221 530.123918 528.573231 531.304838 532.718264 -100 
-100 -100 509.506609 511.661099 513.518431 514.497889 514.998040 516.869915 518.278076 518.820157 519.007254 520.951889 522.560935 523.343343 523.700104 525.368767 526.607670 526.999619 526.983137 528.529064 529.651852 529.902737 529.733825 531.111256 532.066480 -100 
-100 -100 508.722300 510.488764 512.311367 513.545524 514.484224 516.061627 517.363067 518.069783 518.643000 520.196418 521.628285 522.496181 523.151367 524.552440 525.741087 526.350204 526.761653 527.965549 528.974544 529.409758 529.643773 530.645528 531.401892 -100 
-100 -100 505.588488 508.314798 510.639476 511.913235 512.586035 514.575338 516.025450 516.530395 516.637245 518.648314 520.261648 520.942511 521.164998 523.031198 524.456529 524.972777 525.048272 526.667719 527.865000 528.185490 528.077289 529.489817 530.464868 -100 
-100 -100 500.710450 505.921059 509.038342 510.107353 509.547536 512.876598 514.684978 514.727163 513.229953 516.847337 518.913125 519.185876 517.941784 521.295267 523.171357 523.350022 522.091257 525.097771 526.698065 526.666892 525.231022 528.035233 529.500930 -100 
-100 -100 503.616347 506.382872 508.762265 510.090619 510.820559 512.880924 514.397739 514.951498 515.084769 517.100016 518.696432 519.347885 519.552823 521.445472 522.914879 523.473746 523.585005 525.232148 526.453259 526.794790 526.704872 528.132478 529.116446 -100 
-100 -100 504.718946 506.592681 508.541408 509.883511 510.926811 512.664743 514.113847 514.923214 515.549133 517.108484 518.495797 519.279470 519.870132 521.352311 522.653868 523.360225 523.848339 525.102414 526.154022 526.627733 526.896812 527.930373 528.706456 -100 
-100 -100 503.336990 505.746298 507.840373 508.971324 509.577029 511.758165 513.426677 514.131491 514.394658 516.347337 517.869770 518.457053 518.600722 520.503722 521.979134 522.541859 522.655193 524.254115 525.426143 525.724303 525.602648 527.034042 528.026008 -100 
-100 -100 500.160122 504.503121 507.101792 507.828966 506.963468 510.631618 512.740673 513.075262 511.906546 515.311336 517.219368 517.358987 515.948192 519.372964 521.273508 521.467721 520.242446 523.135466 524.643828 524.534158 523.032427 525.855466 527.338710 -100 
-100 -100 503.072976 505.444080 507.489917 508.583561 509.178862 511.389132 513.110332 513.871701 514.172077 516.120613 517.619117 518.178231 518.287813 520.140452 521.559211 522.065580 522.122865 523.663840 524.776449 525.018533 524.855344 526.272768 527.263306 -100 
-100 -100 504.232090 506.002369 507.832821 509.083573 510.093662 511.903131 513.474848 514.417711 515.136773 516.668595 517.993169 518.720392 519.250478 520.622204 521.803470 522.396060 522.773757 523.912953 524.843094 525.195778 525.371125 526.390939 527.174735 -100 
-100 -100 502.993709 505.520368 507.674766 508.830455 509.467470 511.679944 513.418294 514.219407 514.559053 516.457823 517.918938 518.490770 518.640499 520.331793 521.604201 521.993340 521.945960 523.427495 524.464324 524.601544 524.327073 525.788576 526.814316 -100 
-100 -100 500.009207 504.737753 507.527262 508.347998 507.564537 511.198180 513.324605 513.732471 512.669730 515.937313 517.764551 517.945885 516.730410 519.728439 521.332544 521.301504 519.850908 522.661007 524.030466 523.706446 521.906751 524.896940 526.461019 -100 
-100 -100 503.975978 506.491976 508.630079 509.766917 510.374315 512.531690 514.211440 514.963022 515.257736 517.105409 518.515212 519.038722 519.137211 520.765030 521.968111 522.288082 522.174024 523.592100 524.566817 524.645347 524.324600 525.765403 526.784559 -100 
-100 -100 506.216284 507.961553 509.757454 510.978502 511.942289 513.620563 515.061001 515.905704 516.542144 517.966406 519.185329 519.820632 520.255963 521.495097 522.532218 522.984078 523.227172 524.240392 525.043102 525.268446 525.338411 526.327414 527.105511 -100 
-100 -100 506.100544 508.420301 510.401494 511.471167 512.054402 513.987908 515.472876 516.094539 516.300279 518.066194 519.397593 519.834521 519.832223 521.463918 522.652983 522.945378 522.797971 524.157622 525.074030 525.098943 524.727735 526.143225 527.146160 -100 
-100 -100 504.315101 508.541639 510.992031 511.692907 510.972301 514.064060 515.804727 515.982297 514.768858 517.873695 519.546038 519.554997 518.077067 521.148041 522.728621 522.648937 521.149977 523.826525 525.074267 524.648373 522.741813 525.678885 527.197340 -100 
-100 -100 508.890924 510.939931 512.630618 513.512060 513.960139 515.687427 517.010278 517.572489 517.755738 519.413167 520.661110 521.096265 521.111032 522.661822 523.785410 524.087675 523.965260 525.248708 526.101486 526.131490 525.764709 527.058627 527.950842 -100 
-100 -100 512.098710 513.078921 514.188009 515.085242 515.897764 517.069887 518.138997 518.927530 519.629052 520.737207 521.736205 522.422913 522.994220 523.971346 524.824031 525.350447 525.746254 526.506602 527.132378 527.432601 527.623830 528.248047 528.713357 -100 
-100 -100 513.589189 514.198177 515.043774 515.896063 516.764602 517.763077 518.735210 519.596898 520.433035 521.390610 522.302460 523.074203 523.792648 524.614813 525.373572 525.976681 526.511934 527.132472 527.680958 528.072148 528.401748 528.822856 529.119426 -100 
-100 -100 -100 -100 -100 -100 -100 -100 -100 -100 -100 -100 -100 -100 -100 -100 -100 -100 -100 -100 -100 -100 -100 -100 -100 -100 
-100 -100 -100 -100 -100 -100 -100 -100 -100 -100 -100 -100 -100 -100 -100 -100 -100 -100 -100 -100 -100 -100 -100 -100 -100 -100 
-100 -100 -100 -100 -100 -100 -100 -100 -100 -100 -100 -100 -100 -100 -100 -100 -100 -100 -100 -100 -100 -100 -100 -100 -100 -100 
-100 -100 517.419623 517.978041 518.789562 519.643596 520.541156 521.565192 522.587983 523.538783 524.506854 525.618108 526.734515 527.748648 528.700664 529.679771 530.578584 531.334562 532.026418 532.767515 533.439417 533.962430 534.399470 534.842217 535.134521 -100 
-100 -100 515.970430 516.765861 517.757640 518.639013 519.502891 520.636342 521.723505 522.617613 523.502516 524.718547 525.920959 526.913042 527.806674 528.864280 529.809085 530.507852 531.120707 531.950499 532.688062 533.174596 533.556579 534.120218 534.522874 -100 
-100 -100 513.250453 514.604868 515.959451 516.846042 517.552313 518.971925 520.209745 520.959400 521.592820 523.093662 524.488590 525.406097 526.111782 527.391702 528.453540 529.015322 529.398825 530.480572 531.373833 531.758036 531.948589 532.815446 533.458315 -100 
-100 -100 510.173941 512.288255 514.041931 514.899426 515.288524 517.169231 518.599994 519.165291 519.363645 521.325373 522.945458 523.746301 524.113381 525.768516 526.992180 527.392107 527.392812 528.900373 529.994788 530.245588 530.082354 531.408573 532.322415 -100 
-100 -100 509.535739 511.150081 512.803751 513.898285 514.740311 516.300038 517.615053 518.349892 518.951735 520.509509 521.956339 522.863536 523.554943 524.912869 526.054239 526.639338 527.039535 528.218104 529.206658 529.633739 529.861280 530.836381 531.571466 -100 
-100 -100 508.456544 509.916624 511.588975 512.867107 513.945480 515.397974 516.654059 517.464913 518.215238 519.606042 520.949414 521.880986 522.681692 523.954999 525.097014 525.808582 526.396511 527.472152 528.431531 528.969796 529.372273 530.207924 530.844234 -100 
-100 -100 506.167993 508.091306 510.078852 511.440121 512.467539 514.098033 515.420968 516.118668 516.670105 518.238843 519.662062 520.479922 521.089808 522.578974 523.869145 524.553096 525.022826 526.295983 527.377704 527.884960 528.177636 529.187023 529.940094 -100 
-100 -100 503.602866 506.335824 508.705062 510.040127 510.773565 512.789981 514.254702 514.760838 514.859531 516.877310 518.477699 519.116467 519.295235 521.230291 522.725806 523.287202 523.392968 525.079460 526.345636 526.736916 526.694045 528.092727 529.053964 -100 
-100 -100 504.252129 506.207623 508.244736 509.660997 510.745280 512.434422 513.809062 514.544118 515.116491 516.691091 518.105367 518.905677 519.505686 521.009391 522.325697 523.035451 523.529067 524.827545 525.933351 526.460986 526.771166 527.796629 528.559836 -100 
-100 -100 504.598358 506.134671 507.916680 509.309023 510.502191 512.078050 513.442056 514.328233 515.119113 516.521425 517.842677 518.728131 519.498068 520.809461 522.012181 522.776410 523.409551 524.536680 525.544354 526.121441 526.557350 527.428317 528.087946 -100 
-100 -100 503.687649 505.450082 507.295462 508.570189 509.583124 511.344283 512.831857 513.679227 514.337037 515.915505 517.324202 518.137821 518.750691 520.193399 521.444428 522.105947 522.562413 523.820834 524.882253 525.361184 525.632579 526.670606 527.449989 -100 
-100 -100 502.301015 504.674878 506.731863 507.844312 508.454243 510.631493 512.306378 513.015462 513.276769 515.281546 516.859667 517.515458 517.726488 519.537666 520.918630 521.399823 521.444740 523.062271 524.252597 524.557817 524.438091 525.869849 526.862558 -100 
-100 -100 503.428641 505.153177 506.947671 508.181312 509.182305 510.974263 512.519705 513.429723 514.129492 515.708574 517.096130 517.882823 518.461774 519.854991 521.049964 521.656062 522.057721 523.258775 524.262660 524.689388 524.922765 525.944654 526.720159 -100 
-100 -100 504.107611 505.550560 507.213985 508.509847 509.669497 511.317506 512.812716 513.841750 514.729904 516.118594 517.384103 518.214077 518.920462 520.126234 521.211823 521.865795 522.392603 523.404898 524.295279 524.763362 525.119248 525.965176 526.623117 -100 
-100 -100 503.564267 505.339122 507.169436 508.415853 509.424228 511.248181 512.847227 513.829180 514.581795 516.089533 517.387847 518.104390 518.626193 519.953869 521.085762 521.635705 521.982119 523.110577 524.039482 524.395867 524.574616 525.584006 526.359415 -100 
-100 -100 502.665820 505.126205 507.225502 508.337985 508.940493 511.164674 512.925441 513.760653 514.134540 515.985426 517.397261 517.926848 518.034133 519.715196 520.970106 521.338932 521.277050 522.751021 523.797436 523.967365 523.737478 525.149331 526.141920 -100 
-100 -100 504.594261 506.351117 508.155216 509.373225 510.346179 512.119565 513.668193 514.608523 515.320194 516.773855 518.014703 518.677299 519.144374 520.408599 521.473448 521.957975 522.241872 523.309937 524.180904 524.484578 524.621982 525.608261 526.374099 -100 
-100 -100 506.195032 507.592654 509.195752 510.434922 511.527252 513.063023 514.451581 515.403700 516.220036 517.493837 518.638789 519.363221 519.965531 521.040736 521.988243 522.510624 522.913014 523.803823 524.575604 524.933382 525.201439 526.003567 526.644438 -100 
-100 -100 506.628243 508.254883 509.932295 511.077318 511.989648 513.579335 514.950249 515.763486 516.387762 517.773371 518.967324 519.605134 520.046477 521.233386 522.213576 522.624255 522.844057 523.862601 524.683888 524.935627 525.023317 525.986684 526.739895 -100 
-100 -100 506.687771 508.861435 510.692230 511.654884 512.160102 514.009198 515.436515 516.048301 516.269286 517.983728 519.295797 519.777312 519.844694 521.365983 522.458051 522.695050 522.515999 523.891720 524.836670 524.907921 524.577782 525.935246 526.888918 -100 
-100 -100 509.327043 510.724129 512.139331 513.098943 513.866290 515.262873 516.475730 517.215953 517.800222 519.092838 520.215581 520.847597 521.294306 522.411985 523.331011 523.739469 523.966482 524.918050 525.677518 525.918372 525.991384 526.852061 527.511659 -100 
-100 -100 511.708117 512.521432 513.538107 514.444799 515.319296 516.424106 517.470026 518.315092 519.110942 520.151053 521.125859 521.876114 522.546284 523.428032 524.218593 524.768801 525.239950 525.943613 526.561159 526.934497 527.230228 527.764239 528.162478 -100 
-100 -100 512.955206 513.515709 514.326936 515.175444 516.055254 517.040466 518.010944 518.894336 519.759029 520.708644 521.621283 522.417727 523.163803 523.964597 524.704744 525.314312 525.871082 526.489849 527.049397 527.473375 527.836363 528.241008 528.519169 -100 
-100 -100 -100 -100 -100 -100 -100 -100 -100 -100 -100 -100 -100 -100 -100 -100 -100 -100 -100 -100 -100 -100 -100 -100 -100 -100 
-100 -100 -100 -100 -100 -100 -100 -100 -100 -100 -100 -100 -100 -100 -100 -100 -100 -100 -100 -100 -100 -100 -100 -100 -100 -100 
-100 -100 -100 -100 -100 -100 -100 -100 -100 -100 -100 -100 -100 -100 -100 -100 -100 -100 -100 -100 -100 -100 -100 -100 -100 -100 
-100 -100 516.384189 516.993878 517.841964 518.701179 519.594802 520.657047 521.711745 522.668883 523.633243 524.778256 525.920684 526.938271 527.885894 528.891685 529.812645 530.573115 531.263137 532.032266 532.725311 533.250083 533.681263 534.147419 534.457524 -100 
-100 -100 514.677946 515.644103 516.726450 517.587214 518.381334 519.622743 520.776625 521.646923 522.461757 523.780844 525.045978 526.020900 526.858465 527.997381 528.991120 529.670396 530.227749 531.141114 531.925832 532.389154 532.711781 533.357226 533.814484 -100 
-100 -100 511.106847 513.120739 514.739265 515.499756 515.816187 517.669934 519.097086 519.706045 519.944887 521.877758 523.466044 524.283384 524.677582 526.299213 527.506269 527.953374 528.013486 529.449849 530.488489 530.753857 530.618946 531.845249 532.672176 -100 
-100 -100 506.077412 510.257840 512.605878 513.089564 511.992919 515.405735 517.287057 517.446733 516.130899 519.644524 521.735565 522.239623 521.406286 524.294837 525.874119 525.940288 524.677849 527.483163 528.944701 528.860409 527.437962 530.070625 531.436424 -100 
-100 -100 507.335906 509.640398 511.573822 512.536154 512.973356 514.974875 516.479474 517.055950 517.239534 519.238845 520.880993 521.670222 522.028224 523.744770 525.044656 525.509932 525.575020 527.127433 528.276304 528.583469 528.477202 529.825824 530.755989 -100 
-100 -100 506.883342 508.667666 510.502152 511.734809 512.672070 514.289982 515.627770 516.349665 516.924177 518.494189 519.928969 520.780602 521.422699 522.870252 524.116172 524.776816 525.235229 526.485175 527.548004 528.046641 528.333999 529.323025 530.060939 -100 
-100 -100 504.046231 506.678077 508.953508 510.222684 510.915871 512.895024 514.337748 514.830543 514.918026 516.934639 518.529146 519.151577 519.301494 521.259820 522.763305 523.317123 523.408603 525.113173 526.399842 526.819276 526.807794 528.171424 529.108124 -100 
-100 -100 499.496798 504.432961 507.438248 508.502289 508.004365 511.260493 513.024679 513.026767 511.470774 515.115283 517.156329 517.318826 515.852259 519.438932 521.430919 521.624997 520.307089 523.473911 525.204585 525.325614 524.112310 526.746384 528.133120 -100 
-100 -100 502.181653 504.840341 507.161190 508.484575 509.232970 511.260748 512.743007 513.263404 513.366779 515.391110 516.982632 517.594131 517.736159 519.700846 521.215908 521.779260 521.882151 523.611452 524.924534 525.364703 525.370178 526.752147 527.701062 -100 
-100 -100 503.141983 504.985991 506.919639 508.268803 509.323717 511.037770 512.452366 513.225507 513.827420 515.415965 516.844495 517.667774 518.286147 519.751629 521.022275 521.693524 522.162306 523.472259 524.594789 525.133699 525.450948 526.484100 527.252228 -100 
-100 -100 501.694397 504.104169 506.208164 507.366238 508.003884 510.139928 511.753212 512.394809 512.601833 514.645399 516.282763 517.013686 517.308939 519.074024 520.416143 520.869374 520.896653 522.584575 523.845280 524.206015 524.123615 525.566489 526.560228 -100 
-100 -100 498.496623 502.852509 505.471528 506.247849 505.474502 509.035126 511.059516 511.288948 509.956156 513.581438 515.684139 516.089300 515.107022 518.119239 519.765280 519.764835 518.303239 521.419068 523.064022 523.029468 521.572373 524.405957 525.891728 -100 
-100 -100 501.449926 503.814944 505.859559 506.967837 507.588072 509.761442 511.444190 512.162253 512.423401 514.467793 516.084402 516.792637 517.058760 518.772987 520.057336 520.455583 520.429371 522.058358 523.260206 523.568458 523.447898 524.874797 525.864421 -100 
-100 -100 502.703401 504.428317 506.216832 507.441762 508.440777 510.252197 511.833449 512.791733 513.532502 515.092022 516.455608 517.232692 517.803636 519.152376 520.297264 520.859769 521.228373 522.415556 523.414354 523.841259 524.075642 525.086057 525.852922 -100 
-100 -100 501.656994 504.045566 506.090856 507.170284 507.755470 510.010298 511.807401 512.684197 513.109287 514.966112 516.393336 516.941002 517.063449 518.796210 520.096503 520.505796 520.488336 522.015130 523.129932 523.386021 523.241897 524.624226 525.590796 -100 
-100 -100 498.979296 503.380873 505.981380 506.673277 505.758983 509.512496 511.746446 512.295095 511.451844 514.541826 516.266048 516.364237 515.023733 518.156010 519.834027 519.850641 518.457393 521.308738 522.773721 522.641735 521.165560 523.886818 525.324564 -100 
-100 -100 502.727443 505.090426 507.101784 508.148512 508.697835 510.903055 512.655388 513.500441 513.892563 515.689395 517.051573 517.541653 517.608778 519.276726 520.510787 520.857884 520.782271 522.252138 523.313151 523.521370 523.339300 524.698383 525.654149 -100 
-100 -100 504.890475 506.545210 508.252695 509.413195 510.349075 512.046492 513.534197 514.446371 515.147119 516.564988 517.782647 518.445999 518.915782 520.125805 521.130499 521.567625 521.821803 522.891993 523.779056 524.105773 524.259803 525.224737 525.970555 -100 
-100 -100 504.859092 507.051947 508.934192 509.949802 510.515800 512.458854 513.986204 514.688166 514.992941 516.733949 518.086035 518.634511 518.789599 520.260060 521.314645 521.526970 521.340517 522.783467 523.807606 523.955889 523.701007 525.064691 526.023094 -100 
-100 -100 503.282629 507.246017 509.558747 510.203376 509.474845 512.567979 514.354247 514.649978 513.655996 516.626003 518.313942 518.544792 517.535394 520.126314 521.440327 521.209938 519.575119 522.414961 523.808814 523.555893 521.893700 524.652751 526.086155 -100 
-100 -100 507.636241 509.574163 511.184369 512.026362 512.464452 514.197184 515.552320 516.182992 516.457346 518.094374 519.372339 519.928041 520.104927 521.489806 522.470889 522.685017 522.515735 523.874032 524.822970 524.961828 524.700569 525.947239 526.801357 -100 
-100 -100 510.712191 511.650859 512.720896 513.595144 514.400508 515.577864 516.666928 517.490617 518.231857 519.352782 520.379233 521.120976 521.743803 522.676120 523.474499 523.966757 524.356125 525.156438 525.840255 526.202794 526.443525 527.066573 527.522320 -100 
-100 -100 512.150871 512.740674 513.564593 514.402401 515.266244 516.269376 517.255597 518.139325 518.999569 519.974873 520.909526 521.712026 522.453710 523.265357 524.005043 524.598202 525.140790 525.791114 526.381207 526.815211 527.177167 527.608251 527.905212 -100 
-100 -100 -100 -100 -100 -100 -100 -100 -100 -100 -100 -100 -100 -100 -100 -100 -100 -100 -100 -100 -100 -100 -100 -100 -100 -100 
-100 -100 -100 -100 -100 -100 -100 -100 -100 -100 -100 -100 -100 -100 -100 -100 -100 -100 -100 -100 -100 -100 -100 -100 -100 -100 
-100 -100 -100 -100 -100 -100 -100 -100 -100 -100 -100 -100 -100 -100 -100 -100 -100 -100 -100 -100 -100 -100 -100 -100 -100 -100 
-100 -100 515.419870 516.101391 516.990483 517.844504 518.714102 519.823161 520.908690 521.857842 522.795552 523.984222 525.154006 526.164189 527.089719 528.131812 529.077213 529.831928 530.501427 531.308701 532.024019 532.538497 532.945184 533.448547 533.785518 -100 
-100 -100 513.250838 514.550822 515.769006 516.568209 517.168983 518.629495 519.879176 520.675323 521.287548 522.828188 524.193035 525.113664 525.789807 527.106585 528.177651 528.794948 529.181945 530.283810 531.146661 531.543438 531.692929 532.530941 533.091302 -100 
-100 -100 507.365751 511.331622 513.490053 513.896544 512.786061 516.097458 517.931502 518.142955 516.902509 520.337321 522.366196 522.891364 522.107452 524.927783 526.466268 526.574214 525.371969 528.089421 529.480510 529.406485 528.014526 530.535326 531.806768 -100 
-100 -100 490.467115 506.767479 510.890065 509.968653 498.359353 512.318249 515.676149 514.321900 502.136712 516.544160 520.220583 519.579239 510.067476 521.657726 524.447567 523.215904 512.645071 524.778279 527.544265 526.177288 515.500617 527.449821 530.341660 -100 
-100 -100 503.489895 507.804314 510.305055 510.903663 509.887759 513.368986 515.288398 515.445575 514.112398 517.638741 519.728782 520.200185 519.341601 522.287528 523.937654 524.052299 522.828945 525.694080 527.214489 527.174202 525.789473 528.459964 529.853650 -100 
-100 -100 504.855328 507.330221 509.441151 510.560269 511.130317 513.134399 514.622016 515.163685 515.298456 517.300979 518.906796 519.595818 519.839957 521.687319 523.107963 523.636189 523.730991 525.375549 526.608724 526.985904 526.938240 528.299240 529.234811 -100 
-100 -100 499.952436 504.822152 507.747099 508.738962 508.187953 511.427154 513.191247 513.199648 511.646853 515.278879 517.307026 517.465327 515.999138 519.569077 521.547680 521.736205 520.415284 523.572448 525.293519 525.408283 524.189938 526.813756 528.193174 -100 
-100 -100 482.173988 500.755943 505.820894 505.772858 496.295015 508.546558 511.488698 509.778746 496.512150 511.829649 515.480786 514.009803 500.994606 516.124236 519.778036 518.589602 507.022345 520.485406 523.714962 522.673177 512.688376 524.173805 527.013430 -100 
-100 -100 498.124920 503.018227 505.985441 507.029962 506.532545 509.813807 511.610334 511.640676 510.100530 513.741809 515.769913 515.919330 514.444031 518.015973 519.997290 520.183795 518.864054 522.046383 523.795355 523.930346 522.727598 525.371984 526.765433 -100 
-100 -100 501.193742 503.718892 505.922177 507.158188 507.849853 509.929311 511.474436 512.051834 512.201914 514.231406 515.839580 516.503761 516.717032 518.577928 520.004296 520.511232 520.579101 522.301706 523.605883 524.021753 523.994748 525.412276 526.385557 -100 
-100 -100 497.984774 502.376613 505.036800 505.847245 505.089061 508.622091 510.602117 510.784970 509.416761 513.039524 515.148309 515.557999 514.582437 517.613541 519.280914 519.299221 517.858579 521.011909 522.697929 522.701277 521.272847 524.113064 525.598888 -100 
-100 -100 483.130277 499.495926 503.874120 503.311966 492.473150 506.101113 509.490557 508.111194 495.534933 510.419085 514.170789 513.385209 503.300405 515.417157 518.275010 516.756889 504.829111 518.401850 521.536104 520.167799 508.951987 521.620296 524.724065 -100 
-100 -100 497.748438 502.088348 504.682772 505.436741 504.654860 508.231389 510.288964 510.558912 509.257792 512.880779 514.972697 515.369547 514.375101 517.354355 518.961969 518.925724 517.433356 520.525729 522.151172 522.100912 520.632937 523.458406 524.940571 -100 
-100 -100 500.815366 503.180022 505.210168 506.292536 506.889792 509.105245 510.851285 511.657412 512.010791 513.973135 515.508471 516.150200 516.354063 518.076549 519.364101 519.764127 519.742922 521.329510 522.500808 522.797047 522.675397 524.081131 525.057666 -100 
-100 -100 497.934444 502.318691 504.905474 505.592520 504.681192 508.441383 510.681098 511.232655 510.399583 513.530572 515.304187 515.449060 514.149425 517.312454 519.018221 519.062318 517.699993 520.595007 522.107956 522.023084 520.583646 523.313280 524.750357 -100 
-100 -100 483.411093 500.005414 504.361022 503.592593 491.931794 506.449032 510.242560 509.588517 499.700005 511.853348 514.810331 513.449710 501.880008 515.250033 518.380251 517.070622 506.000199 518.562713 521.410280 519.996392 509.108483 521.318670 524.308393 -100 
-100 -100 499.027343 503.380384 505.929161 506.583193 505.638506 509.346902 511.543354 512.070097 511.212534 514.277453 515.981350 516.068899 514.717261 517.815219 519.456261 519.442163 518.027105 520.869907 522.334447 522.207117 520.733160 523.440700 524.866541 -100 
-100 -100 503.072490 505.340840 507.277181 508.300561 508.856247 510.937906 512.590530 513.378493 513.740509 515.517589 516.883381 517.412976 517.533078 519.103993 520.248506 520.530616 520.408104 521.883371 522.951542 523.156998 522.959074 524.323605 525.278537 -100 
-100 -100 501.398383 505.429836 507.822103 508.524205 507.848867 511.039824 512.920228 513.282048 512.336927 515.352247 517.076951 517.328461 516.337237 518.961513 520.307668 520.096771 518.484437 521.373956 522.824541 522.620086 521.000070 523.790279 525.244923 -100 
-100 -100 488.960654 504.125353 508.078070 507.551699 497.943865 509.928387 512.955909 511.998114 501.969194 514.001618 516.988157 516.109028 506.830298 517.693329 520.089872 518.366344 506.485768 519.584071 522.440642 520.834267 509.204094 522.016214 525.091714 -100 
-100 -100 504.297843 508.022470 510.119850 510.662665 509.889807 512.840190 514.530663 514.831170 513.879518 516.766217 518.405849 518.680814 517.739965 520.249090 521.504920 521.306906 519.736305 522.512066 523.870715 523.666555 522.063256 524.707910 526.038775 -100 
-100 -100 509.489855 510.724043 511.906119 512.720120 513.353228 514.704695 515.866687 516.626280 517.200418 518.507503 519.619310 520.312983 520.785405 521.878179 522.731320 523.136565 523.331587 524.345455 525.129226 525.434786 525.498315 526.331034 526.896861 -100 
-100 -100 511.339956 511.986674 512.836283 513.659603 514.493480 515.526531 516.531428 517.405162 518.243353 519.257139 520.218484 521.018297 521.741477 522.583231 523.336628 523.913333 524.429733 525.126495 525.750627 526.183720 526.526089 526.999299 527.324913 -100 
-100 -100 -100 -100 -100 -100 -100 -100 -100 -100 -100 -100 -100 -100 -100 -100 -100 -100 -100 -100 -100 -100 -100 -100 -100 -100 
-100 -100 -100 -100 -100 -100 -100 -100 -100 -100 -100 -100 -100 -100 -100 -100 -100 -100 -100 -100 -100 -100 -100 -100 -100 -100 
-100 -100 -100 -100 -100 -100 -100 -100 -100 -100 -100 -100 -100 -100 -100 -100 -100 -100 -100 -100 -100 -100 -100 -100 -100 -100 
-100 -100 514.918539 515.532928 516.387796 517.255048 518.160028 519.238892 520.312061 521.285089 522.260409 523.411353 524.555874 525.574548 526.526505 527.543278 528.481053 529.260778 529.967540 530.747056 531.446251 531.975830 532.411723 532.882342 533.195264 -100 
-100 -100 513.208075 514.180166 515.269311 516.136393 516.940387 518.200205 519.375175 520.262806 521.088495 522.412327 523.677285 524.650496 525.490815 526.642508 527.657004 528.360137 528.937135 529.859089 530.646553 531.111719 531.437163 532.086538 532.546641 -100 
-100 -100 509.634929 511.657087 513.281911 514.044675 514.367070 516.242650 517.695571 518.324048 518.572926 520.507783 522.090932 522.900326 523.293099 524.930348 526.164780 526.643825 526.729342 528.170552 529.206100 529.468647 529.333621 530.563423 531.393503 -100 
-100 -100 504.621835 508.811227 511.162558 511.642528 510.546209 513.983879 515.894553 516.075067 514.767173 518.277564 520.354935 520.841137 519.998791 522.904196 524.515759 524.620431 523.389412 526.196129 527.650750 527.561054 526.136879 528.773378 530.142718 -100 
-100 -100 505.938617 508.242122 510.169106 511.122593 511.559046 513.580388 515.111700 515.708498 515.897413 517.883950 519.499316 520.258367 520.599122 522.326697 523.655547 524.155252 524.248014 525.808327 526.957060 527.263438 527.158236 528.510941 529.444409 -100 
-100 -100 505.567960 507.336787 509.149963 510.365197 511.298098 512.931045 514.293798 515.037221 515.615116 517.158894 518.547660 519.349951 519.960945 521.414455 522.686493 523.376166 523.858040 525.123314 526.195697 526.700592 526.993012 527.987319 528.728755 -100 
-100 -100 502.817547 505.416414 507.652766 508.893017 509.575795 511.567601 513.036949 513.556440 513.648926 515.623283 517.148646 517.697120 517.796849 519.761877 521.293861 521.873509 521.984481 523.710451 525.014949 525.446285 525.442796 526.813276 527.754233 -100 
-100 -100 498.330460 503.219646 506.173264 507.200011 506.686344 509.953570 511.745430 511.778702 510.232257 513.823258 515.781144 515.853950 514.321880 517.919818 519.942287 520.157920 518.853697 522.044360 523.796138 523.930719 522.725946 525.367868 526.759558 -100 
-100 -100 501.010134 503.631055 505.906570 507.195371 507.927890 509.961946 511.464866 512.007976 512.114934 514.097774 515.622635 516.162697 516.253484 518.217067 519.748088 520.323675 520.435333 522.180324 523.508056 523.957676 523.969676 525.358979 526.313078 -100 
-100 -100 501.943799 503.760962 505.659601 506.980083 508.020201 509.736033 511.163217 511.949907 512.552548 514.116696 515.505211 516.285911 516.872511 518.327298 519.597262 520.268584 520.738220 522.053976 523.181946 523.722950 524.042331 525.082802 525.857256 -100 
-100 -100 500.474668 502.862762 504.937819 506.070865 506.693877 508.828995 510.449825 511.100139 511.309274 513.343113 514.964069 515.678224 515.958956 517.708651 519.037856 519.480515 519.500733 521.187436 522.446254 522.801389 522.715464 524.167712 525.170490 -100 
-100 -100 497.263668 501.599021 504.191539 504.944441 504.156014 507.714317 509.743467 509.979676 508.651792 512.277693 514.380451 514.787371 513.804566 516.800876 518.428918 518.413202 516.940927 520.053699 521.694325 521.650384 520.185614 523.031569 524.528586 -100 
-100 -100 500.203278 502.551076 504.572479 505.659820 506.265947 508.434587 510.118728 510.841339 511.108608 513.160144 514.785847 515.504151 515.775802 517.482531 518.755407 519.144049 519.112288 520.740708 521.942274 522.248094 522.126159 523.560871 524.557230 -100 
-100 -100 501.452805 503.161210 504.927485 506.132578 507.117718 508.921934 510.501162 511.461269 512.207982 513.778801 515.157174 515.949312 516.530804 517.881559 519.025710 519.589455 519.962297 521.155475 522.162560 522.599121 522.841313 523.854457 524.621475 -100 
-100 -100 500.415160 502.783766 504.804166 505.862674 506.433212 508.678486 510.470521 511.346237 511.776178 513.647916 515.095036 515.662674 515.801017 517.543454 518.853083 519.275214 519.273291 520.813565 521.946579 522.226339 522.100896 523.480373 524.439862 -100 
-100 -100 497.749387 502.126332 504.698481 505.367831 504.438143 508.180646 510.407911 510.953812 510.114550 513.222705 514.970874 515.093233 513.773393 516.920167 518.614132 518.652268 517.284179 520.154996 521.646666 521.550455 520.103647 522.816924 524.242025 -100 
-100 -100 501.492955 503.834466 505.818850 506.842860 507.376381 509.571556 511.318811 512.163425 512.562184 514.377178 515.763600 516.278917 516.368366 518.053600 519.305828 519.676143 519.627804 521.124233 522.218247 522.464988 522.311582 523.668768 524.615099 -100 
-100 -100 503.653317 505.288273 506.969357 508.106487 509.026141 510.715368 512.200917 513.115841 513.825848 515.262116 516.504181 517.193582 517.686495 518.913698 519.935435 520.394267 520.675694 521.777476 522.702953 523.071235 523.254888 524.221570 524.960115 -100 
-100 -100 503.628268 505.798811 507.652139 508.642217 509.190893 511.127882 512.656057 513.363168 513.678678 515.439161 516.817068 517.393639 517.573356 519.058557 520.126954 520.358485 520.198841 521.676655 522.744685 522.941336 522.721679 524.084649 525.033104 -100 
-100 -100 502.057415 505.995357 508.277321 508.895432 508.149148 511.238496 513.027830 513.329986 512.347075 515.337233 517.051738 517.312014 516.328642 518.931176 520.255963 520.042664 518.433725 521.309235 522.749515 522.550068 520.929292 523.682174 525.101826 -100 
-100 -100 506.395146 508.313902 509.899423 510.719804 511.143898 512.873440 514.231807 514.869440 515.155182 516.810471 518.111852 518.693031 518.892269 520.290124 521.283167 521.514194 521.369280 522.760301 523.750170 523.933568 523.705090 524.952154 525.798212 -100 
-100 -100 509.451685 510.377819 511.430523 512.289185 513.084643 514.259595 515.351777 516.182502 516.934813 518.071683 519.117755 519.880376 520.521997 521.468490 522.280584 522.790039 523.202098 524.030988 524.748166 525.144441 525.409449 526.038160 526.491896 -100 
-100 -100 510.878694 511.459480 512.270319 513.096146 513.952494 514.953909 515.943277 516.834038 517.705041 518.694903 519.646893 520.467625 521.226216 522.052379 522.806566 523.416974 523.981096 524.657286 525.276075 525.737722 526.119687 526.558576 526.856532 -100 
-100 -100 -100 -100 -100 -100 -100 -100 -100 -100 -100 -100 -100 -100 -100 -100 -100 -100 -100 -100 -100 -100 -100 -100 -100 -100 
-100 -100 -100 -100 -100 -100 -100 -100 -100 -100 -100 -100 -100 -100 -100 -100 -100 -100 -100 -100 -100 -100 -100 -100 -100 -100 
-100 -100 -100 -100 -100 -100 -100 -100 -100 -100 -100 -100 -100 -100 -100 -100 -100 -100 -100 -100 -100 -100 -100 -100 -100 -100 
-100 -100 514.489446 515.058485 515.884068 516.753493 517.673202 518.732048 519.793578 520.777363 521.767956 522.891184 524.010984 525.025590 525.984272 526.984426 527.916596 528.711681 529.438013 530.199240 530.883276 531.416821 531.864635 532.317484 532.615914 -100 
-100 -100 513.024410 513.835517 514.842432 515.734444 516.615620 517.790055 518.923467 519.854430 520.761882 521.987888 523.188848 524.174629 525.070564 526.154722 527.143455 527.893967 528.550267 529.393776 530.133751 530.623305 531.011574 531.584597 531.993623 -100 
-100 -100 510.281874 511.664529 513.036058 513.921350 514.630320 516.106004 517.405159 518.198001 518.852312 520.358737 521.741599 522.637091 523.332405 524.650354 525.776037 526.414515 526.863072 527.941560 528.817846 529.191762 529.380571 530.257258 530.907769 -100 
-100 -100 507.213514 509.370914 511.139117 511.977260 512.342950 514.301459 515.808981 516.422212 516.635984 518.594886 520.185139 520.939254 521.271587 522.977751 524.283456 524.784415 524.880993 526.359810 527.419627 527.650246 527.477874 528.817469 529.741211 -100 
-100 -100 506.719575 508.340937 509.983766 511.053534 511.884254 513.497016 514.877650 515.660105 516.275359 517.807487 519.196013 520.033152 520.680099 522.069492 523.280714 523.948233 524.417434 525.599200 526.577039 526.997537 527.224883 528.210800 528.954168 -100 
-100 -100 505.836842 507.259305 508.882314 510.119431 511.185300 512.674918 513.990825 514.855582 515.620875 516.952083 518.190735 519.007407 519.732208 521.028318 522.234447 523.010387 523.647793 524.753124 525.730325 526.280295 526.692538 527.540186 528.184500 -100 
-100 -100 503.767732 505.594944 507.483067 508.775194 509.776809 511.440932 512.831481 513.605124 514.189916 515.649258 516.902588 517.535111 518.007865 519.541487 520.913224 521.653647 522.157194 523.482277 524.605749 525.138617 525.447145 526.472122 527.234841 -100 
-100 -100 501.383961 503.957813 506.186005 507.428520 508.120310 510.172547 511.713596 512.320252 512.490614 514.345069 515.725250 516.120133 516.086014 518.117821 519.718592 520.327119 520.442514 522.200143 523.521824 523.943261 523.915876 525.333852 526.307008 -100 
-100 -100 501.967538 503.815871 505.740312 507.076557 508.124723 509.833976 511.263292 512.065702 512.668354 514.135283 515.385829 516.007886 516.470439 518.002069 519.372932 520.109696 520.613609 521.953115 523.094863 523.642267 523.964116 525.006600 525.782094 -100 
-100 -100 502.223131 503.693029 505.395024 506.725001 507.887181 509.470751 510.866683 511.789476 512.590189 513.936840 515.168054 515.958138 516.656710 517.952819 519.158709 519.921458 520.552197 521.693321 522.712808 523.290960 523.727202 524.616809 525.292721 -100 
-100 -100 501.261478 502.970333 504.750242 505.970825 506.952609 508.716126 510.223353 511.093091 511.759693 513.318046 514.694201 515.479043 516.070140 517.474570 518.691784 519.324847 519.760687 521.017943 522.073468 522.531473 522.783434 523.852385 524.658986 -100 
-100 -100 499.856117 502.172358 504.166369 505.226199 505.800964 507.980546 509.670108 510.396948 510.672798 512.679032 514.261822 514.935378 515.167266 516.924497 518.252119 518.690351 518.702255 520.318183 521.496917 521.765867 521.602000 523.087119 524.119079 -100 
-100 -100 500.942593 502.624212 504.366485 505.555378 506.526770 508.312792 509.863943 510.785184 511.499388 513.094269 514.504149 515.319799 515.919624 517.287772 518.449461 519.028910 519.413873 520.614391 521.615563 522.029119 522.248775 523.297037 524.093666 -100 
-100 -100 501.610113 503.013562 504.628101 505.883167 507.015754 508.650917 510.142982 511.175641 512.075670 513.489385 514.788007 515.652887 516.384427 517.590363 518.670062 519.324631 519.859619 520.882417 521.788871 522.277559 522.650686 523.500090 524.156501 -100 
-100 -100 501.097829 502.819047 504.591279 505.794319 506.775140 508.579948 510.167654 511.144405 511.903123 513.446130 514.789477 515.550815 516.108752 517.452782 518.601293 519.180317 519.564223 520.714316 521.680192 522.096265 522.329358 523.315401 524.063486 -100 
-100 -100 500.247604 502.630152 504.658092 505.722881 506.297625 508.497672 510.241918 511.064998 511.436707 513.335606 514.803844 515.388606 515.544685 517.249193 518.534489 518.954935 518.960157 520.459064 521.558962 521.825254 521.696668 523.048876 523.989962 -100 
-100 -100 502.144879 503.844445 505.585723 506.756328 507.699146 509.452465 510.989846 511.926047 512.646886 514.142042 515.436244 516.153434 516.668543 517.964365 519.064296 519.599286 519.944555 521.060647 521.999422 522.395227 522.609151 523.571258 524.302366 -100 
-100 -100 503.731586 505.080857 506.624680 507.814648 508.874527 510.395703 511.780852 512.737710 513.571375 514.884264 516.080858 516.860751 517.511987 518.618137 519.596733 520.162451 520.620803 521.574086 522.426416 522.878792 523.217632 524.010760 524.625714 -100 
-100 -100 504.190184 505.757221 507.366016 508.454070 509.328618 510.910423 512.285635 513.109133 513.753967 515.181380 516.430718 517.131220 517.628906 518.837106 519.837830 520.283940 520.556998 521.646820 522.563850 522.932028 523.113148 524.051759 524.766803 -100 
-100 -100 504.285340 506.378696 508.130138 509.029362 509.490417 511.340701 512.778685 513.402935 513.643284 515.403375 516.774612 517.326636 517.463015 518.989617 520.091019 520.357259 520.229021 521.679016 522.729387 522.941424 522.745692 524.039373 524.934334 -100 
-100 -100 506.868911 508.213741 509.569528 510.480024 511.215794 512.609851 513.831592 514.585607 515.191546 516.522986 517.695950 518.385134 518.883530 520.019252 520.955226 521.394132 521.668984 522.687740 523.536707 523.884897 524.045068 524.884568 525.511262 -100 
-100 -100 509.194194 509.977891 510.956308 511.829950 512.684012 513.785506 514.838582 515.697606 516.515107 517.587524 518.602518 519.396509 520.106079 521.013460 521.828555 522.411457 522.927228 523.688391 524.375446 524.822705 525.173160 525.711407 526.099168 -100 
-100 -100 510.411553 510.952735 511.736921 512.561337 513.426538 514.409155 515.386350 516.283648 517.169409 518.147866 519.095121 519.928363 520.708481 521.537211 522.305111 522.948257 523.547410 524.217567 524.835100 525.316202 525.720606 526.138198 526.415750 -100 
-100 -100 -100 -100 -100 -100 -100 -100 -100 -100 -100 -100 -100 -100 -100 -100 -100 -100 -100 -100 -100 -100 -100 -100 -100 -100 
-100 -100 -100 -100 -100 -100 -100 -100 -100 -100 -100 -100 -100 -100 -100 -100 -100 -100 -100 -100 -100 -100 -100 -100 -100 -100 
-100 -100 -100 -100 -100 -100 -100 -100 -100 -100 -100 -100 -100 -100 -100 -100 -100 -100 -100 -100 -100 -100 -100 -100 -100 -100 
-100 -100 513.932848 514.532568 515.371321 516.227885 517.126444 518.197750 519.264356 520.231165 521.195737 522.325417 523.442572 524.433547 525.364207 526.372926 527.311823 528.097350 528.807725 529.579216 530.265301 530.782193 531.211059 531.686438 532.005117 -100 
-100 -100 512.275585 513.215947 514.277200 515.131088 515.931126 517.178387 518.344687 519.228787 520.047038 521.341460 522.568595 523.503338 524.314087 525.464105 526.489488 527.210023 527.800298 528.702305 529.461355 529.898089 530.203314 530.865852 531.338998 -100 
-100 -100 508.830486 510.766947 512.335021 513.082525 513.415666 515.260189 516.698225 517.332167 517.589677 519.470506 520.991115 521.736012 522.072105 523.730320 524.999334 525.525057 525.659686 527.041219 528.011676 528.207960 528.009481 529.287773 530.152146 -100 
-100 -100 504.025342 508.009180 510.261950 510.729369 509.691916 513.048743 514.935983 515.141306 513.891850 517.290307 519.268630 519.650834 518.683400 521.668112 523.346483 523.539134 522.451527 525.099857 526.440876 526.233399 524.637917 527.424054 528.863757 -100 
-100 -100 505.214132 507.417038 509.268283 510.190477 510.631100 512.631811 514.169584 514.796242 515.006288 516.917329 518.433603 519.090016 519.346084 521.092883 522.461761 523.009410 523.148141 524.646381 525.725361 525.956837 525.780544 527.184980 528.157610 -100 
-100 -100 504.813185 506.508129 508.245190 509.406615 510.315676 511.966676 513.377746 514.188024 514.806714 516.253958 517.506526 518.170489 518.674895 520.142265 521.450606 522.164351 522.652352 523.896709 524.930626 525.383040 525.630991 526.654986 527.425699 -100 
-100 -100 502.149358 504.628901 506.752516 507.899599 508.517875 510.581480 512.164784 512.843113 513.091833 514.848983 516.132597 516.441871 516.321795 518.383397 519.998770 520.601021 520.692580 522.425689 523.704537 524.067114 523.979434 525.421631 526.414515 -100 
-100 -100 497.842253 502.490696 505.278236 506.161780 505.486859 508.931282 510.911102 511.233514 510.155539 513.213318 514.783094 514.480089 512.446863 516.403790 518.600122 518.841489 517.464643 520.715772 522.448642 522.468232 521.039616 523.891546 525.382317 -100 
-100 -100 500.348401 502.848742 505.006563 506.193766 506.855834 508.968594 510.597019 511.309938 511.580100 513.344075 514.621840 514.916415 514.782899 516.845116 518.462074 519.060131 519.149158 520.895220 522.189010 522.560689 522.481470 523.941772 524.948904 -100 
-100 -100 501.191606 502.934985 504.746242 505.988612 506.983184 508.742415 510.251866 511.135955 511.800314 513.258586 514.493413 515.116118 515.580297 517.059867 518.377041 519.075098 519.545695 520.828563 521.900449 522.367431 522.624317 523.697636 524.506811 -100 
-100 -100 499.724267 502.023759 504.005258 505.048607 505.600596 507.798561 509.506123 510.253682 510.541127 512.461097 513.938986 514.502150 514.647066 516.460725 517.863222 518.364736 518.426309 520.033524 521.194064 521.432943 521.231870 522.759385 523.819187 -100 
-100 -100 496.581942 500.759715 503.235577 503.868130 502.918415 506.627240 508.774133 509.145714 508.017099 511.415311 513.342175 513.560571 512.312136 515.525344 517.288182 517.381511 516.050660 518.983383 520.473192 520.245402 518.502624 521.580677 523.186458 -100 
-100 -100 499.359664 501.640236 503.596006 504.617897 505.163137 507.377223 509.114541 509.897231 510.224795 512.197834 513.738555 514.365254 514.544463 516.320623 517.662368 518.110882 518.125474 519.674293 520.780253 520.978000 520.747660 522.251124 523.297515 -100 
-100 -100 500.483819 502.179409 503.929840 505.120230 506.093080 507.888264 509.458099 510.406223 511.141567 512.716208 514.097229 514.886671 515.465040 516.825336 517.987994 518.578149 518.968648 520.119487 521.072454 521.459258 521.665490 522.684783 523.462081 -100 
-100 -100 499.338320 501.738992 503.787465 504.878407 505.482514 507.665870 509.385402 510.170288 510.502196 512.473438 514.014942 514.664151 514.879791 516.583290 517.875995 518.320227 518.355921 519.843893 520.933515 521.196663 521.074467 522.428268 523.373866 -100 
-100 -100 496.558869 501.027942 503.664588 504.412055 503.607265 507.190937 509.283934 509.649965 508.519343 511.925688 513.865423 514.148842 513.042748 516.039967 517.683474 517.763248 516.514179 519.264293 520.701936 520.613310 519.223947 521.862743 523.252741 -100 
-100 -100 500.351142 502.734349 504.758297 505.823656 506.393972 508.521292 510.182864 510.919703 511.210431 513.139209 514.640546 515.254272 515.434834 517.097560 518.349297 518.757131 518.762123 520.225220 521.299643 521.556923 521.426406 522.751495 523.673827 -100 
-100 -100 502.535047 504.186529 505.882552 507.028087 507.945146 509.607843 511.046891 511.897373 512.555125 514.043257 515.344299 516.068549 516.583784 517.858641 518.935151 519.452031 519.782804 520.883442 521.810608 522.202085 522.411614 523.349494 524.061807 -100 
-100 -100 502.504454 504.686596 506.540489 507.512907 508.027956 509.966898 511.467305 512.103644 512.333473 514.170189 515.592946 516.140536 516.250377 517.882181 519.082935 519.421672 519.352529 520.819241 521.893373 522.144232 522.001515 523.287575 524.181737 -100 
-100 -100 500.907275 504.869150 507.146136 507.722232 506.885286 510.031326 511.806236 511.998583 510.790295 513.989983 515.769365 515.924453 514.651536 517.625571 519.178561 519.130292 517.704394 520.496394 521.931390 521.833693 520.434554 522.966782 524.282846 -100 
-100 -100 505.269611 507.193847 508.771631 509.566710 509.954239 511.693476 513.037361 513.618852 513.827583 515.550232 516.881271 517.418684 517.538812 519.085884 520.216380 520.557037 520.503587 521.888909 522.889982 523.129511 522.978651 524.151796 524.946050 -100 
-100 -100 508.338264 509.263233 510.308918 511.154217 511.934730 513.106347 514.188599 514.997384 515.729006 516.885963 517.946386 518.702387 519.337869 520.345740 521.229061 521.801184 522.261653 523.106858 523.839700 524.263237 524.553603 525.162929 525.597491 -100 
-100 -100 509.768744 510.346893 511.151682 511.968885 512.816793 513.813344 514.796385 515.678306 516.544485 517.544018 518.506742 519.333465 520.103100 520.964663 521.762759 522.414441 523.011218 523.706502 524.340710 524.819050 525.212834 525.646984 525.937609 -100 
-100 -100 -100 -100 -100 -100 -100 -100 -100 -100 -100 -100 -100 -100 -100 -100 -100 -100 -100 -100 -100 -100 -100 -100 -100 -100 
-100 -100 -100 -100 -100 -100 -100 -100 -100 -100 -100 -100 -100 -100 -100 -100 -100 -100 -100 -100 -100 -100 -100 -100 -100 -100 
-100 -100 -100 -100 -100 -100 -100 -100 -100 -100 -100 -100 -100 -100 -100 -100 -100 -100 -100 -100 -100 -100 -100 -100 -100 -100 
-100 -100 513.410246 514.066294 514.928095 515.764261 516.623793 517.720660 518.796070 519.735114 520.653975 521.803814 522.923419 523.881785 524.765380 525.788839 526.731512 527.493041 528.169003 528.965456 529.664558 530.163967 530.563026 531.077814 531.425689 -100 
-100 -100 511.342425 512.580440 513.749289 514.526981 515.125204 516.561647 517.797067 518.588923 519.191422 520.676169 521.971860 522.820791 523.436530 524.748728 525.834256 526.479195 526.894786 527.959864 528.779621 529.133521 529.246857 530.117361 530.702982 -100 
-100 -100 505.760317 509.506581 511.553069 511.939710 510.884289 514.106973 515.910168 516.139315 514.947704 518.253810 520.163175 520.562559 519.634478 522.524567 524.126853 524.325451 523.270981 525.825190 527.096978 526.900755 525.335383 528.012929 529.360354 -100 
-100 -100 489.811829 505.165112 509.048172 508.137649 496.958962 510.449579 513.732047 512.456148 500.678162 514.584844 518.045148 517.171043 507.073606 519.156872 522.106571 521.097226 511.358761 522.635020 525.133523 523.486922 511.884435 524.730917 527.823210 -100 
-100 -100 502.041428 506.108075 508.461501 509.010340 508.036122 511.445840 513.370020 513.586951 512.326701 515.686954 517.596363 517.878281 516.826500 519.838847 521.558808 521.762707 520.679059 523.375402 524.767193 524.589127 523.016913 525.849867 527.327060 -100 
-100 -100 503.300436 505.628541 507.599518 508.620462 509.143562 511.180141 512.752144 513.416716 513.648111 515.460174 516.825437 517.269774 517.303586 519.188244 520.665181 521.224730 521.326437 522.932944 524.104498 524.393599 524.257162 525.687635 526.677940 -100 
-100 -100 498.638342 503.220239 505.924818 506.732554 506.001224 509.425862 511.406220 511.740262 510.672337 513.717995 515.278419 514.978758 512.945251 516.857220 519.006327 519.216587 517.816029 521.021506 522.707856 522.687655 521.229605 524.075554 525.566244 -100 
-100 -100 481.787047 499.332050 504.016612 503.632522 493.289213 506.425178 509.788088 508.825677 498.290465 510.768463 513.492020 511.142743 495.584908 512.997521 517.139229 515.958718 503.912000 517.820777 521.051143 519.709475 508.463170 521.188899 524.307458 -100 
-100 -100 496.835874 501.438697 504.176265 505.021390 504.331475 507.808681 509.838656 510.211387 509.167988 512.220705 513.774180 513.457410 511.407996 515.325334 517.479431 517.684810 516.277482 519.495214 521.192633 521.174535 519.718052 522.583038 524.089561 -100 
-100 -100 499.668380 502.047890 504.090686 505.182854 505.777846 507.939144 509.624293 510.374410 510.661324 512.481023 513.822058 514.211634 514.184134 516.105902 517.604446 518.142042 518.202914 519.861953 521.069231 521.354174 521.199747 522.695463 523.734135 -100 
-100 -100 496.503052 500.688796 503.170770 503.806866 502.856977 506.557054 508.696696 509.064529 507.921157 511.259845 513.105609 513.235421 511.920423 515.155398 516.957311 517.077761 515.762707 518.709563 520.209586 519.987410 518.248608 521.332886 522.943370 -100 
-100 -100 482.151872 497.845544 501.961886 501.111811 489.408546 503.873738 507.542879 506.500383 495.071824 508.760549 512.102409 510.870852 499.393685 512.807319 516.004961 514.745175 503.647556 516.309972 519.098589 517.281614 504.573350 518.657587 522.075680 -100 
-100 -100 496.089922 500.262951 502.729264 503.352708 502.399715 506.114845 508.277210 508.670313 507.561058 510.962195 512.888077 513.104420 511.846688 515.039021 516.776800 516.848561 515.494335 518.381358 519.826673 519.566364 517.801685 520.859187 522.453653 -100 
-100 -100 498.871548 501.210397 503.210653 504.266134 504.840855 507.040405 508.770563 509.556426 509.887601 511.860530 513.401107 514.037046 514.230363 515.964169 517.274841 517.714975 517.731341 519.232588 520.310818 520.523585 520.334930 521.760048 522.756080 -100 
-100 -100 495.754307 500.223291 502.864989 503.621307 502.827605 506.423569 508.525756 508.895502 507.768974 511.197777 513.161696 513.465198 512.375068 515.384539 517.038174 517.125975 515.881751 518.632205 520.063031 519.960868 518.561275 521.215985 522.620672 -100 
-100 -100 480.776155 497.784259 502.288293 501.724715 490.822183 504.526804 508.013223 506.905693 495.359007 509.185536 512.621906 511.640996 501.171772 513.544012 516.497778 515.309507 504.939526 516.799493 519.500374 518.134565 507.631228 519.430539 522.322692 -100 
-100 -100 496.727207 501.181873 503.805167 504.544016 503.723860 507.259878 509.299409 509.618429 508.451117 511.840869 513.770659 514.045995 512.928447 515.903028 517.522010 517.580258 516.311994 519.043303 520.466008 520.367835 518.969123 521.588754 522.964457 -100 
-100 -100 500.848315 503.147418 505.108085 506.145567 506.700280 508.737807 510.316392 510.995646 511.250682 513.141826 514.614863 515.202769 515.353173 517.008652 518.243857 518.624839 518.596742 520.058731 521.129330 521.381745 521.244509 522.545917 523.451163 -100 
-100 -100 499.159864 503.219716 505.611143 506.273500 505.504674 508.738189 510.582402 510.808065 509.620150 512.871780 514.696106 514.869957 513.610267 516.631546 518.233603 518.218402 516.815940 519.627233 521.079186 520.992293 519.607766 522.164115 523.501533 -100 
-100 -100 486.585718 501.881596 505.829212 505.188671 495.091484 507.508522 510.545765 509.297090 497.978368 511.283316 514.482668 513.271531 502.141434 514.996201 517.953162 516.589305 505.536365 517.973710 520.769377 519.447136 509.108308 520.631309 523.414896 -100 
-100 -100 502.053800 505.796039 507.878267 508.367904 507.495305 510.500690 512.175924 512.363855 511.185079 514.293171 516.008603 516.183059 514.959129 517.871579 519.392755 519.394714 518.035323 520.742178 522.109938 522.025508 520.657989 523.074310 524.292537 -100 
-100 -100 507.272656 508.503803 509.671459 510.459963 511.063318 512.413877 513.562760 514.286740 514.820138 516.176673 517.320880 518.004665 518.454267 519.665926 520.641242 521.152131 521.433952 522.469248 523.279112 523.635469 523.753992 524.543426 525.073542 -100 
-100 -100 509.125714 509.766239 510.603263 511.410149 512.228654 513.254437 514.251101 515.113515 515.946935 516.982496 517.967093 518.781646 519.525315 520.428631 521.254967 521.900179 522.472123 523.201264 523.852639 524.315729 524.680324 525.145085 525.458299 -100 
-100 -100 -100 -100 -100 -100 -100 -100 -100 -100 -100 -100 -100 -100 -100 -100 -100 -100 -100 -100 -100 -100 -100 -100 -100 -100 
-100 -100 -100 -100 -100 -100 -100 -100 -100 -100 -100 -100 -100 -100 -100 -100 -100 -100 -100 -100 -100 -100 -100 -100 -100 -100 
-100 -100 -100 -100 -100 -100 -100 -100 -100 -100 -100 -100 -100 -100 -100 -100 -100 -100 -100 -100 -100 -100 -100 -100 -100 -100 
-100 -100 513.275648 513.861975 514.682404 515.521764 516.404152 517.457520 518.505094 519.451562 520.391319 521.488390 522.566768 523.516131 524.405240 525.374754 526.278437 527.035501 527.728909 528.498224 529.192367 529.720928 530.160130 530.642111 530.963814 -100 
-100 -100 511.653676 512.574444 513.611638 514.445962 515.229386 516.456929 517.603327 518.468003 519.262320 520.522052 521.707079 522.596822 523.362673 524.470060 525.455871 526.142662 526.712150 527.613403 528.383929 528.835256 529.152432 529.821699 530.297665 -100 
-100 -100 508.269372 510.173709 511.707071 512.431228 512.747933 514.569391 515.986624 516.604135 516.840928 518.683704 520.156901 520.851635 521.137513 522.747535 523.969384 524.451375 524.556877 525.940132 526.927471 527.142412 526.957830 528.242359 529.109054 -100 
-100 -100 503.521999 507.460251 509.667267 510.107098 509.054294 512.385700 514.254008 514.449267 513.185784 516.544470 518.472143 518.801150 517.779580 520.710517 522.333233 522.471211 521.343948 523.994220 525.353150 525.164570 523.582953 526.373560 527.814431 -100 
-100 -100 504.719875 506.881123 508.684364 509.572372 509.992715 511.975733 513.505371 514.131380 514.333545 516.211908 517.682391 518.289172 518.492069 520.179960 521.486566 521.975447 522.071582 523.558736 524.642546 524.882748 524.713729 526.121193 527.094867 -100 
-100 -100 504.323731 505.977676 507.662126 508.780868 509.664829 511.308079 512.727039 513.552484 514.175149 515.596697 516.809212 517.430508 517.885886 519.288177 520.526099 521.176196 521.616552 522.834624 523.855971 524.302150 524.547462 525.572287 526.344501 -100 
-100 -100 501.681262 504.111449 506.171663 507.265462 507.853687 509.919270 511.528041 512.242067 512.511821 514.244766 515.490143 515.764860 515.603227 517.590576 519.124327 519.655769 519.692996 521.386697 522.637155 522.978547 522.877633 524.318997 525.314418 -100 
-100 -100 497.396134 501.985442 504.700515 505.523401 504.814319 508.266943 510.283023 510.655485 509.612929 512.642686 514.173164 513.842240 511.776615 515.651494 517.758936 517.925672 516.490711 519.694049 521.387744 521.375052 519.924441 522.774791 524.268968 -100 
-100 -100 499.883831 502.334293 504.427300 505.559422 506.190521 508.306500 509.963172 510.715294 511.010266 512.753850 513.997413 514.261897 514.091580 516.084339 517.624190 518.154268 518.187041 519.884387 521.135973 521.472456 521.369613 522.824392 523.832830 -100 
-100 -100 500.704521 502.406490 504.163022 505.359287 506.326949 508.081816 509.605654 510.512416 511.188409 512.628627 513.831615 514.420747 514.845583 516.269919 517.526576 518.168336 518.588889 519.825667 520.855525 521.286567 521.519027 522.584978 523.394438 -100 
-100 -100 499.223125 501.482084 503.414221 504.419130 504.948403 507.135828 508.846610 509.605520 509.896756 511.795363 513.239792 513.767134 513.873555 515.642978 516.998964 517.455741 517.474802 519.039235 520.158160 520.359413 520.131665 521.653151 522.714767 -100 
-100 -100 496.052899 500.189757 502.622182 503.225054 502.258642 505.953824 508.097351 508.474522 507.347056 510.720054 512.612470 512.796054 511.512742 514.689980 516.416265 516.474001 515.107763 518.001431 519.451295 519.185456 517.414221 520.489079 522.098445 -100 
-100 -100 498.744623 501.002551 502.934174 503.940016 504.475240 506.678833 508.410653 509.193420 509.517464 511.470003 512.983285 513.582355 513.733671 515.479975 516.791020 517.209496 517.193851 518.709613 519.781896 519.948456 519.695425 521.192983 522.239902 -100 
-100 -100 499.759479 501.454546 503.205577 504.397951 505.370870 507.160293 508.724668 509.670358 510.401058 511.961173 513.324074 514.096179 514.655548 515.990494 517.125631 517.689483 518.054296 519.177826 520.104219 520.468065 520.657641 521.668402 522.442612 -100 
-100 -100 498.507523 500.928863 503.002030 504.113679 504.729481 506.910815 508.625592 509.408741 509.738537 511.699704 513.231121 513.873909 514.080628 515.761476 517.028343 517.449711 517.464335 518.929185 519.997640 520.244433 520.110362 521.453450 522.392900 -100 
-100 -100 495.649818 500.154354 502.831094 503.611600 502.827190 506.410410 508.499215 508.865491 507.736688 511.135665 513.071016 513.357035 512.251880 515.228995 516.849672 516.911582 515.646929 518.376714 519.796104 519.694976 518.296909 520.923039 522.304777 -100 
-100 -100 499.426531 501.837725 503.896668 504.992313 505.581424 507.710845 509.369848 510.107001 510.399513 512.325548 513.826878 514.445830 514.629891 516.282609 517.521667 517.919806 517.914582 519.360822 520.417902 520.662088 520.521560 521.835005 522.749647 -100 
-100 -100 501.619625 503.287731 505.007309 506.175293 507.106761 508.771030 510.207613 511.057970 511.717317 513.205467 514.508971 515.239517 515.760712 517.035518 518.111481 518.629726 518.957501 520.042481 520.950315 521.325933 521.523290 522.449759 523.154919 -100 
-100 -100 501.599825 503.790068 505.658216 506.647151 507.173743 509.110907 510.606970 511.242794 511.474624 513.312133 514.738624 515.293998 515.413283 517.052524 518.263500 518.615965 518.552882 520.001644 521.051976 521.283750 521.127287 522.400888 523.287573 -100 
-100 -100 500.006071 503.970682 506.255814 506.844671 506.018058 509.158362 510.926976 511.118986 509.913939 513.114457 514.898237 515.062589 513.802132 516.787746 518.357643 518.332259 516.921058 519.691744 521.099520 520.981489 519.568822 522.087725 523.395942 -100 
-100 -100 504.360926 506.285705 507.867074 508.668871 509.061452 510.796594 512.136264 512.718191 512.930511 514.656219 515.992986 516.540006 516.672581 518.232814 519.380376 519.740989 519.698927 521.070412 522.050355 522.272634 522.109451 523.271717 524.059565 -100 
-100 -100 507.419076 508.343475 509.389594 510.236745 511.018328 512.187568 513.268072 514.078362 514.814075 515.976069 517.043587 517.809236 518.456345 519.476816 520.374495 520.960912 521.428470 522.266318 522.985571 523.396400 523.676766 524.277949 524.707802 -100 
-100 -100 508.842629 509.419660 510.223304 511.039948 511.887129 512.882066 513.864687 514.748872 515.619683 516.625311 517.595846 518.432202 519.212854 520.086176 520.896564 521.559162 522.160942 522.851897 523.476657 523.945173 524.330657 524.758232 525.045091 -100 
-100 -100 -100 -100 -100 -100 -100 -100 -100 -100 -100 -100 -100 -100 -100 -100 -100 -100 -100 -100 -100 -100 -100 -100 -100 -100 
-100 -100 -100 -100 -100 -100 -100 -100 -100 -100 -100 -100 -100 -100 -100 -100 -100 -100 -100 -100 -100 -100 -100 -100 -100 -100 
-100 -100 -100 -100 -100 -100 -100 -100 -100 -100 -100 -100 -100 -100 -100 -100 -100 -100 -100 -100 -100 -100 -100 -100 -100 -100 
-100 -100 513.152223 513.692409 514.481272 515.319132 516.210232 517.234759 518.259596 519.205111 520.148599 521.207145 522.249507 523.181603 524.058512 524.981674 525.844018 526.581940 527.274642 528.034711 528.738380 529.298063 529.768321 530.234577 530.538680 -100 
-100 -100 511.773549 512.536839 513.491657 514.347775 515.201545 516.335540 517.428725 518.323951 519.187649 520.342407 521.456808 522.351820 523.158479 524.158488 525.067346 525.747213 526.359426 527.208161 527.978143 528.502143 528.917685 529.503907 529.917472 -100 
-100 -100 509.193872 510.483856 511.771833 512.615412 513.304918 514.724938 515.977162 516.742642 517.365591 518.786609 520.066204 520.857316 521.450811 522.673331 523.701045 524.241258 524.619489 525.719269 526.644940 527.066930 527.291170 528.178216 528.830165 -100 
-100 -100 506.299365 508.303030 509.952247 510.743561 511.107441 512.988756 514.446806 515.049924 515.258433 517.114536 518.587388 519.227628 519.447211 521.047692 522.235847 522.606249 522.590954 524.112366 525.235292 525.520309 525.388656 526.731031 527.652132 -100 
-100 -100 505.774359 507.280611 508.809780 509.813162 510.614694 512.183068 513.544400 514.334112 514.945840 516.401443 517.688605 518.423256 518.963478 520.233873 521.314924 521.852899 522.223807 523.401029 524.404565 524.852698 525.101098 526.091676 526.835382 -100 
-100 -100 504.879556 506.199903 507.702571 508.849027 509.865281 511.341437 512.679984 513.589027 514.375995 515.646386 516.797333 517.531572 518.165072 519.323560 520.379799 521.021524 521.560024 522.618299 523.575970 524.116223 524.524198 525.375798 526.024548 -100 
-100 -100 502.877793 504.572725 506.308017 507.477574 508.409861 510.090058 511.551358 512.427618 513.088434 514.473873 515.635754 516.211452 516.625452 517.984203 519.170674 519.760633 520.154436 521.399880 522.465137 522.951071 523.227197 524.258593 525.032080 -100 
-100 -100 500.588623 502.979748 505.021089 506.115040 506.715772 508.809923 510.456264 511.216665 511.532237 513.267471 514.540134 514.903948 514.864039 516.668991 518.052013 518.498761 518.498767 520.155144 521.392283 521.737667 521.649380 523.082765 524.073703 -100 
-100 -100 501.089274 502.803997 504.572047 505.780696 506.756223 508.483675 509.989273 510.901118 511.587027 512.987437 514.154586 514.728816 515.142176 516.508590 517.703829 518.297157 518.688562 519.928207 520.981847 521.452240 521.719687 522.760260 523.545202 -100 
-100 -100 501.278955 502.645766 504.221383 505.450164 506.555243 508.132521 509.564944 510.547229 511.384730 512.685319 513.845075 514.571186 515.198274 516.376789 517.454674 518.102937 518.634704 519.682954 520.616154 521.118094 521.501726 522.382813 523.064365 -100 
-100 -100 500.310767 501.908346 503.569372 504.707409 505.645744 507.383644 508.898323 509.800925 510.487841 511.991238 513.290281 514.001061 514.516273 515.831681 516.955403 517.500827 517.854809 519.024760 519.992916 520.367733 520.557854 521.626085 522.444139 -100 
-100 -100 498.894282 501.071887 502.949519 503.946102 504.497007 506.636007 508.315708 509.066918 509.369312 511.299695 512.796869 513.394845 513.555436 515.242496 516.499036 516.870251 516.817474 518.350379 519.441821 519.620038 519.377764 520.880558 521.933290 -100 
-100 -100 499.755876 501.367358 503.046441 504.201093 505.155813 506.914007 508.451481 509.379118 510.096236 511.638981 512.985115 513.742784 514.287029 515.596040 516.697261 517.219211 517.547036 518.679622 519.609605 519.953687 520.119861 521.166641 521.971565 -100 
-100 -100 500.156989 501.558687 503.174892 504.436682 505.572087 507.190824 508.668637 509.698537 510.593435 511.973427 513.232734 514.064884 514.762169 515.915106 516.937739 517.540550 518.026469 518.993988 519.846228 520.288206 520.627811 521.462488 522.114375 -100 
-100 -100 499.385704 501.171198 503.009528 504.265532 505.278138 507.070429 508.642622 509.618073 510.379049 511.895752 513.217313 513.973854 514.525987 515.814395 516.903213 517.436117 517.781621 518.882986 519.805630 520.192319 520.407029 521.368145 522.101169 -100 
-100 -100 498.330132 500.836507 502.976732 504.128388 504.763090 506.944537 508.670749 509.499159 509.889530 511.759630 513.216095 513.820988 514.006147 515.644659 516.868934 517.253166 517.235153 518.686038 519.747143 519.995030 519.861677 521.177340 522.095130 -100 
-100 -100 500.241850 502.022106 503.851345 505.094454 506.083219 507.832105 509.358378 510.297227 511.027975 512.512251 513.805605 514.541622 515.075594 516.340726 517.407619 517.923851 518.253176 519.331759 520.233940 520.607011 520.806696 521.740798 522.452709 -100 
-100 -100 501.881447 503.270755 504.867590 506.107647 507.200070 508.718756 510.094675 511.051972 511.891853 513.202729 514.403636 515.199652 515.867321 516.970293 517.946772 518.520273 518.979501 519.896047 520.704710 521.125615 521.442662 522.210752 522.809114 -100 
-100 -100 502.379145 503.961191 505.599352 506.725889 507.631078 509.199701 510.559808 511.383264 512.036837 513.462416 514.716655 515.434530 515.954811 517.176370 518.201219 518.689603 518.994679 520.031605 520.886355 521.213514 521.370060 522.279808 522.976439 -100 
-100 -100 502.490210 504.583277 506.350549 507.285248 507.785987 509.604406 511.018978 511.644615 511.901032 513.654591 515.029589 515.602090 515.769870 517.315927 518.457542 518.796511 518.741971 520.108477 521.077545 521.244153 521.027858 522.286127 523.159647 -100 
-100 -100 505.053518 506.396002 507.757840 508.686168 509.439525 510.817057 512.025123 512.781344 513.398860 514.733331 515.915222 516.624324 517.150099 518.311074 519.285454 519.778988 520.095562 521.069640 521.862172 522.172633 522.310529 523.124563 523.735376 -100 
-100 -100 507.352863 508.133525 509.111378 509.989414 510.847466 511.941928 512.990138 513.853260 514.680972 515.762972 516.791289 517.604610 518.337857 519.270002 520.115462 520.732401 521.268397 522.009912 522.664625 523.085239 523.416559 523.937569 524.314803 -100 
-100 -100 508.554111 509.091743 509.872195 510.694962 511.558964 512.537899 513.514322 514.417221 515.313565 516.304526 517.267244 518.119623 518.921560 519.773314 520.566124 521.232894 521.843948 522.504084 523.101089 523.562335 523.950708 524.355112 524.624837 -100 
-100 -100 -100 -100 -100 -100 -100 -100 -100 -100 -100 -100 -100 -100 -100 -100 -100 -100 -100 -100 -100 -100 -100 -100 -100 -100 
-100 -100 -100 -100 -100 -100 -100 -100 -100 -100 -100 -100 -100 -100 -100 -100 -100 -100 -100 -100 -100 -100 -100 -100 -100 -100 
-100 -100 -100 -100 -100 -100 -100 -100 -100 -100 -100 -100 -100 -100 -100 -100 -100 -100 -100 -100 -100 -100 -100 -100 -100 -100 
-100 -100 512.841482 513.409911 514.212591 515.041085 515.913081 516.944710 517.966897 518.888604 519.799764 520.855768 521.885979 522.784003 523.617419 524.523494 525.359982 526.055086 526.712214 527.496997 528.232433 528.806044 529.278427 529.769084 530.089826 -100 
-100 -100 511.296420 512.175241 513.180332 514.004782 514.785543 515.980566 517.094588 517.937041 518.709481 519.921194 521.052338 521.889355 522.597876 523.628395 524.524434 525.115535 525.617346 526.565337 527.413551 527.940575 528.313430 528.980538 529.445109 -100 
-100 -100 508.097188 509.881148 511.345291 512.066936 512.415238 514.164321 515.530087 516.135301 516.378279 518.148014 519.554070 520.198242 520.433177 521.935502 523.019141 523.320793 523.245697 524.785755 525.938738 526.298213 526.236291 527.469827 528.294300 -100 
-100 -100 503.649513 507.289816 509.371388 509.826925 508.907329 512.059081 513.846237 514.051309 512.873549 516.092392 517.938746 518.233113 517.197575 519.967468 521.393062 521.225822 519.619568 522.711325 524.354571 524.393105 523.086088 525.682203 527.030252 -100 
-100 -100 504.632370 506.657108 508.371646 509.241651 509.685458 511.597621 513.085686 513.715629 513.944462 515.773852 517.211937 517.810983 517.990828 519.543848 520.669848 520.944202 520.834572 522.455401 523.686608 524.058668 524.003938 525.353685 526.281777 -100 
-100 -100 504.159156 505.724680 507.328523 508.401963 509.265177 510.880511 512.289070 513.129016 513.777448 515.199281 516.438684 517.127963 517.626224 518.854698 519.885416 520.362436 520.687847 521.899550 522.956475 523.452384 523.739030 524.744991 525.496432 -100 
-100 -100 501.603737 503.896831 505.842785 506.863182 507.407698 509.463995 511.085542 511.840099 512.172381 513.923951 515.265393 515.771472 515.889234 517.488685 518.684407 519.023500 518.974973 520.578841 521.793007 522.140388 522.061545 523.473501 524.447665 -100 
-100 -100 497.538556 501.844425 504.391276 505.116459 504.339912 507.801558 509.845701 510.288290 509.383642 512.391358 514.069285 514.201646 513.032942 515.916759 517.472194 517.419363 515.966494 518.977091 520.584494 520.564638 519.164166 521.938454 523.397485 -100 
-100 -100 499.827860 502.140046 504.117520 505.175487 505.761179 507.861783 509.524361 510.311760 510.668494 512.438875 513.791576 514.302732 514.425718 516.037620 517.247120 517.594871 517.545612 519.135122 520.324318 520.642089 520.543915 521.965183 522.952946 -100 
-100 -100 500.579748 502.191712 503.867182 505.020864 505.969237 507.679748 509.174451 510.079715 510.774540 512.237118 513.499963 514.195795 514.699999 515.958724 517.022640 517.521526 517.849230 519.026491 520.023621 520.442714 520.672063 521.718309 522.513800 -100 
-100 -100 499.183682 501.305952 503.154417 504.157975 504.732511 506.807558 508.436025 509.160494 509.446471 511.351206 512.829859 513.428771 513.599269 515.216534 516.406923 516.725216 516.635395 518.186443 519.307151 519.517433 519.302479 520.797598 521.841410 -100 
-100 -100 496.214725 500.057833 502.380248 503.040886 502.290296 505.706297 507.702230 508.023060 506.881393 510.244170 512.160784 512.438752 511.340956 514.242927 515.771921 515.670362 514.134351 517.095576 518.585231 518.353947 516.636191 519.651065 521.231485 -100 
-100 -100 498.550923 500.704569 502.590572 503.625296 504.224900 506.324819 507.978171 508.728289 509.040880 510.970871 512.477074 513.103226 513.292368 514.913502 516.098944 516.408866 516.303686 517.824494 518.912014 519.094868 518.858056 520.332053 521.362819 -100 
-100 -100 499.260949 500.963604 502.731541 503.952024 504.948963 506.712592 508.260406 509.220785 509.972681 511.478752 512.791558 513.541141 514.083306 515.347665 516.401952 516.891171 517.197826 518.306860 519.232128 519.598457 519.789804 520.787731 521.552245 -100 
-100 -100 497.700779 500.245799 502.406769 503.570915 504.217614 506.409070 508.159114 509.039517 509.499011 511.305138 512.713971 513.299255 513.476951 515.093028 516.290572 516.644950 516.600743 518.056972 519.123386 519.370336 519.239151 520.564740 521.493065 -100 
-100 -100 494.478152 499.304515 502.145093 503.004732 502.268650 505.875626 508.039053 508.614775 507.896681 510.869824 512.583106 512.791925 511.677812 514.567321 516.113445 516.101339 514.747849 517.499399 518.923289 518.825108 517.445906 520.033885 521.398653 -100 
-100 -100 498.490627 501.035951 503.194250 504.352038 504.982115 507.135356 508.847962 509.703755 510.143553 511.917788 513.298491 513.866941 514.032022 515.626603 516.806115 517.150973 517.095675 518.521404 519.556256 519.780581 519.629086 520.925076 521.831972 -100 
-100 -100 500.840175 502.549805 504.317822 505.536536 506.513207 508.180776 509.642104 510.560488 511.289317 512.715682 513.962725 514.685250 515.215996 516.427147 517.441138 517.922916 518.225257 519.255643 520.105849 520.430449 520.590753 521.513917 522.222818 -100 
-100 -100 500.916736 503.100092 504.993160 506.052244 506.676192 508.555414 510.043689 510.756073 511.102228 512.845847 514.225079 514.833345 515.059755 516.554516 517.664010 517.998551 517.960365 519.289513 520.227095 520.360433 520.118951 521.424568 522.337074 -100 
-100 -100 499.402635 503.307720 505.606233 506.312925 505.743193 508.661515 510.376603 510.693207 509.789170 512.718321 514.422143 514.722627 513.824052 516.421328 517.816273 517.805338 516.559883 519.061401 520.289357 520.017963 518.414268 521.064106 522.432826 -100 
-100 -100 503.679598 505.581179 507.169050 508.026743 508.507187 510.177674 511.501597 512.149347 512.470041 514.116769 515.425003 516.039009 516.288897 517.715002 518.771410 519.123450 519.113259 520.367968 521.236225 521.360350 521.112283 522.307653 523.122180 -100 
-100 -100 506.680835 507.596050 508.641838 509.506212 510.311867 511.469130 512.552074 513.393347 514.167248 515.316975 516.381385 517.173191 517.851201 518.831420 519.689941 520.261150 520.719696 521.504732 522.163871 522.520477 522.761243 523.362108 523.798120 -100 
-100 -100 508.077454 508.648745 509.448606 510.268358 511.121989 512.116581 513.106063 514.008827 514.899402 515.908983 516.883986 517.732951 518.523224 519.381486 520.171845 520.819751 521.405377 522.063987 522.650602 523.084095 523.444641 523.864351 524.150435 -100 
-100 -100 -100 -100 -100 -100 -100 -100 -100 -100 -100 -100 -100 -100 -100 -100 -100 -100 -100 -100 -100 -100 -100 -100 -100 -100 
-100 -100 -100 -100 -100 -100 -100 -100 -100 -100 -100 -100 -100 -100 -100 -100 -100 -100 -100 -100 -100 -100 -100 -100 -100 -100 
-100 -100 -100 -100 -100 -100 -100 -100 -100 -100 -100 -100 -100 -100 -100 -100 -100 -100 -100 -100 -100 -100 -100 -100 -100 -100 
-100 -100 512.479950 513.106519 513.940993 514.761378 515.604451 516.661315 517.689166 518.580440 519.443356 520.512614 521.538387 522.397202 523.174776 524.080400 524.901200 525.551137 526.159196 526.981498 527.750197 528.326251 528.783226 529.312604 529.659334 -100 
-100 -100 510.558068 511.715186 512.830714 513.597489 514.200434 515.571182 516.744955 517.494799 518.057821 519.444491 520.634249 521.380923 521.889674 523.058752 523.982586 524.452284 524.726874 525.889936 526.847462 527.333622 527.552393 528.409128 528.972855 -100 
-100 -100 505.416479 508.850390 510.762835 511.165854 510.242548 513.263239 514.957797 515.171070 514.035052 517.152214 518.921482 519.224512 518.221733 520.892959 522.239987 522.075851 520.505666 523.526111 525.130639 525.210534 523.955358 526.444377 527.696758 -100 
-100 -100 490.872581 504.822353 508.393968 507.589987 497.317306 509.822120 512.882320 511.669231 500.500058 513.686316 516.936128 516.009078 506.098532 517.669944 520.221928 518.453172 506.091630 519.917185 523.140207 522.019869 511.792250 523.400876 526.221396 -100 
-100 -100 501.859630 505.583170 507.765612 508.301328 507.443778 510.654446 512.488383 512.719677 511.552717 514.765000 516.592097 516.850323 515.774434 518.516785 519.907316 519.689402 518.046630 521.166859 522.856706 522.930537 521.653261 524.285390 525.661196 -100 
-100 -100 502.890537 505.042935 506.867724 507.810026 508.302174 510.282705 511.834807 512.526733 512.808891 514.600668 515.995487 516.554128 516.694553 518.224487 519.324681 519.575335 519.458458 521.061884 522.292097 522.664498 522.608637 523.992821 524.944524 -100 
-100 -100 498.481416 502.727791 505.207454 505.876513 505.054021 508.472729 510.481161 510.898613 509.983274 513.004021 514.715827 514.895990 513.753113 516.564003 518.026845 517.900212 516.400106 519.387957 520.991178 520.978457 519.584564 522.348483 523.797241 -100 
-100 -100 482.766541 499.056194 503.343949 502.757841 492.188092 505.441877 508.875455 508.091976 498.211650 510.226933 513.187584 512.092169 501.863695 513.761268 516.474093 514.921811 503.347203 516.402392 519.414003 518.078143 507.188632 519.506561 522.532607 -100 
-100 -100 496.727223 500.990218 503.497218 504.199245 503.413507 506.873283 508.919908 509.367994 508.476285 511.518588 513.245505 513.434687 512.300814 515.129513 516.611535 516.498557 514.999975 517.967759 519.536647 519.483118 518.059740 520.835712 522.301004 -100 
-100 -100 499.349836 501.545904 503.434726 504.447533 505.013920 507.085504 508.718388 509.469100 509.791547 511.633782 513.061495 513.633323 513.783065 515.358667 516.506247 516.793499 516.690701 518.239523 519.382610 519.641379 519.482398 520.937024 521.950306 -100 
-100 -100 496.439275 500.273142 502.582930 503.234121 502.472560 505.859691 507.829685 508.136514 506.984883 510.319193 512.209032 512.468750 511.353313 514.218712 515.708814 515.575485 514.021737 516.987125 518.495250 518.289929 516.594414 519.605446 521.178954 -100 
-100 -100 483.319148 497.603056 501.425476 500.788235 490.490090 503.429980 506.711039 505.559792 494.129067 507.762706 511.138864 510.164869 499.878212 511.931194 514.672214 513.071480 501.246088 514.451299 517.359378 515.630844 503.239120 516.989393 520.328423 -100 
-100 -100 495.751377 499.631123 501.992622 502.684585 501.952436 505.365389 507.358091 507.687100 506.557146 509.905830 511.810894 512.087017 510.985591 513.861258 515.357975 515.227880 513.668148 516.606433 518.083094 517.851975 516.136405 519.125552 520.685655 -100 
-100 -100 497.867180 500.215208 502.239143 503.340974 503.962259 506.093459 507.778741 508.583319 508.962183 510.817625 512.264505 512.863130 513.037167 514.635737 515.802097 516.109218 516.014117 517.491176 518.561638 518.772288 518.585328 519.982581 520.960935 -100 
-100 -100 494.071906 498.864902 501.676739 502.522146 501.779070 505.371714 507.519734 508.082873 507.357611 510.329977 512.045567 512.255602 511.138216 514.015817 515.542556 515.505590 514.130843 516.883056 518.307070 518.199616 516.812715 519.421826 520.805447 -100 
-100 -100 477.510931 496.025976 500.924671 500.508998 489.721937 503.412096 507.023514 506.469569 497.321501 508.714411 511.567929 510.463219 500.151302 512.204626 515.003590 513.655362 502.913633 515.017226 517.744919 516.393078 506.044603 517.648381 520.497360 -100 
-100 -100 494.800122 499.595920 502.406446 503.247853 502.494075 506.051439 508.170524 508.722168 507.990104 510.931158 512.619165 512.816449 511.692458 514.548159 516.058523 516.017363 514.636567 517.349850 518.732982 518.596972 517.187591 519.762728 521.123020 -100 
-100 -100 499.306472 501.678782 503.713507 504.829362 505.462967 507.484785 509.094801 509.892502 510.296151 512.049754 513.422024 514.005977 514.196300 515.725115 516.850396 517.171250 517.106263 518.464011 519.430059 519.589466 519.379890 520.680053 521.593237 -100 
-100 -100 497.814403 501.826113 504.242678 505.034966 504.535614 507.551495 509.359775 509.745526 508.890249 511.845399 513.563156 513.864970 512.964962 515.566543 516.961367 516.937143 515.678286 518.184108 519.418016 519.143050 517.541892 520.221308 521.618384 -100 
-100 -100 485.592171 500.548034 504.487364 504.157148 495.518649 506.525376 509.363631 508.472426 498.882627 510.513365 513.443412 512.644748 503.707387 514.326488 516.804008 515.562228 505.696371 516.770819 519.138969 517.464535 506.170833 518.543252 521.507723 -100 
-100 -100 500.691329 504.356843 506.432855 507.028574 506.410995 509.191596 510.823299 511.158346 510.303855 513.142560 514.781230 515.104791 514.256146 516.766806 518.099454 518.109954 516.908493 519.316686 520.470198 520.200414 518.617906 521.159448 522.438404 -100 
-100 -100 505.774494 506.980009 508.135465 508.945028 509.593904 510.912161 512.066683 512.852350 513.468480 514.791319 515.926096 516.657986 517.178242 518.305451 519.212920 519.703833 519.982798 520.918959 521.624605 521.887133 521.930714 522.725578 523.267243 -100 
-100 -100 507.574265 508.199308 509.020883 509.824063 510.648814 511.672535 512.683874 513.582284 514.453896 515.496587 516.488724 517.324609 518.086552 518.964490 519.759237 520.382064 520.928814 521.602672 522.189598 522.593224 522.914115 523.364859 523.675851 -100 
-100 -100 -100 -100 -100 -100 -100 -100 -100 -100 -100 -100 -100 -100 -100 -100 -100 -100 -100 -100 -100 -100 -100 -100 -100 -100 
-100 -100 -100 -100 -100 -100 -100 -100 -100 -100 -100 -100 -100 -100 -100 -100 -100 -100 -100 -100 -100 -100 -100 -100 -100 -100 
-100 -100 -100 -100 -100 -100 -100 -100 -100 -100 -100 -100 -100 -100 -100 -100 -100 -100 -100 -100 -100 -100 -100 -100 -100 -100 
-100 -100 512.384838 512.963880 513.783325 514.627796 515.506597 516.530439 517.534871 518.432960 519.313460 520.329032 521.311916 522.159214 522.940338 523.793548 524.579372 525.232364 525.865640 526.651743 527.406196 528.004270 528.495775 528.994710 529.317181 -100 
-100 -100 510.844344 511.737201 512.764563 513.611495 514.403593 515.589062 516.683074 517.502213 518.245049 519.414239 520.495344 521.279405 521.933047 522.906246 523.744658 524.285238 524.757891 525.711826 526.588088 527.148482 527.546057 528.220688 528.685011 -100 
-100 -100 507.654827 509.457988 510.952335 511.706611 512.074203 513.808590 515.149848 515.733386 515.950674 517.675064 519.028211 519.617784 519.795217 521.233411 522.247463 522.482850 522.366593 523.920628 525.116250 525.523017 525.494812 526.732451 527.552436 -100 
-100 -100 503.228099 506.889015 509.002170 509.494292 508.599381 511.729028 513.487955 513.675221 512.480184 515.655073 517.451737 517.696404 516.605381 519.306031 520.650608 520.401098 518.738463 521.848471 523.541015 523.633500 522.365978 524.960199 526.299072 -100 
-100 -100 504.256699 506.289804 508.018767 508.906697 509.359986 511.254014 512.719839 513.335813 513.552550 515.355838 516.764613 517.332603 517.468106 518.951298 519.991214 520.181006 520.013611 521.632306 522.890915 523.297872 523.268756 524.618846 525.541048 -100 
-100 -100 503.843811 505.398872 506.990739 508.055195 508.908725 510.507550 511.900860 512.732447 513.377424 514.795885 516.035973 516.725067 517.199656 518.355936 519.291940 519.680415 519.943042 521.128180 522.182526 522.685841 522.979564 523.986261 524.736127 -100 
-100 -100 501.354994 503.616493 505.523489 506.509879 507.027799 509.066215 510.676967 511.428467 511.766575 513.535295 514.908113 515.451314 515.573885 517.090424 518.174332 518.415368 518.296115 519.853458 521.040071 521.371201 521.283323 522.695399 523.671241 -100 
-100 -100 497.343391 501.601522 504.091692 504.767675 503.953656 507.394924 509.428691 509.869820 508.975169 512.010228 513.736834 513.931967 512.793492 515.580947 517.011481 516.855492 515.328991 518.283004 519.850052 519.801234 518.382011 521.156493 522.618825 -100 
-100 -100 499.638530 501.909494 503.834683 504.846313 505.395313 507.469720 509.115720 509.897525 510.260487 512.050589 513.439448 513.994460 514.130136 515.667225 516.773153 517.030158 516.913246 518.452174 519.605930 519.899539 519.786239 521.203703 522.191250 -100 
-100 -100 500.389171 501.968673 503.603685 504.723555 505.642509 507.319587 508.787119 509.678857 510.371031 511.834817 513.107408 513.816328 514.312428 515.514882 516.501084 516.927523 517.199794 518.340333 519.316681 519.725920 519.949611 520.988663 521.778840 -100 
-100 -100 499.001124 501.093517 502.911345 503.896821 504.453504 506.484691 508.072212 508.774743 509.049961 510.934204 512.396113 512.983482 513.132581 514.702443 515.831927 516.091876 515.957914 517.486931 518.603314 518.820479 518.611549 520.095387 521.128038 -100 
-100 -100 496.031490 499.843574 502.141630 502.797085 502.040259 505.400824 507.343024 507.634736 506.477619 509.802745 511.685508 511.939096 510.814957 513.673641 515.150936 514.999579 513.426184 516.374882 517.869797 517.655377 515.952237 518.951324 520.516531 -100 
-100 -100 498.320213 500.452492 502.320745 503.349299 503.935880 505.985359 507.583684 508.295325 508.581189 510.476168 511.951443 512.553783 512.717604 514.301550 515.443009 515.710216 515.572210 517.078243 518.164486 518.354102 518.122918 519.587541 520.609245 -100 
-100 -100 498.970993 500.659547 502.414413 503.626955 504.605852 506.321283 507.812204 508.725550 509.443223 510.922555 512.216294 512.951270 513.474446 514.706659 515.721214 516.170688 516.444033 517.530299 518.439581 518.793497 518.976306 519.971477 520.735955 -100 
-100 -100 497.359033 499.891443 502.041289 503.199305 503.829411 505.969370 507.657428 508.484172 508.905955 510.695092 512.098791 512.681913 512.849413 514.435279 515.593158 515.906713 515.825306 517.249936 518.284725 518.498315 518.342570 519.672451 520.610500 -100 
-100 -100 494.089120 498.899572 501.726271 502.580069 501.831739 505.384969 507.487075 508.010927 507.257546 510.223127 511.941176 512.156857 511.039970 513.899008 515.404399 515.350117 513.956214 516.670644 518.052548 517.906008 516.488764 519.087728 520.469152 -100 
-100 -100 498.044825 500.570776 502.705445 503.843918 504.453646 506.569601 508.243964 509.069374 509.489643 511.259172 512.642698 513.214900 513.374855 514.943497 516.086906 516.393186 516.299530 517.687358 518.680196 518.859659 518.675549 519.974193 520.891762 -100 
-100 -100 500.343817 502.025464 503.753297 504.932827 505.879678 507.531478 508.988058 509.907873 510.638368 512.061495 513.304545 514.023461 514.544738 515.732427 516.715039 517.163103 517.431106 518.426174 519.238853 519.526297 519.660364 520.579580 521.292659 -100 
-100 -100 500.384553 502.526746 504.359793 505.358067 505.941765 507.827856 509.346266 510.093517 510.463847 512.203717 513.570928 514.169169 514.383324 515.854172 516.934540 517.239043 517.170137 518.467105 519.371634 519.472952 519.208252 520.507947 521.421928 -100 
-100 -100 498.840128 502.694007 504.920079 505.552421 504.934099 507.877457 509.646411 510.020320 509.157251 512.080335 513.766776 514.054451 513.143821 515.716393 517.083689 517.045869 515.773288 518.245676 519.444138 519.143855 517.518131 520.162627 521.532310 -100 
-100 -100 503.066334 504.925897 506.451733 507.247378 507.691347 509.380852 510.751692 511.450504 511.806948 513.454918 514.751433 515.354187 515.592251 516.998417 518.031989 518.361202 518.327713 519.557516 520.400482 520.500539 520.234243 521.422872 522.236398 -100 
-100 -100 506.022745 506.907940 507.907884 508.727517 509.508472 510.675991 511.790848 512.668752 513.469221 514.625239 515.684893 516.469043 517.137154 518.102408 518.943043 519.495198 519.933624 520.697366 521.335066 521.671758 521.897276 522.490386 522.923767 -100 
-100 -100 507.394824 507.942964 508.706837 509.491950 510.326705 511.326711 512.338676 513.268877 514.180631 515.198516 516.172755 517.016755 517.798981 518.645165 519.420469 520.051521 520.618889 521.258142 521.825323 522.241002 522.587697 522.999219 523.281843 -100 
-100 -100 -100 -100 -100 -100 -100 -100 -100 -100 -100 -100 -100 -100 -100 -100 -100 -100 -100 -100 -100 -100 -100 -100 -100 -100 
-100 -100 -100 -100 -100 -100 -100 -100 -100 -100 -100 -100 -100 -100 -100 -100 -100 -100 -100 -100 -100 -100 -100 -100 -100 -100 
-100 -100 -100 -100 -100 -100 -100 -100 -100 -100 -100 -100 -100 -100 -100 -100 -100 -100 -100 -100 -100 -100 -100 -100 -100 -100 
-100 -100 512.220988 512.783641 513.607998 514.480737 515.387869 516.395011 517.382704 518.281816 519.165645 520.142093 521.088063 521.918347 522.691591 523.510268 524.271642 524.924047 525.567966 526.334094 527.079748 527.691505 528.201515 528.681883 528.986991 -100 
-100 -100 510.847634 511.643158 512.648424 513.558114 514.442489 515.551295 516.599424 517.449632 518.258245 519.322997 520.331819 521.118644 521.815538 522.700791 523.491883 524.063975 524.611628 525.482217 526.319635 526.920153 527.391754 527.987158 528.394516 -100 
-100 -100 508.276846 509.617155 510.980328 511.911824 512.664992 514.034658 515.223667 515.950366 516.535445 517.849443 519.008444 519.684372 520.161421 521.252679 522.132174 522.518887 522.791142 523.949226 524.989508 525.531873 525.845611 526.723110 527.351422 -100 
-100 -100 505.409226 507.477292 509.213730 510.118031 510.587986 512.373750 513.748555 514.325994 514.532296 516.263236 517.611836 518.144409 518.251658 519.707211 520.716778 520.882323 520.694213 522.320253 523.594399 524.032093 524.027986 525.324717 526.201447 -100 
-100 -100 504.997667 506.529443 508.099087 509.158544 510.002567 511.513837 512.817254 513.583698 514.183973 515.571856 516.789217 517.461161 517.915540 519.039030 519.933906 520.279433 520.509967 521.712927 522.800986 523.344032 523.664607 524.638925 525.357635 -100 
-100 -100 504.250574 505.543329 507.017963 508.148247 509.149163 510.587345 511.892272 512.786916 513.571299 514.833294 515.989895 516.740082 517.343698 518.340479 519.187305 519.638042 520.043557 521.056400 522.017762 522.579306 523.005185 523.855350 524.498106 -100 
-100 -100 502.422664 504.025258 505.660739 506.749991 507.622053 509.269300 510.712080 511.584731 512.259880 513.687065 514.933587 515.633254 516.115867 517.253180 518.169337 518.545371 518.795866 519.943606 520.949285 521.395975 521.645907 522.684483 523.466104 -100 
-100 -100 500.291179 502.525543 504.414812 505.388160 505.897273 507.961128 509.594095 510.354684 510.692263 512.495938 513.902931 514.483314 514.641220 516.120999 517.169643 517.385003 517.241409 518.769473 519.913149 520.184457 520.036851 521.490539 522.499504 -100 
-100 -100 500.755710 502.355779 503.994951 505.097762 505.992777 507.670219 509.145636 510.049202 510.750983 512.198714 513.460698 514.173254 514.671680 515.833172 516.775486 517.171363 517.427337 518.559990 519.536985 519.951946 520.181177 521.221316 522.010753 -100 
-100 -100 500.917585 502.201341 503.683566 504.843970 505.894571 507.398098 508.772035 509.730505 510.569005 511.870512 513.054934 513.825663 514.456281 515.505468 516.410361 516.906277 517.326519 518.303328 519.198184 519.684797 520.060810 520.924880 521.593089 -100 
-100 -100 499.980844 501.493443 503.083422 504.200602 505.129670 506.752440 508.168275 509.033668 509.716861 511.161334 512.415817 513.106929 513.587763 514.800805 515.793906 516.216559 516.479138 517.614612 518.587224 518.994622 519.216728 520.245538 521.028139 -100 
-100 -100 498.602229 500.669451 502.485512 503.505915 504.111111 506.072219 507.610267 508.316452 508.630685 510.440115 511.843723 512.391172 512.508757 514.098887 515.242813 515.505360 515.367823 516.894431 518.018340 518.264101 518.097103 519.526589 520.523769 -100 
-100 -100 499.324320 500.870595 502.508181 503.669807 504.627477 506.255106 507.662208 508.516964 509.197021 510.651816 511.924103 512.634352 513.133424 514.364199 515.372717 515.804744 516.063886 517.177148 518.117994 518.493703 518.690243 519.702796 520.477861 -100 
-100 -100 499.580918 500.945110 502.533753 503.791362 504.904443 506.411199 507.760162 508.691244 509.519298 510.844188 512.066329 512.875075 513.541255 514.627606 515.567128 516.088050 516.506776 517.433306 518.257497 518.676018 518.998651 519.830377 520.483831 -100 
-100 -100 498.708512 500.459486 502.276181 503.536802 504.537829 506.201978 507.625965 508.478437 509.154870 510.646822 511.969646 512.736503 513.283216 514.503025 515.503984 515.950633 516.219365 517.259832 518.115306 518.418845 518.563055 519.556352 520.325352 -100 
-100 -100 497.575991 500.032768 502.145580 503.313590 503.971292 505.992896 507.557382 508.255638 508.552667 510.429643 511.916218 512.558875 512.767972 514.323527 515.450394 515.742026 515.636736 517.016793 517.984776 518.100875 517.835170 519.230927 520.215665 -100 
-100 -100 499.361538 501.093121 502.873200 504.089373 505.054699 506.708084 508.138765 509.003700 509.686390 511.169987 512.480226 513.237957 513.776152 514.980976 515.967587 516.402775 516.653482 517.657490 518.469605 518.733676 518.844458 519.809178 520.561108 -100 
-100 -100 500.900214 502.222448 503.728989 504.884109 505.913147 507.402114 508.771879 509.736356 510.583580 511.885948 513.079014 513.873281 514.529042 515.582043 516.492430 516.998134 517.390002 518.236629 518.967190 519.305770 519.562635 520.332238 520.946986 -100 
-100 -100 501.349347 502.823779 504.316012 505.291538 506.087680 507.698082 509.147641 510.067113 510.792036 512.192559 513.410182 514.108999 514.612579 515.780267 516.742262 517.171267 517.418555 518.390693 519.175649 519.432815 519.537397 520.442581 521.147469 -100 
-100 -100 501.436290 503.377911 504.957397 505.689810 506.025130 507.962164 509.539877 510.328535 510.719783 512.416312 513.730114 514.276889 514.435765 515.917110 516.994707 517.280535 517.177475 518.483029 519.387567 519.488217 519.217185 520.477133 521.359354 -100 
-100 -100 503.862458 505.096104 506.307677 507.080798 507.731143 509.176642 510.510370 511.397031 512.109908 513.428054 514.571883 515.257265 515.765434 516.880748 517.805667 518.254600 518.528028 519.451919 520.191422 520.449924 520.547500 521.353568 521.966009 -100 
-100 -100 506.047061 506.758557 507.633585 508.409526 509.208347 510.332566 511.456905 512.404326 513.292601 514.381117 515.394108 516.191257 516.906788 517.808142 518.617535 519.198001 519.696339 520.396384 521.008165 521.388387 521.688914 522.196643 522.570130 -100 
-100 -100 507.189767 507.677770 508.381771 509.130300 509.953149 510.945646 511.971398 512.932949 513.873481 514.878524 515.837135 516.679083 517.465914 518.294130 519.057874 519.692842 520.269662 520.892782 521.452018 521.878422 522.239903 522.629249 522.892893 -100 
-100 -100 -100 -100 -100 -100 -100 -100 -100 -100 -100 -100 -100 -100 -100 -100 -100 -100 -100 -100 -100 -100 -100 -100 -100 -100 
-100 -100 -100 -100 -100 -100 -100 -100 -100 -100 -100 -100 -100 -100 -100 -100 -100 -100 -100 -100 -100 -100 -100 -100 -100 -100 
-100 -100 -100 -100 -100 -100 -100 -100 -100 -100 -100 -100 -100 -100 -100 -100 -100 -100 -100 -100 -100 -100 -100 -100 -100 -100 
-100 -100 511.836406 512.457048 513.331325 514.225695 515.135529 516.157790 517.146941 518.026680 518.881726 519.853968 520.786167 521.584295 522.322343 523.140863 523.897536 524.526459 525.144185 525.928435 526.689785 527.298435 527.797637 528.294049 528.612350 -100 
-100 -100 510.212725 511.189737 512.311379 513.241984 514.091381 515.261076 516.328347 517.131488 517.856948 518.968470 519.984650 520.709810 521.314145 522.253025 523.061295 523.573328 524.025716 524.985485 525.878715 526.461432 526.877205 527.541335 527.994787 -100 
-100 -100 506.804508 508.819541 510.497858 511.411892 511.918115 513.573788 514.854167 515.432379 515.670276 517.289950 518.544657 519.055575 519.168244 520.579008 521.562600 521.757166 521.601015 523.184867 524.420091 524.877144 524.902558 526.097621 526.887712 -100 
-100 -100 502.007699 506.148137 508.553317 509.296940 508.732479 511.598585 513.238594 513.445075 512.385407 515.338796 516.994469 517.141936 515.956667 518.656580 519.973598 519.662879 517.902495 521.098959 522.858834 523.037892 521.913534 524.375984 525.654647 -100 
-100 -100 503.477343 505.705795 507.596343 508.622848 509.198959 511.007077 512.409140 513.019094 513.260439 514.973844 516.304382 516.813757 516.898110 518.353556 519.357101 519.498815 519.283340 520.923172 522.210587 522.654316 522.668585 523.978628 524.875297 -100 
-100 -100 503.376868 504.970621 506.601940 507.700244 508.573804 510.144951 511.506473 512.317102 512.947746 514.345442 515.569045 516.249327 516.712312 517.825005 518.711077 519.052968 519.278325 520.451441 521.496621 521.985840 522.265738 523.278601 524.034912 -100 
-100 -100 501.121829 503.314165 505.167583 506.110663 506.584524 508.617285 510.209339 510.923247 511.215720 513.022925 514.438867 515.034018 515.208461 516.640055 517.644105 517.826524 517.662677 519.193407 520.341097 520.602178 520.426801 521.910313 522.933723 -100 
-100 -100 497.339677 501.396036 503.762099 504.340994 503.411717 506.890754 508.915710 509.294045 508.274755 511.442109 513.264809 513.574925 512.619616 515.204972 516.512591 516.284154 514.699544 517.631660 519.144197 518.964054 517.294855 520.301195 521.867282 -100 
-100 -100 499.505002 501.678072 503.516742 504.459116 504.946183 507.003140 508.625472 509.371402 509.693258 511.520772 512.952188 513.561065 513.753287 515.215001 516.251780 516.460509 516.307970 517.826030 518.947864 519.180572 518.986652 520.473102 521.504496 -100 
-100 -100 500.188660 501.718257 503.306832 504.401637 505.304093 506.928386 508.355275 509.235591 509.930807 511.361261 512.606758 513.303671 513.791992 514.974076 515.936250 516.341355 516.598808 517.735103 518.714862 519.132744 519.363778 520.395858 521.178792 -100 
-100 -100 498.816439 500.860382 502.658201 503.681126 504.308963 506.210014 507.721653 508.450562 508.813141 510.547299 511.889130 512.395309 512.478823 514.073161 515.217251 515.478779 515.346919 516.891108 518.048935 518.349926 518.246915 519.637368 520.606300 -100 
-100 -100 495.931582 499.649556 501.936471 502.708547 502.234234 505.251853 507.052114 507.428041 506.593215 509.507372 511.162916 511.272000 509.984521 512.960084 514.491399 514.356977 512.794487 515.768689 517.331352 517.281442 515.889934 518.595312 520.025899 -100 
-100 -100 498.175168 500.252974 502.101031 503.173825 503.831491 505.720363 507.199612 507.894890 508.238875 509.986004 511.353747 511.885564 511.991419 513.607234 514.770022 515.043648 514.909870 516.429367 517.551153 517.815014 517.682478 519.060047 520.025395 -100 
-100 -100 498.885096 500.496707 502.200413 503.413993 504.396013 505.972373 507.310564 508.102163 508.741515 510.214532 511.524819 512.276818 512.809556 514.038533 515.043894 515.482721 515.746032 516.821754 517.716473 518.048413 518.211108 519.224235 520.004671 -100 
-100 -100 497.499713 499.835407 501.874719 503.041132 503.726891 505.623256 507.053297 507.614407 507.782820 509.743863 511.309410 512.006231 512.256568 513.799289 514.914062 515.197973 515.090906 516.477706 517.439970 517.514317 517.182304 518.671046 519.715462 -100 
-100 -100 494.624368 498.957978 501.588060 502.498951 502.042899 505.084127 506.798628 506.888437 505.491216 509.027408 511.075620 511.495264 510.583184 513.295964 514.716753 514.617447 513.188585 515.846411 517.109006 516.683611 514.741192 517.838530 519.448446 -100 
-100 -100 498.130533 500.435086 502.416123 503.510553 504.142050 506.044735 507.506188 508.097235 508.281758 510.241196 511.797688 512.486055 512.727266 514.253420 515.352015 515.622017 515.493909 516.840095 517.753660 517.782069 517.411852 518.873041 519.902673 -100 
-100 -100 500.163898 501.704455 503.269928 504.299302 505.127383 506.752178 508.185163 509.053889 509.733733 511.200538 512.491221 513.232039 513.755441 514.946283 515.918271 516.337609 516.569995 517.555694 518.344464 518.580626 518.664826 519.621730 520.370922 -100 
-100 -100 500.151048 502.101796 503.691847 504.378205 504.628882 506.739715 508.446908 509.292637 509.715184 511.437521 512.770040 513.301898 513.426723 514.960996 516.067736 516.336052 516.197897 517.548704 518.490131 518.603901 518.348350 519.640770 520.554723 -100 
-100 -100 498.720555 502.232707 504.114329 504.223702 502.749017 506.466974 508.662932 509.251139 508.541357 511.374665 512.966826 513.102255 511.924428 514.718892 516.162945 516.062761 514.603835 517.266192 518.565143 518.321340 516.758945 519.351627 520.699268 -100 
-100 -100 502.675399 504.360322 505.656799 506.146362 506.268134 508.219884 509.829195 510.675568 511.115920 512.736694 513.973554 514.486109 514.619435 516.087545 517.151656 517.450128 517.354209 518.648404 519.544906 519.679253 519.437978 520.609544 521.411218 -100 
-100 -100 505.477935 506.278549 507.150812 507.819828 508.485194 509.723740 510.941964 511.898521 512.742646 513.894828 514.925770 515.666903 516.294752 517.266902 518.111415 518.648387 519.066169 519.844953 520.501185 520.850668 521.082939 521.670315 522.098486 -100 
-100 -100 506.790054 507.287715 507.971133 508.669075 509.447242 510.466872 511.528469 512.504182 513.442895 514.462910 515.422258 516.242858 517.004040 517.844421 518.614967 519.235267 519.791459 520.431350 521.002794 521.421328 521.768174 522.176085 522.455661 -100 
-100 -100 -100 -100 -100 -100 -100 -100 -100 -100 -100 -100 -100 -100 -100 -100 -100 -100 -100 -100 -100 -100 -100 -100 -100 -100 
-100 -100 -100 -100 -100 -100 -100 -100 -100 -100 -100 -100 -100 -100 -100 -100 -100 -100 -100 -100 -100 -100 -100 -100 -100 -100 
-100 -100 -100 -100 -100 -100 -100 -100 -100 -100 -100 -100 -100 -100 -100 -100 -100 -100 -100 -100 -100 -100 -100 -100 -100 -100 
-100 -100 511.422480 512.117930 513.040853 513.941674 514.835104 515.884849 516.883306 517.739475 518.553588 519.539405 520.468434 521.232937 521.927160 522.765644 523.530196 524.133652 524.710449 525.526731 526.304890 526.897242 527.366774 527.890900 528.230508 -100 
-100 -100 509.344866 510.658654 511.932913 512.840597 513.550268 514.876903 515.998536 516.720007 517.256353 518.526985 519.592736 520.227147 520.639704 521.744235 522.610714 523.025123 523.256269 524.429929 525.415378 525.939542 526.194407 527.026228 527.569655 -100 
-100 -100 503.656114 507.612045 509.869177 510.572290 510.011294 512.762284 514.322124 514.539973 513.516922 516.362898 517.932709 518.082568 516.938441 519.575180 520.867689 520.619512 518.935874 522.043143 523.724597 523.904050 522.801467 525.154030 526.340924 -100 
-100 -100 487.145177 503.269064 507.514071 507.296675 498.754926 509.633811 512.350633 511.247168 501.044351 513.102933 516.004192 514.866424 504.602910 516.346470 518.863608 516.942577 504.055292 518.378365 521.766524 520.867606 511.446255 522.264998 524.911871 -100 
-100 -100 500.235049 504.449292 506.934566 507.730970 507.206363 510.134442 511.828944 512.064912 511.019814 513.989052 515.653191 515.795166 514.604303 517.311991 518.638166 518.324440 516.555163 519.746873 521.493655 521.643159 520.499666 522.999552 524.316277 -100 
-100 -100 501.995350 504.213832 506.094319 507.084538 507.611575 509.529440 511.022162 511.678147 511.936892 513.686248 515.046927 515.587364 515.709638 517.152463 518.159838 518.325046 518.135617 519.718850 520.930778 521.275064 521.188237 522.585307 523.547575 -100 
-100 -100 498.085793 502.134105 504.489688 505.059776 504.116922 507.554054 509.534445 509.874653 508.823681 511.965835 513.766127 514.056434 513.085601 515.661027 516.961714 516.726873 515.139045 518.084747 519.616012 519.455626 517.798909 520.792696 522.345874 -100 
-100 -100 483.315993 498.687213 502.670007 501.853753 490.758257 504.384993 507.833213 506.880309 496.270244 509.030603 512.234220 511.442838 502.290528 513.077011 515.476772 513.777844 502.028589 515.112480 518.022423 516.335395 504.014833 517.727694 521.053146 -100 
-100 -100 496.491674 500.506008 502.832052 503.389479 502.450837 505.906351 507.913747 508.285667 507.267449 510.433349 512.255093 512.565080 511.616154 514.228172 515.566305 515.362281 513.791786 516.728128 518.239012 518.055975 516.383942 519.385141 520.947941 -100 
-100 -100 498.912373 501.002070 502.794108 503.751413 504.287428 506.247226 507.800088 508.529124 508.867874 510.646949 512.035367 512.597574 512.742101 514.278273 515.377989 515.622600 515.489591 517.030039 518.180082 518.457110 518.314883 519.752092 520.749266 -100 
-100 -100 496.045331 499.752776 502.011487 502.744478 502.235884 505.243468 507.044848 507.424951 506.594144 509.505964 511.162562 511.278185 509.996893 512.963312 514.485436 514.348784 512.793557 515.784983 517.372366 517.348930 515.976803 518.686782 520.115865 -100 
-100 -100 483.339017 497.172700 500.946223 500.654860 492.133643 503.168440 506.052356 505.214781 495.895432 507.269178 510.067607 508.770293 497.655507 510.461633 513.357124 511.784501 499.974516 513.225114 516.273157 514.992988 504.391323 516.385097 519.333370 -100 
-100 -100 495.407749 499.152148 501.465143 502.253626 501.778046 504.758364 506.508816 506.837757 505.975712 508.904962 510.594950 510.741695 509.485497 512.475100 514.016427 513.892679 512.337091 515.301216 516.850190 516.787200 515.383632 518.084590 519.513128 -100 
-100 -100 497.601015 499.790163 501.713993 502.817265 503.468277 505.319623 506.727278 507.314895 507.547201 509.402306 510.883527 511.515128 511.708035 513.298205 514.445058 514.730669 514.617769 516.080476 517.133170 517.311637 517.085394 518.522488 519.528735 -100 
-100 -100 494.376930 498.655116 501.240229 502.132318 501.661730 504.647680 506.299184 506.337319 504.909000 508.438442 510.492004 510.918057 510.012643 512.741623 514.176391 514.086028 512.669624 515.360311 516.660651 516.268134 514.349969 517.464361 519.082469 -100 
-100 -100 479.894793 496.166461 500.570215 500.436120 491.777015 502.950805 505.656625 504.032893 491.378853 506.142468 509.865451 509.218461 499.912475 511.055018 513.626010 512.193308 501.403497 513.401466 515.901431 513.813126 500.459922 515.024961 518.526695 -100 
-100 -100 495.003957 499.244269 501.758182 502.560108 502.019915 505.028926 506.730733 506.811496 505.405400 508.932773 510.973618 511.387130 510.469635 513.177547 514.593401 514.487844 513.048958 515.692270 516.936148 516.490235 514.528825 517.615732 519.220494 -100 
-100 -100 498.871847 500.973691 502.723110 503.575733 503.985267 505.975507 507.546057 508.247538 508.538325 510.384308 511.838485 512.454298 512.640359 514.175715 515.281553 515.549095 515.412506 516.761372 517.686997 517.751272 517.433052 518.817437 519.797471 -100 
-100 -100 497.366651 500.956778 502.927500 503.099221 501.665548 505.423887 507.636602 508.208134 507.481430 510.360242 512.001691 512.160188 510.992448 513.811988 515.272148 515.165462 513.696011 516.376205 517.688352 517.436443 515.870023 518.510844 519.902355 -100 
-100 -100 486.073694 499.691976 502.904481 501.258390 487.890465 503.479868 507.460717 507.027465 498.094674 509.173520 511.876446 510.683550 500.268628 512.282232 515.004256 513.565931 502.587708 514.768228 517.401834 515.855040 504.899997 516.945162 519.843365 -100 
-100 -100 499.962632 503.236829 504.890621 504.875598 503.340838 506.929649 509.050567 509.655387 508.986723 511.732382 513.254660 513.397002 512.255378 514.982304 516.386747 516.322963 514.921224 517.519556 518.776544 518.564726 517.044638 519.528664 520.781741 -100 
-100 -100 504.673256 505.724049 506.657972 507.198830 507.610396 509.083302 510.420501 511.339242 512.032487 513.343060 514.427199 515.082853 515.522248 516.670326 517.583792 518.042346 518.271845 519.235971 519.968055 520.245760 520.298020 521.078320 521.610234 -100 
-100 -100 506.354407 506.891704 507.575063 508.227492 508.949523 510.006096 511.098530 512.071592 512.988149 514.033456 515.000282 515.796420 516.520756 517.387523 518.171052 518.771599 519.293916 519.963865 520.551551 520.953749 521.270582 521.712875 522.018180 -100 
-100 -100 -100 -100 -100 -100 -100 -100 -100 -100 -100 -100 -100 -100 -100 -100 -100 -100 -100 -100 -100 -100 -100 -100 -100 -100 
-100 -100 -100 -100 -100 -100 -100 -100 -100 -100 -100 -100 -100 -100 -100 -100 -100 -100 -100 -100 -100 -100 -100 -100 -100 -100 
-100 -100 -100 -100 -100 -100 -100 -100 -100 -100 -100 -100 -100 -100 -100 -100 -100 -100 -100 -100 -100 -100 -100 -100 -100 -100 
-100 -100 511.357817 511.983772 512.866072 513.768208 514.682763 515.705010 516.690276 517.561293 518.398613 519.341285 520.238330 521.004221 521.719771 522.528605 523.284965 523.915825 524.529327 525.297893 526.036197 526.621213 527.102331 527.589388 527.904499 -100 
-100 -100 509.734009 510.718142 511.850128 512.790858 513.646765 514.816817 515.881530 516.678860 517.388251 518.466121 519.441277 520.129475 520.709628 521.642000 522.456084 522.976769 523.428750 524.369739 525.233877 525.786777 526.180296 526.834935 527.286136 -100 
-100 -100 506.327651 508.352444 510.043878 510.970900 511.485928 513.141142 514.420474 514.998209 515.224165 516.802531 518.006363 518.472660 518.558347 519.968901 520.969414 521.184988 521.036216 522.595434 523.791671 524.208807 524.204866 525.391276 526.181205 -100 
-100 -100 501.542457 505.692353 508.108595 508.863383 508.306953 511.168862 512.807172 513.017231 511.951101 514.856357 516.454065 516.552249 515.339011 518.046456 519.391425 519.114201 517.371549 520.538706 522.252268 522.384500 521.225092 523.680670 524.960899 -100 
-100 -100 503.047821 505.274422 507.161395 508.184847 508.757541 510.557496 511.954180 512.561818 512.791467 514.464891 515.745939 516.213019 516.276197 517.743027 518.778121 518.955182 518.758222 520.378427 521.628120 522.032775 522.017655 523.317299 524.212076 -100 
-100 -100 502.997047 504.571238 506.176163 507.250289 508.104537 509.660476 511.010898 511.811610 512.425946 513.793170 514.979263 515.626353 516.075318 517.206224 518.129606 518.510336 518.757692 519.921816 520.941980 521.404846 521.663963 522.663654 523.413763 -100 
-100 -100 500.793164 502.944290 504.745705 505.642393 506.080759 508.090586 509.666014 510.364156 510.638096 512.422744 513.810961 514.378780 514.543153 516.004659 517.057531 517.288236 517.155092 518.683914 519.816495 520.063489 519.876383 521.344659 522.357987 -100 
-100 -100 497.034833 501.032804 503.328836 503.845775 502.868823 506.318996 508.322851 508.681400 507.643268 510.796349 512.601648 512.890995 511.928241 514.555051 515.920572 515.747899 514.202612 517.137219 518.643195 518.460828 516.789772 519.779824 521.333049 -100 
-100 -100 499.148947 501.274100 503.048162 503.928006 504.364090 506.386893 507.983377 508.706733 509.012312 510.835284 512.265635 512.872833 513.072637 514.570815 515.655582 515.910684 515.792973 517.324335 518.453986 518.696535 518.507712 519.983129 521.003018 -100 
-100 -100 499.759910 501.255941 502.791549 503.827464 504.677346 506.264567 507.661160 508.514025 509.193559 510.632661 511.898420 512.616650 513.127569 514.339009 515.333707 515.770384 516.055750 517.215671 518.220377 518.664443 518.911245 519.935412 520.706348 -100 
-100 -100 498.329811 500.350181 502.102758 503.066763 503.637113 505.500094 506.976892 507.669110 508.010823 509.769251 511.154328 511.703382 511.822025 513.440027 514.603332 514.883486 514.773777 516.350761 517.551018 517.898348 517.826277 519.205947 520.157787 -100 
-100 -100 495.422860 499.121836 501.365951 502.076239 501.537250 504.515719 506.275364 506.603240 505.737469 508.687622 510.401531 510.566490 509.321989 512.317145 513.859691 513.736189 512.191941 515.204729 516.820755 516.831756 515.485061 518.173479 519.581316 -100 
-100 -100 497.696472 499.750656 501.553764 502.567112 503.162366 505.000588 506.428151 507.071017 507.384831 509.156441 510.573656 511.155652 511.300637 512.937934 514.113719 514.399521 514.284796 515.839300 517.008557 517.324144 517.227351 518.597815 519.547914 -100 
-100 -100 498.472732 500.050171 501.701608 502.856531 503.777409 505.289846 506.561704 507.292241 507.896196 509.380762 510.727170 511.517886 512.082539 513.335248 514.358631 514.813676 515.096847 516.201481 517.132569 517.501813 517.689335 518.702220 519.475139 -100 
-100 -100 497.167663 499.452630 501.427336 502.533312 503.158453 504.977610 506.325151 506.811074 506.932289 508.898842 510.493067 511.219002 511.493919 513.062008 514.199260 514.502479 514.414913 515.825333 516.814892 516.916221 516.602248 518.092005 519.132206 -100 
-100 -100 494.345109 498.612283 501.166873 502.015531 501.501511 504.458052 506.082347 506.088975 504.634986 508.176457 510.249068 510.689508 509.794158 512.531987 513.976592 513.896772 512.485285 515.162079 516.445239 516.040100 514.111900 517.208764 518.815089 -100 
-100 -100 497.816467 500.064126 501.972932 503.002035 503.573157 505.404603 506.793390 507.318804 507.458791 509.414195 510.982207 511.681616 511.933411 513.477379 514.594591 514.880143 514.765310 516.125020 517.052225 517.093128 516.731310 518.193031 519.221099 -100 
-100 -100 499.789334 501.281274 502.777490 503.737549 504.504743 506.078485 507.466925 508.296872 508.949116 510.406323 511.696050 512.437327 512.963668 514.164486 515.148402 515.577523 515.817814 516.811838 517.608016 517.849411 517.936650 518.895257 519.645270 -100 
-100 -100 499.726583 501.628505 503.146386 503.757020 503.945707 506.026513 507.717365 508.549468 508.959476 510.670695 511.993474 512.516238 512.635865 514.174494 515.288017 515.560472 515.424546 516.779842 517.724137 517.837126 517.579789 518.875318 519.792621 -100 
-100 -100 498.256873 501.717998 503.525865 503.556635 502.019448 505.724937 507.924687 508.516067 507.804027 510.626383 512.204167 512.324310 511.135030 513.930676 515.378013 515.277467 513.815949 516.480444 517.779338 517.530612 515.962649 518.559766 519.912432 -100 
-100 -100 502.160650 503.805543 505.041526 505.466858 505.539859 507.479759 509.093704 509.945719 510.385994 511.997971 513.221205 513.718884 513.840678 515.305863 516.369341 516.665170 516.565453 517.858462 518.752432 518.881359 518.635282 519.808936 520.613854 -100 
-100 -100 504.921480 505.693675 506.521082 507.142312 507.771324 508.996133 510.213966 511.172808 512.015628 513.160446 514.179978 514.908632 515.526323 516.493185 517.334398 517.867508 518.281013 519.056545 519.708966 520.053550 520.281967 520.869394 521.298915 -100 
-100 -100 506.211846 506.687496 507.335215 507.994793 508.742999 509.747960 510.805663 511.780794 512.716890 513.730041 514.679342 515.489063 516.241037 517.075277 517.841323 518.457204 519.008901 519.644717 520.211893 520.625926 520.969390 521.376412 521.656322 -100 
-100 -100 -100 -100 -100 -100 -100 -100 -100 -100 -100 -100 -100 -100 -100 -100 -100 -100 -100 -100 -100 -100 -100 -100 -100 -100 
-100 -100 -100 -100 -100 -100 -100 -100 -100 -100 -100 -100 -100 -100 -100 -100 -100 -100 -100 -100 -100 -100 -100 -100 -100 -100 
-100 -100 -100 -100 -100 -100 -100 -100 -100 -100 -100 -100 -100 -100 -100 -100 -100 -100 -100 -100 -100 -100 -100 -100 -100 -100 
-100 -100 511.257494 511.831575 512.672682 513.561450 514.478026 515.483842 516.463256 517.346262 518.196091 519.110923 519.983017 520.746002 521.472743 522.272655 523.035183 523.694340 524.332524 525.066476 525.764416 526.327951 526.801779 527.265343 527.565582 -100 
-100 -100 509.879866 510.692688 511.721670 512.654593 513.554310 514.661832 515.704805 516.548100 517.329999 518.320581 519.238767 519.945244 520.590198 521.464916 522.272457 522.869071 523.422705 524.250699 525.023156 525.558901 525.982995 526.563295 526.969433 -100 
-100 -100 507.302249 508.671362 510.069154 511.035511 511.815322 513.178528 514.365731 515.105012 515.684903 516.895555 517.931728 518.503582 518.917033 520.016174 520.941715 521.388752 521.696064 522.786411 523.728678 524.175864 524.418865 525.289803 525.925925 -100 
-100 -100 504.443781 506.549534 508.322173 509.264488 509.770896 511.533922 512.905021 513.515001 513.752311 515.340202 516.536958 516.946435 516.976810 518.466416 519.553364 519.818285 519.709970 521.233445 522.379572 522.696364 522.594191 523.901868 524.796499 -100 
-100 -100 504.124980 505.659295 507.227674 508.288803 509.134910 510.625423 511.919708 512.695670 513.291072 514.578843 515.676614 516.247741 516.648099 517.803754 518.775841 519.211321 519.498203 520.641267 521.632898 522.081846 522.331428 523.294510 524.016635 -100 
-100 -100 503.507308 504.752205 506.167812 507.248222 508.211650 509.620082 510.905425 511.786045 512.543290 513.738773 514.810933 515.482956 516.048654 517.090049 518.023281 518.564311 519.023273 520.007034 520.906472 521.408973 521.790977 522.614699 523.245201 -100 
-100 -100 501.832133 503.317610 504.825029 505.809695 506.605366 508.211213 509.624852 510.467736 511.105260 512.488039 513.672775 514.300097 514.741248 515.959453 516.994924 517.486699 517.814438 518.941922 519.904253 520.321953 520.554495 521.553033 522.307550 -100 
-100 -100 499.812928 501.856422 503.562513 504.390965 504.791618 506.808147 508.405335 509.125444 509.418936 511.200237 512.566461 513.076048 513.171235 514.782676 515.984403 516.342507 516.311675 517.810777 518.921861 519.192623 519.060020 520.457173 521.426035 -100 
-100 -100 500.110960 501.580324 503.065509 504.029783 504.815979 506.431203 507.859502 508.716926 509.382743 510.826103 512.084885 512.780269 513.274319 514.528079 515.584884 516.088853 516.427137 517.571014 518.553375 518.990625 519.238092 520.242872 520.999099 -100 
-100 -100 500.077246 501.284191 502.651027 503.685235 504.624931 506.061042 507.378239 508.277215 509.077694 510.406651 511.640206 512.454700 513.127624 514.237681 515.209495 515.769508 516.245389 517.265076 518.209374 518.756245 519.173021 520.007917 520.640502 -100 
-100 -100 498.994426 500.463422 501.960124 502.947303 503.745879 505.308698 506.660921 507.437465 508.055150 509.578025 510.945363 511.737954 512.298280 513.550077 514.571707 515.022527 515.321450 516.526893 517.595726 518.120638 518.434156 519.409648 520.133564 -100 
-100 -100 497.550888 499.594121 501.324270 502.199930 502.638172 504.558314 506.026184 506.604890 506.797266 508.746215 510.314473 511.002490 511.229006 512.837429 513.985353 514.253443 514.135670 515.754319 517.008010 517.422840 517.415900 518.739878 519.648255 -100 
-100 -100 498.353023 499.855759 501.401886 502.434841 503.254172 504.795097 506.102059 506.833442 507.427018 508.961618 510.361086 511.188970 511.776293 513.040554 514.064124 514.510177 514.798650 515.987888 517.036794 517.541340 517.838450 518.805391 519.526249 -100 
-100 -100 498.774653 500.060602 501.538251 502.677466 503.669569 505.048297 506.258554 507.052838 507.795697 509.158999 510.468966 511.362431 512.093906 513.225820 514.197964 514.746860 515.201187 516.186340 517.087693 517.590206 517.971335 518.790637 519.418613 -100 
-100 -100 498.120393 499.732525 501.400895 502.545334 503.440012 504.933030 506.170959 506.846708 507.402617 508.929163 510.327966 511.156374 511.747346 513.023394 514.072540 514.557297 514.862958 515.950507 516.862276 517.225054 517.411243 518.397724 519.151053 -100 
-100 -100 497.168927 499.410609 501.336450 502.390654 502.969067 504.779661 506.126039 506.613543 506.740516 508.679877 510.245564 510.931339 511.159711 512.781669 513.965580 514.298019 514.225830 515.644680 516.655995 516.819634 516.593830 517.974743 518.943659 -100 
-100 -100 498.813738 500.391580 502.005659 503.094368 503.953237 505.448307 506.714858 507.425484 507.995367 509.491948 510.840358 511.620722 512.173847 513.421201 514.450249 514.917564 515.193681 516.224714 517.064768 517.356472 517.487745 518.447713 519.192324 -100 
-100 -100 500.187427 501.393218 502.746850 503.757662 504.664505 506.054055 507.335389 508.218658 509.005900 510.294257 511.488573 512.281517 512.939158 514.014908 514.951531 515.476437 515.882313 516.745666 517.490674 517.838687 518.100630 518.873028 519.488969 -100 
-100 -100 500.537970 501.891485 503.218163 504.021807 504.675656 506.247838 507.683414 508.585453 509.290227 510.666752 511.860722 512.534700 513.020944 514.201989 515.180361 515.615772 515.863315 516.846949 517.637544 517.888925 517.984558 518.900744 519.615289 -100 
-100 -100 500.572043 502.370314 503.769168 504.306566 504.469374 506.432177 508.053017 508.866832 509.265602 510.932856 512.208950 512.713827 512.835780 514.330918 515.420336 515.701804 515.584165 516.901996 517.807829 517.891097 517.595954 518.877873 519.777007 -100 
-100 -100 502.863604 503.997176 505.068580 505.692352 506.225604 507.670377 509.034119 509.944238 510.663494 511.960714 513.071715 513.720690 514.199532 515.313544 516.239835 516.681689 516.943498 517.867807 518.602382 518.845650 518.927868 519.743484 520.366150 -100 
-100 -100 504.942549 505.590536 506.368820 507.042180 507.763667 508.868916 510.001340 510.958914 511.847232 512.919842 513.907482 514.676888 515.370079 516.262177 517.065886 517.638021 518.126487 518.820379 519.423950 519.792270 520.083032 520.592243 520.969636 -100 
-100 -100 506.033317 506.475473 507.106331 507.776858 508.539919 509.507142 510.529239 511.492215 512.428561 513.419343 514.356681 515.175702 515.943471 516.759864 517.514984 518.140912 518.708183 519.322855 519.872815 520.288958 520.642629 521.030367 521.295004 -100 
-100 -100 -100 -100 -100 -100 -100 -100 -100 -100 -100 -100 -100 -100 -100 -100 -100 -100 -100 -100 -100 -100 -100 -100 -100 -100 
-100 -100 -100 -100 -100 -100 -100 -100 -100 -100 -100 -100 -100 -100 -100 -100 -100 -100 -100 -100 -100 -100 -100 -100 -100 -100 
-100 -100 -100 -100 -100 -100 -100 -100 -100 -100 -100 -100 -100 -100 -100 -100 -100 -100 -100 -100 -100 -100 -100 -100 -100 -100 
-100 -100 510.926544 511.523382 512.367506 513.235037 514.126360 515.143580 516.132879 517.008289 517.840782 518.759275 519.626207 520.368598 521.077005 521.902569 522.691921 523.359046 523.989080 524.726514 525.409915 525.937520 526.376940 526.855979 527.174522 -100 
-100 -100 509.369809 510.295334 511.362890 512.249287 513.069105 514.244152 515.327869 516.146582 516.865194 517.904877 518.833454 519.485222 520.051810 521.015120 521.886719 522.478134 522.977383 523.854036 524.622200 525.078484 525.398721 526.063093 526.533736 -100 
-100 -100 506.134423 508.010873 509.576444 510.404516 510.843258 512.538679 513.872593 514.513078 514.797229 516.287983 517.404459 517.803482 517.851050 519.330956 520.443169 520.815695 520.825490 522.206726 523.208868 523.438476 523.261924 524.534948 525.391017 -100 
-100 -100 501.638129 505.447816 507.658049 508.257819 507.529610 510.521663 512.260925 512.589951 511.707372 514.396723 515.848858 515.837676 514.520053 517.376793 518.901319 518.907637 517.618574 520.319527 521.708560 521.538056 519.968907 522.732786 524.154613 -100 
-100 -100 502.898420 504.959908 506.703378 507.615304 508.104521 509.941695 511.392524 512.063156 512.348776 513.925533 515.103485 515.483609 515.499483 517.062269 518.248135 518.619322 518.608594 520.060132 521.122569 521.351791 521.173458 522.549219 523.499055 -100 
-100 -100 502.757747 504.219008 505.710311 506.699166 507.500914 509.055579 510.424498 511.248774 511.870210 513.176151 514.273057 514.821740 515.211705 516.455640 517.541275 518.087159 518.453855 519.562786 520.499252 520.904002 521.129291 522.097870 522.830477 -100 
-100 -100 500.655431 502.622838 504.277824 505.082575 505.469486 507.464875 509.044005 509.754009 510.030350 511.743399 513.015085 513.403741 513.379635 515.096928 516.411375 516.868651 516.920156 518.382627 519.469031 519.761147 519.678798 520.993622 521.909477 -100 
-100 -100 497.155756 500.759157 502.838919 503.242767 502.203199 505.636976 507.641223 508.015101 507.011314 510.059863 511.717343 511.701697 510.179639 513.451163 515.233351 515.387757 514.224546 516.931835 518.378381 518.353248 517.082323 519.634925 520.986683 -100 
-100 -100 498.859947 500.817007 502.451411 503.228777 503.596150 505.601907 507.191746 507.902279 508.198332 510.000645 511.384420 511.872797 511.920076 513.671177 514.995237 515.450384 515.504570 516.996330 518.124608 518.459105 518.407673 519.725204 520.636459 -100 
-100 -100 499.160648 500.602926 502.049364 502.966265 503.705508 505.304793 506.699557 507.491438 508.104616 509.638967 511.004924 511.779275 512.326849 513.624805 514.711955 515.232525 515.585131 516.773140 517.816552 518.331158 518.643119 519.599142 520.309048 -100 
-100 -100 497.474285 499.522849 501.201643 501.961304 502.260779 504.272524 505.788583 506.310826 506.384253 508.499631 510.201146 510.977454 511.276727 512.868417 514.012281 514.288369 514.177083 515.825485 517.109625 517.568165 517.611767 518.889253 519.765090 -100 
-100 -100 494.314029 498.174200 500.353494 500.714528 499.475947 503.013198 504.906813 504.886262 503.169384 507.093466 509.384644 509.932418 509.091915 511.855901 513.278969 513.084410 511.448517 514.615022 516.369169 516.571258 515.527631 517.939561 519.213803 -100 
-100 -100 496.811957 498.900472 500.634467 501.443968 501.766742 503.754062 505.222195 505.697236 505.745296 507.875263 509.613388 510.430075 510.758655 512.354996 513.489863 513.751359 513.625037 515.263635 516.538659 516.987438 517.021979 518.292392 519.164594 -100 
-100 -100 497.792010 499.339091 500.917290 501.955466 502.761110 504.290156 505.566642 506.244809 506.792463 508.373220 509.830755 510.702518 511.322523 512.616647 513.672103 514.152794 514.466851 515.640043 516.669065 517.165903 517.460884 518.401656 519.103461 -100 
-100 -100 496.685353 498.877964 500.756402 501.765144 502.305602 504.128173 505.488025 505.984782 506.128855 508.063281 509.630105 510.304782 510.510606 512.203822 513.444077 513.812728 513.778828 515.271686 516.390875 516.703474 516.631045 517.920370 518.816991 -100 
-100 -100 494.084579 498.151821 500.576615 501.320206 500.691795 503.691585 505.348487 505.411557 504.077583 507.454756 509.402280 509.672739 508.485837 511.542695 513.168347 513.178660 511.823369 514.601095 516.052692 516.001440 514.714476 517.212733 518.540857 -100 
-100 -100 497.435815 499.594708 501.427691 502.397885 502.916828 504.735863 506.118099 506.653007 506.812951 508.690223 510.174537 510.776161 510.928581 512.587780 513.809052 514.164568 514.103677 515.531384 516.566222 516.793881 516.656692 517.925405 518.820116 -100 
-100 -100 499.338520 500.798400 502.271234 503.229429 503.996958 505.510739 506.840182 507.631853 508.258341 509.676475 510.928352 511.637644 512.148074 513.378129 514.405459 514.880301 515.162976 516.183286 517.015816 517.313517 517.451449 518.373319 519.087636 -100 
-100 -100 499.257896 501.149492 502.688563 503.379388 503.676700 505.593174 507.144604 507.890684 508.246362 509.940228 511.260214 511.802518 511.964317 513.475294 514.589430 514.897080 514.810507 516.137275 517.051550 517.130476 516.827836 518.164942 519.104414 -100 
-100 -100 497.797220 501.244471 503.105438 503.321729 502.160235 505.438214 507.394326 507.858586 507.060427 509.893727 511.495632 511.682892 510.636959 513.304047 514.712014 514.652346 513.298881 515.844350 517.055208 516.699665 514.954717 517.713076 519.137305 -100 
-100 -100 501.651838 503.298499 504.571136 505.090346 505.280765 507.057464 508.528982 509.290547 509.674913 511.277550 512.510792 513.041440 513.211790 514.636450 515.681523 515.994510 515.926798 517.170946 518.008703 518.072461 517.758447 518.983779 519.824850 -100 
-100 -100 504.377488 505.152827 505.996504 506.649769 507.301319 508.463663 509.609569 510.512973 511.318615 512.447061 513.463502 514.200171 514.829256 515.785314 516.620441 517.158822 517.578492 518.334834 518.959224 519.272691 519.476886 520.076507 520.519072 -100 
-100 -100 505.651166 506.128536 506.782447 507.450795 508.196798 509.167520 510.181261 511.117503 512.024394 513.019572 513.959903 514.767606 515.520085 516.350023 517.113644 517.731002 518.282872 518.908949 519.460627 519.858026 520.190276 520.599691 520.884490 -100 
-100 -100 -100 -100 -100 -100 -100 -100 -100 -100 -100 -100 -100 -100 -100 -100 -100 -100 -100 -100 -100 -100 -100 -100 -100 -100 
-100 -100 -100 -100 -100 -100 -100 -100 -100 -100 -100 -100 -100 -100 -100 -100 -100 -100 -100 -100 -100 -100 -100 -100 -100 -100 
-100 -100 -100 -100 -100 -100 -100 -100 -100 -100 -100 -100 -100 -100 -100 -100 -100 -100 -100 -100 -100 -100 -100 -100 -100 -100 
-100 -100 510.520562 511.167361 512.027802 512.871114 513.723463 514.761565 515.761361 516.618677 517.418947 518.357052 519.229967 519.950595 520.629499 521.495490 522.315828 522.981680 523.589669 524.353270 525.040841 525.538166 525.936484 526.447848 526.792533 -100 
-100 -100 508.568515 509.772965 510.938410 511.754336 512.395979 513.733846 514.884015 515.637880 516.192166 517.382928 518.361985 518.928899 519.310846 520.471408 521.437653 521.979322 522.313165 523.359247 524.178817 524.536988 524.652473 525.516790 526.096899 -100 
-100 -100 503.294225 506.885875 508.908123 509.429909 508.677816 511.555790 513.219756 513.559875 512.715711 515.319738 516.714558 516.732659 515.475581 518.274591 519.774666 519.843646 518.631507 521.238563 522.542257 522.363278 520.809090 523.468252 524.803680 -100 
-100 -100 488.203320 502.807829 506.584132 506.026200 496.639424 508.291060 511.254931 510.453600 501.331942 512.242860 514.788547 513.399641 502.555823 514.953814 517.852799 516.647496 506.316965 518.064368 520.657832 519.041750 507.494797 520.265593 523.331303 -100 
-100 -100 499.942037 503.763387 505.985072 506.580312 505.853760 508.905017 510.704251 511.064887 510.197772 512.911872 514.376593 514.355457 513.035324 515.952434 517.550886 517.615361 516.364034 519.067814 520.445077 520.254590 518.675710 521.462282 522.908556 -100 
-100 -100 501.434956 503.439057 505.126667 505.975226 506.408642 508.329835 509.853410 510.550159 510.830649 512.462940 513.668284 514.033010 514.022594 515.687848 516.977548 517.430598 517.475542 518.927761 519.985499 520.229517 520.087541 521.426716 522.357608 -100 
-100 -100 497.832954 501.434084 503.517541 503.932504 502.901310 506.316927 508.304355 508.670849 507.652027 510.644954 512.234992 512.159744 510.600402 513.877751 515.685508 515.870128 514.725735 517.418213 518.839280 518.792037 517.504874 520.040437 521.382339 -100 
-100 -100 484.615029 498.189619 501.669917 500.648814 489.426313 503.048054 506.503666 505.608980 495.300506 507.640164 510.531008 508.916948 496.413958 510.697509 514.122201 513.158048 503.240625 514.746001 517.419546 516.197394 506.312420 517.516791 520.278989 -100 
-100 -100 495.978856 499.573731 501.638709 502.022204 500.964068 504.396764 506.395613 506.752430 505.742477 508.849933 510.579748 510.625698 509.151360 512.461110 514.271531 514.444426 513.294261 516.022304 517.493946 517.498369 516.250368 518.782426 520.114757 -100 
-100 -100 497.712234 499.708817 501.352698 502.103205 502.422358 504.434794 505.992737 506.607102 506.791471 508.771165 510.339053 510.992435 511.185924 512.885128 514.149205 514.541322 514.529207 516.100460 517.301626 517.694514 517.687433 518.972353 519.856635 -100 
-100 -100 494.302449 498.145159 500.292759 500.614071 499.347851 502.907180 504.832457 504.832069 503.123097 507.056481 509.348637 509.890271 509.049479 511.842148 513.306324 513.154131 511.546822 514.702294 516.433184 516.615147 515.559020 517.961762 519.232329 -100 
-100 -100 480.483667 495.285628 499.002596 497.790947 485.411228 500.061623 503.457691 501.586839 487.075077 503.843269 508.107751 507.661344 498.451116 509.655322 512.198631 510.440373 498.012135 511.981970 515.323534 514.503048 505.555984 515.925901 518.504153 -100 
-100 -100 493.625430 497.513820 499.720336 500.094728 498.855631 502.385510 504.258917 504.208039 502.470204 506.421541 508.753299 509.338107 508.528918 511.320512 512.769912 512.598821 510.974911 514.126749 515.856641 516.036364 514.976423 517.373245 518.639885 -100 
-100 -100 496.274378 498.412839 500.210393 501.103478 501.520936 503.429606 504.847798 505.330260 505.424258 507.474709 509.151091 509.918348 510.205782 511.872654 513.082953 513.418241 513.353795 514.932288 516.141367 516.535217 516.524879 517.794294 518.668298 -100 
-100 -100 493.478349 497.529640 499.931041 500.643197 499.988177 503.006864 504.680912 504.744887 503.411064 506.820629 508.807243 509.111208 507.952847 511.037208 512.686527 512.715457 511.383655 514.215870 515.735751 515.757691 514.527224 517.013731 518.322279 -100 
-100 -100 479.911115 495.295521 499.399163 499.035824 489.889615 501.413147 504.209212 502.750905 490.880902 504.775329 508.193963 507.093624 496.058675 508.982864 512.023505 510.757868 500.003998 512.232005 515.052153 513.877847 504.145329 515.154264 517.865605 -100 
-100 -100 494.278647 498.294816 500.655382 501.339270 500.671634 503.681661 505.373637 505.479742 504.167518 507.493645 509.371446 509.583636 508.360179 511.405531 513.035546 513.055337 511.702594 514.464897 515.895478 515.826881 514.526003 517.000727 518.313663 -100 
-100 -100 497.947978 499.980169 501.678129 502.521425 502.938297 504.804646 506.265961 506.899231 507.147194 508.917816 510.302276 510.857953 511.008124 512.603560 513.790286 514.141022 514.082892 515.471378 516.455461 516.617784 516.404378 517.705188 518.619648 -100 
-100 -100 496.410832 499.963787 501.962162 502.301041 501.225694 504.517537 506.448644 506.863655 506.026233 508.885829 510.521545 510.721924 509.686561 512.396999 513.850148 513.818041 512.486432 515.069329 516.317116 515.987073 514.266141 517.054696 518.503563 -100 
-100 -100 485.224486 498.715004 502.016626 500.879611 489.777920 503.001026 506.359590 505.670446 496.447385 507.679838 510.441397 509.429845 499.843206 511.050875 513.643834 512.329768 501.994535 513.519398 515.939048 514.116352 502.156759 515.180022 518.290221 -100 
-100 -100 498.927353 502.186307 503.895109 504.071619 502.911853 506.037825 507.874303 508.317069 507.535557 510.275855 511.812834 512.018503 511.019991 513.613610 514.977680 514.957539 513.664688 516.132636 517.283237 516.942553 515.228795 517.880406 519.214436 -100 
-100 -100 503.560762 504.610692 505.564418 506.156456 506.618828 507.964259 509.174003 509.997654 510.624048 511.903680 512.976573 513.641054 514.102439 515.225846 516.130281 516.602364 516.850427 517.779719 518.465362 518.689640 518.693401 519.503139 520.060039 -100 
-100 -100 505.210043 505.746331 506.433628 507.094029 507.808409 508.802423 509.819194 510.725437 511.589826 512.600388 513.546351 514.333718 515.056230 515.915084 516.696413 517.301954 517.827256 518.482515 519.046069 519.421500 519.719283 520.166664 520.480507 -100 
-100 -100 -100 -100 -100 -100 -100 -100 -100 -100 -100 -100 -100 -100 -100 -100 -100 -100 -100 -100 -100 -100 -100 -100 -100 -100 
-100 -100 -100 -100 -100 -100 -100 -100 -100 -100 -100 -100 -100 -100 -100 -100 -100 -100 -100 -100 -100 -100 -100 -100 -100 -100 
-100 -100 -100 -100 -100 -100 -100 -100 -100 -100 -100 -100 -100 -100 -100 -100 -100 -100 -100 -100 -100 -100 -100 -100 -100 -100 
-100 -100 510.384554 510.963109 511.778393 512.614741 513.478651 514.475096 515.448141 516.309237 517.128719 518.036554 518.896395 519.637367 520.353320 521.197335 522.012396 522.705215 523.352031 524.091534 524.767064 525.283705 525.713366 526.185598 526.500735 -100 
-100 -100 508.840426 509.742479 510.775127 511.625418 512.415186 513.570411 514.639891 515.445664 516.151774 517.181018 518.102172 518.751792 519.326440 520.312382 521.216323 521.840729 522.361303 523.237281 523.992452 524.433591 524.741446 525.397597 525.864242 -100 
-100 -100 505.623282 507.467123 508.988460 509.773232 510.178124 511.856805 513.180845 513.811120 514.083682 515.564498 516.672871 517.067903 517.123387 518.632898 519.788479 520.206662 520.246572 521.621020 522.600904 522.808511 522.615481 523.878073 524.729217 -100 
-100 -100 501.129971 504.900821 507.062785 507.617231 506.854641 509.835614 511.570520 511.893037 511.000608 513.680681 515.123525 515.106027 513.794988 516.686995 518.263206 518.325395 517.075180 519.762438 521.121373 520.923711 519.335058 522.086626 523.502576 -100 
-100 -100 502.341905 504.378126 506.088195 506.968292 507.434164 509.263783 510.713277 511.381540 511.660826 513.227892 514.395173 514.769173 514.792929 516.387821 517.621262 518.042531 518.064329 519.507915 520.544982 520.748906 520.551211 521.913902 522.857141 -100 
-100 -100 502.129012 503.583756 505.064327 506.041402 506.834533 508.387618 509.759648 510.587446 511.207396 512.502540 513.586385 514.128295 514.525974 515.797760 516.924623 517.512849 517.905890 519.010691 519.926990 520.309685 520.516802 521.471615 522.196764 -100 
-100 -100 499.948976 501.928083 503.594252 504.406055 504.797851 506.798576 508.386923 509.108436 509.390278 511.090537 512.345982 512.726451 512.709401 514.453229 515.806639 516.303704 516.379543 517.836117 518.901990 519.172287 519.071837 520.371126 521.278237 -100 
-100 -100 496.382870 500.011054 502.116105 502.538452 501.512196 504.955867 506.973680 507.365375 506.374597 509.410216 511.052292 511.030695 509.517703 512.817870 514.640060 514.835061 513.696549 516.391953 517.812073 517.760887 516.469630 519.004349 520.346510 -100 
-100 -100 498.056609 500.034654 501.692157 502.486420 502.866070 504.883172 506.486100 507.210896 507.517984 509.319660 510.702536 511.196980 511.261717 513.044693 514.409017 514.902183 514.975729 516.452346 517.546985 517.845738 517.766512 519.066997 519.971165 -100 
-100 -100 498.334082 499.791618 501.253338 502.178080 502.922318 504.532142 505.937457 506.736187 507.356450 508.905590 510.291059 511.088038 511.664164 512.999971 514.130616 514.690015 515.058984 516.224435 517.221019 517.683634 517.956183 518.898070 519.606490 -100 
-100 -100 496.621597 498.683756 500.371138 501.126931 501.420627 503.443783 504.969294 505.490003 505.564090 507.710215 509.451398 510.265228 510.602611 512.239328 513.433519 513.755391 513.663522 515.278108 516.497356 516.883064 516.871975 518.142376 519.025723 -100 
-100 -100 493.447174 497.321496 499.504533 499.851811 498.597432 502.150045 504.055232 504.028221 502.304687 506.270506 508.611375 509.201897 508.402247 511.215059 512.693833 512.552782 510.943776 514.069216 515.748685 515.866223 514.756947 517.171313 518.460695 -100 
-100 -100 495.970313 498.065482 499.797408 500.592790 500.903873 502.903659 504.386133 504.864321 504.914624 507.072150 508.843292 509.690176 510.051974 511.693072 512.880892 513.192182 513.090873 514.703820 515.923974 516.309869 516.296734 517.562001 518.441306 -100 
-100 -100 496.989412 498.536726 500.107999 501.132369 501.930455 503.473924 504.772654 505.468209 506.026343 507.614654 509.077215 509.955265 510.592591 511.924726 513.029777 513.557190 513.898292 515.065740 516.069202 516.535585 516.806287 517.735554 518.433914 -100 
-100 -100 495.919855 498.109749 499.978118 500.971018 501.503988 503.347594 504.740822 505.268804 505.429345 507.350488 508.892618 509.546144 509.749840 511.476945 512.767677 513.185001 513.184405 514.687433 515.806097 516.117555 516.042249 517.315302 518.199426 -100 
-100 -100 493.352098 497.417291 499.832795 500.560262 499.922385 502.947727 504.642307 504.741562 503.425738 506.771707 508.672898 508.902014 507.697047 510.786471 512.464008 512.525304 511.208793 514.005269 515.470905 515.437265 514.163305 516.641404 517.951495 -100 
-100 -100 496.736379 498.896622 500.728394 501.693779 502.210545 504.043024 505.444697 505.996749 506.158417 508.003528 509.442568 510.004203 510.139646 511.822506 513.087326 513.488114 513.463350 514.912618 515.963856 516.208142 516.081228 517.338583 518.221263 -100 
-100 -100 498.666662 500.134581 501.619710 502.590174 503.364333 504.874104 506.194916 506.976075 507.585191 508.971915 510.186046 510.862839 511.360269 512.608543 513.671758 514.185012 514.498507 515.537273 516.380974 516.686525 516.827958 517.746220 518.456367 -100 
-100 -100 498.604513 500.512382 502.079024 502.801276 503.115895 505.009231 506.523396 507.233146 507.555256 509.217167 510.505027 511.019543 511.169717 512.698538 513.845838 514.187960 514.127784 515.467153 516.384696 516.461511 516.155298 517.493960 518.435713 -100 
-100 -100 497.154217 500.623273 502.521418 502.782131 501.647608 504.886692 506.786249 507.198427 506.357225 509.158900 510.732387 510.894141 509.835792 512.522022 513.961852 513.933687 512.603213 515.155811 516.363804 515.999287 514.245583 517.009019 518.439426 -100 
-100 -100 501.017809 502.683245 503.987657 504.541890 504.748705 506.493781 507.914772 508.627004 508.970322 510.542522 511.750750 512.261161 512.423035 513.861337 514.930670 515.268116 515.218015 516.467877 517.302793 517.359005 517.038753 518.267346 519.113086 -100 
-100 -100 503.748530 504.537346 505.403120 506.078010 506.735741 507.875218 508.982739 509.845801 510.616089 511.716710 512.711261 513.432141 514.055424 515.019796 515.871372 516.427197 516.859921 517.621770 518.245514 518.555061 518.756189 519.357487 519.802746 -100 
-100 -100 505.024305 505.511830 506.181787 506.864120 507.611455 508.563823 509.546546 510.448453 511.323782 512.292982 513.213132 514.007164 514.754762 515.590127 516.365754 516.996546 517.559040 518.190586 518.743137 519.138932 519.469934 519.880446 520.166873 -100 
-100 -100 -100 -100 -100 -100 -100 -100 -100 -100 -100 -100 -100 -100 -100 -100 -100 -100 -100 -100 -100 -100 -100 -100 -100 -100 
-100 -100 -100 -100 -100 -100 -100 -100 -100 -100 -100 -100 -100 -100 -100 -100 -100 -100 -100 -100 -100 -100 -100 -100 -100 -100 
-100 -100 -100 -100 -100 -100 -100 -100 -100 -100 -100 -100 -100 -100 -100 -100 -100 -100 -100 -100 -100 -100 -100 -100 -100 -100 
-100 -100 510.178508 510.713452 511.494391 512.319115 513.180017 514.144991 515.092385 515.946453 516.769515 517.662076 518.518372 519.276340 520.016312 520.853186 521.668442 522.381366 523.055063 523.791377 524.471636 525.012753 525.467624 525.918346 526.212240 -100 
-100 -100 508.838308 509.596085 510.547824 511.403139 512.239326 513.309366 514.325751 515.143228 515.899246 516.868140 517.769275 518.467812 519.125737 520.048242 520.925523 521.595696 522.198701 523.019266 523.759492 524.262353 524.661539 525.225932 525.624453 -100 
-100 -100 506.328208 507.608279 508.898413 509.764149 510.465427 511.802666 512.975817 513.695489 514.250627 515.441395 516.458010 517.014470 517.435976 518.603796 519.629902 520.188855 520.578298 521.634676 522.515082 522.911064 523.119626 523.969759 524.596185 -100 
-100 -100 503.517410 505.496428 507.140323 507.968351 508.382274 510.141774 511.515263 512.113540 512.327187 513.898448 515.072640 515.456967 515.482708 517.064000 518.278564 518.692525 518.712756 520.160313 521.214262 521.464882 521.321115 522.603708 523.486566 -100 
-100 -100 503.059816 504.521385 506.005414 506.989448 507.777959 509.260455 510.557830 511.330483 511.911812 513.178733 514.250518 514.800863 515.208459 516.438199 517.520532 518.078269 518.453282 519.559477 520.482264 520.873260 521.082661 522.019290 522.728124 -100 
-100 -100 502.260771 503.490876 504.882576 505.936466 506.880200 508.286893 509.580905 510.471952 511.228633 512.396543 513.434905 514.086104 514.662300 515.763236 516.787014 517.424768 517.947235 518.914007 519.764111 520.219541 520.565734 521.361015 521.975772 -100 
-100 -100 500.395645 501.921785 503.462811 504.467048 505.275945 506.891536 508.325841 509.201575 509.862420 511.203107 512.339501 512.939850 513.388899 514.663821 515.785053 516.369618 516.760289 517.864716 518.776328 519.149409 519.349333 520.313066 521.047222 -100 
-100 -100 498.206255 500.340280 502.120261 502.997129 503.432981 505.465427 507.092914 507.867370 508.217949 509.937667 511.247158 511.729720 511.832745 513.508586 514.801410 515.260833 515.307555 516.758235 517.801083 518.019387 517.854697 519.206924 520.151431 -100 
-100 -100 498.476177 500.008136 501.553189 502.556974 503.370311 505.007765 506.464664 507.358822 508.057195 509.484796 510.728608 511.427212 511.950590 513.271381 514.416305 515.009449 515.400379 516.502208 517.406467 517.768464 517.961495 518.930689 519.672306 -100 
-100 -100 498.412301 499.660756 501.064129 502.111897 503.056616 504.517559 505.858050 506.767820 507.577723 508.938645 510.212724 511.071187 511.799449 512.987626 514.053025 514.702402 515.221638 516.185516 517.021771 517.451369 517.780096 518.594895 519.231983 -100 
-100 -100 497.265398 498.777783 500.296062 501.262880 502.029898 503.631462 505.008409 505.765529 506.358605 507.968933 509.435525 510.309745 510.947113 512.293874 513.426880 513.990267 514.350765 515.462602 516.370113 516.714163 516.884698 517.876166 518.637869 -100 
-100 -100 495.765671 497.869628 499.614163 500.437132 500.796363 502.788839 504.293438 504.827184 504.942572 507.040332 508.748184 509.533997 509.843029 511.557936 512.833865 513.244736 513.231683 514.711477 515.762454 515.946158 515.730111 517.130977 518.112396 -100 
-100 -100 496.650048 498.180270 499.724334 500.713839 501.488021 503.071161 504.414639 505.137487 505.710276 507.325484 508.810062 509.703560 510.357031 511.716691 512.857935 513.424601 513.785350 514.897570 515.806009 516.150820 516.319807 517.305181 518.061751 -100 
-100 -100 497.171651 498.461919 499.923510 501.024317 501.989687 503.406644 504.670605 505.502020 506.264162 507.642942 508.960710 509.860411 510.620512 511.834821 512.916180 513.570490 514.088441 515.053270 515.892376 516.325803 516.653732 517.452972 518.076881 -100 
-100 -100 496.596921 498.204567 499.846812 500.943688 501.805533 503.358788 504.684260 505.443637 506.051868 507.530664 508.856959 509.620539 510.187724 511.548077 512.715187 513.310926 513.693708 514.796594 515.705784 516.077354 516.275434 517.211285 517.926530 -100 
-100 -100 495.706541 497.946516 499.845571 500.842483 501.364682 503.265777 504.723087 505.323097 505.535818 507.361747 508.792004 509.355599 509.504579 511.230441 512.547151 513.001296 513.024666 514.471541 515.512789 515.738891 515.586714 516.879403 517.784007 -100 
-100 -100 497.418739 498.999850 500.606958 501.674121 502.514353 504.051255 505.374483 506.140858 506.735215 508.145097 509.378245 510.054980 510.553939 511.865814 512.999203 513.569288 513.926469 514.997202 515.871551 516.210555 516.381766 517.299137 518.004916 -100 
-100 -100 498.844246 500.068277 501.448867 502.487770 503.411255 504.788583 506.050304 506.915530 507.672210 508.891346 510.000544 510.717168 511.339948 512.460575 513.478971 514.088026 514.559943 515.457967 516.223677 516.589536 516.861846 517.623054 518.226940 -100 
-100 -100 499.222751 500.616381 502.010873 502.901543 503.618310 505.114950 506.450783 507.268019 507.900039 509.213457 510.340393 510.949636 511.402223 512.631437 513.688183 514.201108 514.507193 515.511339 516.302058 516.542406 516.624477 517.549773 518.272268 -100 
-100 -100 499.265527 501.122259 502.618037 503.291473 503.578339 505.392744 506.851762 507.537888 507.836572 509.447668 510.667203 511.108250 511.183333 512.742480 513.914262 514.271233 514.210414 515.532793 516.421858 516.472889 516.141929 517.451966 518.372943 -100 
-100 -100 501.579740 502.758822 503.907697 504.627707 505.223698 506.575093 507.810958 508.608371 509.238934 510.478684 511.540441 512.143062 512.596668 513.749610 514.735040 515.233329 515.535586 516.467040 517.189503 517.409573 517.471385 518.301181 518.938510 -100 
-100 -100 503.672073 504.349826 505.177773 505.904109 506.647192 507.697759 508.743809 509.615866 510.432305 511.451527 512.396762 513.133468 513.813512 514.726503 515.567550 516.177907 516.694551 517.398232 517.998055 518.355572 518.637985 519.153004 519.537759 -100 
-100 -100 504.767965 505.231180 505.895872 506.597656 507.366287 508.294443 509.251816 510.145449 511.019759 511.960859 512.859634 513.651966 514.410367 515.239576 516.020769 516.675159 517.264655 517.890084 518.441068 518.853140 519.203869 519.594759 519.863477 -100 
-100 -100 -100 -100 -100 -100 -100 -100 -100 -100 -100 -100 -100 -100 -100 -100 -100 -100 -100 -100 -100 -100 -100 -100 -100 -100 
-100 -100 -100 -100 -100 -100 -100 -100 -100 -100 -100 -100 -100 -100 -100 -100 -100 -100 -100 -100 -100 -100 -100 -100 -100 -100 
-100 -100 -100 -100 -100 -100 -100 -100 -100 -100 -100 -100 -100 -100 -100 -100 -100 -100 -100 -100 -100 -100 -100 -100 -100 -100 
-100 -100 509.741231 510.304968 511.095366 511.901015 512.731701 513.694698 514.632340 515.458164 516.252695 517.159812 518.030081 518.783622 519.513741 520.376389 521.211869 521.925687 522.595720 523.364085 524.073757 524.626301 525.081650 525.551960 525.859012 -100 
-100 -100 508.202276 509.085172 510.088994 510.905015 511.658074 512.779172 513.807894 514.564900 515.231497 516.275506 517.221278 517.889021 518.478372 519.487376 520.414325 521.059897 521.604035 522.516097 523.319455 523.820252 524.178106 524.811215 525.252452 -100 
-100 -100 504.995743 506.808766 508.294472 509.039038 509.398897 511.048046 512.322619 512.869852 513.048977 514.601165 515.770713 516.193465 516.258048 517.803402 518.987031 519.423909 519.482619 520.908542 521.965443 522.292331 522.236244 523.393028 524.169679 -100 
-100 -100 500.506682 504.226293 506.351990 506.865602 506.042635 509.018040 510.701110 510.892112 509.761847 512.663969 514.222966 514.240167 512.910819 515.867363 517.475207 517.546116 516.292545 519.053281 520.517015 520.522232 519.298382 521.716158 522.979549 -100 
-100 -100 501.585790 503.627474 505.344640 506.220310 506.668062 508.487002 509.903830 510.506535 510.706907 512.349536 513.583605 513.997090 514.036783 515.647262 516.881795 517.298164 517.320099 518.801209 519.899813 520.204285 520.129087 521.389942 522.265478 -100 
-100 -100 501.153615 502.701608 504.265923 505.293809 506.111014 507.667284 509.034211 509.856470 510.477007 511.787263 512.906722 513.506980 513.957473 515.185887 516.259064 516.808739 517.180224 518.292617 519.220595 519.610668 519.821199 520.776734 521.501903 -100 
-100 -100 498.564888 500.838620 502.719976 503.658033 504.125762 506.140528 507.749194 508.524114 508.885136 510.544654 511.819189 512.321993 512.478699 514.036320 515.233713 515.634727 515.644480 517.094354 518.128111 518.311773 518.094097 519.495333 520.470111 -100 
-100 -100 494.361623 498.700147 501.181228 501.801514 500.917326 504.355498 506.407981 506.917582 506.159969 509.014574 510.647385 510.853533 509.854249 512.616019 514.148535 514.192583 512.919702 515.631863 516.984327 516.733105 515.073893 517.938993 519.435511 -100 
-100 -100 496.622365 498.909675 500.806771 501.757357 502.241680 504.289808 505.932142 506.735209 507.137465 508.878757 510.249129 510.838366 511.063258 512.671700 513.904024 514.324722 514.335601 515.759795 516.748072 516.876899 516.619854 518.032548 519.027102 -100 
-100 -100 497.249609 498.836537 500.439101 501.487501 502.328290 503.964372 505.401115 506.261933 506.940317 508.434578 509.763424 510.541843 511.127584 512.458864 513.604585 514.199917 514.581265 515.629580 516.445694 516.690382 516.782837 517.803136 518.599069 -100 
-100 -100 495.674571 497.817443 499.616411 500.511073 500.953358 502.946594 504.482815 505.094423 505.287875 507.284214 508.874965 509.557549 509.785523 511.555026 512.906982 513.411394 513.484293 514.828503 515.711920 515.700210 515.287110 516.817188 517.893977 -100 
-100 -100 492.521966 496.485338 498.783999 499.320400 498.380478 501.738154 503.617763 503.751106 502.372557 505.942034 508.011507 508.350297 507.212110 510.396103 512.172365 512.385669 511.304390 513.794768 514.942332 514.404608 512.294988 515.542551 517.222099 -100 
-100 -100 495.087981 497.237163 499.047384 499.952535 500.395645 502.372284 503.880228 504.461065 504.633872 506.632338 508.232777 508.922360 509.158420 510.950310 512.325751 512.847088 512.928962 514.275048 515.158868 515.148305 514.734277 516.255277 517.324522 -100 
-100 -100 496.085713 497.681779 499.306022 500.378209 501.224438 502.822005 504.194047 504.981697 505.606636 507.116424 508.470126 509.254571 509.842438 511.233614 512.439044 513.075384 513.478988 514.528094 515.343878 515.595441 515.693245 516.686450 517.460669 -100 
-100 -100 494.908918 497.193156 499.116109 500.107445 500.613498 502.589088 504.119374 504.785689 505.062973 506.874747 508.299276 508.869968 509.035603 510.794707 512.151723 512.649983 512.706857 514.117097 515.099414 515.251407 515.032573 516.369454 517.312836 -100 
-100 -100 492.147591 496.434529 498.929882 499.603420 498.780278 502.096777 504.000921 504.309374 503.274983 506.351929 508.082554 508.215259 506.958259 510.084032 511.825222 511.982478 510.798081 513.443925 514.769818 514.561389 513.035065 515.707222 517.111306 -100 
-100 -100 495.737061 497.993374 499.879701 500.839375 501.320399 503.272818 504.792856 505.459376 505.719738 507.460935 508.794108 509.280137 509.377483 511.085569 512.403108 512.868703 512.900279 514.298704 515.277415 515.430535 515.208999 516.525081 517.451412 -100 
-100 -100 497.779001 499.301862 500.840196 501.847415 502.647773 504.189072 505.541839 506.353014 506.974509 508.313335 509.458141 510.062520 510.511980 511.804034 512.930899 513.498468 513.845960 514.882806 515.705178 515.978487 516.091464 517.021753 517.745584 -100 
-100 -100 497.727184 499.708723 501.354492 502.160615 502.557107 504.405964 505.877979 506.555749 506.841034 508.470468 509.692602 510.095613 510.123170 511.779234 513.040198 513.446917 513.415194 514.783428 515.712210 515.789424 515.482390 516.819546 517.762646 -100 
-100 -100 496.212857 499.820005 501.831945 502.229759 501.296136 504.358129 506.148037 506.484499 505.559653 508.353278 509.856102 509.833331 508.434037 511.471943 513.105050 513.153343 511.831071 514.448539 515.689997 515.344369 513.609470 516.360503 517.786127 -100 
-100 -100 500.188109 501.921374 503.301919 503.940634 504.225651 505.906028 507.257422 507.911147 508.201149 509.745391 510.900699 511.311587 511.358164 512.924997 514.105039 514.502740 514.480285 515.768346 516.629480 516.702645 516.393944 517.620743 518.464685 -100 
-100 -100 502.983069 503.803954 504.713189 505.432564 506.119406 507.236624 508.306294 509.130861 509.866043 510.939389 511.900490 512.577860 513.169690 514.178963 515.085367 515.681832 516.142013 516.929062 517.571803 517.894539 518.103939 518.707526 519.153208 -100 
-100 -100 504.284005 504.790676 505.488983 506.198696 506.960420 507.902127 508.860404 509.733911 510.582086 511.527749 512.424585 513.196543 513.935122 514.792492 515.601051 516.261909 516.848492 517.500276 518.068531 518.475654 518.813940 519.227890 519.515578 -100 
-100 -100 -100 -100 -100 -100 -100 -100 -100 -100 -100 -100 -100 -100 -100 -100 -100 -100 -100 -100 -100 -100 -100 -100 -100 -100 
-100 -100 -100 -100 -100 -100 -100 -100 -100 -100 -100 -100 -100 -100 -100 -100 -100 -100 -100 -100 -100 -100 -100 -100 -100 -100 
-100 -100 -100 -100 -100 -100 -100 -100 -100 -100 -100 -100 -100 -100 -100 -100 -100 -100 -100 -100 -100 -100 -100 -100 -100 -100 
-100 -100 509.241589 509.858269 510.668485 511.450248 512.236793 513.210189 514.142721 514.933270 515.684784 516.619692 517.509137 518.250622 518.954710 519.856650 520.717117 521.423410 522.074087 522.888644 523.634216 524.191748 524.634726 525.142332 525.474338 -100 
-100 -100 507.303702 508.467676 509.574202 510.320620 510.888155 512.161487 513.235181 513.895608 514.365711 515.589693 516.612566 517.208975 517.614350 518.821409 519.834087 520.416860 520.792793 521.903274 522.805170 523.267762 523.483836 524.293553 524.827360 -100 
-100 -100 502.073188 505.586128 507.531578 507.967860 507.112177 509.946976 511.519646 511.685473 510.570343 513.397838 514.920038 514.981145 513.716478 516.605889 518.167804 518.272847 517.082936 519.793243 521.235312 521.294790 520.132658 522.452444 523.625880 -100 
-100 -100 487.142236 501.501279 505.181364 504.519812 494.880405 506.650839 509.523305 508.372300 497.907230 510.123716 512.981187 511.635119 500.555579 513.275859 516.264287 515.069773 504.617942 516.615297 519.422178 518.332356 508.842443 519.608778 522.236810 -100 
-100 -100 498.509706 502.314673 504.530437 505.100043 504.316030 507.356329 509.093129 509.309699 508.197043 511.139109 512.737589 512.777476 511.463064 514.435610 516.052630 516.116628 514.858496 517.644375 519.135749 519.153306 517.941346 520.396053 521.691143 -100 
-100 -100 499.580800 501.759905 503.583118 504.506460 504.972069 506.889978 508.397979 509.078379 509.352589 511.004612 512.264391 512.728749 512.830082 514.407137 515.612448 516.010940 516.023792 517.500467 518.583468 518.842338 518.707129 520.047003 520.977411 -100 
-100 -100 495.001724 499.349751 501.842405 502.474046 501.590681 504.996443 507.009627 507.484549 506.693714 509.510317 511.107239 511.286267 510.264715 512.990540 514.490184 514.511274 513.230004 515.956028 517.333254 517.108289 515.467027 518.331676 519.823129 -100 
-100 -100 478.645809 495.497448 499.868423 499.232817 488.487935 501.854940 505.347188 504.759797 495.737176 506.869532 509.651874 508.680970 499.232085 510.426488 513.093939 511.818274 501.359093 513.225769 515.814892 514.085589 502.159542 515.342592 518.541560 -100 
-100 -100 493.042368 497.411304 499.929716 500.584170 499.727237 503.181173 505.241199 505.752720 505.003920 507.902837 509.589288 509.846385 508.887958 511.666808 513.208269 513.256869 511.978112 514.661192 515.965504 515.653192 513.944732 516.827311 518.347039 -100 
-100 -100 495.628042 497.869221 499.752902 500.711848 501.206377 503.247266 504.855461 505.583426 505.894447 507.753963 509.218850 509.844310 510.067532 511.756738 513.054297 513.524315 513.565112 514.925129 515.822044 515.836403 515.468660 516.943568 517.989893 -100 
-100 -100 492.444442 496.440819 498.780889 499.361318 498.465181 501.854745 503.778095 503.970199 502.632469 506.150548 508.150111 508.435117 507.265685 510.438977 512.220976 512.449612 511.375956 513.834362 514.933988 514.345210 512.197215 515.452277 517.144820 -100 
-100 -100 478.524080 493.609397 497.551028 496.793840 486.023215 499.269862 502.511776 501.089169 488.638954 503.267369 506.874551 505.817917 494.694485 507.880151 511.135453 510.282559 500.947850 511.653642 513.771403 511.350287 497.032984 512.489475 516.189219 -100 
-100 -100 491.871514 495.867505 498.210782 498.795647 497.898423 501.273086 503.172213 503.336223 501.977144 505.498365 507.503711 507.787485 506.619077 509.822113 511.637393 511.891002 510.831031 513.290231 514.387613 513.798430 511.649365 514.891736 516.574633 -100 
-100 -100 494.504685 496.733992 498.619521 499.589818 500.088668 502.091313 503.640365 504.293690 504.535069 506.425425 507.909941 508.514626 508.703734 510.490727 511.881108 512.415591 512.494603 513.848697 514.738566 514.760936 514.408971 515.838449 516.853788 -100 
-100 -100 491.449638 495.741255 498.244275 498.925482 498.115563 501.469703 503.412296 503.750075 502.738158 505.840711 507.594559 507.747778 506.512146 509.664722 511.436085 511.621971 510.452430 513.076441 514.358186 514.093168 512.522432 515.217205 516.647382 -100 
-100 -100 476.884081 493.327150 497.632509 497.058718 486.627502 499.619374 502.915810 501.967169 491.627430 504.012169 506.997993 505.700955 494.488862 507.562110 510.734763 509.703260 499.682608 511.159263 513.675613 512.095906 501.069112 513.276255 516.254129 -100 
-100 -100 492.278607 496.539285 499.003433 499.651480 498.814415 502.137820 504.063277 504.398911 503.373385 506.400838 508.063814 508.135719 506.834064 509.935911 511.665052 511.814247 510.619402 513.245853 514.544644 514.303566 512.748492 515.419761 516.827890 -100 
-100 -100 496.219377 498.357877 500.149333 501.055298 501.514534 503.436151 504.951385 505.637553 505.915387 507.592181 508.853159 509.279201 509.330889 511.020617 512.324882 512.774415 512.782994 514.169425 515.121304 515.230988 514.962680 516.292988 517.232291 -100 
-100 -100 494.656641 498.378892 500.527301 501.033720 500.181395 503.312340 505.146044 505.494006 504.571175 507.394404 508.920224 508.897385 507.499492 510.586006 512.272728 512.355337 511.058222 513.711704 514.986501 514.662350 512.947940 515.727305 517.176292 -100 
-100 -100 483.027856 497.090590 500.644283 499.845488 489.825884 502.005416 505.072974 504.213678 494.662559 506.061107 508.710440 507.215346 495.655059 508.862087 511.962563 510.781043 500.296963 512.102215 514.602906 512.824762 500.961804 513.900070 516.993657 -100 
-100 -100 497.246848 500.665972 502.521554 502.868347 501.926742 504.855532 506.545896 506.874417 505.977517 508.691271 510.142670 510.147937 508.801100 511.773297 513.365487 513.451867 512.190736 514.744276 515.945677 515.637642 513.951667 516.592973 517.921947 -100 
-100 -100 502.034879 503.146514 504.179737 504.854012 505.375778 506.671649 507.808932 508.560610 509.121655 510.357245 511.376540 511.966590 512.362098 513.581289 514.586715 515.131034 515.426842 516.403143 517.123482 517.371995 517.391593 518.204777 518.762182 -100 
-100 -100 503.732360 504.303704 505.042469 505.752420 506.492788 507.465497 508.436214 509.289532 510.104377 511.074670 511.983111 512.735983 513.445055 514.345833 515.186394 515.846125 516.415284 517.107655 517.699965 518.096300 518.407690 518.861385 519.177517 -100 
-100 -100 -100 -100 -100 -100 -100 -100 -100 -100 -100 -100 -100 -100 -100 -100 -100 -100 -100 -100 -100 -100 -100 -100 -100 -100 
-100 -100 -100 -100 -100 -100 -100 -100 -100 -100 -100 -100 -100 -100 -100 -100 -100 -100 -100 -100 -100 -100 -100 -100 -100 -100 
-100 -100 -100 -100 -100 -100 -100 -100 -100 -100 -100 -100 -100 -100 -100 -100 -100 -100 -100 -100 -100 -100 -100 -100 -100 -100 
-100 -100 509.025166 509.576804 510.344805 511.120076 511.915130 512.839501 513.736112 514.523208 515.292206 516.195557 517.074458 517.838726 518.579590 519.455231 520.302766 521.027479 521.714389 522.512776 523.258837 523.844825 524.325235 524.810749 525.124627 -100 
-100 -100 507.486511 508.356072 509.335578 510.118651 510.833284 511.913320 512.895790 513.605461 514.240110 515.285037 516.245608 516.925837 517.525019 518.548568 519.487194 520.139500 520.697453 521.645743 522.494415 523.035686 523.422716 524.072388 524.520652 -100 
-100 -100 504.279960 506.078050 507.537330 508.245819 508.563617 510.169807 511.390853 511.875876 512.010081 513.573911 514.769615 515.206565 515.277246 516.840676 518.035556 518.470465 518.534849 520.008712 521.126087 521.504436 521.483629 522.658409 523.442057 -100 
-100 -100 499.788019 503.493198 505.594143 506.073163 505.208637 508.144211 509.771767 509.890577 508.702942 511.629005 513.223058 513.253715 511.924253 514.902072 516.519428 516.578675 515.319338 518.138175 519.672776 519.735758 518.550454 520.985998 522.255809 -100 
-100 -100 500.855109 502.889262 504.592597 505.447274 505.866989 507.653353 509.024703 509.571820 509.731261 511.385288 512.642979 513.067666 513.109489 514.730943 515.967666 516.373373 516.393921 517.918228 519.073763 519.426641 519.384250 520.661521 521.543317 -100 
-100 -100 500.406037 501.956698 503.523869 504.551180 505.359858 506.895863 508.232978 509.022474 509.620052 510.929605 512.057481 512.663764 513.115829 514.343732 515.410193 515.948690 516.319150 517.458145 518.423869 518.847301 519.080987 520.049419 520.780048 -100 
-100 -100 497.798700 500.086297 501.988710 502.948539 503.429107 505.436058 507.029545 507.791339 508.143424 509.793607 511.063564 511.566412 511.722360 513.269186 514.450961 514.836331 514.840006 516.304945 517.361346 517.564288 517.359568 518.769097 519.747928 -100 
-100 -100 493.579860 497.941271 500.457710 501.118019 500.265783 503.706613 505.756340 506.268271 505.512490 508.350600 509.967667 510.167186 509.164962 511.909460 513.422589 513.449132 512.165357 514.884827 516.247338 516.002033 514.345351 517.213519 518.712146 -100 
-100 -100 495.836584 498.148118 500.084801 501.081149 501.604558 503.670823 505.325471 506.141884 506.549190 508.272068 509.617356 510.188300 510.402629 511.999605 513.223511 513.638077 513.643080 515.063337 516.044521 516.163361 515.897559 517.306786 518.300824 -100 
-100 -100 496.461704 498.072860 499.716381 500.813456 501.699016 503.365802 504.829513 505.716423 506.405028 507.874320 509.163341 509.907382 510.474052 511.803836 512.960160 513.569027 513.954501 514.986954 515.775480 515.991136 516.061637 517.072485 517.866123 -100 
-100 -100 494.882617 497.050938 498.893106 499.840917 500.335230 502.367095 503.943079 504.597443 504.812001 506.769828 508.299398 508.928061 509.127071 510.905990 512.289569 512.830343 512.920721 514.235281 515.068830 515.007837 514.558942 516.076066 517.150689 -100 
-100 -100 491.727626 495.716689 498.058443 498.649950 497.767431 501.166841 503.095055 503.286113 501.942220 505.459855 507.451398 507.722067 506.546415 509.747619 511.568838 511.833840 510.781563 513.229940 514.311707 513.710893 511.555623 514.790020 516.468770 -100 
-100 -100 494.301630 496.470024 498.314278 499.264822 499.758377 501.781245 503.342168 503.979099 504.180959 506.140072 507.672775 508.300939 508.503781 510.306413 511.718193 512.280561 512.381207 513.693217 514.518513 514.449050 513.992332 515.498668 516.566325 -100 
-100 -100 495.310094 496.916918 498.562709 499.666814 500.553929 502.199712 503.628281 504.471496 505.124129 506.605611 507.903948 508.636857 509.195887 510.589427 511.816887 512.477843 512.888963 513.912356 514.681550 514.882635 514.943045 515.924543 516.698961 -100 
-100 -100 494.141381 496.428721 498.362101 499.373422 499.911746 501.936523 503.528257 504.256381 504.568000 506.352692 507.724779 508.248237 508.386471 510.142661 511.511949 512.023873 512.082165 513.471846 514.415672 514.521839 514.267831 515.600843 516.550056 -100 
-100 -100 491.379156 495.665011 498.165049 498.851632 498.054004 501.417955 503.383682 503.757440 502.764742 505.810764 507.489441 507.578658 506.296811 509.419125 511.169098 511.336186 510.152748 512.783230 514.077945 513.828330 512.268196 514.945689 516.361070 -100 
-100 -100 494.948906 497.208486 499.103687 500.078537 500.583222 502.572489 504.138236 504.851130 505.138997 506.861961 508.160154 508.616079 508.697348 510.405742 511.733401 512.210438 512.247165 513.639134 514.600115 514.728712 514.487707 515.806262 516.739468 -100 
-100 -100 496.960453 498.495158 500.052455 501.081910 501.905604 503.470317 504.846655 505.678737 506.311045 507.643243 508.772631 509.362910 509.807114 511.106965 512.249799 512.834672 513.194790 514.235739 515.055873 515.324006 515.432445 516.361537 517.085651 -100 
-100 -100 496.875156 498.879031 500.555794 501.392736 501.813361 503.672863 505.147793 505.823674 506.105402 507.736432 508.958694 509.360423 509.391620 511.064402 512.349492 512.781391 512.770764 514.152227 515.092134 515.181255 514.882805 516.215160 517.152288 -100 
-100 -100 495.337665 498.975051 501.025750 501.459650 500.550842 503.614016 505.393127 505.713017 504.774660 507.575714 509.088438 509.072213 507.681799 510.743442 512.406890 512.486251 511.191481 513.827672 515.088649 514.766311 513.049933 515.792916 517.208458 -100 
-100 -100 499.321518 501.079490 502.493703 503.163732 503.468748 505.149576 506.489406 507.126945 507.405673 508.955190 510.121175 510.542448 510.602306 512.192770 513.402121 513.830023 513.835046 515.145006 516.028062 516.124350 515.832358 517.056653 517.894185 -100 
-100 -100 502.133010 502.971348 503.905994 504.649462 505.351570 506.470576 507.532528 508.346034 509.074230 510.150860 511.120987 511.809705 512.416404 513.447211 514.379535 515.002954 515.488412 516.297608 516.961423 517.303904 517.526953 518.132685 518.576273 -100 
-100 -100 503.444367 503.964389 504.682965 505.412287 506.186718 507.131097 508.084433 508.950387 509.794133 510.742397 511.647171 512.430460 513.184122 514.061551 514.893718 515.579268 516.189500 516.862816 517.450968 517.875587 518.225935 518.644106 518.931955 -100 
-100 -100 -100 -100 -100 -100 -100 -100 -100 -100 -100 -100 -100 -100 -100 -100 -100 -100 -100 -100 -100 -100 -100 -100 -100 -100 
-100 -100 -100 -100 -100 -100 -100 -100 -100 -100 -100 -100 -100 -100 -100 -100 -100 -100 -100 -100 -100 -100 -100 -100 -100 -100 
-100 -100 -100 -100 -100 -100 -100 -100 -100 -100 -100 -100 -100 -100 -100 -100 -100 -100 -100 -100 -100 -100 -100 -100 -100 -100 
-100 -100 508.757889 509.268015 510.003544 510.767311 511.557553 512.447135 513.312706 514.086692 514.856482 515.746452 516.624759 517.405375 518.166418 519.030970 519.870191 520.601213 521.304038 522.100750 522.854379 523.461378 523.964377 524.443111 524.749120 -100 
-100 -100 507.420641 508.149722 509.050321 509.837092 510.594475 511.584348 512.505851 513.218174 513.899468 514.883234 515.825194 516.549836 517.224065 518.181285 519.082986 519.758498 520.378596 521.279228 522.117707 522.704419 523.161815 523.756603 524.167118 -100 
-100 -100 504.915809 506.160433 507.391082 508.176249 508.784197 510.040107 511.098832 511.663220 512.089299 513.343740 514.441252 515.025401 515.444154 516.667256 517.720972 518.255468 518.625007 519.808254 520.835372 521.346163 521.629843 522.511673 523.148542 -100 
-100 -100 502.104624 504.044261 505.628217 506.372051 506.681260 508.374397 509.625782 510.021746 510.025866 511.739802 513.036723 513.441895 513.426056 515.096474 516.343059 516.695548 516.630631 518.270189 519.515455 519.903268 519.847539 521.157612 522.047894 -100 
-100 -100 501.610808 503.052810 504.504197 505.439437 506.163617 507.584385 508.782338 509.412906 509.873356 511.202571 512.349798 512.922282 513.319558 514.590026 515.681901 516.197604 516.538608 517.763499 518.827330 519.327824 519.607670 520.573223 521.291423 -100 
-100 -100 500.764438 502.001347 503.400798 504.456235 505.385169 506.749184 507.977886 508.793835 509.496172 510.672262 511.736621 512.402797 512.981844 514.084695 515.093051 515.697790 516.206246 517.237517 518.174352 518.701314 519.094543 519.913995 520.538308 -100 
-100 -100 498.846320 500.408951 502.002226 503.063813 503.913263 505.502228 506.898187 507.749583 508.400493 509.715881 510.841234 511.447830 511.905270 513.149651 514.228996 514.770146 515.137078 516.281368 517.246476 517.660330 517.885224 518.865800 519.608004 -100 
-100 -100 496.608268 498.806020 500.674276 501.656382 502.190091 504.199274 505.807393 506.596397 506.976097 508.638552 509.906212 510.385930 510.507252 512.124154 513.358854 513.765446 513.769273 515.253539 516.327712 516.559627 516.397399 517.758609 518.708748 -100 
-100 -100 496.878292 498.468743 500.104782 501.215624 502.122957 503.784595 505.259593 506.188001 506.909724 508.288400 509.473928 510.139387 510.651248 511.941024 513.061773 513.636562 514.009409 515.109251 516.002329 516.343412 516.516892 517.480965 518.223063 -100 
-100 -100 496.814000 498.117049 499.610227 500.765207 501.808037 503.324734 504.718101 505.691097 506.535106 507.832853 509.013595 509.796913 510.486233 511.675892 512.769530 513.455281 513.990478 514.916441 515.688883 516.053168 516.333385 517.132152 517.767464 -100 
-100 -100 495.654324 497.226119 498.840646 499.927097 500.812480 502.481610 503.939781 504.808674 505.479379 506.975744 508.285476 509.028966 509.593934 510.978671 512.199626 512.866974 513.293633 514.318148 515.098009 515.324168 515.410143 516.384437 517.148810 -100 
-100 -100 494.140911 496.311088 498.155824 499.110094 499.614512 501.666503 503.270093 503.967840 504.235171 506.143354 507.632678 508.240748 508.438482 510.228778 511.637010 512.206724 512.322760 513.651466 514.520490 514.545369 514.210574 515.606455 516.599583 -100 
-100 -100 495.055270 496.630141 498.248915 499.339006 500.225773 501.892785 503.346464 504.210398 504.878426 506.376603 507.689036 508.434814 509.006140 510.407365 511.647499 512.328832 512.759095 513.774623 514.537269 514.743650 514.813362 515.779843 516.541902 -100 
-100 -100 495.612142 496.923008 498.426553 499.590870 500.638604 502.151847 503.536452 504.498950 505.336682 506.639931 507.825649 508.609109 509.306204 510.533558 511.671152 512.388878 512.933089 513.837549 514.570361 514.889822 515.133684 515.918326 516.550612 -100 
-100 -100 495.067732 496.673838 498.329047 499.458079 500.378148 502.036962 503.501370 504.414695 505.125046 506.518920 507.712184 508.367415 508.875562 510.234601 511.432208 512.061749 512.451827 513.509658 514.331890 514.594053 514.702572 515.650796 516.392742 -100 
-100 -100 494.189584 496.411989 498.307635 499.317394 499.876483 501.888957 503.495141 504.275205 504.642037 506.338285 507.618714 508.075749 508.167719 509.891481 511.230500 511.708759 511.737209 513.149250 514.115991 514.230522 513.966605 515.315048 516.268682 -100 
-100 -100 495.849694 497.430730 499.048845 500.139149 501.020467 502.638035 504.066733 504.951713 505.630507 506.976227 508.115325 508.720263 509.183027 510.498363 511.655649 512.251983 512.621697 513.677570 514.509826 514.785316 514.900308 515.840853 516.573541 -100 
-100 -100 497.198338 498.448772 499.869005 500.952907 501.923019 503.346319 504.656188 505.567874 506.351266 507.552008 508.624408 509.308735 509.919181 511.058845 512.113316 512.760908 513.261122 514.166604 514.926279 515.280359 515.542672 516.303228 516.909030 -100 
-100 -100 497.486508 498.940931 500.409928 501.372023 502.144790 503.653757 504.984492 505.786510 506.400233 507.725930 508.859026 509.464889 509.921364 511.191618 512.303968 512.874205 513.229075 514.257510 515.071558 515.345086 515.457294 516.360431 517.061828 -100 
-100 -100 497.453849 499.406022 501.002587 501.766883 502.122576 503.919194 505.335914 505.964698 506.206343 507.858808 509.113191 509.566418 509.649318 511.271413 512.515615 512.945560 512.952565 514.305122 515.234798 515.351898 515.091115 516.351813 517.233011 -100 
-100 -100 499.813854 501.059670 502.290125 503.084207 503.728943 505.071729 506.271728 507.022260 507.616622 508.877972 509.969467 510.593282 511.070180 512.277297 513.327734 513.892411 514.255377 515.228097 515.995853 516.272699 516.381826 517.192362 517.806157 -100 
-100 -100 501.960322 502.679281 503.564174 504.343660 505.120272 506.170970 507.195942 508.039720 508.837564 509.866624 510.833135 511.593090 512.302244 513.260369 514.155339 514.821557 515.390336 516.137437 516.779874 517.180578 517.494310 518.009116 518.385620 -100 
-100 -100 503.085504 503.577853 504.285796 505.029021 505.824172 506.756315 507.701280 508.577139 509.440893 510.388178 511.304078 512.119406 512.907806 513.777531 514.606280 515.310303 515.947129 516.614956 517.205614 517.653761 518.029645 518.427412 518.694883 -100 
-100 -100 -100 -100 -100 -100 -100 -100 -100 -100 -100 -100 -100 -100 -100 -100 -100 -100 -100 -100 -100 -100 -100 -100 -100 -100 
-100 -100 -100 -100 -100 -100 -100 -100 -100 -100 -100 -100 -100 -100 -100 -100 -100 -100 -100 -100 -100 -100 -100 -100 -100 -100 
-100 -100 -100 -100 -100 -100 -100 -100 -100 -100 -100 -100 -100 -100 -100 -100 -100 -100 -100 -100 -100 -100 -100 -100 -100 -100 
-100 -100 508.279839 508.820416 509.567709 510.314048 511.075296 511.965877 512.820700 513.559712 514.295441 515.210951 516.112713 516.888634 517.633763 518.523607 519.375571 520.088509 520.767570 521.596089 522.377959 522.986162 523.480258 523.987495 524.316929 -100 
-100 -100 506.746283 507.600873 508.552950 509.296277 509.964200 511.009596 511.937111 512.563738 513.125820 514.216287 515.224565 515.912176 516.496825 517.552929 518.499409 519.113205 519.627317 520.644377 521.559793 522.126953 522.518038 523.210790 523.690058 -100 
-100 -100 503.554915 505.328640 506.746409 507.389441 507.621754 509.209456 510.353886 510.665631 510.584729 512.326055 513.638995 514.061808 514.038258 515.712569 516.934462 517.255991 517.136438 518.824468 520.092244 520.494268 520.423883 521.715774 522.572296 -100 
-100 -100 499.097636 502.761753 504.804569 505.182745 504.141909 507.134272 508.674730 508.485192 506.703433 510.175242 511.999145 511.962894 510.306822 513.625400 515.318731 515.143542 513.312224 516.740318 518.558193 518.621744 517.212262 519.955291 521.362751 -100 
-100 -100 500.204264 502.195952 503.844709 504.632940 504.971224 506.735988 508.025857 508.395373 508.334418 510.157830 511.520633 511.915585 511.851662 513.589511 514.862515 515.161384 515.003310 516.751561 518.070896 518.462787 518.381350 519.769962 520.717557 -100 
-100 -100 499.881765 501.349966 502.846241 503.831767 504.609747 506.095762 507.361519 508.057767 508.572449 509.908544 511.052289 511.620882 512.019303 513.305538 514.410124 514.926575 515.263072 516.496611 517.564427 518.058611 518.333578 519.318289 520.053932 -100 
-100 -100 497.574778 499.635983 501.404507 502.338856 502.847378 504.760293 506.269594 506.967073 507.273029 508.900978 510.129650 510.538035 510.575126 512.237294 513.502937 513.907122 513.907540 515.460175 516.625160 516.956890 516.885944 518.211855 519.131392 -100 
-100 -100 493.855500 497.659517 499.946212 500.608918 499.921012 503.146916 505.080515 505.537427 504.748584 507.544378 509.080788 509.099023 507.763334 510.828976 512.500258 512.559208 511.235985 514.099109 515.607186 515.577857 514.270603 516.836288 518.192788 -100 
-100 -100 495.588055 497.683177 499.502868 500.495757 501.072784 503.072504 504.679965 505.477647 505.871107 507.553273 508.828894 509.290466 509.381290 511.082961 512.390213 512.838503 512.857161 514.359495 515.449480 515.715144 515.599370 516.898675 517.807548 -100 
-100 -100 495.882694 497.435524 499.045553 500.149739 501.062191 502.733124 504.210471 505.129319 505.842878 507.260392 508.479398 509.156125 509.675195 511.024983 512.212714 512.847033 513.261336 514.352731 515.236381 515.587496 515.776387 516.704048 517.417019 -100 
-100 -100 494.132722 496.308445 498.160415 499.127035 499.647827 501.722831 503.364635 504.126742 504.461369 506.294948 507.713320 508.279260 508.454398 510.216649 511.603781 512.163261 512.289143 513.660716 514.615535 514.779957 514.599603 515.882667 516.791552 -100 
-100 -100 490.882065 494.923310 497.295276 497.908810 497.045550 500.517866 502.553241 502.947964 501.953345 505.132466 506.937505 507.138748 505.966170 509.112736 510.918282 511.197649 510.190187 512.689236 513.927128 513.712527 512.284243 514.824649 516.181892 -100 
-100 -100 493.516862 495.698882 497.557130 498.527876 499.051373 501.129295 502.775038 503.542507 503.883189 505.720720 507.142922 507.713757 507.896577 509.670613 511.069961 511.636957 511.760418 513.115808 514.043863 514.176524 513.970782 515.250487 516.162926 -100 
-100 -100 494.629757 496.204700 497.834058 498.950095 499.870391 501.550455 503.039498 503.974164 504.704979 506.127388 507.350604 508.034279 508.566875 509.941166 511.155419 511.807549 512.218957 513.272126 514.091897 514.363569 514.484843 515.420166 516.150682 -100 
-100 -100 493.647769 495.809345 497.675804 498.693881 499.286606 501.308927 502.944549 503.781444 504.221225 505.896746 507.168994 507.634974 507.741731 509.481357 510.831599 511.312853 511.334975 512.763386 513.734112 513.837366 513.553075 514.925463 515.893620 -100 
-100 -100 491.167474 495.133491 497.504602 498.207229 497.541400 500.814838 502.804324 503.342013 502.671380 505.416101 506.934546 506.955338 505.637367 508.750164 510.476267 510.585138 509.289516 512.021908 513.347120 513.044847 511.336490 514.170173 515.653061 -100 
-100 -100 494.410503 496.547193 498.376737 499.355649 499.907627 501.882777 503.474616 504.274833 504.679928 506.316592 507.549616 507.980148 508.052421 509.751094 511.061041 511.508858 511.509595 512.933207 513.908527 514.018115 513.735642 515.103367 516.066126 -100 
-100 -100 496.179971 497.693925 499.240782 500.277806 501.119906 502.693987 504.087044 504.947550 505.611788 506.957003 508.104811 508.726651 509.201216 510.487666 511.614121 512.193305 512.556738 513.604467 514.437143 514.723451 514.847839 515.770343 516.486497 -100 
-100 -100 495.907954 497.961512 499.671195 500.524296 500.951015 502.828429 504.306206 504.960853 505.209913 506.933096 508.251331 508.757505 508.894918 510.511777 511.761290 512.206044 512.239930 513.602053 514.555992 514.711788 514.506092 515.757721 516.639274 -100 
-100 -100 494.188932 497.971494 500.092795 500.546858 499.621952 502.722893 504.495795 504.742057 503.642529 506.673096 508.356920 508.525566 507.404066 510.268838 511.855778 511.970314 510.806924 513.348011 514.614825 514.422100 512.975947 515.462923 516.759453 -100 
-100 -100 498.276482 500.098983 501.560311 502.252887 502.563864 504.261467 505.597606 506.202159 506.440100 508.091813 509.369548 509.909268 510.086430 511.630189 512.813359 513.264612 513.324149 514.620485 515.524021 515.695760 515.503448 516.645210 517.424032 -100 
-100 -100 501.156871 502.022428 502.985122 503.748678 504.463592 505.594003 506.658696 507.466705 508.196890 509.322728 510.356762 511.112389 511.775046 512.811724 513.747872 514.390485 514.904261 515.726822 516.414189 516.796751 517.056941 517.644543 518.067815 -100 
-100 -100 502.496913 503.032205 503.770682 504.517869 505.306279 506.261512 507.221325 508.092097 508.948303 509.929234 510.877344 511.705804 512.496859 513.392880 514.239375 514.943804 515.576199 516.268743 516.879580 517.330981 517.701887 518.119095 518.400611 -100 
-100 -100 -100 -100 -100 -100 -100 -100 -100 -100 -100 -100 -100 -100 -100 -100 -100 -100 -100 -100 -100 -100 -100 -100 -100 -100 
-100 -100 -100 -100 -100 -100 -100 -100 -100 -100 -100 -100 -100 -100 -100 -100 -100 -100 -100 -100 -100 -100 -100 -100 -100 -100 
-100 -100 -100 -100 -100 -100 -100 -100 -100 -100 -100 -100 -100 -100 -100 -100 -100 -100 -100 -100 -100 -100 -100 -100 -100 -100 
-100 -100 507.756725 508.353786 509.127884 509.859317 510.586255 511.500744 512.360665 513.068095 513.760902 514.721236 515.654067 516.419967 517.134522 518.066126 518.937987 519.626758 520.263126 521.131164 521.936589 522.529954 522.993365 523.537363 523.894726 -100 
-100 -100 505.828179 506.965229 508.024191 508.700805 509.181718 510.400914 511.380655 511.891132 512.210862 513.542727 514.659406 515.270119 515.638928 516.922712 517.956604 518.469227 518.743517 519.998724 521.019850 521.521055 521.728114 522.622320 523.211123 -100 
-100 -100 500.628093 504.092502 505.964449 506.275856 505.213882 508.077285 509.524602 509.334011 507.589508 510.986930 512.773154 512.786911 511.202532 514.450358 516.092546 515.947710 514.169987 517.519045 519.274893 519.348839 517.967561 520.615387 521.941551 -100 
-100 -100 485.797397 500.035280 503.604945 502.705312 492.219640 504.633439 507.393595 505.426081 491.596730 507.100586 510.636002 509.030218 495.920044 510.705689 513.979611 512.096351 498.204454 513.703133 517.283766 516.075519 505.021854 517.488856 520.496965 -100 
-100 -100 497.162523 500.891121 503.017804 503.467900 502.490841 505.557612 507.163542 507.018803 505.270003 508.769827 510.613075 510.580189 508.925771 512.266193 513.976976 513.799531 511.959859 515.398726 517.223473 517.278876 515.865390 518.636920 520.072744 -100 
-100 -100 498.438784 500.463509 502.174701 503.041226 503.468082 505.304059 506.693257 507.210765 507.321059 509.051814 510.354020 510.754479 510.738151 512.448517 513.726010 514.076286 513.994982 515.658520 516.915830 517.287629 517.217932 518.581504 519.519610 -100 
-100 -100 494.575893 498.340966 500.584498 501.208831 500.478636 503.642042 505.496880 505.864886 504.999893 507.786277 509.317189 509.309082 507.940225 511.012645 512.685643 512.728633 511.394122 514.302241 515.866899 515.884590 514.608317 517.183829 518.541772 -100 
-100 -100 480.769347 494.953240 498.753983 498.227131 488.597731 500.789280 503.987330 503.302493 494.238898 505.294227 507.927667 506.488189 495.142350 508.216221 511.311758 510.059182 499.176567 511.628325 514.513596 513.307877 503.277598 514.634646 517.429963 -100 
-100 -100 492.563550 496.368337 498.668888 499.356561 498.699758 501.959407 503.924614 504.408048 503.643779 506.476237 508.045826 508.089116 506.776044 509.881129 511.594183 511.690072 510.388014 513.238055 514.725033 514.682405 513.368107 515.913061 517.255666 -100 
-100 -100 494.366660 496.500851 498.342365 499.335290 499.899711 501.948453 503.583814 504.375654 504.749835 506.509027 507.854150 508.365729 508.498156 510.235274 511.588694 512.098614 512.178689 513.629047 514.671754 514.912187 514.782817 516.065749 516.963376 -100 
-100 -100 490.861068 494.898189 497.274278 497.902133 497.056446 500.535224 502.581766 502.998160 502.022292 505.177214 506.953744 507.134481 505.945672 509.073889 510.859392 511.121278 510.110664 512.644461 513.937641 513.787968 512.411060 514.938203 516.275493 -100 
-100 -100 476.624093 491.970901 495.995772 495.282223 484.475539 497.934453 501.391731 500.495008 490.013827 502.696824 505.815892 504.646511 493.709238 506.625201 509.835708 509.016436 499.826586 510.534742 512.927609 511.509885 501.335629 512.689121 515.478923 -100 
-100 -100 490.244156 494.287531 496.667144 497.295238 496.449753 499.932418 501.986773 502.414424 501.450932 504.612893 506.396505 506.585763 505.406464 508.544363 510.337959 510.603385 509.587044 512.100236 513.361264 513.172731 511.763948 514.292886 515.638197 -100 
-100 -100 493.092205 495.259051 497.119063 498.117150 498.684194 500.746025 502.403231 503.226812 503.637510 505.401649 506.754586 507.280444 507.430884 509.187233 510.558095 511.078678 511.151825 512.551395 513.514385 513.649137 513.416739 514.739893 515.674788 -100 
-100 -100 490.489857 494.446474 496.813095 497.519283 496.865640 500.162949 502.178522 502.740962 502.097389 504.877949 506.435510 506.493074 505.205056 508.337582 510.079387 510.203882 508.921463 511.655115 512.981177 512.684201 510.982887 513.814929 515.295709 -100 
-100 -100 477.383961 492.287937 496.257314 495.765886 486.096696 498.407148 501.703109 501.195156 492.677467 503.290594 505.851065 504.423109 493.112690 506.215103 509.349498 508.165256 497.500925 509.599452 512.208029 510.452460 498.505717 511.640853 514.818598 -100 
-100 -100 491.237378 495.167874 497.496856 498.163902 497.469820 500.716315 502.684667 503.208092 502.530166 505.276909 506.803064 506.833909 505.519179 508.612421 510.314764 510.406531 509.102492 511.831461 513.160456 512.867068 511.165547 513.993737 515.470313 -100 
-100 -100 494.622572 496.720423 498.495418 499.418468 499.917300 501.856014 503.405003 504.146919 504.490104 506.188907 507.485321 507.972942 508.091373 509.752579 511.031138 511.476041 511.494883 512.893752 513.867400 514.009732 513.773821 515.088223 516.012745 -100 
-100 -100 492.666125 496.528937 498.749440 499.285846 498.432542 501.614461 503.459074 503.755032 502.694098 505.763960 507.480117 507.665209 506.556454 509.447730 511.057283 511.178522 510.020008 512.587367 513.880338 513.700751 512.268164 514.789242 516.114778 -100 
-100 -100 480.298932 495.047130 498.779776 498.008465 487.820672 500.213750 503.282366 502.203740 491.603337 504.173228 507.227754 506.178567 496.018814 507.956762 510.822344 509.760577 500.024768 511.155925 513.622362 512.202169 501.889708 513.306049 516.059590 -100 
-100 -100 495.125970 498.712432 500.665183 501.053567 500.110537 503.088055 504.776756 505.031322 503.979556 506.956464 508.623338 508.858628 507.818894 510.611521 512.143009 512.286705 511.182911 513.661703 514.894716 514.748836 513.359055 515.739186 516.939384 -100 
-100 -100 500.094219 501.261129 502.348316 503.061411 503.607644 504.928379 506.073793 506.815977 507.373283 508.703469 509.835896 510.544584 511.048759 512.271827 513.287013 513.871950 514.228266 515.227467 515.992723 516.318783 516.418533 517.190078 517.709749 -100 
-100 -100 501.849432 502.449815 503.226649 503.971484 504.739600 505.734464 506.719285 507.583169 508.420560 509.449248 510.433277 511.265069 512.041773 512.977874 513.848393 514.546422 515.159836 515.890337 516.526931 516.974286 517.325748 517.778837 518.084907 -100 
-100 -100 -100 -100 -100 -100 -100 -100 -100 -100 -100 -100 -100 -100 -100 -100 -100 -100 -100 -100 -100 -100 -100 -100 -100 -100 
-100 -100 -100 -100 -100 -100 -100 -100 -100 -100 -100 -100 -100 -100 -100 -100 -100 -100 -100 -100 -100 -100 -100 -100 -100 -100 
-100 -100 -100 -100 -100 -100 -100 -100 -100 -100 -100 -100 -100 -100 -100 -100 -100 -100 -100 -100 -100 -100 -100 -100 -100 -100 
-100 -100 507.526957 508.066729 508.814729 509.563497 510.326215 511.214876 512.066598 512.805160 513.546619 514.475910 515.397449 516.194507 516.956382 517.854424 518.707927 519.417869 520.088959 520.903471 521.667740 522.258598 522.739459 523.239880 523.567053 -100 
-100 -100 505.997805 506.849933 507.802051 508.548789 509.219078 510.260758 511.182323 511.805974 512.372699 513.478649 514.510333 515.223472 515.828039 516.891651 517.838317 518.448785 518.954563 519.954959 520.849058 521.395197 521.770627 522.456933 522.934929 -100 
-100 -100 502.810876 504.578871 505.995845 506.644893 506.882280 508.463086 509.596726 509.901125 509.822530 511.582158 512.924439 513.380162 513.382400 515.062134 516.281804 516.600202 516.472848 518.139882 519.380415 519.755452 519.665206 520.952084 521.809481 -100 
-100 -100 498.345087 502.001205 504.044299 504.432962 503.402115 506.385459 507.911639 507.711404 505.929635 509.421662 511.278342 511.279987 509.655032 512.976543 514.666510 514.490082 512.653705 516.057995 517.844910 517.877679 516.445250 519.185600 520.595877 -100 
-100 -100 499.409866 501.400968 503.057141 503.860235 504.210744 505.972193 507.251692 507.612562 507.552365 509.392782 510.783267 511.209589 511.171356 512.917494 514.193070 514.494022 514.332570 516.062569 517.356264 517.722437 517.622413 519.007045 519.955965 -100 
-100 -100 499.033807 500.510497 502.023906 503.030917 503.825498 505.314268 506.574309 507.264168 507.779372 509.128533 510.292665 510.882886 511.299976 512.599888 513.715146 514.239397 514.576804 515.799269 516.849318 517.325278 517.587111 518.567756 519.303530 -100 
-100 -100 496.677489 498.755399 500.550884 501.514899 502.046229 503.965610 505.471286 506.162390 506.466988 508.105894 509.349637 509.771173 509.820318 511.500490 512.784362 513.202836 513.209884 514.757263 515.911249 516.231359 516.151958 517.475447 518.395261 -100 
-100 -100 492.924350 496.750584 499.070738 499.769376 499.109988 502.344482 504.275853 504.726607 503.935090 506.742283 508.291590 508.317836 506.988791 510.074217 511.766525 511.842734 510.530456 513.392816 514.896413 514.862409 513.551696 516.117481 517.474771 -100 
-100 -100 494.648691 496.764287 498.616288 499.644623 500.250645 502.263735 503.874590 504.671998 505.067772 506.761078 508.049457 508.520569 508.618999 510.333046 511.652727 512.111892 512.139654 513.647730 514.743462 515.015204 514.903796 516.204674 517.113491 -100 
-100 -100 494.948991 496.518737 498.157131 499.293926 500.234576 501.921901 503.407913 504.333198 505.055304 506.486282 507.721229 508.412867 508.941917 510.293882 511.479932 512.113409 512.531841 513.635428 514.537416 514.908518 515.111601 516.040946 516.751374 -100 
-100 -100 493.210639 495.399801 497.275791 498.272033 498.820073 500.911241 502.564042 503.337400 503.686178 505.537498 506.977821 507.567039 507.756775 509.510315 510.880193 511.425426 511.548717 512.938583 513.924663 514.124297 513.969440 515.251309 516.153028 -100 
-100 -100 489.974712 494.025121 496.415101 497.053422 496.215039 499.700802 501.747384 502.156297 501.180368 504.381980 506.215562 506.448658 505.297122 508.426824 510.204295 510.459932 509.443842 511.964736 513.241085 513.071210 511.677299 514.211834 515.557635 -100 
-100 -100 492.627892 494.812049 496.677777 497.662398 498.202443 500.292902 501.951250 502.734729 503.096794 504.961907 506.417398 507.021900 507.224815 508.987722 510.363113 510.909096 511.025276 512.396473 513.355004 513.523311 513.344163 514.623702 515.529447 -100 
-100 -100 493.763611 495.330388 496.952920 498.068850 498.995605 500.686138 502.188330 503.139335 503.893154 505.349371 506.612605 507.334150 507.889437 509.259486 510.456789 511.093702 511.499766 512.560734 513.398149 513.691219 513.828980 514.768359 515.497724 -100 
-100 -100 492.805453 494.945850 496.789906 497.794108 498.383758 500.414313 502.062764 502.914657 503.377587 505.095132 506.417663 506.930923 507.068014 508.806849 510.143748 510.613989 510.632289 512.061895 513.039521 513.152767 512.877356 514.255607 515.226090 -100 
-100 -100 490.332127 494.267218 496.606387 497.287275 496.612819 499.894235 501.896853 502.448386 501.800097 504.594420 506.172046 506.249130 504.970013 508.082888 509.797314 509.898466 508.601446 511.331963 512.659044 512.361583 510.658460 513.498815 514.985407 -100 
-100 -100 493.532525 495.647942 497.453551 498.415636 498.962301 500.946403 502.553307 503.371140 503.803064 505.487720 506.778122 507.262983 507.372640 509.078169 510.382729 510.826888 510.828687 512.254326 513.235243 513.353365 513.078822 514.451832 515.416614 -100 
-100 -100 495.243085 496.749250 498.286149 499.316005 500.158849 501.745732 503.157493 504.039581 504.733691 506.125072 507.327322 508.000706 508.511389 509.808985 510.935108 511.514902 511.883606 512.939752 513.786247 514.090415 514.229177 515.154504 515.868899 -100 
-100 -100 494.917639 496.975177 498.687500 499.541550 499.973525 501.869258 503.369996 504.048193 504.327335 506.097373 507.470614 508.029555 508.205175 509.833388 511.084033 511.532808 511.576954 512.953373 513.930005 514.115524 513.933272 515.182971 516.057055 -100 
-100 -100 493.164813 496.959528 499.091846 499.551983 498.634598 501.758901 503.557877 503.827825 502.756379 505.834527 507.573703 507.796326 506.715753 509.589936 511.178188 511.299561 510.150813 512.709730 514.004992 513.850806 512.436545 514.916140 516.200424 -100 
-100 -100 497.251933 499.085800 500.560228 501.263595 501.587078 503.307159 504.668413 505.297271 505.563641 507.256793 508.582080 509.167807 509.379913 510.937050 512.126382 512.587288 512.662621 513.979013 514.910721 515.116674 514.950789 516.091714 516.863125 -100 
-100 -100 500.143985 501.018634 501.994168 502.771163 503.501572 504.652846 505.740819 506.572961 507.330835 508.491696 509.564539 510.357279 511.049010 512.102121 513.049094 513.703854 514.233833 515.076586 515.789097 516.198888 516.479459 517.071724 517.493209 -100 
-100 -100 501.492969 502.036071 502.786874 503.548406 504.353327 505.328436 506.310264 507.204628 508.087556 509.099887 510.081810 510.942443 511.759613 512.673399 513.533195 514.251211 514.900017 515.612304 516.246023 516.720545 517.108798 517.533011 517.815587 -100 
-100 -100 -100 -100 -100 -100 -100 -100 -100 -100 -100 -100 -100 -100 -100 -100 -100 -100 -100 -100 -100 -100 -100 -100 -100 -100 
-100 -100 -100 -100 -100 -100 -100 -100 -100 -100 -100 -100 -100 -100 -100 -100 -100 -100 -100 -100 -100 -100 -100 -100 -100 -100 
-100 -100 -100 -100 -100 -100 -100 -100 -100 -100 -100 -100 -100 -100 -100 -100 -100 -100 -100 -100 -100 -100 -100 -100 -100 -100 
-100 -100 507.248231 507.756220 508.493912 509.264831 510.060487 510.946620 511.805461 512.577898 513.358810 514.276823 515.195539 516.019855 516.815536 517.695366 518.536830 519.262518 519.950643 520.719204 521.436955 522.008577 522.484930 522.951181 523.253551 -100 
-100 -100 505.925924 506.646855 507.547075 508.344013 509.110316 510.091015 510.997669 511.701580 512.390850 513.407436 514.399190 515.179512 515.897806 516.866411 517.765611 518.435336 519.041094 519.906156 520.698831 521.240427 521.664523 522.249092 522.659169 -100 
-100 -100 503.446404 504.668041 505.893350 506.696920 507.325166 508.558847 509.586998 510.129891 510.556230 511.853125 513.017225 513.679867 514.164167 515.385834 516.426760 516.956972 517.317632 518.450311 519.413593 519.861418 520.097654 520.977316 521.621358 -100 
-100 -100 500.640681 502.538492 504.115026 504.890969 505.242311 506.896409 508.102832 508.465263 508.458338 510.225448 511.602199 512.106129 512.184723 513.831326 515.055430 515.409892 515.351147 516.923139 518.089716 518.399573 518.279002 519.601951 520.508389 -100 
-100 -100 500.034048 501.464686 502.928913 503.901884 504.661677 506.067338 507.235171 507.840808 508.297293 509.666767 510.878111 511.525681 511.987631 513.262953 514.352442 514.874816 515.215835 516.395083 517.397728 517.837187 518.071487 519.037014 519.763783 -100 
-100 -100 499.055778 500.310360 501.748184 502.854335 503.823906 505.190670 506.402781 507.200760 507.900378 509.105953 510.214956 510.927181 511.545309 512.674527 513.704338 514.327764 514.841619 515.846785 516.742912 517.228839 517.592817 518.407178 519.034364 -100 
-100 -100 497.020427 498.625575 500.282892 501.415290 502.320805 503.918283 505.300052 506.130807 506.771330 508.114269 509.272492 509.901260 510.375768 511.664312 512.787620 513.364262 513.750541 514.879455 515.817061 516.203757 516.409352 517.387494 518.131956 -100 
-100 -100 494.699069 496.959389 498.910211 499.980732 500.589579 502.604361 504.196608 504.960272 505.317924 507.016429 508.314111 508.799740 508.914687 510.592107 511.883847 512.336505 512.374194 513.846862 514.904234 515.121785 514.948260 516.313562 517.267280 -100 
-100 -100 494.965564 496.607303 498.319229 499.512763 500.488550 502.173078 503.648852 504.569685 505.288659 506.694235 507.906716 508.586127 509.105267 510.427243 511.579655 512.181567 512.577259 513.685183 514.586974 514.939171 515.120760 516.088168 516.829802 -100 
-100 -100 494.924009 496.266183 497.823485 499.052316 500.158996 501.707612 503.115696 504.099131 504.958099 506.283247 507.496500 508.310529 509.020531 510.211312 511.298276 511.979886 512.522046 513.474553 514.287610 514.698006 515.012197 515.809072 516.434319 -100 
-100 -100 493.793956 495.396197 497.065132 498.220450 499.170464 500.868439 502.345035 503.235619 503.934989 505.465731 506.821604 507.621414 508.228497 509.578452 510.748666 511.375117 511.787452 512.858884 513.715150 514.031141 514.188769 515.141851 515.877151 -100 
-100 -100 492.313645 494.505150 496.392284 497.408692 497.980340 500.048148 501.667440 502.393071 502.700287 504.650812 506.201750 506.894355 507.168762 508.884985 510.206736 510.706288 510.783111 512.178805 513.149335 513.298836 513.080489 514.419718 515.362723 -100 
-100 -100 493.270757 494.849970 496.486336 497.610866 498.539073 500.228108 501.704316 502.599637 503.310594 504.863231 506.245545 507.070207 507.695956 509.055586 510.229306 510.854898 511.260789 512.318166 513.155788 513.452709 513.595862 514.543319 515.277704 -100 
-100 -100 493.886909 495.174706 496.660477 497.824530 498.887207 500.422759 501.833695 502.826847 503.707794 505.081174 506.351716 507.218793 507.968209 509.176477 510.269178 510.949972 511.480666 512.402497 513.174389 513.542372 513.824317 514.612256 515.237782 -100 
-100 -100 493.421180 494.961847 496.556363 497.649585 498.559454 500.239419 501.730558 502.667382 503.414112 504.903149 506.209530 506.973782 507.556401 508.898076 510.055793 510.659296 511.042996 512.098907 512.931703 513.211803 513.336174 514.297594 515.044855 -100 
-100 -100 492.599422 494.710870 496.513825 497.464602 497.994599 500.033201 501.667679 502.462383 502.849717 504.671855 506.093695 506.688918 506.890424 508.581631 509.876685 510.336300 510.368689 511.765745 512.728172 512.845966 512.585339 513.953680 514.918268 -100 
-100 -100 494.131292 495.647494 497.202068 498.249698 499.115084 500.755728 502.215984 503.129065 503.850861 505.304404 506.571722 507.300075 507.851222 509.164652 510.298404 510.884217 511.258037 512.312836 513.152363 513.442863 513.572123 514.524910 515.262371 -100 
-100 -100 495.327377 496.558366 497.955032 499.021092 499.990303 501.443594 502.792764 503.743901 504.581764 505.880210 507.069040 507.865007 508.554068 509.706771 510.751773 511.397728 511.909219 512.829751 513.617720 514.012509 514.309216 515.070802 515.668509 -100 
-100 -100 495.483998 496.955203 498.433363 499.394405 500.172017 501.726518 503.107133 503.951698 504.617864 506.045742 507.298870 508.022587 508.567339 509.845984 510.948764 511.524291 511.902506 512.957520 513.821452 514.170931 514.351096 515.231424 515.902763 -100 
-100 -100 495.362583 497.361130 498.988744 499.759262 500.114234 501.976706 503.452989 504.121342 504.402284 506.168408 507.549965 508.131999 508.324166 509.935946 511.164405 511.605739 511.649940 513.032090 514.025321 514.249688 514.101296 515.301171 516.129447 -100 
-100 -100 497.742786 499.022310 500.284831 501.098593 501.762846 503.158727 504.412354 505.207028 505.850630 507.202046 508.397064 509.123501 509.680961 510.901489 511.953582 512.535169 512.932472 513.943688 514.772828 515.135040 515.318087 516.107724 516.691578 -100 
-100 -100 499.928958 500.670398 501.584120 502.390951 503.197918 504.293021 505.365326 506.255039 507.104915 508.204857 509.250711 510.087405 510.856456 511.841930 512.753418 513.442015 514.043534 514.830903 515.526239 515.988248 516.349702 516.868250 517.235615 -100 
-100 -100 501.078963 501.588974 502.323651 503.096760 503.925593 504.898590 505.887554 506.809016 507.723950 508.732722 509.715226 510.594123 511.433579 512.335584 513.187909 513.917561 514.586870 515.294249 515.932011 516.429319 516.842480 517.252766 517.520424 -100 
-100 -100 -100 -100 -100 -100 -100 -100 -100 -100 -100 -100 -100 -100 -100 -100 -100 -100 -100 -100 -100 -100 -100 -100 -100 -100 
-100 -100 -100 -100 -100 -100 -100 -100 -100 -100 -100 -100 -100 -100 -100 -100 -100 -100 -100 -100 -100 -100 -100 -100 -100 -100 
-100 -100 -100 -100 -100 -100 -100 -100 -100 -100 -100 -100 -100 -100 -100 -100 -100 -100 -100 -100 -100 -100 -100 -100 -100 -100 
-100 -100 506.745141 507.293121 508.067115 508.858968 509.668419 510.589225 511.475831 512.259949 513.044465 513.989978 514.929756 515.760821 516.555251 517.450979 518.300807 519.019930 519.688736 520.445898 521.138594 521.671692 522.112390 522.582175 522.892670 -100 
-100 -100 505.242642 506.091531 507.070355 507.877805 508.618190 509.679661 510.634436 511.326754 511.968847 513.066909 514.107306 514.879931 515.556260 516.585352 517.513912 518.161226 518.706127 519.596097 520.370996 520.839341 521.171012 521.813620 522.266796 -100 
-100 -100 502.127268 503.848811 505.289571 506.045887 506.434254 507.973513 509.125862 509.561703 509.677158 511.324369 512.639519 513.227507 513.449752 514.959031 516.110390 516.548257 516.630015 517.997184 518.996525 519.258123 519.135496 520.339371 521.151177 -100 
-100 -100 497.771607 501.276058 503.334708 503.905421 503.235350 505.986895 507.492764 507.523838 506.254029 509.327109 511.084349 511.341134 510.341328 513.098311 514.621509 514.707757 513.564728 516.170845 517.534862 517.428471 516.035138 518.600960 519.935820 -100 
-100 -100 498.525531 500.503611 502.219406 503.154531 503.670705 505.401225 506.704341 507.196471 507.329957 509.065512 510.439988 511.009685 511.199974 512.777502 513.986952 514.412222 514.463413 515.887025 516.927300 517.165503 517.023574 518.333530 519.246099 -100 
-100 -100 497.804011 499.382689 501.017646 502.140211 503.031205 504.563953 505.867169 506.620475 507.204253 508.567788 509.770285 510.449916 510.963402 512.226149 513.323868 513.897395 514.287037 515.376786 516.272091 516.625842 516.808156 517.778749 518.520523 -100 
-100 -100 494.967981 497.349508 499.374711 500.470321 501.069455 503.071138 504.628010 505.340591 505.649835 507.366229 508.693695 509.214336 509.361592 511.007153 512.275830 512.731244 512.784344 514.208107 515.210994 515.365113 515.123443 516.538722 517.526518 -100 
-100 -100 490.550877 495.088796 497.775872 498.619174 497.970552 501.346037 503.336209 503.768784 502.886175 505.866586 507.548868 507.716036 506.578310 509.538630 511.190131 511.321658 510.152699 512.793583 514.104958 513.822620 512.123384 515.022757 516.535939 -100 
-100 -100 492.873534 495.294474 497.373115 498.523162 499.183471 501.267030 502.908981 503.697343 504.073825 505.859212 507.249926 507.824103 508.014042 509.691019 510.982481 511.452103 511.508618 512.925014 513.909848 514.040847 513.782349 515.200180 516.194575 -100 
-100 -100 493.569877 495.252805 497.009074 498.236701 499.237920 500.949449 502.431357 503.330783 504.036894 505.548335 506.885134 507.674907 508.274339 509.597284 510.737408 511.335717 511.727769 512.804502 513.660457 513.957156 514.093385 515.085302 515.852542 -100 
-100 -100 492.050354 494.272892 496.211310 497.287171 497.912473 499.970273 501.565190 502.253083 502.514505 504.516233 506.115746 506.855227 507.173175 508.834040 510.099736 510.549067 510.582456 512.004277 512.985646 513.109293 512.845709 514.253073 515.241894 -100 
-100 -100 488.949559 492.980149 495.402528 496.128649 495.439758 498.786684 500.713530 500.948994 499.683743 503.242505 505.332124 505.804215 504.960093 507.820631 509.413194 509.503862 508.267132 510.944013 512.252676 511.955882 510.251442 513.126335 514.629445 -100 
-100 -100 491.600488 493.776965 495.655792 496.677946 497.264558 499.304705 500.892600 501.577642 501.846540 503.879403 505.518178 506.293279 506.636143 508.306006 509.572563 510.019766 510.048185 511.460143 512.431331 512.547419 512.278408 513.678632 514.663043 -100 
-100 -100 492.728791 494.284453 495.897030 497.003887 497.920785 499.605249 501.076054 501.962082 502.670625 504.261200 505.691614 506.563201 507.220103 508.555319 509.693071 510.288029 510.673642 511.727741 512.562062 512.846972 512.978122 513.949892 514.704010 -100 
-100 -100 491.777098 493.888226 495.692044 496.632835 497.142025 499.220251 500.859680 501.604959 501.928882 503.896623 505.466656 506.187456 506.488832 508.159161 509.434938 509.903540 509.964715 511.335012 512.284496 512.410010 512.169647 513.531521 514.492876 -100 
-100 -100 489.328068 493.202935 495.473657 496.028836 495.124600 498.593617 500.616291 500.963262 499.850984 503.237246 505.199606 505.578028 504.646008 507.527254 509.140028 509.279567 508.156793 510.702629 511.963564 511.696822 510.097920 512.848299 514.295643 -100 
-100 -100 492.478397 494.564701 496.326850 497.219118 497.683225 499.729962 501.350708 502.085537 502.393351 504.320032 505.840906 506.516416 506.780958 508.426159 509.684180 510.141498 510.198010 511.570038 512.531154 512.675757 512.447459 513.794175 514.738904 -100 
-100 -100 494.154074 495.651696 497.169372 498.167255 498.983680 500.608177 502.050236 502.932562 503.628778 505.119831 506.435765 507.208031 507.786553 509.078219 510.186576 510.764495 511.145967 512.203657 513.066819 513.407602 513.583965 514.500813 515.202569 -100 
-100 -100 493.802095 495.866492 497.572182 498.399378 498.800764 500.764104 502.327879 503.053567 503.380550 505.193674 506.617931 507.225391 507.433691 509.064480 510.303221 510.739370 510.777703 512.186439 513.208908 513.458028 513.343488 514.563278 515.412092 -100 
-100 -100 492.025644 495.847270 497.978974 498.394979 497.377689 500.654550 502.555458 502.902896 501.916349 504.992748 506.747916 506.993866 505.930338 508.805991 510.381423 510.478680 509.293104 511.923292 513.289651 513.234995 511.972067 514.342690 515.574936 -100 
-100 -100 496.151643 497.999331 499.479212 500.171170 500.478175 502.271329 503.703279 504.392458 504.712037 506.423198 507.764363 508.366245 508.589450 510.148114 511.330480 511.780418 511.850108 513.205635 514.189135 514.460023 514.360903 515.474641 516.223660 -100 
-100 -100 499.075274 499.959023 500.944900 501.730155 502.474014 503.667118 504.801983 505.677764 506.472939 507.657146 508.747648 509.554781 510.256063 511.312235 512.257628 512.911015 513.447029 514.314347 515.061386 515.510553 515.824408 516.418667 516.835803 -100 
-100 -100 500.441003 500.992164 501.755541 502.532307 503.358109 504.365744 505.384369 506.314321 507.228295 508.264159 509.264189 510.138720 510.965100 511.883137 512.744340 513.465153 514.123168 514.855097 515.515525 516.018810 516.430338 516.863802 517.148456 -100 
-100 -100 -100 -100 -100 -100 -100 -100 -100 -100 -100 -100 -100 -100 -100 -100 -100 -100 -100 -100 -100 -100 -100 -100 -100 -100 
-100 -100 -100 -100 -100 -100 -100 -100 -100 -100 -100 -100 -100 -100 -100 -100 -100 -100 -100 -100 -100 -100 -100 -100 -100 -100 
-100 -100 -100 -100 -100 -100 -100 -100 -100 -100 -100 -100 -100 -100 -100 -100 -100 -100 -100 -100 -100 -100 -100 -100 -100 -100 
-100 -100 506.157673 506.773199 507.599631 508.413647 509.229825 510.204587 511.128741 511.917776 512.688665 513.676713 514.641702 515.466811 516.240112 517.165994 518.031421 518.735670 519.369854 520.135513 520.816988 521.310300 521.704182 522.195070 522.524368 -100 
-100 -100 504.275395 505.404788 506.517011 507.311132 507.935091 509.180152 510.217723 510.854708 511.328064 512.624941 513.751600 514.471714 514.992404 516.188593 517.184555 517.768870 518.144443 519.174871 519.981902 520.349995 520.487697 521.301593 521.847472 -100 
-100 -100 499.267316 502.584663 504.496422 505.033801 504.381125 507.038940 508.496096 508.580571 507.390908 510.374779 512.071206 512.369886 511.444097 514.117993 515.588021 515.719374 514.642631 517.135224 518.400581 518.284353 516.908755 519.354835 520.591303 -100 
-100 -100 485.220524 498.593625 502.143001 501.719163 493.129314 503.887035 506.484152 505.148564 494.185752 506.984125 510.132110 509.253759 499.749698 511.033374 513.745234 512.666002 503.042366 514.093862 516.571922 515.154297 504.721771 516.336545 519.149385 -100 
-100 -100 495.440949 499.081705 501.309815 502.028579 501.486505 504.367140 505.991998 506.122202 504.927157 508.025739 509.795981 510.065082 509.083434 511.852883 513.396378 513.505480 512.376233 514.950625 516.268593 516.113441 514.691368 517.277912 518.639885 -100 
-100 -100 496.013202 498.237097 500.170070 501.247758 501.859714 503.768741 505.234965 505.868643 506.113955 507.851500 509.212284 509.771242 509.953533 511.565604 512.807358 513.256799 513.312720 514.713304 515.702915 515.870487 515.660444 517.019923 517.972252 -100 
-100 -100 491.042279 495.583653 498.280566 499.136015 498.491142 501.844079 503.800577 504.196585 503.282934 506.257864 507.943011 508.116575 506.983055 509.927459 511.565696 511.694183 510.525707 513.152170 514.448724 514.155904 512.449583 515.345672 516.857065 -100 
-100 -100 474.057764 491.531055 496.218396 495.927709 485.955082 498.769416 502.115263 501.341706 491.591827 503.473788 506.404312 505.282809 494.877630 507.123051 510.087512 509.016081 499.082592 510.471315 512.937336 511.131366 498.997296 512.376949 515.619018 -100 
-100 -100 488.915580 493.498882 496.245986 497.146761 496.551756 499.983281 502.019112 502.480846 501.625202 504.672870 506.425888 506.653924 505.561468 508.535306 510.192685 510.330338 509.164346 511.795392 513.088835 512.783725 511.067232 513.978244 515.503895 -100 
-100 -100 491.675179 494.031143 496.086079 497.243587 497.924094 500.024380 501.664165 502.415922 502.746411 504.659576 506.175144 506.849302 507.114591 508.783194 510.058152 510.515011 510.559845 511.981338 512.965296 513.089642 512.827370 514.252794 515.255542 -100 
-100 -100 488.591950 492.673396 495.160345 495.946753 495.305694 498.679557 500.624239 500.873488 499.614497 503.161414 505.233815 505.690524 504.834401 507.681581 509.262574 509.343993 508.104907 510.795607 512.119013 511.829024 510.128385 513.026195 514.546008 -100 
-100 -100 474.731038 489.901170 493.976708 493.489966 483.504140 496.184859 499.367562 498.024838 485.806718 500.345146 504.060387 503.438932 494.105515 505.472070 508.222132 507.014561 496.688567 508.446956 510.997156 509.225616 497.175745 510.475713 513.702224 -100 
-100 -100 488.202396 492.217685 494.623593 495.338182 494.644510 497.994476 499.926898 500.166811 498.910270 502.496004 504.616779 505.116301 504.289139 507.142601 508.720544 508.797563 507.554205 510.237571 511.556890 511.267892 509.569380 512.459951 513.973934 -100 
-100 -100 491.020054 493.167282 495.015110 496.004604 496.561579 498.630919 500.250561 500.966347 501.268286 503.297882 504.938062 505.716530 506.056728 507.724084 508.984966 509.434483 509.478515 510.878964 511.854101 511.989683 511.748188 513.143017 514.124462 -100 
-100 -100 488.444401 492.337326 494.634365 495.216237 494.336041 497.826976 499.858439 500.199142 499.087234 502.532389 504.564860 505.003587 504.112719 506.998331 508.605281 508.741572 507.622501 510.177548 511.451805 511.198900 509.613779 512.379410 513.836783 -100 
-100 -100 475.509916 490.180029 494.009384 493.196311 482.251529 495.785635 499.213601 498.112966 486.689596 500.436904 503.933064 503.181506 493.562472 505.160691 507.986941 506.948365 497.376034 508.372805 510.787557 509.139280 497.794638 510.368425 513.430631 -100 
-100 -100 489.143363 493.011749 495.267062 495.799568 494.874220 498.339575 500.360781 500.701190 499.582018 502.981261 504.958235 505.346467 504.414846 507.276081 508.866356 508.992173 507.869045 510.425013 511.712311 511.483945 509.917372 512.660372 514.095304 -100 
-100 -100 492.445446 494.533665 496.284162 497.157951 497.605811 499.635792 501.251737 501.998040 502.329701 504.225100 505.723659 506.383643 506.628067 508.261640 509.500453 509.938534 509.984803 511.384828 512.394764 512.612398 512.459530 513.754511 514.657584 -100 
-100 -100 490.426218 494.318477 496.539058 497.027607 496.075278 499.439521 501.415692 501.807363 500.852627 503.984108 505.787970 506.058478 505.006214 507.896799 509.479475 509.568706 508.377212 511.025454 512.412206 512.364518 511.112254 513.529311 514.801396 -100 
-100 -100 477.932135 492.821710 496.569020 495.671581 484.821705 497.986042 501.303525 500.394229 490.121455 502.519145 505.585669 504.579190 494.447963 506.386536 509.222290 508.089212 498.093381 509.545992 512.174126 511.000061 501.465324 512.186754 514.789996 -100 
-100 -100 492.919401 496.547282 498.520523 498.887225 497.869442 501.036260 502.867283 503.238089 502.303195 505.297643 506.993825 507.261780 506.243259 509.036465 510.551324 510.667384 509.531154 512.102607 513.437989 513.424547 512.212100 514.492271 515.643049 -100 
-100 -100 497.962106 499.151315 500.265042 500.999984 501.572040 502.977780 504.212050 505.035782 505.664683 507.038731 508.206785 508.944885 509.467721 510.695323 511.705683 512.285938 512.650734 513.697836 514.528745 514.930057 515.097875 515.870675 516.383347 -100 
-100 -100 499.752630 500.371470 501.177307 501.956492 502.767828 503.826135 504.880527 505.811220 506.707530 507.781904 508.802221 509.662019 510.456713 511.400149 512.272168 512.974500 513.604765 514.372721 515.060262 515.562504 515.959298 516.431408 516.743012 -100 
-100 -100 -100 -100 -100 -100 -100 -100 -100 -100 -100 -100 -100 -100 -100 -100 -100 -100 -100 -100 -100 -100 -100 -100 -100 -100 
-100 -100 -100 -100 -100 -100 -100 -100 -100 -100 -100 -100 -100 -100 -100 -100 -100 -100 -100 -100 -100 -100 -100 -100 -100 -100 
-100 -100 -100 -100 -100 -100 -100 -100 -100 -100 -100 -100 -100 -100 -100 -100 -100 -100 -100 -100 -100 -100 -100 -100 -100 -100 
-100 -100 505.798304 506.378652 507.207957 508.066188 508.942769 509.925082 510.867862 511.701466 512.521995 513.484589 514.431318 515.267893 516.067953 516.967044 517.819499 518.538172 519.194519 519.919602 520.569195 521.060302 521.468327 521.917848 522.219216 -100 
-100 -100 504.256876 505.144563 506.187988 507.071513 507.887075 509.014350 510.030348 510.779705 511.463406 512.574631 513.617026 514.394062 515.077237 516.108832 517.041524 517.693712 518.230055 519.081664 519.804301 520.223611 520.518758 521.140052 521.584182 -100 
-100 -100 501.069678 502.841579 504.362773 505.211624 505.689055 507.299566 508.520650 509.027139 509.195939 510.847349 512.155342 512.746985 512.979913 514.488838 515.646208 516.099328 516.182177 517.498993 518.430680 518.632647 518.468207 519.649915 520.453221 -100 
-100 -100 496.624290 500.190849 502.344695 503.022772 502.454874 505.280738 506.860647 506.973879 505.770410 508.837713 510.580330 510.841841 509.858576 512.611264 514.141531 514.252920 513.123626 515.669169 516.955929 516.785207 515.348765 517.893695 519.221286 -100 
-100 -100 497.291448 499.334243 501.149307 502.192864 502.809747 504.620509 505.998417 506.564388 506.753397 508.495679 509.865271 510.440553 510.643521 512.223506 513.442712 513.888009 513.946372 515.327108 516.307961 516.494442 516.317602 517.610662 518.517602 -100 
-100 -100 496.468853 498.118662 499.857728 501.087061 502.074208 503.689433 505.064602 505.879345 506.507099 507.888985 509.099006 509.787094 510.311073 511.581668 512.690760 513.278414 513.671708 514.738601 515.599053 515.920534 516.080781 517.041148 517.779999 -100 
-100 -100 493.522247 495.990528 498.130523 499.332826 500.023125 502.107445 503.732901 504.496863 504.841592 506.583154 507.926953 508.458934 508.616100 510.272030 511.552957 512.020341 512.078903 513.495275 514.483986 514.624037 514.373338 515.786173 516.774554 -100 
-100 -100 489.034593 493.672981 496.480552 497.426811 496.861743 500.317540 502.372073 502.848257 501.994204 505.002095 506.703934 506.882629 505.753351 508.723978 510.387424 510.530582 509.370973 512.016010 513.329186 513.047999 511.351397 514.255916 515.773318 -100 
-100 -100 491.407647 493.905543 496.083415 497.322929 498.058495 500.211412 501.909119 502.735823 503.137908 504.945178 506.350368 506.931473 507.125946 508.810369 510.111129 510.590466 510.658539 512.089572 513.090512 513.236437 512.991294 514.421009 515.422807 -100 
-100 -100 492.196336 493.928988 495.756580 497.055269 498.120193 499.888640 501.417105 502.350164 503.078786 504.604822 505.947819 506.736766 507.334335 508.660625 509.805970 510.409852 510.813473 511.914761 512.800843 513.125506 513.284933 514.294914 515.072488 -100 
-100 -100 490.758902 493.011191 494.998171 496.128288 496.805646 498.909307 500.543156 501.260803 501.542145 503.552402 505.150561 505.881061 506.189763 507.850711 509.117318 509.565727 509.607456 511.064105 512.089723 512.253350 512.021471 513.452406 514.454283 -100 
-100 -100 487.709484 491.757563 494.213571 494.981579 494.335760 497.720085 499.680181 499.942736 498.696618 502.261597 504.347317 504.806769 503.948609 506.807844 508.397583 508.480751 507.247297 509.967534 511.331085 511.083035 509.416468 512.318855 513.836818 -100 
-100 -100 490.370996 492.562655 494.468674 495.523952 496.145708 498.219770 499.838338 500.548201 500.835798 502.880295 504.522769 505.292792 505.626543 507.291569 508.551017 508.989861 509.024104 510.476006 511.501693 511.669363 511.441533 512.870476 513.869806 -100 
-100 -100 491.483658 493.056303 494.694302 495.828194 496.774000 498.491942 499.993544 500.902937 501.630932 503.243199 504.691233 505.570872 506.226643 507.554469 508.679857 509.263655 509.654615 510.745253 511.632903 511.971265 512.145894 513.145764 513.913559 -100 
-100 -100 490.504705 492.637191 494.467463 495.430702 495.963372 498.078021 499.750780 500.518021 500.861134 502.862982 504.466535 505.209021 505.516919 507.176916 508.433144 508.883232 508.944339 510.351187 511.356436 511.539160 511.345345 512.733229 513.705970 -100 
-100 -100 488.037571 491.938704 494.238362 494.814059 493.929820 497.440576 499.500553 499.869299 498.774892 502.205041 504.211066 504.619070 503.697831 506.564938 508.151423 508.264550 507.134384 509.717686 511.036333 510.829059 509.278931 512.052425 513.509036 -100 
-100 -100 491.202802 493.313838 495.106757 496.025370 496.516661 498.604357 500.264069 501.027133 501.359833 503.324462 504.881850 505.581464 505.852337 507.482385 508.713275 509.144007 509.193062 510.595115 511.606329 511.803499 511.618527 512.989803 513.945552 -100 
-100 -100 492.905944 494.428040 495.979871 497.011727 497.863314 499.529707 501.013626 501.931977 502.658874 504.178244 505.517396 506.303073 506.880717 508.154312 509.234135 509.784408 510.156552 511.238120 512.143761 512.528909 512.742383 513.684919 514.400073 -100 
-100 -100 492.581576 494.673126 496.417639 497.285110 497.727352 499.734899 501.344517 502.113432 502.475304 504.306900 505.741591 506.352593 506.553413 508.161199 509.367549 509.770903 509.794099 511.225266 512.287568 512.575527 512.492788 513.738917 514.603436 -100 
-100 -100 490.836927 494.688203 496.861390 497.320548 496.346485 499.668314 501.616825 502.011360 501.062447 504.148855 505.905322 506.148714 505.074602 507.923789 509.464275 509.524832 508.318610 510.972650 512.377939 512.358076 511.122536 513.519325 514.768174 -100 
-100 -100 495.010502 496.883448 498.400914 499.133700 499.482193 501.317976 502.793661 503.524459 503.875709 505.597485 506.939201 507.536614 507.748476 509.284426 510.437501 510.858752 510.914617 512.287901 513.302586 513.603318 513.529326 514.665750 515.428799 -100 
-100 -100 497.979077 498.882875 499.900657 500.722438 501.504267 502.736065 503.909152 504.819538 505.640409 506.836364 507.929169 508.732330 509.423333 510.462055 511.386335 512.021104 512.550589 513.431241 514.202454 514.676948 515.013507 515.627098 516.055841 -100 
-100 -100 499.371211 499.939403 500.731047 501.541333 502.402579 503.446143 504.499427 505.459886 506.396467 507.444344 508.447677 509.318912 510.136180 511.039969 511.884992 512.593114 513.248697 513.992329 514.673446 515.199647 515.632514 516.083573 516.378504 -100 
-100 -100 -100 -100 -100 -100 -100 -100 -100 -100 -100 -100 -100 -100 -100 -100 -100 -100 -100 -100 -100 -100 -100 -100 -100 -100 
-100 -100 -100 -100 -100 -100 -100 -100 -100 -100 -100 -100 -100 -100 -100 -100 -100 -100 -100 -100 -100 -100 -100 -100 -100 -100 
-100 -100 -100 -100 -100 -100 -100 -100 -100 -100 -100 -100 -100 -100 -100 -100 -100 -100 -100 -100 -100 -100 -100 -100 -100 -100 
-100 -100 505.362163 505.937918 506.788971 507.693573 508.622297 509.627462 510.595690 511.466940 512.320194 513.267102 514.194866 515.028804 515.836362 516.721916 517.569264 518.297846 518.965158 519.667630 520.296383 520.782876 521.194703 521.622809 521.908848 -100 
-100 -100 503.949576 504.755936 505.793152 506.747991 507.667601 508.774523 509.801543 510.625474 511.405721 512.436258 513.421423 514.209473 514.945332 515.914682 516.822192 517.510687 518.110110 518.888570 519.566032 520.003924 520.353895 520.898599 521.293154 -100 
-100 -100 501.299996 502.642292 504.047341 505.053066 505.874607 507.238304 508.402501 509.108924 509.674748 510.943364 512.067106 512.738353 513.260119 514.464549 515.514638 516.098821 516.495818 517.492189 518.289447 518.602638 518.750080 519.589281 520.220214 -100 
-100 -100 498.282445 500.342400 502.140602 503.162088 503.754864 505.527440 506.878627 507.449693 507.657122 509.327166 510.627779 511.148462 511.302511 512.897535 514.126839 514.575633 514.626252 515.991956 516.947474 517.103446 516.886755 518.173846 519.071260 -100 
-100 -100 497.517296 499.103439 500.790419 501.999514 502.976375 504.531266 505.847950 506.622863 507.221890 508.568641 509.745202 510.405145 510.908052 512.172062 513.278911 513.865068 514.254613 515.312604 516.165726 516.486049 516.644907 517.580799 518.300822 -100 
-100 -100 496.326237 497.751691 499.421694 500.752677 501.917856 503.448437 504.804950 505.730383 506.523104 507.755414 508.871229 509.599226 510.241452 511.383022 512.436947 513.098142 513.630296 514.580007 515.395749 515.810859 516.128998 516.926414 517.551358 -100 
-100 -100 494.005486 495.844314 497.771561 499.127993 500.211411 501.982052 503.504697 504.434518 505.139053 506.535310 507.727695 508.378341 508.872103 510.182539 511.333264 511.938441 512.340578 513.452720 514.359294 514.715784 514.903149 515.880228 516.629411 -100 
-100 -100 491.448762 494.027150 496.282715 497.570364 498.330829 500.527442 502.257280 503.099861 503.496849 505.264999 506.609945 507.118520 507.248318 508.949361 510.268879 510.748532 510.810138 512.289432 513.349855 513.568855 513.400497 514.780448 515.746415 -100 
-100 -100 491.917916 493.771616 495.720257 497.101826 498.223084 500.055447 501.646951 502.639180 503.400464 504.855130 506.099850 506.791127 507.316581 508.655711 509.829491 510.451725 510.871784 512.011194 512.947912 513.331032 513.540197 514.535000 515.294620 -100 
-100 -100 492.139807 493.602144 495.318619 496.695014 497.928922 499.593635 501.095512 502.143532 503.043858 504.397457 505.620949 506.427743 507.128828 508.328752 509.427821 510.117341 510.679115 511.687770 512.568490 513.038404 513.400831 514.237161 514.885808 -100 
-100 -100 491.213814 492.878787 494.650178 495.917704 496.975010 498.763226 500.316147 501.265488 502.004581 503.547174 504.892899 505.662932 506.239553 507.596273 508.770198 509.383902 509.798211 510.958018 511.919214 512.322343 512.546097 513.550328 514.314691 -100 
-100 -100 489.858258 492.076221 494.030146 495.134098 495.799568 497.936097 499.619000 500.400056 500.750311 502.702841 504.234308 504.883144 505.105864 506.835861 508.155485 508.618996 508.666135 510.188868 511.297065 511.554583 511.414848 512.814053 513.790189 -100 
-100 -100 490.824251 492.432979 494.125234 495.317407 496.317878 498.073877 499.611156 500.555655 501.303984 502.876207 504.260354 505.064558 505.660767 507.016272 508.175675 508.771121 509.171884 510.328531 511.293079 511.701488 511.930174 512.938274 513.704817 -100 
-100 -100 491.392927 492.720711 494.261392 495.477864 496.595056 498.201543 499.676454 500.712997 501.628094 503.048866 504.357891 505.240033 505.984529 507.177113 508.240848 508.888616 509.420305 510.426023 511.317342 511.800314 512.173927 513.018611 513.671723 -100 
-100 -100 490.848137 492.447247 494.102021 495.232505 496.175573 497.942122 499.506948 500.478339 501.247923 502.823334 504.212702 505.028990 505.629529 506.943767 508.051753 508.601452 508.969065 510.114375 511.076377 511.484367 511.712706 512.721093 513.487550 -100 
-100 -100 489.961580 492.155580 494.027789 495.004016 495.541194 497.695596 499.418279 500.238777 500.624814 502.576663 504.115833 504.787822 505.025468 506.672838 507.897468 508.277492 508.262329 509.767044 510.872303 511.130479 510.990196 512.388693 513.363203 -100 
-100 -100 491.544826 493.127887 494.752886 495.846237 496.752433 498.489139 500.034984 500.996181 501.753174 503.300836 504.657808 505.444667 506.014863 507.290362 508.357794 508.872723 509.215113 510.345830 511.302785 511.711294 511.937648 512.934715 513.690948 -100 
-100 -100 492.808407 494.100189 495.573755 496.707859 497.744500 499.287173 500.724806 501.748412 502.646921 504.005092 505.244116 506.070359 506.760074 507.871849 508.850519 509.427735 509.909758 510.887704 511.771832 512.261721 512.636256 513.450630 514.076018 -100 
-100 -100 493.013583 494.554764 496.122800 497.169068 498.030386 499.677053 501.155048 502.095553 502.843779 504.299133 505.566033 506.296955 506.830769 508.055679 509.079941 509.570403 509.899974 511.016850 511.974748 512.406364 512.650669 513.589775 514.295959 -100 
-100 -100 492.941786 495.024363 496.751717 497.615946 498.062079 500.017494 501.596582 502.378095 502.765185 504.523821 505.891389 506.467950 506.648787 508.192785 509.331338 509.669169 509.633963 511.100328 512.194042 512.492067 512.394504 513.658490 514.526005 -100 
-100 -100 495.439833 496.783718 498.132523 499.033183 499.783232 501.266975 502.613151 503.501469 504.221508 505.583237 506.770889 507.487535 508.025493 509.193815 510.175954 510.682901 511.035383 512.097893 513.002094 513.426862 513.659050 514.500172 515.116296 -100 
-100 -100 497.737011 498.524757 499.507993 500.390711 501.274973 502.448824 503.599762 504.562554 505.468006 506.588702 507.636454 508.465034 509.214700 510.163340 511.027988 511.672334 512.255095 513.074130 513.822735 514.336745 514.743652 515.303312 515.695787 -100 
-100 -100 498.950642 499.497817 500.292158 501.133902 502.034247 503.079663 504.138768 505.122572 506.084105 507.116500 508.105177 508.977899 509.799994 510.673357 511.491761 512.193258 512.855662 513.588077 514.269106 514.812731 515.268577 515.715045 516.004183 -100 
-100 -100 -100 -100 -100 -100 -100 -100 -100 -100 -100 -100 -100 -100 -100 -100 -100 -100 -100 -100 -100 -100 -100 -100 -100 -100 
-100 -100 -100 -100 -100 -100 -100 -100 -100 -100 -100 -100 -100 -100 -100 -100 -100 -100 -100 -100 -100 -100 -100 -100 -100 -100 
-100 -100 -100 -100 -100 -100 -100 -100 -100 -100 -100 -100 -100 -100 -100 -100 -100 -100 -100 -100 -100 -100 -100 -100 -100 -100 
-100 -100 504.726225 505.373728 506.295056 507.242131 508.197995 509.252886 510.258649 511.141148 511.989991 512.950704 513.877015 514.686222 515.467539 516.371723 517.235127 517.956593 518.606228 519.319454 519.948579 520.412827 520.800784 521.251428 521.559899 -100 
-100 -100 503.027431 504.027803 505.200849 506.192976 507.097989 508.309617 509.401993 510.216123 510.941747 512.033035 513.031752 513.756223 514.400246 515.450955 516.408738 517.068117 517.596824 518.440530 519.141516 519.523578 519.787321 520.423899 520.887270 -100 
-100 -100 499.499368 501.513263 503.246277 504.238830 504.819861 506.536348 507.860204 508.471666 508.736299 510.306467 511.515692 511.996758 512.127341 513.707970 514.926462 515.394310 515.462479 516.785491 517.695971 517.835650 517.599446 518.843288 519.695897 -100 
-100 -100 494.563720 498.632092 501.098967 501.951256 501.491743 504.446902 506.156523 506.434052 505.477948 508.307223 509.877355 509.953776 508.720090 511.684478 513.329413 513.460672 512.292604 514.880487 516.155643 515.891112 514.279005 517.000373 518.419800 -100 
-100 -100 495.513020 497.815986 499.863012 501.063326 501.792503 503.721071 505.211616 505.886735 506.171898 507.832349 509.098983 509.554947 509.648565 511.305289 512.593407 513.058566 513.110464 514.519451 515.508323 515.661678 515.434821 516.793645 517.748787 -100 
-100 -100 494.816556 496.625170 498.538101 499.898459 500.986244 502.712857 504.186511 505.073739 505.742556 507.103388 508.259250 508.870403 509.332993 510.640313 511.793934 512.395796 512.792652 513.905864 514.815802 515.175026 515.365429 516.333559 517.077977 -100 
-100 -100 491.816304 494.449443 496.753674 498.064371 498.826767 501.037605 502.765751 503.588521 503.956366 505.695350 506.998933 507.448351 507.520297 509.238742 510.572555 511.042262 511.085222 512.603659 513.710068 513.981701 513.873720 515.209223 516.148233 -100 
-100 -100 487.191944 492.073996 495.058676 496.087720 495.531565 499.165949 501.341089 501.874309 501.034986 504.043295 505.697985 505.754592 504.433979 507.569108 509.316732 509.442768 508.190960 511.047430 512.555563 512.520135 511.212156 513.817067 515.206657 -100 
-100 -100 489.753064 492.387500 494.695623 496.015170 496.803671 499.074992 500.873827 501.759732 502.182450 503.975637 505.324579 505.805689 505.902411 507.651401 509.012593 509.503356 509.570494 511.130834 512.286887 512.605785 512.534767 513.888591 514.835049 -100 
-100 -100 490.698075 492.504810 494.419587 495.783762 496.907540 498.775396 500.404913 501.418813 502.191436 503.665993 504.912964 505.578603 506.078193 507.454465 508.665760 509.301898 509.736100 510.944778 511.966983 512.433258 512.709954 513.707888 514.461963 -100 
-100 -100 489.361609 491.648373 493.689645 494.860020 495.576465 497.794979 499.560344 500.420463 500.832529 502.686552 504.094810 504.606092 504.705949 506.503715 507.890960 508.383255 508.444650 510.039516 511.229775 511.573554 511.518702 512.889340 513.844717 -100 
-100 -100 486.395735 490.428707 492.913724 493.695095 493.040984 496.587379 498.720862 499.220712 498.349238 501.501958 503.273095 503.377835 502.020370 505.285030 507.085473 507.207355 505.922377 508.865884 510.445896 510.460256 509.180505 511.823917 513.232455 -100 
-100 -100 488.993685 491.217665 493.172935 494.262363 494.918085 497.103661 498.854242 499.710913 500.132722 502.015323 503.460120 504.003415 504.119393 505.908099 507.270152 507.732302 507.771491 509.365152 510.562434 510.912349 510.862726 512.243037 513.205514 -100 
-100 -100 490.015356 491.662318 493.380533 494.569845 495.566188 497.376951 498.983315 499.989783 500.778403 502.318749 503.647790 504.386293 504.925193 506.273984 507.422824 507.984780 508.361670 509.579882 510.625126 511.103880 511.386750 512.411705 513.184967 -100 
-100 -100 488.862637 491.149537 493.108909 494.143205 494.723347 496.943378 498.727462 499.599619 500.027411 501.945977 503.437985 504.048385 504.229996 505.905956 507.145153 507.489712 507.422230 509.046462 510.263664 510.598063 510.512552 511.936683 512.926918 -100 
-100 -100 486.152222 490.361669 492.848787 493.502804 492.636685 496.292960 498.486772 499.002389 498.115886 501.347622 503.205508 503.448735 502.304924 505.268765 506.827033 506.720004 505.164325 508.241994 509.873208 509.848951 508.446846 511.223827 512.693100 -100 
-100 -100 489.555999 491.834012 493.772741 494.778331 495.326589 497.514550 499.275412 500.135204 500.552443 502.449474 503.920661 504.516161 504.675884 506.301077 507.480719 507.772322 507.664743 509.264199 510.466187 510.789395 510.693344 512.108853 513.093638 -100 
-100 -100 491.414927 493.047621 494.722720 495.851759 496.782296 498.519651 500.075873 501.064035 501.842307 503.331494 504.618219 505.342971 505.860554 507.087943 508.099250 508.545929 508.838243 510.009977 511.026608 511.482653 511.742055 512.749986 513.510869 -100 
-100 -100 491.129441 493.344969 495.226097 496.216095 496.773653 498.815159 500.475583 501.321604 501.768203 503.537099 504.912088 505.482777 505.656732 507.183557 508.290745 508.561243 508.460638 509.998144 511.157398 511.469883 511.371138 512.731385 513.673302 -100 
-100 -100 489.362665 493.397838 495.733572 496.350147 495.580682 498.844433 500.817655 501.321661 500.585489 503.479733 505.140984 505.360853 504.325432 507.026272 508.429899 508.295650 506.803688 509.708725 511.240141 511.197010 509.809419 512.447261 513.819318 -100 
-100 -100 493.732730 495.711021 497.345573 498.188533 498.643045 500.498957 502.010521 502.805986 503.234825 504.898059 506.190785 506.762328 506.960404 508.420319 509.482000 509.784822 509.725018 511.183903 512.266531 512.568126 512.461705 513.702240 514.537506 -100 
-100 -100 496.860399 497.822106 498.915536 499.810262 500.656235 501.927131 503.136625 504.084880 504.935754 506.119604 507.191038 507.972585 508.639424 509.635176 510.505611 511.079151 511.564349 512.470633 513.275451 513.763866 514.109054 514.769887 515.235223 -100 
-100 -100 498.335289 498.941662 499.788353 500.654299 501.565287 502.648588 503.735788 504.724329 505.678795 506.725912 507.717745 508.571111 509.365137 510.237824 511.046212 511.717694 512.351813 513.106054 513.808597 514.352291 514.803063 515.283739 515.601066 -100 
-100 -100 -100 -100 -100 -100 -100 -100 -100 -100 -100 -100 -100 -100 -100 -100 -100 -100 -100 -100 -100 -100 -100 -100 -100 -100 
-100 -100 -100 -100 -100 -100 -100 -100 -100 -100 -100 -100 -100 -100 -100 -100 -100 -100 -100 -100 -100 -100 -100 -100 -100 -100 
-100 -100 -100 -100 -100 -100 -100 -100 -100 -100 -100 -100 -100 -100 -100 -100 -100 -100 -100 -100 -100 -100 -100 -100 -100 -100 
-100 -100 504.106477 504.852933 505.853783 506.832146 507.793969 508.905511 509.947699 510.825804 511.649383 512.639765 513.574924 514.353915 515.093762 516.033107 516.920172 517.626852 518.244093 518.985915 519.626115 520.063264 520.413826 520.908183 521.253159 -100 
-100 -100 501.890618 503.256912 504.621344 505.615141 506.399614 507.806675 508.988684 509.742706 510.298447 511.560578 512.616822 513.241729 513.680871 514.928305 515.976514 516.568715 516.920081 517.938280 518.703171 518.990362 519.052952 519.907492 520.498006 -100 
-100 -100 496.038865 499.980604 502.333938 503.134492 502.654848 505.528390 507.186249 507.473062 506.544216 509.302204 510.815188 510.889215 509.675855 512.589419 514.201270 514.347163 513.206234 515.737538 516.966948 516.701446 515.100640 517.749952 519.111417 -100 
-100 -100 479.832441 495.398329 499.704441 499.603019 491.143090 502.214410 505.081348 504.139827 494.540647 506.001067 508.740812 507.405640 496.584081 509.123313 512.162077 511.091263 501.192925 512.514226 514.988839 513.291748 501.843904 514.472106 517.563559 -100 
-100 -100 491.784997 496.092875 498.807858 499.816929 499.464372 502.585957 504.431672 504.770874 503.836155 506.710426 508.291835 508.320109 507.037018 510.058191 511.759115 511.890664 510.709562 513.363247 514.696742 514.441224 512.831913 515.630439 517.118896 -100 
-100 -100 492.733533 495.310718 497.600151 498.923727 499.712039 501.845608 503.503724 504.264630 504.584890 506.293916 507.572004 507.987443 508.036313 509.746062 511.082247 511.546690 511.585598 513.080646 514.157272 514.372897 514.204982 515.587150 516.567048 -100 
-100 -100 487.552487 492.515749 495.573191 496.628281 496.070236 499.716903 501.885907 502.379140 501.490111 504.487470 506.120267 506.123903 504.751782 507.902020 509.664573 509.772965 508.494969 511.373510 512.897931 512.849368 511.523716 514.155300 515.572391 -100 
-100 -100 469.808199 488.264201 493.392672 493.223893 482.917541 496.428066 500.058738 499.373734 489.609064 501.542806 504.411028 502.979255 491.567331 504.778759 507.987888 506.808478 496.144465 508.466428 511.371402 510.149686 500.079827 511.557156 514.439641 -100 
-100 -100 485.504820 490.459061 493.506601 494.556017 494.012269 497.721871 499.965234 500.522368 499.686087 502.736169 504.409973 504.438179 503.084364 506.267984 508.061671 508.193356 506.942858 509.876165 511.466126 511.481066 510.204873 512.854528 514.276559 -100 
-100 -100 488.662197 491.204496 493.458567 494.742807 495.519631 497.823132 499.656220 500.545981 500.959193 502.786329 504.147714 504.595998 504.653718 506.452398 507.859381 508.357768 508.427561 510.058759 511.290256 511.657043 511.616903 513.013074 513.989558 -100 
-100 -100 485.781518 489.956958 492.579282 493.435439 492.823649 496.454444 498.655970 499.178725 498.297316 501.431093 503.152512 503.172156 501.743780 505.043487 506.890145 507.023211 505.740665 508.745089 510.384903 510.429175 509.165256 511.842825 513.278214 -100 
-100 -100 472.266029 487.250691 491.399279 490.898195 480.614830 493.876128 497.435484 496.677533 486.613448 498.939914 501.925552 500.438115 488.488032 502.311990 505.657367 504.455250 493.533584 506.185502 509.211718 508.047326 497.956432 509.536833 512.451011 -100 
-100 -100 485.444233 489.545378 492.071520 492.839369 492.161910 495.759989 497.947687 498.467163 497.594734 500.758219 502.516736 502.568501 501.154962 504.438124 506.249811 506.341934 505.028537 508.034367 509.684569 509.735483 508.476320 511.168596 512.615019 -100 
-100 -100 488.094192 490.420362 492.441481 493.527677 494.158319 496.412370 498.227313 499.108315 499.529913 501.432314 502.881530 503.408348 503.511568 505.258062 506.574963 506.966314 506.943613 508.606122 509.874831 510.252373 510.207595 511.651931 512.661132 -100 
-100 -100 485.078769 489.385937 491.964130 492.661984 491.821547 495.547534 497.798107 498.328353 497.434457 500.678076 502.524096 502.714081 501.520157 504.526760 506.126961 506.018342 504.455324 507.607904 509.314417 509.327108 507.945416 510.774391 512.284429 -100 
-100 -100 470.953893 486.963637 491.255567 490.548654 479.384407 493.433757 497.159839 496.396736 486.102220 498.752189 501.921094 500.788020 490.138675 502.556025 505.405906 503.746237 491.633783 505.291299 508.500345 507.210743 496.367751 508.721895 511.812298 -100 
-100 -100 485.769059 490.073985 492.639131 493.315069 492.447132 496.139464 498.364665 498.883140 497.982685 501.207525 503.040152 503.226891 502.019702 504.963375 506.487451 506.310853 504.695562 507.815820 509.499870 509.493442 508.095353 510.917070 512.424184 -100 
-100 -100 489.472234 491.809576 493.809410 494.854416 495.435231 497.605713 499.363426 500.231397 500.662306 502.508581 503.930303 504.481598 504.610106 506.180764 507.309355 507.546604 507.407853 509.013224 510.239758 510.574943 510.487945 511.925198 512.931241 -100 
-100 -100 487.460180 491.665041 494.173544 494.890405 494.188028 497.577438 499.652816 500.192656 499.465312 502.418806 504.118107 504.317476 503.244238 505.969778 507.378948 507.193234 505.651603 508.622617 510.222270 510.192844 508.810590 511.544004 512.998937 -100 
-100 -100 474.581863 490.182643 494.311144 493.757869 483.811493 496.345268 499.676798 499.045459 489.964986 501.215462 504.039594 503.014120 493.323433 504.627692 507.179362 505.552521 494.027055 506.951158 509.942222 508.628908 498.011172 509.988027 512.941850 -100 
-100 -100 490.297661 494.198756 496.421552 496.995971 496.214545 499.380387 501.283304 501.782531 501.063732 503.883797 505.488719 505.708818 504.692727 507.325914 508.678514 508.546771 507.078720 509.933458 511.429608 511.394966 510.025655 512.601790 513.922584 -100 
-100 -100 495.745991 497.063780 498.329348 499.197122 499.886648 501.367866 502.676148 503.569618 504.257955 505.611109 506.746355 507.443872 507.922144 509.076574 509.995831 510.460293 510.729980 511.843584 512.746207 513.169774 513.341601 514.218186 514.808711 -100 
-100 -100 497.729226 498.426485 499.339156 500.220161 501.121786 502.257296 503.378681 504.361635 505.291328 506.368833 507.372726 508.200139 508.951917 509.842735 510.652442 511.288573 511.878687 512.671547 513.402777 513.937779 514.366704 514.898005 515.254696 -100 
-100 -100 -100 -100 -100 -100 -100 -100 -100 -100 -100 -100 -100 -100 -100 -100 -100 -100 -100 -100 -100 -100 -100 -100 -100 -100 
-100 -100 -100 -100 -100 -100 -100 -100 -100 -100 -100 -100 -100 -100 -100 -100 -100 -100 -100 -100 -100 -100 -100 -100 -100 -100 
-100 -100 -100 -100 -100 -100 -100 -100 -100 -100 -100 -100 -100 -100 -100 -100 -100 -100 -100 -100 -100 -100 -100 -100 -100 -100 
-100 -100 503.922525 504.646495 505.653087 506.658426 507.655777 508.763378 509.808643 510.702761 511.549145 512.519536 513.443152 514.227681 514.986088 515.903432 516.781804 517.497591 518.134159 518.855148 519.485125 519.930402 520.302559 520.775895 521.110134 -100 
-100 -100 501.981817 503.131076 504.440373 505.496772 506.430347 507.722783 508.871828 509.684591 510.383853 511.505057 512.508866 513.184502 513.774480 514.866812 515.860478 516.502370 516.994741 517.871181 518.586502 518.930154 519.151387 519.846372 520.367461 -100 
-100 -100 497.941977 500.293451 502.273478 503.327329 503.879882 505.758337 507.181545 507.754482 507.916466 509.587004 510.829085 511.202951 511.185624 512.897677 514.205345 514.620926 514.576411 516.012253 516.975594 517.026558 516.660755 518.066915 519.054429 -100 
-100 -100 492.403189 497.091536 499.930111 500.819380 500.206884 503.467886 505.334453 505.519420 504.317204 507.386697 509.036232 508.930879 507.380657 510.642663 512.447706 512.474685 511.049139 513.901690 515.288489 514.869670 512.964686 516.029157 517.679011 -100 
-100 -100 493.691188 496.375526 498.707864 499.982164 500.684804 502.794383 504.398527 505.032409 505.206705 506.975414 508.277496 508.613600 508.546250 510.346105 511.734636 512.145347 512.082000 513.625080 514.688538 514.761641 514.408974 515.948726 517.053930 -100 
-100 -100 493.137718 495.230527 497.382454 498.825615 499.926584 501.791820 503.362849 504.233665 504.841577 506.265274 507.440329 507.963716 508.324575 509.717439 510.942404 511.512042 511.848460 513.057136 514.038723 514.369582 514.509690 515.592010 516.439666 -100 
-100 -100 489.830225 492.880356 495.483950 496.853058 497.564160 499.980592 501.842508 502.626253 502.878372 504.736684 506.085343 506.415333 506.321818 508.189268 509.625912 510.037317 509.965623 511.652543 512.881212 513.126033 512.934888 514.436779 515.507856 -100 
-100 -100 484.688414 490.276873 493.666545 494.702588 493.934855 497.936006 500.309645 500.753293 499.654253 502.924305 504.672640 504.541583 502.888524 506.337448 508.253128 508.267124 506.752395 509.941736 511.647140 511.551960 510.035632 512.951045 514.540275 -100 
-100 -100 487.783440 490.823125 493.413722 494.775197 495.501158 497.975947 499.910058 500.757847 501.063469 502.971943 504.358854 504.712098 504.637441 506.536136 508.003891 508.441246 508.402053 510.146322 511.444625 511.757159 511.617787 513.141503 514.218790 -100 
-100 -100 489.055736 491.118516 493.233667 494.642695 495.753141 497.759856 499.494374 500.495457 501.204180 502.734098 503.985430 504.543249 504.925697 506.391335 507.683234 508.295594 508.683687 510.022021 511.160938 511.645413 511.905687 513.021157 513.872796 -100 
-100 -100 487.592388 490.209160 492.470530 493.648599 494.287692 496.702300 498.603631 499.430858 499.726069 501.680336 503.101376 503.455660 503.361442 505.316261 506.821780 507.267423 507.226453 509.014827 510.356679 510.701053 510.582687 512.128447 513.217702 -100 
-100 -100 484.254786 488.839793 491.617316 492.347004 491.457138 495.356313 497.688728 498.107183 496.975990 500.367451 502.191873 502.059907 500.326439 503.921347 505.908285 505.926143 504.381848 507.678615 509.476115 509.446369 507.968881 510.933644 512.547387 -100 
-100 -100 487.252634 489.799195 491.965480 493.055015 493.628535 496.008823 497.895817 498.720546 499.026042 501.008592 502.464954 502.849194 502.766763 504.703769 506.172266 506.575391 506.503738 508.290674 509.642092 509.994103 509.882634 511.442855 512.543213 -100 
-100 -100 488.443025 490.324568 492.219741 493.435509 494.406911 496.354691 498.068069 499.064034 499.789691 501.385678 502.717952 503.346184 503.760576 505.179007 506.381159 506.889653 507.199187 508.549801 509.719570 510.218899 510.486789 511.641686 512.523088 -100 
-100 -100 487.031778 489.672785 491.867382 492.909202 493.404502 495.828592 497.753377 498.591092 498.901996 500.939213 502.470698 502.954138 502.958338 504.749025 506.046644 506.282796 506.065501 507.888446 509.266620 509.596262 509.438205 511.058664 512.201290 -100 
-100 -100 483.866008 488.688116 491.508061 492.119241 491.005521 495.035663 497.437020 497.866489 496.716399 500.220188 502.178178 502.241269 500.767268 503.992246 505.650867 505.352011 503.460490 506.908703 508.769738 508.686113 507.060157 510.193098 511.894318 -100 
-100 -100 487.728127 490.366522 492.549177 493.570287 494.038200 496.429300 498.328185 499.152767 499.456019 501.478342 503.000177 503.481432 503.469504 505.198766 506.417870 506.581696 506.308025 508.093643 509.445050 509.752498 509.576823 511.188870 512.328312 -100 
-100 -100 489.848811 491.731545 493.603614 494.777421 495.693495 497.563714 499.219513 500.195343 500.917379 502.475124 503.789825 504.436206 504.846970 506.115967 507.135366 507.485163 507.674934 508.954322 510.072032 510.523987 510.751196 511.892180 512.768749 -100 
-100 -100 489.405189 491.972409 494.097869 495.118854 495.613428 497.836520 499.617612 500.429573 500.773710 502.657620 504.083753 504.557355 504.578297 506.192151 507.322493 507.461347 507.193236 508.890142 510.168815 510.441515 510.248038 511.799827 512.896437 -100 
-100 -100 487.292350 491.916896 494.580820 495.182729 494.206015 497.792868 499.938546 500.361320 499.392708 502.531644 504.292234 504.367215 503.045312 505.967516 507.438458 507.106885 505.282590 508.503925 510.209809 510.066501 508.430749 511.411955 513.012430 -100 
-100 -100 492.240833 494.532955 496.380020 497.245823 497.637378 499.654508 501.269608 502.031104 502.364334 504.134037 505.475214 505.963284 506.024488 507.566283 508.649145 508.833566 508.617808 510.217107 511.397995 511.653706 511.451098 512.862403 513.834075 -100 
-100 -100 495.852724 496.947148 498.152315 499.084739 499.936491 501.278585 502.540486 503.485864 504.311886 505.529606 506.614839 507.357593 507.969214 508.976908 509.841298 510.358308 510.786050 511.738594 512.586528 513.066755 513.393766 514.125087 514.652921 -100 
-100 -100 497.552970 498.223682 499.136480 500.039759 500.973899 502.097957 503.217176 504.213172 505.164178 506.222760 507.216108 508.047912 508.813431 509.678197 510.472895 511.113436 511.723009 512.494065 513.218608 513.767288 514.222701 514.738941 515.088036 -100 
-100 -100 -100 -100 -100 -100 -100 -100 -100 -100 -100 -100 -100 -100 -100 -100 -100 -100 -100 -100 -100 -100 -100 -100 -100 -100 
-100 -100 -100 -100 -100 -100 -100 -100 -100 -100 -100 -100 -100 -100 -100 -100 -100 -100 -100 -100 -100 -100 -100 -100 -100 -100 
-100 -100 -100 -100 -100 -100 -100 -100 -100 -100 -100 -100 -100 -100 -100 -100 -100 -100 -100 -100 -100 -100 -100 -100 -100 -100 
-100 -100 -100 -100 -100 -100 -100 -100 -100 -100 -100 -100 -100 -100 -100 -100 -100 -100 -100 -100 -100 -100 -100 -100 -100 -100 
-100 -100 -100 -100 -100 -100 -100 -100 -100 -100 -100 -100 -100 -100 -100 -100 -100 -100 -100 -100 -100 -100 -100 -100 -100 -100 
-100 -100 -100 -100 -100 -100 -100 -100 -100 -100 -100 -100 -100 -100 -100 -100 -100 -100 -100 -100 -100 -100 -100 -100 -100 -100 
-100 -100 -100 -100 -100 -100 -100 -100 -100 -100 -100 -100 -100 -100 -100 -100 -100 -100 -100 -100 -100 -100 -100 -100 -100 -100 
-100 -100 -100 -100 -100 -100 -100 -100 -100 -100 -100 -100 -100 -100 -100 -100 -100 -100 -100 -100 -100 -100 -100 -100 -100 -100 
-100 -100 -100 -100 -100 -100 -100 -100 -100 -100 -100 -100 -100 -100 -100 -100 -100 -100 -100 -100 -100 -100 -100 -100 -100 -100 
-100 -100 -100 -100 -100 -100 -100 -100 -100 -100 -100 -100 -100 -100 -100 -100 -100 -100 -100 -100 -100 -100 -100 -100 -100 -100 
-100 -100 -100 -100 -100 -100 -100 -100 -100 -100 -100 -100 -100 -100 -100 -100 -100 -100 -100 -100 -100 -100 -100 -100 -100 -100 
-100 -100 -100 -100 -100 -100 -100 -100 -100 -100 -100 -100 -100 -100 -100 -100 -100 -100 -100 -100 -100 -100 -100 -100 -100 -100 
-100 -100 -100 -100 -100 -100 -100 -100 -100 -100 -100 -100 -100 -100 -100 -100 -100 -100 -100 -100 -100 -100 -100 -100 -100 -100 
-100 -100 -100 -100 -100 -100 -100 -100 -100 -100 -100 -100 -100 -100 -100 -100 -100 -100 -100 -100 -100 -100 -100 -100 -100 -100 
-100 -100 -100 -100 -100 -100 -100 -100 -100 -100 -100 -100 -100 -100 -100 -100 -100 -100 -100 -100 -100 -100 -100 -100 -100 -100 
-100 -100 -100 -100 -100 -100 -100 -100 -100 -100 -100 -100 -100 -100 -100 -100 -100 -100 -100 -100 -100 -100 -100 -100 -100 -100 
-100 -100 -100 -100 -100 -100 -100 -100 -100 -100 -100 -100 -100 -100 -100 -100 -100 -100 -100 -100 -100 -100 -100 -100 -100 -100 
-100 -100 -100 -100 -100 -100 -100 -100 -100 -100 -100 -100 -100 -100 -100 -100 -100 -100 -100 -100 -100 -100 -100 -100 -100 -100 
-100 -100 -100 -100 -100 -100 -100 -100 -100 -100 -100 -100 -100 -100 -100 -100 -100 -100 -100 -100 -100 -100 -100 -100 -100 -100 
-100 -100 -100 -100 -100 -100 -100 -100 -100 -100 -100 -100 -100 -100 -100 -100 -100 -100 -100 -100 -100 -100 -100 -100 -100 -100 
-100 -100 -100 -100 -100 -100 -100 -100 -100 -100 -100 -100 -100 -100 -100 -100 -100 -100 -100 -100 -100 -100 -100 -100 -100 -100 
-100 -100 -100 -100 -100 -100 -100 -100 -100 -100 -100 -100 -100 -100 -100 -100 -100 -100 -100 -100 -100 -100 -100 -100 -100 -100 
-100 -100 -100 -100 -100 -100 -100 -100 -100 -100 -100 -100 -100 -100 -100 -100 -100 -100 -100 -100 -100 -100 -100 -100 -100 -100 
-100 -100 -100 -100 -100 -100 -100 -100 -100 -100 -100 -100 -100 -100 -100 -100 -100 -100 -100 -100 -100 -100 -100 -100 -100 -100 
-100 -100 -100 -100 -100 -100 -100 -100 -100 -100 -100 -100 -100 -100 -100 -100 -100 -100 -100 -100 -100 -100 -100 -100 -100 -100 
-100 -100 -100 -100 -100 -100 -100 -100 -100 -100 -100 -100 -100 -100 -100 -100 -100 -100 -100 -100 -100 -100 -100 -100 -100 -100 
-100 -100 -100 -100 -100 -100 -100 -100 -100 -100 -100 -100 -100 -100 -100 -100 -100 -100 -100 -100 -100 -100 -100 -100 -100 -100 
