# Supplementary material for: A computational model of spatio-temporal cardiac intracellular calcium handling with realistic structure and spatial flux distribution from sarcoplasmic reticulum and t-tubule reconstructions
Source: PLoS Comput Biol. 2017 Aug 31;13(8):e1005714. doi: 10.1371/journal.pcbi.1005714 (PMC5597258; doi:10.1371/journal.pcbi.1005714)
Supplement: S1 Code — Code provided in C/C++ and includes the structural datasets used in this study. Documentation is provided on use of and updating the code. Updates may also be available on Michael Colman’s website, http://www.physicsoftheheart.com and github repository: https://github.com/michaelcolman/CODE---PLOS-Comp-Biol-2017-Model-SR. (ZIP) [file pcbi.1005714.s001.zip › PLOS_SR_Clean/Spatial_diff_out/CaSR_output_0070.vtk]

# vtk DataFile Version 3.0
vtk output
ASCII
DATASET STRUCTURED_POINTS
DIMENSIONS 26 26 52
SPACING 1 1 1
ORIGIN 0 0 0
POINT_DATA 35152
SCALARS ImageFile float 1
LOOKUP_TABLE default
-100 -100 -100 -100 -100 -100 -100 -100 -100 -100 -100 -100 -100 -100 -100 -100 -100 -100 -100 -100 -100 -100 -100 -100 -100 -100 
-100 -100 -100 -100 -100 -100 -100 -100 -100 -100 -100 -100 -100 -100 -100 -100 -100 -100 -100 -100 -100 -100 -100 -100 -100 -100 
-100 -100 -100 -100 -100 -100 -100 -100 -100 -100 -100 -100 -100 -100 -100 -100 -100 -100 -100 -100 -100 -100 -100 -100 -100 -100 
-100 -100 -100 -100 -100 -100 -100 -100 -100 -100 -100 -100 -100 -100 -100 -100 -100 -100 -100 -100 -100 -100 -100 -100 -100 -100 
-100 -100 -100 -100 -100 -100 -100 -100 -100 -100 -100 -100 -100 -100 -100 -100 -100 -100 -100 -100 -100 -100 -100 -100 -100 -100 
-100 -100 -100 -100 -100 -100 -100 -100 -100 -100 -100 -100 -100 -100 -100 -100 -100 -100 -100 -100 -100 -100 -100 -100 -100 -100 
-100 -100 -100 -100 -100 -100 -100 -100 -100 -100 -100 -100 -100 -100 -100 -100 -100 -100 -100 -100 -100 -100 -100 -100 -100 -100 
-100 -100 -100 -100 -100 -100 -100 -100 -100 -100 -100 -100 -100 -100 -100 -100 -100 -100 -100 -100 -100 -100 -100 -100 -100 -100 
-100 -100 -100 -100 -100 -100 -100 -100 -100 -100 -100 -100 -100 -100 -100 -100 -100 -100 -100 -100 -100 -100 -100 -100 -100 -100 
-100 -100 -100 -100 -100 -100 -100 -100 -100 -100 -100 -100 -100 -100 -100 -100 -100 -100 -100 -100 -100 -100 -100 -100 -100 -100 
-100 -100 -100 -100 -100 -100 -100 -100 -100 -100 -100 -100 -100 -100 -100 -100 -100 -100 -100 -100 -100 -100 -100 -100 -100 -100 
-100 -100 -100 -100 -100 -100 -100 -100 -100 -100 -100 -100 -100 -100 -100 -100 -100 -100 -100 -100 -100 -100 -100 -100 -100 -100 
-100 -100 -100 -100 -100 -100 -100 -100 -100 -100 -100 -100 -100 -100 -100 -100 -100 -100 -100 -100 -100 -100 -100 -100 -100 -100 
-100 -100 -100 -100 -100 -100 -100 -100 -100 -100 -100 -100 -100 -100 -100 -100 -100 -100 -100 -100 -100 -100 -100 -100 -100 -100 
-100 -100 -100 -100 -100 -100 -100 -100 -100 -100 -100 -100 -100 -100 -100 -100 -100 -100 -100 -100 -100 -100 -100 -100 -100 -100 
-100 -100 -100 -100 -100 -100 -100 -100 -100 -100 -100 -100 -100 -100 -100 -100 -100 -100 -100 -100 -100 -100 -100 -100 -100 -100 
-100 -100 -100 -100 -100 -100 -100 -100 -100 -100 -100 -100 -100 -100 -100 -100 -100 -100 -100 -100 -100 -100 -100 -100 -100 -100 
-100 -100 -100 -100 -100 -100 -100 -100 -100 -100 -100 -100 -100 -100 -100 -100 -100 -100 -100 -100 -100 -100 -100 -100 -100 -100 
-100 -100 -100 -100 -100 -100 -100 -100 -100 -100 -100 -100 -100 -100 -100 -100 -100 -100 -100 -100 -100 -100 -100 -100 -100 -100 
-100 -100 -100 -100 -100 -100 -100 -100 -100 -100 -100 -100 -100 -100 -100 -100 -100 -100 -100 -100 -100 -100 -100 -100 -100 -100 
-100 -100 -100 -100 -100 -100 -100 -100 -100 -100 -100 -100 -100 -100 -100 -100 -100 -100 -100 -100 -100 -100 -100 -100 -100 -100 
-100 -100 -100 -100 -100 -100 -100 -100 -100 -100 -100 -100 -100 -100 -100 -100 -100 -100 -100 -100 -100 -100 -100 -100 -100 -100 
-100 -100 -100 -100 -100 -100 -100 -100 -100 -100 -100 -100 -100 -100 -100 -100 -100 -100 -100 -100 -100 -100 -100 -100 -100 -100 
-100 -100 -100 -100 -100 -100 -100 -100 -100 -100 -100 -100 -100 -100 -100 -100 -100 -100 -100 -100 -100 -100 -100 -100 -100 -100 
-100 -100 -100 -100 -100 -100 -100 -100 -100 -100 -100 -100 -100 -100 -100 -100 -100 -100 -100 -100 -100 -100 -100 -100 -100 -100 
-100 -100 -100 -100 -100 -100 -100 -100 -100 -100 -100 -100 -100 -100 -100 -100 -100 -100 -100 -100 -100 -100 -100 -100 -100 -100 
-100 -100 -100 -100 -100 -100 -100 -100 -100 -100 -100 -100 -100 -100 -100 -100 -100 -100 -100 -100 -100 -100 -100 -100 -100 -100 
-100 -100 -100 -100 -100 -100 -100 -100 -100 -100 -100 -100 -100 -100 -100 -100 -100 -100 -100 -100 -100 -100 -100 -100 -100 -100 
-100 -100 -100 -100 -100 -100 -100 -100 -100 -100 -100 -100 -100 -100 -100 -100 -100 -100 -100 -100 -100 -100 -100 -100 -100 -100 
-100 -100 -100 -100 -100 -100 -100 -100 -100 -100 -100 -100 -100 -100 -100 -100 -100 -100 -100 -100 -100 -100 -100 -100 -100 -100 
-100 -100 -100 -100 -100 -100 -100 -100 -100 -100 -100 -100 -100 -100 -100 -100 -100 -100 -100 -100 -100 -100 -100 -100 -100 -100 
-100 -100 -100 -100 -100 -100 -100 -100 -100 -100 -100 -100 -100 -100 -100 -100 -100 -100 -100 -100 -100 -100 -100 -100 -100 -100 
-100 -100 -100 -100 -100 -100 -100 -100 -100 -100 -100 -100 -100 -100 -100 -100 -100 -100 -100 -100 -100 -100 -100 -100 -100 -100 
-100 -100 -100 -100 -100 -100 -100 -100 -100 -100 -100 -100 -100 -100 -100 -100 -100 -100 -100 -100 -100 -100 -100 -100 -100 -100 
-100 -100 -100 -100 -100 -100 -100 -100 -100 -100 -100 -100 -100 -100 -100 -100 -100 -100 -100 -100 -100 -100 -100 -100 -100 -100 
-100 -100 -100 -100 -100 -100 -100 -100 -100 -100 -100 -100 -100 -100 -100 -100 -100 -100 -100 -100 -100 -100 -100 -100 -100 -100 
-100 -100 -100 -100 -100 -100 -100 -100 -100 -100 -100 -100 -100 -100 -100 -100 -100 -100 -100 -100 -100 -100 -100 -100 -100 -100 
-100 -100 -100 -100 -100 -100 -100 -100 -100 -100 -100 -100 -100 -100 -100 -100 -100 -100 -100 -100 -100 -100 -100 -100 -100 -100 
-100 -100 -100 -100 -100 -100 -100 -100 -100 -100 -100 -100 -100 -100 -100 -100 -100 -100 -100 -100 -100 -100 -100 -100 -100 -100 
-100 -100 -100 -100 -100 -100 -100 -100 -100 -100 -100 -100 -100 -100 -100 -100 -100 -100 -100 -100 -100 -100 -100 -100 -100 -100 
-100 -100 -100 -100 -100 -100 -100 -100 -100 -100 -100 -100 -100 -100 -100 -100 -100 -100 -100 -100 -100 -100 -100 -100 -100 -100 
-100 -100 -100 -100 -100 -100 -100 -100 -100 -100 -100 -100 -100 -100 -100 -100 -100 -100 -100 -100 -100 -100 -100 -100 -100 -100 
-100 -100 -100 -100 -100 -100 -100 -100 -100 -100 -100 -100 -100 -100 -100 -100 -100 -100 -100 -100 -100 -100 -100 -100 -100 -100 
-100 -100 -100 -100 -100 -100 -100 -100 -100 -100 -100 -100 -100 -100 -100 -100 -100 -100 -100 -100 -100 -100 -100 -100 -100 -100 
-100 -100 -100 -100 -100 -100 -100 -100 -100 -100 -100 -100 -100 -100 -100 -100 -100 -100 -100 -100 -100 -100 -100 -100 -100 -100 
-100 -100 -100 -100 -100 -100 -100 -100 -100 -100 -100 -100 -100 -100 -100 -100 -100 -100 -100 -100 -100 -100 -100 -100 -100 -100 
-100 -100 -100 -100 -100 -100 -100 -100 -100 -100 -100 -100 -100 -100 -100 -100 -100 -100 -100 -100 -100 -100 -100 -100 -100 -100 
-100 -100 -100 -100 -100 -100 -100 -100 -100 -100 -100 -100 -100 -100 -100 -100 -100 -100 -100 -100 -100 -100 -100 -100 -100 -100 
-100 -100 -100 -100 -100 -100 -100 -100 -100 -100 -100 -100 -100 -100 -100 -100 -100 -100 -100 -100 -100 -100 -100 -100 -100 -100 
-100 -100 -100 -100 -100 -100 -100 -100 -100 -100 -100 -100 -100 -100 -100 -100 -100 -100 -100 -100 -100 -100 -100 -100 -100 -100 
-100 -100 -100 -100 -100 -100 -100 -100 -100 -100 -100 -100 -100 -100 -100 -100 -100 -100 -100 -100 -100 -100 -100 -100 -100 -100 
-100 -100 -100 -100 -100 -100 -100 -100 -100 -100 -100 -100 -100 -100 -100 -100 -100 -100 -100 -100 -100 -100 -100 -100 -100 -100 
-100 -100 -100 -100 -100 -100 -100 -100 -100 -100 -100 -100 -100 -100 -100 -100 -100 -100 -100 -100 -100 -100 -100 -100 -100 -100 
-100 -100 -100 -100 -100 -100 -100 -100 -100 -100 -100 -100 -100 -100 -100 -100 -100 -100 -100 -100 -100 -100 -100 -100 -100 -100 
-100 -100 519.168494 519.469539 519.961842 520.560051 521.245536 522.016176 522.825805 523.650746 524.506542 525.408472 526.320316 527.226652 528.151597 529.110715 530.050604 530.929378 531.744002 532.496478 533.149646 533.686400 534.121952 534.461936 534.653033 -100 
-100 -100 518.501720 518.874641 519.441511 520.080764 520.787828 521.595605 522.428769 523.246487 524.087030 525.004463 525.926636 526.816682 527.723364 528.706404 529.672977 530.554252 531.363201 532.135951 532.806165 533.339355 533.771549 534.144102 534.367157 -100 
-100 -100 517.305993 517.809677 518.498423 519.193700 519.923746 520.801960 521.680269 522.484098 523.292451 524.246582 525.189234 526.044886 526.909203 527.941904 528.956839 529.837805 530.629907 531.446335 532.149917 532.673387 533.091475 533.527364 533.808489 -100 
-100 -100 515.950247 516.578854 517.373466 518.114528 518.859929 519.819872 520.753183 521.553813 522.331390 523.331726 524.294536 525.114403 525.926772 527.012021 528.069374 528.945738 529.715048 530.583807 531.325773 531.844616 532.245629 532.750499 533.086596 -100 
-100 -100 514.933000 515.519450 516.314742 517.099919 517.911465 518.886659 519.850692 520.704573 521.537603 522.512816 523.457526 524.288949 525.130255 526.173650 527.208574 528.097245 528.900676 529.758388 530.509923 531.067972 531.521514 532.014572 532.342265 -100 
-100 -100 513.910283 514.465891 515.250024 516.052615 516.901778 517.906176 518.913495 519.822706 520.701831 521.667892 522.597673 523.429213 524.277133 525.291053 526.303185 527.189308 528.006328 528.867698 529.637459 530.230047 530.721065 531.217215 531.543770 -100 
-100 -100 512.736779 513.337565 514.147070 514.941531 515.782040 516.847658 517.916952 518.856808 519.744180 520.735825 521.669123 522.470959 523.280565 524.308781 525.325741 526.187168 526.978292 527.877174 528.684282 529.286367 529.777132 530.318183 530.679907 -100 
-100 -100 511.652804 512.323870 513.167002 513.943648 514.749375 515.877064 516.994480 517.939898 518.810072 519.844213 520.795625 521.568502 522.326679 523.391237 524.421939 525.251522 525.996705 526.942283 527.784371 528.380996 528.848567 529.446239 529.848925 -100 
-100 -100 511.096079 511.695649 512.505263 513.303091 514.151660 515.230262 516.313765 517.267349 518.171689 519.187312 520.144008 520.959649 521.768818 522.782249 523.774367 524.609148 525.383587 526.284159 527.104947 527.724444 528.234004 528.794742 529.169585 -100 
-100 -100 510.656322 511.211015 511.998554 512.811415 513.680037 514.714046 515.750814 516.685013 517.595340 518.611722 519.591401 520.452251 521.299628 522.282650 523.241974 524.069950 524.849689 525.716266 526.515167 527.141632 527.668836 528.206894 528.562384 -100 
-100 -100 510.114055 510.705826 511.517934 512.329679 513.179326 514.208752 515.220741 516.107076 516.979353 518.034460 519.058743 519.935240 520.775134 521.770566 522.722612 523.515969 524.255249 525.125831 525.924761 526.530468 527.033702 527.595197 527.972062 -100 
-100 -100 509.626415 510.285187 511.135370 511.939886 512.755886 513.807130 514.814510 515.655969 516.475860 517.583261 518.649137 519.521288 520.326352 521.349428 522.300356 523.047774 523.724679 524.616072 525.422400 525.998292 526.457551 527.059330 527.467251 -100 
-100 -100 509.555675 510.156354 510.983672 511.810365 512.664799 513.681848 514.670989 515.536009 516.400555 517.467798 518.514347 519.407721 520.245134 521.211616 522.115303 522.853228 523.542136 524.375394 525.148412 525.735538 526.224792 526.776135 527.147550 -100 
-100 -100 509.520888 510.093754 510.913395 511.759886 512.642001 513.650777 514.640284 515.530420 516.425354 517.471049 518.501026 519.400453 520.245330 521.167565 522.025747 522.738941 523.415894 524.209852 524.959846 525.551500 526.052393 526.570503 526.914887 -100 
-100 -100 509.344184 509.970379 510.829301 511.683275 512.560791 513.602585 514.616849 515.506023 516.388710 517.458662 518.499951 519.380438 520.190287 521.106875 521.940782 522.598182 523.215322 524.011493 524.763370 525.333335 525.805103 526.335958 526.693957 -100 
-100 -100 509.225769 509.928203 510.831444 511.681606 512.535334 513.626517 514.673775 515.554990 516.407867 517.523503 518.586419 519.441768 520.200648 521.132818 521.955011 522.552558 523.089806 523.900206 524.649670 525.177102 525.592320 526.149542 526.530421 -100 
-100 -100 509.567205 510.198888 511.064829 511.927126 512.818732 513.884905 514.931933 515.855832 516.764925 517.844870 518.884927 519.756804 520.545997 521.423970 522.207347 522.807964 523.360623 524.081897 524.756037 525.255226 525.670143 526.162058 526.500382 -100 
-100 -100 509.948120 510.530889 511.360227 512.216509 513.119679 514.172807 515.225807 516.186028 517.134749 518.196616 519.222142 520.107290 520.915342 521.759837 522.516988 523.120340 523.673108 524.317143 524.910114 525.359708 525.747048 526.187426 526.492177 -100 
-100 -100 510.159421 510.769069 511.596544 512.419014 513.285494 514.354467 515.427943 516.394107 517.339180 518.420340 519.455857 520.335090 521.128735 521.977571 522.730836 523.313671 523.828971 524.438860 524.976494 525.352971 525.674130 526.109378 526.420247 -100 
-100 -100 510.391451 511.038476 511.852377 512.615864 513.412962 514.497638 515.581963 516.533953 517.450473 518.561842 519.610577 520.475041 521.239076 522.108531 522.865928 523.423028 523.890002 524.494008 524.998786 525.309104 525.554641 526.001794 526.324304 -100 
-100 -100 511.042732 511.551706 512.246651 512.961915 513.751799 514.754030 515.786406 516.747693 517.698260 518.760972 519.775178 520.652179 521.448015 522.276944 523.008509 523.582827 524.078404 524.625017 525.084728 525.398281 525.662246 526.025298 526.281130 -100 
-100 -100 511.646331 512.011320 512.572784 513.233568 514.008668 514.933918 515.910499 516.877808 517.854528 518.873166 519.850947 520.739913 521.563322 522.358832 523.066447 523.661677 524.186978 524.692566 525.120158 525.450080 525.734190 526.021767 526.206803 -100 
-100 -100 511.934203 512.219654 512.701367 513.325663 514.086951 514.973589 515.920346 516.888803 517.875910 518.874004 519.832956 520.727239 521.563029 522.343968 523.039634 523.645044 524.184034 524.672217 525.084798 525.422725 525.713686 525.963630 526.110687 -100 
-100 -100 -100 -100 -100 -100 -100 -100 -100 -100 -100 -100 -100 -100 -100 -100 -100 -100 -100 -100 -100 -100 -100 -100 -100 -100 
-100 -100 -100 -100 -100 -100 -100 -100 -100 -100 -100 -100 -100 -100 -100 -100 -100 -100 -100 -100 -100 -100 -100 -100 -100 -100 
-100 -100 -100 -100 -100 -100 -100 -100 -100 -100 -100 -100 -100 -100 -100 -100 -100 -100 -100 -100 -100 -100 -100 -100 -100 -100 
-100 -100 518.465191 518.837772 519.403811 520.041342 520.745345 521.548787 522.377316 523.191550 524.031026 524.950281 525.876539 526.771595 527.682723 528.668449 529.635200 530.513682 531.316707 532.080819 532.740890 533.264141 533.688158 534.055144 534.275400 -100 
-100 -100 517.542328 518.059222 518.745448 519.420071 520.123263 520.992543 521.859454 522.644411 523.436005 524.399963 525.352038 526.206077 527.064152 528.111463 529.133473 530.005528 530.780171 531.592148 532.284455 532.785408 533.179645 533.615342 533.899266 -100 
-100 -100 515.804575 516.647950 517.561014 518.269903 518.916731 519.946612 520.900956 521.615125 522.272699 523.369605 524.387315 525.142734 525.846925 527.059644 528.201486 529.042679 529.721664 530.663658 531.431443 531.872650 532.164537 532.769298 533.188991 -100 
-100 -100 513.804737 515.073731 516.215140 516.924711 517.428066 518.708304 519.781649 520.417263 520.857006 522.183925 523.288016 523.919239 524.361952 525.838498 527.116243 527.902171 528.403615 529.559073 530.427109 530.795031 530.900508 531.759736 532.332895 -100 
-100 -100 513.164429 514.126197 515.170870 515.967569 516.687639 517.835730 518.895538 519.660036 520.334951 521.462434 522.483864 523.197488 523.860692 525.098176 526.272426 527.114507 527.794797 528.795585 529.626478 530.099222 530.421106 531.105225 531.592865 -100 
-100 -100 512.315384 513.130198 514.104491 514.923532 515.725938 516.862054 517.961186 518.829977 519.626441 520.677149 521.647641 522.388193 523.123011 524.256486 525.365529 526.215695 526.954463 527.915405 528.752555 529.294343 529.714665 530.344991 530.796452 -100 
-100 -100 510.857682 511.832755 512.873040 513.633557 514.335443 515.632168 516.857828 517.749206 518.502144 519.636059 520.625685 521.281661 521.885027 523.116103 524.268205 525.049929 525.678591 526.765207 527.689197 528.212904 528.563938 529.323971 529.866056 -100 
-100 -100 509.269457 510.588182 511.751853 512.411227 512.860884 514.442223 515.812538 516.661923 517.238555 518.577107 519.635481 520.167626 520.494299 521.981216 523.230747 523.904704 524.285524 525.623800 526.665321 527.117825 527.260336 528.277475 528.960163 -100 
-100 -100 509.197548 510.167385 511.202716 511.962076 512.669351 513.979547 515.219427 516.122183 516.890607 518.054132 519.074307 519.748707 520.352631 521.566000 522.687273 523.434692 524.041896 525.134582 526.078452 526.622817 526.994494 527.779173 528.338331 -100 
-100 -100 509.024082 509.826371 510.790573 511.607548 512.421227 513.588849 514.716557 515.600937 516.420454 517.538667 518.579145 519.361562 520.099316 521.194546 522.234883 523.004779 523.690069 524.670326 525.552946 526.133927 526.591083 527.277692 527.769575 -100 
-100 -100 508.288846 509.229713 510.264853 511.062928 511.800991 513.011524 514.117571 514.888045 515.571677 516.823767 517.969460 518.753688 519.423872 520.599000 521.658884 522.355913 522.926445 523.980167 524.894094 525.418052 525.778702 526.567361 527.131319 -100 
-100 -100 507.373061 508.631676 509.795676 510.532314 511.068301 512.464597 513.613052 514.240047 514.647761 516.173384 517.454027 518.173523 518.621970 520.015263 521.141932 521.716599 522.028892 523.295692 524.289166 524.710801 524.835809 525.865938 526.560095 -100 
-100 -100 507.741059 508.693175 509.748561 510.568153 511.314480 512.506435 513.578862 514.317287 514.987304 516.256387 517.433956 518.244381 518.916825 520.058481 521.061185 521.693644 522.207537 523.223944 524.114258 524.621645 524.969332 525.747776 526.306124 -100 
-100 -100 507.910556 508.736081 509.744588 510.613300 511.452405 512.576008 513.626956 514.437894 515.224210 516.387682 517.505345 518.352232 519.102397 520.122915 521.038211 521.669288 522.235013 523.146202 523.988344 524.541114 524.975678 525.641863 526.121653 -100 
-100 -100 507.479057 508.483154 509.590192 510.445171 511.216248 512.442898 513.551801 514.328391 515.029860 516.291058 517.454230 518.248862 518.891897 519.972048 520.884588 521.405385 521.817386 522.822673 523.719677 524.229738 524.572863 525.325284 525.864819 -100 
-100 -100 506.882813 508.240974 509.495131 510.290847 510.863904 512.319706 513.527429 514.219543 514.690559 516.199415 517.461365 518.162136 518.565012 519.845653 520.807069 521.173230 521.276192 522.521713 523.508333 523.914693 524.020824 524.991113 525.647530 -100 
-100 -100 507.716309 508.731386 509.850704 510.716736 511.504124 512.761119 513.911609 514.733145 515.468439 516.738216 517.898309 518.686368 519.310887 520.347518 521.204227 521.666224 522.012047 522.935155 523.745870 524.178203 524.459994 525.171859 525.691489 -100 
-100 -100 508.359784 509.211665 510.243315 511.126635 511.989533 513.173125 514.310867 515.220443 516.083169 517.254340 518.360283 519.200289 519.923669 520.850671 521.650162 522.169241 522.611507 523.352686 524.014926 524.408381 524.718720 525.304115 525.743962 -100 
-100 -100 508.368117 509.369284 510.451341 511.270982 512.026185 513.302856 514.506103 515.407337 516.215436 517.464956 518.610177 519.427411 520.091195 521.071347 521.890279 522.370769 522.727111 523.473040 524.080303 524.344631 524.504233 525.163114 525.660931 -100 
-100 -100 508.199346 509.516109 510.679747 511.375135 511.872996 513.355004 514.645373 515.479314 516.097415 517.542788 518.765112 519.519116 520.011021 521.156002 522.031558 522.430601 522.584043 523.472919 524.089492 524.200804 524.082815 524.954594 525.561249 -100 
-100 -100 509.541652 510.404901 511.325025 512.032602 512.714850 513.909429 515.063332 515.970636 516.797239 518.013486 519.125564 519.947851 520.625758 521.575148 522.367796 522.855147 523.208034 523.874103 524.387477 524.590861 524.698065 525.263465 525.686178 -100 
-100 -100 510.737959 511.252432 511.932782 512.618639 513.381138 514.384277 515.417895 516.372889 517.315690 518.389045 519.408269 520.279556 521.065777 521.899328 522.628579 523.188599 523.664285 524.204681 524.649887 524.937330 525.174636 525.538157 525.796576 -100 
-100 -100 511.313930 511.671964 512.223778 512.878198 513.651556 514.576779 515.554086 516.523952 517.504251 518.524921 519.503019 520.392320 521.215813 522.009068 522.712070 523.302185 523.821845 524.319635 524.737888 525.059773 525.338061 525.620633 525.801943 -100 
-100 -100 -100 -100 -100 -100 -100 -100 -100 -100 -100 -100 -100 -100 -100 -100 -100 -100 -100 -100 -100 -100 -100 -100 -100 -100 
-100 -100 -100 -100 -100 -100 -100 -100 -100 -100 -100 -100 -100 -100 -100 -100 -100 -100 -100 -100 -100 -100 -100 -100 -100 -100 
-100 -100 -100 -100 -100 -100 -100 -100 -100 -100 -100 -100 -100 -100 -100 -100 -100 -100 -100 -100 -100 -100 -100 -100 -100 -100 
-100 -100 517.197023 517.699856 518.386518 519.077094 519.797918 520.662121 521.524903 522.316790 523.121318 524.081519 525.037855 525.910106 526.788963 527.830391 528.846295 529.719304 530.493767 531.283734 531.955845 532.448464 532.841601 533.261272 533.534671 -100 
-100 -100 515.733848 516.576724 517.488701 518.194871 518.835510 519.854996 520.797317 521.501954 522.156212 523.257627 524.285704 525.053582 525.768515 526.987545 528.130288 528.966381 529.633460 530.556881 531.302194 531.721311 531.995670 532.589765 533.004771 -100 
-100 -100 512.546322 514.413207 515.843387 516.480028 516.701896 518.262532 519.434879 519.884319 519.973280 521.628718 522.881433 523.346096 523.430768 525.299984 526.784275 527.472292 527.690652 529.108846 530.069536 530.262443 530.044277 531.230234 532.012458 -100 
-100 -100 507.843234 511.886395 514.017896 514.401483 513.333691 516.307804 517.891461 517.914627 516.477744 519.664077 521.324834 521.272385 519.636553 523.233494 525.263337 525.640268 524.576688 527.324092 528.668045 528.468103 526.856228 529.536905 530.876980 -100 
-100 -100 509.447124 511.507161 513.117435 513.833848 514.104635 515.829164 517.144944 517.640750 517.726373 519.437084 520.701607 521.090991 521.094706 523.023428 524.566449 525.238954 525.431611 526.947758 528.002349 528.217582 528.010960 529.322489 530.214170 -100 
-100 -100 509.316401 510.742895 512.096358 512.887212 513.486405 514.959350 516.262252 517.016186 517.565865 518.871690 519.959536 520.491825 520.906079 522.375557 523.706295 524.448280 524.940815 526.178812 527.174068 527.578090 527.762931 528.732351 529.456295 -100 
-100 -100 506.938978 509.018154 510.586581 511.147092 511.219080 513.294451 514.926867 515.640395 515.869598 517.545699 518.729430 518.994036 518.850202 520.826769 522.349489 522.872264 522.862214 524.627482 525.875332 526.146746 525.915599 527.393059 528.390702 -100 
-100 -100 502.861960 506.996553 509.090907 509.150233 507.404384 511.341931 513.554493 513.966166 512.844649 515.904752 517.421362 517.123522 515.095096 518.924062 520.953864 521.007579 519.297530 522.774749 524.522489 524.389956 522.586531 525.719168 527.294364 -100 
-100 -100 505.242611 507.309174 508.864293 509.416515 509.490007 511.582249 513.231344 513.953110 514.194133 515.910587 517.136717 517.426491 517.284400 519.238316 520.720723 521.196345 521.156093 522.938100 524.218541 524.516507 524.308187 525.819741 526.841530 -100 
-100 -100 505.963765 507.352226 508.670573 509.437210 510.031878 511.547898 512.883240 513.634379 514.182507 515.596228 516.792226 517.387384 517.810880 519.228259 520.462502 521.081562 521.482136 522.779297 523.856314 524.307330 524.522033 525.580577 526.368269 -100 
-100 -100 504.517422 506.478740 508.020823 508.683996 508.915954 510.747505 512.117381 512.551438 512.526457 514.506384 515.998878 516.509589 516.542611 518.374936 519.740719 520.152403 520.084713 521.800893 523.030729 523.291303 523.055769 524.583563 525.617727 -100 
-100 -100 501.393999 505.232774 507.290993 507.602448 506.397595 509.642063 511.325816 511.180182 509.296886 513.127894 515.177063 515.298524 513.727577 517.166769 518.942350 518.872646 517.141553 520.469796 522.130336 521.935059 520.065998 523.256230 524.862202 -100 
-100 -100 503.987708 505.964168 507.535418 508.232792 508.481604 510.283631 511.601923 511.985788 511.935860 513.942072 515.482419 516.034651 516.078597 517.868472 519.162031 519.493817 519.357981 521.037181 522.246307 522.491995 522.243754 523.760251 524.788354 -100 
-100 -100 504.888637 506.308515 507.693734 508.550605 509.204893 510.635377 511.838563 512.460507 512.933520 514.430563 515.754460 516.462146 516.931834 518.241046 519.304937 519.740756 519.985955 521.226402 522.278380 522.710419 522.907547 523.941947 524.714751 -100 
-100 -100 503.587432 505.698554 507.370097 508.116542 508.383124 510.247347 511.627215 512.083313 512.110935 514.066727 515.567356 516.099273 516.116191 517.818848 518.979764 519.122547 518.778675 520.544708 521.831588 522.124415 521.908843 523.373612 524.367008 -100 
-100 -100 500.566593 504.741844 506.992734 507.381963 506.168710 509.552138 511.346178 511.340689 509.674233 513.341952 515.315516 515.416192 513.823317 517.087891 518.615083 518.165313 515.874049 519.513414 521.324279 521.201992 519.423859 522.460413 523.990700 -100 
-100 -100 503.853419 505.986489 507.679711 508.440976 508.725727 510.629453 512.064304 512.581835 512.656438 514.615397 516.108633 516.638521 516.642619 518.291016 519.385504 519.466301 519.054774 520.725223 521.911419 522.115419 521.831480 523.253790 524.227337 -100 
-100 -100 505.370091 506.855460 508.290676 509.167444 509.842549 511.362243 512.692571 513.466439 514.066469 515.540243 516.833409 517.552815 518.026731 519.200864 520.116342 520.439609 520.573133 521.599574 522.428393 522.671334 522.725803 523.677236 524.411129 -100 
-100 -100 504.580403 506.732318 508.394106 509.088380 509.306275 511.278622 512.824158 513.511311 513.779832 515.622563 517.064278 517.685656 517.859385 519.332945 520.355195 520.557572 520.351528 521.619895 522.438991 522.378226 521.899082 523.301995 524.274871 -100 
-100 -100 502.036979 506.269457 508.441064 508.680876 507.269169 510.822920 512.815633 513.152451 512.027434 515.278151 517.109218 517.416571 516.361142 519.060029 520.398368 520.233997 518.682650 521.224917 522.302059 521.695083 519.492030 522.560865 524.088982 -100 
-100 -100 506.246309 508.182622 509.626168 510.203469 510.362728 512.218102 513.695746 514.411860 514.730449 516.505202 517.889013 518.532168 518.749175 520.164105 521.147298 521.387273 521.215913 522.366427 523.060668 522.948216 522.435538 523.701215 524.559775 -100 
-100 -100 509.000676 509.856157 510.764606 511.462956 512.141176 513.335021 514.490364 515.402117 516.234281 517.453611 518.566154 519.388460 520.065383 521.010082 521.794622 522.272554 522.614104 523.264529 523.759592 523.946512 524.040946 524.596330 525.012540 -100 
-100 -100 510.171004 510.664276 511.335981 512.033612 512.816271 513.816820 514.850613 515.818500 516.778210 517.846066 518.860861 519.738069 520.533044 521.355098 522.073857 522.633627 523.112410 523.635886 524.068232 524.357707 524.603492 524.951357 525.196432 -100 
-100 -100 -100 -100 -100 -100 -100 -100 -100 -100 -100 -100 -100 -100 -100 -100 -100 -100 -100 -100 -100 -100 -100 -100 -100 -100 
-100 -100 -100 -100 -100 -100 -100 -100 -100 -100 -100 -100 -100 -100 -100 -100 -100 -100 -100 -100 -100 -100 -100 -100 -100 -100 
-100 -100 -100 -100 -100 -100 -100 -100 -100 -100 -100 -100 -100 -100 -100 -100 -100 -100 -100 -100 -100 -100 -100 -100 -100 -100 
-100 -100 515.732097 516.359464 517.151339 517.884947 518.612455 519.541711 520.439298 521.211645 521.979673 522.994065 523.988537 524.846230 525.691122 526.795567 527.856056 528.717829 529.452343 530.266363 530.941901 531.395492 531.744979 532.218818 532.541454 -100 
-100 -100 513.631650 514.899668 516.040039 516.745533 517.234296 518.484326 519.520529 520.125592 520.553820 521.894578 523.030458 523.699114 524.173275 525.667460 526.948597 527.723228 528.195078 529.300413 530.106006 530.412200 530.470183 531.304233 531.868268 -100 
-100 -100 507.749555 511.791892 513.924332 514.308763 513.233475 516.183388 517.735233 517.731037 516.282451 519.480267 521.167223 521.144777 519.533281 523.142291 525.174860 525.546396 524.464845 527.176228 528.473415 528.226653 526.580002 529.247160 530.584916 -100 
-100 -100 490.350717 507.270801 511.455429 510.643608 499.898628 512.657383 515.604730 514.021373 501.584022 515.768462 518.972149 517.148612 503.267238 519.160879 523.054614 522.204986 511.792394 523.892807 526.523567 524.817855 512.991907 525.976161 529.087844 -100 
-100 -100 504.208086 508.523317 510.883157 511.339248 510.281625 513.448352 515.178965 515.213438 513.734069 517.020674 518.733101 518.606352 516.868820 520.581028 522.698480 523.036470 521.894944 524.751977 526.175786 525.943053 524.283103 527.127103 528.612658 -100 
-100 -100 505.936741 508.187554 509.942707 510.647763 510.841893 512.843541 514.388979 514.983156 515.108858 516.863754 518.130982 518.426002 518.312122 520.338431 521.933233 522.515396 522.567831 524.260999 525.449345 525.665349 525.418811 526.903865 527.936175 -100 
-100 -100 501.446484 505.813612 508.100463 508.221830 506.471664 510.510567 512.776612 513.140328 511.942716 515.080256 516.647430 516.304651 514.210034 518.151221 520.272565 520.319206 518.559731 522.103908 523.886059 523.704694 521.839704 525.069611 526.734235 -100 
-100 -100 484.684239 501.921288 506.008395 504.256046 489.207746 506.605691 510.878172 509.974804 498.731486 511.953200 514.820865 512.462922 496.730667 514.265098 518.300412 516.633272 502.521566 518.443620 522.011261 520.254531 506.743845 521.745390 525.355646 -100 
-100 -100 499.693633 504.041876 506.309737 506.418924 504.670149 508.735735 511.027975 511.403419 510.216106 513.404080 515.019731 514.703506 512.609619 516.523698 518.598495 518.589749 516.794285 520.370986 522.201680 522.055963 520.216887 523.490409 525.184419 -100 
-100 -100 502.491954 504.674091 506.372765 507.036025 507.210589 509.286915 510.885580 511.468318 511.554404 513.473007 514.879362 515.247786 515.146525 517.105777 518.582663 519.003778 518.912441 520.734025 522.052361 522.327219 522.092563 523.711686 524.830197 -100 
-100 -100 499.274605 503.330343 505.551845 505.890279 504.669478 508.086105 509.914348 509.798021 507.884735 511.791720 513.863547 513.902732 512.236784 515.792580 517.669346 517.594762 515.821289 519.269272 521.016883 520.806891 518.898571 522.222569 523.942383 -100 
-100 -100 484.682376 500.451694 504.376998 503.306670 491.521530 505.473499 508.638844 506.522854 491.213937 508.504012 512.528454 511.000115 497.498847 512.897628 516.389076 514.610545 500.866462 516.227326 519.619652 517.732029 503.890832 519.204468 522.890600 -100 
-100 -100 498.764657 502.839402 505.098818 505.484740 504.292819 507.671527 509.435980 509.256819 507.308104 511.249375 513.378895 513.469051 511.820967 515.324988 517.118085 516.952161 515.099313 518.508463 520.232242 520.002783 518.078298 521.388231 523.101010 -100 
-100 -100 501.458682 503.679451 505.467707 506.265719 506.558181 508.495991 509.914128 510.318453 510.271944 512.326094 513.903091 514.423804 514.412663 516.215872 517.481063 517.679981 517.387389 519.171170 520.470479 520.722987 520.469175 522.055196 523.155754 -100 
-100 -100 498.117558 502.510397 504.942923 505.391735 504.178686 507.677030 509.529683 509.466670 507.713454 511.485713 513.536884 513.607489 511.954615 515.330940 516.944019 516.477042 514.138108 517.897502 519.799530 519.666955 517.855543 521.037415 522.690108 -100 
-100 -100 482.592193 499.779027 504.102673 503.108063 490.948597 505.437337 508.799329 506.976816 492.752939 509.011002 512.821298 511.284065 497.946530 512.951431 516.077598 513.557003 497.282855 514.897202 518.781843 517.116103 503.937221 518.532128 522.050459 -100 
-100 -100 498.440705 502.867000 505.330213 505.796920 504.600946 508.143222 510.056251 510.063230 508.366715 512.133268 514.172909 514.246807 512.588554 515.897435 517.431913 516.898422 514.491474 518.142093 519.931567 519.702079 517.817323 520.956212 522.589336 -100 
-100 -100 502.012243 504.351925 506.219423 507.039486 507.335455 509.389811 510.961359 511.560119 511.705223 513.676651 515.199294 515.756969 515.804549 517.406114 518.482049 518.568371 518.192465 519.703859 520.739216 520.778343 520.364908 521.871432 522.935897 -100 
-100 -100 499.218159 503.746157 506.187466 506.547448 505.176271 508.895509 510.987368 511.285847 510.083292 513.448692 515.364513 515.634397 514.498937 517.284706 518.666676 518.422623 516.771678 519.447502 520.644470 520.043532 517.820127 521.058451 522.730246 -100 
-100 -100 483.746426 501.554988 505.850863 504.578592 491.454986 506.878336 510.636228 509.556650 498.019798 511.741385 515.121086 514.174820 503.958671 515.822667 518.433390 516.816930 505.353618 517.759185 520.161100 517.714555 503.159055 518.689876 522.346380 -100 
-100 -100 501.362662 505.592329 507.760286 507.998473 506.587964 510.145880 512.146990 512.494935 511.379861 514.634308 516.466657 516.775656 515.719305 518.409824 519.736401 519.559056 517.989565 520.504116 521.549575 520.912838 518.686827 521.741135 523.261955 -100 
-100 -100 506.985555 508.290642 509.436865 510.118894 510.612078 512.096076 513.394118 514.241429 514.873508 516.325899 517.549785 518.304321 518.793469 519.926296 520.782533 521.159056 521.283660 522.131901 522.701375 522.769314 522.617461 523.464842 524.057236 -100 
-100 -100 508.848886 509.474813 510.256846 510.995216 511.781885 512.865753 513.955763 514.921622 515.854814 516.975234 518.025269 518.889646 519.650592 520.506163 521.239798 521.769281 522.202624 522.760345 523.211013 523.472434 523.680174 524.097784 524.401111 -100 
-100 -100 -100 -100 -100 -100 -100 -100 -100 -100 -100 -100 -100 -100 -100 -100 -100 -100 -100 -100 -100 -100 -100 -100 -100 -100 
-100 -100 -100 -100 -100 -100 -100 -100 -100 -100 -100 -100 -100 -100 -100 -100 -100 -100 -100 -100 -100 -100 -100 -100 -100 -100 
-100 -100 -100 -100 -100 -100 -100 -100 -100 -100 -100 -100 -100 -100 -100 -100 -100 -100 -100 -100 -100 -100 -100 -100 -100 -100 
-100 -100 514.562956 515.148042 515.942086 516.720306 517.505084 518.424461 519.319878 520.117834 520.931061 521.934219 522.940739 523.844459 524.746471 525.824341 526.866490 527.734249 528.481957 529.245303 529.879313 530.321352 530.685794 531.131382 531.441726 -100 
-100 -100 512.856331 513.816083 514.862994 515.660957 516.359952 517.443708 518.419832 519.113180 519.759066 520.918973 522.012211 522.807967 523.538110 524.809576 525.991567 526.817890 527.447572 528.349598 529.053214 529.398840 529.625800 530.270992 530.750397 -100 
-100 -100 509.246563 511.301836 512.919059 513.651574 513.915631 515.564505 516.777682 517.182612 517.224861 518.975939 520.324568 520.806483 520.883184 522.839965 524.389563 525.056538 525.212609 526.627575 527.546566 527.623493 527.315528 528.608068 529.508570 -100 
-100 -100 504.125081 508.431899 510.799601 511.281442 510.235923 513.332546 514.970456 514.920885 513.394405 516.722530 518.509312 518.460771 516.784895 520.509530 522.629200 522.972207 521.818154 524.593521 525.907417 525.559552 523.812127 526.663666 528.171735 -100 
-100 -100 505.599059 507.884705 509.720827 510.554316 510.880906 512.715960 514.089000 514.542795 514.581950 516.402088 517.774537 518.181079 518.173778 520.198150 521.812249 522.460462 522.592428 524.128079 525.167821 525.285469 525.004690 526.446065 527.473468 -100 
-100 -100 505.329054 506.964476 508.540173 509.459840 510.135025 511.724744 513.101522 513.844936 514.378746 515.778153 516.960389 517.514652 517.929403 519.473554 520.858722 521.577458 522.026701 523.298236 524.314563 524.680249 524.843300 525.917535 526.748347 -100 
-100 -100 502.678435 505.013455 506.834518 507.522879 507.661513 509.890699 511.630399 512.342247 512.549637 514.339492 515.626432 515.899907 515.735640 517.797659 519.377511 519.860372 519.793158 521.636590 522.957388 523.225931 522.989237 524.587613 525.697786 -100 
-100 -100 498.347852 502.804429 505.185623 505.363440 503.658051 507.798399 510.153235 510.561138 509.392987 512.602558 514.237047 513.927686 511.842869 515.785359 517.885151 517.879871 516.083073 519.690465 521.554351 521.431058 519.612437 522.898771 524.605504 -100 
-100 -100 500.834006 503.156317 504.964340 505.647626 505.799481 508.069760 509.856799 510.605374 510.841696 512.671291 513.989174 514.274773 514.102920 516.138265 517.678437 518.119757 518.034593 519.915156 521.294784 521.616808 521.421670 523.058027 524.190039 -100 
-100 -100 501.667652 503.265026 504.805515 505.704874 506.396363 508.080519 509.556005 510.358145 510.926881 512.429979 513.694376 514.282927 514.686538 516.170454 517.460345 518.065775 518.445536 519.817837 520.971565 521.442692 521.676427 522.843705 523.730017 -100 
-100 -100 500.174614 502.363994 504.133247 504.916036 505.229707 507.254189 508.786853 509.277151 509.265432 511.341703 512.897350 513.379258 513.369266 515.285993 516.724077 517.121799 517.021611 518.819177 520.119703 520.376020 520.133927 521.788119 522.938724 -100 
-100 -100 496.954271 501.070799 503.379149 503.796960 502.644402 506.121292 507.992667 507.896469 506.001512 509.952156 512.070045 512.137998 510.486952 514.042824 515.909977 515.814018 514.019464 517.449743 519.182663 518.953928 517.038878 520.387778 522.135273 -100 
-100 -100 499.679462 501.891147 503.702081 504.533992 504.876809 506.877192 508.360358 508.802036 508.765075 510.862662 512.459158 512.976858 512.973603 514.844118 516.207319 516.522288 516.346060 518.088721 519.344124 519.561380 519.290067 520.927852 522.072438 -100 
-100 -100 500.656941 502.301413 503.936270 504.958934 505.737110 507.344694 508.690288 509.366324 509.859813 511.435051 512.812674 513.502749 513.945005 515.312792 516.427375 516.846031 517.056826 518.335256 519.412759 519.813400 519.993838 521.130008 522.005405 -100 
-100 -100 499.265171 501.657551 503.626380 504.558615 504.949241 507.000234 508.518109 509.006916 509.032565 511.082171 512.650749 513.162925 513.140579 514.910779 516.121781 516.229237 515.826546 517.634773 518.943314 519.180997 518.922722 520.510512 521.626735 -100 
-100 -100 496.152656 500.683123 503.277493 503.856687 502.747020 506.340494 508.276896 508.279335 506.575299 510.365622 512.424980 512.494779 510.834621 514.190395 515.774238 515.265961 512.879327 516.582582 518.421305 518.217680 516.357618 519.556498 521.238651 -100 
-100 -100 499.704097 502.125411 504.125701 505.080470 505.489677 507.570304 509.127968 509.663679 509.726634 511.776527 513.340229 513.854393 513.818650 515.524352 516.653061 516.682616 516.199949 517.904378 519.106394 519.251059 518.921952 520.466791 521.563246 -100 
-100 -100 501.494837 503.220416 504.926833 505.987145 506.788513 508.463504 509.903546 510.701160 511.301988 512.849177 514.203118 514.915970 515.363500 516.573531 517.505220 517.777421 517.850058 518.898312 519.741928 519.944542 519.976151 521.028504 521.865798 -100 
-100 -100 500.840635 503.252477 505.186934 506.044724 506.362885 508.496084 510.154071 510.852604 511.104536 513.032792 514.543715 515.152325 515.285732 516.801250 517.837404 517.970564 517.683456 518.992309 519.842264 519.738271 519.224433 520.747230 521.837734 -100 
-100 -100 498.440797 502.975089 505.428253 505.806057 504.454969 508.186541 510.298160 510.627961 509.455197 512.816059 514.728981 515.011463 513.889867 516.651281 518.010074 517.757261 516.093974 518.709633 519.837169 519.175275 516.907850 520.130302 521.797790 -100 
-100 -100 503.131768 505.285377 506.952268 507.658279 507.892903 509.881680 511.452613 512.175196 512.475177 514.322386 515.764649 516.395193 516.574055 518.022393 519.013849 519.191182 518.949255 520.141646 520.871221 520.728780 520.188906 521.559967 522.519464 -100 
-100 -100 506.383573 507.375161 508.444146 509.257739 510.017878 511.306620 512.530905 513.462491 514.298959 515.559179 516.706593 517.527105 518.188180 519.144566 519.928939 520.372432 520.679354 521.347393 521.863034 522.042848 522.137618 522.754569 523.230487 -100 
-100 -100 507.848630 508.437366 509.233693 510.033729 510.895293 511.971209 513.060897 514.053837 515.026593 516.121172 517.158729 518.038188 518.826315 519.651658 520.367542 520.907538 521.368455 521.900494 522.346711 522.639404 522.895769 523.284243 523.567417 -100 
-100 -100 -100 -100 -100 -100 -100 -100 -100 -100 -100 -100 -100 -100 -100 -100 -100 -100 -100 -100 -100 -100 -100 -100 -100 -100 
-100 -100 -100 -100 -100 -100 -100 -100 -100 -100 -100 -100 -100 -100 -100 -100 -100 -100 -100 -100 -100 -100 -100 -100 -100 -100 
-100 -100 -100 -100 -100 -100 -100 -100 -100 -100 -100 -100 -100 -100 -100 -100 -100 -100 -100 -100 -100 -100 -100 -100 -100 -100 
-100 -100 513.329526 513.883355 514.671330 515.475191 516.293787 517.209155 518.101437 518.914573 519.758156 520.774773 521.811428 522.764706 523.712340 524.778883 525.803818 526.665923 527.407131 528.124833 528.710587 529.119983 529.473641 529.909752 530.221182 -100 
-100 -100 511.829856 512.637901 513.622749 514.464608 515.252978 516.269446 517.208207 517.937126 518.670611 519.790290 520.900306 521.794574 522.651683 523.835439 524.956481 525.793813 526.466424 527.258734 527.872516 528.187474 528.440166 529.031445 529.490970 -100 
-100 -100 509.004049 510.406608 511.780057 512.640289 513.275945 514.563213 515.624302 516.160063 516.586804 518.008108 519.295457 520.036395 520.616182 522.116847 523.452412 524.207845 524.668991 525.688558 526.392682 526.491254 526.440857 527.432998 528.216981 -100 
-100 -100 505.813542 508.010989 509.789334 510.613092 510.931241 512.668943 513.914819 514.235075 514.163752 516.099711 517.608991 518.144894 518.237728 520.247151 521.831497 522.459716 522.550219 523.977122 524.838076 524.698385 524.135203 525.748783 526.899632 -100 
-100 -100 505.251567 506.865700 508.459804 509.446322 510.173104 511.629551 512.833470 513.417773 513.853047 515.340255 516.661945 517.357194 517.883179 519.432051 520.815669 521.558361 522.013988 523.145403 523.972897 524.135668 524.138938 525.263351 526.157713 -100 
-100 -100 504.267084 505.629160 507.116368 508.161422 509.049399 510.469552 511.738566 512.529296 513.216894 514.527424 515.737037 516.489805 517.164655 518.510222 519.764663 520.527992 521.115426 522.201728 523.110567 523.523324 523.826503 524.748674 525.486347 -100 
-100 -100 502.064895 503.788788 505.447615 506.405224 507.107971 508.831832 510.329119 511.138866 511.714760 513.206640 514.477748 515.094881 515.540919 517.059842 518.381845 519.006094 519.385715 520.761242 521.907507 522.375041 522.612287 523.731181 524.587001 -100 
-100 -100 499.564974 502.014250 503.948398 504.729171 504.954510 507.235612 509.011585 509.717435 509.898699 511.835595 513.265267 513.663116 513.603319 515.590755 517.087941 517.498899 517.392514 519.304872 520.728696 521.113848 520.995251 522.571233 523.664545 -100 
-100 -100 500.120970 501.838834 503.491616 504.451296 505.179935 506.968625 508.546783 509.429902 510.057811 511.574164 512.848408 513.454419 513.880512 515.374351 516.668282 517.269747 517.651882 519.075762 520.297738 520.844328 521.142684 522.289234 523.153014 -100 
-100 -100 500.384663 501.731997 503.203209 504.243071 505.173963 506.740143 508.187355 509.134479 509.930626 511.286640 512.498364 513.225501 513.857701 515.150435 516.340893 517.042639 517.619872 518.814813 519.891467 520.477361 520.913851 521.882955 522.629089 -100 
-100 -100 499.428595 501.021507 502.595009 503.558935 504.322816 506.043680 507.548559 508.381366 508.986360 510.531110 511.848306 512.498944 512.955930 514.424602 515.699908 516.313644 516.707803 518.034214 519.144501 519.592339 519.821710 520.990322 521.881566 -100 
-100 -100 497.990787 500.199855 502.008904 502.823249 503.155859 505.313165 506.976957 507.612130 507.758059 509.756613 511.261318 511.733725 511.729205 513.645521 515.088569 515.509002 515.439671 517.164535 518.405062 518.632431 518.389233 520.026666 521.173306 -100 
-100 -100 498.946340 500.565203 502.184890 503.201889 504.000261 505.711737 507.186286 507.991273 508.583130 510.133501 511.467141 512.132111 512.583405 514.011030 515.225117 515.771587 516.095750 517.346761 518.380457 518.758446 518.937910 520.088648 520.977892 -100 
-100 -100 499.391702 500.796066 502.370687 503.536177 504.554625 506.087286 507.457622 508.340451 509.107832 510.481083 511.735357 512.504414 513.136420 514.337066 515.395107 515.959968 516.399384 517.441486 518.360498 518.798815 519.128655 520.073558 520.825211 -100 
-100 -100 498.557557 500.369235 502.195038 503.383453 504.295833 505.991814 507.423436 508.198863 508.780453 510.337675 511.694054 512.390301 512.846463 514.171467 515.244280 515.638742 515.825153 517.018643 518.000823 518.312932 518.431755 519.576217 520.471167 -100 
-100 -100 497.347095 499.920365 502.080867 503.185820 503.729154 505.833430 507.415315 507.999896 508.129919 510.141129 511.686753 512.219573 512.239533 513.953206 515.136790 515.278573 514.938626 516.558444 517.687713 517.773905 517.396817 519.023489 520.178780 -100 
-100 -100 499.121730 500.960800 502.821462 504.039378 504.970598 506.674322 508.113057 508.901040 509.495132 511.055388 512.415443 513.115901 513.554545 514.813670 515.796598 516.098872 516.193568 517.289996 518.176430 518.403133 518.455630 519.559890 520.436602 -100 
-100 -100 500.507224 501.978139 503.628978 504.855173 505.909973 507.449657 508.829304 509.741111 510.540575 511.913795 513.176385 513.970648 514.587176 515.640578 516.504396 516.883635 517.144440 517.988124 518.709120 518.970636 519.163030 520.029526 520.746292 -100 
-100 -100 500.617524 502.360430 504.097376 505.200203 506.046730 507.741046 509.212928 510.069178 510.729405 512.255196 513.597393 514.339525 514.826293 515.986116 516.878079 517.152100 517.229477 518.173327 518.898333 519.001497 518.963555 520.002866 520.841864 -100 
-100 -100 500.357967 502.722969 504.634228 505.519642 505.892491 507.965975 509.586130 510.288032 510.554025 512.467171 513.963662 514.576674 514.714495 516.204623 517.204953 517.299351 516.955918 518.264178 519.091616 518.959770 518.419360 519.911034 520.979466 -100 
-100 -100 503.054062 504.554899 506.019497 506.942492 507.672124 509.223957 510.605381 511.463091 512.144412 513.603687 514.886307 515.637696 516.148743 517.253843 518.103907 518.402319 518.503711 519.365277 520.004272 520.081599 520.015804 520.923442 521.644562 -100 
-100 -100 505.516468 506.367669 507.402290 508.301361 509.192584 510.405163 511.584629 512.553148 513.469009 514.649153 515.754117 516.605091 517.332882 518.215529 518.958923 519.429752 519.806152 520.415594 520.921405 521.172722 521.376810 521.903067 522.315927 -100 
-100 -100 506.783750 507.351834 508.161242 509.009985 509.924701 510.999986 512.086195 513.092624 514.084315 515.162436 516.189163 517.075949 517.877241 518.684964 519.388264 519.933728 520.410745 520.937329 521.391215 521.713050 522.002764 522.378537 522.648446 -100 
-100 -100 -100 -100 -100 -100 -100 -100 -100 -100 -100 -100 -100 -100 -100 -100 -100 -100 -100 -100 -100 -100 -100 -100 -100 -100 
-100 -100 -100 -100 -100 -100 -100 -100 -100 -100 -100 -100 -100 -100 -100 -100 -100 -100 -100 -100 -100 -100 -100 -100 -100 -100 
-100 -100 -100 -100 -100 -100 -100 -100 -100 -100 -100 -100 -100 -100 -100 -100 -100 -100 -100 -100 -100 -100 -100 -100 -100 -100 
-100 -100 511.854424 512.451429 513.273257 514.087702 514.906255 515.847308 516.750965 517.550497 518.383962 519.458977 520.555037 521.537040 522.491739 523.588152 524.623007 525.463182 526.167002 526.871283 527.424094 527.770005 528.070187 528.550027 528.907795 -100 
-100 -100 510.125137 511.077505 512.140493 512.971552 513.703058 514.795460 515.756111 516.412887 517.043391 518.314988 519.541834 520.448402 521.252208 522.534900 523.697500 524.483941 525.055905 525.881177 526.460662 526.626256 526.701382 527.461738 528.055255 -100 
-100 -100 506.522896 508.504025 510.107218 510.870923 511.175805 512.802746 513.949854 514.222235 514.118924 516.119653 517.710063 518.375280 518.584396 520.517777 522.017399 522.620065 522.691389 524.004884 524.714970 524.398730 523.621988 525.338647 526.538282 -100 
-100 -100 501.478824 505.556897 507.871827 508.396220 507.435122 510.456846 511.971539 511.649907 509.632042 513.564501 515.747419 515.972971 514.556417 518.152975 520.177414 520.430135 519.156174 521.833283 522.863122 521.814865 518.759120 522.875626 524.976079 -100 
-100 -100 502.512286 504.754820 506.617740 507.518389 507.908956 509.724706 511.019922 511.322833 511.207555 513.301455 514.953525 515.580944 515.731583 517.729637 519.282230 519.857801 519.906739 521.358735 522.217384 521.972949 521.246895 523.113035 524.435192 -100 
-100 -100 501.861801 503.571449 505.259442 506.294584 507.056779 508.651216 509.976549 510.627213 511.105751 512.688898 514.104713 514.868615 515.430836 516.957820 518.280594 518.931099 519.320027 520.559080 521.520461 521.788756 521.869135 523.040123 523.960431 -100 
-100 -100 498.833722 501.368286 503.397078 504.271005 504.558864 506.770395 508.435021 509.012413 509.089852 511.152044 512.739977 513.300731 513.389397 515.333704 516.786518 517.171988 517.035517 518.915164 520.292959 520.648219 520.538065 522.057559 523.129451 -100 
-100 -100 494.094979 498.951779 501.632610 502.067722 500.639108 504.667607 506.904059 507.082294 505.493509 509.279405 511.338828 511.442777 509.913466 513.436754 515.300261 515.154752 513.230394 516.971741 518.980268 519.095780 517.708979 520.631695 522.184984 -100 
-100 -100 496.798007 499.330084 501.355780 502.232723 502.553093 504.859588 506.645222 507.336552 507.490757 509.559565 511.120064 511.644647 511.700428 513.621995 515.058020 515.435670 515.317146 517.262685 518.740018 519.205741 519.180488 520.711875 521.773466 -100 
-100 -100 497.787760 499.490670 501.164780 502.182739 502.982116 504.807322 506.418112 507.339202 508.010295 509.570416 510.898814 511.571357 512.056571 513.539201 514.824609 515.445226 515.854526 517.243226 518.433008 518.968751 519.270634 520.416686 521.280576 -100 
-100 -100 496.386987 498.622893 500.458416 501.271978 501.598151 503.905933 505.736971 506.551502 506.873176 508.783818 510.216283 510.663817 510.668119 512.616632 514.110632 514.602703 514.619381 516.350879 517.617057 517.894408 517.703061 519.328564 520.460896 -100 
-100 -100 493.244206 497.357075 499.686697 500.037678 498.658918 502.694625 505.032504 505.493261 504.434954 507.722845 509.507289 509.458298 507.787008 511.386499 513.346804 513.431471 511.948383 515.111402 516.721092 516.491578 514.676402 517.921778 519.631579 -100 
-100 -100 495.920042 498.186018 500.074296 500.950816 501.323728 503.628937 505.441688 506.245696 506.564799 508.467177 509.894677 510.339639 510.330140 512.237759 513.680078 514.119572 514.073025 515.706708 516.861554 517.033179 516.766320 518.377094 519.515533 -100 
-100 -100 496.814987 498.589535 500.387449 501.562726 502.490380 504.283013 505.837467 506.740031 507.420080 508.950864 510.263254 510.938588 511.409736 512.798951 513.977074 514.508147 514.815348 515.982652 516.920043 517.209723 517.326328 518.479170 519.381945 -100 
-100 -100 495.230469 497.900867 500.150842 501.343703 501.985473 504.129172 505.776973 506.460393 506.693698 508.659706 510.172286 510.722011 510.807295 512.538927 513.800614 514.093859 513.927659 515.444899 516.472466 516.481924 516.044295 517.732978 518.931724 -100 
-100 -100 491.803332 496.894312 499.896088 500.840008 500.162630 503.667830 505.662462 505.893433 504.607787 508.083978 510.033158 510.197644 508.837633 511.969305 513.572054 513.391729 511.698772 514.627725 515.986029 515.417083 513.133707 516.660152 518.506554 -100 
-100 -100 495.903198 498.607439 500.901836 502.134684 502.797207 504.924568 506.545450 507.208569 507.431885 509.399536 510.923279 511.484899 511.555807 513.211508 514.368522 514.553816 514.285395 515.710180 516.650480 516.579827 516.078596 517.732143 518.916185 -100 
-100 -100 498.134458 499.999196 501.903419 503.177354 504.164843 505.895651 507.371145 508.220588 508.875549 510.415109 511.763656 512.493076 512.969977 514.177312 515.118377 515.419676 515.515717 516.503953 517.267799 517.391303 517.371636 518.462049 519.340619 -100 
-100 -100 497.837663 500.307557 502.388327 503.457523 503.998186 506.098940 507.722551 508.415919 508.676572 510.609106 512.121345 512.728071 512.857401 514.374117 515.389250 515.456255 515.071058 516.466597 517.369994 517.277672 516.770672 518.320011 519.436145 -100 
-100 -100 495.786987 500.283949 502.850214 503.483960 502.545258 506.014566 507.997035 508.280185 507.092706 510.456251 512.368485 512.635988 511.483157 514.253147 515.566927 515.156028 513.176832 516.114488 517.410061 516.816327 514.589176 517.834862 519.522853 -100 
-100 -100 500.568631 502.743520 504.507878 505.377648 505.794414 507.725102 509.238980 509.931260 510.218226 512.065224 513.506291 514.126194 514.288794 515.732596 516.692041 516.785274 516.437753 517.751831 518.584590 518.499877 517.996854 519.396117 520.375386 -100 
-100 -100 503.924389 504.954386 506.103360 507.020770 507.874046 509.177069 510.393663 511.315928 512.146431 513.406119 514.552525 515.367095 516.020372 516.972186 517.741720 518.153952 518.436283 519.151159 519.721683 519.941790 520.066944 520.710044 521.203391 -100 
-100 -100 505.464336 506.092554 506.958110 507.837430 508.765473 509.872931 510.973566 511.967642 512.938540 514.032644 515.069167 515.944696 516.728288 517.551073 518.261370 518.791531 519.251101 519.810349 520.292772 520.616979 520.899868 521.312039 521.610884 -100 
-100 -100 -100 -100 -100 -100 -100 -100 -100 -100 -100 -100 -100 -100 -100 -100 -100 -100 -100 -100 -100 -100 -100 -100 -100 -100 
-100 -100 -100 -100 -100 -100 -100 -100 -100 -100 -100 -100 -100 -100 -100 -100 -100 -100 -100 -100 -100 -100 -100 -100 -100 -100 
-100 -100 -100 -100 -100 -100 -100 -100 -100 -100 -100 -100 -100 -100 -100 -100 -100 -100 -100 -100 -100 -100 -100 -100 -100 -100 
-100 -100 510.326309 510.991668 511.855992 512.673612 513.477821 514.463096 515.391783 516.178439 516.989005 518.141265 519.300667 520.298943 521.239055 522.380429 523.432211 524.246280 524.905297 525.625022 526.171903 526.468156 526.708308 527.253331 527.663370 -100 
-100 -100 508.147893 509.417282 510.613527 511.400036 511.966359 513.250437 514.277908 514.824209 515.209868 516.780973 518.165568 519.031791 519.642088 521.155052 522.405667 523.109248 523.479195 524.465783 525.072639 525.063178 524.807330 525.909825 526.695470 -100 
-100 -100 502.307141 506.155698 508.284225 508.752570 507.795311 510.705156 512.152932 511.873341 509.941158 513.823854 515.998998 516.317599 515.006944 518.511277 520.447544 520.697588 519.449322 522.020777 522.968670 521.922577 518.892052 522.889968 524.892108 -100 
-100 -100 485.803770 501.524889 505.567637 504.880276 494.567465 506.958563 509.657827 507.340980 491.925134 509.304788 513.484402 512.244781 499.480184 514.494038 518.147967 517.108290 506.330655 518.432163 520.549679 516.993423 497.673117 518.105481 522.910485 -100 
-100 -100 498.022010 502.207356 504.644492 505.253929 504.359910 507.495321 509.104199 508.830990 506.849564 510.864461 513.129483 513.406120 512.014288 515.618669 517.624361 517.829416 516.525734 519.276428 520.399723 519.420794 516.419984 520.598374 522.743850 -100 
-100 -100 498.932540 501.359896 503.363940 504.308786 504.690641 506.722190 508.200325 508.630568 508.618542 510.750868 512.444740 513.107786 513.275091 515.258280 516.753211 517.218727 517.162028 518.823288 519.936427 519.981512 519.558478 521.270803 522.486457 -100 
-100 -100 493.597268 498.478962 501.214029 501.717400 500.328952 504.295641 506.434516 506.520068 504.881877 508.721269 510.874776 511.077231 509.626203 513.173549 515.047532 514.914714 512.987392 516.659790 518.572282 518.585393 517.120985 520.057504 521.636277 -100 
-100 -100 475.162775 494.091616 498.892213 497.725566 483.870841 500.423337 504.405658 502.856867 488.957745 505.119077 509.000722 507.612892 494.733986 509.670731 513.081251 511.097983 496.328107 512.936101 516.844759 515.711729 504.615297 517.345354 520.509593 -100 
-100 -100 491.482259 496.365096 499.101090 499.608461 498.254493 502.341638 504.630411 504.857543 503.314844 507.143474 509.246375 509.394836 507.902658 511.432864 513.302225 513.174309 511.275181 515.027214 517.054512 517.198778 515.838581 518.769259 520.322690 -100 
-100 -100 494.699510 497.124672 499.116205 500.024034 500.404241 502.763743 504.617200 505.408994 505.682032 507.703260 509.232968 509.754415 509.817335 511.774273 513.259185 513.715738 513.686349 515.542199 516.932545 517.325636 517.235181 518.815451 519.909853 -100 
-100 -100 491.674638 495.841908 498.229079 498.621023 497.278808 501.383287 503.791586 504.311702 503.298968 506.610161 508.413906 508.388363 506.747723 510.382118 512.380792 512.503332 511.060787 514.282011 515.956412 515.791980 514.026561 517.271500 518.971335 -100 
-100 -100 477.397428 493.024901 497.005619 495.663758 481.987050 498.461135 502.680004 501.912786 491.033051 504.211589 507.310663 505.541440 491.981572 507.501505 511.193835 509.874349 497.835744 511.583669 514.641055 512.796057 499.600503 514.288760 517.877929 -100 
-100 -100 491.232202 495.429405 497.869348 498.328967 497.044168 501.146993 503.545342 504.069422 503.064712 506.357550 508.141342 508.102108 506.442894 510.032059 511.981844 512.060639 510.561439 513.667502 515.206745 514.911106 513.049082 516.286010 517.999501 -100 
-100 -100 493.763994 496.269360 498.393690 499.488148 500.057152 502.348745 504.148651 504.959155 505.285455 507.231567 508.702314 509.206055 509.259700 511.100925 512.484034 512.886798 512.804573 514.366457 515.429677 515.494403 515.126508 516.774906 517.946497 -100 
-100 -100 489.901875 494.989939 497.998631 498.959200 498.315169 501.892160 503.970570 504.281940 503.056117 506.535396 508.474373 508.638296 507.301538 510.492010 512.180513 512.099625 510.492126 513.438316 514.796944 514.232545 511.959628 515.498781 517.353721 -100 
-100 -100 472.480565 492.060255 497.325720 497.137726 486.785989 500.117747 503.497063 502.245773 490.244481 504.479700 507.947366 506.702217 495.076577 508.509975 511.568219 509.958712 497.834967 511.168456 513.857453 511.348810 496.020364 512.628681 516.634185 -100 
-100 -100 490.673083 495.801986 498.861832 499.868892 499.247107 502.786338 504.811597 505.078641 503.825287 507.301232 509.252359 509.432435 508.085760 511.187692 512.758670 512.559088 510.842501 513.699776 514.976178 514.334015 511.998024 515.507449 517.351403 -100 
-100 -100 495.242348 497.877624 500.137626 501.364280 502.029774 504.183395 505.832210 506.530255 506.786447 508.741826 510.262169 510.849172 510.955628 512.551563 513.650968 513.789719 513.468798 514.870230 515.775138 515.674514 515.159485 516.768905 517.929715 -100 
-100 -100 493.164834 497.793327 500.532157 501.320206 500.501426 504.044987 506.066439 506.355144 505.165094 508.551520 510.480010 510.738806 509.579120 512.391864 513.750668 513.358840 511.391177 514.369825 515.701582 515.120954 512.909637 516.213756 517.952316 -100 
-100 -100 478.731055 496.125196 500.638145 499.998180 488.941411 502.601584 505.992103 504.812865 493.233356 506.983495 510.372884 509.379608 498.998621 510.994917 513.541641 511.489456 498.170639 512.446865 515.310984 512.994851 498.542592 514.098766 517.811945 -100 
-100 -100 496.197264 500.456119 502.830284 503.410004 502.477911 505.811282 507.698070 507.990682 506.847902 510.113288 511.950896 512.232885 511.130670 513.838342 515.123028 514.768828 512.868748 515.746695 517.009161 516.470243 514.307963 517.425893 518.999801 -100 
-100 -100 502.046682 503.439951 504.755295 505.642779 506.327019 507.838307 509.132446 509.966606 510.587687 512.044665 513.270756 514.011926 514.484123 515.618706 516.459252 516.780922 516.848561 517.797934 518.469992 518.605663 518.506748 519.411201 520.045971 -100 
-100 -100 504.094733 504.807499 505.733172 506.627474 507.544256 508.695047 509.814083 510.785793 511.716659 512.839262 513.889563 514.746005 515.498791 516.355641 517.086598 517.602654 518.034603 518.644870 519.161394 519.477635 519.733663 520.200835 520.539230 -100 
-100 -100 -100 -100 -100 -100 -100 -100 -100 -100 -100 -100 -100 -100 -100 -100 -100 -100 -100 -100 -100 -100 -100 -100 -100 -100 
-100 -100 -100 -100 -100 -100 -100 -100 -100 -100 -100 -100 -100 -100 -100 -100 -100 -100 -100 -100 -100 -100 -100 -100 -100 -100 
-100 -100 -100 -100 -100 -100 -100 -100 -100 -100 -100 -100 -100 -100 -100 -100 -100 -100 -100 -100 -100 -100 -100 -100 -100 -100 
-100 -100 509.130924 509.734979 510.572692 511.411627 512.261719 513.239668 514.183719 515.028089 515.915130 517.055137 518.220633 519.263666 520.256668 521.360106 522.379018 523.194624 523.879553 524.579325 525.136810 525.490269 525.800165 526.292755 526.660058 -100 
-100 -100 507.377105 508.334059 509.410800 510.264986 511.027018 512.155599 513.154908 513.854075 514.537950 515.880714 517.187279 518.166005 519.014475 520.298509 521.433725 522.183592 522.728755 523.550752 524.138301 524.312716 524.397987 525.174633 525.780837 -100 
-100 -100 503.725009 505.707299 507.323074 508.110260 508.445622 510.108416 511.290822 511.599926 511.547683 513.630085 515.317875 516.075352 516.342552 518.267027 519.720613 520.267320 520.298373 521.613329 522.338259 522.032220 521.264592 523.004226 524.222515 -100 
-100 -100 498.594353 502.676169 505.012214 505.569542 504.644310 507.703074 509.248124 508.954785 506.982315 511.005406 513.301085 513.637771 512.295803 515.876248 517.843383 518.028590 516.704769 519.391150 520.442200 519.404704 516.355870 520.501647 522.625081 -100 
-100 -100 499.477445 501.749168 503.665381 504.627346 505.071253 506.924487 508.242095 508.565013 508.491279 510.671864 512.436111 513.173639 513.398368 515.398887 516.914268 517.442080 517.457513 518.914554 519.789996 519.557748 518.842905 520.732488 522.072655 -100 
-100 -100 498.639790 500.417228 502.207870 503.347585 504.189229 505.820202 507.153698 507.808358 508.317576 509.983916 511.511840 512.385343 513.024904 514.575165 515.888444 516.520133 516.896845 518.138848 519.110986 519.391055 519.484323 520.671543 521.603392 -100 
-100 -100 495.415608 498.064676 500.252579 501.280448 501.678865 503.922059 505.575072 506.133157 506.223428 508.372636 510.080978 510.758720 510.934385 512.915932 514.380397 514.772053 514.642275 516.524653 517.908346 518.273818 518.176228 519.705963 520.784132 -100 
-100 -100 490.529839 495.537300 498.415365 499.038152 497.745972 501.802820 504.017755 504.163329 502.572791 506.452133 508.637071 508.861626 507.426539 510.993358 512.882383 512.761749 510.859804 514.604443 516.615899 516.740317 515.365478 518.293949 519.849950 -100 
-100 -100 493.230703 495.890594 498.094612 499.145233 499.595613 501.953895 503.746930 504.433066 504.603593 506.748301 508.409615 509.033131 509.170510 511.144130 512.620031 513.034622 512.945647 514.902091 516.385086 516.859146 516.843626 518.379892 519.443422 -100 
-100 -100 494.259255 496.060433 497.878582 499.041212 499.958556 501.861772 503.521315 504.478030 505.189139 506.807367 508.203779 508.944247 509.492209 511.031238 512.369212 513.037840 513.483401 514.888043 516.085002 516.628099 516.937697 518.087290 518.952319 -100 
-100 -100 492.884560 495.203075 497.158494 498.093008 498.527711 500.936157 502.853481 503.740971 504.123753 506.078495 507.549997 508.036505 508.084990 510.092350 511.650187 512.201881 512.262549 514.009140 515.279021 515.560772 515.374960 517.000751 518.132289 -100 
-100 -100 489.761936 493.953058 496.390591 496.848458 495.571799 499.724250 502.173444 502.732220 501.750502 505.072702 506.877216 506.847807 505.206771 508.866288 510.896838 511.048653 509.614892 512.786972 514.392821 514.162133 512.349415 515.590969 517.297993 -100 
-100 -100 492.487656 494.822566 496.810675 497.791171 498.268788 500.690589 502.617727 503.522629 503.917720 505.857733 507.305058 507.768398 507.788415 509.748701 511.254903 511.755982 511.751827 513.391518 514.535720 514.696597 514.424229 516.031278 517.168556 -100 
-100 -100 493.432351 495.274663 497.172695 498.454235 499.488959 501.394696 503.059268 504.058544 504.811047 506.381760 507.717624 508.415582 508.918452 510.353316 511.587482 512.174224 512.517337 513.682052 514.596310 514.861007 514.961815 516.111985 517.017078 -100 
-100 -100 491.889867 494.637811 496.996182 498.299098 499.047538 501.301091 503.054265 503.830137 504.132697 506.134761 507.669876 508.244251 508.362780 510.134669 511.448242 511.797707 511.667475 513.168077 514.154684 514.121968 513.656981 515.346056 516.552267 -100 
-100 -100 488.529465 493.708899 496.825525 497.879762 497.303957 500.912279 503.003050 503.317853 502.095235 505.597693 507.563009 507.749380 506.421536 509.588405 511.240733 511.119595 509.467809 512.368958 513.675094 513.054224 510.736347 514.268734 516.127637 -100 
-100 -100 492.780371 495.558150 497.955609 499.291787 500.047838 502.260212 503.954588 504.678021 504.944324 506.930591 508.463526 509.037224 509.130679 510.820293 512.024114 512.260243 512.025026 513.436508 514.341510 514.233419 513.708911 515.367887 516.563037 -100 
-100 -100 495.189229 497.111939 499.105073 500.473675 501.544154 503.336058 504.854843 505.733928 506.406914 507.953841 509.301201 510.027317 510.512903 511.754694 512.742722 513.087562 513.211990 514.206360 514.960604 515.068619 515.040481 516.139521 517.028991 -100 
-100 -100 495.059721 497.578854 499.739829 500.898409 501.513383 503.649390 505.285100 505.977414 506.231289 508.159451 509.658394 510.242511 510.362747 511.919275 512.987162 513.094920 512.736349 514.155787 515.072566 514.982874 514.478568 516.043586 517.173724 -100 
-100 -100 493.155230 497.696103 500.335572 501.053436 500.182770 503.665555 505.637003 505.897570 504.685366 508.037463 509.928156 510.158226 508.979905 511.796980 513.168720 512.796671 510.842069 513.816631 515.141066 514.561456 512.343393 515.611850 517.317308 -100 
-100 -100 498.061832 500.272296 502.096392 503.033400 503.501823 505.443741 506.945448 507.614593 507.877036 509.707504 511.126430 511.716052 511.862325 513.339227 514.344519 514.473078 514.153297 515.503342 516.368116 516.304927 515.818527 517.239703 518.234518 -100 
-100 -100 501.509991 502.567779 503.763167 504.731275 505.622742 506.938432 508.149011 509.054965 509.866370 511.109520 512.237569 513.033060 513.679920 514.653185 515.455578 515.898526 516.209586 516.957328 517.559096 517.804287 517.950225 518.613260 519.119498 -100 
-100 -100 503.099492 503.750986 504.655047 505.575653 506.535026 507.655726 508.754162 509.736506 510.691932 511.770557 512.791394 513.654123 514.436254 515.275371 516.011704 516.569861 517.058344 517.648977 518.161890 518.512550 518.817897 519.248952 519.559150 -100 
-100 -100 -100 -100 -100 -100 -100 -100 -100 -100 -100 -100 -100 -100 -100 -100 -100 -100 -100 -100 -100 -100 -100 -100 -100 -100 
-100 -100 -100 -100 -100 -100 -100 -100 -100 -100 -100 -100 -100 -100 -100 -100 -100 -100 -100 -100 -100 -100 -100 -100 -100 -100 
-100 -100 -100 -100 -100 -100 -100 -100 -100 -100 -100 -100 -100 -100 -100 -100 -100 -100 -100 -100 -100 -100 -100 -100 -100 -100 
-100 -100 507.909857 508.478385 509.300127 510.155497 511.039608 512.031270 513.005260 513.906699 514.855624 516.003402 517.181813 518.260973 519.287969 520.365488 521.353952 522.162868 522.864785 523.577995 524.177952 524.604835 524.979487 525.444974 525.778467 -100 
-100 -100 506.364320 507.177967 508.188890 509.077128 509.927306 511.018943 512.035458 512.845476 513.681629 514.948845 516.227113 517.277120 518.232944 519.409145 520.461774 521.213154 521.823801 522.618731 523.257099 523.591313 523.863565 524.494977 524.985638 -100 
-100 -100 503.454000 504.842850 506.231722 507.133750 507.826780 509.190348 510.321611 510.920927 511.437555 513.038774 514.543671 515.499584 516.226382 517.676451 518.884039 519.493633 519.845211 520.893361 521.645732 521.763620 521.722234 522.779561 523.613718 -100 
-100 -100 500.114338 502.283128 504.085376 504.965135 505.345007 507.165666 508.470663 508.828250 508.818063 510.971264 512.745427 513.558349 513.872178 515.774453 517.181265 517.615260 517.539474 519.044430 519.980963 519.856395 519.277677 520.991061 522.211491 -100 
-100 -100 499.199108 500.863703 502.563365 503.673866 504.506951 506.039326 507.281548 507.889507 508.391169 510.070774 511.643647 512.592477 513.298679 514.818626 516.091169 516.704467 517.064227 518.230612 519.109845 519.295748 519.311687 520.502352 521.446605 -100 
-100 -100 497.774551 499.296904 501.015073 502.290259 503.350357 504.833367 506.099975 506.874868 507.604691 509.097619 510.554314 511.548094 512.393186 513.771154 514.989895 515.703792 516.260949 517.358826 518.294757 518.732283 519.061343 520.022988 520.789352 -100 
-100 -100 495.076311 497.109283 499.153860 500.473021 501.438239 503.188833 504.617146 505.338215 505.894225 507.597956 509.149498 510.030841 510.673261 512.250466 513.583100 514.220296 514.622450 515.995747 517.149429 517.638919 517.906286 519.045915 519.914845 -100 
-100 -100 492.150908 495.064023 497.504981 498.750057 499.337775 501.591278 503.246547 503.804068 503.884743 506.095208 507.842214 508.527794 508.700649 510.740544 512.271098 512.740451 512.705520 514.598924 516.015262 516.420138 516.336261 517.917098 519.012692 -100 
-100 -100 492.829176 494.886171 496.965414 498.326005 499.354864 501.210906 502.759757 503.584978 504.201696 505.904461 507.414891 508.243308 508.850991 510.435916 511.802152 512.483101 512.936270 514.371346 515.597853 516.162680 516.486491 517.641449 518.508180 -100 
-100 -100 493.253512 494.835638 496.629345 497.980191 499.157607 500.872821 502.405230 503.409481 504.274489 505.750978 507.104656 507.970482 508.729101 510.134059 511.431747 512.236255 512.893766 514.115154 515.202263 515.804673 516.261410 517.237864 517.986128 -100 
-100 -100 492.358798 494.150714 495.987141 497.196396 498.169662 500.104904 501.793636 502.783009 503.521515 505.138346 506.517955 507.231646 507.763729 509.361016 510.777123 511.525533 512.023485 513.368058 514.477889 514.936875 515.185270 516.351360 517.238704 -100 
-100 -100 490.929853 493.348827 495.399571 496.419878 496.928021 499.354962 501.270933 502.132251 502.468803 504.495028 506.006879 506.489111 506.513651 508.578082 510.186723 510.769119 510.833245 512.546266 513.763033 513.991273 513.768443 515.386969 516.522273 -100 
-100 -100 492.023811 493.810228 495.647487 496.870210 497.866743 499.828591 501.550309 502.575432 503.335747 504.942080 506.295096 506.978774 507.474264 509.018828 510.375498 511.062377 511.488200 512.737351 513.739116 514.095081 514.269519 515.411246 516.297666 -100 
-100 -100 492.577440 494.141544 495.934089 497.315421 498.545186 500.312583 501.913825 503.000970 503.921440 505.364851 506.655008 507.461589 508.153036 509.446942 510.624044 511.313168 511.836849 512.861576 513.721086 514.101563 514.397405 515.343191 516.104988 -100 
-100 -100 491.785399 493.797448 495.870281 497.286821 498.410473 500.337130 501.992068 502.967022 503.701544 505.317399 506.707537 507.451409 507.978821 509.379506 510.560994 511.090050 511.376579 512.505994 513.375941 513.580474 513.627763 514.791267 515.715356 -100 
-100 -100 490.637724 493.475480 495.914043 497.250549 497.989548 500.319886 502.112442 502.888046 503.175287 505.210603 506.772023 507.351124 507.451791 509.220911 510.508349 510.807388 510.614842 512.109239 513.080949 513.022155 512.535223 514.213768 515.419070 -100 
-100 -100 492.786446 494.816985 496.914860 498.350758 499.470212 501.352785 502.947494 503.867368 504.559666 506.146046 507.515538 508.238184 508.725450 510.049195 511.131631 511.556231 511.743379 512.784104 513.571332 513.699563 513.687626 514.822060 515.736359 -100 
-100 -100 494.579151 496.186017 498.033928 499.463290 500.692938 502.352910 503.815500 504.784510 505.619218 507.005682 508.260957 509.038472 509.662854 510.793729 511.761678 512.235481 512.557677 513.409013 514.103456 514.324853 514.494000 515.388678 516.136845 -100 
-100 -100 495.043913 496.900059 498.816574 500.122619 501.142800 502.888587 504.363327 505.200406 505.833086 507.356816 508.667648 509.337289 509.770341 511.043924 512.066033 512.423273 512.544499 513.548849 514.306953 514.410812 514.370812 515.456024 516.333949 -100 
-100 -100 495.082151 497.552586 499.633940 500.726812 501.289704 503.341976 504.900229 505.525725 505.710027 507.621514 509.070961 509.559226 509.561692 511.228996 512.391210 512.560834 512.237437 513.653948 514.555888 514.446017 513.904898 515.468927 516.588288 -100 
-100 -100 498.046044 499.628885 501.229157 502.310371 503.168431 504.723283 506.058710 506.852300 507.470080 508.904438 510.139626 510.803779 511.246519 512.452267 513.418061 513.786527 513.931603 514.879564 515.591589 515.709394 515.670012 516.633973 517.395376 -100 
-100 -100 500.709889 501.622762 502.759635 503.771998 504.750094 505.983930 507.144200 508.073992 508.947862 510.098090 511.165562 511.968936 512.673041 513.608498 514.425736 514.957392 515.387189 516.066175 516.637400 516.938019 517.182157 517.753053 518.195823 -100 
-100 -100 502.086663 502.705589 503.598735 504.537463 505.520691 506.623279 507.704178 508.686180 509.646892 510.696400 511.692669 512.550994 513.345782 514.188745 514.946479 515.546866 516.079343 516.669117 517.184740 517.559000 517.893237 518.309008 518.603975 -100 
-100 -100 -100 -100 -100 -100 -100 -100 -100 -100 -100 -100 -100 -100 -100 -100 -100 -100 -100 -100 -100 -100 -100 -100 -100 -100 
-100 -100 -100 -100 -100 -100 -100 -100 -100 -100 -100 -100 -100 -100 -100 -100 -100 -100 -100 -100 -100 -100 -100 -100 -100 -100 
-100 -100 -100 -100 -100 -100 -100 -100 -100 -100 -100 -100 -100 -100 -100 -100 -100 -100 -100 -100 -100 -100 -100 -100 -100 -100 
-100 -100 506.494512 507.106089 507.959417 508.823176 509.712735 510.753195 511.773874 512.700826 513.666127 514.866357 516.088014 517.184969 518.211320 519.301040 520.284183 521.068548 521.756195 522.524292 523.189809 523.661817 524.059108 524.557011 524.907124 -100 
-100 -100 504.722413 505.684043 506.771971 507.643012 508.437039 509.642906 510.738421 511.543914 512.329289 513.721927 515.083186 516.134620 517.038838 518.272748 519.327516 520.001506 520.516887 521.451533 522.212621 522.587656 522.835701 523.561473 524.102558 -100 
-100 -100 501.038243 503.018402 504.637800 505.422378 505.758379 507.543533 508.865610 509.336680 509.460254 511.537229 513.265944 514.148457 514.565413 516.323832 517.593312 517.957792 517.841564 519.407526 520.454775 520.548279 520.199237 521.661848 522.678705 -100 
-100 -100 495.858926 499.930753 502.273172 502.806917 501.793243 505.077973 506.811513 506.749966 505.133944 508.976558 511.276646 511.824139 510.901928 514.037487 515.690310 515.554547 513.774298 517.035993 518.589965 518.221154 516.238629 519.475001 521.177656 -100 
-100 -100 496.582499 498.905094 500.892241 501.910444 502.388004 504.351215 505.775390 506.224531 506.300634 508.470953 510.280101 511.148232 511.532073 513.387107 514.744267 515.114762 514.996221 516.691347 517.864461 518.005216 517.690296 519.304378 520.448739 -100 
-100 -100 495.481332 497.419789 499.396321 500.703194 501.670031 503.328668 504.666665 505.335915 505.878749 507.595255 509.192506 510.147852 510.856706 512.408839 513.707402 514.331028 514.722173 516.030917 517.103749 517.508385 517.706895 518.860466 519.749674 -100 
-100 -100 491.761560 494.825516 497.392051 498.751866 499.431592 501.561979 503.085153 503.537226 503.547137 505.803714 507.611835 508.347472 508.548761 510.632172 512.196013 512.708402 512.717848 514.523082 515.843148 516.150793 515.978282 517.603547 518.735011 -100 
-100 -100 486.096632 492.028701 495.510943 496.653140 495.984807 499.597414 501.525057 501.443977 499.579797 503.721171 506.055325 506.314107 504.811829 508.611300 510.692865 510.815811 509.291946 512.710316 514.513798 514.431894 512.728367 515.972486 517.670074 -100 
-100 -100 489.463014 492.565805 495.183032 496.594419 497.339511 499.570744 501.201470 501.739871 501.795841 504.048288 505.813627 506.489713 506.652646 508.764399 510.387883 510.964739 511.033737 512.888105 514.257078 514.613631 514.479350 516.120991 517.256386 -100 
-100 -100 490.820319 492.866644 494.961520 496.365579 497.447926 499.335035 500.912540 501.769110 502.410894 504.109248 505.599241 506.397633 506.989007 508.636639 510.089496 510.861896 511.383091 512.778563 513.941151 514.443847 514.722826 515.902693 516.794554 -100 
-100 -100 489.412272 492.004908 494.222203 495.365647 495.944463 498.342380 500.183524 500.939308 501.179055 503.300020 504.906988 505.441900 505.490841 507.644131 509.327048 509.963743 510.075557 511.849842 513.128593 513.411496 513.228592 514.864308 516.004446 -100 
-100 -100 485.996051 490.685200 493.438539 494.115849 493.030202 497.115173 499.461209 499.803715 498.419323 502.176924 504.198907 504.188139 502.403666 506.347971 508.544858 508.778984 507.379651 510.605046 512.243530 512.035469 510.243783 513.486398 515.194845 -100 
-100 -100 489.150237 491.710676 493.893370 495.016939 495.599989 498.035666 499.933509 500.748638 501.026378 503.137125 504.712806 505.213388 505.221420 507.312755 508.925595 509.490805 509.525742 511.211563 512.393832 512.583737 512.332330 513.946079 515.085359 -100 
-100 -100 490.338508 492.287236 494.288228 495.635278 496.713059 498.691995 500.403122 501.404513 502.148211 503.801478 505.210511 505.941408 506.462187 507.972899 509.277177 509.907332 510.279178 511.497837 512.461473 512.763444 512.889298 514.047405 514.954173 -100 
-100 -100 488.861513 491.706606 494.123434 495.407158 496.091449 498.520637 500.401226 501.222953 501.528293 503.613436 505.204695 505.789102 505.897206 507.752991 509.131282 509.499534 509.359289 510.955701 512.021326 512.042842 511.615354 513.306683 514.510905 -100 
-100 -100 485.452805 490.811022 493.977262 494.914054 494.018118 498.048609 500.356609 500.721662 499.431046 503.083105 505.108311 505.267427 503.837071 507.166218 508.903169 508.770548 507.002029 510.112266 511.540860 510.993365 508.738116 512.252911 514.103810 -100 
-100 -100 489.951520 492.809817 495.244593 496.542507 497.219310 499.597305 501.412991 502.177161 502.435747 504.479445 506.034244 506.581801 506.639626 508.418509 509.702864 509.971671 509.734997 511.244078 512.225259 512.165682 511.674742 513.341912 514.541033 -100 
-100 -100 492.519073 494.500158 496.543288 497.933907 499.015627 500.863389 502.421658 503.301947 503.955156 505.522775 506.859620 507.525042 507.955372 509.305604 510.413795 510.839174 511.013735 512.062711 512.855379 512.980324 512.959178 514.087646 514.997637 -100 
-100 -100 492.431394 495.052302 497.299611 498.522800 499.189139 501.321306 502.931167 503.559567 503.720660 505.688347 507.153132 507.575943 507.482378 509.309528 510.611352 510.860173 510.585476 512.040984 512.966585 512.850688 512.298666 513.943628 515.125428 -100 
-100 -100 490.459788 495.217559 497.989375 498.805779 498.039008 501.449072 503.341259 503.461702 501.992307 505.510175 507.367028 507.280301 505.441656 508.977760 510.752385 510.578311 508.741252 511.728502 513.036958 512.376860 509.976524 513.457730 515.261749 -100 
-100 -100 495.618382 497.925465 499.833708 500.837470 501.354597 503.269555 504.718692 505.303262 505.458245 507.314291 508.689600 509.113785 509.043954 510.785574 512.020474 512.289556 512.054092 513.434718 514.302585 514.209603 513.674460 515.177309 516.225489 -100 
-100 -100 499.221158 500.319282 501.560771 502.568168 503.483767 504.791918 505.975525 506.839321 507.605025 508.834819 509.929886 510.658479 511.251222 512.316753 513.229620 513.757751 514.128290 514.911746 515.532988 515.783248 515.931185 516.628567 517.160090 -100 
-100 -100 500.877148 501.550520 502.484195 503.431371 504.406340 505.525250 506.608202 507.565834 508.494747 509.554886 510.551878 511.384646 512.154981 513.038605 513.838725 514.455710 514.991998 515.618913 516.158531 516.527879 516.849376 517.302820 517.628529 -100 
-100 -100 -100 -100 -100 -100 -100 -100 -100 -100 -100 -100 -100 -100 -100 -100 -100 -100 -100 -100 -100 -100 -100 -100 -100 -100 
-100 -100 -100 -100 -100 -100 -100 -100 -100 -100 -100 -100 -100 -100 -100 -100 -100 -100 -100 -100 -100 -100 -100 -100 -100 -100 
-100 -100 -100 -100 -100 -100 -100 -100 -100 -100 -100 -100 -100 -100 -100 -100 -100 -100 -100 -100 -100 -100 -100 -100 -100 -100 
-100 -100 505.072259 505.754738 506.653086 507.521802 508.402669 509.506473 510.577527 511.517116 512.475993 513.746072 515.018122 516.124135 517.134899 518.259297 519.255418 520.019428 520.682420 521.520009 522.248920 522.745584 523.139231 523.692893 524.076749 -100 
-100 -100 502.855040 504.136035 505.358650 506.180445 506.803598 508.237933 509.443230 510.185890 510.770869 512.431097 513.924801 514.937965 515.676727 517.093106 518.205685 518.775983 519.073328 520.272473 521.178897 521.521042 521.587757 522.561111 523.226786 -100 
-100 -100 496.958448 500.796581 502.934948 503.390195 502.372622 505.572719 507.290102 507.328441 505.835516 509.600758 511.843888 512.438022 511.589727 514.628259 516.203687 516.088228 514.371581 517.585016 519.141824 518.882420 517.009820 520.092510 521.652231 -100 
-100 -100 480.458824 496.066627 500.107814 499.307762 488.227308 501.641434 504.767587 503.006899 489.349208 505.303901 509.395190 508.739202 498.414008 510.968995 513.847695 511.993758 498.505197 513.519817 516.790372 514.900862 501.392398 516.284356 519.876200 -100 
-100 -100 492.292849 496.561958 499.125624 499.824427 498.929362 502.330763 504.149578 504.129923 502.540064 506.429796 508.770681 509.333653 508.421013 511.596199 513.285711 513.168912 511.423087 514.795325 516.488832 516.255062 514.382030 517.649471 519.361354 -100 
-100 -100 492.696346 495.437653 497.778706 499.026687 499.649592 501.720753 503.207080 503.666025 503.720548 505.953837 507.787444 508.614312 508.928453 510.912350 512.384652 512.838787 512.804551 514.590038 515.881721 516.152365 515.943884 517.572369 518.709371 -100 
-100 -100 486.169965 492.074727 495.543039 496.689824 496.019318 499.576031 501.438670 501.310315 499.427116 503.578731 505.948385 506.256858 504.796736 508.595697 510.666406 510.783302 509.254119 512.648662 514.422270 514.308698 512.579566 515.828387 517.533457 -100 
-100 -100 463.942999 486.952915 493.139709 493.165452 482.397575 496.192934 499.417110 497.323675 481.941505 499.583394 503.861299 502.486480 488.885532 504.852478 508.695437 507.318451 494.599000 509.262150 512.635041 510.976909 497.993120 512.601433 516.174803 -100 
-100 -100 483.853518 489.808593 493.337160 494.538305 493.928203 497.582843 499.543326 499.488191 497.640939 501.783955 504.108053 504.350198 502.844189 506.688534 508.835354 509.027235 507.560796 510.993168 512.799339 512.718608 511.017374 514.280668 515.991551 -100 
-100 -100 487.949655 490.850796 493.339690 494.683391 495.388558 497.706731 499.423631 500.045786 500.180418 502.383829 504.097460 504.728397 504.859051 507.025015 508.714040 509.355049 509.475222 511.309631 512.649093 512.981342 512.832910 514.483264 515.628222 -100 
-100 -100 484.727024 489.532822 492.414519 493.191863 492.158337 496.215955 498.496090 498.762413 497.329300 501.129064 503.219782 503.272074 501.539812 505.530461 507.767212 508.037051 506.677773 509.961370 511.662689 511.511120 509.760505 513.022502 514.737014 -100 
-100 -100 468.657404 486.455665 491.155904 490.270168 477.335288 493.314986 497.306079 495.970014 482.717398 498.354336 502.039734 500.222586 485.510593 502.438497 506.529591 505.353512 493.294287 507.222005 510.353164 508.559808 495.441098 510.097747 513.685297 -100 
-100 -100 484.527160 489.277645 492.096825 492.828886 491.784490 495.889145 498.245105 498.592117 497.214443 501.002002 503.057012 503.073135 501.299167 505.218974 507.376835 507.568713 506.130207 509.328902 510.939717 510.699230 508.880708 512.126358 513.842657 -100 
-100 -100 487.657446 490.375365 492.692090 493.909219 494.555862 497.007246 498.913417 499.743038 500.046444 502.169575 503.779451 504.342401 504.416844 506.410063 507.923370 508.404818 508.368434 510.033960 511.185254 511.315843 510.994324 512.654987 513.829090 -100 
-100 -100 483.870654 489.197973 492.326804 493.229751 492.320185 496.391185 498.749854 499.153819 497.891824 501.578550 503.629133 503.801844 502.392373 505.793754 507.614014 507.559439 505.865254 509.054129 510.564960 510.098447 507.905603 511.432947 513.280801 -100 
-100 -100 465.860642 486.286027 491.692290 491.128086 478.694296 494.318211 498.280333 497.094533 484.489513 499.490065 503.117748 501.767864 489.437376 503.689120 506.959986 505.262572 492.252567 506.641006 509.626850 507.269932 492.188781 508.627761 512.601874 -100 
-100 -100 485.032195 490.369852 493.511866 494.426916 493.511203 497.523213 499.813124 500.159412 498.849145 502.485374 504.487453 504.612558 503.146523 506.468349 508.196065 508.044522 506.255578 509.359887 510.786225 510.234727 507.973246 511.482861 513.330359 -100 
-100 -100 489.968597 492.721809 495.077694 496.348753 497.031400 499.307547 501.040966 501.749694 501.965712 503.978674 505.488661 505.965108 505.941711 507.763108 509.080091 509.357960 509.120162 510.627097 511.606079 511.539112 511.033476 512.703819 513.902926 -100 
-100 -100 487.922923 492.800290 495.708371 496.625327 495.937151 499.449396 501.424993 501.587898 500.142103 503.706049 505.596602 505.513851 503.676876 507.264315 509.093168 508.951191 507.140747 510.176332 511.529901 510.894349 508.517654 512.055027 513.904991 -100 
-100 -100 472.811237 491.175686 495.996741 495.579533 485.017030 498.248465 501.457428 499.922549 486.974043 501.944015 505.360260 503.488697 489.174435 505.202773 508.787553 507.120857 494.126118 508.311741 511.137842 508.592907 493.010485 509.764470 513.751832 -100 
-100 -100 491.317395 495.814295 498.351223 499.060525 498.252328 501.508762 503.298414 503.425239 501.998581 505.415466 507.198229 507.131297 505.347561 508.817534 510.562210 510.454859 508.712785 511.639144 512.916202 512.318972 509.991523 513.347124 515.035956 -100 
-100 -100 497.520384 498.990603 500.388671 501.348465 502.081903 503.580160 504.830141 505.592118 506.127098 507.574759 508.750051 509.371103 509.719594 511.042092 512.076931 512.542769 512.715583 513.733755 514.451508 514.605833 514.510458 515.488659 516.171694 -100 
-100 -100 499.693852 500.445084 501.423107 502.366027 503.313493 504.464005 505.559139 506.490701 507.377175 508.470855 509.482766 510.289806 511.020757 511.955694 512.794328 513.410735 513.928522 514.609410 515.182945 515.542239 515.833927 516.345564 516.712816 -100 
-100 -100 -100 -100 -100 -100 -100 -100 -100 -100 -100 -100 -100 -100 -100 -100 -100 -100 -100 -100 -100 -100 -100 -100 -100 -100 
-100 -100 -100 -100 -100 -100 -100 -100 -100 -100 -100 -100 -100 -100 -100 -100 -100 -100 -100 -100 -100 -100 -100 -100 -100 -100 
-100 -100 -100 -100 -100 -100 -100 -100 -100 -100 -100 -100 -100 -100 -100 -100 -100 -100 -100 -100 -100 -100 -100 -100 -100 -100 
-100 -100 504.021652 504.650904 505.531871 506.429562 507.363789 508.465004 509.555577 510.552315 511.581327 512.836849 514.106472 515.243699 516.299060 517.404447 518.398098 519.199684 519.922119 520.748360 521.488983 522.037434 522.491775 523.013795 523.368716 -100 
-100 -100 502.215939 503.200510 504.319593 505.223713 506.061306 507.334112 508.507620 509.389337 510.242373 511.691704 513.102683 514.197507 515.132561 516.378003 517.437082 518.123305 518.672820 519.673481 520.524145 520.993231 521.310314 522.054541 522.592332 -100 
-100 -100 498.477454 500.491897 502.149838 502.965570 503.340942 505.203979 506.616501 507.172373 507.368212 509.501850 511.281852 512.213045 512.665328 514.428035 515.692104 516.060984 515.976958 517.622050 518.782396 519.000015 518.742750 520.209476 521.206906 -100 
-100 -100 493.257419 497.376982 499.767742 500.333263 499.353302 502.723682 504.551681 504.574524 503.028788 506.922828 509.272035 509.871102 508.989851 512.124977 513.768395 513.634324 511.885229 515.235734 516.917172 516.693330 514.823163 518.045497 519.713939 -100 
-100 -100 494.003140 496.371734 498.414876 499.479850 500.002046 502.032253 503.525269 504.034891 504.162387 506.375045 508.225784 509.136544 509.555794 511.424037 512.789322 513.176925 513.098341 514.872779 516.154083 516.413026 516.185144 517.800421 518.923942 -100 
-100 -100 492.937367 494.924902 496.971171 498.346268 499.369463 501.069880 502.438097 503.131170 503.697790 505.443338 507.071910 508.057661 508.796184 510.379884 511.712622 512.375446 512.815782 514.188595 515.338789 515.823088 516.079308 517.245215 518.128837 -100 
-100 -100 489.236863 492.361799 495.018365 496.470739 497.219172 499.364986 500.878010 501.315290 501.320152 503.594609 505.426353 506.181555 506.406846 508.540311 510.163530 510.735370 510.801515 512.656117 514.026229 514.382754 514.246604 515.886911 517.021083 -100 
-100 -100 483.580186 489.585012 493.172467 494.424074 493.834466 497.440275 499.328022 499.204319 497.314329 501.470183 503.827219 504.101272 502.618538 506.481071 508.635506 508.827032 507.362152 510.817793 512.653543 512.602297 510.922861 514.181366 515.884744 -100 
-100 -100 486.974348 490.142092 492.856463 494.366627 495.177363 497.404364 498.994981 499.488646 499.519857 501.786747 503.582000 504.286231 504.479886 506.644774 508.326752 508.958081 509.073936 510.962219 512.360196 512.742806 512.629194 514.284428 515.426199 -100 
-100 -100 488.349391 490.452745 492.632999 494.121145 495.256642 497.142632 498.685111 499.500331 500.123001 501.846900 503.385129 504.233385 504.868504 506.554020 508.039656 508.841638 509.392730 510.821541 512.017818 512.550347 512.852033 514.046045 514.944453 -100 
-100 -100 486.942587 489.591754 491.889129 493.108661 493.734673 496.129215 497.934713 498.646855 498.868376 501.034672 502.715536 503.324700 503.430370 505.606030 507.295448 507.936182 508.061233 509.871727 511.193432 511.514258 511.358955 513.010124 514.156901 -100 
-100 -100 483.535414 488.280908 491.107605 491.852955 490.811152 494.890263 497.202313 497.501528 496.097905 499.918984 502.032187 502.109782 500.390299 504.344682 506.531520 506.754233 505.357748 508.625582 510.316717 510.154978 508.396350 511.655419 513.370081 -100 
-100 -100 486.751687 489.347220 491.576974 492.744787 493.358453 495.799036 497.685036 498.483089 498.762288 500.926386 502.576330 503.148274 503.208066 505.314271 506.925094 507.487489 507.534104 509.262568 510.499636 510.740391 510.525597 512.156431 513.300938 -100 
-100 -100 488.025128 489.983098 491.997084 493.357298 494.449610 496.447716 498.176785 499.193546 499.958605 501.650293 503.105086 503.878573 504.432752 505.965279 507.283839 507.928001 508.325102 509.591185 510.614378 510.974379 511.142326 512.315735 513.224422 -100 
-100 -100 486.638917 489.469439 491.866716 493.132238 493.813157 496.276057 498.202613 499.067055 499.407843 501.517877 503.128279 503.727349 503.850880 505.734576 507.142239 507.538957 507.435200 509.088231 510.223440 510.315519 509.939937 511.641144 512.840855 -100 
-100 -100 483.314136 488.641578 491.767143 492.664272 491.749711 495.824389 498.194648 498.616957 497.368600 501.034698 503.060801 503.215310 501.786470 505.147805 506.922994 506.826576 505.100260 508.274754 509.781197 509.314790 507.121481 510.639554 512.480218 -100 
-100 -100 487.869814 490.700579 493.097485 494.360834 495.024743 497.435614 499.302803 500.116511 500.410542 502.465853 504.018857 504.560811 504.621041 506.425455 507.744216 508.049562 507.857015 509.427970 510.482561 510.496851 510.060355 511.738543 512.933396 -100 
-100 -100 490.490837 492.451304 494.466904 495.835344 496.911318 498.778298 500.369658 501.284116 501.962540 503.539849 504.877084 505.541387 505.976967 507.345465 508.479899 508.936549 509.151798 510.257442 511.116152 511.305120 511.330817 512.476318 513.388392 -100 
-100 -100 490.459834 493.063440 495.290824 496.501422 497.166156 499.306553 500.933831 501.582878 501.760499 503.734472 505.200690 505.625624 505.538463 507.378025 508.698139 508.970536 508.729963 510.238494 511.226016 511.168816 510.660177 512.323688 513.510241 -100 
-100 -100 488.536827 493.278000 496.034139 496.843657 496.077559 499.488135 501.387076 501.518916 500.060122 503.580474 505.438302 505.355087 503.523268 507.067959 508.855446 508.698764 506.889504 509.927441 511.294918 510.690263 508.331745 511.830347 513.639451 -100 
-100 -100 493.715709 496.011933 497.909660 498.908805 499.425606 501.339461 502.790608 503.380504 503.540912 505.398355 506.774797 507.202701 507.139580 508.889915 510.137396 510.424319 510.216599 511.641414 512.560258 512.515198 512.016562 513.537696 514.592573 -100 
-100 -100 497.323956 498.415959 499.650933 500.654809 501.569124 502.876032 504.059912 504.925731 505.693736 506.924411 508.020738 508.752954 509.352438 510.427970 511.355357 511.903824 512.302994 513.125285 513.789812 514.080651 514.260222 514.976189 515.515709 -100 
-100 -100 498.980360 499.649784 500.578814 501.523018 502.496499 503.614197 504.696645 505.654792 506.584621 507.645287 508.643449 509.479758 510.257051 511.151531 511.967457 512.606409 513.171890 513.834918 514.413467 514.819290 515.169890 515.641832 515.976048 -100 
-100 -100 -100 -100 -100 -100 -100 -100 -100 -100 -100 -100 -100 -100 -100 -100 -100 -100 -100 -100 -100 -100 -100 -100 -100 -100 
-100 -100 -100 -100 -100 -100 -100 -100 -100 -100 -100 -100 -100 -100 -100 -100 -100 -100 -100 -100 -100 -100 -100 -100 -100 -100 
-100 -100 -100 -100 -100 -100 -100 -100 -100 -100 -100 -100 -100 -100 -100 -100 -100 -100 -100 -100 -100 -100 -100 -100 -100 -100 
-100 -100 502.987787 503.593947 504.470670 505.389795 506.358576 507.472325 508.587557 509.628959 510.704674 511.961304 513.234896 514.395487 515.480876 516.585496 517.588812 518.425577 519.191342 520.018518 520.769067 521.352140 521.843017 522.348461 522.684101 -100 
-100 -100 501.357277 502.225261 503.300401 504.246843 505.174126 506.407007 507.587953 508.555544 509.529467 510.908064 512.285718 513.426812 514.448460 515.638695 516.688128 517.452582 518.122886 519.052413 519.879149 520.418732 520.844695 521.492984 521.959344 -100 
-100 -100 498.293491 499.778688 501.253028 502.198904 502.942125 504.490378 505.828469 506.613294 507.284876 508.994748 510.602900 511.669336 512.483803 513.918701 515.089887 515.685451 516.083603 517.306053 518.314110 518.732661 518.933558 519.939257 520.689187 -100 
-100 -100 494.809469 497.135924 499.053577 499.963884 500.344888 502.406155 503.947881 504.501570 504.654023 506.897603 508.770325 509.711176 510.149118 511.999936 513.346252 513.747477 513.697597 515.417993 516.662099 516.924762 516.711073 518.257358 519.326306 -100 
-100 -100 493.989153 495.776821 497.601425 498.791867 499.689001 501.382313 502.785147 503.527393 504.140598 505.900898 507.557845 508.603357 509.395465 510.920069 512.186327 512.813361 513.236195 514.577112 515.702532 516.177382 516.426209 517.559906 518.417746 -100 
-100 -100 492.661247 494.301237 496.174330 497.593373 498.768384 500.333175 501.656764 502.474924 503.248542 504.800468 506.320182 507.373106 508.274897 509.715098 511.000357 511.789361 512.441644 513.668483 514.766314 515.379588 515.839823 516.807329 517.545786 -100 
-100 -100 489.984347 492.171193 494.427075 495.965082 497.099771 498.849771 500.226305 500.892931 501.418849 503.167848 504.768406 505.673750 506.342169 508.041507 509.512624 510.282254 510.807387 512.268705 513.514709 514.100977 514.441829 515.606117 516.475198 -100 
-100 -100 487.032862 490.151195 492.853641 494.379684 495.203011 497.366301 498.882146 499.309596 499.294673 501.562744 503.362749 504.049825 504.207744 506.430160 508.147107 508.781600 508.890868 510.833338 512.296343 512.754183 512.713840 514.322705 515.428754 -100 
-100 -100 487.803748 490.023356 492.330885 493.927707 495.124194 496.937726 498.370155 499.076092 499.619894 501.364278 502.940368 503.811991 504.459630 506.173025 507.676445 508.480274 509.037008 510.529004 511.803601 512.414781 512.776619 513.957752 514.836609 -100 
-100 -100 488.277876 489.995170 491.982606 493.524538 494.825334 496.523755 497.964455 498.863343 499.672761 501.213731 502.677582 503.648317 504.494343 505.974510 507.336083 508.196547 508.910197 510.197708 511.351660 512.012775 512.513923 513.517138 514.277369 -100 
-100 -100 487.361970 489.299491 491.324759 492.711133 493.798486 495.709412 497.300192 498.166451 498.832698 500.576835 502.140521 503.030843 503.698019 505.318399 506.724210 507.458734 507.963213 509.392822 510.599394 511.139274 511.445107 512.639313 513.537517 -100 
-100 -100 485.906030 488.497979 490.737076 491.928070 492.559818 494.940742 496.749374 497.465187 497.683431 499.919787 501.678549 502.388980 502.596497 504.629373 506.174511 506.694290 506.719700 508.552743 509.898367 510.230080 510.079545 511.725240 512.868819 -100 
-100 -100 487.175033 489.059339 491.013225 492.342554 493.415540 495.375089 497.054105 498.015356 498.746355 500.495167 502.031863 502.886630 503.508059 505.060260 506.388387 507.045929 507.473772 508.822222 509.946845 510.412172 510.663545 511.834434 512.726942 -100 
-100 -100 487.941981 489.528137 491.348874 492.755800 494.013583 495.825137 497.465298 498.579909 499.538217 501.066898 502.457020 503.353923 504.114295 505.448550 506.647807 507.355512 507.920940 509.045975 510.032872 510.538520 510.925364 511.892247 512.649595 -100 
-100 -100 487.367369 489.333367 491.349740 492.706961 493.800485 495.823775 497.596592 498.673850 499.490759 501.149135 502.567231 503.326565 503.869718 505.338902 506.586692 507.170031 507.522874 508.774093 509.796684 510.164041 510.338774 511.495911 512.391226 -100 
-100 -100 486.423490 489.159799 491.482721 492.693920 493.334565 495.820060 497.785828 498.708176 499.107707 501.147920 502.687327 503.227419 503.292494 505.161347 506.544930 506.915255 506.794756 508.435976 509.586122 509.729582 509.423970 511.049972 512.199266 -100 
-100 -100 488.659442 490.614427 492.615841 493.957415 495.026179 497.004147 498.729826 499.768644 500.545401 502.144383 503.495826 504.190090 504.665380 506.054874 507.216599 507.714053 507.984440 509.157752 510.105597 510.403988 510.525204 511.655547 512.541471 -100 
-100 -100 490.545629 492.101461 493.885131 495.262260 496.475553 498.182653 499.721279 500.766951 501.657543 503.058961 504.308427 505.077256 505.707614 506.878534 507.901029 508.435050 508.835050 509.804534 510.638866 510.998887 511.270407 512.188997 512.932157 -100 
-100 -100 491.132286 492.942085 494.812160 496.093817 497.115974 498.876251 500.385084 501.266583 501.936596 503.468276 504.777603 505.450188 505.897328 507.193773 508.248080 508.645136 508.826879 509.945677 510.837042 511.068203 511.123173 512.237309 513.117605 -100 
-100 -100 491.287806 493.702876 495.743957 496.828459 497.406950 499.448667 501.013503 501.664025 501.877393 503.785001 505.231213 505.727571 505.749180 507.427152 508.606096 508.797198 508.511970 510.048227 511.083140 511.098378 510.656344 512.241283 513.361596 -100 
-100 -100 494.273383 495.824701 497.399930 498.475535 499.339732 500.887830 502.223481 503.028395 503.660012 505.093483 506.328430 507.000702 507.459199 508.679208 509.664669 510.061088 510.253949 511.298346 512.121089 512.343143 512.383935 513.378748 514.148669 -100 
-100 -100 496.935593 497.833677 498.957201 499.965133 500.943978 502.174725 503.334434 504.268560 505.147978 506.299056 507.368442 508.179578 508.898116 509.852481 510.696205 511.265087 511.749364 512.508513 513.169964 513.555384 513.865376 514.471786 514.928744 -100 
-100 -100 498.309636 498.920779 499.806144 500.741537 501.724129 502.825027 503.905195 504.888664 505.851634 506.902233 507.901158 508.767127 509.576257 510.440581 511.228793 511.871305 512.460676 513.123390 513.718633 514.167547 514.560950 515.013330 515.324880 -100 
-100 -100 -100 -100 -100 -100 -100 -100 -100 -100 -100 -100 -100 -100 -100 -100 -100 -100 -100 -100 -100 -100 -100 -100 -100 -100 
-100 -100 -100 -100 -100 -100 -100 -100 -100 -100 -100 -100 -100 -100 -100 -100 -100 -100 -100 -100 -100 -100 -100 -100 -100 -100 
-100 -100 -100 -100 -100 -100 -100 -100 -100 -100 -100 -100 -100 -100 -100 -100 -100 -100 -100 -100 -100 -100 -100 -100 -100 -100 
-100 -100 501.820829 502.485455 503.403539 504.327690 505.291707 506.451258 507.605727 508.656259 509.728862 511.026036 512.331140 513.497230 514.578990 515.714560 516.744306 517.588400 518.354489 519.215426 519.991748 520.578558 521.063989 521.596640 521.952578 -100 
-100 -100 499.898320 500.959662 502.136528 503.056647 503.902123 505.262109 506.523362 507.465033 508.358252 509.859094 511.312450 512.437633 513.398942 514.680982 515.786734 516.531642 517.141579 518.167976 519.049660 519.564097 519.922944 520.665243 521.193769 -100 
-100 -100 495.874985 498.103174 499.872692 500.666689 500.956280 503.009525 504.570798 505.192692 505.403335 507.621801 509.461628 510.423643 510.895685 512.711385 514.045381 514.513037 514.545427 516.174056 517.348232 517.631143 517.457809 518.877176 519.837591 -100 
-100 -100 490.205241 494.850042 497.431123 497.899439 496.561753 500.393947 502.459981 502.539034 500.918493 504.982593 507.415500 508.037895 507.148570 510.368525 512.109959 512.132118 510.640340 513.847419 515.510563 515.387732 513.720001 516.774695 518.362628 -100 
-100 -100 491.527580 494.091203 496.227425 497.258753 497.685326 499.889623 501.512559 502.068675 502.191029 504.468761 506.357133 507.274748 507.696814 509.622067 511.067683 511.561798 511.606185 513.376763 514.687240 515.027313 514.893815 516.456416 517.536258 -100 
-100 -100 490.929540 492.931563 494.983905 496.349624 497.365141 499.112902 500.524168 501.233836 501.798274 503.556916 505.180461 506.137888 506.854470 508.496492 509.905082 510.640149 511.147840 512.579543 513.802059 514.377646 514.712071 515.851693 516.702492 -100 
-100 -100 487.663936 490.640712 493.216696 494.658817 495.436212 497.552041 499.042716 499.457941 499.433982 501.701511 503.495035 504.161632 504.281512 506.536140 508.263939 508.888270 508.979118 510.946844 512.441098 512.943791 512.954755 514.510239 515.579450 -100 
-100 -100 482.499850 488.087366 491.502561 492.748452 492.262416 495.733434 497.541560 497.358767 495.396433 499.562782 501.869140 501.982435 500.188597 504.364707 506.674844 506.889417 505.351768 509.018008 511.035130 511.213472 509.883416 512.861298 514.434010 -100 
-100 -100 485.562025 488.563521 491.185365 492.685880 493.523366 495.687803 497.216384 497.656890 497.643889 499.909229 501.686830 502.329711 502.432113 504.688137 506.426321 507.060973 507.165543 509.162690 510.688608 511.217045 511.248695 512.823828 513.905341 -100 
-100 -100 486.727895 488.780734 490.931987 492.426120 493.574543 495.414121 496.895806 497.651876 498.234904 499.991046 501.581293 502.484053 503.157511 504.807017 506.237214 506.982425 507.502123 509.004900 510.299452 510.926442 511.299012 512.484685 513.365461 -100 
-100 -100 485.233893 487.872134 490.175262 491.431204 492.103205 494.416672 496.129437 496.743669 496.881192 499.167768 501.008673 501.828127 502.159849 504.115358 505.595694 506.070279 506.067913 507.998593 509.443952 509.856628 509.762214 511.419455 512.561440 -100 
-100 -100 481.813033 486.553398 489.398092 490.215696 489.321007 493.214700 495.387292 495.529963 493.895310 498.015738 500.403832 500.876837 499.809958 503.120795 504.914167 504.847225 503.112195 506.686873 508.569622 508.521749 506.844642 510.095546 511.802294 -100 
-100 -100 485.065186 487.640545 489.860120 491.046326 491.695907 494.067746 495.885919 496.615438 496.835513 499.127021 500.941337 501.731199 502.023946 503.909380 505.309703 505.708037 505.631030 507.478218 508.839578 509.177204 509.028079 510.662266 511.798284 -100 
-100 -100 486.460499 488.346110 490.292777 491.611337 492.683607 494.674040 496.407724 497.441613 498.234289 499.955521 501.458178 502.299862 502.910301 504.398191 505.654189 506.249247 506.629938 507.958530 509.076441 509.543490 509.797690 510.950393 511.828943 -100 
-100 -100 485.346610 487.969489 490.202380 491.354501 491.958935 494.471319 496.474604 497.447163 497.913823 499.946141 501.494242 502.051793 502.132041 504.064587 505.505029 505.928708 505.869441 507.577874 508.820181 509.086091 508.904872 510.479531 511.585212 -100 
-100 -100 482.466975 487.307132 490.151641 490.862347 489.766739 493.994424 496.510998 497.142034 496.232290 499.605642 501.462841 501.490611 499.883366 503.421191 505.294877 505.269266 503.639258 506.851899 508.488204 508.306421 506.603456 509.703818 511.347655 -100 
-100 -100 486.687200 489.289124 491.496561 492.626898 493.205828 495.674973 497.639925 498.588601 499.026624 500.991347 502.461990 502.949040 502.960535 504.811701 506.167026 506.509123 506.373361 508.009294 509.183184 509.387102 509.157013 510.705077 511.800034 -100 
-100 -100 489.183242 491.007241 492.889476 494.166816 495.199179 497.085309 498.738438 499.748153 500.518091 502.075049 503.401000 504.101713 504.584543 505.899049 506.975900 507.405250 507.633262 508.814695 509.791144 510.126796 510.275280 511.379032 512.238912 -100 
-100 -100 489.269149 491.681126 493.759383 494.889871 495.529712 497.672412 499.353721 500.118855 500.443192 502.366580 503.853790 504.441895 504.589790 506.174127 507.282281 507.430459 507.130419 508.751390 509.890379 510.013341 509.677635 511.255947 512.371053 -100 
-100 -100 487.650500 491.994960 494.544488 495.274296 494.508242 497.898311 499.853627 500.161497 499.040961 502.335429 504.204075 504.452857 503.334587 506.134340 507.508694 507.124781 505.121670 508.381463 509.954856 509.606271 507.619471 510.836849 512.511584 -100 
-100 -100 492.485295 494.613394 496.389287 497.329755 497.832342 499.743040 501.233638 501.922000 502.217352 504.031644 505.443421 506.047849 506.226686 507.715385 508.739519 508.890425 508.611675 510.137027 511.190650 511.304237 510.962557 512.406009 513.399630 -100 
-100 -100 495.887487 496.915823 498.090358 499.057750 499.958125 501.265627 502.472139 503.384700 504.206636 505.447903 506.577344 507.385723 508.056781 509.056658 509.895278 510.387502 510.772681 511.647485 512.392006 512.771255 513.021725 513.732176 514.255127 -100 
-100 -100 497.461926 498.101371 498.995973 499.915871 500.878283 501.996867 503.093790 504.078433 505.037752 506.117602 507.142643 508.017958 508.822969 509.694220 510.475076 511.093749 511.664920 512.366310 513.001122 513.466113 513.861553 514.345788 514.679304 -100 
-100 -100 -100 -100 -100 -100 -100 -100 -100 -100 -100 -100 -100 -100 -100 -100 -100 -100 -100 -100 -100 -100 -100 -100 -100 -100 
-100 -100 -100 -100 -100 -100 -100 -100 -100 -100 -100 -100 -100 -100 -100 -100 -100 -100 -100 -100 -100 -100 -100 -100 -100 -100 
-100 -100 -100 -100 -100 -100 -100 -100 -100 -100 -100 -100 -100 -100 -100 -100 -100 -100 -100 -100 -100 -100 -100 -100 -100 -100 
-100 -100 500.756354 501.501191 502.464434 503.381257 504.317123 505.531017 506.721750 507.763292 508.804787 510.152961 511.490138 512.648482 513.705965 514.882571 515.940717 516.779582 517.523529 518.429077 519.231244 519.806252 520.263413 520.839204 521.226202 -100 
-100 -100 498.316757 499.750739 501.077643 501.924009 502.546157 504.158532 505.530527 506.385314 507.041307 508.801821 510.373447 511.440627 512.223502 513.703699 514.896057 515.570710 515.986262 517.229963 518.201046 518.637790 518.795510 519.761059 520.408951 -100 
-100 -100 491.711992 496.117623 498.484859 498.864538 497.512748 501.240581 503.268520 503.423031 501.901414 505.879394 508.241337 508.887215 508.054474 511.200066 512.899985 512.976242 511.557774 514.660258 516.237964 516.125128 514.491967 517.413372 518.889219 -100 
-100 -100 472.813128 490.970292 495.519898 494.359593 480.950836 496.888042 500.644923 498.945417 484.602303 501.418162 505.721758 505.092292 494.586905 507.451112 510.527373 509.049688 496.850937 510.788126 513.948422 512.333276 499.924946 513.790798 517.149323 -100 
-100 -100 487.262981 492.068431 494.832304 495.438391 494.194774 498.096057 500.192165 500.253781 498.598480 502.662973 505.079204 505.647678 504.717686 508.008550 509.842718 509.932820 508.496700 511.778585 513.515850 513.452404 511.835717 514.930911 516.547211 -100 
-100 -100 488.703448 491.478848 493.838896 495.076141 495.681472 497.856944 499.430069 499.923434 499.969326 502.230400 504.049776 504.815390 505.070402 507.171841 508.783522 509.368586 509.459196 511.348960 512.771015 513.211170 513.165019 514.728350 515.803662 -100 
-100 -100 483.115452 488.616008 491.926548 493.078603 492.525529 495.983559 497.801486 497.634881 495.682318 499.836162 502.128278 502.238200 500.446654 504.600779 506.893015 507.099821 505.557948 509.212452 511.217971 511.388698 510.052637 513.018387 514.582529 -100 
-100 -100 463.021171 484.017463 489.768698 489.848721 479.785566 492.842292 495.868241 493.647966 477.953334 495.790264 499.971030 498.144295 482.722387 500.512029 504.790674 503.412768 490.009253 505.604483 509.373009 508.268354 497.136887 510.010755 513.207168 -100 
-100 -100 481.072383 486.591830 489.943397 491.152306 490.658039 494.154461 495.999588 495.850400 493.904827 498.058032 500.338215 500.427862 498.617791 502.765939 505.054926 505.255311 503.712812 507.396551 509.435553 509.631750 508.315190 511.302939 512.881390 -100 
-100 -100 484.636822 487.441650 489.888429 491.257467 492.007635 494.239290 495.852466 496.371626 496.423656 498.689519 500.486335 501.204870 501.411878 503.508314 505.110949 505.661132 505.714289 507.695994 509.204564 509.696242 509.680413 511.301908 512.414905 -100 
-100 -100 481.248559 486.039127 488.941549 489.807224 488.932970 492.783384 494.888094 494.960012 493.270931 497.384282 499.777981 500.254807 499.194896 502.529205 504.349543 504.306413 502.598971 506.225686 508.166237 508.172241 506.535891 509.795059 511.500955 -100 
-100 -100 465.169370 482.950653 487.696846 487.024207 475.000910 490.012049 493.671116 491.933740 477.295793 494.435741 498.750759 497.947654 486.933839 500.187911 503.275400 501.425471 487.570608 503.245312 506.856300 505.283402 492.420339 506.945756 510.508062 -100 
-100 -100 481.090316 485.807901 488.617577 489.403594 488.497443 492.415362 494.637364 494.840066 493.252391 497.369747 499.742401 500.203763 499.119556 502.382420 504.119931 504.001214 502.221715 505.761916 507.615926 507.545280 505.852297 509.090173 510.790742 -100 
-100 -100 484.451576 487.031204 489.233376 490.383296 490.999535 493.439752 495.355620 496.216275 496.571751 498.747095 500.444491 501.135763 501.333997 503.238045 504.647982 505.050987 504.981641 506.769474 508.087936 508.408762 508.257923 509.861989 510.979160 -100 
-100 -100 481.320048 486.127291 488.940944 489.633218 488.529835 492.751918 495.262521 495.886245 494.981302 498.402387 500.320965 500.409016 498.854675 502.427532 504.332623 504.340385 502.749874 506.018860 507.718661 507.601191 505.948393 509.055999 510.695417 -100 
-100 -100 465.430029 483.653236 488.403337 487.430327 474.105687 490.573863 494.877325 494.214583 483.451871 496.697596 499.878441 498.212722 484.854835 500.148795 503.693471 502.161540 489.517484 503.788668 507.004659 505.370140 492.958556 506.858452 510.266387 -100 
-100 -100 482.684614 487.464332 490.247440 490.917282 489.791388 493.967843 496.442783 497.052485 496.130647 499.476001 501.310653 501.328198 499.709193 503.200920 505.023352 504.954951 503.295182 506.499219 508.138916 507.967247 506.270202 509.353570 510.982117 -100 
-100 -100 487.248640 489.738040 491.861076 492.976284 493.579183 495.891473 497.729274 498.604830 499.003836 500.956242 502.444418 502.995010 503.086009 504.802694 506.031166 506.277463 506.070176 507.723550 508.915235 509.117373 508.863538 510.428899 511.528776 -100 
-100 -100 485.545466 489.957020 492.583558 493.365186 492.648486 496.146852 498.210583 498.597413 497.535448 500.875466 502.780684 503.051679 501.954505 504.788547 506.197218 505.836428 503.862361 507.182228 508.827254 508.544364 506.614461 509.863324 511.557632 -100 
-100 -100 472.081100 488.635026 492.965902 492.416155 481.991815 495.045084 498.344127 497.255185 486.101331 499.463592 502.783827 501.838324 491.735567 503.517001 506.033300 503.871366 489.850368 505.140635 508.436430 506.509658 492.849585 507.844799 511.441940 -100 
-100 -100 488.887848 492.959665 495.260552 495.870129 495.051581 498.283619 500.135896 500.455988 499.390825 502.595346 504.414306 504.721179 503.688032 506.392151 507.696793 507.350555 505.425093 508.615610 510.155485 509.873461 507.963467 511.045405 512.596599 -100 
-100 -100 494.590767 495.937877 497.229689 498.127000 498.836459 500.330952 501.615220 502.456202 503.093480 504.542975 505.770032 506.529970 507.039105 508.210151 509.100932 509.485625 509.641778 510.769348 511.635284 511.952428 511.998615 512.955645 513.607304 -100 
-100 -100 496.609453 497.308249 498.226863 499.127118 500.053822 501.202794 502.318836 503.292162 504.227649 505.351323 506.407720 507.282266 508.068000 508.970290 509.762696 510.359588 510.899941 511.657828 512.335951 512.803652 513.179055 513.713901 514.081221 -100 
-100 -100 -100 -100 -100 -100 -100 -100 -100 -100 -100 -100 -100 -100 -100 -100 -100 -100 -100 -100 -100 -100 -100 -100 -100 -100 
-100 -100 -100 -100 -100 -100 -100 -100 -100 -100 -100 -100 -100 -100 -100 -100 -100 -100 -100 -100 -100 -100 -100 -100 -100 -100 
-100 -100 -100 -100 -100 -100 -100 -100 -100 -100 -100 -100 -100 -100 -100 -100 -100 -100 -100 -100 -100 -100 -100 -100 -100 -100 
-100 -100 500.233847 500.903121 501.827574 502.759338 503.735521 504.914615 506.091398 507.160908 508.245553 509.547388 510.851719 512.015944 513.100813 514.249286 515.300782 516.170568 516.958756 517.832194 518.614971 519.206780 519.697406 520.234995 520.594027 -100 
-100 -100 498.308859 499.376249 500.559260 501.484562 502.340289 503.722449 505.009830 505.972752 506.878006 508.381610 509.830719 510.949975 511.912150 513.209651 514.343064 515.120807 515.757448 516.793431 517.676175 518.191118 518.552348 519.298484 519.829822 -100 
-100 -100 494.288587 496.525428 498.299998 499.093504 499.388251 501.468632 503.062715 503.709380 503.931260 506.148137 507.976205 508.923344 509.390398 511.225525 512.597054 513.110096 513.178345 514.810427 515.976360 516.252763 516.077575 517.499547 518.462679 -100 
-100 -100 488.648392 493.302160 495.883632 496.343047 495.002852 498.866561 500.970807 501.077040 499.465229 503.519803 505.928331 506.521685 505.616816 508.857712 510.643752 510.721380 509.274905 512.479606 514.128278 513.995062 512.323255 515.380422 516.971188 -100 
-100 -100 490.056543 492.615682 494.738897 495.754244 496.176775 498.405943 500.063934 500.646663 500.773834 503.028571 504.873715 505.744301 506.138652 508.076607 509.561799 510.104804 510.188223 511.966444 513.272755 513.609106 513.475250 515.040932 516.123437 -100 
-100 -100 489.576978 491.554612 493.573503 494.911500 495.918142 497.684509 499.128913 499.867265 500.433798 502.150102 503.702514 504.584914 505.253441 506.900793 508.344504 509.119949 509.659957 511.110522 512.343432 512.925753 513.265632 514.410199 515.264029 -100 
-100 -100 486.437213 489.365047 491.882816 493.281376 494.041776 496.173232 497.699981 498.152010 498.133037 500.334740 502.023210 502.578922 502.623030 504.883776 506.649775 507.309611 507.427137 509.422476 510.939114 511.457140 511.478265 513.040660 514.113574 -100 
-100 -100 481.364607 486.883302 490.222618 491.413432 490.903233 494.387812 496.233807 496.094831 494.144636 498.228393 500.409026 500.388571 498.496822 502.685259 505.036136 505.279947 503.760704 507.457732 509.501934 509.698357 508.379727 511.365468 512.942536 -100 
-100 -100 484.421108 487.367210 489.922404 491.371761 492.184811 494.355988 495.912205 496.383801 496.373699 498.574388 500.250661 500.786298 500.811190 503.061623 504.819302 505.469137 505.584182 507.600522 509.144442 509.684685 509.724257 511.307027 512.393739 -100 
-100 -100 485.550545 487.563668 489.663046 491.114384 492.239727 494.079407 495.576742 496.350098 496.931435 498.648102 500.176156 501.013766 501.637933 503.267823 504.693093 505.435412 505.953656 507.461286 508.760414 509.388140 509.761807 510.955434 511.843488 -100 
-100 -100 484.027584 486.633291 488.893044 490.111360 490.760410 493.069700 494.790477 495.414771 495.552585 497.820997 499.634185 500.426359 500.734153 502.662838 504.120067 504.576161 504.560864 506.485863 507.924827 508.326883 508.225236 509.893304 511.046580 -100 
-100 -100 480.589011 485.298178 488.102772 488.885006 487.966715 491.853765 494.029993 494.179856 492.549718 496.666787 499.051067 499.524004 498.453913 501.736657 503.499160 503.406916 501.653923 505.219811 507.092367 507.028461 505.338363 508.604159 510.325211 -100 
-100 -100 483.820855 486.369882 488.554023 489.708146 490.335147 492.696804 494.513552 495.246711 495.472684 497.770491 499.594127 500.395599 500.693398 502.563272 503.942343 504.323357 504.235391 506.077778 507.435157 507.766890 507.613851 509.256703 510.400632 -100 
-100 -100 485.209289 487.069578 488.982089 490.269938 491.319705 493.296228 495.023359 496.056709 496.854816 498.588394 500.108485 500.968644 501.591096 503.077404 504.327779 504.921090 505.304815 506.638409 507.765125 508.244033 508.507749 509.661957 510.538954 -100 
-100 -100 484.106749 486.699055 488.893735 490.013574 490.594428 493.089158 495.081210 496.049006 496.519581 498.569276 500.142014 500.725138 500.825466 502.767369 504.216389 504.655126 504.615415 506.339672 507.605363 507.903887 507.748301 509.316181 510.409671 -100 
-100 -100 481.242034 486.044553 488.845651 489.521798 488.401731 492.609254 495.112002 495.735929 494.829078 498.224248 500.111767 500.171277 498.591257 502.145080 504.036710 504.038865 502.442696 505.679643 507.351679 507.220514 505.559248 508.645046 510.268330 -100 
-100 -100 485.450978 488.020001 490.186023 491.281258 491.834735 494.285351 496.238960 497.183775 497.628323 499.615114 501.116615 501.636733 501.677212 503.548604 504.925397 505.297474 505.198248 506.869175 508.088270 508.346762 508.157217 509.700086 510.779424 -100 
-100 -100 487.938114 489.731680 491.573216 492.814231 493.820269 495.690712 497.336903 498.347443 499.127732 500.707320 502.064524 502.799481 503.312258 504.646814 505.743369 506.200093 506.464220 507.688185 508.718010 509.112748 509.303169 510.407393 511.255068 -100 
-100 -100 488.028667 490.406254 492.439919 493.530866 494.142840 496.272839 497.951578 498.721332 499.058650 501.006236 502.526710 503.152287 503.332519 504.932999 506.055705 506.227250 505.962482 507.630702 508.831302 509.023658 508.738487 510.313664 511.412574 -100 
-100 -100 486.413516 490.718684 493.220698 493.909525 493.115125 496.495549 498.451506 498.766169 497.659640 500.979162 502.882125 503.170641 502.087165 504.898075 506.282129 505.918323 503.949189 507.257260 508.896094 508.624770 506.698115 509.904260 511.557130 -100 
-100 -100 491.218993 493.317214 495.054450 495.960716 496.439954 498.342047 499.833641 500.529362 500.838757 502.675813 504.117757 504.756058 504.964020 506.466304 507.502114 507.672796 507.425723 508.995406 510.106564 510.284226 509.989868 511.432373 512.413021 -100 
-100 -100 494.587152 495.595450 496.741945 497.683501 498.566046 499.866159 501.073502 501.993236 502.828431 504.089414 505.243740 506.079104 506.773827 507.789420 508.642569 509.155024 509.569479 510.482929 511.274078 511.701540 511.986926 512.704845 513.224227 -100 
-100 -100 496.140745 496.765209 497.637683 498.536649 499.484531 500.596680 501.694330 502.685957 503.657987 504.755645 505.802264 506.700620 507.526526 508.414142 509.210680 509.849640 510.448574 511.184953 511.859767 512.364259 512.788703 513.284053 513.618732 -100 
-100 -100 -100 -100 -100 -100 -100 -100 -100 -100 -100 -100 -100 -100 -100 -100 -100 -100 -100 -100 -100 -100 -100 -100 -100 -100 
-100 -100 -100 -100 -100 -100 -100 -100 -100 -100 -100 -100 -100 -100 -100 -100 -100 -100 -100 -100 -100 -100 -100 -100 -100 -100 
-100 -100 -100 -100 -100 -100 -100 -100 -100 -100 -100 -100 -100 -100 -100 -100 -100 -100 -100 -100 -100 -100 -100 -100 -100 -100 
-100 -100 499.815853 500.432869 501.322986 502.256505 503.248939 504.404061 505.566623 506.647845 507.748597 509.014558 510.285335 511.439739 512.528445 513.657255 514.703408 515.592426 516.403897 517.254950 518.018120 518.612677 519.116092 519.633175 519.975783 -100 
-100 -100 498.171000 499.055803 500.144969 501.098920 502.043270 503.326277 504.565469 505.579080 506.578681 507.963136 509.330458 510.455729 511.474818 512.696980 513.804907 514.641216 515.371415 516.314374 517.138364 517.678109 518.110031 518.767910 519.240760 -100 
-100 -100 495.090231 496.607261 498.096453 499.032837 499.773285 501.392772 502.810830 503.652170 504.348746 506.056591 507.637987 508.666463 509.461392 510.943861 512.202727 512.908919 513.401345 514.609509 515.584106 515.983111 516.178881 517.192606 517.949262 -100 
-100 -100 491.634580 494.010278 495.937637 496.813122 497.155841 499.318484 500.962422 501.581173 501.753475 503.980359 505.799421 506.667465 507.053018 508.968155 510.428220 510.978016 511.071897 512.736070 513.918288 514.147129 513.919434 515.475812 516.552925 -100 
-100 -100 491.021741 492.810994 494.611084 495.759352 496.634824 498.396219 499.886535 500.693010 501.321168 503.033996 504.596858 505.534841 506.258286 507.820796 509.183181 509.929233 510.452177 511.787609 512.887972 513.348378 513.594109 514.736302 515.600875 -100 
-100 -100 489.975117 491.555856 493.351733 494.706449 495.858496 497.470211 498.874275 499.766163 500.556608 502.012622 503.371050 504.250600 505.036887 506.502979 507.875568 508.755300 509.476840 510.738898 511.854982 512.480899 512.952145 513.930621 514.675737 -100 
-100 -100 487.615565 489.660570 491.769100 493.204015 494.298112 496.090761 497.560155 498.334237 498.905516 500.484934 501.828420 502.457869 502.922137 504.677846 506.260760 507.109340 507.681381 509.209688 510.508988 511.129526 511.491983 512.670890 513.547708 -100 
-100 -100 484.929005 487.815169 490.311343 491.702050 492.463799 494.672533 496.294352 496.866923 496.956322 498.973425 500.441688 500.768050 500.613143 502.965867 504.828007 505.528477 505.651665 507.686564 509.222196 509.722505 509.706463 511.332003 512.447270 -100 
-100 -100 485.608446 487.671296 489.813659 491.292843 492.434680 494.271943 495.778892 496.579960 497.164671 498.742116 500.070226 500.676179 501.118802 502.863795 504.438772 505.277618 505.846161 507.389152 508.708802 509.345811 509.723051 510.920909 511.811512 -100 
-100 -100 485.956057 487.575170 489.444198 490.893428 492.146243 493.850340 495.331893 496.279664 497.098492 498.549712 499.874090 500.699960 501.436568 502.885680 504.243694 505.096587 505.802091 507.102012 508.266034 508.924546 509.422871 510.446804 511.225978 -100 
-100 -100 484.971809 486.828685 488.755869 490.061359 491.100666 493.008365 494.621240 495.515323 496.189706 497.895440 499.403631 500.247138 500.878409 502.432717 503.779958 504.467649 504.938104 506.356813 507.546791 508.051905 508.326431 509.558541 510.491432 -100 
-100 -100 483.493018 485.997032 488.140932 489.253503 489.832387 492.208144 494.030613 494.767883 495.004202 497.231799 498.988798 499.721488 499.957851 501.898842 503.355520 503.807989 503.783554 505.602448 506.922034 507.197339 506.981614 508.695703 509.890380 -100 
-100 -100 484.700280 486.518791 488.392997 489.654295 490.680674 492.623926 494.303727 495.275741 496.022557 497.785074 499.345994 500.237692 500.884863 502.389771 503.659668 504.272535 504.671681 506.010033 507.122786 507.564818 507.793541 508.995947 509.914255 -100 
-100 -100 485.447732 486.973261 488.718994 490.063066 491.277105 493.062330 494.690130 495.803693 496.773110 498.329333 499.759154 500.700379 501.491098 502.815842 503.997315 504.699412 505.271267 506.403453 507.406772 507.938425 508.347352 509.313444 510.064118 -100 
-100 -100 484.916015 486.800032 488.727653 490.018649 491.068382 493.054955 494.802700 495.866171 496.686327 498.386201 499.860584 500.678529 501.268417 502.750827 504.013144 504.632664 505.035399 506.309327 507.378835 507.830200 508.082548 509.198799 510.048962 -100 
-100 -100 484.038773 486.656481 488.870877 490.010396 490.608828 493.048143 494.980288 495.879335 496.271750 498.370123 499.981506 500.595928 500.727950 502.618199 504.035398 504.475435 504.450066 506.116748 507.337352 507.619660 507.462849 508.992584 510.060130 -100 
-100 -100 486.218685 488.086055 489.991406 491.260501 492.281405 494.221024 495.921575 496.948126 497.732571 499.382008 500.801700 501.568620 502.107609 503.532087 504.734666 505.298791 505.653467 506.888150 507.928404 508.358656 508.590221 509.678806 510.509047 -100 
-100 -100 488.073597 489.555106 491.247649 492.548820 493.709834 495.387395 496.912941 497.959234 498.868963 500.318182 501.633978 502.476585 503.171232 504.376553 505.433731 506.022732 506.497618 507.550538 508.496725 508.992036 509.364782 510.265088 510.966429 -100 
-100 -100 488.688737 490.406820 492.171566 493.366026 494.328665 496.068589 497.575551 498.466600 499.161689 500.744540 502.125661 502.883516 503.406963 504.722314 505.794484 506.234207 506.486643 507.701274 508.727146 509.126518 509.317010 510.389179 511.209389 -100 
-100 -100 488.888436 491.179900 493.099336 494.087765 494.599037 496.631928 498.203763 498.868272 499.107445 501.070028 502.593122 503.187474 503.306443 504.977384 506.156278 506.380926 506.163942 507.799031 508.982537 509.202965 508.958961 510.442930 511.472220 -100 
-100 -100 491.778585 493.248954 494.732064 495.731387 496.544623 498.080274 499.421087 500.240991 500.899675 502.380681 503.680488 504.430206 504.958237 506.192518 507.190420 507.621794 507.877328 509.012001 509.960506 510.337805 510.505522 511.464746 512.183185 -100 
-100 -100 494.347229 495.198601 496.261257 497.215542 498.158467 499.376602 500.539363 501.487803 502.392949 503.583498 504.703811 505.571827 506.340419 507.321832 508.190330 508.797406 509.339204 510.175701 510.934106 511.425152 511.813749 512.423978 512.863945 -100 
-100 -100 495.670980 496.250845 497.091796 497.986295 498.941094 500.030712 501.113323 502.110619 503.098058 504.183570 505.225509 506.137810 506.988667 507.883987 508.702104 509.384100 510.027795 510.759608 511.435374 511.965391 512.418091 512.888271 513.198265 -100 
-100 -100 -100 -100 -100 -100 -100 -100 -100 -100 -100 -100 -100 -100 -100 -100 -100 -100 -100 -100 -100 -100 -100 -100 -100 -100 
-100 -100 -100 -100 -100 -100 -100 -100 -100 -100 -100 -100 -100 -100 -100 -100 -100 -100 -100 -100 -100 -100 -100 -100 -100 -100 
-100 -100 -100 -100 -100 -100 -100 -100 -100 -100 -100 -100 -100 -100 -100 -100 -100 -100 -100 -100 -100 -100 -100 -100 -100 -100 
-100 -100 499.275194 499.923595 500.825208 501.741811 502.708617 503.875987 505.042145 506.101551 507.169523 508.439138 509.702339 510.825066 511.877738 513.013313 514.065702 514.943652 515.736745 516.597196 517.359730 517.932495 518.412613 518.956763 519.323949 -100 
-100 -100 497.425973 498.448425 499.592282 500.499466 501.350000 502.713204 503.986936 504.943939 505.837701 507.297051 508.689663 509.751866 510.670066 511.964060 513.113237 513.917314 514.574192 515.578540 516.417602 516.890064 517.221371 517.985717 518.535485 -100 
-100 -100 493.587638 495.703245 497.398589 498.172489 498.484964 500.519096 502.090458 502.745013 502.980006 505.116032 506.851209 507.703801 508.088299 509.952545 511.375508 511.960699 512.105889 513.643745 514.709749 514.887765 514.619771 516.109854 517.121836 -100 
-100 -100 488.243041 492.605746 495.049250 495.494717 494.245173 497.988437 500.057501 500.201015 498.677699 502.564841 504.826844 505.269076 504.184932 507.537870 509.422802 509.637371 508.417885 511.371890 512.845277 512.538187 510.619053 513.888205 515.579014 -100 
-100 -100 489.469280 491.886458 493.903670 494.876868 495.308301 497.507673 499.175545 499.803041 499.962454 502.105471 503.804886 504.525891 504.797676 506.762597 508.307212 508.924573 509.080850 510.760959 511.959656 512.184536 511.946726 513.584733 514.722418 -100 
-100 -100 488.944182 490.818543 492.730895 493.993425 494.967308 496.762292 498.279362 499.117420 499.745124 501.319659 502.672333 503.352750 503.866043 505.533182 507.030325 507.842935 508.393769 509.810119 510.983151 511.487035 511.761210 512.946840 513.841720 -100 
-100 -100 485.921331 488.684019 491.044109 492.309645 492.976592 495.217985 496.915640 497.603768 497.816728 499.699171 501.032928 501.239235 500.963130 503.364097 505.251982 505.947047 506.039239 508.040289 509.515390 509.931693 509.830207 511.494061 512.640410 -100 
-100 -100 481.095305 486.282565 489.389742 490.373790 489.624245 493.378359 495.506104 495.796077 494.538892 497.837228 499.447802 498.878438 496.256928 500.967381 503.572188 503.857615 502.241186 506.015906 508.026709 508.054619 506.412756 509.698428 511.416625 -100 
-100 -100 483.916127 486.695432 489.085731 490.389818 491.100867 493.392592 495.137093 495.861059 496.093049 497.971987 499.285585 499.462238 499.159921 501.553652 503.437079 504.121833 504.206533 506.219755 507.710209 508.135243 508.041668 509.724839 510.886844 -100 
-100 -100 484.923519 486.834095 488.810812 490.151108 491.211905 493.118647 494.739567 495.657907 496.331090 497.892221 499.194475 499.800293 500.245029 501.911264 503.406295 504.189417 504.710431 506.166703 507.380440 507.898106 508.179314 509.418621 510.355987 -100 
-100 -100 483.404439 485.887178 488.015361 489.105156 489.651391 492.056464 493.907251 494.676011 494.929772 497.030314 498.632552 499.201994 499.309307 501.333156 502.899710 503.445473 503.494700 505.297734 506.588122 506.818016 506.547072 508.321947 509.557173 -100 
-100 -100 480.060940 484.552482 487.193065 487.800936 486.644435 490.758047 493.110280 493.460699 492.124733 495.905499 498.029715 498.223430 496.759453 500.364382 502.328052 502.402104 500.868321 504.156917 505.801386 505.466855 503.372386 506.971086 508.848671 -100 
-100 -100 483.071273 485.527241 487.619129 488.679062 489.217121 491.647715 493.543964 494.365990 494.680679 496.862109 498.559584 499.224896 499.385171 501.357601 502.838986 503.310569 503.293965 505.014217 506.227223 506.399129 506.087282 507.827574 509.042865 -100 
-100 -100 484.287567 486.130450 488.021190 489.288616 490.321043 492.284519 493.997679 495.012898 495.793550 497.532162 499.055413 499.910875 500.527981 502.026911 503.303489 503.935624 504.345376 505.613945 506.658698 507.063479 507.273982 508.435197 509.325758 -100 
-100 -100 483.035647 485.673583 487.909046 489.077199 489.708379 492.110393 493.994201 494.826679 495.151145 497.347431 499.059116 499.762717 499.977590 501.858495 503.279673 503.749756 503.764996 505.409153 506.608906 506.882498 506.732213 508.259999 509.331116 -100 
-100 -100 480.011823 484.944476 487.838291 488.629965 487.696510 491.665629 493.967650 494.323844 492.983904 496.820098 498.990599 499.289163 498.028628 501.353978 503.166546 503.228721 501.809349 504.862913 506.452760 506.332897 504.758926 507.730663 509.299678 -100 
-100 -100 484.288857 486.916612 489.139126 490.294852 490.902705 493.250971 495.076037 495.859927 496.143089 498.296959 499.967111 500.631885 500.806556 502.640562 504.013074 504.438377 504.416566 506.035202 507.223468 507.497001 507.341453 508.834937 509.877426 -100 
-100 -100 486.808495 488.624578 490.486518 491.739096 492.740735 494.570262 496.145982 497.059855 497.761377 499.415596 500.857838 501.642038 502.185408 503.587636 504.762336 505.302323 505.636978 506.856718 507.887629 508.315968 508.544164 509.604494 510.412544 -100 
-100 -100 486.891504 489.283247 491.315604 492.379706 492.941999 495.072531 496.708086 497.372006 497.581401 499.638465 501.222391 501.801617 501.874518 503.690218 505.006501 505.333997 505.199974 506.848774 508.057760 508.330032 508.158577 509.618308 510.636136 -100 
-100 -100 485.240776 489.574944 492.066484 492.692842 491.766413 495.226189 497.158100 497.309822 495.870802 499.494558 501.489615 501.617750 500.099001 503.460595 505.180971 505.059099 503.358658 506.538609 508.168999 508.048567 506.451462 509.327824 510.826298 -100 
-100 -100 490.075651 492.179154 493.902875 494.770807 495.195695 497.109730 498.578066 499.189939 499.384656 501.318161 502.800905 503.370859 503.457655 505.178908 506.415544 506.745382 506.630653 508.188872 509.315507 509.575933 509.396402 510.728165 511.631633 -100 
-100 -100 493.457678 494.463045 495.597846 496.518524 497.377899 498.671456 499.862755 500.749103 501.552469 502.841042 504.014266 504.837147 505.519779 506.623361 507.578502 508.179993 508.662736 509.597901 510.411088 510.878286 511.200739 511.889399 512.380236 -100 
-100 -100 495.015149 495.635055 496.497635 497.382716 498.316797 499.420285 500.507405 501.485036 502.448676 503.558785 504.619134 505.523991 506.363608 507.300589 508.158433 508.854596 509.498638 510.261189 510.957761 511.486320 511.927760 512.415818 512.739681 -100 
-100 -100 -100 -100 -100 -100 -100 -100 -100 -100 -100 -100 -100 -100 -100 -100 -100 -100 -100 -100 -100 -100 -100 -100 -100 -100 
-100 -100 -100 -100 -100 -100 -100 -100 -100 -100 -100 -100 -100 -100 -100 -100 -100 -100 -100 -100 -100 -100 -100 -100 -100 -100 
-100 -100 -100 -100 -100 -100 -100 -100 -100 -100 -100 -100 -100 -100 -100 -100 -100 -100 -100 -100 -100 -100 -100 -100 -100 -100 
-100 -100 498.785282 499.493518 500.417432 501.308176 502.228608 503.422831 504.596435 505.621061 506.633026 507.922123 509.183671 510.264244 511.258335 512.405366 513.457813 514.305802 515.058458 515.945713 516.722014 517.273964 517.719503 518.311103 518.713375 -100 
-100 -100 496.490397 497.836207 499.093171 499.909430 500.528365 502.103797 503.452734 504.299645 504.940196 506.616348 508.084479 509.045251 509.738501 511.209561 512.422302 513.138858 513.598407 514.782971 515.686799 516.059231 516.163774 517.174562 517.857854 -100 
-100 -100 490.316918 494.411130 496.621119 496.976202 495.709383 499.304209 501.284558 501.464783 500.016652 503.801404 505.985620 506.447455 505.406381 508.648870 510.442790 510.659983 509.474987 512.318180 513.710858 513.417130 511.533336 514.676270 516.259640 -100 
-100 -100 472.767830 489.581779 493.794460 492.659079 479.899974 495.135901 498.779078 497.197223 483.468390 499.531414 503.514377 502.548186 491.210750 504.770537 508.080781 506.951462 496.074860 508.650781 511.394568 509.369658 495.636266 510.779127 514.422221 -100 
-100 -100 486.091873 490.546830 493.103848 493.643504 492.466827 496.262600 498.365915 498.516982 496.972041 500.789554 502.939665 503.232182 502.023704 505.407239 507.344349 507.573923 506.360124 509.373915 510.911334 510.643474 508.755304 512.079409 513.813173 -100 
-100 -100 487.376705 489.946760 492.110574 493.209739 493.749783 495.976701 497.676638 498.353102 498.543229 500.524051 501.990289 502.398477 502.347105 504.501467 506.195565 506.829907 506.934990 508.761330 510.086483 510.395048 510.218419 511.878412 513.030230 -100 
-100 -100 482.116342 487.219445 490.221685 491.109605 490.291030 494.032160 496.174546 496.491465 495.256784 498.547189 500.152380 499.593316 496.975407 501.626102 504.166983 504.410077 502.761388 506.473699 508.420250 508.392064 506.708910 509.990550 511.712135 -100 
-100 -100 463.291786 482.865646 488.086261 487.676674 476.311323 490.710172 494.367543 493.254698 481.594369 495.242596 498.059240 494.950360 475.827954 496.937957 501.928060 500.573112 486.523012 502.712141 506.467014 504.925646 491.979934 506.631175 510.225654 -100 
-100 -100 480.112515 485.231113 488.261180 489.183985 488.406814 492.202695 494.398259 494.757459 493.547066 496.833553 498.416548 497.824586 495.177500 499.827250 502.368343 502.600497 500.938795 504.661490 506.617314 506.587977 504.903360 508.204735 509.943633 -100 
-100 -100 483.356935 485.959566 488.181197 489.345629 489.957635 492.315787 494.139476 494.915614 495.170784 497.128056 498.532151 498.847684 498.701559 500.886766 502.595659 503.193423 503.239355 505.121064 506.481620 506.778791 506.575253 508.306152 509.511695 -100 
-100 -100 480.031313 484.536627 487.188740 487.803969 486.649146 490.752725 493.096746 493.443232 492.086510 495.780714 497.786309 497.849876 496.287749 499.924721 501.945575 502.058868 500.547484 503.856095 505.514777 505.187692 503.098413 506.706177 508.590726 -100 
-100 -100 464.643978 481.500998 485.880148 484.787570 471.476486 487.742751 491.819851 490.580984 477.636977 493.011829 496.720782 495.256549 482.175908 497.355489 500.949474 499.495358 486.928052 501.194297 504.280289 502.050152 487.029052 503.592898 507.607295 -100 
-100 -100 479.632899 484.120051 486.749893 487.347434 486.189102 490.316011 492.694549 493.079183 491.773952 495.562643 497.688616 497.881422 496.405530 499.983378 501.913915 501.959108 500.393133 503.616818 505.197964 504.817352 502.692214 506.261366 508.122131 -100 
-100 -100 482.602015 485.146524 487.307509 488.420001 489.004353 491.421413 493.313402 494.143094 494.464218 496.653776 498.357153 499.038278 499.219495 501.136971 502.578388 503.039972 503.026242 504.682586 505.859502 506.055792 505.806031 507.434209 508.577006 -100 
-100 -100 479.142256 484.069459 486.962524 487.758033 486.831010 490.806757 493.111530 493.464195 492.122363 495.982905 498.181404 498.503873 497.262025 500.598868 502.420494 502.490256 501.074292 504.122724 505.697161 505.553345 503.961055 506.952369 508.540471 -100 
-100 -100 462.613575 481.419665 486.382365 485.713402 473.524732 488.773421 492.617052 491.279557 478.055149 493.779972 497.669405 496.568944 484.865880 498.649232 501.921671 500.567240 488.972917 502.183169 505.176188 503.613831 491.786560 505.059378 508.317464 -100 
-100 -100 480.337965 485.260554 488.149809 488.944093 488.003429 491.919912 494.158932 494.458275 493.074602 496.898140 499.063964 499.357541 498.085571 501.384594 503.166915 503.201274 501.757060 504.788980 506.362692 506.233050 504.648500 507.596757 509.148264 -100 
-100 -100 485.007435 487.538485 489.694434 490.829030 491.429662 493.673182 495.398099 496.110245 496.348301 498.465012 500.106970 500.738987 500.869906 502.705913 504.062750 504.450306 504.378305 506.006765 507.198747 507.468709 507.303737 508.772828 509.797370 -100 
-100 -100 483.285538 487.731697 490.352904 491.074834 490.221315 493.776738 495.782691 495.966324 494.544991 498.226579 500.272201 500.420762 498.916780 502.336239 504.119312 504.043342 502.375627 505.572794 507.217147 507.107372 505.526790 508.425107 509.943827 -100 
-100 -100 469.642243 486.360995 490.676935 489.959280 478.827888 492.499461 495.806404 494.287842 481.242338 496.462080 500.086575 498.638141 485.765989 500.512448 503.857112 502.224570 489.434707 503.728626 506.930535 505.425423 493.690015 506.760457 509.921655 -100 
-100 -100 486.611526 490.702242 492.976612 493.506165 492.540922 495.848262 497.674031 497.826207 496.425270 499.949434 501.873462 502.023906 500.562003 503.860659 505.553090 505.497243 503.880037 506.961595 508.511829 508.406196 506.846128 509.586211 510.969035 -100 
-100 -100 492.343400 493.683418 494.951110 495.808334 496.471633 497.961276 499.223157 500.009380 500.584103 502.102176 503.371951 504.111554 504.580635 505.921927 506.986786 507.520869 507.799440 508.953785 509.855538 510.246376 510.373074 511.264580 511.862651 -100 
-100 -100 494.362589 495.050512 495.947906 496.820979 497.722029 498.857063 499.958136 500.912517 501.838370 502.990299 504.076296 504.967572 505.778206 506.765429 507.658466 508.349415 508.966010 509.767573 510.483423 510.994012 511.401335 511.922841 512.271400 -100 
-100 -100 -100 -100 -100 -100 -100 -100 -100 -100 -100 -100 -100 -100 -100 -100 -100 -100 -100 -100 -100 -100 -100 -100 -100 -100 
-100 -100 -100 -100 -100 -100 -100 -100 -100 -100 -100 -100 -100 -100 -100 -100 -100 -100 -100 -100 -100 -100 -100 -100 -100 -100 
-100 -100 -100 -100 -100 -100 -100 -100 -100 -100 -100 -100 -100 -100 -100 -100 -100 -100 -100 -100 -100 -100 -100 -100 -100 -100 
-100 -100 498.732377 499.362614 500.239488 501.133084 502.078265 503.221389 504.361641 505.393128 506.426543 507.650100 508.858065 509.921235 510.914155 511.992979 512.994269 513.831236 514.600411 515.458566 516.233767 516.824640 517.320955 517.875452 518.247323 -100 
-100 -100 496.932103 497.927883 499.039177 499.920314 500.748880 502.085620 503.332562 504.263240 505.123889 506.534404 507.867225 508.865161 509.718944 510.951364 512.043195 512.798671 513.426110 514.430219 515.286953 515.781898 516.131825 516.906454 517.460323 -100 
-100 -100 493.177829 495.249550 496.897723 497.640722 497.931972 499.935366 501.479143 502.112066 502.318830 504.401545 506.069705 506.850898 507.163662 508.958489 510.313131 510.835352 510.939261 512.480489 513.571947 513.778624 513.532524 515.031754 516.046419 -100 
-100 -100 487.912024 492.212406 494.593827 495.003023 493.734422 497.444224 499.488990 499.620514 498.078987 501.910757 504.101382 504.468047 503.306631 506.582268 508.386816 508.522729 507.246761 510.204432 511.704830 511.426899 509.529692 512.804970 514.496500 -100 
-100 -100 489.148704 491.509151 493.461445 494.389395 494.795292 496.973003 498.632834 499.262562 499.413213 501.511372 503.146554 503.797244 503.993127 505.873419 507.328347 507.861213 507.956547 509.621328 510.827996 511.066838 510.840640 512.482768 513.621387 -100 
-100 -100 488.627625 490.446354 492.287465 493.492837 494.434695 496.223153 497.756184 498.620071 499.256717 500.796778 502.093694 502.714029 503.157502 504.731127 506.126905 506.848016 507.330495 508.709255 509.864685 510.360321 510.631204 511.817797 512.714469 -100 
-100 -100 485.631728 488.327561 490.601419 491.794726 492.422667 494.672510 496.412528 497.156905 497.403940 499.254371 500.535258 500.693453 500.358474 502.652642 504.423023 505.016304 505.030386 506.974497 508.408730 508.794739 508.674270 510.336522 511.486199 -100 
-100 -100 480.834625 485.941911 488.950422 489.851699 489.057115 492.829416 495.015794 495.383174 494.181098 497.442079 498.998423 498.390748 495.723814 500.316152 502.792944 502.971137 501.271164 504.976474 506.930434 506.911736 505.238081 508.520853 510.243528 -100 
-100 -100 483.631583 486.343467 488.645857 489.875380 490.546364 492.848606 494.639675 495.425068 495.696677 497.549201 498.815829 498.950899 498.596714 500.890735 502.663291 503.250389 503.254115 505.196585 506.625637 506.999619 506.871731 508.546347 509.709764 -100 
-100 -100 484.610473 486.465225 488.368187 489.646832 490.673442 492.579113 494.225801 495.181021 495.874308 497.412165 498.670661 499.229574 499.618550 501.205868 502.614272 503.316694 503.765644 505.154975 506.307524 506.772957 507.018653 508.246781 509.184042 -100 
-100 -100 483.074004 485.502342 487.564492 488.603503 489.121263 491.515905 493.375695 494.164255 494.426158 496.498399 498.054315 498.573240 498.625665 500.586730 502.087302 502.569289 502.557412 504.298246 505.528028 505.703306 505.393882 507.159487 508.396526 -100 
-100 -100 479.693421 484.130380 486.713441 487.282757 486.105844 490.204185 492.555402 492.916652 491.584370 495.331028 497.407248 497.551552 496.037573 499.591790 501.504035 501.527645 499.943148 503.174842 504.761072 504.371338 502.235866 505.829328 507.711245 -100 
-100 -100 482.586810 485.013403 487.074576 488.114991 488.641844 491.060865 492.952298 493.776725 494.088044 496.241630 497.900835 498.526958 498.647334 500.577452 502.015366 502.444175 502.384074 504.056153 505.220016 505.346562 505.001701 506.732893 507.948431 -100 
-100 -100 483.653110 485.497344 487.391878 488.665022 489.700252 491.658190 493.365894 494.379457 495.154814 496.873735 498.371808 499.202798 499.792750 501.255362 502.492462 503.086748 503.459308 504.688024 505.693971 506.065301 506.251381 507.399696 508.285412 -100 
-100 -100 482.253887 484.922976 487.196084 488.396247 489.046476 491.447772 493.326554 494.157974 494.480468 496.663139 498.360976 499.055721 499.257879 501.105917 502.489519 502.926352 502.910932 504.521225 505.689938 505.939670 505.771709 507.283304 508.345294 -100 
-100 -100 479.121719 484.106449 487.059563 487.900511 486.998146 490.968411 493.265822 493.623480 492.286945 496.113138 498.277746 498.580270 497.321076 500.616895 502.395912 502.431834 500.989595 504.013207 505.576172 505.438085 503.851127 506.803656 508.360357 -100 
-100 -100 483.379414 486.048270 488.322488 489.523319 490.159721 492.512400 494.334871 495.120045 495.406352 497.556555 499.226686 499.898790 500.078109 501.897035 503.250637 503.661428 503.624336 505.217871 506.380414 506.634662 506.464240 507.940105 508.970950 -100 
-100 -100 485.914238 487.754999 489.652144 490.938585 491.962420 493.795276 495.368222 496.282522 496.986805 498.640993 500.086197 500.878742 501.429921 502.831386 504.004834 504.546463 504.876391 506.072510 507.074344 507.479030 507.689067 508.732159 509.529302 -100 
-100 -100 486.013843 488.418021 490.472296 491.561902 492.142325 494.271083 495.900931 496.564648 496.777630 498.835485 500.423375 501.012484 501.097804 502.923520 504.254393 504.601838 504.476907 506.098427 507.270891 507.514440 507.322436 508.763345 509.769669 -100 
-100 -100 484.368541 488.707413 491.212087 491.858629 490.948673 494.400728 496.323937 496.475654 495.042135 498.666562 500.666086 500.805881 499.303628 502.681167 504.425910 504.337457 502.658970 505.806426 507.394810 507.243636 505.626256 508.482432 509.968732 -100 
-100 -100 489.192934 491.297786 493.027728 493.906737 494.340206 496.248954 497.711571 498.324449 498.524756 500.462180 501.951745 502.533983 502.637270 504.376578 505.637451 505.995912 505.897301 507.433967 508.528185 508.762446 508.564287 509.879375 510.772788 -100 
-100 -100 492.559898 493.564726 494.700675 495.624770 496.486522 497.777301 498.966613 499.855615 500.665226 501.960685 503.142992 503.978353 504.676319 505.796994 506.772114 507.393542 507.885643 508.808744 509.600781 510.048465 510.355497 511.031346 511.514575 -100 
-100 -100 494.107280 494.725606 495.586585 496.471061 497.404598 498.506423 499.593633 500.575185 501.545884 502.664483 503.735088 504.652438 505.506514 506.459321 507.334032 508.045043 508.695146 509.449999 510.131497 510.644642 511.072923 511.550245 511.867727 -100 
-100 -100 -100 -100 -100 -100 -100 -100 -100 -100 -100 -100 -100 -100 -100 -100 -100 -100 -100 -100 -100 -100 -100 -100 -100 -100 
-100 -100 -100 -100 -100 -100 -100 -100 -100 -100 -100 -100 -100 -100 -100 -100 -100 -100 -100 -100 -100 -100 -100 -100 -100 -100 
-100 -100 -100 -100 -100 -100 -100 -100 -100 -100 -100 -100 -100 -100 -100 -100 -100 -100 -100 -100 -100 -100 -100 -100 -100 -100 
-100 -100 498.699145 499.277132 500.118025 501.009863 501.964584 503.073544 504.186264 505.214986 506.250060 507.424448 508.584662 509.620712 510.591539 511.608757 512.553570 513.360207 514.124139 514.975224 515.769018 516.404008 516.942377 517.480339 517.831772 -100 
-100 -100 497.173764 497.993489 499.012499 499.919308 500.828178 502.056841 503.241763 504.207015 505.146124 506.430019 507.674074 508.669395 509.560040 510.660536 511.652778 512.387252 513.054735 514.006998 514.876937 515.469628 515.943742 516.621525 517.100958 -100 
-100 -100 494.317693 495.707951 497.084113 497.966379 498.683636 500.227983 501.583140 502.388888 503.043273 504.631031 506.065874 506.945296 507.594095 508.939027 510.056327 510.620914 511.012725 512.253499 513.302625 513.775354 514.026074 515.054110 515.811670 -100 
-100 -100 491.100420 493.265321 495.031387 495.846934 496.192824 498.250877 499.829516 500.438337 500.606487 502.689343 504.342313 505.048100 505.272021 507.035263 508.325879 508.687722 508.621166 510.348652 511.625430 511.938070 511.774509 513.332046 514.402851 -100 
-100 -100 490.440841 492.072944 493.719222 494.780158 495.620689 497.325890 498.795746 499.618754 500.246672 501.853672 503.273880 504.066446 504.637323 506.028799 507.203713 507.763432 508.145503 509.475770 510.615694 511.119595 511.398778 512.546234 513.409557 -100 
-100 -100 489.371796 490.813895 492.446645 493.679439 494.767818 496.369726 497.815865 498.779521 499.607512 500.980876 502.216762 502.980389 503.636855 504.904943 506.061561 506.748322 507.328031 508.522731 509.611745 510.225516 510.692058 511.675351 512.425696 -100 
-100 -100 487.098227 488.964328 490.864904 492.132005 493.133508 494.961860 496.545612 497.477638 498.166187 499.644697 500.860811 501.412131 501.794371 503.297887 504.613549 505.245940 505.660762 507.073488 508.288529 508.842152 509.158701 510.345589 511.236659 -100 
-100 -100 484.537202 487.176925 489.418503 490.603542 491.239332 493.524541 495.312970 496.118530 496.425758 498.276871 499.594998 499.881193 499.721860 501.746572 503.294289 503.762605 503.721135 505.607819 507.020048 507.410881 507.307893 508.953474 510.092718 -100 
-100 -100 485.108285 486.990701 488.920469 490.225020 491.269966 493.146590 494.776300 495.745357 496.457863 497.945250 499.157825 499.698756 500.073318 501.580424 502.902416 503.535351 503.942404 505.339804 506.530873 507.056308 507.354922 508.548414 509.451363 -100 
-100 -100 485.371686 486.851747 488.550023 489.862911 491.042026 492.747988 494.292608 495.334486 496.212742 497.603009 498.828649 499.565247 500.200687 501.481641 502.656343 503.345304 503.908540 505.073262 506.111345 506.659027 507.080788 508.091102 508.877394 -100 
-100 -100 484.382213 486.089443 487.857112 489.052852 490.037295 491.918287 493.550992 494.498971 495.207267 496.839009 498.239987 498.978636 499.501292 500.929750 502.144719 502.707992 503.061326 504.352678 505.414932 505.799055 505.983715 507.213325 508.161649 -100 
-100 -100 482.889633 485.207772 487.196634 488.226340 488.776486 491.104206 492.920849 493.698204 493.975431 496.099076 497.736311 498.360897 498.493766 500.337258 501.694898 502.053367 501.937326 503.634442 504.826159 504.969710 504.640578 506.378313 507.601666 -100 
-100 -100 483.791239 485.517628 487.310363 488.529544 489.537673 491.448553 493.115169 494.100618 494.854352 496.545394 498.017059 498.826003 499.393035 500.814655 501.999452 502.530959 502.848348 504.087341 505.095946 505.436967 505.587950 506.786754 507.715954 -100 
-100 -100 484.172829 485.700892 487.455438 488.814905 490.038114 491.805360 493.417542 494.530630 495.495104 497.005194 498.380214 499.275090 500.016621 501.265404 502.365099 502.992851 503.493721 504.545089 505.469208 505.932984 506.293008 507.236421 507.979513 -100 
-100 -100 483.281114 485.260792 487.287946 488.659449 489.758958 491.732021 493.461268 494.525635 495.350877 497.014620 498.459111 499.270959 499.852641 501.254117 502.429672 502.982110 503.328778 504.531263 505.537691 505.946722 506.172460 507.250715 508.077772 -100 
-100 -100 482.116842 484.915136 487.294418 488.562141 489.249757 491.666224 493.575557 494.484424 494.904971 496.963138 498.558651 499.202766 499.376913 501.170254 502.497971 502.884756 502.825029 504.420924 505.584848 505.841185 505.678386 507.152234 508.184162 -100 
-100 -100 484.323736 486.309012 488.343691 489.720077 490.809887 492.745952 494.432728 495.464647 496.264308 497.898627 499.317220 500.111005 500.676456 502.055035 503.208505 503.744418 504.074880 505.253684 506.239907 506.637056 506.847852 507.893820 508.694746 -100 
-100 -100 486.258610 487.799334 489.570886 490.947383 492.158251 493.834160 495.347665 496.395553 497.314846 498.760977 500.082032 500.946497 501.663214 502.862428 503.915542 504.515025 504.990029 505.987523 506.868541 507.317098 507.657308 508.519716 509.195852 -100 
-100 -100 486.931943 488.673335 490.483406 491.737227 492.747708 494.469602 495.955051 496.846539 497.554741 499.134081 500.520187 501.300600 501.854108 503.187308 504.294046 504.795022 505.093301 506.227907 507.160505 507.498538 507.652059 508.680691 509.473082 -100 
-100 -100 487.155311 489.448190 491.393675 492.437758 493.010922 494.997638 496.535155 497.201913 497.464867 499.416703 500.942491 501.563210 501.724300 503.421939 504.659077 504.989842 504.880204 506.389294 507.450937 507.603222 507.328011 508.758606 509.755539 -100 
-100 -100 490.017213 491.485545 492.979850 494.008267 494.850156 496.362645 497.683795 498.507277 499.183066 500.667446 501.977811 502.753300 503.317787 504.586647 505.639269 506.149206 506.464018 507.530103 508.393473 508.713841 508.847585 509.768037 510.462251 -100 
-100 -100 492.549485 493.397310 494.460682 495.423354 496.374147 497.583363 498.739997 499.695256 500.615697 501.819511 502.957272 503.850527 504.650315 505.665181 506.575914 507.230474 507.799192 508.604051 509.312904 509.763239 510.122194 510.705561 511.129056 -100 
-100 -100 493.851069 494.426374 495.262901 496.156214 497.110701 498.196474 499.279574 500.286441 501.289959 502.393246 503.456073 504.393448 505.272761 506.198868 507.051073 507.764946 508.422925 509.137167 509.780681 510.279691 510.706858 511.155761 511.453045 -100 
-100 -100 -100 -100 -100 -100 -100 -100 -100 -100 -100 -100 -100 -100 -100 -100 -100 -100 -100 -100 -100 -100 -100 -100 -100 -100 
-100 -100 -100 -100 -100 -100 -100 -100 -100 -100 -100 -100 -100 -100 -100 -100 -100 -100 -100 -100 -100 -100 -100 -100 -100 -100 
-100 -100 -100 -100 -100 -100 -100 -100 -100 -100 -100 -100 -100 -100 -100 -100 -100 -100 -100 -100 -100 -100 -100 -100 -100 -100 
-100 -100 498.461459 499.068582 499.923389 500.804754 501.738325 502.853982 503.961468 504.960479 505.955360 507.122275 508.262868 509.253503 510.167009 511.154724 512.059067 512.806777 513.524661 514.408254 515.246985 515.906674 516.453919 517.022392 517.393429 -100 
-100 -100 496.765287 497.705452 498.775421 499.646033 500.473816 501.768191 502.972828 503.874690 504.706274 506.051022 507.308991 508.232704 509.004744 510.126801 511.088564 511.704715 512.234045 513.310307 514.285191 514.895056 515.329704 516.101752 516.638984 -100 
-100 -100 493.261329 495.171256 496.728183 497.471645 497.810090 499.715983 501.191078 501.808962 502.025298 504.008871 505.584987 506.295511 506.535343 508.175985 509.329634 509.586935 509.424312 511.201985 512.543640 512.968850 512.908360 514.330894 515.282383 -100 
-100 -100 488.400124 492.298042 494.512562 494.948478 493.868750 497.332530 499.267721 499.414728 497.991899 501.634804 503.715570 504.034703 502.851468 505.898313 507.416468 507.102478 505.115980 508.734752 510.662705 510.727807 509.246135 512.227420 513.779045 -100 
-100 -100 489.341638 491.518838 493.353901 494.261442 494.703857 496.787644 498.394100 499.032748 499.223245 501.258394 502.853112 503.496210 503.660055 505.347041 506.539995 506.758727 506.551594 508.419198 509.849038 510.287957 510.235348 511.790638 512.860620 -100 
-100 -100 488.710830 490.412251 492.146816 493.292870 494.208922 495.965022 497.489988 498.379048 499.056091 500.603719 501.946393 502.670278 503.179147 504.501989 505.597528 506.067198 506.383071 507.756661 508.968911 509.541929 509.876852 511.035629 511.901147 -100 
-100 -100 485.824691 488.340011 490.461883 491.554718 492.120717 494.369106 496.136663 496.943313 497.281634 499.169919 500.599758 501.100984 501.177009 502.908168 504.187998 504.502645 504.393547 506.209584 507.594513 507.993306 507.908760 509.527274 510.644904 -100 
-100 -100 481.314443 486.049821 488.834326 489.597960 488.696396 492.505137 494.744503 495.214698 494.203738 497.453934 499.238204 499.313160 497.958630 501.108148 502.782406 502.642478 500.918318 504.345141 506.176524 506.151889 504.557712 507.725626 509.395047 -100 
-100 -100 483.854607 486.384655 488.533749 489.662201 490.269232 492.561338 494.369783 495.209562 495.571183 497.473682 498.908667 499.409403 499.486846 501.228350 502.521649 502.844868 502.730785 504.518301 505.859066 506.208859 506.090746 507.715554 508.847936 -100 
-100 -100 484.748255 486.484519 488.281570 489.505954 490.509723 492.359442 493.970489 494.926882 495.649786 497.228015 498.581162 499.300600 499.808483 501.157506 502.287452 502.783171 503.098017 504.403104 505.510661 505.961261 506.204376 507.403726 508.320243 -100 
-100 -100 483.330152 485.577717 487.532509 488.577247 489.164672 491.405427 493.151692 493.891414 494.144295 496.235805 497.850081 498.477703 498.625177 500.368712 501.630881 501.911711 501.740750 503.466271 504.702397 504.894027 504.605744 506.332428 507.542933 -100 
-100 -100 480.220339 484.266769 486.709330 487.369095 486.503003 490.211080 492.354794 492.631711 491.266167 495.018595 497.141503 497.426928 496.181278 499.341794 500.970151 500.760758 498.923707 502.262738 503.912591 503.577554 501.524580 505.028141 506.866631 -100 
-100 -100 482.633783 484.924830 486.931878 488.020417 488.643547 490.920400 492.703421 493.481360 493.774182 495.903757 497.559406 498.227907 498.404072 500.155557 501.412987 501.683869 501.492413 503.175922 504.365774 504.519136 504.200220 505.896488 507.087914 -100 
-100 -100 483.281540 485.143311 487.068963 488.387286 489.460719 491.387713 493.076964 494.115319 494.923587 496.567585 497.995923 498.795506 499.360864 500.723230 501.844795 502.331174 502.619316 503.829346 504.836311 505.213529 505.403651 506.532990 507.404283 -100 
-100 -100 481.447946 484.299770 486.703723 487.981581 488.677027 491.101554 493.038932 494.017160 494.532145 496.489922 498.010071 498.620118 498.777865 500.535267 501.820966 502.160976 502.059441 503.660108 504.828685 505.081150 504.919233 506.403992 507.449270 -100 
-100 -100 477.793308 483.247604 486.440222 487.394060 486.554101 490.574814 492.990956 493.660664 492.929008 496.132096 497.971704 498.158013 496.877810 500.054479 501.729302 501.657412 500.082213 503.143219 504.716499 504.586187 503.031409 505.923807 507.454223 -100 
-100 -100 482.399215 485.264674 487.685200 488.977011 489.672779 492.067645 493.974687 494.937664 495.442290 497.371212 498.864852 499.461548 499.610613 501.347585 502.616566 502.950010 502.839090 504.404639 505.536504 505.763345 505.578342 507.027267 508.046029 -100 
-100 -100 485.164213 487.067811 489.038659 490.402102 491.494876 493.336446 494.949091 495.965768 496.773887 498.338726 499.701614 500.482223 501.046985 502.355693 503.439343 503.928158 504.220983 505.337265 506.254870 506.584814 506.740348 507.778392 508.580969 -100 
-100 -100 485.403075 487.802040 489.897953 491.095337 491.823354 493.869195 495.489279 496.266969 496.649312 498.570741 500.089773 500.757029 501.000160 502.612377 503.794549 504.116414 504.028568 505.473203 506.479285 506.577022 506.258456 507.747200 508.792116 -100 
-100 -100 483.869340 488.131077 490.662819 491.488948 490.963567 494.089322 495.934212 496.269649 495.278857 498.506883 500.389836 500.731032 499.763607 502.565868 504.052892 503.986640 502.553693 505.302084 506.624342 506.245225 504.342674 507.394366 508.971079 -100 
-100 -100 488.589334 490.665138 492.409863 493.376070 493.943441 495.758975 497.199515 497.910148 498.270874 500.093767 501.542062 502.223137 502.499084 504.039453 505.166062 505.512220 505.460538 506.823848 507.752556 507.840839 507.515868 508.880127 509.813208 -100 
-100 -100 491.879617 492.873410 494.012234 494.965286 495.865967 497.141633 498.336393 499.272635 500.140063 501.418969 502.597380 503.471039 504.213635 505.274227 506.191725 506.790703 507.268881 508.113173 508.815879 509.182718 509.430250 510.105067 510.597119 -100 
-100 -100 493.391292 494.002830 494.860822 495.752741 496.698674 497.802752 498.902704 499.914017 500.915884 502.042048 503.120218 504.055820 504.922848 505.852750 506.698083 507.387198 508.012400 508.718424 509.342883 509.803390 510.193591 510.658270 510.974068 -100 
-100 -100 -100 -100 -100 -100 -100 -100 -100 -100 -100 -100 -100 -100 -100 -100 -100 -100 -100 -100 -100 -100 -100 -100 -100 -100 
-100 -100 -100 -100 -100 -100 -100 -100 -100 -100 -100 -100 -100 -100 -100 -100 -100 -100 -100 -100 -100 -100 -100 -100 -100 -100 
-100 -100 -100 -100 -100 -100 -100 -100 -100 -100 -100 -100 -100 -100 -100 -100 -100 -100 -100 -100 -100 -100 -100 -100 -100 -100 
-100 -100 498.159228 498.829898 499.720835 500.595163 501.498114 502.641809 503.753771 504.715305 505.651374 506.828918 507.958931 508.898626 509.741439 510.719339 511.596225 512.283872 512.940857 513.871319 514.755187 515.424741 515.959690 516.575103 516.976724 -100 
-100 -100 496.061694 497.300551 498.489888 499.297328 499.928596 501.418043 502.686047 503.478020 504.065590 505.606919 506.927562 507.744086 508.284588 509.550507 510.529449 510.991304 511.246370 512.581818 513.695315 514.268999 514.534517 515.525874 516.176922 -100 
-100 -100 490.484216 494.158054 496.191974 496.577852 495.501247 498.821246 500.655643 500.816929 499.446060 502.973435 504.965040 505.291698 504.142247 507.073166 508.496775 508.181134 506.233634 509.776946 511.671001 511.795127 510.381852 513.240433 514.680474 -100 
-100 -100 474.837107 489.750706 493.548100 492.570856 481.078079 494.951327 498.291290 496.798373 483.901600 498.985860 502.682861 501.643228 490.556735 503.400632 506.135120 503.884048 489.105549 505.486567 509.316736 508.087017 496.435451 509.705423 512.937522 -100 
-100 -100 486.469375 490.462969 492.794544 493.325115 492.318290 495.846187 497.832236 498.009324 496.597547 500.219505 502.263021 502.527505 501.284914 504.283265 505.743353 505.354849 503.315859 506.968072 508.956036 509.070634 507.630421 510.651570 512.232333 -100 
-100 -100 487.435768 489.772949 491.744002 492.740747 493.243045 495.405058 497.089537 497.813333 498.081816 500.047400 501.569081 502.152125 502.261492 503.903942 505.052542 505.238422 505.026275 506.856131 508.275680 508.714461 508.662730 510.254010 511.347904 -100 
-100 -100 482.499659 487.161843 489.865016 490.561587 489.606498 493.368925 495.570338 496.013824 494.995299 498.276028 500.119780 500.271092 498.959011 502.008832 503.553432 503.308829 501.518345 504.918649 506.750480 506.740730 505.159697 508.318152 509.976547 -100 
-100 -100 465.159494 483.090244 487.783354 487.081331 475.302139 489.984419 493.774824 492.917599 482.130162 495.207185 498.400969 497.134599 485.795098 498.864420 501.775073 499.881802 486.523267 501.472673 504.914631 503.391960 490.996906 505.027281 508.481260 -100 
-100 -100 480.563163 485.235413 487.959420 488.685488 487.765918 491.566821 493.804728 494.278527 493.282812 496.581137 498.435360 498.592331 497.287903 500.355271 501.920924 501.692588 499.901084 503.263477 505.036698 504.961588 503.332576 506.500440 508.177288 -100 
-100 -100 483.542022 485.902897 487.923085 488.986259 489.565617 491.810745 493.571721 494.355277 494.665407 496.671215 498.215355 498.805555 498.923552 500.610181 501.812249 502.048019 501.857369 503.583221 504.855131 505.118841 504.912578 506.583179 507.750885 -100 
-100 -100 480.565510 484.603600 487.033791 487.684699 486.806684 490.477871 492.588181 492.847641 491.469749 495.183812 497.270295 497.530646 496.260110 499.368620 500.941014 500.685236 498.822124 502.168360 503.846395 503.550077 501.530140 505.028893 506.857810 -100 
-100 -100 466.830798 481.803728 485.802413 485.027643 473.712427 487.832429 491.363338 489.955183 476.917757 492.318059 496.105317 495.020931 483.650296 496.881970 499.819537 497.863995 484.198005 499.300037 502.573962 500.482467 485.943856 502.003952 505.898959 -100 
-100 -100 479.795541 483.897288 486.399570 487.107785 486.271493 489.979811 492.123410 492.415810 491.070395 494.806132 496.915402 497.200215 495.951085 499.076758 500.661167 500.412195 498.542070 501.850810 503.485033 503.152784 501.104823 504.571901 506.381127 -100 
-100 -100 481.853985 484.425220 486.633417 487.821711 488.479483 490.810460 492.647956 493.511343 493.905601 495.931724 497.504683 498.134084 498.287814 500.013589 501.248838 501.517958 501.341839 502.967657 504.137935 504.335149 504.090799 505.677543 506.793916 -100 
-100 -100 477.434482 482.838803 485.985808 486.913169 486.055860 490.047678 492.433561 493.077996 492.329717 495.525675 497.363614 497.547936 496.259692 499.414682 501.057201 500.945951 499.336927 502.395036 503.964759 503.817997 502.249542 505.169926 506.725951 -100 
-100 -100 458.618834 479.620053 485.159370 484.696778 472.614600 487.919140 491.968939 491.453222 481.753577 493.910701 496.946015 495.654928 484.134825 497.501442 500.559403 498.969726 486.808190 500.402505 503.443441 501.909965 490.335970 503.296452 506.486482 -100 
-100 -100 478.299594 483.721678 486.887187 487.831384 486.982293 490.948780 493.316583 493.964337 493.223731 496.391854 498.203972 498.380275 497.091259 500.225542 501.853836 501.743323 500.131481 503.142367 504.661605 504.479824 502.884209 505.762823 507.289930 -100 
-100 -100 483.534579 486.177093 488.447107 489.701859 490.423087 492.651285 494.428885 495.319736 495.779563 497.697087 499.192292 499.818448 500.007391 501.658864 502.856243 503.156799 503.031272 504.507175 505.545860 505.679348 505.408003 506.874789 507.910671 -100 
-100 -100 482.094459 486.481961 489.150091 490.072054 489.624172 492.862840 494.819312 495.241150 494.311025 497.560462 499.450569 499.788584 498.816406 501.615087 503.093655 503.006248 501.552912 504.297845 505.618910 505.229938 503.326606 506.408614 508.016058 -100 
-100 -100 468.933495 485.197033 489.517395 489.269180 480.306647 491.893238 494.907461 493.915050 483.406090 496.175415 499.406420 498.569064 488.944106 500.378281 503.014739 501.564875 490.536557 502.809311 505.376282 503.346605 490.185149 504.524204 507.955087 -100 
-100 -100 485.404160 489.394160 491.669283 492.364025 491.783368 494.762403 496.526191 496.896597 495.974073 499.105824 500.918341 501.289220 500.381721 503.084695 504.498826 504.456399 503.073398 505.711549 506.943288 506.561443 504.680151 507.606564 509.079338 -100 
-100 -100 490.951715 492.258470 493.513786 494.408036 495.144415 496.590835 497.864400 498.744569 499.444264 500.915716 502.172846 502.983093 503.555137 504.770467 505.735110 506.239624 506.513232 507.519512 508.265698 508.516180 508.530154 509.428528 510.042825 -100 
-100 -100 492.898574 493.566006 494.444102 495.315817 496.230759 497.367404 498.494591 499.506529 500.492931 501.658781 502.757571 503.679841 504.515604 505.464094 506.310364 506.967753 507.545540 508.263457 508.882306 509.303082 509.643549 510.142274 510.486170 -100 
-100 -100 -100 -100 -100 -100 -100 -100 -100 -100 -100 -100 -100 -100 -100 -100 -100 -100 -100 -100 -100 -100 -100 -100 -100 -100 
-100 -100 -100 -100 -100 -100 -100 -100 -100 -100 -100 -100 -100 -100 -100 -100 -100 -100 -100 -100 -100 -100 -100 -100 -100 -100 
-100 -100 -100 -100 -100 -100 -100 -100 -100 -100 -100 -100 -100 -100 -100 -100 -100 -100 -100 -100 -100 -100 -100 -100 -100 -100 
-100 -100 498.129039 498.753477 499.635631 500.543658 501.490932 502.599344 503.684859 504.652785 505.605793 506.716490 507.790676 508.709531 509.548627 510.461150 511.293785 511.982634 512.668773 513.557707 514.427612 515.126224 515.704137 516.286495 516.660838 -100 
-100 -100 496.436298 497.399305 498.505258 499.412450 500.260774 501.545470 502.724790 503.595830 504.387006 505.672780 506.860767 507.709681 508.403679 509.444326 510.324446 510.869465 511.359318 512.447903 513.467476 514.129662 514.603429 515.388149 515.925576 -100 
-100 -100 492.940601 494.881911 496.487402 497.282828 497.653619 499.542693 500.986095 501.575400 501.757059 503.678112 505.180552 505.814158 505.972161 507.521896 508.576853 508.740043 508.520623 510.322765 511.730685 512.229162 512.221559 513.651545 514.596489 -100 
-100 -100 488.103341 492.035781 494.301825 494.795982 493.756692 497.193372 499.091812 499.216023 497.770896 501.354029 503.366401 503.616042 502.354057 505.302976 506.705937 506.274301 504.208410 507.858201 509.862600 510.011056 508.590919 511.570607 513.108679 -100 
-100 -100 489.107433 491.301176 493.162991 494.102039 494.563305 496.626035 498.204836 498.826904 499.003324 501.004994 502.561414 503.162680 503.264620 504.852810 505.923026 506.020763 505.731954 507.600292 509.074361 509.568235 509.556143 511.113263 512.174956 -100 
-100 -100 488.559846 490.250630 491.973909 493.112696 494.020109 495.757980 497.265994 498.147197 498.823317 500.371039 501.719610 502.447208 502.924792 504.145386 505.105488 505.448340 505.675070 507.013140 508.225145 508.812151 509.159832 510.321171 511.185074 -100 
-100 -100 485.764507 488.239603 490.311911 491.361463 491.894416 494.123322 495.880975 496.687705 497.038741 498.957759 500.438978 500.998873 501.085565 502.698909 503.818198 503.991981 503.781845 505.532839 506.880532 507.258069 507.162114 508.782414 509.903540 -100 
-100 -100 481.327355 486.000429 488.710616 489.409193 488.458710 492.245092 494.475667 494.948280 493.955893 497.252343 499.113775 499.285109 497.978454 500.990599 502.485172 502.196748 500.367003 503.713904 505.489034 505.424122 503.803946 506.973833 508.649248 -100 
-100 -100 483.878073 486.354463 488.435432 489.503447 490.063302 492.324282 494.114844 494.951334 495.326477 497.263512 498.756820 499.326027 499.425566 501.061060 502.205827 502.398661 502.187709 503.903787 505.195238 505.511698 505.372976 506.993649 508.126602 -100 
-100 -100 484.773054 486.467933 488.214008 489.396602 490.364217 492.172008 493.749583 494.691297 495.414947 496.999994 498.372071 499.114459 499.613737 500.883705 501.902817 502.294795 502.530525 503.784309 504.863977 505.302281 505.538755 506.728753 507.638106 -100 
-100 -100 483.368042 485.578666 487.497392 488.523634 489.091805 491.275412 492.968165 493.680915 493.922549 495.988719 497.582549 498.196440 498.315376 499.992783 501.168610 501.366086 501.132169 502.827934 504.060544 504.264602 503.986938 505.698102 506.892639 -100 
-100 -100 480.258963 484.267771 486.684019 487.344219 486.475658 490.109725 492.181179 492.420419 491.036412 494.738150 496.815167 497.067505 495.785505 498.885909 500.441323 500.160837 498.270417 501.593662 503.254106 502.946168 500.916423 504.397716 506.214180 -100 
-100 -100 482.610594 484.876811 486.866239 487.953389 488.564101 490.773726 492.482047 493.208367 493.466100 495.548416 497.162122 497.798282 497.939578 499.639315 500.834665 501.044667 500.806587 502.470580 503.660875 503.826141 503.516994 505.200356 506.378817 -100 
-100 -100 483.179576 485.026037 486.939896 488.253674 489.307042 491.169546 492.780867 493.754786 494.516870 496.125461 497.529009 498.309762 498.849583 500.167075 501.232222 501.661789 501.902439 503.080755 504.066021 504.426549 504.605373 505.731475 506.603046 -100 
-100 -100 481.275634 484.114260 486.508937 487.784472 488.461533 490.816388 492.668035 493.571805 494.035450 495.972039 497.487515 498.096946 498.242110 499.957135 501.185929 501.467170 501.312135 502.867747 503.991214 504.195826 503.998929 505.490744 506.550473 -100 
-100 -100 477.556075 482.992718 486.171979 487.123556 486.271103 490.218619 492.549699 493.147135 492.367236 495.562892 497.412255 497.611044 496.328954 499.462651 501.078746 500.945864 499.312191 502.319744 503.832306 503.631683 502.021764 504.930945 506.485946 -100 
-100 -100 482.086015 484.927677 487.319676 488.588994 489.260152 491.605448 493.460813 494.382719 494.861744 496.786834 498.287176 498.891485 499.034841 500.735245 501.952317 502.230061 502.063656 503.574304 504.644978 504.806277 504.573686 506.026820 507.061347 -100 
-100 -100 484.783580 486.649881 488.567099 489.878402 490.932363 492.755517 494.365298 495.387377 496.200716 497.763288 499.122407 499.899462 500.451909 501.727494 502.766086 503.206405 503.449764 504.514702 505.377228 505.652605 505.769671 506.801866 507.610415 -100 
-100 -100 484.974399 487.316528 489.329327 490.442423 491.115908 493.176307 494.844559 495.676569 496.096941 498.014922 499.518042 500.172098 500.398852 501.977172 503.117329 503.396183 503.264573 504.662288 505.619140 505.669477 505.316733 506.796386 507.842933 -100 
-100 -100 483.399434 487.589630 490.019747 490.741282 490.148640 493.315384 495.243054 495.665559 494.737339 497.958315 499.817322 500.141083 499.157507 501.924606 503.371574 503.266895 501.795566 504.501336 505.779118 505.356899 503.421769 506.464938 508.042267 -100 
-100 -100 488.049415 490.066166 491.723545 492.602583 493.120148 494.967205 496.479663 497.267854 497.683500 499.510323 500.943150 501.609050 501.868837 503.380785 504.474401 504.787806 504.702755 506.029396 506.919930 506.971987 506.619620 507.973176 508.904067 -100 
-100 -100 491.277334 492.228475 493.302248 494.192461 495.060019 496.353659 497.597739 498.590372 499.499802 500.790732 501.964348 502.828305 503.557445 504.596675 505.488256 506.059681 506.508667 507.321334 507.991477 508.327959 508.552147 509.214645 509.702124 -100 
-100 -100 492.754183 493.332116 494.137919 494.980399 495.900995 497.015474 498.150797 499.205715 500.242813 501.384810 502.464462 503.394480 504.250694 505.163279 505.986660 506.651234 507.249728 507.926796 508.521505 508.954544 509.323295 509.774903 510.084804 -100 
-100 -100 -100 -100 -100 -100 -100 -100 -100 -100 -100 -100 -100 -100 -100 -100 -100 -100 -100 -100 -100 -100 -100 -100 -100 -100 
-100 -100 -100 -100 -100 -100 -100 -100 -100 -100 -100 -100 -100 -100 -100 -100 -100 -100 -100 -100 -100 -100 -100 -100 -100 -100 
-100 -100 -100 -100 -100 -100 -100 -100 -100 -100 -100 -100 -100 -100 -100 -100 -100 -100 -100 -100 -100 -100 -100 -100 -100 -100 
-100 -100 498.010588 498.625342 499.524081 500.473622 501.459245 502.551140 503.617635 504.585375 505.539042 506.599234 507.624136 508.516110 509.339500 510.208278 511.010203 511.697013 512.395470 513.262102 514.124041 514.841310 515.442858 516.004659 516.358993 -100 
-100 -100 496.485298 497.357540 498.457593 499.450069 500.411282 501.611845 502.738992 503.644854 504.508898 505.667836 506.764080 507.606441 508.340919 509.278636 510.103861 510.685773 511.264401 512.255979 513.232379 513.944185 514.506036 515.200137 515.671482 -100 
-100 -100 493.627386 495.099969 496.595907 497.614916 498.432695 499.913383 501.184738 501.939549 502.543102 503.982848 505.249622 505.966299 506.448948 507.608300 508.514859 508.859543 509.100987 510.435862 511.662435 512.320353 512.709272 513.725352 514.448325 -100 
-100 -100 490.431730 492.704121 494.610438 495.600176 496.107963 498.038474 499.505137 500.081830 500.250058 502.161130 503.642356 504.196594 504.259599 505.819121 506.855394 506.921596 506.605331 508.496541 510.005856 510.552389 510.584279 512.075559 513.080594 -100 
-100 -100 489.932379 491.612961 493.331211 494.484604 495.396354 497.029753 498.425083 499.221115 499.838327 501.356630 502.684544 503.392300 503.842826 505.026722 505.935847 506.218763 506.399988 507.776508 509.049561 509.701019 510.092504 511.218053 512.045004 -100 
-100 -100 489.069669 490.482918 492.088600 493.309533 494.385918 495.944715 497.352779 498.303608 499.135254 500.507006 501.761467 502.556296 503.175359 504.213831 505.070455 505.482899 505.872963 507.008236 508.110198 508.761693 509.259329 510.243344 510.986156 -100 
-100 -100 487.032594 488.780067 490.552115 491.714586 492.638221 494.433205 496.002565 496.937552 497.653801 499.206200 500.558214 501.299659 501.788911 502.975772 503.902422 504.226700 504.436150 505.712424 506.846810 507.347974 507.629599 508.830584 509.735701 -100 
-100 -100 484.684289 487.118726 489.159374 490.181280 490.691373 492.950717 494.734001 495.547312 495.890887 497.858307 499.386965 499.999209 500.135522 501.692545 502.757702 502.891850 502.643460 504.349140 505.630698 505.916962 505.729152 507.408899 508.577280 -100 
-100 -100 485.213983 486.946556 488.707249 489.871643 490.810461 492.629801 494.228845 495.194642 495.937496 497.506946 498.870184 499.622112 500.127671 501.342211 502.300426 502.648985 502.861637 504.108081 505.192366 505.640541 505.885868 507.082011 507.993585 -100 
-100 -100 485.446728 486.820278 488.400286 489.628770 490.741515 492.354152 493.826009 494.842717 495.730825 497.132942 498.404363 499.213547 499.860079 500.958646 501.886320 502.356813 502.760648 503.826019 504.813287 505.342813 505.756558 506.744370 507.512478 -100 
-100 -100 484.503179 486.104026 487.788080 488.969735 489.953956 491.681423 493.182440 494.085610 494.796414 496.351604 497.695687 498.411107 498.887693 500.173667 501.203910 501.591545 501.814158 503.060730 504.135509 504.572263 504.807313 505.981004 506.878263 -100 
-100 -100 483.062912 485.243604 487.165464 488.246588 488.888135 490.971710 492.594346 493.314856 493.615949 495.572458 497.080394 497.634908 497.706668 499.416866 500.616514 500.819300 500.580913 502.275446 503.521307 503.769096 503.554140 505.185739 506.328209 -100 
-100 -100 483.782689 485.430799 487.182210 488.427361 489.452552 491.186305 492.674029 493.561629 494.268189 495.838817 497.209227 497.953057 498.457181 499.770483 500.824894 501.227968 501.447233 502.662842 503.692518 504.084156 504.282744 505.432889 506.318978 -100 
-100 -100 483.972356 485.458478 487.189030 488.556944 489.759975 491.375688 492.809881 493.786529 494.660070 496.097102 497.424321 498.289793 498.989751 500.145658 501.127573 501.638191 502.043076 503.037904 503.924552 504.356920 504.694263 505.634988 506.381259 -100 
-100 -100 482.941966 484.884782 486.896364 488.288407 489.382494 491.179812 492.701918 493.593372 494.300702 495.936091 497.389362 498.221488 498.799322 500.104215 501.154028 501.582245 501.818273 502.934187 503.844672 504.133524 504.257064 505.384338 506.265288 -100 
-100 -100 481.669220 484.412045 486.768254 488.072980 488.804259 490.998780 492.680757 493.404971 493.692860 495.769839 497.416716 498.121153 498.333962 500.009391 501.196909 501.449620 501.263104 502.757460 503.786583 503.850289 503.493332 505.086774 506.218219 -100 
-100 -100 483.710468 485.636531 487.613264 488.962174 490.027710 491.834437 493.389862 494.319644 495.053731 496.693637 498.142676 498.972414 499.547171 500.840321 501.878436 502.297231 502.513722 503.584690 504.439819 504.677414 504.757850 505.849712 506.710010 -100 
-100 -100 485.513402 486.964752 488.615618 489.878480 491.006133 492.648156 494.160888 495.225705 496.160933 497.599417 498.912963 499.777874 500.479617 501.608071 502.566497 503.068455 503.446210 504.342194 505.108987 505.436820 505.688719 506.553360 507.253463 -100 
-100 -100 486.123684 487.716270 489.323507 490.365948 491.225406 493.018161 494.642986 495.681833 496.499922 498.046087 499.381105 500.135523 500.666347 501.922874 502.939644 503.355657 503.571018 504.611362 505.441228 505.676284 505.753430 506.774556 507.578283 -100 
-100 -100 486.315746 488.397201 490.078547 490.835140 491.173170 493.343769 495.128709 496.041086 496.507239 498.378154 499.816021 500.400236 500.549331 502.154404 503.299835 503.554758 503.375736 504.795960 505.762099 505.817039 505.461335 506.892808 507.901193 -100 
-100 -100 488.989084 490.304796 491.587417 492.396406 493.094690 494.714844 496.226873 497.247150 498.067725 499.531613 500.788595 501.530851 502.070648 503.274184 504.255960 504.702075 504.954791 505.947278 506.731713 506.974696 507.048293 507.955476 508.650848 -100 
-100 -100 491.363247 492.113467 493.031746 493.851295 494.722085 495.981296 497.254694 498.338576 499.353284 500.571474 501.690378 502.562207 503.337336 504.308163 505.167109 505.769124 506.283078 507.026592 507.670990 508.060350 508.372471 508.934676 509.351498 -100 
-100 -100 492.583784 493.088160 493.815659 494.604640 495.504533 496.615600 497.775780 498.874565 499.950032 501.080408 502.141939 503.066873 503.925391 504.817762 505.628072 506.295823 506.903555 507.562614 508.148958 508.594699 508.980326 509.405284 509.692402 -100 
-100 -100 -100 -100 -100 -100 -100 -100 -100 -100 -100 -100 -100 -100 -100 -100 -100 -100 -100 -100 -100 -100 -100 -100 -100 -100 
-100 -100 -100 -100 -100 -100 -100 -100 -100 -100 -100 -100 -100 -100 -100 -100 -100 -100 -100 -100 -100 -100 -100 -100 -100 -100 
-100 -100 -100 -100 -100 -100 -100 -100 -100 -100 -100 -100 -100 -100 -100 -100 -100 -100 -100 -100 -100 -100 -100 -100 -100 -100 
-100 -100 497.643880 498.330680 499.295500 500.279502 501.275648 502.385676 503.452410 504.396139 505.313861 506.363594 507.366265 508.215372 508.993514 509.858243 510.651712 511.308749 511.975382 512.865107 513.748506 514.465338 515.056507 515.636201 516.004785 -100 
-100 -100 495.826899 496.914856 498.161422 499.194008 500.129442 501.395073 502.538578 503.388161 504.155084 505.359452 506.455649 507.220470 507.843955 508.838090 509.678242 510.184970 510.648146 511.749223 512.797720 513.495939 513.998921 514.769227 515.290853 -100 
-100 -100 492.006197 494.260265 496.138047 497.169923 497.745909 499.524695 500.882361 501.464469 501.675059 503.447932 504.810958 505.330897 505.393679 506.909402 507.925484 508.032296 507.755961 509.607021 511.078806 511.655551 511.730508 513.098509 513.999083 -100 
-100 -100 486.620041 491.258947 493.956183 494.820474 494.264465 497.323288 499.051771 499.203193 497.949858 501.219669 503.031999 503.139377 501.733319 504.693468 506.063731 505.545307 503.334968 507.119658 509.229740 509.510675 508.306417 511.091490 512.540254 -100 
-100 -100 488.265572 490.749257 492.851995 493.997234 494.640950 496.583626 498.073256 498.687869 498.900194 500.776453 502.223403 502.740812 502.768036 504.321966 505.344299 505.374639 505.017091 506.921473 508.442709 508.994470 509.049274 510.548499 511.573007 -100 
-100 -100 488.166306 489.919822 491.707071 492.899745 493.839921 495.543340 497.009743 497.862768 498.519570 500.042579 501.372298 502.090285 502.553194 503.714295 504.605154 504.882182 505.056080 506.380532 507.582913 508.151627 508.480453 509.653281 510.528227 -100 
-100 -100 485.695196 488.082718 490.086809 491.077433 491.547115 493.777267 495.514184 496.267696 496.551149 498.535661 500.087389 500.727389 500.892228 502.385693 503.391354 503.480255 503.204371 504.921447 506.215822 506.490921 506.264487 507.995378 509.190148 -100 
-100 -100 481.566316 485.974679 488.518969 489.078742 487.952431 491.813040 494.040121 494.420335 493.235414 496.744533 498.757323 499.101117 498.062543 500.785506 502.103526 501.708016 499.787224 503.111933 504.811663 504.551545 502.553959 506.078317 507.912820 -100 
-100 -100 483.949772 486.297923 488.264086 489.236567 489.707983 491.953699 493.716978 494.503525 494.818254 496.818906 498.381303 499.032912 499.217064 500.746421 501.792932 501.915710 501.651890 503.342131 504.590067 504.817119 504.557875 506.285488 507.486507 -100 
-100 -100 484.756783 486.388924 488.077510 489.230897 490.179962 491.918146 493.442870 494.372510 495.104086 496.644755 497.980652 498.707329 499.196479 500.440457 501.427694 501.790044 502.005031 503.255955 504.343749 504.796324 505.044271 506.226515 507.127099 -100 
-100 -100 483.368653 485.523775 487.426561 488.516535 489.195043 491.196281 492.785283 493.542945 493.918004 495.766029 497.184686 497.678650 497.699345 499.418662 500.620724 500.822261 500.591608 502.313879 503.611295 503.940849 503.819972 505.395538 506.497899 -100 
-100 -100 480.363211 484.265506 486.684251 487.525152 487.074699 490.217378 492.089503 492.459896 491.556832 494.654381 496.396842 496.433039 494.901592 498.186547 499.828154 499.573612 497.695996 501.064236 502.829252 502.765705 501.195088 504.246266 505.866182 -100 
-100 -100 482.672641 484.875520 486.849976 488.011998 488.733752 490.716129 492.256826 492.965016 493.313089 495.180343 496.637141 497.169067 497.223466 498.975354 500.205909 500.426683 500.194869 501.882255 503.127943 503.404293 503.241327 504.798150 505.894782 -100 
-100 -100 483.335383 485.082636 486.935579 488.261696 489.327657 490.992968 492.385508 493.184592 493.834784 495.438235 496.869529 497.677626 498.233273 499.548312 500.601657 501.016644 501.243407 502.407939 503.373346 503.702347 503.852018 505.006326 505.902641 -100 
-100 -100 481.748045 484.322293 486.574670 487.875773 488.643438 490.647010 492.123773 492.638682 492.729853 494.926694 496.686458 497.467985 497.739319 499.391341 500.556681 500.794861 500.602954 502.103518 503.120505 503.119224 502.661123 504.390330 505.608860 -100 
-100 -100 478.570555 483.359444 486.279413 487.330485 486.916491 490.118304 491.883046 491.840812 490.106210 494.156268 496.500756 497.006567 496.033535 498.949311 500.439587 500.240796 498.556938 501.480805 502.816896 502.202504 499.812029 503.463643 505.358961 -100 
-100 -100 482.486596 485.026971 487.212564 488.429585 489.140867 491.179030 492.725418 493.303985 493.435945 495.647313 497.408010 498.187812 498.454652 500.092865 501.244162 501.469238 501.253114 502.702835 503.656615 503.594263 503.085662 504.781065 505.982392 -100 
-100 -100 484.820494 486.491391 488.182130 489.281570 490.167330 491.957428 493.537644 494.488016 495.229319 496.859337 498.291359 499.102752 499.660058 500.942146 501.966568 502.365883 502.557984 503.610289 504.438286 504.638597 504.682583 505.770593 506.632426 -100 
-100 -100 484.938780 487.011243 488.677144 489.337749 489.524878 491.924655 493.877360 494.859310 495.360548 497.253420 498.705869 499.261894 499.356433 501.032108 502.213909 502.441212 502.208687 503.688071 504.700934 504.771675 504.434919 505.901775 506.946805 -100 
-100 -100 483.523931 487.232267 489.167551 489.123467 487.267403 491.588712 494.153574 494.897927 494.202205 497.288117 499.006634 499.103367 497.720246 500.823186 502.387776 502.192974 500.446585 503.436875 504.865457 504.530391 502.695768 505.655651 507.197171 -100 
-100 -100 487.796741 489.565933 490.893674 491.326773 491.372390 493.612736 495.481756 496.491322 497.033961 498.820808 500.165658 500.697968 500.802384 502.409473 503.551084 503.821065 503.645274 505.069141 506.040053 506.144609 505.831567 507.157542 508.069154 -100 
-100 -100 490.811847 491.642626 492.533468 493.206560 493.907878 495.310208 496.709297 497.819936 498.795869 500.082705 501.215366 502.016952 502.687698 503.739108 504.638235 505.188835 505.608825 506.444965 507.143078 507.499025 507.733722 508.386991 508.866054 -100 
-100 -100 492.206170 492.711994 493.402806 494.121104 494.962386 496.108629 497.318496 498.441963 499.521171 500.668825 501.728802 502.626231 503.452985 504.358538 505.176266 505.826291 506.409613 507.088645 507.690083 508.127473 508.496472 508.942480 509.247655 -100 
-100 -100 -100 -100 -100 -100 -100 -100 -100 -100 -100 -100 -100 -100 -100 -100 -100 -100 -100 -100 -100 -100 -100 -100 -100 -100 
-100 -100 -100 -100 -100 -100 -100 -100 -100 -100 -100 -100 -100 -100 -100 -100 -100 -100 -100 -100 -100 -100 -100 -100 -100 -100 
-100 -100 -100 -100 -100 -100 -100 -100 -100 -100 -100 -100 -100 -100 -100 -100 -100 -100 -100 -100 -100 -100 -100 -100 -100 -100 
-100 -100 497.246980 498.021490 499.046828 500.044902 501.028574 502.169761 503.245906 504.161551 505.030393 506.090763 507.084348 507.890431 508.615477 509.500889 510.302065 510.928253 511.545929 512.474352 513.378441 514.077149 514.634460 515.244313 515.636250 -100 
-100 -100 494.916393 496.388373 497.815577 498.835355 499.629419 501.062669 502.261250 503.015982 503.567155 504.944969 506.090312 506.746666 507.149502 508.328458 509.231343 509.619010 509.816470 511.175154 512.336897 512.972483 513.295889 514.252608 514.874247 -100 
-100 -100 488.527192 492.971567 495.516695 496.347192 495.804128 498.741231 500.385905 500.555291 499.345272 502.489193 504.197893 504.302578 502.942049 505.838026 507.193313 506.761085 504.649899 508.332159 510.348852 510.627319 509.446342 512.104520 513.447394 -100 
-100 -100 469.979205 488.092372 492.884171 492.768243 483.791855 495.318129 498.165736 496.828864 485.302528 498.790430 501.992326 500.640595 488.989859 502.145581 504.847520 502.377533 486.810067 503.953250 508.039469 507.145930 496.699714 508.796865 511.771127 -100 
-100 -100 484.690157 489.411061 492.195120 493.114024 492.598497 495.726108 497.516957 497.703574 496.467200 499.748862 501.564035 501.661503 500.247420 503.211043 504.587911 504.064809 501.842354 505.610790 507.691530 507.924642 506.687922 509.515520 511.009919 -100 
-100 -100 486.708463 489.155123 491.220125 492.295721 492.855608 494.938678 496.546258 497.222602 497.459603 499.374918 500.856795 501.419395 501.506313 503.030161 504.050572 504.116205 503.801140 505.609582 507.009507 507.411452 507.316631 508.931739 510.044122 -100 
-100 -100 482.460973 486.868313 489.410982 489.970648 488.836585 492.650302 494.824669 495.157863 493.933518 497.415568 499.403925 499.723928 498.666567 501.382085 502.696126 502.294871 500.372409 503.724122 505.458074 505.231422 503.255660 506.767439 508.587104 -100 
-100 -100 466.372334 483.097959 487.383212 486.345416 473.728428 489.048254 492.883970 491.771996 479.838275 494.101337 497.677568 496.862926 487.083992 498.554758 501.015343 498.902617 485.245819 500.288142 503.592765 501.544757 486.979118 503.134009 507.045743 -100 
-100 -100 480.751055 485.096820 487.579839 488.104514 486.959952 490.780187 492.975950 493.342357 492.155177 495.657483 497.664604 498.005007 496.973425 499.733450 501.094715 500.734161 498.833225 502.162115 503.857222 503.591255 501.588095 505.102380 506.930126 -100 
-100 -100 483.463201 485.689191 487.587524 488.583445 489.128464 491.225360 492.882154 493.642983 493.983548 495.905965 497.399561 497.979481 498.092070 499.729004 500.867448 501.043992 500.810749 502.531401 503.819662 504.113331 503.932809 505.582907 506.730286 -100 
-100 -100 480.530863 484.421337 486.802959 487.589962 487.092277 490.224943 492.102887 492.482209 491.587024 494.683940 496.430215 496.477328 494.955741 498.228598 499.857562 499.599837 497.732857 501.127719 502.930187 502.905861 501.363816 504.423316 506.042212 -100 
-100 -100 467.286747 481.737260 485.707752 485.456700 476.736373 488.102449 491.070114 490.138817 480.231322 492.297688 495.233330 493.662174 481.013760 495.420210 498.601969 496.687633 483.017154 498.221424 501.713099 500.285951 488.380184 501.862427 505.185147 -100 
-100 -100 479.842671 483.785330 486.244753 487.112493 486.663165 489.754626 491.556838 491.860873 490.920139 494.042753 495.838085 495.931159 494.447208 497.754930 499.412867 499.175338 497.309301 500.665205 502.412304 502.331171 500.744238 503.790507 505.408027 -100 
-100 -100 482.037170 484.402353 486.489546 487.699472 488.415443 490.349040 491.789679 492.342325 492.527391 494.561353 496.191247 496.873472 497.058126 498.776179 499.986050 500.225595 500.024919 501.633287 502.780713 502.932373 502.631010 504.280069 505.439731 -100 
-100 -100 478.411354 483.120255 485.973364 486.993310 486.552286 489.665517 491.330400 491.205915 489.419940 493.454034 495.801106 496.312351 495.345704 498.281096 499.788071 499.599493 497.931375 500.900092 502.288566 501.720238 499.363519 503.037793 504.943500 -100 
-100 -100 462.441264 480.384838 485.266855 485.247323 476.306491 487.927933 490.653476 488.557430 473.641020 490.830697 495.167402 494.564808 484.557363 496.560446 499.278605 497.565628 485.339229 498.774353 501.478184 498.851075 482.807100 500.176572 504.338376 -100 
-100 -100 479.145373 483.811076 486.578536 487.487218 486.966542 490.139341 491.901731 491.859113 490.122204 494.170557 496.513367 497.016518 496.040427 498.955991 500.445247 500.241432 498.546417 501.454886 502.768932 502.128198 499.712953 503.353978 505.244936 -100 
-100 -100 483.508195 485.776834 487.649642 488.533271 488.936282 491.130966 492.860556 493.616639 493.915167 495.974951 497.595938 498.272884 498.458716 500.123408 501.294841 501.519250 501.290476 502.755621 503.736119 503.730475 503.299909 504.891378 506.025847 -100 
-100 -100 482.055315 485.850509 487.882779 487.902401 486.081889 490.433340 492.998644 493.704000 492.972799 496.109591 497.887920 498.013997 496.643403 499.773610 501.353897 501.147911 499.385266 502.392684 503.832015 503.481376 501.636946 504.655359 506.251164 -100 
-100 -100 470.194886 484.582077 487.860302 485.678497 469.710207 488.107222 492.824517 492.520956 483.010369 494.944168 497.835604 496.409080 484.566245 498.101973 501.109985 499.372437 486.692020 500.615355 503.579710 501.748626 489.127666 502.943679 506.267365 -100 
-100 -100 484.977875 488.415229 490.084021 489.886956 487.955978 492.142040 494.637335 495.413418 494.773296 497.766711 499.407473 499.509735 498.165759 501.197656 502.723350 502.574490 500.897339 503.821152 505.208214 504.915942 503.134105 505.968308 507.398971 -100 
-100 -100 490.007951 491.094671 492.032258 492.538236 492.931261 494.613127 496.161368 497.242334 498.060633 499.517183 500.702337 501.402192 501.856653 503.106649 504.083298 504.542833 504.746032 505.795943 506.582174 506.856150 506.884183 507.759289 508.357667 -100 
-100 -100 491.790177 492.331772 493.011218 493.666836 494.436638 495.626732 496.876689 498.002571 499.060674 500.235443 501.301050 502.168143 502.951342 503.886042 504.718016 505.344904 505.889133 506.603047 507.223554 507.642391 507.976960 508.462473 508.797176 -100 
-100 -100 -100 -100 -100 -100 -100 -100 -100 -100 -100 -100 -100 -100 -100 -100 -100 -100 -100 -100 -100 -100 -100 -100 -100 -100 
-100 -100 -100 -100 -100 -100 -100 -100 -100 -100 -100 -100 -100 -100 -100 -100 -100 -100 -100 -100 -100 -100 -100 -100 -100 -100 
-100 -100 -100 -100 -100 -100 -100 -100 -100 -100 -100 -100 -100 -100 -100 -100 -100 -100 -100 -100 -100 -100 -100 -100 -100 -100 
-100 -100 497.245743 497.941888 498.921136 499.919853 500.926697 502.040606 503.105100 504.038748 504.932642 505.940993 506.894156 507.698279 508.446053 509.299531 510.095586 510.758458 511.421808 512.291099 513.142802 513.826628 514.392326 514.958904 515.323076 -100 
-100 -100 495.426519 496.526802 497.791533 498.842406 499.791148 501.061280 502.204578 503.048461 503.794169 504.951284 505.989310 506.702150 507.292826 508.280532 509.132421 509.655040 510.120767 511.196800 512.204358 512.860192 513.331426 514.088584 514.607400 -100 
-100 -100 491.604885 493.875767 495.776356 496.830884 497.423527 499.205906 500.565849 501.150327 501.346167 503.060752 504.350928 504.807479 504.833328 506.352140 507.396500 507.537669 507.276033 509.093342 510.508688 511.027630 511.060001 512.416344 513.317580 -100 
-100 -100 486.232190 490.888104 493.605597 494.489968 493.949376 497.006667 498.736801 498.896716 497.636707 500.838433 502.567631 502.604621 501.159919 504.134764 505.549754 505.084100 502.903512 506.647491 508.690320 508.903063 507.647676 510.424010 511.876181 -100 
-100 -100 487.928594 490.412612 492.514231 493.658980 494.301605 496.236807 497.722673 498.337189 498.535095 500.355263 501.731804 502.189170 502.187692 503.761715 504.833926 504.919476 504.592111 506.469969 507.937276 508.432630 508.445057 509.930261 510.952896 -100 
-100 -100 487.900444 489.628556 491.381585 492.543183 493.459243 495.144824 496.599039 497.440825 498.076448 499.557353 500.834313 501.505587 501.950192 503.141197 504.090184 504.427270 504.636159 505.949753 507.117199 507.648534 507.947940 509.102628 509.969249 -100 
-100 -100 485.501699 487.832961 489.766037 490.693431 491.115407 493.316579 495.033321 495.766991 496.025917 497.980007 499.493309 500.094941 500.246952 501.787484 502.868096 503.030710 502.802393 504.519122 505.793310 506.049215 505.806881 507.516715 508.697381 -100 
-100 -100 481.406155 485.734029 488.181568 488.655558 487.463697 491.286892 493.487384 493.841846 492.631832 496.122767 498.112198 498.426909 497.378881 500.165888 501.572115 501.261047 499.400216 502.731145 504.423397 504.161571 502.162556 505.664466 507.480865 -100 
-100 -100 483.718162 486.000297 487.877176 488.762999 489.164218 491.364604 493.094251 493.851094 494.144692 496.141259 497.704109 498.354681 498.551478 500.136917 501.256492 501.449563 501.238950 502.951131 504.212747 504.455974 504.205605 505.918330 507.103191 -100 
-100 -100 484.423325 486.009640 487.625355 488.697224 489.573820 491.262300 492.746863 493.639848 494.351385 495.907165 497.274646 498.034084 498.557946 499.846904 500.883717 501.294105 501.551913 502.839839 503.966526 504.459488 504.732198 505.903980 506.787457 -100 
-100 -100 482.953658 485.077402 486.918440 487.926758 488.525602 490.475770 492.018085 492.725774 493.073393 494.959335 496.443136 497.001480 497.075344 498.830739 500.061947 500.291859 500.095225 501.868012 503.230106 503.629881 503.556413 505.117223 506.194631 -100 
-100 -100 479.917618 483.795512 486.156292 486.911430 486.370796 489.460995 491.278119 491.582025 490.636855 493.789443 495.619143 495.738744 494.271858 497.586545 499.245077 499.007034 497.157198 500.584523 502.430401 502.458555 500.955743 503.983042 505.569643 -100 
-100 -100 482.272483 484.444269 486.357932 487.438016 488.073188 489.986149 491.455496 492.090670 492.397657 494.303129 495.834213 496.441177 496.554221 498.338512 499.588676 499.827765 499.624800 501.365561 502.683193 503.037510 502.928647 504.476004 505.550579 -100 
-100 -100 483.031969 484.733326 486.515616 487.761661 488.743286 490.319688 491.619232 492.332413 492.933724 494.556524 496.042653 496.909035 497.512671 498.863427 499.943873 500.383170 500.639892 501.848422 502.869102 503.254600 503.442107 504.596978 505.482660 -100 
-100 -100 481.559950 484.065468 486.230554 487.449870 488.134367 490.029594 491.389531 491.797644 491.822537 494.029960 495.833699 496.659448 496.967865 498.658026 499.857204 500.124251 499.961654 501.498188 502.556882 502.596723 502.166333 503.897915 505.110674 -100 
-100 -100 478.458689 483.157137 485.974849 486.941973 486.448825 489.531316 491.167823 491.006880 489.191773 493.252100 495.634326 496.172184 495.224733 498.178204 499.704317 499.534674 497.876946 500.829842 502.197587 501.614245 499.245700 502.897460 504.787918 -100 
-100 -100 482.329245 484.791832 486.878804 488.006635 488.634831 490.573183 492.016968 492.502499 492.571784 494.779518 496.558931 497.356412 497.639956 499.305291 500.484745 500.733321 500.537445 502.008137 502.983236 502.940390 502.445039 504.141916 505.341307 -100 
-100 -100 484.581075 486.184906 487.779820 488.783018 489.584144 491.303751 492.822619 493.719401 494.422837 496.040767 497.472895 498.286242 498.848989 500.146737 501.189596 501.604148 501.808814 502.874474 503.714560 503.923641 503.972924 505.063981 505.927291 -100 
-100 -100 484.631128 486.635587 488.200294 488.754037 488.853809 491.213672 493.146628 494.112023 494.597490 496.475757 497.915070 498.458775 498.546690 500.229799 501.422624 501.657065 501.429028 502.916208 503.934434 504.005114 503.666580 505.138423 506.188519 -100 
-100 -100 483.162567 486.799482 488.630502 488.474311 486.529111 490.835943 493.410528 494.162892 493.466385 496.537647 498.235915 498.311038 496.912023 500.017748 501.588320 501.394190 499.645374 502.640092 504.069793 503.728634 501.886701 504.853422 506.402405 -100 
-100 -100 487.365619 489.078481 490.320335 490.661657 490.637881 492.863774 494.742774 495.763368 496.308039 498.083219 499.408794 499.920030 500.008456 501.612307 502.754155 503.021555 502.841561 504.265073 505.233630 505.331375 505.012049 506.341431 507.257951 -100 
-100 -100 490.323730 491.114242 491.941082 492.545683 493.195167 494.579357 495.980208 497.096412 498.072256 499.349406 500.465983 501.249975 501.906738 502.951436 503.846896 504.393215 504.808417 505.641213 506.335056 506.684948 506.914766 507.568430 508.049531 -100 
-100 -100 491.688114 492.162498 492.801977 493.464864 494.263119 495.389255 496.595228 497.719825 498.796934 499.935560 500.981336 501.863465 502.677666 503.575234 504.387471 505.032453 505.610785 506.285243 506.881583 507.313456 507.678326 508.123273 508.428783 -100 
-100 -100 -100 -100 -100 -100 -100 -100 -100 -100 -100 -100 -100 -100 -100 -100 -100 -100 -100 -100 -100 -100 -100 -100 -100 -100 
-100 -100 -100 -100 -100 -100 -100 -100 -100 -100 -100 -100 -100 -100 -100 -100 -100 -100 -100 -100 -100 -100 -100 -100 -100 -100 
-100 -100 -100 -100 -100 -100 -100 -100 -100 -100 -100 -100 -100 -100 -100 -100 -100 -100 -100 -100 -100 -100 -100 -100 -100 -100 
-100 -100 497.207047 497.841910 498.770746 499.750493 500.757432 501.855201 502.916480 503.865896 504.773818 505.747727 506.668735 507.466735 508.227118 509.074348 509.884162 510.586789 511.282393 512.106901 512.903202 513.553067 514.103721 514.642248 514.990057 -100 
-100 -100 495.670433 496.572322 497.713462 498.746818 499.737763 500.944555 502.071356 502.972501 503.801563 504.856053 505.823895 506.552943 507.216285 508.144998 509.001093 509.625341 510.218562 511.152578 512.037494 512.656993 513.151029 513.824819 514.295407 -100 
-100 -100 492.793085 494.314306 495.868825 496.945826 497.809264 499.289690 500.566549 501.345569 501.945769 503.238804 504.330034 504.898015 505.291748 506.470166 507.452037 507.892271 508.191401 509.431560 510.517178 511.036982 511.323109 512.332450 513.068693 -100 
-100 -100 489.600850 491.937735 493.906450 494.958675 495.525284 497.433490 498.904064 499.534640 499.752496 501.459416 502.722632 503.099434 503.052604 504.671023 505.829583 506.049006 505.856040 507.601180 508.925004 509.294592 509.182084 510.693888 511.727991 -100 
-100 -100 489.236496 490.928536 492.654078 493.817631 494.739474 496.352226 497.743041 498.559551 499.174570 500.551425 501.708576 502.271967 502.647113 503.885726 504.916049 505.337775 505.607327 506.900419 508.034944 508.549762 508.838003 509.950317 510.784552 -100 
-100 -100 488.560271 489.911359 491.440426 492.597005 493.626434 495.150955 496.538899 497.475769 498.272854 499.552426 500.687629 501.371309 501.938663 503.049406 504.040053 504.591105 505.064655 506.161958 507.176777 507.744050 508.179162 509.127128 509.853851 -100 
-100 -100 486.738689 488.325826 489.922502 490.941387 491.761066 493.505366 495.040996 495.938811 496.604719 498.097759 499.363703 500.001649 500.432741 501.745619 502.854738 503.354407 503.681508 504.933298 506.008517 506.469950 506.727996 507.873370 508.740797 -100 
-100 -100 484.546747 486.717749 488.504864 489.324613 489.682980 491.884359 493.624796 494.384978 494.667850 496.609029 498.082404 498.592163 498.636837 500.395781 501.693375 502.041924 501.962248 503.631475 504.870186 505.158413 504.993954 506.594766 507.706791 -100 
-100 -100 484.844919 486.397360 487.945027 488.916573 489.704402 491.442714 492.981704 493.886518 494.581647 496.150246 497.512874 498.241715 498.742770 500.098750 501.230894 501.742319 502.079288 503.347414 504.444369 504.928570 505.202953 506.350267 507.214999 -100 
-100 -100 484.803680 486.072743 487.494108 488.547363 489.506495 491.029897 492.427365 493.364042 494.202160 495.649447 496.996683 497.872753 498.583981 499.775831 500.805556 501.373137 501.861741 502.994938 504.059704 504.681592 505.158127 506.105542 506.822656 -100 
-100 -100 483.652778 485.197419 486.754768 487.755319 488.557091 490.206578 491.623518 492.404222 493.025279 494.699925 496.212949 497.080032 497.675873 499.021253 500.095392 500.525656 500.803412 502.158137 503.379802 503.993623 504.366299 505.463863 506.275857 -100 
-100 -100 482.119470 484.274222 486.080907 486.959384 487.364599 489.398878 490.928374 491.470264 491.599473 493.764644 495.517209 496.280693 496.514780 498.253417 499.459665 499.670171 499.460543 501.296809 502.739633 503.240563 503.264178 504.742864 505.755699 -100 
-100 -100 482.960984 484.553752 486.182207 487.249247 488.081159 489.697857 491.047921 491.762431 492.348519 494.040618 495.600966 496.520184 497.156112 498.520063 499.597276 500.020965 500.283998 501.615797 502.809344 503.394436 503.743829 504.828921 505.636250 -100 
-100 -100 483.391086 484.772560 486.353569 487.560194 488.596504 490.034246 491.273586 492.056771 492.811223 494.309378 495.769216 496.761996 497.560095 498.784493 499.815254 500.367448 500.825692 501.909866 502.913874 503.473115 503.899022 504.823354 505.533125 -100 
-100 -100 482.671392 484.425894 486.237476 487.473858 488.423691 489.979908 491.237314 491.876093 492.411954 494.103266 495.672191 496.597860 497.243004 498.632132 499.753795 500.238524 500.529630 501.717332 502.713982 503.092821 503.280222 504.399368 505.258334 -100 
-100 -100 481.654975 484.104509 486.207920 487.361967 487.989014 489.884037 491.254061 491.675104 491.718075 493.892175 495.659583 496.430640 496.674174 498.448798 499.721242 500.034454 499.897183 501.451042 502.546936 502.682947 502.386255 503.959875 505.069188 -100 
-100 -100 483.507484 485.223449 486.974100 488.150402 489.071009 490.655040 491.977572 492.687121 493.260556 494.924228 496.433123 497.299122 497.898201 499.255638 500.357477 500.824549 501.079585 502.192480 503.091259 503.371627 503.483768 504.570118 505.420493 -100 
-100 -100 485.085598 486.376614 487.816262 488.878907 489.836827 491.342099 492.733142 493.685319 494.537605 495.959430 497.277804 498.143299 498.850052 500.013871 501.012571 501.544429 501.944590 502.867326 503.657647 504.001347 504.262212 505.131975 505.834379 -100 
-100 -100 485.560593 486.985334 488.360684 489.159868 489.817802 491.563630 493.176580 494.196834 494.990646 496.504721 497.807116 498.527035 499.034497 500.312678 501.355507 501.783142 502.001238 503.060730 503.901078 504.129616 504.195077 505.232964 506.051203 -100 
-100 -100 485.680021 487.562121 488.988690 489.465938 489.555404 491.773390 493.630537 494.586888 495.069416 496.899632 498.283472 498.807683 498.904491 500.531901 501.696918 501.948055 501.750419 503.191024 504.161298 504.192798 503.803311 505.267239 506.300587 -100 
-100 -100 488.170248 489.346070 490.430519 491.026022 491.557053 493.183053 494.745918 495.806211 496.640300 498.075551 499.285555 499.975725 500.474250 501.677964 502.664149 503.102671 503.341246 504.336934 505.116464 505.339098 505.391567 506.313202 507.023750 -100 
-100 -100 490.401449 491.062560 491.844116 492.517782 493.279139 494.515284 495.805320 496.908170 497.926011 499.122672 500.205548 501.037981 501.782049 502.741352 503.594374 504.187003 504.689443 505.426622 506.061324 506.435211 506.734372 507.299311 507.722004 -100 
-100 -100 491.552211 491.992222 492.616600 493.295139 494.110747 495.188313 496.346722 497.450719 498.522453 499.633464 500.664871 501.557439 502.389688 503.266740 504.066788 504.724120 505.320840 505.970182 506.545198 506.977854 507.353406 507.776529 508.065088 -100 
-100 -100 -100 -100 -100 -100 -100 -100 -100 -100 -100 -100 -100 -100 -100 -100 -100 -100 -100 -100 -100 -100 -100 -100 -100 -100 
-100 -100 -100 -100 -100 -100 -100 -100 -100 -100 -100 -100 -100 -100 -100 -100 -100 -100 -100 -100 -100 -100 -100 -100 -100 -100 
-100 -100 -100 -100 -100 -100 -100 -100 -100 -100 -100 -100 -100 -100 -100 -100 -100 -100 -100 -100 -100 -100 -100 -100 -100 -100 
-100 -100 496.909260 497.565138 498.491899 499.443482 500.419804 501.530060 502.603700 503.546231 504.434947 505.409613 506.320687 507.092746 507.832770 508.713738 509.560911 510.279351 510.968966 511.793951 512.565936 513.165900 513.670581 514.226058 514.595717 -100 
-100 -100 495.183045 496.201602 497.376537 498.351364 499.250238 500.532253 501.707590 502.585961 503.347498 504.450194 505.421657 506.083057 506.656239 507.692578 508.631957 509.261222 509.798734 510.781144 511.647555 512.160541 512.523193 513.296337 513.844902 -100 
-100 -100 491.599379 493.662589 495.386285 496.299051 496.780733 498.629473 500.075892 500.756989 501.041576 502.628457 503.791396 504.150209 504.121371 505.746273 506.958613 507.334102 507.308985 508.864326 509.992077 510.231350 510.005132 511.494313 512.496026 -100 
-100 -100 486.631098 490.810388 493.237194 493.896315 493.098255 496.360861 498.248403 498.589084 497.604051 500.487691 502.002847 501.878613 500.278692 503.479786 505.163821 505.119699 503.611410 506.667195 508.228686 507.988056 506.114597 509.360258 511.027620 -100 
-100 -100 487.986629 490.238950 492.137978 493.122620 493.643799 495.641029 497.212853 497.924672 498.208271 499.887013 501.112193 501.441624 501.370815 503.089945 504.387932 504.762537 504.711972 506.341517 507.531613 507.765090 507.532514 509.135138 510.242286 -100 
-100 -100 487.835820 489.404822 490.997503 492.038272 492.880398 494.568706 496.054703 496.934938 497.583714 498.975136 500.120755 500.646591 501.004264 502.365087 503.556614 504.139636 504.526138 505.759614 506.804211 507.249476 507.498452 508.608994 509.451116 -100 
-100 -100 485.584011 487.655271 489.381304 490.178905 490.528882 492.712434 494.438751 495.193730 495.459302 497.307295 498.647540 498.982460 498.853642 500.776617 502.247346 502.746380 502.791338 504.412495 505.620498 505.944120 505.857146 507.341386 508.378774 -100 
-100 -100 481.856948 485.625512 487.766622 488.080586 486.800763 490.602822 492.807741 493.189306 492.035522 495.368630 497.136843 496.996031 495.112553 498.862452 500.889603 501.062957 499.764959 502.764728 504.372252 504.344294 502.937139 505.793974 507.313335 -100 
-100 -100 483.588571 485.632180 487.310518 488.050259 488.353893 490.532118 492.255124 492.996433 493.278960 495.244114 496.736503 497.209037 497.177590 499.140143 500.615772 501.105150 501.148532 502.804803 504.066767 504.447399 504.400996 505.881382 506.906202 -100 
-100 -100 483.854229 485.363512 486.850733 487.750257 488.466808 490.175668 491.660247 492.466256 493.082352 494.778482 496.293159 497.134958 497.712730 499.129466 500.302720 500.836521 501.193446 502.525054 503.711148 504.309867 504.679869 505.751933 506.545675 -100 
-100 -100 482.021333 484.183377 485.915214 486.624120 486.826672 488.998108 490.600754 491.061335 491.017021 493.428184 495.378317 496.273412 496.616415 498.329320 499.528674 499.749617 499.548081 501.430219 502.919338 503.485064 503.583240 504.994598 505.960336 -100 
-100 -100 478.626767 482.730968 484.992779 485.234382 483.666519 487.581118 489.598097 489.393201 487.200979 491.784541 494.464447 495.152496 494.290968 497.253545 498.728987 498.379828 496.385828 500.049572 502.104473 502.416585 501.360899 503.982726 505.373081 -100 
-100 -100 481.301253 483.520239 485.331397 486.112730 486.349203 488.484080 490.015983 490.407489 490.326533 492.759317 494.763274 495.718072 496.104666 497.824348 499.010204 499.209703 498.986351 500.854888 502.331935 502.884682 502.970466 504.371421 505.331590 -100 
-100 -100 482.350688 484.008928 485.685861 486.762739 487.577521 489.181422 490.491023 491.130495 491.651680 493.416117 495.065597 496.051547 496.736916 498.147476 499.273659 499.748931 500.049878 501.361337 502.529040 503.104791 503.452134 504.501141 505.282095 -100 
-100 -100 481.159253 483.535815 485.565243 486.645583 487.208557 489.112782 490.494946 490.923572 490.986419 493.144791 494.906343 495.655084 495.859996 497.734908 499.085977 499.448261 499.363299 501.023492 502.276448 502.630693 502.558763 503.994284 504.995012 -100 
-100 -100 478.370178 482.790553 485.426833 486.244319 485.585288 488.736843 490.426470 490.355140 488.725979 492.537634 494.731714 495.016241 493.635180 497.061454 498.855471 498.817362 497.239304 500.345100 501.965170 501.907551 500.489336 503.255416 504.734507 -100 
-100 -100 482.077022 484.416901 486.399109 487.444785 487.999384 489.923567 491.361937 491.865985 491.968927 494.059987 495.714399 496.366526 496.502422 498.338337 499.671579 500.022828 499.905695 501.478531 502.614837 502.849789 502.687797 504.099558 505.101976 -100 
-100 -100 484.232888 485.794419 487.359965 488.364163 489.168649 490.803412 492.238937 493.082551 493.750499 495.311388 496.687796 497.454396 497.994235 499.334834 500.441532 500.923595 501.191092 502.296223 503.191079 503.484226 503.608952 504.646381 505.457497 -100 
-100 -100 484.256455 486.252158 487.853363 488.528253 488.789650 490.911093 492.642339 493.483718 493.890983 495.745188 497.181553 497.756226 497.909318 499.549524 500.742030 501.028888 500.875070 502.319509 503.293425 503.313613 502.907390 504.442090 505.526307 -100 
-100 -100 482.794952 486.424198 488.340239 488.459675 487.067186 490.749405 492.969098 493.536462 492.713885 495.803682 497.539412 497.717674 496.538402 499.447351 500.957126 500.824541 499.239384 502.055006 503.353569 502.853408 500.747081 503.955379 505.612295 -100 
-100 -100 486.939464 488.660633 489.960790 490.442519 490.592591 492.580934 494.252891 495.142066 495.605269 497.367602 498.708737 499.270579 499.433566 500.975700 502.089648 502.383480 502.252701 503.603722 504.489378 504.490795 504.070564 505.477780 506.448938 -100 
-100 -100 489.855153 490.653127 491.507015 492.160882 492.844824 494.138898 495.435901 496.471643 497.392766 498.645367 499.757037 500.553177 501.227556 502.256258 503.143214 503.698535 504.124275 504.929660 505.583141 505.887930 506.082455 506.754935 507.255939 -100 
-100 -100 491.200095 491.679456 492.331548 493.010127 493.806678 494.884042 496.027012 497.094569 498.127299 499.237866 500.269329 501.148000 501.963015 502.854683 503.664380 504.312881 504.892786 505.554116 506.128973 506.537510 506.886573 507.335601 507.648688 -100 
-100 -100 -100 -100 -100 -100 -100 -100 -100 -100 -100 -100 -100 -100 -100 -100 -100 -100 -100 -100 -100 -100 -100 -100 -100 -100 
-100 -100 -100 -100 -100 -100 -100 -100 -100 -100 -100 -100 -100 -100 -100 -100 -100 -100 -100 -100 -100 -100 -100 -100 -100 -100 
-100 -100 -100 -100 -100 -100 -100 -100 -100 -100 -100 -100 -100 -100 -100 -100 -100 -100 -100 -100 -100 -100 -100 -100 -100 -100 
-100 -100 496.520793 497.228239 498.168024 499.088138 500.017985 501.149037 502.233295 503.155528 504.008082 505.001966 505.916989 506.663063 507.370694 508.302153 509.190623 509.913297 510.581061 511.435100 512.207968 512.767965 513.220887 513.813082 514.213190 -100 
-100 -100 494.364403 495.684185 496.960140 497.851722 498.551253 500.009827 501.258101 502.066494 502.648938 503.912663 504.933862 505.494734 505.856972 507.124512 508.179943 508.760212 509.113670 510.286888 511.204832 511.594858 511.710965 512.719002 513.396887 -100 
-100 -100 488.552857 492.487788 494.703176 495.272899 494.447030 497.588398 499.398405 499.756231 498.817018 501.606494 503.059399 502.972003 501.446284 504.590387 506.258492 506.300000 504.890652 507.836112 509.292830 509.035725 507.174685 510.300398 511.869350 -100 
-100 -100 471.991738 487.978393 492.109812 491.493854 481.226656 493.954300 497.186266 496.306201 486.389458 498.179262 500.856774 499.133027 486.609777 500.756629 504.031597 502.624628 490.839957 504.178838 507.086793 505.116167 491.451261 506.512296 510.123016 -100 
-100 -100 484.815290 488.985871 491.398584 492.027819 491.213579 494.539916 496.497214 496.876134 495.909126 498.816274 500.338656 500.196093 498.590902 501.871822 503.657126 503.697384 502.243811 505.293369 506.827273 506.552171 504.659318 507.925294 509.618094 -100 
-100 -100 486.465101 488.610192 490.403670 491.278994 491.706890 493.803713 495.465058 496.208431 496.482956 498.227473 499.480998 499.784256 499.675477 501.533958 502.977026 503.471800 503.505736 505.123687 506.297424 506.550820 506.373167 507.906602 508.975220 -100 
-100 -100 482.659089 486.433629 488.592018 488.933377 487.676539 491.465165 493.657185 494.036506 492.867418 496.127184 497.803259 497.579180 495.644378 499.409685 501.480611 501.702260 500.434945 503.418645 504.993665 504.935988 503.507157 506.344229 507.853030 -100 
-100 -100 468.774369 482.952919 486.526609 485.199647 472.405605 487.721721 491.575116 490.559190 479.097507 492.717228 495.824316 493.781049 478.996575 495.692260 499.681476 498.655665 487.689871 500.421618 503.383931 502.025413 491.057962 503.510597 506.591441 -100 
-100 -100 480.585744 484.336811 486.449334 486.726624 485.412894 489.204795 491.393746 491.744523 490.577049 493.990097 495.858443 495.803844 493.987074 497.788668 499.853336 500.051050 498.770049 501.797491 503.439213 503.452977 502.077916 504.901052 506.389251 -100 
-100 -100 482.324792 484.417752 486.102992 486.799661 487.030682 489.209936 490.879304 491.476703 491.594755 493.812735 495.570171 496.284168 496.469116 498.347230 499.728477 500.122136 500.066846 501.837620 503.205619 503.673278 503.694276 505.121354 506.102807 -100 
-100 -100 478.623862 482.703674 484.919959 485.103586 483.495451 487.444373 489.509579 489.335110 487.154890 491.753607 494.436106 495.115487 494.253615 497.259530 498.796341 498.509685 496.557575 500.205680 502.226621 502.508709 501.434196 504.043637 505.429549 -100 
-100 -100 463.803669 479.623829 483.500700 481.896171 467.503286 484.192813 487.919385 485.476757 467.953365 487.939274 493.032221 492.727820 482.948182 494.930246 497.574888 495.370879 480.736170 497.055245 500.993684 500.248020 490.776805 501.874651 504.653711 -100 
-100 -100 477.884329 482.029094 484.329988 484.590904 483.022529 486.927358 488.915916 488.667537 486.445577 491.070724 493.811388 494.554648 493.739827 496.743876 498.258469 497.943890 495.967582 499.611100 501.631910 501.912166 500.833097 503.433650 504.813435 -100 
-100 -100 480.726803 483.020614 484.926757 485.832487 486.209922 488.233695 489.695929 490.100166 490.087325 492.408668 494.325498 495.208202 495.533129 497.362077 498.663005 498.972826 498.841148 500.624097 502.006637 502.479459 502.498982 503.901579 504.866459 -100 
-100 -100 477.704961 482.097787 484.692675 485.455502 484.748148 487.917689 489.623610 489.546284 487.910808 491.762271 494.006954 494.335665 492.992359 496.453767 498.277630 498.262932 496.716080 499.898628 501.616194 501.664142 500.327196 503.073044 504.521241 -100 
-100 -100 463.013799 479.723855 484.186787 483.838840 474.178993 486.331998 489.200996 487.364120 473.649599 489.517100 493.394993 492.117772 479.543004 494.189452 497.603276 496.133260 483.942281 497.736341 500.920506 499.649712 488.968694 501.073602 504.065891 -100 
-100 -100 478.692815 483.048226 485.603566 486.346938 485.643971 488.826610 490.582530 490.586175 488.998591 492.744666 494.843814 495.048047 493.617939 497.033755 498.839874 498.820082 497.249741 500.338415 501.932258 501.852387 500.416564 503.152315 504.611953 -100 
-100 -100 482.782270 484.958243 486.764768 487.641595 488.060602 490.079457 491.654744 492.316233 492.556364 494.505927 496.024450 496.613777 496.748139 498.500988 499.791581 500.139141 500.027079 501.552014 502.620736 502.761564 502.486954 503.956152 504.994588 -100 
-100 -100 481.278812 485.035041 487.118376 487.389570 486.098634 489.770900 491.928383 492.407932 491.516230 494.627961 496.400329 496.592962 495.426463 498.388784 499.956248 499.861847 498.307474 501.168582 502.512494 502.046076 499.971291 503.211814 504.894638 -100 
-100 -100 469.530318 483.786962 487.212578 485.783831 473.140950 488.073153 491.882434 491.205402 481.263077 493.432740 496.415227 495.267682 484.693329 496.995947 499.805514 498.255559 486.549229 499.482015 502.126273 499.884198 485.762752 501.041681 504.683355 -100 
-100 -100 484.098282 487.527406 489.285521 489.374003 487.995546 491.506116 493.587564 494.127925 493.322373 496.310024 497.974241 498.174419 497.050478 499.879095 501.343430 501.261511 499.750808 502.479967 503.709916 503.227185 501.157357 504.243065 505.795499 -100 
-100 -100 489.035100 490.125679 491.097411 491.681856 492.151372 493.648634 495.012592 495.955403 496.675213 498.085508 499.253595 499.967402 500.456431 501.669852 502.634072 503.115981 503.349660 504.349852 505.069427 505.266169 505.223510 506.143558 506.779707 -100 
-100 -100 490.778635 491.322392 492.012501 492.683472 493.443920 494.544231 495.685306 496.713170 497.692419 498.813414 499.846350 500.699933 501.481102 502.405129 503.235649 503.872495 504.423957 505.118613 505.705874 506.087394 506.395350 506.889170 507.236644 -100 
-100 -100 -100 -100 -100 -100 -100 -100 -100 -100 -100 -100 -100 -100 -100 -100 -100 -100 -100 -100 -100 -100 -100 -100 -100 -100 
-100 -100 -100 -100 -100 -100 -100 -100 -100 -100 -100 -100 -100 -100 -100 -100 -100 -100 -100 -100 -100 -100 -100 -100 -100 -100 
-100 -100 -100 -100 -100 -100 -100 -100 -100 -100 -100 -100 -100 -100 -100 -100 -100 -100 -100 -100 -100 -100 -100 -100 -100 -100 
-100 -100 496.420777 497.050631 497.936317 498.843624 499.781305 500.862670 501.914095 502.837446 503.708895 504.669384 505.571217 506.342480 507.095215 508.005305 508.892464 509.650709 510.366583 511.195535 511.956219 512.539843 513.029648 513.574587 513.938917 -100 
-100 -100 494.712691 495.697871 496.823053 497.746550 498.603085 499.857805 501.014047 501.875427 502.620577 503.709351 504.670874 505.330195 505.916638 506.988112 507.977212 508.657026 509.227442 510.209693 511.057203 511.547619 511.891458 512.652064 513.194599 -100 
-100 -100 491.155531 493.172415 494.832903 495.683951 496.117919 497.944168 499.378051 500.046374 500.316105 501.889645 503.041286 503.395021 503.378962 505.049025 506.327211 506.771847 506.792458 508.338467 509.433573 509.640015 509.388710 510.862203 511.856838 -100 
-100 -100 486.192207 490.316407 492.674316 493.268715 492.422014 495.670542 497.553792 497.887172 496.889762 499.760815 501.262779 501.129933 499.540718 502.795044 504.556898 504.596807 503.147055 506.183148 507.700270 507.419132 505.516166 508.743479 510.402386 -100 
-100 -100 487.480542 489.697064 491.548589 492.487953 492.976371 494.964315 496.536036 497.246284 497.522224 499.187613 500.397590 500.718626 500.660301 502.427827 503.797265 504.247074 504.245582 505.863904 507.016577 507.212399 506.950801 508.533987 509.631450 -100 
-100 -100 487.229396 488.789236 490.366791 491.391081 492.221638 493.908893 495.400793 496.287654 496.935494 498.311664 499.438367 499.954646 500.324332 501.727089 502.980439 503.626954 504.053246 505.281175 506.296069 506.708548 506.930387 508.020499 508.851640 -100 
-100 -100 484.869652 486.957602 488.699700 489.507774 489.865656 492.057788 493.798308 494.571263 494.845987 496.675415 497.991582 498.314511 498.196406 500.159156 501.688138 502.246611 502.328238 503.941293 505.119075 505.410295 505.296346 506.757633 507.782172 -100 
-100 -100 481.050625 484.854338 487.031394 487.371961 486.111874 489.928706 492.153833 492.562376 491.428587 494.742559 496.487595 496.337775 494.467665 498.260219 500.346864 500.580480 499.319364 502.302232 503.870983 503.804497 502.367151 505.197703 506.703040 -100 
-100 -100 482.741248 484.814344 486.525047 487.288501 487.609655 489.804365 491.546721 492.309444 492.608616 494.572671 496.063321 496.544483 496.538665 498.548352 500.083507 500.629041 500.701150 502.335532 503.548218 503.876244 503.788841 505.244256 506.258796 -100 
-100 -100 482.976143 484.506346 486.014095 486.923601 487.646509 489.370325 490.870276 491.686485 492.313162 494.030898 495.573918 496.448730 497.068422 498.540858 499.778073 500.368932 500.749895 502.048492 503.165910 503.688195 504.000209 505.051716 505.843512 -100 
-100 -100 481.108386 483.288454 485.030424 485.731711 485.924451 488.111864 489.728090 490.186339 490.143067 492.599311 494.607400 495.557442 495.956478 497.735485 499.008525 499.296483 499.123188 500.955570 502.349393 502.807926 502.825576 504.226948 505.204135 -100 
-100 -100 477.695299 481.817944 484.082507 484.301854 482.709411 486.645709 488.679275 488.464659 486.262583 490.907366 493.659982 494.410671 493.609194 496.643396 498.200353 497.929498 495.974650 499.577862 501.522911 501.710375 500.557835 503.183839 504.596993 -100 
-100 -100 480.405870 482.632906 484.438900 485.197810 485.415988 487.568522 489.121174 489.517099 489.439266 491.912312 493.964465 494.963399 495.398708 497.184050 498.447541 498.720040 498.533274 500.363958 501.760156 502.220131 502.235572 503.629285 504.600234 -100 
-100 -100 481.510941 483.168457 484.833771 485.889144 486.692022 488.316823 489.659121 490.324170 490.860656 492.635804 494.292171 495.286996 495.997670 497.464032 498.663047 499.207024 499.547832 500.850815 501.980704 502.511426 502.822926 503.855069 504.631018 -100 
-100 -100 480.372769 482.744664 484.758258 485.814406 486.365791 488.301042 489.732734 490.207647 490.294827 492.433103 494.157570 494.874698 495.076376 497.001101 498.426333 498.860423 498.824852 500.500136 501.752054 502.104429 502.028275 503.439764 504.421919 -100 
-100 -100 477.631447 482.048368 484.670264 485.463378 484.790015 487.979557 489.725344 489.707842 488.105647 491.870694 493.995703 494.218816 492.811032 496.285236 498.155585 498.192806 496.672344 499.806031 501.446634 501.414890 500.015950 502.752260 504.204584 -100 
-100 -100 481.386306 483.727989 485.708089 486.746373 487.297642 489.241991 490.709548 491.239245 491.344764 493.387921 494.975025 495.567841 495.678566 497.549308 498.946772 499.365004 499.301577 500.906541 502.067119 502.326710 502.180050 503.575136 504.559775 -100 
-100 -100 483.582619 485.156005 486.739581 487.761708 488.575916 490.205031 491.628208 492.456521 493.098714 494.612904 495.933331 496.651868 497.172505 498.539943 499.699666 500.238703 500.552176 501.684951 502.596577 502.901641 503.031928 504.064275 504.869253 -100 
-100 -100 483.633641 485.653497 487.295331 488.016384 488.303208 490.390690 492.067148 492.854941 493.212327 495.019007 496.407857 496.941642 497.077682 498.744207 499.985883 500.324094 500.209973 501.673520 502.652643 502.670261 502.259549 503.796958 504.884403 -100 
-100 -100 482.187991 485.849676 487.820567 488.005254 486.652287 490.277173 492.413430 492.903698 492.016908 495.059446 496.753122 496.893994 495.696679 498.633891 500.191028 500.105599 498.555367 501.382128 502.676945 502.164241 500.045974 503.262304 504.928136 -100 
-100 -100 486.346710 488.095838 489.442970 489.976091 490.149904 492.091393 493.688616 494.504354 494.905787 496.622102 497.925808 498.457827 498.608625 500.171113 501.321276 501.651933 501.548162 502.908459 503.790681 503.781820 503.353244 504.765726 505.743718 -100 
-100 -100 489.270710 490.088898 490.975682 491.661348 492.353950 493.613868 494.853665 495.828600 496.695566 497.905215 498.983410 499.755925 500.421991 501.463334 502.375052 502.956908 503.403013 504.217521 504.870910 505.170824 505.361632 506.036849 506.541621 -100 
-100 -100 490.619006 491.113824 491.790195 492.489635 493.287827 494.337550 495.433727 496.448543 497.431841 498.501375 499.501200 500.359018 501.167064 502.067153 502.894999 503.564186 504.161040 504.831481 505.408329 505.815288 506.163254 506.613947 506.928955 -100 
-100 -100 -100 -100 -100 -100 -100 -100 -100 -100 -100 -100 -100 -100 -100 -100 -100 -100 -100 -100 -100 -100 -100 -100 -100 -100 
-100 -100 -100 -100 -100 -100 -100 -100 -100 -100 -100 -100 -100 -100 -100 -100 -100 -100 -100 -100 -100 -100 -100 -100 -100 -100 
-100 -100 -100 -100 -100 -100 -100 -100 -100 -100 -100 -100 -100 -100 -100 -100 -100 -100 -100 -100 -100 -100 -100 -100 -100 -100 
-100 -100 496.238374 496.817784 497.661364 498.550518 499.479163 500.520275 501.537751 502.448028 503.319904 504.263850 505.164079 505.957401 506.740505 507.645923 508.537364 509.322844 510.073697 510.903530 511.674580 512.291416 512.813634 513.332540 513.670452 -100 
-100 -100 494.754726 495.578646 496.610182 497.533374 498.434720 499.590248 500.681659 501.548652 502.343220 503.368450 504.313359 505.033107 505.718454 506.721004 507.683728 508.420046 509.088946 510.013627 510.851598 511.422445 511.879185 512.528985 512.987963 -100 
-100 -100 491.973195 493.368382 494.769934 495.703390 496.455304 497.902169 499.162730 499.917326 500.485103 501.751106 502.815149 503.362424 503.770507 505.052984 506.186705 506.795575 507.218748 508.409948 509.404440 509.848178 510.082676 511.061072 511.782941 -100 
-100 -100 488.849632 491.007323 492.793032 493.681474 494.115358 496.023653 497.502685 498.120882 498.308259 499.992211 501.223293 501.564778 501.513534 503.269170 504.618872 505.061469 505.061105 506.694765 507.882252 508.153317 507.978302 509.453227 510.470161 -100 
-100 -100 488.292265 489.881469 491.487239 492.540730 493.380827 494.985839 496.385378 497.201099 497.798808 499.146485 500.266354 500.800483 501.188143 502.537883 503.733197 504.337873 504.739677 505.979187 507.012058 507.440733 507.668932 508.742183 509.556930 -100 
-100 -100 487.363573 488.693963 490.189384 491.308663 492.311166 493.835811 495.239570 496.194951 496.993787 498.233838 499.319792 499.973535 500.557534 501.757693 502.883809 503.579414 504.148270 505.221627 506.163960 506.661433 507.043175 507.949161 508.652801 -100 
-100 -100 485.277402 486.922495 488.567337 489.614930 490.454987 492.215047 493.783152 494.731902 495.434380 496.865567 498.059893 498.657951 499.101001 500.498798 501.735885 502.373521 502.794372 504.013661 505.014749 505.410162 505.619556 506.713837 507.551570 -100 
-100 -100 482.848616 485.148145 487.040387 487.929776 488.339875 490.564962 492.351235 493.193646 493.562861 495.412280 496.800731 497.269704 497.325400 499.180316 500.613213 501.111399 501.145963 502.745811 503.885037 504.095851 503.883428 505.418721 506.495431 -100 
-100 -100 483.111362 484.752085 486.384000 487.411256 488.237948 490.008593 491.590165 492.550255 493.294398 494.839072 496.178504 496.911140 497.454885 498.909995 500.172376 500.815192 501.229715 502.437052 503.419857 503.793372 503.987395 505.082858 505.926587 -100 
-100 -100 483.031848 484.358247 485.829118 486.899247 487.863984 489.422920 490.854433 491.807298 492.659562 494.153425 495.559475 496.499505 497.291728 498.598515 499.765963 500.464843 501.017062 502.068588 502.974882 503.424225 503.771068 504.689653 505.414068 -100 
-100 -100 481.794809 483.397983 484.981561 485.948376 486.701510 488.406407 489.858869 490.610642 491.195272 492.998251 494.656676 495.643246 496.352005 497.836780 499.074385 499.669681 500.037414 501.254411 502.238882 502.586066 502.747689 503.870222 504.739029 -100 
-100 -100 480.185904 482.422382 484.243585 485.040486 485.327343 487.466084 489.048422 489.523423 489.538747 491.922600 493.880012 494.786822 495.141868 497.036691 498.430694 498.850518 498.794141 500.425857 501.570147 501.729654 501.443715 503.038068 504.160191 -100 
-100 -100 481.143982 482.772419 484.392993 485.392820 486.156423 487.833918 489.236959 489.938414 490.493396 492.303530 493.988385 495.003468 495.736176 497.240050 498.489960 499.090557 499.459379 500.677599 501.664134 502.013286 502.173223 503.286666 504.147618 -100 
-100 -100 481.715620 483.100960 484.655407 485.803233 486.798829 488.292420 489.610916 490.448890 491.231530 492.751537 494.221725 495.222712 496.062217 497.407527 498.598818 499.305892 499.857571 500.911795 501.824027 502.281203 502.628472 503.523595 504.227727 -100 
-100 -100 481.109349 482.855853 484.627156 485.791858 486.692271 488.337767 489.725275 490.488258 491.101617 492.721181 494.181603 495.010427 495.619515 497.132552 498.428005 499.076153 499.480922 500.691534 501.684440 502.076198 502.281101 503.325590 504.128408 -100 
-100 -100 480.181121 482.627159 484.689894 485.758224 486.301395 488.331240 489.866672 490.455259 490.625792 492.630710 494.196449 494.785924 494.911313 496.838947 498.307252 498.799835 498.803464 500.399388 501.539795 501.768136 501.580212 503.023648 504.038042 -100 
-100 -100 482.131659 483.852108 485.591994 486.735939 487.628764 489.275579 490.683222 491.476223 492.086241 493.620847 494.958395 495.670607 496.189167 497.641526 498.897256 499.516019 499.890945 501.063094 502.013010 502.363569 502.534954 503.558662 504.351839 -100 
-100 -100 483.785733 485.103816 486.583215 487.687003 488.669299 490.157318 491.520613 492.446976 493.254258 494.573246 495.765318 496.517877 497.173063 498.402828 499.522192 500.178599 500.676890 501.651489 502.473027 502.843677 503.120409 503.974209 504.659087 -100 
-100 -100 484.302020 485.786608 487.262270 488.189392 488.939524 490.574517 492.041436 492.937139 493.623419 495.043776 496.246897 496.871571 497.329887 498.678698 499.837197 500.380001 500.685701 501.776161 502.617423 502.830441 502.876661 503.929010 504.759413 -100 
-100 -100 484.434973 486.404588 487.974646 488.651884 488.923115 490.922732 492.542125 493.310247 493.644375 495.390803 496.690820 497.121579 497.150591 498.871605 500.158194 500.521994 500.410144 501.858087 502.804421 502.789205 502.347580 503.854574 504.920787 -100 
-100 -100 486.961785 488.205662 489.404903 490.141870 490.764412 492.252574 493.626990 494.520284 495.221742 496.570293 497.706566 498.328488 498.790588 500.051820 501.125912 501.649172 501.949374 502.957032 503.720166 503.910030 503.933636 504.877397 505.610020 -100 
-100 -100 489.215820 489.921842 490.777709 491.529660 492.322141 493.477140 494.639209 495.613930 496.522308 497.636777 498.654896 499.438481 500.163604 501.154374 502.063510 502.714140 503.260233 504.013821 504.644907 505.004727 505.293098 505.867434 506.301066 -100 
-100 -100 490.376233 490.848827 491.525286 492.251230 493.074868 494.094202 495.155857 496.153993 497.128811 498.161499 499.132719 499.984692 500.803411 501.700197 502.539820 503.240853 503.872650 504.540032 505.118470 505.547013 505.919768 506.348047 506.642319 -100 
-100 -100 -100 -100 -100 -100 -100 -100 -100 -100 -100 -100 -100 -100 -100 -100 -100 -100 -100 -100 -100 -100 -100 -100 -100 -100 
-100 -100 -100 -100 -100 -100 -100 -100 -100 -100 -100 -100 -100 -100 -100 -100 -100 -100 -100 -100 -100 -100 -100 -100 -100 -100 
-100 -100 -100 -100 -100 -100 -100 -100 -100 -100 -100 -100 -100 -100 -100 -100 -100 -100 -100 -100 -100 -100 -100 -100 -100 -100 
-100 -100 495.798559 496.406820 497.256215 498.118653 499.007558 500.039356 501.038403 501.910214 502.745600 503.705358 504.622586 505.412508 506.186468 507.124481 508.042571 508.832758 509.583653 510.455424 511.266387 511.902841 512.430385 512.971738 513.323467 -100 
-100 -100 494.098784 495.056030 496.139264 497.012980 497.816122 499.020245 500.116081 500.906108 501.593886 502.704584 503.702383 504.388704 504.997261 506.102615 507.126210 507.838154 508.444116 509.479731 510.398536 510.977540 511.395726 512.120834 512.624595 -100 
-100 -100 490.558964 492.530791 494.139567 494.932774 495.302350 497.084068 498.444099 498.990679 499.124111 500.802296 502.043970 502.439536 502.438420 504.159314 505.478644 505.951710 506.001237 507.622750 508.832142 509.216933 509.170986 510.484104 511.365944 -100 
-100 -100 485.605498 489.654333 491.959357 492.495471 491.563871 494.800652 496.605884 496.746496 495.401771 498.597579 500.270314 500.191127 498.581008 501.923663 503.729998 503.783550 502.331718 505.473911 507.146266 507.169343 505.815329 508.538403 509.966780 -100 
-100 -100 486.705547 488.928632 490.789299 491.721916 492.184278 494.154870 495.677541 496.291643 496.452447 498.228410 499.536695 499.917247 499.884402 501.672276 503.041818 503.484392 503.483919 505.156946 506.400694 506.746916 506.669137 508.097852 509.092669 -100 
-100 -100 486.144710 487.836417 489.532422 490.628702 491.493254 493.183687 494.667219 495.545936 496.195013 497.593020 498.772158 499.375308 499.823726 501.160757 502.333388 502.922230 503.316411 504.555437 505.587424 506.010808 506.237646 507.327613 508.157941 -100 
-100 -100 483.207652 485.713536 487.761061 488.749075 489.215838 491.426305 493.195567 494.047093 494.439044 496.207506 497.551669 498.056514 498.196734 499.881267 501.177350 501.592058 501.574484 503.178312 504.308506 504.470675 504.181900 505.794130 506.918985 -100 
-100 -100 478.487597 483.299211 486.010278 486.633721 485.579465 489.384452 491.658856 492.241041 491.452535 494.497216 496.228297 496.417477 495.312293 498.301625 499.955930 499.963119 498.499067 501.509664 502.978926 502.615134 500.630299 503.951730 505.686463 -100 
-100 -100 481.014550 483.526150 485.576909 486.563246 487.034446 489.271515 491.069723 491.946602 492.385574 494.259293 495.731072 496.353012 496.585152 498.334046 499.671734 500.108118 500.085637 501.642944 502.698314 502.774108 502.422349 504.044399 505.193212 -100 
-100 -100 481.750261 483.462920 485.170032 486.255883 487.117004 488.876055 490.419504 491.324884 492.035377 493.671310 495.130077 495.976677 496.609696 498.075030 499.334156 499.977544 500.376024 501.500658 502.350656 502.549833 502.594618 503.762491 504.684207 -100 
-100 -100 480.084371 482.375568 484.274634 485.175352 485.583401 487.722628 489.350907 489.939280 490.068113 492.303777 494.089284 494.843076 495.077011 497.054768 498.563020 499.121965 499.192891 500.623223 501.519045 501.388368 500.809800 502.596424 503.860639 -100 
-100 -100 476.711366 480.951869 483.378191 483.871294 482.739752 486.383384 488.374558 488.390594 486.688845 490.753329 493.105710 493.480254 492.169131 495.760727 497.762281 498.018544 496.848232 499.506684 500.662163 499.877713 497.241300 501.103294 503.095258 -100 
-100 -100 479.475599 481.775351 483.690365 484.606406 485.015752 487.130271 488.716714 489.259807 489.358311 491.596931 493.396553 494.160694 494.406769 496.417765 497.961057 498.545781 498.631039 500.064728 500.961503 500.833196 500.253802 502.026765 503.279459 -100 
-100 -100 480.546414 482.270486 484.008122 485.129228 485.999256 487.700852 489.148523 489.946450 490.578756 492.237013 493.731835 494.587184 495.223490 496.777471 498.125625 498.831186 499.264548 500.391342 501.242131 501.453597 501.508140 502.634950 503.523386 -100 
-100 -100 479.256158 481.758241 483.844549 484.892534 485.399495 487.527377 489.159469 489.836141 490.093234 492.069186 493.619361 494.213619 494.358424 496.329706 497.853087 498.407003 498.456500 499.993657 501.042271 501.157001 500.866990 502.373128 503.443199 -100 
-100 -100 476.243303 480.968387 483.696874 484.403204 483.450021 487.068921 489.122922 489.411908 488.222023 491.590080 493.463097 493.543942 492.059890 495.585775 497.549750 497.728784 496.403813 499.313841 500.746083 500.453651 498.678624 501.703490 503.295497 -100 
-100 -100 480.285147 482.759952 484.813281 485.837770 486.332068 488.451699 490.092446 490.789136 491.038208 492.927068 494.357290 494.838154 494.892427 496.799451 498.274317 498.788131 498.807883 500.337050 501.389274 501.512718 501.224847 502.707111 503.756575 -100 
-100 -100 482.637933 484.288042 485.945479 487.017905 487.867529 489.540985 491.009666 491.880574 492.539354 493.981454 495.198499 495.809374 496.258581 497.690146 498.943619 499.562764 499.926354 501.055979 501.935567 502.192408 502.280205 503.330412 504.155640 -100 
-100 -100 482.703178 484.827315 486.581771 487.423089 487.827660 489.847034 491.459793 492.198976 492.500704 494.257650 495.547996 495.916062 495.870271 497.724510 499.134014 499.567684 499.495581 501.001827 501.997588 502.015816 501.603992 503.139526 504.228868 -100 
-100 -100 481.166998 485.024667 487.158617 487.542203 486.482952 489.843569 491.816517 492.193818 491.182841 494.210936 495.798448 495.665551 493.963641 497.420596 499.263490 499.291231 497.753169 500.676241 502.020965 501.536492 499.446020 502.645081 504.303880 -100 
-100 -100 485.483846 487.329498 488.785707 489.440660 489.727208 491.570759 493.063520 493.791204 494.112280 495.785272 497.009383 497.393551 497.373517 499.126049 500.440190 500.860221 500.797640 502.214984 503.136686 503.153593 502.742693 504.153153 505.128549 -100 
-100 -100 488.498720 489.362721 490.311751 491.060960 491.794220 493.019119 494.201158 495.117181 495.930112 497.097488 498.125069 498.832854 499.452410 500.560359 501.553454 502.195712 502.682898 503.535425 504.217822 504.538163 504.742020 505.421156 505.926676 -100 
-100 -100 489.882795 490.405187 491.122360 491.860750 492.678278 493.710300 494.768426 495.738899 496.679410 497.711967 498.676174 499.501133 500.296056 501.229003 502.105810 502.819739 503.452810 504.154113 504.755273 505.180045 505.539677 505.996027 506.313127 -100 
-100 -100 -100 -100 -100 -100 -100 -100 -100 -100 -100 -100 -100 -100 -100 -100 -100 -100 -100 -100 -100 -100 -100 -100 -100 -100 
-100 -100 -100 -100 -100 -100 -100 -100 -100 -100 -100 -100 -100 -100 -100 -100 -100 -100 -100 -100 -100 -100 -100 -100 -100 -100 
-100 -100 -100 -100 -100 -100 -100 -100 -100 -100 -100 -100 -100 -100 -100 -100 -100 -100 -100 -100 -100 -100 -100 -100 -100 -100 
-100 -100 495.287492 495.950999 496.817371 497.647301 498.480310 499.515401 500.500224 501.324990 502.107126 503.096855 504.036173 504.813330 505.559014 506.544407 507.493491 508.277596 509.009830 509.939387 510.797350 511.445572 511.963816 512.548991 512.929249 -100 
-100 -100 493.153294 494.414029 495.604045 496.394416 496.985982 498.348770 499.483972 500.155941 500.616306 501.929173 503.014750 503.619776 504.017973 505.353667 506.478375 507.120913 507.538036 508.806190 509.845474 510.390161 510.655683 511.579879 512.187221 -100 
-100 -100 487.409455 491.229281 493.332787 493.779284 492.805722 495.880184 497.554154 497.657068 496.322893 499.439487 501.079368 501.057812 499.527194 502.798004 504.555862 504.652173 503.278971 506.374406 508.035664 508.134877 506.862374 509.474630 510.798752 -100 
-100 -100 471.089314 486.715699 490.706674 489.943302 479.326035 492.207710 495.300910 493.909186 482.030639 495.728235 498.863082 497.210235 484.378785 498.960591 502.359929 500.971223 489.024460 502.715860 505.938271 504.757510 494.192167 506.228511 509.178536 -100 
-100 -100 483.379604 487.523864 489.926050 490.517861 489.621981 492.927923 494.791549 494.959517 493.634219 496.874538 498.593363 498.543643 496.953622 500.308503 502.117712 502.157409 500.696464 503.864432 505.566557 505.602598 504.261165 507.024882 508.488734 -100 
-100 -100 484.433103 486.825537 488.810556 489.791663 490.265082 492.354413 493.991294 494.710705 494.976863 496.749265 498.082574 498.534205 498.592401 500.317002 501.632628 502.045457 502.031429 503.685137 504.895602 505.170720 505.003070 506.534944 507.601235 -100 
-100 -100 479.245790 484.079834 486.818979 487.469580 486.426609 490.196265 492.423694 492.962627 492.131423 495.128362 496.813762 496.967881 495.833664 498.775439 500.385964 500.362216 498.888228 501.924223 503.434316 503.111748 501.155384 504.480507 506.210996 -100 
-100 -100 460.914227 479.742770 484.581215 483.806926 471.715948 486.645501 490.548828 489.986432 480.431947 492.258190 495.203634 494.118154 483.885066 495.974241 498.833048 497.338655 485.549159 498.835317 501.675266 499.562776 485.559454 500.953646 504.683576 -100 
-100 -100 477.035502 481.884183 484.640064 485.303909 484.280156 488.096942 490.371843 490.948512 490.165882 493.267838 495.070919 495.329884 494.280609 497.289407 498.951457 498.961303 497.485075 500.448323 501.842676 501.385986 499.326126 502.669944 504.436472 -100 
-100 -100 479.992431 482.429907 484.454086 485.447818 485.930304 488.145168 489.883435 490.643913 490.944979 492.984044 494.587920 495.258941 495.485987 497.348434 498.778199 499.285798 499.307362 500.764254 501.681068 501.587173 501.072740 502.781622 504.003543 -100 
-100 -100 476.628079 480.916566 483.402710 483.959017 482.890415 486.580959 488.636392 488.738082 487.095445 491.084772 493.334625 493.629671 492.272015 495.848538 497.859041 498.137689 496.977943 499.588940 500.672986 499.811863 497.117577 500.991307 503.003222 -100 
-100 -100 461.705563 477.886635 482.075256 481.132017 469.113043 483.716807 487.206600 485.411337 470.887339 487.750534 491.876449 490.658562 477.997847 492.960552 496.670294 495.813171 485.780928 497.242534 499.362821 496.242373 478.804229 497.447892 501.890597 -100 
-100 -100 476.039950 480.327141 482.817500 483.380397 482.310449 485.978670 487.998106 488.058364 486.384288 490.377894 492.635966 492.929136 491.573184 495.193853 497.253978 497.570459 496.432158 499.044847 500.125875 499.264875 496.569674 500.424239 502.421407 -100 
-100 -100 478.850185 481.267675 483.293276 484.304503 484.795110 486.952116 488.602292 489.253027 489.452198 491.535484 493.167264 493.807293 493.984176 495.991226 497.559165 498.164089 498.244803 499.693436 500.600909 500.521380 500.033084 501.672742 502.847123 -100 
-100 -100 475.462760 480.188414 482.918529 483.625275 482.680076 486.341921 488.440839 488.763040 487.597536 490.994536 492.894123 492.999172 491.541526 495.101395 497.104845 497.322035 496.015149 498.887965 500.250202 499.870237 498.026305 501.081454 502.710061 -100 
-100 -100 459.374313 477.561418 482.296276 481.623562 470.045942 484.375531 487.982035 486.892567 475.425055 489.069967 492.308966 490.742102 477.913739 492.769764 496.376151 495.251772 484.145729 496.826329 499.557865 497.682488 485.073779 498.961944 502.350477 -100 
-100 -100 476.489842 481.184981 483.879482 484.560443 483.599019 487.242122 489.339942 489.678537 488.509446 491.813303 493.594013 493.590433 492.045135 495.541662 497.492745 497.663572 496.326422 499.212924 500.609714 500.272092 498.457108 501.484966 503.085976 -100 
-100 -100 480.959356 483.283857 485.220180 486.182683 486.658499 488.754977 490.406532 491.142699 491.423529 493.231814 494.565960 494.962413 494.950229 496.841113 498.304509 498.797560 498.783773 500.304976 501.324966 501.386775 501.030031 502.543035 503.618190 -100 
-100 -100 479.419035 483.414885 485.711738 486.224067 485.257342 488.687311 490.697557 491.075125 490.054871 493.109003 494.716420 494.577522 492.873924 496.391356 498.303593 498.378531 496.875029 499.840440 501.223953 500.765926 498.700530 501.928390 503.611127 -100 
-100 -100 467.044619 482.111942 485.898275 484.962618 473.914508 487.298673 490.674571 489.743942 479.319227 491.725311 494.538449 492.674394 479.180811 494.439187 497.998996 496.645033 484.718221 498.066727 500.831126 498.654709 484.672541 499.831130 503.448511 -100 
-100 -100 482.342449 485.999103 487.967266 488.301746 487.240595 490.455100 492.316999 492.685142 491.706084 494.650072 496.185147 496.087801 494.448299 497.836561 499.638451 499.714427 498.251224 501.107905 502.413889 501.980292 499.952050 503.023895 504.568929 -100 
-100 -100 487.497134 488.675576 489.760691 490.462173 491.014752 492.434363 493.687229 494.519409 495.138206 496.479326 497.565687 498.168527 498.560146 499.915508 501.029478 501.618791 501.924102 502.995121 503.767348 504.001308 503.983333 504.909289 505.546218 -100 
-100 -100 489.308007 489.901768 490.665072 491.405598 492.200235 493.264797 494.333442 495.278099 496.178819 497.235749 498.210454 499.012245 499.773942 500.760509 501.678987 502.396641 503.014353 503.765549 504.396907 504.810962 505.140546 505.644501 505.995411 -100 
-100 -100 -100 -100 -100 -100 -100 -100 -100 -100 -100 -100 -100 -100 -100 -100 -100 -100 -100 -100 -100 -100 -100 -100 -100 -100 
-100 -100 -100 -100 -100 -100 -100 -100 -100 -100 -100 -100 -100 -100 -100 -100 -100 -100 -100 -100 -100 -100 -100 -100 -100 -100 
-100 -100 -100 -100 -100 -100 -100 -100 -100 -100 -100 -100 -100 -100 -100 -100 -100 -100 -100 -100 -100 -100 -100 -100 -100 -100 
-100 -100 495.084555 495.674706 496.490430 497.306903 498.141465 499.114324 500.051314 500.865067 501.662084 502.615142 503.543756 504.348686 505.138144 506.094598 507.029454 507.835100 508.610531 509.525711 510.388917 511.073382 511.637042 512.200350 512.561944 -100 
-100 -100 493.386181 494.323492 495.370229 496.194314 496.939228 498.081183 499.107751 499.827424 500.467649 501.578667 502.597066 503.301124 503.923880 505.049730 506.089236 506.810261 507.436006 508.523934 509.507970 510.145223 510.605366 511.354151 511.867937 -100 
-100 -100 489.848342 491.797866 493.366956 494.106025 494.412156 496.129147 497.409673 497.864397 497.931503 499.625774 500.904767 501.320791 501.328645 503.074816 504.408776 504.877753 504.934870 506.625672 507.922453 508.381647 508.386554 509.725102 510.616704 -100 
-100 -100 484.893220 488.920466 491.188282 491.672549 490.678481 493.855139 495.577848 495.611892 494.182517 497.412279 499.135354 499.075565 497.465258 500.837437 502.655516 502.690490 501.229255 504.455513 506.230591 506.337534 505.039356 507.787253 509.224297 -100 
-100 -100 485.978865 488.190348 490.029746 490.930357 491.350108 493.271185 494.725668 495.257118 495.356899 497.148252 498.489976 498.886235 498.855855 500.658146 502.028906 502.454299 502.450636 504.185856 505.511989 505.928350 505.897913 507.349622 508.352914 -100 
-100 -100 485.397320 487.092092 488.790957 489.884859 490.735202 492.393963 493.831899 494.660998 495.274965 496.670342 497.860378 498.471276 498.920950 500.255516 501.416346 501.987169 502.378544 503.655405 504.741660 505.213040 505.472974 506.580901 507.418609 -100 
-100 -100 482.437455 484.962402 487.039046 488.057081 488.540758 490.737481 492.482144 493.312477 493.689517 495.442347 496.778115 497.281740 497.419752 499.086569 500.357552 500.747531 500.719592 502.344302 503.506608 503.696082 503.425457 505.048883 506.179013 -100 
-100 -100 477.698806 482.542289 485.302970 485.982792 484.973147 488.779354 491.047037 491.630410 490.842550 493.860744 495.566783 495.744795 494.634143 497.596096 499.219700 499.199369 497.717802 500.737846 502.220662 501.864490 499.882462 503.207335 504.944456 -100 
-100 -100 480.222772 482.768177 484.874461 485.925168 486.450910 488.711612 490.525001 491.418869 491.862848 493.707105 495.139906 495.733249 495.948377 497.678640 499.002163 499.427985 499.395466 500.945561 501.989035 502.048803 501.682994 503.298903 504.446352 -100 
-100 -100 480.957703 482.704102 484.468503 485.622615 486.546190 488.347032 489.926898 490.867585 491.590289 493.186993 494.584976 495.379081 495.982410 497.444108 498.717516 499.379652 499.783027 500.882753 501.690323 501.845080 501.856134 503.009064 503.926877 -100 
-100 -100 479.288031 481.614506 483.573841 484.549062 485.029905 487.222317 488.905540 489.553336 489.710015 491.886455 493.579680 494.252021 494.441621 496.432182 497.986110 498.597858 498.693691 500.078660 500.898783 500.693479 500.060521 501.827031 503.087628 -100 
-100 -100 475.912961 480.188862 482.675113 483.245468 482.194512 485.895791 487.954749 488.051951 486.397699 490.383331 492.618721 492.890718 491.522559 495.138724 497.205923 497.537847 496.409585 499.004367 500.060517 499.180940 496.475510 500.317101 502.307501 -100 
-100 -100 478.688529 481.014503 482.976452 483.955709 484.435595 486.614472 488.275187 488.897157 489.035013 491.212977 492.910465 493.581915 493.777251 495.803055 497.399123 498.043588 498.155564 499.537373 500.345813 500.128715 499.484800 501.235184 502.485124 -100 
-100 -100 479.774147 481.512388 483.279030 484.443913 485.370749 487.139851 488.667191 489.543460 490.213313 491.827047 493.237818 494.015051 494.607158 496.163333 497.542802 498.283607 498.726883 499.814240 500.594527 500.729774 500.727708 501.836384 502.724744 -100 
-100 -100 478.495046 481.000228 483.099473 484.173982 484.725402 486.922453 488.641595 489.406033 489.710602 491.643766 493.114159 493.636695 493.739711 495.705249 497.245027 497.817759 497.868021 499.373434 500.363640 500.409079 500.065763 501.565466 502.643874 -100 
-100 -100 475.480588 480.202635 482.935687 483.658433 482.739878 486.425504 488.566881 488.948959 487.817551 491.137146 492.931089 492.945754 491.423702 494.942994 496.918111 497.110209 495.785273 498.671317 500.056043 499.701207 497.874899 500.907062 502.515562 -100 
-100 -100 479.493444 481.971577 484.035566 485.079556 485.605659 487.776327 489.481089 490.242989 490.529684 492.388914 493.765170 494.199672 494.228681 496.134691 497.622998 498.152364 498.178454 499.696829 500.721469 500.807258 500.489445 501.974758 503.034145 -100 
-100 -100 481.802080 483.467892 485.150572 486.252740 487.133592 488.838099 490.337977 491.236423 491.908154 493.337863 494.530050 495.118440 495.558505 497.000205 498.275879 498.919337 499.300438 500.434939 501.309898 501.557791 501.637821 502.685654 503.511055 -100 
-100 -100 481.819060 483.973835 485.770733 486.654252 487.091279 489.122636 490.735699 491.468573 491.761913 493.518685 494.807453 495.172327 495.130759 497.008455 498.452390 498.922142 498.880268 500.405003 501.415934 501.450529 501.050377 502.578277 503.658620 -100 
-100 -100 480.248893 484.148357 486.335805 486.769218 485.743453 489.101876 491.054635 491.403859 490.369772 493.406363 495.006948 494.882723 493.193102 496.684076 498.570768 498.643497 497.145395 500.095294 501.467743 501.016590 498.952575 502.139332 503.783154 -100 
-100 -100 484.575521 486.455256 487.957781 488.655443 488.968016 490.808323 492.280061 492.980403 493.281850 494.960274 496.198589 496.597138 496.596155 498.382898 499.739574 500.203654 500.181286 501.630474 502.583804 502.634087 502.247264 503.653770 504.619657 -100 
-100 -100 487.611236 488.499018 489.482403 490.263587 491.015699 492.239365 493.406196 494.302574 495.102394 496.272376 497.311679 498.035258 498.676336 499.815763 500.846826 501.528725 502.053228 502.938344 503.651518 504.000606 504.224359 504.906647 505.409165 -100 
-100 -100 489.007941 489.548107 490.291922 491.055480 491.887990 492.920070 493.967041 494.923086 495.854472 496.888740 497.863036 498.703857 499.520876 500.483419 501.395024 502.145510 502.813800 503.547116 504.177659 504.628211 505.005743 505.468592 505.786194 -100 
-100 -100 -100 -100 -100 -100 -100 -100 -100 -100 -100 -100 -100 -100 -100 -100 -100 -100 -100 -100 -100 -100 -100 -100 -100 -100 
-100 -100 -100 -100 -100 -100 -100 -100 -100 -100 -100 -100 -100 -100 -100 -100 -100 -100 -100 -100 -100 -100 -100 -100 -100 -100 
-100 -100 -100 -100 -100 -100 -100 -100 -100 -100 -100 -100 -100 -100 -100 -100 -100 -100 -100 -100 -100 -100 -100 -100 -100 -100 
-100 -100 494.827678 495.370146 496.145874 496.943364 497.764905 498.691378 499.585380 500.375890 501.167866 502.105763 503.035878 503.860927 504.674173 505.618882 506.543847 507.354844 508.147761 509.064771 509.941180 510.652509 511.243889 511.802885 512.158018 -100 
-100 -100 493.350074 494.131347 495.086636 495.907258 496.690018 497.724395 498.673755 499.384687 500.068242 501.113190 502.115877 502.872770 503.581345 504.632924 505.629246 506.371850 507.064689 508.105068 509.084887 509.776724 510.317359 511.010161 511.485767 -100 
-100 -100 490.579865 491.922522 493.235629 494.049217 494.661809 495.985989 497.076182 497.601670 497.979218 499.336311 500.517021 501.104364 501.508304 502.868692 504.039437 504.610143 505.002549 506.377708 507.585242 508.195959 508.539642 509.561926 510.297406 -100 
-100 -100 487.460930 489.560309 491.256916 492.020451 492.298926 494.106069 495.403206 495.723380 495.602850 497.493010 498.901917 499.273945 499.162578 501.043939 502.435887 502.785427 502.658423 504.571185 506.037303 506.508973 506.463267 507.974567 508.999874 -100 
-100 -100 486.857603 488.417073 489.973212 490.953059 491.696260 493.207065 494.457613 495.062802 495.481449 496.917512 498.145575 498.711086 499.082686 500.488085 501.693153 502.233095 502.582802 503.994041 505.231799 505.819936 506.150561 507.263422 508.089951 -100 
-100 -100 485.868469 487.206941 488.710946 489.829449 490.806887 492.264880 493.569090 494.411342 495.127778 496.376448 497.497534 498.171186 498.757331 499.956540 501.056080 501.700043 502.245812 503.411476 504.478969 505.079735 505.528934 506.468187 507.184385 -100 
-100 -100 483.714884 485.410246 487.127609 488.255315 489.150867 490.866985 492.374311 493.283811 493.968604 495.358479 496.532911 497.137621 497.590687 498.939427 500.110817 500.681232 501.064392 502.339898 503.417419 503.870895 504.115270 505.232050 506.080228 -100 
-100 -100 481.224690 483.612815 485.629107 486.668014 487.217223 489.402194 491.154723 492.014495 492.423245 494.183364 495.506088 495.968256 496.048946 497.812248 499.155168 499.572032 499.540467 501.187360 502.370469 502.599517 502.389273 503.935124 505.018582 -100 
-100 -100 481.492351 483.214594 484.974254 486.152798 487.111729 488.911572 490.513850 491.519205 492.293124 493.760836 495.010189 495.690757 496.214730 497.620308 498.843451 499.456126 499.841220 501.042933 502.006623 502.346999 502.510187 503.595888 504.439065 -100 
-100 -100 481.416499 482.818784 484.415274 485.636101 486.738163 488.372188 489.874859 490.914516 491.811277 493.207209 494.471469 495.296940 496.028389 497.334525 498.541048 499.291181 499.864477 500.857093 501.666090 502.016158 502.288898 503.181901 503.902757 -100 
-100 -100 480.165754 481.850995 483.568778 484.703767 485.623285 487.420154 488.984817 489.893742 490.585815 492.216301 493.639390 494.428874 495.026900 496.566012 497.931970 498.679134 499.142565 500.227350 501.019657 501.189322 501.223119 502.318513 503.190606 -100 
-100 -100 478.540932 480.868169 482.828665 483.810518 484.302906 486.521617 488.241904 488.950079 489.181033 491.281652 492.913025 493.552824 493.738693 495.744374 497.333227 497.986647 498.119441 499.524373 500.395915 500.317125 499.852620 501.437973 502.576852 -100 
-100 -100 479.540647 481.229758 482.953262 484.093546 485.015203 486.808698 488.366394 489.267800 489.955731 491.588474 493.015131 493.807733 494.415106 495.978759 497.373502 498.142001 498.611535 499.683723 500.451261 500.592449 500.602841 501.686729 502.555161 -100 
-100 -100 480.161067 481.573003 483.183420 484.418078 485.527975 487.156326 488.645373 489.669369 490.556782 491.959909 493.230507 494.055573 494.798361 496.160481 497.432794 498.231486 498.819628 499.781785 500.533666 500.819164 501.039478 501.911528 502.627457 -100 
-100 -100 479.597624 481.338644 483.123920 484.329940 485.309695 487.104116 488.689634 489.673045 490.430890 491.919373 493.178390 493.842890 494.361190 495.869450 497.207368 497.902967 498.315943 499.457377 500.318647 500.545380 500.615075 501.676701 502.518623 -100 
-100 -100 478.686977 481.103843 483.156572 484.238007 484.829299 487.016940 488.765377 489.613381 490.005595 491.813190 493.152584 493.580358 493.617916 495.539546 497.038014 497.563454 497.571728 499.113918 500.141278 500.201301 499.845065 501.370315 502.457111 -100 
-100 -100 480.560726 482.277799 484.028856 485.201047 486.148154 487.907328 489.463923 490.425667 491.154486 492.588803 493.782679 494.384846 494.846557 496.301080 497.589332 498.244207 498.635054 499.782869 500.667809 500.921520 501.007275 502.064297 502.896976 -100 
-100 -100 482.103271 483.456263 484.988363 486.152273 487.196818 488.745580 490.172925 491.161386 492.002206 493.288735 494.422139 495.123555 495.757636 497.012668 498.182571 498.893408 499.431188 500.414490 501.224541 501.575214 501.835080 502.686861 503.374156 -100 
-100 -100 482.490049 484.058329 485.636721 486.662447 487.488602 489.133943 490.585738 491.452286 492.105650 493.538938 494.747321 495.364310 495.826266 497.232976 498.470887 499.096066 499.471879 500.596170 501.469552 501.729313 501.818225 502.836935 503.635796 -100 
-100 -100 482.514670 484.616578 486.326835 487.131090 487.497571 489.462209 491.011085 491.687805 491.932011 493.734270 495.082238 495.528941 495.568289 497.379692 498.770751 499.240448 499.227300 500.718230 501.722593 501.803024 501.463459 502.897027 503.904271 -100 
-100 -100 485.101418 486.437768 487.750136 488.589415 489.276932 490.744323 492.058197 492.875663 493.517948 494.893538 496.070401 496.721612 497.216912 498.556529 499.725086 500.345258 500.734255 501.801881 502.630617 502.902996 502.995483 503.910460 504.608235 -100 
-100 -100 487.427481 488.190262 489.124230 489.947975 490.782888 491.930544 493.054265 493.980779 494.856131 495.980591 497.026928 497.842878 498.609971 499.666636 500.654813 501.387540 502.010385 502.827822 503.521317 503.944238 504.278436 504.852553 505.274282 -100 
-100 -100 488.626427 489.138718 489.873618 490.654318 491.510198 492.528114 493.564248 494.529695 495.483536 496.521072 497.514577 498.398828 499.261239 500.217732 501.127602 501.901962 502.603833 503.334161 503.971429 504.453224 504.863214 505.302300 505.595570 -100 
-100 -100 -100 -100 -100 -100 -100 -100 -100 -100 -100 -100 -100 -100 -100 -100 -100 -100 -100 -100 -100 -100 -100 -100 -100 -100 
-100 -100 -100 -100 -100 -100 -100 -100 -100 -100 -100 -100 -100 -100 -100 -100 -100 -100 -100 -100 -100 -100 -100 -100 -100 -100 
-100 -100 -100 -100 -100 -100 -100 -100 -100 -100 -100 -100 -100 -100 -100 -100 -100 -100 -100 -100 -100 -100 -100 -100 -100 -100 
-100 -100 494.343808 494.917284 495.701655 496.474061 497.256662 498.177254 499.050550 499.791705 500.537873 501.506324 502.466118 503.286359 504.080578 505.055770 505.994730 506.780948 507.542870 508.500001 509.413180 510.127769 510.709649 511.303832 511.687864 -100 
-100 -100 492.653762 493.568682 494.574164 495.338306 496.012394 497.100895 498.044709 498.640852 499.172936 500.348126 501.434194 502.147682 502.748036 503.918956 504.966960 505.628925 506.188088 507.374444 508.453684 509.126260 509.590261 510.401310 510.960248 -100 
-100 -100 489.139668 491.053277 492.560583 493.202175 493.380875 495.067831 496.234075 496.433653 496.184650 498.135562 499.583980 499.978733 499.848961 501.753196 503.122269 503.421685 503.206341 505.208609 506.723154 507.214029 507.143546 508.653494 509.651862 -100 
-100 -100 484.236698 488.204331 490.386460 490.721907 489.468352 492.724361 494.317135 493.898794 491.600374 495.623655 497.680432 497.523129 495.438574 499.301281 501.224554 500.911910 498.608926 502.726080 504.913732 505.018005 503.386655 506.586888 508.226251 -100 
-100 -100 485.382659 487.532459 489.291679 490.093875 490.392492 492.278742 493.611097 493.880446 493.655904 495.691454 497.184151 497.535554 497.349886 499.318157 500.737916 501.003539 500.735430 502.796664 504.360622 504.831810 504.741793 506.356234 507.455744 -100 
-100 -100 484.986014 486.562157 488.158232 489.190413 489.993978 491.576236 492.906327 493.595995 494.085872 495.516411 496.726169 497.278970 497.647502 499.064851 500.279096 500.815475 501.155159 502.568556 503.802836 504.376950 504.696659 505.826563 506.670399 -100 
-100 -100 482.459085 484.660142 486.545023 487.526741 488.050481 490.105349 491.722646 492.455563 492.762344 494.478012 495.748661 496.109419 496.068719 497.903409 499.296568 499.713194 499.679584 501.430681 502.751305 503.130680 503.058417 504.554436 505.594722 -100 
-100 -100 478.437398 482.484508 484.917324 485.603356 484.835664 488.320691 490.413322 490.912919 490.075113 493.024818 494.606915 494.513302 492.906299 496.340751 498.196850 498.224243 496.685970 499.913124 501.608811 501.573212 500.113382 502.982332 504.505432 -100 
-100 -100 480.215550 482.451273 484.389812 485.435696 486.038367 488.197007 489.936767 490.799400 491.219761 492.999448 494.325326 494.753652 494.783244 496.665906 498.110844 498.585390 498.572361 500.240906 501.443226 501.719762 501.576506 503.026079 504.045321 -100 
-100 -100 480.480320 482.142474 483.857440 485.019769 485.979321 487.782241 489.377932 490.361338 491.116622 492.633263 493.924557 494.616181 495.146398 496.635293 497.952986 498.650897 499.095199 500.280064 501.226391 501.580176 501.765278 502.792954 503.590163 -100 
-100 -100 478.567732 480.903606 482.874634 483.873377 484.388010 486.640372 488.416365 489.217921 489.546268 491.536898 493.063512 493.640502 493.792105 495.755867 497.312699 497.949710 498.095638 499.563629 500.561460 500.688192 500.451322 501.869146 502.883511 -100 
-100 -100 475.056524 479.405772 481.932486 482.529796 481.499587 485.306635 487.519707 487.911226 486.763963 490.250423 492.209086 492.375916 491.008973 494.542852 496.584570 496.934742 495.868749 498.538781 499.824951 499.516036 497.886779 500.697514 502.210737 -100 
-100 -100 477.919316 480.263534 482.243134 483.247938 483.766762 486.023115 487.804495 488.613705 488.950754 490.946684 492.478422 493.062264 493.225027 495.206340 496.781667 497.430358 497.573368 499.018154 499.977204 500.057839 499.784280 501.197295 502.216597 -100 
-100 -100 479.154076 480.845696 482.587113 483.767049 484.739179 486.554585 488.166464 489.172970 489.953722 491.476249 492.772391 493.473385 494.023225 495.548556 496.906172 497.631454 498.072724 499.202533 500.056000 500.293971 500.380414 501.419632 502.242512 -100 
-100 -100 478.141498 480.466064 482.468656 483.552547 484.182092 486.370902 488.149942 489.070810 489.561107 491.327866 492.646069 493.079376 493.131938 495.071053 496.580519 497.105215 497.099004 498.660602 499.689135 499.728272 499.338080 500.895690 502.002047 -100 
-100 -100 475.529574 479.793616 482.341894 483.089334 482.364963 485.911091 488.082378 488.703090 488.045933 490.913177 492.464723 492.373146 490.792028 494.296959 496.235053 496.337869 494.842203 497.879670 499.308521 498.873399 496.824315 500.088745 501.797599 -100 
-100 -100 479.074905 481.376150 483.344941 484.394235 484.987934 487.132884 488.871194 489.757983 490.214453 491.941073 493.216454 493.609379 493.621387 495.511104 496.971045 497.454500 497.424379 498.988363 500.032631 500.088195 499.706899 501.264727 502.367864 -100 
-100 -100 481.037923 482.671794 484.337011 485.447859 486.352697 488.065816 489.585043 490.520884 491.235763 492.680468 493.896289 494.528456 495.010990 496.430307 497.679134 498.311669 498.695328 499.837990 500.729504 501.002197 501.104005 502.141397 502.954843 -100 
-100 -100 480.790866 483.011729 484.851619 485.755512 486.198958 488.249815 489.860585 490.557153 490.798307 492.687081 494.114785 494.632458 494.747175 496.538806 497.926783 498.412948 498.434774 499.928930 500.958341 501.089234 500.824114 502.232048 503.230222 -100 
-100 -100 478.967234 483.063617 485.346135 485.805890 484.757167 488.160290 490.095950 490.331470 489.056384 492.427162 494.277999 494.426733 493.136865 496.331187 498.100639 498.222753 496.916879 499.724406 501.103198 500.841207 499.174002 501.982326 503.450480 -100 
-100 -100 483.431208 485.398252 486.963991 487.690840 488.009057 489.867064 491.327146 491.974065 492.211654 494.037479 495.438660 496.011235 496.183425 497.898345 499.213748 499.710483 499.767145 501.194590 502.176278 502.336131 502.094991 503.379078 504.258172 -100 
-100 -100 486.558675 487.483042 488.503701 489.310590 490.077442 491.312537 492.478235 493.362138 494.161365 495.401163 496.532841 497.353830 498.076571 499.223239 500.258659 500.967775 501.532920 502.436514 503.183075 503.589879 503.867332 504.522507 504.995163 -100 
-100 -100 487.993832 488.554380 489.324452 490.110748 490.959642 492.002826 493.054542 494.013545 494.960077 496.040212 497.076858 497.983067 498.854255 499.843494 500.775776 501.553377 502.253276 503.014009 503.677198 504.166174 504.573088 505.034522 505.343419 -100 
-100 -100 -100 -100 -100 -100 -100 -100 -100 -100 -100 -100 -100 -100 -100 -100 -100 -100 -100 -100 -100 -100 -100 -100 -100 -100 
-100 -100 -100 -100 -100 -100 -100 -100 -100 -100 -100 -100 -100 -100 -100 -100 -100 -100 -100 -100 -100 -100 -100 -100 -100 -100 
-100 -100 -100 -100 -100 -100 -100 -100 -100 -100 -100 -100 -100 -100 -100 -100 -100 -100 -100 -100 -100 -100 -100 -100 -100 -100 
-100 -100 493.814436 494.448026 495.259028 496.011349 496.751664 497.694429 498.567368 499.265575 499.957216 500.979183 501.977277 502.786557 503.544605 504.569387 505.530526 506.284852 506.992430 507.996266 508.937286 509.633627 510.178472 510.815135 511.231787 -100 
-100 -100 491.696046 492.916223 494.034029 494.718302 495.177811 496.455382 497.447918 497.896036 498.132336 499.597904 500.816252 501.439338 501.781966 503.224758 504.374710 504.909542 505.173441 506.649334 507.858439 508.454887 508.703183 509.749585 510.436955 -100 
-100 -100 486.000295 489.748618 491.742069 492.002166 490.722126 493.831632 495.317291 494.895275 492.638459 496.581665 498.603159 498.511361 496.515701 500.300671 502.167045 501.890739 499.650625 503.677971 505.793960 505.908499 504.308297 507.401962 508.950119 -100 
-100 -100 469.827923 485.280387 489.108256 487.994012 476.139269 489.950172 492.873172 490.285009 473.494832 491.981879 496.102276 494.072337 478.298563 495.865050 499.668081 497.261861 480.264174 499.086143 503.437715 502.075480 489.197390 503.741341 507.250814 -100 
-100 -100 482.123872 486.156943 488.427295 488.841173 487.658732 490.996022 492.661755 492.296347 490.037422 494.085482 496.156661 495.998200 493.911880 497.794434 499.732458 499.412127 497.093595 501.214615 503.401021 503.487849 501.845382 505.073662 506.743484 -100 
-100 -100 483.478980 485.648905 487.470446 488.366041 488.778376 490.740374 492.196003 492.670714 492.691397 494.571563 495.960211 496.312800 496.193936 498.108486 499.524771 499.862604 499.706829 501.630269 503.092907 503.531610 503.458860 505.021540 506.096662 -100 
-100 -100 479.322804 483.322663 485.704215 486.344583 485.524376 488.928883 490.915421 491.291024 490.346410 493.289140 494.868999 494.740374 493.087358 496.536309 498.398805 498.405010 496.851999 500.149391 501.931982 501.967787 500.555444 503.442893 504.971089 -100 
-100 -100 464.639250 479.656738 483.680720 483.070848 472.627414 485.809405 489.270025 488.559007 478.950462 490.641790 493.357073 491.571847 478.527365 493.391438 496.879902 495.420370 483.021968 497.148638 500.420405 499.087566 487.927611 500.575865 503.698105 -100 
-100 -100 477.049703 481.090920 483.533570 484.245006 483.511255 487.032343 489.158614 489.686364 488.875183 491.869172 493.491597 493.427976 491.848637 495.334975 497.246769 497.324235 495.813412 499.016298 500.676450 500.618341 499.145758 501.980136 503.479819 -100 
-100 -100 478.892673 481.175056 483.135236 484.173106 484.750284 486.968034 488.737315 489.582914 489.968461 491.852158 493.272597 493.769331 493.856647 495.785144 497.293068 497.855851 497.932091 499.518456 500.647011 500.884970 500.721579 502.141970 503.141331 -100 
-100 -100 475.070788 479.414873 481.947483 482.564269 481.557700 485.373170 487.601501 488.023208 486.901734 490.351743 492.267647 492.403142 491.010947 494.516877 496.527933 496.850855 495.778717 498.499438 499.866545 499.652522 498.098216 500.889271 502.373128 -100 
-100 -100 459.696394 476.249022 480.550809 479.658984 467.558600 482.483954 486.284389 485.250847 473.598951 487.608481 491.012733 489.622714 477.226408 491.791411 495.430727 494.616517 484.781621 496.256222 498.782543 497.146531 485.850823 498.404882 501.496862 -100 
-100 -100 474.421483 478.773685 481.310903 481.928336 480.922627 484.743518 486.982911 487.421001 486.317624 489.777372 491.703101 491.850742 490.472360 493.992694 496.016094 496.344727 495.264684 497.955621 499.275950 499.005294 497.404686 500.198554 501.693971 -100 
-100 -100 477.538388 479.864110 481.849185 482.895534 483.478852 485.714246 487.514334 488.406699 488.846664 490.735657 492.165847 492.682579 492.796028 494.753119 496.287430 496.866808 496.933798 498.446532 499.458772 499.542049 499.227632 500.707655 501.761870 -100 
-100 -100 474.797175 479.041732 481.574073 482.315579 481.596773 485.164230 487.360668 488.006238 487.378693 490.288701 491.889045 491.844412 490.301114 493.828488 495.783631 495.904356 494.423386 497.457095 498.882002 498.450582 496.408450 499.666731 501.370097 -100 
-100 -100 460.794334 476.778986 481.031911 480.482762 470.036571 483.339958 486.934359 486.489812 477.722466 488.724168 491.322486 489.551238 476.556778 491.465463 495.012337 493.654462 481.575629 495.188308 498.055271 495.914083 481.928748 497.200697 500.886686 -100 
-100 -100 475.705355 479.925591 482.423437 483.130207 482.375583 485.894222 488.045055 488.652862 487.991549 490.869419 492.438837 492.366610 490.793906 494.274894 496.182040 496.262354 494.756644 497.793387 499.231792 498.812436 496.775678 500.035977 501.738333 -100 
-100 -100 479.381362 481.642733 483.549906 484.532060 485.059843 487.170688 488.861213 489.670457 490.039886 491.872088 493.251450 493.733246 493.814977 495.658563 497.078774 497.560020 497.556654 499.092611 500.140861 500.246854 499.934359 501.422493 502.475343 -100 
-100 -100 477.286925 481.470908 483.861848 484.411559 483.440414 486.929462 488.942323 489.233192 488.001629 491.411143 493.293835 493.459164 492.182584 495.403224 497.194832 497.321830 496.018959 498.853225 500.259287 500.010566 498.357468 501.202586 502.702715 -100 
-100 -100 463.895455 479.894570 483.921924 483.021985 471.750173 485.404635 488.763642 487.499494 475.524966 489.645433 493.051364 491.847040 480.442338 493.798879 497.002114 495.819902 484.994530 497.343814 500.053340 498.401071 486.702377 499.614727 502.730189 -100 
-100 -100 480.013467 483.896533 485.994521 486.382358 485.315072 488.585072 490.431451 490.680906 489.466441 492.791279 494.639895 494.880540 493.695869 496.811702 498.518569 498.675526 497.441742 500.184893 501.534010 501.336366 499.742445 502.427739 503.782429 -100 
-100 -100 485.408173 486.660440 487.816337 488.566647 489.146835 490.591864 491.845959 492.655185 493.261358 494.736226 495.985401 496.760652 497.311020 498.669114 499.794755 500.441685 500.834059 501.936453 502.772328 503.118077 503.216348 504.080104 504.661422 -100 
-100 -100 487.294713 487.926440 488.738563 489.522171 490.348602 491.435521 492.514758 493.466358 494.393760 495.531873 496.614500 497.530251 498.390074 499.427226 500.388526 501.161046 501.842103 502.647704 503.342612 503.829939 504.217084 504.720002 505.056827 -100 
-100 -100 -100 -100 -100 -100 -100 -100 -100 -100 -100 -100 -100 -100 -100 -100 -100 -100 -100 -100 -100 -100 -100 -100 -100 -100 
-100 -100 -100 -100 -100 -100 -100 -100 -100 -100 -100 -100 -100 -100 -100 -100 -100 -100 -100 -100 -100 -100 -100 -100 -100 -100 
-100 -100 -100 -100 -100 -100 -100 -100 -100 -100 -100 -100 -100 -100 -100 -100 -100 -100 -100 -100 -100 -100 -100 -100 -100 -100 
-100 -100 493.608372 494.179441 494.962540 495.735325 496.516215 497.429600 498.293716 499.029674 499.779965 500.764660 501.749825 502.597730 503.413381 504.397513 505.335718 506.114643 506.862031 507.795774 508.680538 509.367533 509.928158 510.510805 510.890592 -100 
-100 -100 491.927064 492.837068 493.840217 494.606163 495.279864 496.358391 497.288662 497.875775 498.410314 499.604191 500.720978 501.468675 502.095196 503.273983 504.319189 504.973404 505.517574 506.676593 507.721853 508.361372 508.800531 509.600582 510.156769 -100 
-100 -100 488.423773 490.327519 491.831067 492.478190 492.660418 494.332375 495.477550 495.661433 495.411376 497.384976 498.872745 499.312683 499.217806 501.126701 502.489363 502.781393 502.552055 504.520507 505.992131 506.441101 506.339485 507.840475 508.839338 -100 
-100 -100 483.514045 487.468232 489.647830 489.995056 488.751944 491.989288 493.555414 493.116161 490.813106 494.861662 496.962731 496.857989 494.816282 498.679801 500.594847 500.277636 497.964790 502.043891 504.183123 504.239964 502.573082 505.767728 507.410349 -100 
-100 -100 484.605356 486.752178 488.518722 489.338388 489.649981 491.525530 492.836665 493.087767 492.859330 494.915248 496.444615 496.838753 496.687764 498.664798 500.085048 500.350899 500.075211 502.106717 503.630338 504.061668 503.942681 505.549751 506.650269 -100 
-100 -100 484.137780 485.723619 487.340410 488.398931 489.221164 490.801143 492.116442 492.790780 493.276046 494.720927 495.956418 496.537363 496.930080 498.364170 499.590818 500.135796 500.474165 501.868528 503.074226 503.619657 503.918560 505.041061 505.884140 -100 
-100 -100 481.546471 483.768391 485.687362 486.706663 487.257602 489.315084 490.920192 491.637407 491.936430 493.663088 494.951517 495.327805 495.301662 497.159452 498.575936 499.010747 498.984410 500.725040 502.027028 502.387600 502.301658 503.792679 504.832282 -100 
-100 -100 477.481584 481.556872 484.032590 484.764891 484.032428 487.522719 489.604863 490.088837 489.241167 492.202305 493.798793 493.712975 492.112431 495.572545 497.456119 497.506183 495.981692 499.204925 500.891559 500.847452 499.381414 502.248990 503.772102 -100 
-100 -100 479.250064 481.511821 483.491786 484.583076 485.221394 487.392284 489.129818 489.985456 490.403289 492.193987 493.533889 493.972085 494.009174 495.906480 497.366380 497.854118 497.851963 499.526306 500.734776 501.018549 500.880412 502.330875 503.349035 -100 
-100 -100 479.523995 481.207435 482.958425 484.162122 485.156113 486.975807 488.577148 489.563489 490.325440 491.856548 493.166576 493.875986 494.417086 495.905431 497.217158 497.910798 498.358474 499.558712 500.529795 500.911259 501.115895 502.144658 502.937128 -100 
-100 -100 477.629080 479.981306 481.982268 483.018261 483.566086 485.834953 487.620156 488.431812 488.775131 490.786577 492.340884 492.948125 493.117452 495.064395 496.592075 497.204830 497.344080 498.836420 499.878083 500.054996 499.854485 501.269082 502.271684 -100 
-100 -100 474.139622 478.499004 481.047120 481.674985 480.674865 484.494515 486.717151 487.123153 485.997615 489.511902 491.508036 491.717896 490.378305 493.883138 495.879523 496.191283 495.109584 497.809131 499.149691 498.904972 497.325176 500.125677 501.620770 -100 
-100 -100 477.027835 479.372424 481.358559 482.378381 482.915428 485.183379 486.976486 487.802902 488.165651 490.196924 491.773083 492.402534 492.591164 494.552009 496.088114 496.702380 496.831597 498.296870 499.298370 499.429556 499.193642 500.604895 501.613307 -100 
-100 -100 478.294052 479.971460 481.699058 482.874035 483.849964 485.674180 487.298685 488.322922 489.131770 490.698784 492.049202 492.801935 493.381456 494.896606 496.225429 496.924883 497.355195 498.493532 499.370324 499.637611 499.746582 500.790305 501.610598 -100 
-100 -100 477.314663 479.606273 481.572671 482.631917 483.251668 485.446039 487.237207 488.173862 488.692521 490.515806 491.903390 492.402379 492.496054 494.430148 495.916159 496.421303 496.406421 497.966634 499.002454 499.053940 498.674954 500.239708 501.348641 -100 
-100 -100 474.711636 478.928510 481.426768 482.138299 481.396282 484.947469 487.131221 487.766062 487.136204 490.071095 491.705142 491.692648 490.165390 493.666622 495.583790 495.672040 494.171393 497.202817 498.631409 498.200938 496.157666 499.430392 501.143842 -100 
-100 -100 478.193715 480.461667 482.391812 483.412044 483.992684 486.144252 487.897975 488.804489 489.294895 491.086973 492.442330 492.911494 492.975171 494.871394 496.319916 496.794865 496.763364 498.327214 499.376844 499.442580 499.071060 500.635190 501.740491 -100 
-100 -100 480.070350 481.690059 483.336354 484.431708 485.332001 487.057353 488.597400 489.558877 490.312271 491.819924 493.111574 493.815997 494.348391 495.780726 497.025806 497.656202 498.044698 499.196836 500.106063 500.402805 500.523942 501.564067 502.374163 -100 
-100 -100 479.745327 481.968329 483.806792 484.706554 485.151788 487.222733 488.860585 489.585794 489.865965 491.818813 493.323360 493.915303 494.083047 495.888124 497.274799 497.763991 497.798053 499.310516 500.371031 500.543687 500.311455 501.715155 502.701570 -100 
-100 -100 477.870914 481.980630 484.273367 484.736291 483.692722 487.123109 489.090373 489.354897 488.116206 491.552247 493.480644 493.705748 492.473230 495.678283 497.446926 497.576426 496.289441 499.120647 500.539280 500.332290 498.710666 501.506787 502.956191 -100 
-100 -100 482.328440 484.308358 485.887838 486.624839 486.955536 488.839846 490.330244 491.007222 491.281914 493.164442 494.632083 495.269635 495.490823 497.222813 498.544764 499.053271 499.130805 500.585500 501.606753 501.815353 501.611790 502.893605 503.761334 -100 
-100 -100 485.466481 486.401126 487.435725 488.256761 489.040390 490.299629 491.493094 492.406881 493.242338 494.529886 495.715626 496.588951 497.352553 498.521356 499.570565 500.295372 500.882196 501.813477 502.595286 503.040673 503.346948 504.008234 504.477995 -100 
-100 -100 486.910380 487.479604 488.263023 489.064735 489.931822 490.997661 492.075082 493.063061 494.044578 495.167498 496.251280 497.203142 498.111477 499.125292 500.075239 500.870779 501.592785 502.380660 503.075843 503.597478 504.028939 504.500115 504.810370 -100 
-100 -100 -100 -100 -100 -100 -100 -100 -100 -100 -100 -100 -100 -100 -100 -100 -100 -100 -100 -100 -100 -100 -100 -100 -100 -100 
-100 -100 -100 -100 -100 -100 -100 -100 -100 -100 -100 -100 -100 -100 -100 -100 -100 -100 -100 -100 -100 -100 -100 -100 -100 -100 
-100 -100 -100 -100 -100 -100 -100 -100 -100 -100 -100 -100 -100 -100 -100 -100 -100 -100 -100 -100 -100 -100 -100 -100 -100 -100 
-100 -100 493.351102 493.887935 494.662202 495.463896 496.285783 497.198614 498.073820 498.853303 499.653273 500.624606 501.607022 502.489745 503.347672 504.308669 505.230981 506.028420 506.794066 507.664016 508.482540 509.137580 509.686123 510.223677 510.571593 -100 
-100 -100 491.900244 492.666849 493.616689 494.445827 495.233995 496.245830 497.163950 497.853433 498.540135 499.625335 500.694157 501.526608 502.294001 503.355934 504.342443 505.070947 505.737299 506.719562 507.626670 508.247831 508.735889 509.410502 509.883566 -100 
-100 -100 489.176269 490.482096 491.782024 492.616065 493.250708 494.532014 495.566819 496.051054 496.420106 497.831146 499.102702 499.799674 500.294689 501.645983 502.791353 503.350418 503.724931 505.019428 506.127275 506.641018 506.911461 507.927065 508.671041 -100 
-100 -100 486.077434 488.111730 489.791392 490.595095 490.927616 492.665439 493.884783 494.145429 493.999700 495.958808 497.477700 497.989523 498.012585 499.850910 501.202728 501.550099 501.428131 503.234440 504.578669 504.931505 504.787506 506.313729 507.360428 -100 
-100 -100 485.322702 486.860855 488.428343 489.454811 490.240447 491.716774 492.910807 493.468339 493.871345 495.357247 496.671701 497.341318 497.802381 499.207701 500.402556 500.946935 501.291849 502.629736 503.771932 504.266219 504.526711 505.636090 506.473057 -100 
-100 -100 484.156602 485.514650 487.065362 488.247517 489.273001 490.721912 491.988730 492.792730 493.494564 494.776846 495.955124 496.689330 497.326476 498.557675 499.682401 500.348409 500.897044 502.018542 503.021048 503.557620 503.960740 504.889333 505.607696 -100 
-100 -100 481.849411 483.597901 485.396996 486.616123 487.581283 489.295418 490.767790 491.634320 492.292627 493.712694 494.926478 495.556069 496.027399 497.434395 498.664279 499.281801 499.688762 500.935695 501.967696 502.377754 502.591185 503.700961 504.550135 -100 
-100 -100 479.253297 481.720565 483.843519 484.998648 485.645211 487.822425 489.536552 490.345932 490.710808 492.513050 493.870463 494.333224 494.397443 496.242954 497.663739 498.143776 498.158256 499.781438 500.934503 501.139250 500.910522 502.458290 503.544321 -100 
-100 -100 479.517857 481.305294 483.162832 484.448883 485.494327 487.312284 488.900855 489.881837 490.639994 492.136439 493.415896 494.108723 494.636029 496.081895 497.345262 497.992632 498.406689 499.614493 500.586018 500.939260 501.111763 502.198935 503.039151 -100 
-100 -100 479.475271 480.926780 482.605173 483.920885 485.102505 486.768301 488.278140 489.320049 490.227095 491.652653 492.955369 493.817961 494.572503 495.872700 497.062340 497.800362 498.378569 499.404874 500.268914 500.683195 501.002983 501.890007 502.593947 -100 
-100 -100 478.269360 479.991311 481.777330 483.000549 484.001238 485.825342 487.402831 488.330764 489.053496 490.723959 492.205858 493.070752 493.723996 495.203466 496.486677 497.166866 497.603421 498.751966 499.652138 499.950564 500.087102 501.147760 501.974697 -100 
-100 -100 476.694543 479.044450 481.055910 482.117124 482.695753 484.922276 486.651260 487.387675 487.666077 489.818310 491.531450 492.288831 492.581750 494.468805 495.921418 496.464246 496.533185 498.031346 499.047743 499.149188 498.853915 500.351666 501.414050 -100 
-100 -100 477.752145 479.441071 481.180768 482.360708 483.331118 485.142697 486.719490 487.654311 488.394000 490.096336 491.616824 492.518153 493.198844 494.692618 495.981233 496.660520 497.087975 498.216096 499.089043 499.359648 499.475090 500.527410 501.352843 -100 
-100 -100 478.454193 479.827405 481.403804 482.628428 483.748971 485.396477 486.910405 487.966777 488.906331 490.402043 491.788278 492.728672 493.541305 494.867267 496.065681 496.803207 497.365365 498.347013 499.150894 499.503306 499.776053 500.649725 501.353772 -100 
-100 -100 478.001972 479.643095 481.332694 482.477967 483.432766 485.244379 486.855026 487.860333 488.660488 490.278077 491.694228 492.511595 493.132734 494.607411 495.878958 496.529857 496.927765 498.059668 498.930307 499.178509 499.267713 500.345496 501.193361 -100 
-100 -100 477.171116 479.421621 481.332272 482.319993 482.860091 485.071141 486.846427 487.703460 488.115251 490.096685 491.634743 492.258718 492.451542 494.316877 495.743004 496.235110 496.244252 497.756904 498.771227 498.830967 498.475834 500.026898 501.127864 -100 
-100 -100 478.855581 480.473153 482.123876 483.225075 484.138836 485.918031 487.506938 488.497607 489.278843 490.861175 492.234700 493.011277 493.596690 495.040901 496.287430 496.920846 497.312246 498.451821 499.341310 499.612158 499.715038 500.786860 501.624793 -100 
-100 -100 480.175239 481.493486 482.981920 484.109717 485.141867 486.721001 488.192396 489.226690 490.136905 491.557029 492.853171 493.711895 494.455337 495.722554 496.871825 497.574267 498.122947 499.122359 499.968576 500.374585 500.681289 501.531494 502.205280 -100 
-100 -100 480.372064 481.955513 483.535662 484.548822 485.370877 487.068538 488.579674 489.496953 490.217306 491.790737 493.167514 493.951586 494.537703 495.949741 497.167091 497.794256 498.198870 499.356516 500.298498 500.666041 500.851499 501.833409 502.586604 -100 
-100 -100 480.267451 482.424164 484.166270 484.968484 485.323826 487.369198 488.991210 489.714854 490.007943 491.966827 493.493913 494.124667 494.320330 496.109180 497.470668 497.951758 497.988460 499.517253 500.610784 500.845790 500.669028 502.009525 502.937432 -100 
-100 -100 482.868589 484.244895 485.592531 486.449586 487.154668 488.686009 490.065417 490.936778 491.642393 493.141476 494.463527 495.260492 495.869838 497.223339 498.388783 499.028944 499.463874 500.583359 501.498465 501.893333 502.092068 502.973818 503.626466 -100 
-100 -100 485.237942 486.027241 486.993940 487.847304 488.715488 489.915655 491.096514 492.079768 493.022727 494.243718 495.400594 496.324662 497.175739 498.268112 499.276067 500.037316 500.703981 501.576510 502.344301 502.854445 503.256490 503.834517 504.242281 -100 
-100 -100 486.464895 486.997986 487.763730 488.578250 489.472372 490.537970 491.626399 492.647997 493.668428 494.789460 495.875597 496.849417 497.783573 498.783959 499.724678 500.532597 501.277972 502.062625 502.765993 503.317351 503.780034 504.236454 504.529884 -100 
-100 -100 -100 -100 -100 -100 -100 -100 -100 -100 -100 -100 -100 -100 -100 -100 -100 -100 -100 -100 -100 -100 -100 -100 -100 -100 
-100 -100 -100 -100 -100 -100 -100 -100 -100 -100 -100 -100 -100 -100 -100 -100 -100 -100 -100 -100 -100 -100 -100 -100 -100 -100 
-100 -100 -100 -100 -100 -100 -100 -100 -100 -100 -100 -100 -100 -100 -100 -100 -100 -100 -100 -100 -100 -100 -100 -100 -100 -100 
-100 -100 492.846120 493.426799 494.243864 495.074844 495.918921 496.873565 497.782725 498.579399 499.387100 500.390801 501.398684 502.292417 503.151661 504.128503 505.057925 505.847001 506.587538 507.433541 508.210384 508.810438 509.310025 509.845426 510.199223 -100 
-100 -100 491.208938 492.111389 493.149189 493.999098 494.770196 495.870751 496.842462 497.523357 498.162079 499.339389 500.465012 501.296166 502.024179 503.148391 504.163795 504.869431 505.468388 506.461490 507.328642 507.851988 508.225255 508.958532 509.476532 -100 
-100 -100 487.820194 489.652066 491.185266 491.984844 492.384007 493.985328 495.148487 495.516792 495.543835 497.347490 498.792054 499.423007 499.648246 501.302580 502.561856 503.027935 503.105148 504.627929 505.741438 506.022408 505.873019 507.247839 508.177209 -100 
-100 -100 483.085086 486.811117 489.007147 489.616946 488.902047 491.783941 493.308190 493.198571 491.637898 495.067289 497.019333 497.286818 496.162090 499.190764 500.857692 500.926518 499.636298 502.533112 504.045950 503.898106 502.292877 505.222321 506.750031 -100 
-100 -100 483.733514 485.854595 487.699997 488.705497 489.253079 491.071409 492.406190 492.840521 492.888359 494.784948 496.286774 496.888162 497.069934 498.795053 500.114958 500.561897 500.597895 502.173903 503.321153 503.562825 503.382027 504.875206 505.919723 -100 
-100 -100 482.780039 484.504100 486.286117 487.502757 488.456300 490.089264 491.457130 492.215279 492.793398 494.253447 495.540704 496.249273 496.780253 498.155649 499.352945 499.967753 500.380541 501.575510 502.549906 502.912978 503.092951 504.198403 505.048821 -100 
-100 -100 479.520311 482.162523 484.397110 485.594512 486.233704 488.398561 490.067034 490.805975 491.103648 492.938012 494.344882 494.863377 494.978654 496.780728 498.170774 498.657355 498.696993 500.250302 501.325292 501.437967 501.110224 502.735063 503.873820 -100 
-100 -100 474.532316 479.597174 482.579348 483.506683 482.780926 486.460687 488.615804 489.062708 488.072610 491.282265 493.069686 493.188210 491.868069 495.137266 496.956096 497.085838 495.773769 498.661927 500.059389 499.644994 497.602224 500.961201 502.713511 -100 
-100 -100 477.140088 479.824116 482.114482 483.368785 484.075010 486.335440 488.106623 488.939208 489.320688 491.240267 492.725552 493.311608 493.480245 495.317640 496.731335 497.231415 497.269465 498.803259 499.843539 499.916116 499.558119 501.179546 502.322996 -100 
-100 -100 477.973029 479.809486 481.718685 483.043034 484.114702 485.957229 487.541404 488.480695 489.211754 490.854357 492.308775 493.158728 493.800088 495.240062 496.478810 497.116587 497.521973 498.678209 499.577343 499.845769 499.949190 501.068385 501.943535 -100 
-100 -100 476.394044 478.784202 480.864882 482.008025 482.660797 484.866370 486.555264 487.233002 487.441849 489.666676 491.449526 492.275248 492.632277 494.434546 495.801600 496.268256 496.271494 497.806148 498.836608 498.898118 498.534624 500.132380 501.262224 -100 
-100 -100 473.108236 477.422557 480.006505 480.756801 479.975308 483.570503 485.604093 485.747540 484.193741 488.222455 490.589142 491.150335 490.269062 493.362412 495.076750 495.140313 493.731020 496.654137 498.037418 497.601879 495.561124 498.861786 500.587643 -100 
-100 -100 475.980849 478.305330 480.301482 481.369081 481.968108 484.148793 485.827012 486.500501 486.720344 488.990647 490.830992 491.709076 492.102738 493.918205 495.286772 495.750672 495.746978 497.267224 498.282775 498.333354 497.962076 499.549073 500.672103 -100 
-100 -100 477.230398 478.884987 480.589916 481.744064 482.697869 484.501928 486.069659 486.989692 487.724930 489.482984 491.074413 492.044850 492.771247 494.228887 495.464192 496.097805 496.494735 497.617696 498.485061 498.736747 498.833333 499.922037 500.777098 -100 
-100 -100 476.261890 478.502236 480.401123 481.360636 481.856434 484.108025 485.874237 486.644908 486.951832 489.136767 490.884167 491.686611 492.021252 493.847078 495.237211 495.737361 495.784889 497.250088 498.238241 498.304421 497.975540 499.511925 500.604825 -100 
-100 -100 473.701545 477.815415 480.203218 480.725286 479.646228 483.454072 485.653456 485.977903 484.658783 488.457637 490.653825 491.084986 490.073902 493.221099 494.981534 495.125943 493.888164 496.633051 497.955841 497.567919 495.680095 498.812345 500.464108 -100 
-100 -100 477.098110 479.314793 481.172473 482.083589 482.537411 484.768548 486.531355 487.307060 487.608020 489.749795 491.439790 492.187366 492.478053 494.278431 495.653114 496.145246 496.193758 497.671163 498.685723 498.787351 498.482520 500.003606 501.076821 -100 
-100 -100 478.917546 480.517419 482.126888 483.167770 484.022025 485.792213 487.367169 488.321370 489.071591 490.719149 492.172786 493.018984 493.647884 495.066343 496.280921 496.905431 497.309857 498.459311 499.388925 499.736718 499.910939 500.935419 501.725213 -100 
-100 -100 478.555905 480.777803 482.596066 483.448998 483.843503 486.001944 487.723059 488.511954 488.858206 490.865635 492.438914 493.097873 493.309676 495.113099 496.478589 496.946082 496.968428 498.523599 499.648595 499.912900 499.778489 501.134216 502.082272 -100 
-100 -100 476.656001 480.783833 483.062394 483.454620 482.264903 485.901707 488.008372 488.382788 487.270780 490.689635 492.633444 492.888639 491.678989 494.878594 496.624419 496.715881 495.373593 498.302889 499.823359 499.762322 498.365151 500.993537 502.364520 -100 
-100 -100 481.147082 483.136916 484.714898 485.428610 485.730274 487.711424 489.297540 490.058102 490.407773 492.308516 493.793186 494.450181 494.684184 496.413185 497.720743 498.209919 498.276388 499.784430 500.879281 501.182117 501.076082 502.314603 503.148085 -100 
-100 -100 484.315519 485.258424 486.301775 487.128829 487.926138 489.239352 490.495029 491.467430 492.352845 493.668942 494.875613 495.765872 496.539538 497.708472 498.751355 499.470591 500.062957 501.027055 501.857213 502.358767 502.712529 503.375109 503.837829 -100 
-100 -100 485.777000 486.354910 487.152062 487.970769 488.862573 489.969736 491.095116 492.129754 493.151660 494.304092 495.409941 496.378079 497.295902 498.311830 499.259895 500.055856 500.787923 501.601574 502.333620 502.895681 503.359851 503.843486 504.156341 -100 
-100 -100 -100 -100 -100 -100 -100 -100 -100 -100 -100 -100 -100 -100 -100 -100 -100 -100 -100 -100 -100 -100 -100 -100 -100 -100 
-100 -100 -100 -100 -100 -100 -100 -100 -100 -100 -100 -100 -100 -100 -100 -100 -100 -100 -100 -100 -100 -100 -100 -100 -100 -100 
-100 -100 -100 -100 -100 -100 -100 -100 -100 -100 -100 -100 -100 -100 -100 -100 -100 -100 -100 -100 -100 -100 -100 -100 -100 -100 
-100 -100 492.235982 492.891386 493.770204 494.632980 495.492900 496.511948 497.466869 498.272889 499.067984 500.121084 501.158083 502.046138 502.882270 503.890935 504.835728 505.606065 506.303521 507.149914 507.903003 508.447772 508.886116 509.440153 509.812581 -100 
-100 -100 490.196145 491.398945 492.585144 493.430941 494.089144 495.390281 496.453338 497.073736 497.523305 498.927703 500.152472 500.928405 501.486527 502.792831 503.880413 504.514954 504.922381 506.060347 506.948639 507.345404 507.488504 508.411439 509.032260 -100 
-100 -100 484.802583 488.326533 490.367090 490.948599 490.262131 493.048009 494.529269 494.494852 493.037687 496.364673 498.246922 498.567032 497.533540 500.466058 502.073067 502.199669 500.990550 503.746545 505.133689 504.966245 503.376343 506.162413 507.573293 -100 
-100 -100 469.811791 483.978563 487.762819 487.339773 478.290933 489.614503 492.271845 490.591685 477.986583 492.499620 496.045165 495.079441 484.609364 497.011056 499.981117 498.758861 488.066768 500.308643 503.027274 501.359310 489.428573 502.676135 505.887599 -100 
-100 -100 480.448650 484.338789 486.740352 487.532776 486.976905 490.014938 491.686534 491.706503 490.244530 493.693441 495.649136 495.927567 494.824562 497.858884 499.544392 499.642161 498.368483 501.205983 502.639185 502.413592 500.760432 503.705783 505.261353 -100 
-100 -100 480.810882 483.249580 485.370742 486.553726 487.217953 489.263963 490.811459 491.438659 491.642357 493.520752 494.986097 495.564013 495.730454 497.492206 498.848665 499.327086 499.368750 500.896713 501.958061 502.091051 501.807866 503.359601 504.452433 -100 
-100 -100 475.112422 480.187946 483.191102 484.141947 483.427169 487.081400 489.193655 489.591222 488.559019 491.766716 493.563934 493.695596 492.384400 495.634321 497.437120 497.564410 496.254530 499.124653 500.502955 500.074379 498.022089 501.379379 503.131430 -100 
-100 -100 456.002303 475.601801 480.850617 480.555415 469.611393 483.652529 487.301571 486.439582 475.804028 488.699824 491.842864 490.520728 478.869636 492.489943 495.774972 494.580904 483.603543 496.126805 498.766679 496.539722 482.263729 497.899114 501.679005 -100 
-100 -100 472.695850 477.815023 480.868172 481.862654 481.198914 484.942891 487.148799 487.625460 486.664121 489.961676 491.843582 492.044414 490.784741 494.066251 495.886761 496.020203 494.707765 497.575225 498.940347 498.487783 496.415532 499.786880 501.554381 -100 
-100 -100 475.885240 478.466416 480.711122 481.966054 482.692263 484.960145 486.713680 487.482494 487.789342 489.885686 491.545914 492.274190 492.550870 494.367047 495.749077 496.226000 496.243985 497.778847 498.812606 498.872735 498.507959 500.134468 501.286256 -100 
-100 -100 472.677274 477.061236 479.732628 480.563702 479.845336 483.474469 485.529555 485.689227 484.141247 488.150237 490.489745 491.026637 490.126005 493.198079 494.893624 494.941720 493.527013 496.468708 497.871738 497.444093 495.406976 498.740617 500.490716 -100 
-100 -100 457.898489 474.127830 478.477434 477.909729 467.053780 480.755175 484.121390 482.418639 468.225429 484.923344 489.190563 488.610199 478.626772 490.840353 493.778686 492.383259 480.877601 493.879391 496.626917 494.461621 480.392124 495.814590 499.547793 -100 
-100 -100 472.349663 476.639437 479.196011 479.926093 479.134485 482.729875 484.766795 484.912939 483.368819 487.434553 489.844920 490.444785 489.586787 492.667911 494.359104 494.401091 492.980494 495.911352 497.308319 496.882310 494.848556 498.171105 499.912167 -100 
-100 -100 475.407429 477.690595 479.641159 480.659483 481.213099 483.436507 485.160304 485.877275 486.143723 488.409785 490.252343 491.134416 491.522323 493.335549 494.696529 495.163508 495.181699 496.685007 497.705532 497.783001 497.450010 499.029786 500.148935 -100 
-100 -100 472.711646 476.842555 479.254834 479.800616 478.740866 482.563561 484.759770 485.061469 483.731342 487.605778 489.895664 490.408213 489.451203 492.596806 494.341227 494.474943 493.237195 495.988699 497.324504 496.951743 495.079801 498.229532 499.892756 -100 
-100 -100 459.005260 474.586040 478.609944 477.581928 465.299653 480.325796 484.082951 482.748312 469.697187 485.292267 489.258761 488.486710 478.028123 490.660694 493.736332 492.596385 482.179240 494.099499 496.660309 494.673870 481.600377 496.008371 499.514033 -100 
-100 -100 473.538132 477.646644 480.018153 480.514342 479.412366 483.224038 485.429766 485.751485 484.428180 488.252884 490.476301 490.926029 489.918775 493.040653 494.771633 494.898423 493.662190 496.425262 497.789871 497.460444 495.621743 498.745706 500.381061 -100 
-100 -100 477.076510 479.308378 481.162075 482.056697 482.495693 484.719245 486.489001 487.289831 487.630537 489.738345 491.404376 492.132361 492.393430 494.185723 495.538600 496.003737 496.035760 497.563107 498.656182 498.867303 498.673042 500.125751 501.143140 -100 
-100 -100 474.899199 479.098770 481.468073 481.933353 480.809220 484.538775 486.725459 487.145529 486.065856 489.545209 491.543433 491.826094 490.626811 493.834271 495.578184 495.652277 494.296794 497.238938 498.775943 498.717645 497.329437 500.011175 501.428545 -100 
-100 -100 461.388900 477.502478 481.519871 480.426804 468.222301 482.936239 486.635975 485.616298 474.163495 487.966500 491.369869 490.221405 478.868910 492.197690 495.347008 494.056405 482.861138 495.655879 498.595228 497.306164 486.778715 498.631515 501.517974 -100 
-100 -100 477.644304 481.562084 483.670229 484.013692 482.830910 486.354171 488.392386 488.803160 487.758063 491.089038 492.967601 493.248145 492.089479 495.194440 496.868183 496.978510 495.693368 498.562874 500.056454 500.051096 498.719146 501.248366 502.526636 -100 
-100 -100 483.109597 484.383635 485.564948 486.334516 486.940460 488.494831 489.865706 490.783829 491.486255 493.014162 494.305786 495.116146 495.686481 497.042494 498.152940 498.786042 499.184690 500.350744 501.277822 501.730511 501.926218 502.788203 503.357514 -100 
-100 -100 485.032112 485.683859 486.527712 487.349625 488.226886 489.393585 490.562367 491.600959 492.605084 493.800619 494.927670 495.876640 496.755266 497.795000 498.750409 499.521972 500.221250 501.075751 501.840431 502.404625 502.855569 503.384108 503.727898 -100 
-100 -100 -100 -100 -100 -100 -100 -100 -100 -100 -100 -100 -100 -100 -100 -100 -100 -100 -100 -100 -100 -100 -100 -100 -100 -100 
-100 -100 -100 -100 -100 -100 -100 -100 -100 -100 -100 -100 -100 -100 -100 -100 -100 -100 -100 -100 -100 -100 -100 -100 -100 -100 
-100 -100 -100 -100 -100 -100 -100 -100 -100 -100 -100 -100 -100 -100 -100 -100 -100 -100 -100 -100 -100 -100 -100 -100 -100 -100 
-100 -100 491.849892 492.472851 493.362746 494.281892 495.215601 496.252361 497.236739 498.099659 498.954480 499.977927 500.991137 501.888414 502.751444 503.728898 504.658117 505.442513 506.160588 506.955352 507.665160 508.200154 508.648431 509.150962 509.489374 -100 
-100 -100 490.165951 491.119060 492.242105 493.193465 494.065196 495.253240 496.306784 497.064551 497.758384 498.949300 500.072524 500.905462 501.639092 502.762665 503.780128 504.489155 505.071707 506.004451 506.791178 507.239302 507.555809 508.254632 508.757262 -100 
-100 -100 486.689720 488.587239 490.226788 491.150371 491.669262 493.364549 494.619357 495.083881 495.183061 496.986613 498.414665 499.046081 499.282572 500.932082 502.196357 502.681480 502.756891 504.201665 505.212090 505.402450 505.188786 506.527610 507.442049 -100 
-100 -100 481.843071 485.649888 487.971608 488.725392 488.148077 491.126785 492.749134 492.751813 491.281828 494.695955 496.620259 496.889755 495.784997 498.803075 500.476651 500.579398 499.306338 502.109959 503.505381 503.260021 501.588686 504.483603 505.997869 -100 
-100 -100 482.380310 484.585582 486.561324 487.710700 488.392083 490.314824 491.747852 492.281434 492.403296 494.302746 495.791284 496.396061 496.592254 498.316705 499.647116 500.120392 500.163815 501.672681 502.728529 502.890849 502.655551 504.120095 505.153663 -100 
-100 -100 481.294713 483.111426 485.029316 486.385758 487.464985 489.204586 490.665683 491.504205 492.138889 493.618678 494.910941 495.627273 496.169577 497.552115 498.762099 499.394423 499.809330 500.966460 501.885284 502.197208 502.341194 503.427754 504.271231 -100 
-100 -100 477.890401 480.645923 483.029749 484.365316 485.121889 487.392513 489.148383 489.952439 490.293978 492.157832 493.582584 494.113312 494.239314 496.051940 497.455621 497.956477 498.000909 499.538773 500.588185 500.676219 500.331464 501.948578 503.085411 -100 
-100 -100 472.812436 478.008609 481.146805 482.206125 481.586322 485.367685 487.603401 488.103747 487.147261 490.389529 492.199471 492.330683 491.019348 494.298626 496.130303 496.273755 494.972249 497.861534 499.256581 498.839833 496.797244 500.159350 501.914861 -100 
-100 -100 475.494055 478.277098 480.694004 482.061272 482.861489 485.207917 487.047278 487.925531 488.336097 490.280092 491.780415 492.372204 492.543561 494.386887 495.809485 496.320154 496.371635 497.922026 498.980939 499.071269 498.729068 500.363704 501.515110 -100 
-100 -100 476.458756 478.356605 480.353747 481.765637 482.915333 484.826335 486.465513 487.443723 488.199364 489.855657 491.312863 492.156990 492.791451 494.231251 495.472792 496.114832 496.533409 497.720775 498.659107 498.964342 499.097940 500.239522 501.126987 -100 
-100 -100 474.998585 477.421808 479.558534 480.766174 481.481454 483.739773 485.472365 486.183594 486.413498 488.642902 490.417272 491.225238 491.564542 493.361477 494.724766 495.186101 495.197798 496.778372 497.868554 497.984507 497.663786 499.291835 500.437786 -100 
-100 -100 471.787617 476.117148 478.735968 479.533737 478.802673 482.438410 484.507554 484.681017 483.147603 487.177263 489.531557 490.069766 489.163999 492.249525 493.954292 494.002902 492.594801 495.575980 497.034336 496.666119 494.677322 498.013753 499.758134 -100 
-100 -100 474.672447 477.009681 479.032069 480.134627 480.772279 482.989094 484.700003 485.400434 485.640009 487.919618 489.758868 490.624864 491.000980 492.803725 494.156506 494.604046 494.605019 496.178529 497.268692 497.390649 497.075942 498.700667 499.842478 -100 
-100 -100 475.896580 477.566905 479.295765 480.476060 481.459345 483.299321 484.900384 485.845384 486.601517 488.383968 489.994884 490.972396 491.692802 493.134166 494.346131 494.959286 495.360093 496.531436 497.471801 497.797607 497.954061 499.079621 499.951678 -100 
-100 -100 474.887945 477.149737 479.073580 480.052572 480.570170 482.861967 484.665274 485.459075 485.786833 488.014481 489.804738 490.634451 490.974555 492.779648 494.135866 494.604988 494.648675 496.162069 497.226713 497.372684 497.108350 498.678241 499.784530 -100 
-100 -100 472.299698 476.441296 478.857238 479.396159 478.334314 482.190028 484.432340 484.779927 483.480111 487.336023 489.590018 490.060334 489.061370 492.181957 493.898483 494.000559 492.748623 495.542712 496.944647 496.640000 494.820317 497.981467 499.643225 -100 
-100 -100 475.709817 477.953036 479.842383 480.779198 481.260868 483.539532 485.348359 486.156962 486.487563 488.678051 490.415564 491.194087 491.490046 493.262714 494.592475 495.041918 495.075980 496.592084 497.674768 497.849407 497.604539 499.157086 500.243143 -100 
-100 -100 477.559550 479.186434 480.833394 481.911740 482.806049 484.625986 486.251910 487.250900 488.039553 489.721968 491.203673 492.064944 492.688362 494.075037 495.242711 495.822915 496.210144 497.389574 498.376188 498.784911 499.010059 500.068038 500.874331 -100 
-100 -100 477.229290 479.482049 481.345042 482.245537 482.689575 484.901807 486.680179 487.525108 487.916794 489.944702 491.527017 492.186601 492.383734 494.147970 495.460336 495.876085 495.873338 497.456333 498.633997 498.951294 498.860908 500.251180 501.218518 -100 
-100 -100 475.365366 479.527481 481.855142 482.300213 481.164868 484.857228 487.024306 487.461237 486.399563 489.826521 491.765838 492.012780 490.784164 493.939106 495.627625 495.661657 494.286623 497.245664 498.817262 498.803560 497.444662 500.107402 501.498759 -100 
-100 -100 479.909512 481.928939 483.551946 484.316051 484.670084 486.704781 488.346978 489.162589 489.553777 491.464211 492.943925 493.589603 493.802420 495.492254 496.751223 497.194270 497.237141 498.766393 499.901887 500.244903 500.173225 501.441780 502.293228 -100 
-100 -100 483.127673 484.094259 485.175938 486.047902 486.892944 488.255230 489.560149 490.577851 491.496145 492.824175 494.028784 494.908089 495.661412 496.798684 497.804752 498.492151 499.071218 500.050505 500.911703 501.447110 501.831824 502.520415 502.998462 -100 
-100 -100 484.618176 485.216198 486.047105 486.906638 487.842763 488.995736 490.166015 491.240467 492.290944 493.455952 494.561170 495.518860 496.417407 497.405913 498.323940 499.096399 499.821076 500.647869 501.406365 501.999228 502.492786 503.000559 503.327379 -100 
-100 -100 -100 -100 -100 -100 -100 -100 -100 -100 -100 -100 -100 -100 -100 -100 -100 -100 -100 -100 -100 -100 -100 -100 -100 -100 
-100 -100 -100 -100 -100 -100 -100 -100 -100 -100 -100 -100 -100 -100 -100 -100 -100 -100 -100 -100 -100 -100 -100 -100 -100 -100 
-100 -100 -100 -100 -100 -100 -100 -100 -100 -100 -100 -100 -100 -100 -100 -100 -100 -100 -100 -100 -100 -100 -100 -100 -100 -100 
-100 -100 491.366065 491.990927 492.913975 493.893125 494.892618 495.963673 496.984748 497.896424 498.791020 499.794071 500.780220 501.668280 502.534951 503.495807 504.418853 505.212943 505.940152 506.704979 507.385585 507.909308 508.356819 508.832095 509.151929 -100 
-100 -100 489.807351 490.684718 491.814711 492.854696 493.848591 495.027008 496.105247 496.957084 497.765235 498.859278 499.908053 500.742891 501.527570 502.581998 503.572924 504.322141 504.972209 505.819198 506.549769 507.012689 507.386019 507.995362 508.441050 -100 
-100 -100 486.877316 488.339075 489.875813 490.982133 491.878987 493.328632 494.543567 495.252684 495.813833 497.170269 498.371055 499.071579 499.613401 500.930633 502.081963 502.714719 503.137070 504.222633 505.078761 505.389314 505.524186 506.472246 507.191203 -100 
-100 -100 483.515983 485.759187 487.730765 488.866768 489.530243 491.415022 492.824115 493.374463 493.530315 495.332345 496.726998 497.254369 497.380475 499.134102 500.486178 500.967663 501.002443 502.495748 503.521245 503.642982 503.353713 504.817192 505.843490 -100 
-100 -100 482.556805 484.295986 486.155352 487.496698 488.573303 490.240529 491.629003 492.416987 493.014747 494.452690 495.703720 496.382533 496.896039 498.275877 499.488550 500.121498 500.532677 501.683315 502.597131 502.910355 503.054374 504.111071 504.931405 -100 
-100 -100 481.110162 482.690348 484.543701 486.020631 487.302335 488.961781 490.415115 491.386956 492.210013 493.516771 494.692912 495.441696 496.106817 497.346950 498.498812 499.214503 499.784310 500.815252 501.690578 502.116185 502.445331 503.340140 504.048726 -100 
-100 -100 478.426966 480.481584 482.632030 484.141293 485.335027 487.270512 488.922143 489.913994 490.650586 492.133371 493.385113 494.039157 494.532406 495.961136 497.221978 497.875567 498.300469 499.512542 500.488917 500.847405 501.027465 502.125842 502.974838 -100 
-100 -100 475.524198 478.410393 480.929679 482.363202 483.200442 485.608740 487.495457 488.400260 488.807723 490.695483 492.109688 492.599382 492.680687 494.548548 495.999615 496.513689 496.559104 498.179961 499.326395 499.526246 499.299480 500.857390 501.953347 -100 
-100 -100 476.074124 478.135999 480.296383 481.819924 483.046294 485.047868 486.778078 487.843335 488.647684 490.200126 491.514275 492.216836 492.747005 494.206897 495.491340 496.161964 496.605923 497.849088 498.861203 499.252209 499.458391 500.575706 501.434970 -100 
-100 -100 476.402737 478.002425 479.876794 481.374255 482.711600 484.516486 486.136996 487.253689 488.205585 489.656938 490.961816 491.805524 492.539811 493.842443 495.039389 495.781765 496.382055 497.480233 498.433014 498.926661 499.309961 500.245402 500.976732 -100 
-100 -100 475.493076 477.280822 479.182804 480.539556 481.669977 483.595505 485.258181 486.253462 487.019976 488.690798 490.144247 490.957648 491.559914 493.036859 494.314005 494.968287 495.401590 496.668167 497.710988 498.129417 498.356225 499.481660 500.343628 -100 
-100 -100 474.103968 476.464623 478.540545 479.702027 480.394493 482.689626 484.484854 485.285126 485.614582 487.750787 489.420895 490.107187 490.320156 492.212399 493.649041 494.132262 494.153087 495.823960 497.029952 497.282376 497.096861 498.670757 499.773147 -100 
-100 -100 475.163496 476.871919 478.662693 479.914079 480.965419 482.846152 484.487220 485.476456 486.257306 487.971642 489.481169 490.344537 490.975430 492.450347 493.706125 494.333820 494.747432 496.009202 497.056743 497.482900 497.716928 498.847662 499.712443 -100 
-100 -100 475.789124 477.198720 478.825728 480.099510 481.274556 482.998499 484.581887 485.683999 486.659364 488.209140 489.638866 490.592962 491.390977 492.682150 493.826986 494.508633 495.065382 496.158759 497.126655 497.639636 498.039559 498.986308 499.723262 -100 
-100 -100 475.224529 476.925940 478.672179 479.844633 480.823900 482.734084 484.427923 485.466361 486.286538 488.015263 489.540334 490.426493 491.067676 492.489420 493.676617 494.242017 494.610678 495.861247 496.909662 497.337961 497.573392 498.708597 499.576034 -100 
-100 -100 474.302532 476.643291 478.621437 479.619810 480.148889 482.499273 484.378209 485.256266 485.654332 487.809526 489.506779 490.237212 490.479353 492.265434 493.576036 493.946060 493.882382 495.538058 496.749050 497.008097 496.825351 498.406832 499.512386 -100 
-100 -100 476.039767 477.730157 479.453003 480.594661 481.545139 483.438073 485.128937 486.173723 486.993959 488.699503 490.192237 491.047309 491.654500 493.030621 494.168825 494.692056 495.032058 496.270683 497.320656 497.757157 497.996325 499.121780 499.978775 -100 
-100 -100 477.435123 478.820547 480.393032 481.594883 482.702967 484.388405 485.967950 487.092980 488.079693 489.573398 490.931106 491.826021 492.562930 493.758806 494.800481 495.395419 495.894676 496.967325 497.943504 498.481131 498.895109 499.812903 500.519959 -100 
-100 -100 477.687609 479.350183 481.033494 482.147554 483.071730 484.880390 486.513734 487.557839 488.387723 489.986904 491.371492 492.158022 492.720931 494.042126 495.133793 495.629995 495.958044 497.194989 498.263288 498.743820 499.017393 500.075434 500.872204 -100 
-100 -100 477.639328 479.892188 481.751718 482.669765 483.142185 485.299383 487.052331 487.930195 488.371043 490.303022 491.796648 492.411840 492.585087 494.260536 495.478761 495.802429 495.719235 497.358582 498.587418 498.923899 498.817790 500.241196 501.218666 -100 
-100 -100 480.371627 481.822622 483.273131 484.237958 485.052295 486.692789 488.191292 489.188881 489.997733 491.499006 492.798595 493.572744 494.145448 495.409819 496.461499 496.985118 497.348586 498.532552 499.547307 500.027234 500.293113 501.242264 501.936405 -100 
-100 -100 482.864138 483.707964 484.758233 485.705409 486.671243 487.971102 489.253707 490.333718 491.348922 492.589488 493.738515 494.641159 495.453878 496.480095 497.408032 498.095980 498.728052 499.637989 500.475076 501.055054 501.518814 502.151710 502.592666 -100 
-100 -100 484.161988 484.739325 485.577151 486.476291 487.460485 488.618713 489.798530 490.902017 491.981673 493.127304 494.212026 495.166162 496.063449 497.009132 497.888126 498.645532 499.373274 500.186544 500.945689 501.559302 502.080362 502.586080 502.908734 -100 
-100 -100 -100 -100 -100 -100 -100 -100 -100 -100 -100 -100 -100 -100 -100 -100 -100 -100 -100 -100 -100 -100 -100 -100 -100 -100 
-100 -100 -100 -100 -100 -100 -100 -100 -100 -100 -100 -100 -100 -100 -100 -100 -100 -100 -100 -100 -100 -100 -100 -100 -100 -100 
-100 -100 -100 -100 -100 -100 -100 -100 -100 -100 -100 -100 -100 -100 -100 -100 -100 -100 -100 -100 -100 -100 -100 -100 -100 -100 
-100 -100 490.659227 491.368663 492.377563 493.412825 494.450970 495.583126 496.650931 497.579343 498.470518 499.485151 500.462997 501.316258 502.148236 503.128672 504.069797 504.855284 505.560547 506.333620 507.009275 507.501787 507.917375 508.417037 508.762482 -100 
-100 -100 488.776783 489.876426 491.167975 492.262038 493.252274 494.550770 495.705933 496.552697 497.303450 498.457649 499.510191 500.262139 500.935051 502.081640 503.131560 503.848972 504.418280 505.334319 506.084515 506.475334 506.742950 507.458179 507.984306 -100 
-100 -100 484.862532 487.079261 488.996357 490.110304 490.768217 492.600893 493.993204 494.606544 494.843913 496.517360 497.791402 498.256686 498.340130 500.088923 501.438342 501.944726 501.998768 503.445366 504.418565 504.515969 504.195852 505.616349 506.595614 -100 
-100 -100 479.372735 483.849935 486.584328 487.570085 487.141461 490.284379 492.080332 492.320041 491.215413 494.263439 495.922639 495.916538 494.441463 497.764172 499.601222 499.734753 498.408765 501.263591 502.634172 502.251087 500.324796 503.463677 505.101990 -100 
-100 -100 480.309253 482.854312 485.130162 486.484127 487.313836 489.387437 490.969433 491.656800 491.916938 493.684152 495.011616 495.437869 495.471651 497.302154 498.728400 499.231008 499.265904 500.808238 501.868761 501.980891 501.671003 503.220615 504.315403 -100 
-100 -100 479.412477 481.427690 483.563051 485.085468 486.293666 488.174804 489.763626 490.700672 491.390862 492.829084 494.033274 494.634252 495.085364 496.514577 497.783917 498.436382 498.856437 500.074340 501.059039 501.424343 501.610405 502.697357 503.539679 -100 
-100 -100 475.967088 478.918555 481.499550 482.967289 483.813085 486.242774 488.129880 489.012640 489.385053 491.232078 492.588782 492.998186 493.001606 494.895101 496.368317 496.872561 496.896011 498.574090 499.788682 500.069791 499.935822 501.423799 502.476028 -100 
-100 -100 470.745123 476.223644 479.567980 480.722993 480.109042 484.115238 486.504533 487.082514 486.150923 489.374114 491.103857 491.058844 489.477917 492.978956 494.922826 495.042752 493.613823 496.797634 498.469485 498.417119 496.957181 499.852251 501.403203 -100 
-100 -100 473.659457 476.597640 479.162750 480.621409 481.483369 483.976798 485.944597 486.902045 487.340082 489.249990 490.658278 491.103382 491.134195 493.060969 494.563527 495.090798 495.142971 496.872999 498.151352 498.495438 498.410338 499.917416 500.974709 -100 
-100 -100 474.828791 476.803288 478.893035 480.376667 481.595301 483.629505 485.399160 486.488169 487.304094 488.872963 490.180041 490.841665 491.332523 492.837029 494.168080 494.856938 495.321024 496.657034 497.786887 498.297817 498.601705 499.712879 500.554987 -100 
-100 -100 473.523444 475.962674 478.143822 479.388834 480.147988 482.550202 484.457304 485.372050 485.793448 487.777658 489.261937 489.747356 489.782757 491.769248 493.301487 493.828945 493.874259 495.644455 496.965590 497.344729 497.285007 498.808166 499.872706 -100 
-100 -100 470.457507 474.717078 477.339610 478.138484 477.391336 481.231846 483.534760 484.054949 483.082568 486.479890 488.357129 488.376024 486.748081 490.409117 492.412714 492.523770 491.056520 494.340309 496.101799 496.120453 494.711104 497.639804 499.205924 -100 
-100 -100 473.223624 475.574684 477.635504 478.767834 479.442932 481.799647 483.686714 484.597879 485.034778 487.060866 488.598115 489.130122 489.188951 491.161720 492.656847 493.140321 493.153229 494.921303 496.252441 496.640525 496.588441 498.125307 499.199810 -100 
-100 -100 474.303911 476.053728 477.868121 479.108423 480.151001 482.106272 483.844749 484.925984 485.768174 487.432872 488.858989 489.627065 490.175653 491.638568 492.877468 493.458271 493.839226 495.188053 496.350793 496.880158 497.193501 498.342981 499.212002 -100 
-100 -100 473.059503 475.508215 477.584169 478.646409 479.222096 481.644092 483.592671 484.535510 484.987772 487.078200 488.693308 489.328221 489.485673 491.301669 492.623732 492.938606 492.796854 494.616887 495.982829 496.350609 496.246472 497.853170 498.972008 -100 
-100 -100 470.149901 474.679942 477.325560 477.960439 476.924294 480.958304 483.375631 483.936941 482.952560 486.492571 488.514808 488.745409 487.432187 490.672386 492.335201 492.117562 490.253697 493.751602 495.599724 495.566215 493.975723 497.114496 498.777355 -100 
-100 -100 473.862288 476.311049 478.377570 479.421581 479.975790 482.377834 484.317780 485.263849 485.719045 487.795950 489.396177 490.021316 490.156907 491.909873 493.155237 493.401100 493.208652 495.002034 496.354601 496.713101 496.599913 498.201240 499.316981 -100 
-100 -100 475.908371 477.668131 479.464782 480.665765 481.662494 483.567192 485.284262 486.380144 487.241587 488.869036 490.265216 491.035519 491.570591 492.879998 493.939533 494.367252 494.638095 495.940153 497.080209 497.589738 497.879842 499.021733 499.884869 -100 
-100 -100 475.630393 478.030768 480.061975 481.124390 481.727826 483.968799 485.806376 486.760208 487.275640 489.199093 490.685364 491.285967 491.446221 493.079285 494.237711 494.459792 494.279801 496.005913 497.314018 497.664230 497.549666 499.093398 500.163057 -100 
-100 -100 473.741266 478.122336 480.652530 481.314458 480.479869 484.058145 486.244397 486.840648 486.098454 489.223889 491.013517 491.229304 490.069418 492.984551 494.461042 494.213517 492.433734 495.738132 497.479462 497.430374 495.854956 498.850363 500.408747 -100 
-100 -100 478.512074 480.657078 482.425613 483.337597 483.840453 485.887466 487.570096 488.477818 488.983298 490.797060 492.197252 492.804693 492.998953 494.564967 495.681205 495.950704 495.827194 497.469845 498.694209 499.035457 498.915822 500.325298 501.273465 -100 
-100 -100 481.910342 482.946182 484.121354 485.088167 486.018789 487.427717 488.777952 489.847703 490.807562 492.111336 493.278810 494.123344 494.837954 495.903852 496.823853 497.418718 497.931295 498.941010 499.844152 500.396125 500.790684 501.542078 502.068684 -100 
-100 -100 483.493874 484.137794 485.036549 485.967081 486.967946 488.171482 489.385877 490.498272 491.571886 492.730788 493.813962 494.740807 495.599809 496.535041 497.392469 498.107144 498.797266 499.634297 500.418725 501.033575 501.550380 502.097543 502.454309 -100 
-100 -100 -100 -100 -100 -100 -100 -100 -100 -100 -100 -100 -100 -100 -100 -100 -100 -100 -100 -100 -100 -100 -100 -100 -100 -100 
-100 -100 -100 -100 -100 -100 -100 -100 -100 -100 -100 -100 -100 -100 -100 -100 -100 -100 -100 -100 -100 -100 -100 -100 -100 -100 
-100 -100 -100 -100 -100 -100 -100 -100 -100 -100 -100 -100 -100 -100 -100 -100 -100 -100 -100 -100 -100 -100 -100 -100 -100 -100 
-100 -100 489.971049 490.793035 491.895536 492.972549 494.024335 495.222175 496.332631 497.258253 498.121865 499.166072 500.148195 500.961730 501.742771 502.761735 503.729543 504.498185 505.165811 505.968076 506.651897 507.108745 507.477829 508.026953 508.414402 -100 
-100 -100 487.516089 489.023256 490.534072 491.642018 492.513957 494.024906 495.278328 496.060747 496.625331 497.962072 499.068993 499.699305 500.133758 501.503384 502.657436 503.300754 503.670977 504.778787 505.594345 505.868645 505.898212 506.866135 507.540227 -100 
-100 -100 481.041525 485.384614 487.998429 488.929816 488.481351 491.540132 493.285854 493.542976 492.473373 495.439347 497.029993 497.016627 495.561340 498.828654 500.630754 500.781770 499.486223 502.277491 503.595773 503.210137 501.295220 504.352100 505.924701 -100 
-100 -100 463.169090 480.282819 485.061054 485.072242 476.230823 487.928791 490.940262 489.839950 479.276954 491.758507 494.671898 493.033650 480.628989 494.857474 498.291767 497.092749 486.030160 498.621782 501.312062 499.241894 485.856407 500.530479 504.117299 -100 
-100 -100 476.185402 480.943582 483.969925 485.142606 484.842817 488.182572 490.141860 490.461161 489.385474 492.472543 494.126841 494.049400 492.506450 495.891427 497.793227 497.928525 496.588544 499.518860 500.956421 500.584645 498.662371 501.886898 503.602016 -100 
-100 -100 477.084516 479.960232 482.523710 484.018783 484.911184 487.239351 489.032770 489.834921 490.144799 491.955802 493.279748 493.645376 493.618752 495.505082 496.985122 497.487072 497.508305 499.156165 500.328818 500.531197 500.310151 501.867856 502.977539 -100 
-100 -100 471.179044 476.751705 480.185673 481.381112 480.774835 484.796005 487.176727 487.707663 486.716926 489.921727 491.618874 491.505936 489.861206 493.380448 495.344315 495.446804 493.990050 497.201459 498.894160 498.829009 497.350560 500.275115 501.856483 -100 
-100 -100 451.214866 471.950714 477.712638 477.555936 466.175187 481.098995 485.107398 484.374233 473.769559 486.657572 489.676683 487.916388 474.866855 489.809487 493.419369 492.079630 480.087999 493.907759 497.163504 495.813951 484.663407 497.379709 500.581119 -100 
-100 -100 468.905128 474.447749 477.844816 479.010336 478.403840 482.491282 484.957411 485.564554 484.637185 487.901656 489.643414 489.556205 487.930269 491.485969 493.484057 493.613192 492.190771 495.472049 497.251251 497.273241 495.862675 498.804838 500.386709 -100 
-100 -100 472.602904 475.380370 477.840041 479.235432 480.074851 482.591504 484.590749 485.550428 485.976151 487.917794 489.330353 489.727307 489.704990 491.689854 493.248051 493.787953 493.848990 495.668948 497.046656 497.461425 497.424152 498.976617 500.063182 -100 
-100 -100 469.723375 474.152972 476.942308 477.837113 477.148102 481.094053 483.484187 484.040280 483.059783 486.417973 488.214231 488.113275 486.389356 490.091916 492.156070 492.288627 490.832753 494.195640 496.036748 496.102571 494.721259 497.685623 499.277664 -100 
-100 -100 455.572995 471.350708 475.710087 475.095053 463.855820 478.283952 482.149914 481.316187 470.381103 483.705003 486.857503 485.020053 471.272811 486.998891 490.778915 489.415819 477.144211 491.332187 494.736455 493.478343 482.377901 495.149656 498.372486 -100 
-100 -100 469.466461 473.791889 476.446922 477.219125 476.439519 480.340428 482.712074 483.265133 482.299332 485.700878 487.550715 487.496425 485.794061 489.471705 491.484295 491.557099 490.056248 493.420607 495.276459 495.351925 493.977591 496.962876 498.570529 -100 
-100 -100 472.239144 474.713014 476.846933 477.967572 478.606010 481.054217 483.029501 483.980317 484.422570 486.472734 488.012009 488.523763 488.568869 490.474885 491.899990 492.284060 492.211283 494.074822 495.505519 495.936244 495.893117 497.514058 498.646896 -100 
-100 -100 468.959080 473.590856 476.330466 477.009363 475.998736 480.105324 482.582259 483.158210 482.161492 485.698325 487.686853 487.838168 486.454362 489.740688 491.451729 491.232384 489.361688 492.953872 494.899498 494.920020 493.361474 496.558113 498.264547 -100 
-100 -100 453.700859 470.988562 475.576441 474.677989 462.143990 477.785182 481.924686 481.094651 469.787239 483.657127 487.102647 485.787442 473.906288 487.632396 490.706045 488.673097 474.615332 490.335477 494.025243 492.582698 480.339711 494.298634 497.794064 -100 
-100 -100 469.749753 474.392281 477.134267 477.804995 476.779164 480.864247 483.329894 483.909824 482.921521 486.449602 488.434590 488.592995 487.199413 490.405375 492.015644 491.704876 489.765014 493.320001 495.241890 495.241206 493.664548 496.858540 498.566160 -100 
-100 -100 473.790697 476.316588 478.467202 479.576050 480.189661 482.576229 484.521521 485.493528 485.980618 487.990228 489.523137 490.091769 490.188028 491.864241 493.036896 493.209227 492.976390 494.781132 496.170773 496.551367 496.454151 498.086138 499.229046 -100 
-100 -100 471.635797 476.200656 478.917386 479.686282 478.922284 482.635503 484.932062 485.566696 484.832014 488.014699 489.836568 490.020219 488.808383 491.737258 493.203462 492.881065 491.032492 494.411066 496.232688 496.200591 494.631723 497.738803 499.393812 -100 
-100 -100 457.674077 474.625185 479.108228 478.501951 467.686473 481.356772 485.030895 484.427710 474.793421 486.821673 489.837110 488.679197 478.062857 490.352538 493.049168 491.053666 477.708629 492.551503 495.981752 494.496982 482.445100 496.047118 499.405282 -100 
-100 -100 474.774777 479.012112 481.424003 482.048339 481.210748 484.687246 486.801670 487.400191 486.684264 489.727657 491.451771 491.666065 490.526322 493.360959 494.774170 494.525519 492.771515 496.021614 497.725891 497.688592 496.136283 499.065921 500.568182 -100 
-100 -100 480.696715 482.121328 483.486493 484.427519 485.191605 486.832767 488.294311 489.309509 490.097359 491.579207 492.809166 493.555417 494.057012 495.286840 496.247815 496.707065 496.965890 498.213278 499.230276 499.710353 499.909540 500.908336 501.578870 -100 
-100 -100 482.833231 483.577141 484.549731 485.499444 486.493338 487.756875 489.011721 490.121130 491.169326 492.358819 493.450573 494.343497 495.149776 496.096806 496.946575 497.613578 498.248967 499.129205 499.947160 500.553581 501.047286 501.653909 502.056734 -100 
-100 -100 -100 -100 -100 -100 -100 -100 -100 -100 -100 -100 -100 -100 -100 -100 -100 -100 -100 -100 -100 -100 -100 -100 -100 -100 
-100 -100 -100 -100 -100 -100 -100 -100 -100 -100 -100 -100 -100 -100 -100 -100 -100 -100 -100 -100 -100 -100 -100 -100 -100 -100 
-100 -100 -100 -100 -100 -100 -100 -100 -100 -100 -100 -100 -100 -100 -100 -100 -100 -100 -100 -100 -100 -100 -100 -100 -100 -100 
-100 -100 489.764719 490.563583 491.674811 492.783787 493.876462 495.073154 496.189360 497.133900 498.022671 499.043658 500.010890 500.828556 501.629027 502.621910 503.579194 504.357463 505.045887 505.823666 506.494598 506.959494 507.352500 507.876284 508.250774 -100 
-100 -100 487.610412 488.881083 490.333754 491.511050 492.543930 493.937530 495.159598 496.008521 496.730626 497.911448 498.958704 499.644729 500.249164 501.441008 502.532104 503.230196 503.757122 504.705697 505.465243 505.804592 506.017908 506.799187 507.392009 -100 
-100 -100 483.123116 485.721911 487.926621 489.125967 489.768999 491.783653 493.288228 493.863410 493.988863 495.762683 497.056145 497.384025 497.289406 499.186773 500.640341 501.090551 501.017811 502.586475 503.610319 503.595482 503.118538 504.726835 505.863453 -100 
-100 -100 476.960834 482.133643 485.296416 486.345922 485.772829 489.250261 491.219286 491.361891 489.988894 493.287357 495.012274 494.779655 492.931946 496.593833 498.618073 498.639278 497.025941 500.173307 501.659734 501.087024 498.813311 502.351423 504.258856 -100 
-100 -100 478.269773 481.246217 483.852847 485.306647 486.123808 488.400785 490.111274 490.757798 490.896602 492.771553 494.119342 494.391993 494.231790 496.224357 497.768676 498.214346 498.121939 499.813785 500.953822 500.967687 500.508378 502.267411 503.536303 -100 
-100 -100 477.529763 479.868260 482.280489 483.907462 485.141595 487.182553 488.884516 489.808251 490.431549 491.929528 493.139026 493.625466 493.951562 495.476362 496.829399 497.449285 497.804637 499.133145 500.201355 500.536722 500.667105 501.883455 502.842242 -100 
-100 -100 473.739838 477.163451 480.087427 481.629835 482.427442 485.091949 487.133992 487.979787 488.226092 490.194209 491.583717 491.842018 491.647857 493.708998 495.301667 495.744323 495.643688 497.519169 498.881565 499.144189 498.925657 500.597914 501.794552 -100 
-100 -100 467.941909 474.216596 478.020701 479.191456 478.350131 482.769308 485.386063 485.873101 484.659211 488.156919 489.969640 489.693523 487.723920 491.580220 493.718500 493.717324 491.999039 495.568826 497.478501 497.378241 495.700670 498.937847 500.705784 -100 
-100 -100 471.469845 474.862143 477.744927 479.254194 480.051606 482.776195 484.900781 485.822639 486.132551 488.157133 489.587669 489.869559 489.694332 491.789334 493.416520 493.889480 493.829812 495.779409 497.234611 497.590236 497.442195 499.138010 500.337420 -100 
-100 -100 473.031357 475.284999 477.593186 479.126196 480.332904 482.525456 484.418052 485.499537 486.245193 487.861146 489.150712 489.669230 490.013683 491.617836 493.045011 493.714233 494.135560 495.630727 496.908972 497.458640 497.757113 499.000449 499.948800 -100 
-100 -100 471.621612 474.408617 476.820064 478.069002 478.744632 481.366964 483.431871 484.319912 484.615105 486.690412 488.158786 488.438435 488.235298 490.399694 492.073299 492.557153 492.497519 494.499853 496.010491 496.411448 496.296415 498.014789 499.225082 -100 
-100 -100 468.177486 473.014449 475.938685 476.673258 475.668555 479.900081 482.430851 482.874377 481.623124 485.257627 487.156534 486.872985 484.794589 488.832278 491.056337 491.059607 489.310881 493.007132 495.034112 495.028122 493.418167 496.702097 498.491755 -100 
-100 -100 471.361185 474.049868 476.328656 477.454751 478.039938 480.615167 482.661066 483.547256 483.858906 485.975605 487.495096 487.818212 487.632045 489.769708 491.388742 491.810474 491.706051 493.705731 495.229824 495.641773 495.536755 497.275727 498.501737 -100 
-100 -100 472.604392 474.603821 476.604769 477.869744 478.885082 480.996712 482.861705 483.939582 484.713453 486.425401 487.831966 488.453121 488.844366 490.377569 491.672318 492.190050 492.497214 494.008725 495.330756 495.902063 496.211982 497.511481 498.502017 -100 
-100 -100 471.064403 473.896360 476.225269 477.291697 477.773173 480.427703 482.541720 483.455684 483.781405 485.990605 487.629358 488.102213 488.044880 489.976865 491.352492 491.532758 491.215970 493.276109 494.845274 495.226614 495.053488 496.886939 498.178943 -100 
-100 -100 467.652783 472.848339 475.854276 476.437392 475.125745 479.582692 482.241211 482.718438 481.448328 485.276091 487.389653 487.400264 485.702389 489.218825 490.975990 490.520886 488.261953 492.198907 494.331085 494.249977 492.419574 495.965694 497.892121 -100 
-100 -100 471.861507 474.703370 477.036249 478.096627 478.563694 481.197585 483.299431 484.215633 484.548658 486.754551 488.395121 488.876786 488.805861 490.659280 491.930341 492.012844 491.621093 493.636314 495.175362 495.531198 495.338532 497.167378 498.460095 -100 
-100 -100 474.194167 476.228263 478.242708 479.496144 480.481628 482.538371 484.372279 485.462264 486.265231 487.960266 489.373995 490.043801 490.446752 491.785884 492.835001 493.135003 493.279301 494.708426 495.973998 496.488926 496.749983 498.047878 499.044832 -100 
-100 -100 473.746963 476.533139 478.835577 479.938479 480.480458 482.924935 484.900888 485.826304 486.235838 488.275568 489.803747 490.285066 490.264659 491.974896 493.135506 493.186984 492.803259 494.713744 496.165725 496.477278 496.259988 498.026713 499.275437 -100 
-100 -100 471.483765 476.509513 479.403031 480.057295 479.005719 482.940391 485.320806 485.839228 484.854147 488.233168 490.115473 490.160555 488.675650 491.813343 493.337225 492.840728 490.665230 494.334060 496.281524 496.123092 494.268621 497.659969 499.481821 -100 
-100 -100 476.885410 479.374848 481.379942 482.323797 482.765259 484.992491 486.793291 487.671494 488.078195 490.000135 491.441726 491.947371 491.980725 493.619631 494.737648 494.853319 494.539685 496.342657 497.682905 497.974982 497.748530 499.356470 500.462829 -100 
-100 -100 480.810834 481.993092 483.293481 484.306232 485.248501 486.739476 488.151426 489.222954 490.158232 491.494512 492.668999 493.462093 494.105914 495.171213 496.068539 496.585736 497.024562 498.085560 499.039502 499.584479 499.961019 500.795855 501.395774 -100 
-100 -100 482.638716 483.353851 484.326777 485.301342 486.331793 487.584163 488.837884 489.962492 491.034029 492.202372 493.280532 494.175262 494.993016 495.907321 496.736329 497.405361 498.061397 498.915854 499.726265 500.349191 500.874343 501.464945 501.859665 -100 
-100 -100 -100 -100 -100 -100 -100 -100 -100 -100 -100 -100 -100 -100 -100 -100 -100 -100 -100 -100 -100 -100 -100 -100 -100 -100 
-100 -100 -100 -100 -100 -100 -100 -100 -100 -100 -100 -100 -100 -100 -100 -100 -100 -100 -100 -100 -100 -100 -100 -100 -100 -100 
-100 -100 -100 -100 -100 -100 -100 -100 -100 -100 -100 -100 -100 -100 -100 -100 -100 -100 -100 -100 -100 -100 -100 -100 -100 -100 
-100 -100 -100 -100 -100 -100 -100 -100 -100 -100 -100 -100 -100 -100 -100 -100 -100 -100 -100 -100 -100 -100 -100 -100 -100 -100 
-100 -100 -100 -100 -100 -100 -100 -100 -100 -100 -100 -100 -100 -100 -100 -100 -100 -100 -100 -100 -100 -100 -100 -100 -100 -100 
-100 -100 -100 -100 -100 -100 -100 -100 -100 -100 -100 -100 -100 -100 -100 -100 -100 -100 -100 -100 -100 -100 -100 -100 -100 -100 
-100 -100 -100 -100 -100 -100 -100 -100 -100 -100 -100 -100 -100 -100 -100 -100 -100 -100 -100 -100 -100 -100 -100 -100 -100 -100 
-100 -100 -100 -100 -100 -100 -100 -100 -100 -100 -100 -100 -100 -100 -100 -100 -100 -100 -100 -100 -100 -100 -100 -100 -100 -100 
-100 -100 -100 -100 -100 -100 -100 -100 -100 -100 -100 -100 -100 -100 -100 -100 -100 -100 -100 -100 -100 -100 -100 -100 -100 -100 
-100 -100 -100 -100 -100 -100 -100 -100 -100 -100 -100 -100 -100 -100 -100 -100 -100 -100 -100 -100 -100 -100 -100 -100 -100 -100 
-100 -100 -100 -100 -100 -100 -100 -100 -100 -100 -100 -100 -100 -100 -100 -100 -100 -100 -100 -100 -100 -100 -100 -100 -100 -100 
-100 -100 -100 -100 -100 -100 -100 -100 -100 -100 -100 -100 -100 -100 -100 -100 -100 -100 -100 -100 -100 -100 -100 -100 -100 -100 
-100 -100 -100 -100 -100 -100 -100 -100 -100 -100 -100 -100 -100 -100 -100 -100 -100 -100 -100 -100 -100 -100 -100 -100 -100 -100 
-100 -100 -100 -100 -100 -100 -100 -100 -100 -100 -100 -100 -100 -100 -100 -100 -100 -100 -100 -100 -100 -100 -100 -100 -100 -100 
-100 -100 -100 -100 -100 -100 -100 -100 -100 -100 -100 -100 -100 -100 -100 -100 -100 -100 -100 -100 -100 -100 -100 -100 -100 -100 
-100 -100 -100 -100 -100 -100 -100 -100 -100 -100 -100 -100 -100 -100 -100 -100 -100 -100 -100 -100 -100 -100 -100 -100 -100 -100 
-100 -100 -100 -100 -100 -100 -100 -100 -100 -100 -100 -100 -100 -100 -100 -100 -100 -100 -100 -100 -100 -100 -100 -100 -100 -100 
-100 -100 -100 -100 -100 -100 -100 -100 -100 -100 -100 -100 -100 -100 -100 -100 -100 -100 -100 -100 -100 -100 -100 -100 -100 -100 
-100 -100 -100 -100 -100 -100 -100 -100 -100 -100 -100 -100 -100 -100 -100 -100 -100 -100 -100 -100 -100 -100 -100 -100 -100 -100 
-100 -100 -100 -100 -100 -100 -100 -100 -100 -100 -100 -100 -100 -100 -100 -100 -100 -100 -100 -100 -100 -100 -100 -100 -100 -100 
-100 -100 -100 -100 -100 -100 -100 -100 -100 -100 -100 -100 -100 -100 -100 -100 -100 -100 -100 -100 -100 -100 -100 -100 -100 -100 
-100 -100 -100 -100 -100 -100 -100 -100 -100 -100 -100 -100 -100 -100 -100 -100 -100 -100 -100 -100 -100 -100 -100 -100 -100 -100 
-100 -100 -100 -100 -100 -100 -100 -100 -100 -100 -100 -100 -100 -100 -100 -100 -100 -100 -100 -100 -100 -100 -100 -100 -100 -100 
-100 -100 -100 -100 -100 -100 -100 -100 -100 -100 -100 -100 -100 -100 -100 -100 -100 -100 -100 -100 -100 -100 -100 -100 -100 -100 
-100 -100 -100 -100 -100 -100 -100 -100 -100 -100 -100 -100 -100 -100 -100 -100 -100 -100 -100 -100 -100 -100 -100 -100 -100 -100 
-100 -100 -100 -100 -100 -100 -100 -100 -100 -100 -100 -100 -100 -100 -100 -100 -100 -100 -100 -100 -100 -100 -100 -100 -100 -100 
-100 -100 -100 -100 -100 -100 -100 -100 -100 -100 -100 -100 -100 -100 -100 -100 -100 -100 -100 -100 -100 -100 -100 -100 -100 -100 
