# Supplementary material for: A computational model of spatio-temporal cardiac intracellular calcium handling with realistic structure and spatial flux distribution from sarcoplasmic reticulum and t-tubule reconstructions
Source: PLoS Comput Biol. 2017 Aug 31;13(8):e1005714. doi: 10.1371/journal.pcbi.1005714 (PMC5597258; doi:10.1371/journal.pcbi.1005714)
Supplement: S1 Code — Code provided in C/C++ and includes the structural datasets used in this study. Documentation is provided on use of and updating the code. Updates may also be available on Michael Colman’s website, http://www.physicsoftheheart.com and github repository: https://github.com/michaelcolman/CODE---PLOS-Comp-Biol-2017-Model-SR. (ZIP) [file pcbi.1005714.s001.zip › PLOS_SR_Clean/Spatial_diff_out/CaSR_1D_output_0030.dat]

599.657072
600.496548
601.834050
603.498182
605.390379
607.332514
609.123374
610.803526
612.460406
614.056372
615.477828
616.838228
618.298170
619.852520
621.355707
622.839068
624.348483
625.815306
627.097927
628.254347
629.354567
630.287277
630.791911
597.445398
598.506771
600.023356
601.740310
603.656479
605.693893
607.521457
609.154489
610.763197
612.415723
613.849093
615.139176
616.550946
618.177747
619.716457
621.166827
622.642580
624.182585
625.508337
626.635925
627.728868
628.793860
629.407085
593.320607
594.821306
596.709627
598.504730
600.378087
602.615099
604.574988
606.111660
607.555765
609.347711
610.875426
612.035486
613.269522
615.056031
616.720164
618.080144
619.407763
621.106064
622.565236
623.625450
624.621497
625.950192
626.818744
588.652638
590.553459
592.733916
594.574614
596.387138
598.857456
600.959126
602.425375
603.708949
605.670797
607.276540
608.295459
609.316335
611.277044
613.050880
614.320083
615.488372
617.372825
618.957556
619.958601
620.846233
622.453559
623.546104
585.341086
587.047225
589.150247
591.087411
593.102760
595.523760
597.622738
599.230420
600.710363
602.543146
604.045796
605.105339
606.252687
608.033393
609.685486
611.001703
612.318699
614.092067
615.629204
616.752503
617.853418
619.362271
620.363562
582.267616
583.838983
585.876100
587.855504
589.976992
592.402418
594.545586
596.282006
597.888517
599.655074
601.101826
602.185424
603.373515
605.029286
606.582863
607.891179
609.259966
610.976609
612.505589
613.724414
614.950658
616.413973
617.364046
578.849324
580.564375
582.702334
584.660305
586.716592
589.277518
591.552793
593.303017
594.858025
596.697297
598.189542
599.202081
600.256624
601.955684
603.532476
604.740304
605.979550
607.782561
609.406068
610.611887
611.781251
613.374334
614.448148
575.737483
577.669691
579.903611
581.787610
583.702863
586.429408
588.809328
590.513261
591.955353
593.931629
595.486487
596.407855
597.292649
599.120094
600.742688
601.831893
602.893851
604.841246
606.553660
607.699704
608.747026
610.528244
611.738374
574.321856
576.001050
578.086179
580.019184
582.076325
584.626026
586.871849
588.607776
590.192601
592.054701
593.553589
594.599763
595.681136
597.340537
598.828382
599.963109
601.168806
602.946490
604.549204
605.774768
606.992989
608.607184
609.668682
573.313280
574.845831
576.860714
578.845949
580.960725
583.373998
585.490958
587.177168
588.800161
590.615187
592.120789
593.294636
594.508114
596.081794
597.490523
598.641924
599.897825
601.565658
603.095302
604.352876
605.640533
607.153120
608.123642
572.001451
573.668984
575.790148
577.770770
579.797189
582.224709
584.323157
585.887030
587.388002
589.304246
590.916700
592.103528
593.261004
594.904474
596.350122
597.420589
598.546961
600.258981
601.828775
603.021098
604.206117
605.806120
606.872398
570.872780
572.753635
574.986090
576.924602
578.824719
581.348092
583.460149
584.890690
586.218864
588.298658
590.028668
591.181018
592.216403
593.993037
595.485329
596.442434
597.390040
599.218956
600.844523
601.944980
602.978914
604.740117
605.927545
571.154449
572.818890
574.933560
576.938454
578.989675
581.386351
583.409477
584.907387
586.388380
588.331308
589.998458
591.245837
592.441954
594.058548
595.423602
596.416483
597.493025
599.156295
600.674666
601.846821
603.036345
604.622772
605.661772
571.669656
573.228286
575.297868
577.358970
579.500184
581.858317
583.879681
585.468730
587.047265
588.928653
590.566287
591.849412
593.095441
594.606269
595.885086
596.870948
597.978702
599.549712
601.020348
602.239306
603.496811
604.982424
605.937158
571.837434
573.571056
575.775655
577.838509
579.924114
582.389758
584.518037
586.111010
587.626197
589.608272
591.328150
592.555473
593.681384
595.236382
596.536359
597.413272
598.365747
600.000613
601.537919
602.703850
603.857732
605.427020
606.478109
572.252604
574.225032
576.556061
578.580741
580.563490
583.194911
585.431777
586.991056
588.398699
590.556269
592.375197
593.533147
594.507124
596.184012
597.523239
598.266822
599.011140
600.765075
602.353643
603.410311
604.393307
606.106868
607.270706
574.242728
575.976801
578.164294
580.239162
582.383030
584.915843
587.113213
588.808827
590.432215
592.480016
594.229191
595.483014
596.627021
598.157480
599.393685
600.200286
601.080327
602.608894
604.011798
605.062956
606.143952
607.652608
608.652838
576.540486
578.138429
580.236395
582.320958
584.530877
587.022957
589.228936
591.038650
592.795106
594.802553
596.535770
597.862176
599.097526
600.556841
601.754622
602.610614
603.537281
604.896800
606.139247
607.122915
608.189488
609.556007
610.449945
578.473038
580.212972
582.385932
584.404112
586.502774
589.081720
591.387172
593.201544
594.910134
597.019789
598.842200
600.151373
601.317532
602.852613
604.115010
604.927048
605.732015
607.083453
608.279815
609.103795
609.982335
611.392361
612.360811
580.575086
582.484274
584.680737
586.567551
588.483496
591.179099
593.561722
595.334707
596.938291
599.199560
601.108592
602.375251
603.432913
605.103115
606.433305
607.175581
607.824888
609.250156
610.427648
611.080677
611.726195
613.235232
614.282722
584.066117
585.557960
587.442578
589.294283
591.305274
593.782458
596.041054
597.913647
599.701759
601.802175
603.610206
604.981573
606.224353
607.745492
608.983624
609.831298
610.653116
611.883204
612.913715
613.617329
614.374961
615.585406
616.397867
587.230052
588.336258
589.955571
591.779351
593.815278
596.092759
598.259434
600.215045
602.104730
604.055607
605.792170
607.257172
608.615146
610.007994
611.194744
612.156734
613.099694
614.182905
615.141271
615.932907
616.748788
617.687291
618.293810
589.011089
589.941246
591.436557
593.232920
595.251186
597.430871
599.558472
601.547999
603.462195
605.343681
607.056016
608.562866
609.954007
611.291941
612.471334
613.492238
614.476893
615.501120
616.444459
617.281977
618.102817
618.906532
619.412152
597.472705
598.533617
600.048860
601.762343
603.671186
605.697329
607.511685
609.133140
610.736022
612.390247
613.832089
615.134966
616.560337
618.199070
619.746572
621.201311
622.676120
624.209968
625.525536
626.641307
627.724025
628.781801
629.391203
594.279832
595.844159
597.757791
599.508722
601.302577
603.544912
605.505266
606.987428
608.363214
610.197814
611.773235
612.924330
614.118366
615.969948
617.692640
619.036801
620.311152
622.037731
623.508851
624.515518
625.432722
626.789743
627.699884
588.187458
590.873384
593.515778
595.223211
596.615618
599.433019
601.725256
602.880659
603.661525
606.031922
607.916346
608.694024
609.241338
611.694911
613.823609
614.896759
615.625257
617.898245
619.710776
620.428712
620.840658
622.938604
624.475128
581.272345
585.409881
588.758534
590.293308
590.950088
594.697999
597.399533
598.174199
598.029129
601.317033
603.563452
603.863755
603.374697
606.820222
609.403978
610.120521
609.964455
613.151940
615.374278
615.725257
615.266079
618.470745
620.675848
579.375891
582.398279
585.367193
587.225433
588.725301
591.792069
594.282472
595.481713
596.243632
598.691949
600.580512
601.209148
601.605108
604.102138
606.264676
607.258526
607.917655
610.321224
612.269783
613.026718
613.502654
615.865541
617.630157
577.037564
579.503254
582.211210
584.191617
586.024449
588.878099
591.342199
592.834118
594.016341
596.116800
597.806146
598.583893
599.302140
601.375606
603.285850
604.373198
605.326700
607.432956
609.279647
610.275853
611.152909
613.182971
614.715349
572.783363
575.737559
578.652802
580.453282
581.933300
585.222872
587.995127
589.436095
590.359471
592.756686
594.561741
595.097848
595.383480
597.778862
599.836384
600.681772
601.221180
603.709104
605.797018
606.662941
607.223446
609.688056
611.535326
568.092438
572.140032
575.434043
576.879076
577.489299
581.681085
584.858686
586.041280
586.220949
589.392355
591.474701
591.602865
590.940680
594.224896
596.613242
597.058593
596.675723
600.055529
602.519911
603.055612
602.764965
606.190088
608.555186
568.286951
571.192679
574.050637
575.820087
577.298545
580.576964
583.324577
584.762304
585.718892
588.147547
589.972817
590.546413
590.853168
593.195103
595.151590
595.911688
596.406724
598.872196
600.951526
601.842814
602.449295
604.937217
606.778751
568.138687
570.500870
573.124071
575.075732
576.901763
579.737812
582.180564
583.654682
584.869795
587.040109
588.809653
589.683182
590.429867
592.381969
594.104064
595.004598
595.829204
597.896389
599.763115
600.815168
601.762801
603.847513
605.405404
566.154174
568.975495
571.827006
573.679715
575.207347
578.255538
580.729368
581.900387
582.679613
585.252718
587.311611
588.107755
588.557884
590.828201
592.690164
593.377397
593.809858
596.178756
598.196969
599.051128
599.631027
602.095336
603.934936
563.605029
567.459180
570.705027
572.295868
573.078341
576.827814
579.511701
580.238299
580.097563
583.576861
586.049634
586.567606
586.206114
589.303501
591.464722
591.763085
591.300784
594.494547
596.831425
597.316900
597.021518
600.405465
602.740065
565.350200
568.180308
571.049327
572.935114
574.481851
577.485039
579.869923
580.960866
581.721960
584.331334
586.449035
587.322671
587.820318
590.056474
591.826868
592.422055
592.789201
595.109826
597.086652
597.924683
598.506626
600.955298
602.766705
566.547843
568.942080
571.637968
573.686071
575.552957
578.291302
580.578478
581.898223
583.037604
585.305116
587.255876
588.290406
589.102872
590.967035
592.515111
593.211270
593.859692
595.837612
597.662937
598.690910
599.617874
601.670361
603.205256
565.868020
568.822826
571.813254
573.765628
575.344746
578.438212
580.934542
582.118886
582.927469
585.560830
587.715411
588.572686
589.006119
591.171891
592.836299
593.251890
593.434074
595.788898
597.842500
598.712378
599.285486
601.714423
603.529301
564.719260
568.801736
572.234629
573.925899
574.760378
578.667445
581.506922
582.375903
582.356677
585.881616
588.406086
588.931966
588.509079
591.494094
593.441013
593.405207
592.584209
595.847834
598.262621
598.766918
598.458769
601.784399
604.083762
568.273942
571.259663
574.270159
576.242716
577.871574
581.045399
583.635253
584.932648
585.848953
588.545796
590.733134
591.618418
592.066598
594.202665
595.802196
596.144776
596.246493
598.486796
600.399548
601.143547
601.630194
604.001894
605.774196
571.343652
573.839945
576.615267
578.697436
580.622224
583.533075
586.049767
587.613537
588.948225
591.331661
593.370591
594.460368
595.279301
597.076526
598.518853
599.075420
599.541412
601.286374
602.850356
603.613805
604.324967
606.272611
607.764341
572.478458
575.526432
578.533546
580.425442
581.971766
585.252897
588.012970
589.483027
590.534987
593.277087
595.521001
596.492001
597.017099
599.131402
600.741882
601.143901
601.251460
603.213720
604.793036
605.209183
605.416407
607.730949
609.509090
573.164698
577.311138
580.644462
582.144671
582.806363
586.907536
590.010178
591.198060
591.476749
595.051732
597.635003
598.329849
598.103022
601.003602
602.916258
602.995497
602.268033
604.973381
606.749762
606.673716
605.860526
609.076107
611.314594
578.961939
581.633962
584.237967
585.945904
587.447897
590.575206
593.232010
594.800409
596.006056
598.693134
600.868336
601.934696
602.600939
604.659255
606.205673
606.691606
606.887451
608.670309
610.013344
610.329424
610.469416
612.497360
613.994896
584.081806
585.643369
587.565687
589.383332
591.327528
593.843397
596.146053
598.000243
599.739966
601.887989
603.740582
605.093809
606.288704
607.849910
609.120645
609.936772
610.692422
611.943899
612.985193
613.630652
614.299228
615.543051
616.409332
586.679934
587.800189
589.445398
591.280338
593.311870
595.597366
597.784936
599.746582
601.628160
603.582714
605.334493
606.800589
608.146264
609.537378
610.732923
611.690137
612.614127
613.689269
614.651863
615.435970
616.232144
617.167831
617.788725
593.403410
594.903174
596.788580
598.574610
600.425819
602.627085
604.544296
606.042915
607.468229
609.266075
610.821271
612.022463
613.299030
615.122138
616.813158
618.185839
619.508938
621.185997
622.611004
623.631999
624.595458
625.901394
626.757247
588.246061
590.931453
593.572284
595.274082
596.651481
599.443174
601.704274
602.832076
603.599303
605.974456
607.879086
608.685916
609.262867
611.741361
613.888216
614.970084
615.695315
617.952719
619.740558
620.430932
620.820385
622.903088
624.431089
577.028979
583.265487
587.592183
588.722506
588.161156
593.112026
596.308156
596.370292
594.801094
599.425445
602.297110
601.936675
600.001564
604.957026
608.313123
608.507935
607.046881
611.513536
614.290970
613.958905
612.105230
616.822721
620.012110
560.681889
574.483106
581.106970
580.910222
574.818232
585.530614
590.356826
588.631313
580.843500
591.650349
596.209997
593.855856
585.190935
596.832093
602.174331
600.751945
593.340751
603.801577
608.284991
606.163015
598.045596
609.404872
615.069186
566.791748
573.614925
578.439918
579.701229
579.155400
584.498632
588.005621
588.058277
586.360498
591.158574
594.089871
593.477460
591.245668
596.364179
599.848016
599.887177
598.232475
602.960014
605.978389
605.629592
603.746954
608.906489
612.496279
567.226256
571.742233
575.677016
577.406289
578.334261
582.339101
585.482906
586.395916
586.491672
589.596700
591.824112
591.860723
591.346656
594.615785
597.288935
597.817960
597.671998
600.891961
603.410434
603.824813
603.688096
607.142402
609.854514
560.201518
566.738459
571.330597
572.336381
571.549314
577.380301
581.406360
581.944169
580.684782
585.207565
587.887217
587.106154
584.745351
589.717608
593.021003
592.787678
590.850819
595.848596
599.137218
598.957605
597.186213
602.482611
606.169602
547.577385
560.708124
566.956978
566.254652
559.344382
571.346772
577.171332
576.349493
569.723376
579.649435
583.699827
581.032881
572.153669
583.553063
588.586590
586.600334
578.370621
589.637186
594.672876
592.829188
584.879464
596.568083
602.464966
555.733541
562.186089
566.695506
567.661849
566.870610
572.690931
576.705473
577.249325
576.019877
580.586573
583.311813
582.580090
580.235528
585.129512
588.312858
587.973418
585.972530
590.954441
594.256558
594.113461
592.386336
597.709264
601.402372
558.466999
562.733326
566.473877
568.137460
569.074340
573.043687
576.160153
577.068119
577.196834
580.407632
582.768756
582.948732
582.503541
585.566194
587.964347
588.246811
587.937500
591.142757
593.719031
594.219305
594.170980
597.685153
600.428471
554.096841
560.245389
564.682106
565.882573
565.448760
570.673959
574.100163
574.094915
572.379667
577.397239
580.613071
580.333578
578.386877
583.001229
585.956936
585.544936
583.563186
588.341576
591.507831
591.314520
589.585112
594.849113
598.513269
544.285919
556.566598
562.627680
562.459036
556.792954
567.182262
571.858119
569.977535
562.005936
573.253117
578.266088
576.477894
568.689454
579.169184
583.676535
581.561425
573.532194
584.272172
589.039520
587.134945
579.261506
590.799006
596.623969
553.336024
559.502331
563.979624
565.236679
564.831282
569.988572
573.299723
573.188825
571.430394
576.503373
579.816233
579.638176
577.745803
582.308976
585.153969
584.622892
582.546725
587.277290
590.416707
590.211563
588.476881
593.720651
597.362809
556.956744
561.260893
565.108945
566.935646
567.978674
571.760278
574.604619
575.251326
575.231810
578.613852
581.247973
581.683628
581.376652
584.287441
586.424363
586.423122
585.875369
589.013246
591.577454
592.076254
592.022413
595.487348
598.194222
553.464665
559.949874
564.649066
565.981430
565.563834
570.891305
574.357504
574.376312
572.730827
577.775681
581.073582
580.865624
578.900079
583.383256
586.045850
585.168186
582.671878
587.669382
591.037671
590.945648
589.261283
594.463728
598.084171
544.485979
557.569911
564.052893
563.982651
558.159131
568.967558
573.921637
572.280141
564.614459
575.735473
580.715752
578.899659
570.986511
581.364442
585.534839
582.710082
573.505993
585.105553
590.310600
588.579085
580.822875
592.215693
597.970458
555.843553
562.405179
567.167716
568.530136
568.150906
573.583615
577.180530
577.334396
575.803125
580.906375
584.239591
584.064740
582.113645
586.555981
589.145932
588.186855
585.596301
590.464168
593.679183
593.438654
591.641751
596.796440
600.396376
561.570372
566.123210
570.145322
572.005086
573.059515
577.104377
580.272036
581.231474
581.463650
584.932785
587.631782
588.145799
587.881753
590.686007
592.671599
592.512370
591.777613
594.639135
596.881358
597.044532
596.709883
600.113127
602.817810
559.837029
566.694597
571.524451
572.719580
572.079548
577.831526
581.757210
582.214402
580.953431
586.024840
589.381071
589.369034
587.648894
591.950297
594.521561
593.777599
591.476442
595.735001
598.330776
597.520520
595.192572
600.481753
604.191673
552.444321
566.299140
572.853569
572.381058
565.739740
577.425751
582.996172
581.954536
574.977541
585.840791
590.791409
589.332600
582.113145
591.954093
596.001921
593.677394
585.549081
595.516659
599.477285
596.668966
587.605436
599.563180
605.507452
567.760800
573.992810
578.249827
579.267784
578.651364
584.132659
587.891968
588.530972
587.541819
592.443427
595.653864
595.809333
594.344388
598.483362
600.932217
600.371544
598.289726
602.238072
604.500976
603.648327
601.336892
606.168271
609.440037
578.056658
580.718309
583.307197
585.021826
586.548027
589.690220
592.351684
593.936371
595.166400
597.863548
600.035349
601.107393
601.785813
603.840920
605.369531
605.844182
606.034783
607.796082
609.104040
609.396061
609.528828
611.544670
613.025195
582.543128
584.045363
585.969925
587.848158
589.855820
592.356678
594.667007
596.560191
598.339980
600.452900
602.293280
603.670340
604.894154
606.410279
607.657439
608.489477
609.268581
610.471331
611.495176
612.170840
612.876894
614.075943
614.919783
588.816532
590.716796
592.895370
594.723408
596.492678
598.886320
600.893352
602.272976
603.514644
605.491046
607.158532
608.268329
609.379354
611.414850
613.243155
614.536726
615.691633
617.525529
619.030653
619.940727
620.756745
622.316018
623.380856
581.424516
585.561488
588.909890
590.436201
591.056811
594.732499
597.343263
598.036087
597.850900
601.155012
603.461467
603.844809
603.436306
606.945746
609.575571
610.314307
610.147522
613.287352
615.435614
615.705562
615.184022
618.349675
620.532273
560.791105
574.591573
581.217836
581.021401
574.909982
585.567694
590.322219
588.532150
580.711800
591.534473
596.142675
593.850152
585.241871
596.922885
602.293191
600.887051
593.470768
603.894805
608.321836
606.140748
597.979131
609.317411
614.972463
500.168043
558.876031
572.404765
566.796929
520.323838
571.600096
582.097345
573.877041
521.659954
576.815472
587.621395
578.351486
521.928113
581.384428
593.755949
586.429723
536.385165
589.496333
599.981625
591.274303
537.695982
594.989889
608.541423
549.231615
563.875925
571.151521
571.051567
564.839793
576.056587
581.224824
579.369661
571.295757
582.417702
587.145305
584.502404
575.435875
587.428425
593.012607
591.372225
583.619758
594.466173
599.238870
596.987220
588.682356
600.658298
606.867575
556.477883
563.729746
568.920035
570.166987
569.464852
575.330462
579.276837
579.450118
577.779545
582.628440
585.564192
584.710951
582.205455
587.477979
591.054632
590.847163
588.871357
593.953834
597.284231
596.935958
595.013022
600.618426
604.616908
542.902183
556.800005
563.631220
563.013683
555.963448
568.315867
574.331307
573.293699
566.332495
576.550582
580.786952
577.908875
568.716459
580.497225
585.822732
583.724295
575.240025
586.835571
592.088683
590.087904
581.907529
594.067553
600.388719
489.598813
544.827129
557.378476
550.419482
498.752082
555.789373
568.273428
561.948397
515.568153
565.246059
574.751462
565.026004
508.555906
567.489294
579.382557
570.882416
516.737492
573.982292
585.667542
577.373293
523.785288
581.701003
595.556230
538.403514
552.179121
558.901406
558.238475
551.193265
563.542800
569.562593
568.547949
561.625668
571.895715
576.183810
573.361032
564.189114
575.866166
581.050325
578.832246
570.277647
581.868390
587.151957
585.202651
577.075127
589.262731
595.590443
547.811899
554.624051
559.517654
560.684185
560.035835
565.850457
569.782024
569.972508
568.339707
573.326415
576.422950
575.760801
573.402338
578.350031
581.568387
581.065402
578.892850
584.002910
587.435191
587.210801
585.403537
591.065802
595.091350
537.593429
550.553150
557.095354
556.935085
551.114989
561.965728
566.993606
565.059607
556.859645
568.366691
573.486632
571.410079
563.247465
574.061452
578.827403
576.577106
568.287120
579.399212
584.436093
582.420359
574.353229
586.393859
592.662068
490.297505
541.491134
553.475600
548.040297
504.005748
552.980487
563.029614
554.472434
501.054132
557.736677
569.317043
561.394960
510.366257
564.074525
574.756474
566.312321
514.210445
569.029509
580.109071
571.765862
518.814353
575.975448
589.657897
536.862157
549.845394
556.444646
556.366286
550.597474
561.362515
566.252754
564.190870
555.927947
567.506713
572.744457
570.787407
562.691781
573.436700
578.071819
575.681600
567.274886
578.333953
583.337936
581.301105
573.220616
585.232263
591.475632
546.372415
553.223752
558.261911
559.678128
559.255537
564.769492
568.329870
568.164410
566.275303
571.534819
574.986985
574.659853
572.529766
577.231102
580.108623
579.250700
576.756683
581.828879
585.256848
585.027439
583.220162
588.800979
592.775188
536.334282
550.077176
557.060368
557.057496
551.108565
562.244950
567.362216
565.485327
557.472088
568.884710
574.056310
572.046581
563.827940
574.516340
578.903198
575.917802
566.442631
578.393490
583.855789
582.013978
574.071908
585.968829
592.166337
487.301920
541.930339
554.812683
549.373172
503.792325
554.632508
565.218985
557.096999
504.992754
560.538644
571.913550
563.886224
512.370597
566.285088
576.506544
566.532860
508.619123
568.887522
581.196092
573.250870
521.003916
577.454775
590.979758
538.729826
552.592363
559.670864
559.703371
553.781497
565.042155
570.306777
568.574765
560.682703
572.145611
577.351193
575.381233
567.183024
577.816509
582.114790
579.035459
569.456379
581.263641
586.557995
584.548379
576.475221
588.336498
594.525820
550.842384
558.142589
563.454797
564.889181
564.382743
570.277751
574.238373
574.439118
572.864071
578.156282
581.653565
581.431435
579.393286
583.925408
586.600366
585.560606
582.876319
587.624970
590.680489
590.044660
587.864925
593.461275
597.480255
542.174931
556.905488
564.179640
563.881941
557.160656
569.285073
575.104283
573.830575
566.482856
577.674239
582.847274
581.158096
573.565238
583.697135
587.906939
585.288097
576.770045
587.156856
591.470821
588.586031
579.362373
591.937551
598.432334
491.497982
550.563501
563.986360
557.561717
507.246510
562.885650
574.819373
567.764311
518.231380
571.696226
582.802685
575.560105
527.454756
578.140031
587.929435
579.355031
528.224437
581.078899
590.985110
581.027374
523.111789
584.402891
598.799451
551.396064
565.238752
571.775090
571.311455
564.708231
576.417436
581.996838
580.987294
574.056270
584.934834
589.879865
588.433323
581.237074
591.070311
595.088705
592.749183
584.612825
594.535174
598.423474
595.564352
586.481990
598.415407
604.324380
571.164254
575.280258
578.563513
580.072366
580.802643
584.941401
588.047987
589.283452
589.639270
593.241034
595.808621
596.521296
596.335859
599.227570
601.086754
601.137666
600.403559
603.046959
604.713062
604.563708
603.735276
606.915177
609.092314
577.869560
579.764436
581.971059
583.891837
585.833830
588.576482
591.028423
592.852230
594.483807
596.773730
598.714520
599.999433
601.058018
602.718518
604.030767
604.739214
605.335321
606.697799
607.811786
608.390800
608.959337
610.438012
611.506863
585.598303
587.305473
589.414318
591.345329
593.293617
595.577787
597.501717
598.942997
600.345195
602.209426
603.828768
605.057501
606.363514
608.268891
610.011629
611.366607
612.653276
614.326740
615.708673
616.652390
617.622295
619.048861
620.000216
579.652551
582.674016
585.651428
587.512087
588.955011
591.872865
594.169948
595.190887
595.865823
598.356842
600.377008
601.179042
601.733508
604.344735
606.590104
607.626132
608.262880
610.559951
612.345549
612.926469
613.278199
615.573534
617.293255
567.076195
573.893336
578.733763
580.022813
579.451801
584.630540
587.917056
587.768577
585.964405
590.825555
593.911390
593.480446
591.405893
596.613118
600.159910
600.247480
598.589293
603.199569
606.043442
605.515837
603.504675
608.629318
612.209599
549.449812
564.081504
571.374286
571.322031
565.127000
576.197560
581.174209
579.142620
570.963988
582.158562
587.024234
584.530049
575.587988
587.623217
593.240322
591.644833
583.910470
594.650389
599.274481
596.873191
588.457106
600.437570
606.663817
555.346748
562.859225
568.308170
569.778457
569.248722
574.877272
578.515087
578.349816
576.399940
581.465175
584.636561
583.936430
581.539712
586.930203
590.620304
590.531146
588.666108
593.592650
596.743979
596.232449
594.222652
599.870209
603.923631
555.605277
560.726068
565.249537
567.223754
568.235441
572.508235
575.798613
576.575691
576.510013
579.817494
582.237689
582.213163
581.586310
585.050416
587.873942
588.291869
587.996121
591.398584
594.085286
594.453251
594.307247
598.168696
601.270174
547.975446
555.228069
560.471718
561.704403
560.958585
567.148012
571.398732
571.804540
570.348047
575.131632
578.030902
577.146023
574.603996
579.810354
583.278433
582.881930
580.734971
586.014012
589.570740
589.380914
587.591798
593.357187
597.478364
534.740996
548.766637
555.749571
555.228258
548.261666
560.759842
566.898600
565.917001
558.998275
569.300626
573.620504
570.781438
561.597957
573.330703
578.573593
576.355042
567.798531
579.488302
584.888498
583.016748
574.967441
587.245910
593.657832
543.269813
550.425612
555.573605
556.765026
556.036574
562.260055
566.558313
567.031749
565.643893
570.468204
573.386714
572.522806
569.974977
575.085689
578.424520
577.925193
575.728250
581.010884
584.607443
584.485484
582.761996
588.552588
592.671801
546.336091
551.175990
555.475255
557.380269
558.439435
562.770222
566.164112
567.066394
567.113792
570.510960
573.004897
573.064478
572.460197
575.681310
578.213479
578.391305
577.957025
581.383731
584.188304
584.713677
584.703193
588.615647
591.730798
541.787105
548.572752
553.588299
554.991912
554.628880
560.284556
564.046875
564.033805
562.200140
567.439739
570.791491
570.332861
568.155275
572.984581
576.120400
575.587362
573.429937
578.461864
581.854847
581.619399
579.849168
585.573536
589.668920
531.640990
544.708068
551.413290
551.399014
545.703951
556.641972
561.723581
559.799278
551.616780
563.176567
568.358595
566.317834
558.178161
568.982654
573.731244
571.445186
563.129504
574.209612
579.228259
577.194400
569.150114
581.266960
587.612014
541.054474
547.871081
552.950160
554.437984
554.127766
559.726416
563.378555
563.265454
561.391912
566.679380
570.115061
569.748621
567.619831
572.391574
575.411190
574.753803
572.486162
577.432516
580.746539
580.448047
578.637676
584.328396
588.397417
544.870641
549.775343
554.231800
556.363154
557.580804
561.741122
564.870596
565.521781
565.424064
568.973954
571.716081
572.013143
571.535126
574.590387
576.852943
576.740351
576.038307
579.318755
582.003944
582.420151
582.328536
586.171993
589.253140
541.050975
548.281760
553.700069
555.364328
555.098209
560.844286
564.598043
564.561103
562.765512
568.033818
571.484540
571.120240
568.936635
573.610183
576.414470
575.374501
572.650163
577.826290
581.324808
581.088016
579.288322
584.945987
589.011948
531.694524
545.728044
553.047766
553.297482
547.543125
558.858533
564.128439
562.354726
554.419914
565.868204
571.061153
569.042459
560.808833
571.474947
575.826375
572.768090
563.214347
575.087402
580.461382
578.506149
570.506246
582.493662
588.795860
543.640902
550.972003
556.483424
558.198495
557.975205
563.811342
567.667142
567.734621
566.033016
571.356614
574.850126
574.528913
572.361705
576.979730
579.683987
578.532915
575.692064
580.727424
584.064489
583.671303
581.756256
587.370221
591.418415
549.924353
555.130460
559.824748
562.033062
563.269783
567.660183
571.053803
571.953635
572.063569
575.699026
578.528660
578.928822
578.498942
581.415915
583.469139
583.133691
582.194188
585.178204
587.528256
587.590354
587.205137
590.997240
594.089317
548.307491
555.901066
561.427905
562.917842
562.383200
568.521437
572.696130
573.052909
571.607414
576.900512
580.422795
580.266839
578.323646
582.781147
585.433940
584.459625
581.883711
586.333846
589.086593
588.148161
585.712186
591.465261
595.625210
541.086464
555.818401
563.105594
562.848740
556.187189
568.342066
574.197729
572.995669
565.725728
576.914078
582.081655
580.429506
572.885222
582.977365
587.144388
584.523277
576.005543
586.284653
590.463795
587.471718
578.182497
590.729241
597.204089
557.678269
564.521937
569.336137
570.570036
570.022208
575.830334
579.794263
580.342748
579.193414
584.289159
587.635497
587.662743
586.001524
590.271491
592.775084
592.005555
589.687865
593.817614
596.224538
595.271608
592.875531
598.110208
601.755427
569.307628
572.318272
575.269822
577.193729
578.850850
582.202782
584.997621
586.561785
587.739102
590.523853
592.753792
593.761012
594.349805
596.442591
597.969344
598.325273
598.409219
600.248377
601.629828
601.900001
602.048518
604.299845
605.999358
574.537893
576.274937
578.487843
580.568301
582.712492
585.371116
587.794208
589.696304
591.451145
593.606367
595.483563
596.822041
597.984378
599.501447
600.740753
601.500759
602.212915
603.453360
604.539387
605.234202
605.980034
607.336451
608.333199
582.598037
584.171053
586.227188
588.218596
590.251782
592.463418
594.330446
595.799757
597.285483
599.115004
600.753284
602.103567
603.529190
605.359729
607.042893
608.407271
609.724960
611.274447
612.549016
613.474384
614.503561
615.851833
616.721235
577.447822
579.905790
582.639554
584.660480
586.438232
589.023653
591.135323
592.302264
593.318756
595.521535
597.461993
598.544293
599.528235
601.761306
603.787950
604.950181
605.881158
607.785874
609.332903
610.014334
610.678667
612.628583
614.099949
567.761930
572.241379
576.219822
578.076523
579.054776
582.668773
585.308476
585.758792
585.576902
588.882216
591.478145
591.910420
591.730086
595.110045
597.869933
598.518206
598.422193
601.353130
603.473658
603.486976
603.048197
606.514828
609.267481
557.075606
564.241227
569.484950
570.958281
570.483980
575.811868
579.148875
578.758202
576.668157
581.857226
585.248701
584.846980
582.740659
588.020168
591.637371
591.594735
589.788076
594.470723
597.329328
596.507496
594.170882
599.935453
604.062352
555.923863
561.011377
565.574611
567.675761
568.778539
572.778822
575.719016
576.169825
575.893855
579.363050
582.043746
582.281550
581.867354
585.359252
588.212061
588.716592
588.484470
591.682457
594.097278
594.193640
593.843229
597.762379
600.923325
553.782623
557.874147
561.997842
564.362529
566.104566
569.687922
572.577910
573.609257
574.174865
576.927501
579.198649
579.729349
579.959986
582.654915
585.035940
585.742686
586.112677
588.802698
591.137350
591.862361
592.430714
595.558051
598.153876
547.791992
552.876363
557.432745
559.483879
560.591972
564.996857
568.439330
569.355535
569.412883
572.769337
575.280597
575.395621
574.877259
578.159509
580.777700
581.030422
580.654786
584.154986
587.046973
587.670837
587.761123
591.615101
594.697171
540.723965
547.971710
553.300047
554.710599
554.198262
560.337611
564.564410
564.970119
563.527167
568.454175
571.542415
570.916387
568.650746
573.570944
576.796525
576.288238
574.150417
579.437609
583.131492
583.221214
581.775697
587.374209
591.379455
542.871163
547.878130
552.353195
554.371216
555.514288
560.003851
563.562984
564.615891
564.780376
568.152426
570.633198
570.719812
570.163253
573.355930
575.868392
576.046894
575.647098
579.165269
582.116723
582.836084
583.009993
586.875798
589.940661
543.985444
547.881047
551.829390
554.135314
555.944717
559.713606
562.877240
564.210704
565.003230
567.757774
569.960991
570.443050
570.601434
573.092833
575.252278
575.796667
576.099496
578.831420
581.320796
582.276032
583.036461
586.165127
588.725538
541.231442
545.924664
550.201111
552.230645
553.454097
557.763800
561.159111
562.125379
562.263173
565.648040
568.189622
568.376959
567.906457
571.028090
573.505840
573.739162
573.389433
576.659983
579.350672
579.869802
579.909614
583.758370
586.837998
537.017682
543.643421
548.626218
550.097844
549.837646
555.624120
559.569334
559.861134
558.413349
563.367414
566.546437
566.097663
564.016530
568.740776
571.843845
571.411626
569.424469
574.215937
577.450525
577.216630
575.555121
581.146384
585.167662
540.485825
545.218573
549.568881
551.691407
552.979251
557.262688
560.588337
561.498898
561.621349
565.025803
567.608229
567.846997
567.400653
570.474898
572.863267
573.001088
572.550148
575.693394
578.242498
578.635888
578.591920
582.404556
585.467047
542.475140
546.459964
550.586921
553.124859
555.094663
558.781788
561.788625
562.997203
563.740752
566.544762
568.861600
569.468988
569.681239
572.054493
574.025979
574.373690
574.464672
576.932006
579.137939
579.825998
580.392934
583.470441
586.032253
540.528781
545.675427
550.453764
552.905043
554.394651
558.669668
561.932465
562.777814
562.862120
566.333991
569.022737
569.350264
568.928383
571.875023
574.059355
573.936109
573.233584
576.335670
578.849234
579.140156
578.981363
582.828348
585.944874
537.413345
544.825379
550.535130
552.559011
552.671728
558.405793
562.222418
562.399233
560.889599
565.984010
569.350042
569.073935
567.075016
571.555253
574.280957
573.372222
570.890197
575.621036
578.748651
578.282525
576.366291
582.028542
586.127638
543.317175
548.557197
553.436798
555.959461
557.499972
561.820979
565.122227
566.008684
566.143541
569.674040
572.422300
572.801901
572.394425
575.280598
577.349616
577.091241
576.254285
579.226294
581.598790
581.750905
581.489261
585.294061
588.393592
548.018232
552.247819
556.616672
559.296579
561.341103
565.121985
568.218760
569.508355
570.338136
573.264756
575.724102
576.455735
576.704177
578.940378
580.671340
580.733589
580.533831
582.747617
584.679268
585.065819
585.384320
588.397896
590.962209
548.810460
554.034705
558.784000
561.081149
562.410562
566.833603
570.294517
571.318052
571.551260
575.144744
577.962031
578.435326
578.097317
580.920796
582.910847
582.599208
581.687659
584.477851
586.615139
586.502291
585.992775
589.761292
592.865139
548.652912
555.966403
561.345453
562.921332
562.598193
568.525215
572.580848
573.005498
571.701759
576.879062
580.332182
580.249446
578.433212
582.752192
585.291820
584.304582
581.734282
586.099493
588.764815
587.828171
585.440772
591.006527
595.023584
558.297387
562.853248
566.909002
568.883035
570.106681
574.236816
577.503691
578.658390
579.104207
582.561170
585.240157
585.852340
585.722216
588.414765
590.280253
590.114860
589.387573
591.958163
593.837096
593.713866
593.206436
596.535460
599.186385
567.050877
569.532458
572.305282
574.477219
576.553658
579.574367
582.189702
583.909436
585.408784
587.835987
589.875925
591.025916
591.921179
593.666300
595.007893
595.513590
595.929780
597.462395
598.734575
599.262289
599.834888
601.694478
603.121151
571.494965
573.119481
575.318276
577.513160
579.797148
582.408233
584.790314
586.731789
588.551302
590.617035
592.431475
593.795826
595.013450
596.440254
597.618177
598.409990
599.196632
600.384202
601.464744
602.257110
603.125593
604.412727
605.340566
579.168434
580.880432
583.047578
585.038661
587.005139
589.272346
591.173056
592.572838
593.965417
595.918656
597.690771
599.058093
600.421560
602.324709
604.052040
605.334436
606.517753
608.083809
609.359403
610.187044
611.119779
612.588509
613.543650
573.279784
576.198981
579.161071
581.084178
582.584099
585.428354
587.633713
588.558456
589.185371
591.807902
594.040130
595.047574
595.736629
598.296810
600.478132
601.451575
602.016507
604.162472
605.778402
606.165699
606.373650
608.807071
610.648810
561.077470
567.453385
572.125094
573.515580
573.155887
578.067376
581.096601
580.715435
578.740366
583.870676
587.312434
587.279444
585.596579
590.549927
593.907295
593.951702
592.327416
596.634513
599.142094
598.175210
595.682353
601.277148
605.192047
544.296343
557.707465
564.621798
564.787495
559.265658
569.583879
574.083432
571.642495
562.978030
574.768198
580.187831
578.371835
570.451528
581.644820
586.878467
585.297540
577.919081
587.998094
592.083312
588.895747
579.104765
592.453010
599.324438
548.677701
555.778209
561.114010
562.752812
562.480946
567.832995
571.183104
570.750079
568.613404
573.978433
577.567967
577.339693
575.388013
580.507367
583.982154
583.842520
582.025138
586.675063
589.539651
588.654939
586.218690
592.328203
596.700656
547.983898
553.045769
557.658020
559.852246
561.063712
565.199918
568.289360
568.875074
568.720765
572.242211
575.020657
575.404842
575.102643
578.411510
581.054729
581.391609
581.080350
584.378740
587.004016
587.361386
587.248145
591.164537
594.317904
539.938519
547.200086
552.642123
554.253955
553.930211
559.827549
563.782578
563.952553
562.363011
567.432342
570.777231
570.489074
568.583062
573.333670
576.451063
575.954711
573.874345
579.058625
582.692600
582.838066
581.552470
586.944723
590.839071
526.688105
540.587344
547.802130
547.890644
541.982653
553.608151
559.258438
557.950932
550.697489
561.511336
566.421024
564.526900
556.955300
567.256034
571.831152
569.529742
561.305853
572.690551
578.216142
577.063050
570.510746
581.439253
587.268617
534.875367
542.051315
547.408437
548.989515
548.714807
554.749166
558.899707
559.289163
557.857517
562.901113
566.155500
565.793055
563.825615
568.484521
571.516510
570.975877
568.898227
574.117295
577.838444
578.120763
576.950228
582.322552
586.170848
537.948260
542.764025
547.166112
549.279643
550.572245
555.026367
558.583231
559.713913
559.985270
563.340512
565.859246
566.080747
565.669349
568.757906
571.212441
571.459362
571.160598
574.523716
577.361432
578.084391
578.309761
582.084606
585.083873
533.834984
540.318666
545.243676
546.715592
546.502275
552.459155
556.664206
557.329990
556.296304
560.943435
563.903382
563.416794
561.410682
566.067198
569.198141
568.929047
567.188659
571.882129
575.119059
575.029735
573.564250
579.027694
582.957358
524.572236
536.715925
543.104009
543.061400
537.430798
548.828933
554.585232
553.913597
547.939453
557.515638
561.781712
559.654595
552.008367
562.274973
566.988174
565.243224
558.129949
568.070101
572.647303
570.818717
563.566776
574.874578
580.882833
533.077261
539.609264
544.624590
546.212645
546.089452
552.034577
556.197447
556.845423
555.818036
560.459992
563.424561
562.958607
560.960348
565.570042
568.632448
568.296919
566.466615
570.987292
574.016032
573.730607
572.128242
577.562081
581.495303
536.400913
541.331071
545.953577
548.366999
549.908888
554.280837
557.719030
558.820837
559.127383
562.443400
564.964258
565.241858
564.865502
567.832567
570.146421
570.291710
569.856049
572.813129
575.175627
575.436816
575.314778
579.098231
582.165150
532.440007
539.820764
545.576891
547.775349
548.147731
553.811243
557.669827
558.057633
556.816541
561.672274
564.879411
564.644897
562.833924
567.196141
569.983912
569.391431
567.326605
571.713195
574.563182
573.977010
572.024128
577.682490
581.785514
523.188639
537.393315
545.161751
546.257201
541.911222
552.377643
557.500993
556.323251
549.753859
559.943247
564.683260
563.017118
555.939046
565.530589
569.698980
567.482308
559.907381
569.622931
573.842356
571.367524
563.116724
575.161616
581.532921
535.345887
542.846072
548.735099
551.030190
551.455535
557.126069
560.964151
561.327573
560.087902
565.006890
568.295392
568.127808
566.333472
570.622255
573.272089
572.512405
570.287318
574.560045
577.293241
576.577800
574.521119
580.153903
584.256888
542.104553
547.376213
552.331393
554.962827
556.610387
560.971879
564.343437
565.353950
565.611695
569.099802
571.835791
572.288234
571.971668
574.762769
576.766535
576.528837
575.715237
578.488070
580.642071
580.613482
580.223230
584.002732
587.113681
541.349838
548.717095
554.361222
556.309946
556.363176
562.204420
566.184701
566.579159
565.292837
570.369366
573.775697
573.674963
571.881565
576.122868
578.626936
577.596602
575.002535
579.441127
582.226280
581.415902
579.193669
584.805570
588.896600
535.435825
549.290529
556.517805
556.909897
551.593593
562.622723
568.001931
566.854683
560.064873
570.669424
575.623647
574.102328
567.032373
576.545338
580.416940
577.653325
569.048204
579.421855
583.768250
581.118782
572.489895
584.500476
590.770612
551.423771
558.004439
562.875861
564.484930
564.437926
569.920185
573.670890
574.206888
573.159481
578.042553
581.282505
581.340562
579.789278
583.843338
586.191036
585.326725
582.963029
587.163714
589.717823
588.980146
586.839896
591.949592
595.538098
562.841099
565.839465
568.909643
571.045991
572.897323
576.209079
578.951339
580.489759
581.651868
584.356006
586.534577
587.520927
588.099061
590.111975
591.574907
591.887336
591.958039
593.850237
595.335328
595.731880
595.993610
598.260776
599.972877
568.081411
569.849150
572.150878
574.378619
576.663197
579.353268
581.753394
583.635706
585.379060
587.489362
589.311896
590.617959
591.764362
593.239140
594.429401
595.166117
595.895388
597.178974
598.324422
599.107437
599.950449
601.352392
602.356577
575.853480
577.776497
580.049776
581.996954
583.851052
586.238516
588.191109
589.501557
590.756372
592.900967
594.808869
596.150656
597.392056
599.424948
601.195964
602.365797
603.374186
605.032897
606.337648
607.046075
607.807351
609.475323
610.582359
568.486197
572.451253
575.807846
577.476924
578.266478
581.818139
584.264670
584.782896
584.510795
588.082996
590.753021
591.492902
591.370651
594.760427
597.250202
597.871631
597.609821
600.485184
602.334462
602.247110
601.437801
604.945128
607.372710
548.792677
561.439095
567.775553
567.855769
562.455134
572.382385
576.643335
574.383138
566.048142
577.578215
582.877110
581.351564
573.813132
584.665074
589.624387
588.153164
581.004512
590.707823
594.515111
591.423321
581.815188
594.657492
601.081917
493.462013
546.089862
558.625681
553.750644
511.381861
558.499394
567.825535
558.604818
503.650586
561.753208
573.826639
566.187570
515.232088
569.534429
580.821762
573.692802
526.343000
576.237560
585.499827
574.694390
513.048157
578.486663
593.924441
535.775020
549.341000
556.449050
556.754529
551.348043
561.825639
566.449975
564.063186
555.444433
567.329142
572.850434
571.093877
563.192494
574.328262
579.462157
577.747090
570.290819
580.467431
584.707968
581.659944
572.013369
585.487962
592.450408
540.795989
548.006587
553.460067
555.167024
554.930266
560.545428
564.152026
563.976052
562.108214
567.389781
570.961012
570.815028
568.963291
573.885335
577.136080
576.780273
574.809593
579.705750
582.943701
582.576048
580.731456
586.502674
590.649309
526.458686
540.399237
547.704701
547.907387
542.057711
553.541538
558.980338
557.470547
550.099245
560.998808
566.072294
564.350888
556.917148
567.260951
571.861483
569.598480
561.393339
572.680945
578.073004
576.786045
570.134810
581.078562
586.934900
473.977044
528.194823
541.241827
535.878542
489.959177
541.677301
552.853539
545.711072
497.325584
549.320926
560.121928
552.780439
505.276634
555.572420
565.604269
557.066668
505.116421
560.235243
572.043072
565.692931
520.658287
570.362376
582.561035
521.288660
535.127493
542.342043
542.516721
536.728205
548.386664
554.071638
552.841820
545.677117
556.505519
561.437471
559.613027
552.113779
562.366654
566.900814
564.624831
556.452640
567.786584
573.281513
572.163871
565.663034
576.548071
582.327848
530.679857
537.525782
542.716464
544.321617
544.158995
550.204247
554.424213
555.006342
553.827539
558.689507
561.818477
561.442501
559.507231
564.168430
567.254643
566.882507
565.013779
569.974191
573.464505
573.601905
572.323374
577.717715
581.575006
521.591412
533.781737
540.223529
540.226320
534.644205
546.128735
551.982515
551.407722
545.508246
555.083202
559.343912
557.237619
549.631138
559.914997
564.659561
562.969068
555.927170
565.951228
570.636171
568.938944
561.794305
573.078061
579.046578
478.912266
525.483031
536.667759
531.138530
486.724106
537.080097
548.499911
543.141641
502.067425
546.808675
555.808197
547.908744
500.167439
550.536389
560.954405
554.002306
508.863531
556.852112
566.643950
559.012891
510.906023
563.283925
576.039526
520.828237
533.067045
539.602278
539.735307
534.269414
545.745281
551.574745
551.013656
545.144847
554.697118
558.936163
556.832162
549.227560
559.457341
564.140227
562.403097
555.287019
565.103834
569.533956
567.591684
560.270236
571.537388
577.524093
529.114937
536.084845
541.517486
543.492404
543.714979
549.603347
553.709351
554.341904
553.296210
558.029214
561.080534
560.729386
558.849530
563.344296
566.302200
565.906302
564.010592
568.413572
571.278318
570.795109
568.995083
574.513938
578.511688
518.775106
532.884008
540.585832
541.679503
537.382773
547.922945
553.156570
552.120591
545.660606
555.784470
560.439937
558.744603
551.694112
561.325972
565.600114
563.557686
556.143627
565.830150
570.001615
567.528489
559.303252
571.321628
577.666534
470.063279
524.958159
538.791586
535.447005
497.028189
541.775208
551.642211
545.152476
500.884334
548.796486
558.801019
551.898052
507.289682
554.439496
563.860760
556.299566
510.293962
558.360620
567.659448
558.661760
505.667976
562.628997
576.401057
521.765590
536.025950
543.886230
545.091405
540.847221
551.365187
556.534341
555.424248
548.924135
559.113353
563.859387
562.237616
555.206643
564.751556
568.868865
566.635255
559.040243
568.631481
572.702948
570.102541
561.767412
573.781272
580.140771
534.813607
542.299724
548.167650
550.416995
550.768282
556.564599
560.491543
560.893545
559.649405
564.626285
567.950827
567.813668
566.030920
570.291207
572.874977
572.005755
569.616583
573.942145
576.659341
575.868325
573.722099
579.348207
583.451332
528.100413
542.169786
549.703883
550.374562
545.267913
556.374859
561.772851
560.590089
553.756483
564.338978
569.273852
567.696631
560.583786
570.125337
574.048537
571.300633
562.708576
573.130859
577.538984
574.923865
566.350954
578.483146
584.869833
483.026998
537.390430
550.498140
545.837828
502.979388
551.630457
562.172113
555.410186
509.028472
559.161897
569.653238
562.844374
517.776012
565.248374
574.280394
565.377225
513.834166
567.125916
577.407963
568.333864
514.110540
572.001784
585.810221
538.801309
551.891082
558.545302
558.888850
553.751237
564.385528
569.489964
568.485017
561.978756
572.253300
576.960346
575.586157
568.812228
578.057667
581.766642
579.235657
570.985240
581.085153
585.242662
582.795792
574.445387
585.947638
591.737805
557.967417
562.073082
565.596049
567.522185
568.684264
572.733165
575.742483
576.934274
577.291982
580.737702
583.200076
583.867983
583.689606
586.436431
588.181685
588.149292
587.393910
590.146752
591.987676
592.048949
591.455215
594.677175
596.901803
564.744528
566.750614
569.195034
571.413872
573.610196
576.430742
578.880463
580.667806
582.252909
584.464357
586.328921
587.546549
588.553274
590.148204
591.405006
592.074322
592.679557
594.128064
595.373540
596.104084
596.827037
598.414672
599.552764
573.930939
575.613011
577.740279
579.728688
581.726061
584.009886
585.914039
587.343954
588.805699
590.833741
592.679641
594.129092
595.536303
597.392041
599.008441
600.186774
601.305884
602.822857
604.060457
604.882839
605.818759
607.306311
608.300442
568.077180
570.956900
573.880356
575.799147
577.322255
580.176158
582.384685
583.340957
584.038517
586.742507
589.065401
590.173539
590.914794
593.412528
595.466658
596.319054
596.802002
598.896439
600.479973
600.861802
601.094333
603.540363
605.374066
555.903573
562.210892
566.830364
568.218283
567.881534
572.789794
575.815360
575.462667
573.555963
578.776428
582.340506
582.449634
580.848293
585.708639
588.902099
588.796389
587.069095
591.324627
593.814119
592.856413
590.390069
595.994397
599.902826
539.072212
552.391691
559.251142
559.429971
553.946833
564.247882
568.725775
566.302383
557.705433
569.589024
575.152694
573.521142
565.726548
576.799979
581.842107
580.096556
572.608937
582.639802
586.713273
583.542510
573.782941
587.135299
593.995718
543.181852
550.248876
555.586786
557.278738
557.064836
562.405437
565.716690
565.277993
563.193685
568.652245
572.383389
572.330945
570.495426
575.543380
578.871270
578.602729
576.702248
581.305811
584.150949
583.277913
580.871759
586.982781
591.336196
542.157121
547.260809
551.962616
554.280166
555.588571
559.711196
562.733166
563.278313
563.150053
566.761126
569.679964
570.232785
570.047151
573.332684
575.889054
576.154106
575.799772
579.053650
581.650960
582.017693
581.930612
585.839973
588.970800
533.814545
541.187407
546.812336
548.636841
548.466843
554.330226
558.176811
558.264181
556.667126
561.826085
565.324847
565.219456
563.450757
568.201608
571.276501
570.765774
568.686559
573.821123
577.417713
577.574130
576.315929
581.681871
585.542172
520.347469
534.400927
541.855119
542.220423
536.523910
548.094351
553.609285
552.198544
544.920061
555.824784
560.892027
559.192781
551.784492
562.088944
566.646164
564.376798
556.199687
567.525704
573.003162
571.864963
565.350007
576.230097
582.009055
528.457420
535.765447
541.333929
543.159317
543.075519
549.112316
553.186423
553.521494
552.093742
557.206057
560.573568
560.360403
558.526515
563.218731
566.264847
565.775808
563.751982
568.941115
572.624843
572.916351
571.770842
577.105819
580.907658
531.523599
536.431611
540.992380
543.297153
544.754265
549.270346
552.837673
553.991675
554.307871
557.704748
560.279789
560.589943
560.272430
563.410079
565.907952
566.225899
565.989149
569.340456
572.150338
572.878627
573.119920
576.862299
579.819731
527.434652
533.974018
539.014067
540.641111
540.580856
546.641280
550.932766
551.699881
550.756633
555.414934
558.378381
557.931355
555.988491
560.695086
563.892341
563.721377
562.062576
566.738782
569.942710
569.858440
568.409160
573.828154
577.710482
518.196636
530.370331
536.845663
536.940463
531.465393
542.990365
548.879176
548.366297
542.526736
552.086536
556.316987
554.200695
546.604550
556.914728
561.703331
560.079328
553.071731
562.973453
567.499238
565.672441
558.443389
569.686866
575.635117
526.685093
533.251752
538.350740
540.069526
540.102166
546.188588
550.496126
551.305706
550.405417
555.052162
557.987509
557.527076
555.571556
560.224168
563.355324
563.126905
561.381918
565.872081
568.841519
568.534355
566.931898
572.315035
576.196674
530.010359
534.986559
539.703150
542.253789
543.954594
548.470278
552.051270
553.305320
553.728645
557.062883
559.568750
559.860465
559.528113
562.532556
564.905856
565.145352
564.778530
567.696078
569.979617
570.189370
570.043468
573.786325
576.813935
526.103144
533.538579
539.403169
541.753539
542.291372
548.089768
552.083719
552.620901
551.496479
556.359803
559.551979
559.342834
557.585478
561.971056
564.811275
564.319474
562.329599
566.645050
569.381604
568.715927
566.720980
572.339696
576.413000
516.964922
531.226025
539.108714
540.365358
536.190179
546.770591
552.008544
550.971592
544.520550
554.689352
559.398521
557.761213
550.749240
560.345206
564.557890
562.455969
554.980339
564.593122
568.672659
566.106378
557.811783
569.816267
576.159158
529.290063
536.842231
542.836660
545.280238
545.856945
551.622116
555.537527
555.992332
554.824670
559.721558
562.970912
562.809087
561.055606
565.360686
568.055165
567.390259
565.241976
569.454493
572.086217
571.303255
569.217993
574.822076
578.898318
536.277229
541.588559
546.636282
549.404665
551.184031
555.604437
559.001035
560.041885
560.319056
563.770792
566.451748
566.877779
566.571766
569.389224
571.443564
571.285195
570.535790
573.295401
575.404400
575.350073
574.956023
578.720418
581.810704
535.790553
543.176124
548.900066
550.986939
551.166641
557.015843
560.961309
561.331154
560.020569
565.033988
568.361807
568.201136
566.388331
570.664048
573.231905
572.280981
569.753431
574.210768
576.997634
576.202745
574.002869
579.607427
583.682757
530.110689
543.959863
551.251392
551.783297
546.599617
557.588004
562.883258
561.675485
554.838374
565.356132
570.209372
568.604438
561.495908
571.049680
574.991542
572.311785
563.783755
574.193363
578.567271
575.962603
567.381386
579.386836
585.639344
546.179685
552.763552
557.685056
559.400659
559.451474
564.906489
568.576307
569.044182
567.943309
572.741355
575.877903
575.858617
574.282491
578.363841
580.759829
579.968913
577.685158
581.934611
584.523769
583.837703
581.753229
586.872532
590.445706
557.592426
560.601315
563.710418
565.925766
567.846152
571.149389
573.832888
575.308869
576.416669
579.045660
581.135087
582.058109
582.619404
584.647534
586.143049
586.516156
586.658975
588.604970
590.132094
590.579588
590.892451
593.180896
594.893357
562.807464
564.607283
566.977337
569.274447
571.597406
574.289201
576.665137
578.494083
580.165483
582.209195
583.976619
585.228516
586.337654
587.821600
589.059745
589.849545
590.623347
591.960918
593.171334
594.005040
594.877488
596.306590
597.337615
572.174914
573.717874
575.766603
577.786489
579.862149
582.117169
584.042055
585.587701
587.178740
589.159554
590.986545
592.497439
593.968936
595.693022
597.183289
598.328702
599.477153
600.937445
602.198061
603.161475
604.221418
605.614571
606.537997
567.089331
569.458304
572.137981
574.175018
575.998706
578.606012
580.753478
581.991159
583.125492
585.492947
587.655317
588.962655
590.049460
592.124703
593.887856
594.788413
595.525731
597.338834
598.874018
599.586647
600.282732
602.271184
603.796093
557.550553
561.806095
565.648566
567.517727
568.570401
572.155945
574.784370
575.295311
575.253901
578.737227
581.617083
582.414174
582.485327
585.574406
587.924816
588.224843
587.892333
590.736077
592.857819
592.916540
592.535519
596.023930
598.796298
546.924805
553.702552
558.758849
560.284671
559.959730
565.185259
568.450716
568.099544
566.170748
571.527951
575.257935
575.376415
573.752370
578.545808
581.620953
581.170593
579.097423
583.711442
586.589238
585.835550
583.586303
589.345571
593.470671
545.006171
549.949056
554.499808
556.742394
557.996460
561.943545
564.794769
565.225939
565.046690
568.702603
571.715684
572.393076
572.301886
575.541728
578.019031
578.219994
577.790939
580.907514
583.320857
583.470468
583.183820
587.107177
590.268369
542.027064
546.212795
550.560440
553.237643
555.216183
558.737955
561.467130
562.386745
562.973245
565.916602
568.516282
569.439513
569.941672
572.540318
574.715848
575.269653
575.549356
578.140099
580.435324
581.201302
581.830760
584.938286
587.505731
535.314830
540.698354
545.723556
548.331538
549.869388
554.097730
557.226383
557.905418
557.892504
561.463054
564.347449
564.908430
564.741385
567.952061
570.448312
570.697336
570.376172
573.717713
576.513310
577.187606
577.378860
581.137192
584.130720
527.708359
535.410694
541.376432
543.558769
543.743750
549.512435
553.287730
553.369216
551.774577
556.959325
560.460643
560.355907
558.590890
563.356163
566.480809
566.099002
564.199990
569.216390
572.752681
572.920749
571.665239
577.050338
580.898357
529.802156
535.157084
540.166664
542.809741
544.451683
548.839181
552.158880
553.034063
553.147649
556.685077
559.452490
559.907182
559.681323
562.874713
565.394270
565.710872
565.471041
568.863448
571.717004
572.481726
572.749217
576.494063
579.447257
530.994218
535.107430
539.431531
542.186921
544.366298
548.230476
551.398301
552.766762
553.636158
556.461707
558.791095
559.469907
559.826233
562.392643
564.642996
565.355787
565.806697
568.480110
570.904881
571.889433
572.703618
575.746357
578.219605
528.364813
533.161143
537.686831
540.061751
541.620045
546.126618
549.707594
550.923270
551.300594
554.635153
557.140369
557.400832
557.064292
560.265208
562.887027
563.369021
563.248577
566.416632
569.010172
569.568509
569.694267
573.404853
576.362997
524.276347
530.909680
536.063623
537.840640
537.934923
543.953212
548.191232
548.905859
547.894711
552.637211
555.646782
555.204801
553.251505
558.019653
561.288396
561.195069
559.581005
564.134923
567.199172
567.020630
565.530742
570.869132
574.710390
527.655756
532.443105
536.973572
539.383053
541.000540
545.563982
549.209380
550.505225
550.945981
554.280599
556.756421
556.993447
556.632531
559.772399
562.315993
562.723290
562.507401
565.518842
567.918721
568.294344
568.295735
571.962360
574.907921
529.607590
533.691295
538.031870
540.872460
543.174139
547.148259
550.463349
552.014013
553.019166
555.819045
558.083788
558.718184
559.021039
561.449411
563.550157
564.124443
564.388953
566.730548
568.752637
569.340371
569.868114
572.857087
575.352222
527.753041
533.020767
538.046640
540.843560
542.701985
547.229630
550.774803
551.971885
552.354029
555.772668
558.395206
558.793676
558.524572
561.464383
563.746461
563.890716
563.430113
566.285879
568.498749
568.610391
568.371892
572.134225
575.199503
524.868312
532.402096
538.377279
540.788447
541.325915
547.230500
551.278576
551.826813
550.707868
555.606325
558.843831
558.674230
556.933795
561.291683
564.078019
563.518804
561.458504
565.744700
568.452817
567.767769
565.776726
571.337724
575.383218
531.111064
536.467195
541.594860
544.464115
546.347062
550.835270
554.299437
555.414797
555.749761
559.172002
561.813322
562.223266
561.936341
564.804835
566.962053
566.956707
566.357279
569.108801
571.213577
571.210804
570.888962
574.633986
577.699605
536.304703
540.614645
545.198554
548.199677
550.542214
554.417834
557.557724
558.918909
559.797183
562.626429
564.964177
565.636216
565.897215
568.180152
570.029674
570.278092
570.226854
572.383446
574.212213
574.547636
574.858799
577.843629
580.386857
537.727119
542.950275
547.874960
550.522818
552.192469
556.553698
559.891519
560.855298
561.045579
564.485915
567.123646
567.444462
567.028568
569.947162
572.100176
571.971970
571.208283
574.019955
576.162052
576.098418
575.657219
579.396047
582.469630
538.182285
545.380235
550.891347
552.869407
553.009125
558.662479
562.442508
562.726158
561.348845
566.301277
569.514710
569.206038
567.228182
571.698618
574.439737
573.655853
571.268483
575.677732
578.403506
577.592816
575.358604
580.862649
584.830152
547.925000
552.455433
556.641116
558.903796
560.396287
564.395506
567.459967
568.465093
568.794852
572.060309
574.525294
574.949458
574.718039
577.494571
579.502448
579.502040
578.930428
581.589266
583.561282
583.564265
583.177821
586.510853
589.148528
556.687906
559.201988
562.096751
564.461325
566.689528
569.674364
572.170845
573.761787
575.140553
577.412665
579.279820
580.287858
581.123562
582.907124
584.337834
584.973930
585.523030
587.161337
588.537691
589.180525
589.853818
591.755859
593.195498
561.140450
562.814970
565.126084
567.469119
569.863824
572.476243
574.784314
576.620167
578.322509
580.256742
581.936802
583.187449
584.346654
585.792521
587.046070
587.944074
588.842554
590.135631
591.321707
592.220057
593.179816
594.522098
595.474178
569.927599
571.607444
573.757823
575.770029
577.792100
580.154388
582.191532
583.751081
585.298387
587.388923
589.311840
590.797487
592.171344
593.905738
595.375275
596.400010
597.411364
598.958300
600.339347
601.330505
602.343372
603.838518
604.868246
564.121730
566.957234
569.859653
571.782359
573.331796
576.276384
578.635286
579.768505
580.620606
583.353685
585.735732
586.936293
587.721103
590.012171
591.811946
592.425777
592.747226
594.925981
596.723900
597.366578
597.783129
600.138540
601.930770
552.111088
558.269158
562.800981
564.160678
563.837532
568.869268
572.096770
572.051762
570.511368
575.598582
579.164941
579.504490
578.208434
582.571757
585.268194
584.727385
582.649889
587.183944
590.084535
589.671615
587.804359
592.938772
596.546541
535.552929
548.511025
555.223769
555.359143
549.849547
560.331284
565.065278
563.130082
555.411839
566.663370
572.115722
570.936615
564.161122
574.010759
578.245743
575.825319
567.511455
578.304315
583.053803
580.847788
572.747101
584.580419
590.773978
539.179183
546.171967
551.523828
553.284628
553.137252
558.563579
562.007501
561.809514
560.043623
565.353809
569.091331
569.282860
567.776790
572.367566
575.251545
574.604207
572.385897
577.236765
580.439424
580.059602
578.212961
583.843405
587.896788
537.648729
542.926609
547.865990
550.442586
551.952557
556.028126
558.993742
559.547239
559.470307
563.089425
566.072472
566.749419
566.667284
569.838985
572.263012
572.443055
572.044966
575.266696
577.899736
578.369740
578.378016
582.185054
585.239838
528.578017
536.514376
542.697559
545.101855
545.480154
550.967019
554.468364
554.345121
552.623934
557.859022
561.458777
561.441876
559.730807
564.532777
567.694166
567.385091
565.577198
570.367084
573.687354
573.658350
572.237023
577.675582
581.582460
514.013503
529.352553
537.723257
539.068473
534.758065
545.127958
549.940796
548.124740
540.502283
551.628135
556.849041
555.230264
547.845624
558.318098
563.116318
561.351055
554.107568
564.436783
569.326308
567.774968
560.762585
571.994291
577.930654
522.996574
530.921249
537.115872
539.579166
540.067866
545.698767
549.365613
549.406962
547.786650
552.977731
556.458407
556.327644
554.556475
559.381715
562.624905
562.436968
560.742557
565.568365
568.918556
568.952985
567.590957
573.011206
576.881633
526.469251
531.708766
536.678661
539.387128
541.125343
545.502466
548.837010
549.771988
549.941408
553.410652
556.101562
556.497364
556.244524
559.500082
562.148044
562.636273
562.525755
565.757167
568.423230
569.045638
569.216695
572.938605
575.895489
522.328361
529.210191
534.622995
536.615636
536.847717
542.739570
546.789040
547.287424
546.091603
550.960049
554.112594
553.754984
551.840846
556.701753
560.055040
560.037839
558.506658
563.104345
566.242611
566.161796
564.762227
570.076480
573.896268
512.734760
525.494259
532.405022
532.935951
528.014052
539.098260
544.647520
543.735260
537.271142
547.435828
551.984874
549.945966
542.252628
552.842047
557.831570
556.403332
549.653274
559.378194
563.851589
562.122138
555.146947
566.104667
571.921782
521.689509
528.515942
533.873749
535.844030
536.101781
542.075523
546.239722
546.865364
545.763739
550.634305
553.753362
553.368200
551.423157
556.208514
559.469408
559.363237
557.732193
562.194271
565.171691
564.935963
563.426278
568.704375
572.517319
525.315977
530.381450
535.201411
537.838199
539.600011
544.169645
547.779445
549.020778
549.422844
552.844980
555.440724
555.784977
555.484379
558.556375
561.006144
561.315258
561.004314
563.956879
566.292059
566.576491
566.490466
570.178903
573.162558
521.597656
529.035539
534.888012
537.168558
537.595947
543.617734
547.789402
548.421262
547.345780
552.257333
555.489284
555.306198
553.572084
558.000638
560.890966
560.438536
558.472912
562.870755
565.704568
565.166593
563.302971
568.812289
572.808341
512.620142
526.830080
534.626363
535.655277
531.008880
542.161006
547.720437
546.832623
540.448453
550.643701
555.360444
553.720606
546.711879
556.348869
560.610341
558.530222
551.019992
560.793418
565.020175
562.665988
554.714286
566.407526
572.606674
525.043513
532.571534
538.522899
540.869137
541.313023
547.289170
551.377724
551.922587
550.785866
555.683462
558.909492
558.705807
556.928786
561.293649
564.077653
563.486038
561.383538
565.687486
568.418629
567.757895
565.797637
571.305214
575.319936
532.140453
537.459786
542.525235
545.313292
547.109593
551.564126
554.987067
556.024731
556.268486
559.691236
562.301911
562.601899
562.191073
565.154467
567.399536
567.398648
566.761719
569.567646
571.717310
571.709382
571.349117
575.100895
578.182271
531.753830
539.183583
544.985356
547.201648
547.532123
553.253957
557.077554
557.330857
555.885311
560.867005
564.060619
563.588580
561.395716
566.106552
569.082469
568.433741
566.138700
570.559337
573.310010
572.499258
570.281535
575.916695
580.010997
526.134154
540.075173
547.497408
548.277422
543.520799
554.081326
559.105728
557.670595
550.524941
561.108680
565.787435
563.600027
555.367822
566.108882
570.763071
568.550080
560.497057
570.652764
574.899102
572.224485
563.548619
575.654793
581.955588
542.328295
548.968773
553.990191
555.852045
556.050074
561.343247
564.849561
565.159151
563.886933
568.629730
571.618621
571.278819
569.316669
573.830913
576.635741
576.146796
574.092442
578.302747
580.855563
580.145223
578.031703
583.192892
586.803053
553.831686
556.877850
560.052908
562.337475
564.299400
567.542419
570.137440
571.514452
572.523558
575.074489
577.050452
577.823778
578.282037
580.454188
582.134154
582.677666
582.946379
584.928206
586.474036
586.934819
587.255681
589.566940
591.296293
559.098740
560.908837
563.294137
565.626049
567.978637
570.639180
572.941764
574.696190
576.304840
578.274869
579.943831
581.108944
582.189847
583.735864
585.067554
585.972051
586.851497
588.240726
589.470418
590.330080
591.238701
592.685781
593.710556
567.686047
569.578193
571.838400
573.815887
575.747858
578.275289
580.423357
581.956033
583.409301
585.678398
587.708682
589.147910
590.390428
592.213678
593.691813
594.583923
595.418503
597.106198
598.587272
599.537866
600.434200
602.098944
603.251939
560.444962
564.307289
567.600780
569.270376
570.123431
573.839611
576.528376
577.366396
577.435238
581.041785
583.806340
584.747414
584.789847
587.775969
589.788133
589.977257
589.407387
592.435368
594.607000
594.951171
594.548986
597.813044
600.088535
541.195823
553.436892
559.583091
559.603379
554.201422
564.383338
569.006514
567.366682
560.042707
571.008850
576.262704
575.269401
568.783232
578.282465
582.246777
579.927769
571.845015
582.328628
586.900780
584.901782
577.061711
588.351119
594.061096
487.487687
538.313913
550.440990
545.435954
502.705735
550.467492
560.315150
552.348250
502.146421
555.969688
567.533155
561.227241
516.534347
564.247105
573.527979
564.801434
513.099843
567.209161
578.056182
569.761136
517.644719
573.790176
587.233369
527.793356
541.086215
548.177651
548.591172
543.283135
553.942876
558.800058
556.913487
549.224308
560.519897
566.001760
564.805147
558.003618
567.856294
572.083516
569.619377
561.295744
572.201940
577.120066
575.083953
567.145760
579.051188
585.293202
531.728077
539.262063
545.123679
547.296418
547.480167
552.961084
556.437118
556.279272
554.549117
559.839639
563.530456
563.642947
562.050258
566.730730
569.722392
569.215049
567.186102
572.006810
575.284427
575.108170
573.499947
579.033374
583.006764
515.659287
530.983359
539.352383
540.705884
536.379717
546.653767
551.347341
549.428264
541.752270
552.907579
558.198939
556.656859
549.322792
559.780923
564.533571
562.712252
555.409422
565.672461
570.482852
568.836542
561.742140
572.986591
578.946311
457.884957
517.761476
532.878361
529.894463
491.414818
536.035280
545.338325
537.301267
487.363518
540.727464
551.931388
544.737084
497.028063
547.887492
558.403179
551.219914
504.779085
554.289825
564.581236
557.279592
509.716897
561.712473
574.371711
510.087201
525.401007
533.790291
535.213409
530.999245
541.400350
546.234630
544.460117
536.877651
547.970086
553.132045
551.471041
544.077299
554.587068
559.455727
557.792096
550.633117
560.912982
565.731938
564.140098
557.108167
568.321317
574.237767
520.607816
528.079916
533.981956
536.310767
536.735520
542.475378
546.271442
546.480364
545.040907
550.082634
553.427386
553.216355
551.405026
556.275677
559.599437
559.527273
557.939169
562.642817
565.872051
565.842822
564.460946
569.822108
573.658242
511.280840
524.235301
531.356275
532.048800
527.202387
538.206867
543.605561
542.527949
535.952895
546.176937
550.830744
548.883145
541.254545
551.885258
556.898588
555.488074
548.767369
558.557660
563.111572
561.460106
554.540766
565.515155
571.331389
466.543559
515.583917
527.718035
523.198299
481.600806
529.381655
539.977962
533.636932
489.073055
537.317461
547.165307
539.346635
490.643368
542.297723
553.151261
546.645404
502.803876
549.635695
559.241686
551.917542
505.387593
556.138906
568.510861
510.706742
523.563812
530.580266
531.205786
526.359637
537.465228
543.016058
542.107481
535.661002
545.882278
550.494107
548.517415
540.860020
551.400927
556.309702
554.804779
547.988307
557.657354
562.069684
560.278957
553.257184
564.208815
570.024576
519.715436
526.851334
532.460845
534.593771
534.949023
540.960888
545.140257
545.780483
544.708895
549.629382
552.834563
552.576818
550.757471
555.375324
558.456035
558.186471
556.405096
560.856099
563.789944
563.438831
561.779542
567.168703
571.059315
509.757220
523.855181
531.527148
532.460499
527.767469
538.954152
544.575299
543.746231
537.402737
547.613039
552.325928
550.675158
543.671317
553.380370
557.739330
555.767727
548.366326
558.229328
562.562536
560.338062
552.490178
564.163724
570.324489
461.451457
516.151725
529.794728
525.804482
484.469852
532.358753
543.071525
536.904955
492.794039
540.740735
550.740525
543.828567
499.212753
546.454457
555.957465
548.400424
501.945330
550.687824
560.286840
551.818700
500.734744
555.835958
569.178412
513.255095
527.454879
535.226608
536.221216
531.541937
542.678366
548.214548
547.294536
540.878259
551.066232
555.754459
554.057788
546.990787
556.642094
560.904711
558.797264
551.256437
561.042787
565.280483
562.923978
554.963035
566.657420
572.853259
526.516751
534.008953
539.899777
542.190806
542.591426
548.465045
552.444406
552.857179
551.570369
556.507359
559.699150
559.331409
557.325895
561.880971
564.787805
564.192044
562.020007
566.414978
569.191936
568.491363
566.432789
572.023701
576.087272
520.002818
534.156338
541.825030
542.770936
538.130538
548.837732
553.980852
552.582640
545.439464
556.062323
560.766674
558.541073
550.265841
561.054797
565.775340
563.583633
555.546727
565.760407
570.077939
567.440497
558.814865
571.043621
577.459416
474.898935
529.577239
542.939167
538.927875
498.520635
544.738061
554.581888
547.306253
499.553311
550.649570
560.877332
552.501283
500.871225
555.003261
565.824482
557.938861
508.583975
560.083003
569.981698
560.744146
505.975326
564.450567
578.377398
531.046411
544.234563
551.044935
551.685043
547.012775
557.179447
561.938825
560.636309
553.760497
564.032893
568.476317
566.436480
558.496786
568.982566
573.476411
571.497900
563.806896
573.696644
577.756945
575.277221
566.869035
578.491506
584.330410
550.323176
554.473760
558.081806
560.135862
561.410678
565.339202
568.177381
569.194332
569.383046
572.703025
574.962755
575.359683
574.953015
577.984288
580.034330
580.285123
579.770032
582.576924
584.448293
584.549214
583.992437
587.264823
589.511419
557.125593
559.161854
561.663718
563.954969
566.194209
568.963749
571.308278
572.967987
574.422402
576.506605
578.223903
579.291957
580.218839
581.912621
583.336407
584.189168
584.952218
586.496263
587.812629
588.606423
589.383322
591.012347
592.170065
566.660184
568.336286
570.474966
572.519231
574.622123
577.073281
579.194651
580.859525
582.522844
584.686390
586.641934
588.161624
589.551063
591.235943
592.610725
593.559315
594.538903
596.074210
597.462637
598.499067
599.559476
601.052635
602.054430
560.853884
563.700885
566.612575
568.563851
570.180641
573.223756
575.691300
576.946272
577.917000
580.724890
583.149349
584.388103
585.184182
587.415523
589.115071
589.644146
589.923457
592.097498
593.925464
594.633119
595.103478
597.444874
599.202232
548.818561
555.004970
559.562930
560.947474
560.676850
565.824691
569.192176
569.290885
567.876055
573.036044
576.654127
577.044645
575.766116
580.051459
582.631546
581.991668
579.861509
584.403244
587.366642
587.057309
585.268999
590.360968
593.911110
532.253664
545.256147
552.007816
552.168141
546.700937
557.309807
562.191952
560.404458
552.814398
564.126725
569.627471
568.510350
561.769705
571.528032
575.636351
573.112936
564.745731
575.555942
580.385826
578.313000
570.322182
582.078552
588.187748
535.950090
542.987054
548.389782
550.201529
550.116495
555.636631
559.178136
559.080078
557.408503
562.768787
566.540879
566.779570
565.300909
569.833034
572.624271
571.903618
569.650994
574.509763
577.763867
577.476796
575.701639
581.280164
585.266559
534.513295
539.842449
544.857444
547.524848
549.118751
553.240496
556.229582
556.812053
556.778820
560.427769
563.427569
564.131411
564.069592
567.223501
569.607649
569.760231
569.352168
572.565765
575.208092
575.716692
575.755272
579.528262
582.536638
525.517421
533.522861
539.819969
542.361689
542.846678
548.326030
551.775337
551.611551
549.879746
555.125150
558.734032
558.726717
557.026416
561.848049
565.024530
564.734350
562.939214
567.703750
571.000156
570.971446
569.553248
574.960146
578.832360
510.991836
526.414642
534.924802
536.441897
532.261934
542.576740
547.277577
545.369427
537.701576
548.829779
554.058832
552.446670
545.072372
555.590847
560.434305
558.716140
551.505126
561.795066
566.640257
565.072539
558.055918
569.253016
575.155725
519.991772
527.993606
534.315083
536.930199
537.523617
543.108990
546.661461
546.601447
544.938344
550.135476
553.634418
553.537052
551.804248
556.665880
559.931767
559.771928
558.097867
562.895577
566.207835
566.227754
564.863873
570.257183
574.094884
523.451488
528.761398
533.844007
536.677959
538.495362
542.835880
546.067549
546.906589
547.040417
550.539286
553.287385
553.758016
553.568413
556.837693
559.468138
559.944746
559.829710
563.046472
565.697984
566.322873
566.502010
570.205646
573.134194
519.280176
526.232732
531.754211
533.861832
534.163157
540.013060
543.960882
544.361152
543.127175
548.062104
551.327827
551.093380
549.265634
554.111843
557.406285
557.336637
555.776329
560.374313
563.529623
563.478291
562.102338
567.403618
571.200401
509.673070
522.499428
529.506884
530.141888
525.288591
536.322663
541.770932
540.761715
534.258511
544.520551
549.215145
547.329337
539.743994
550.294533
555.197357
553.696055
546.908746
556.651994
561.168815
559.495146
552.564045
563.510235
569.302639
518.685624
525.545278
530.952194
532.979652
533.279977
539.229629
543.335140
543.911989
542.809975
547.759027
550.986702
550.718719
548.856421
553.620522
556.815623
556.658876
555.014642
559.506326
562.536803
562.368521
560.912828
566.188209
569.975650
522.420200
527.473903
532.280887
534.915682
536.689109
541.266906
544.879111
546.134449
546.571639
550.042592
552.691429
553.094360
552.837838
555.907248
558.329383
558.624694
558.330775
561.329615
563.733066
564.101659
564.081197
567.768544
570.724710
518.842302
526.220789
531.999470
534.221256
534.627542
540.687095
544.920054
545.621914
544.607658
549.537786
552.771146
552.591943
550.865248
555.303515
558.201118
557.767887
555.844349
560.308629
563.235816
562.810991
561.033379
566.530567
570.489905
509.997937
524.112214
531.792540
532.724136
528.032049
539.241189
544.894009
544.107865
537.802189
547.989820
552.669228
550.996576
543.971736
553.624845
557.911698
555.870893
548.420867
558.274901
562.611834
560.395598
552.555071
564.219863
570.368703
522.474581
529.919666
535.762930
538.021166
538.430826
544.446318
548.607116
549.236662
548.163604
553.052850
556.235657
555.995550
554.204301
558.576954
561.379385
560.828492
558.791974
563.177307
566.009805
565.471630
563.607654
569.107140
573.083263
529.622537
534.877388
539.859239
542.585562
544.362165
548.832226
552.292768
553.383705
553.669254
557.082411
559.655528
559.927754
559.508552
562.468344
564.717659
564.748265
564.170913
567.050648
569.288126
569.382306
569.101907
572.860282
575.917517
529.310272
536.681363
542.417667
544.596419
544.918646
550.634335
554.466450
554.748004
553.327102
558.291564
561.452606
560.962243
558.764593
563.459111
566.425602
565.795270
563.547068
568.032392
570.863781
570.145513
568.000098
573.643094
577.720316
523.748396
537.628195
544.992725
545.750944
540.997527
551.534848
556.544837
555.121541
547.993702
558.549959
563.193862
560.994239
552.764230
563.478053
568.109419
565.904940
557.891373
568.103240
572.421466
569.834890
561.233421
573.341780
579.622782
539.907027
546.502675
551.475505
553.318954
553.520234
558.792696
562.273098
562.578423
561.314485
566.032831
568.984575
568.630696
566.671515
571.163607
573.942138
573.460528
571.446863
575.704917
578.310343
577.671745
575.625577
580.797033
584.388326
551.327681
554.342444
557.479258
559.751590
561.714490
564.942309
567.513679
568.876269
569.878114
572.408926
574.360552
575.118956
575.566073
577.721824
579.389827
579.939725
580.239818
582.261656
583.851904
584.369526
584.741866
587.071040
588.798780
556.529354
558.334765
560.723700
563.050371
565.385556
568.034413
570.334932
572.076353
573.657353
575.610203
577.277001
578.428820
579.481701
581.014416
582.353055
583.260171
584.145533
585.570345
586.860661
587.770598
588.705016
590.173894
591.222262
565.673333
567.243274
569.331002
571.427894
573.627950
576.066285
578.207438
579.974188
581.761103
583.884887
585.812691
587.385317
588.848804
590.468262
591.804069
592.799838
593.847300
595.291469
596.622935
597.699242
598.825523
600.210627
601.118007
560.526636
562.942227
565.671661
567.764942
569.691951
572.511846
574.920348
576.419326
577.776811
580.288017
582.558864
583.951984
585.052167
586.990325
588.556675
589.277966
589.904957
591.719417
593.363510
594.245977
595.054666
596.989731
598.458864
550.867289
555.214017
559.125169
561.018128
562.126413
565.992058
568.959207
569.800066
570.036378
573.645147
576.636530
577.572339
577.720891
580.597394
582.672507
582.744333
582.282695
585.164685
587.471063
587.829147
587.699580
591.005213
593.605408
540.150946
547.086587
552.242603
553.767285
553.421890
559.011012
562.666762
562.684364
561.084283
566.508121
570.334285
570.645385
569.206652
573.686384
576.423489
575.717057
573.497433
578.188730
581.314230
580.993253
579.202313
584.568725
588.398291
538.426276
543.495427
548.173196
550.500944
551.833559
556.011543
559.115817
559.788230
559.818171
563.556258
566.653071
567.458376
567.457427
570.525374
572.781724
572.809662
572.286284
575.438469
578.015503
578.443064
578.389571
582.110161
585.084698
535.664592
539.978989
544.514310
547.395286
549.541581
553.147669
555.933984
556.916609
557.577507
560.580234
563.234298
564.215922
564.749407
567.305474
569.410337
569.912338
570.163962
572.736184
575.076386
575.953474
576.662349
579.668933
582.133904
529.091962
534.648389
539.956318
542.913981
544.736186
548.874276
551.842420
552.405317
552.340182
555.942378
558.860383
559.425419
559.245705
562.526670
565.095431
565.419922
565.153719
568.411696
571.148845
571.833348
572.041304
575.713373
578.629375
521.532702
529.460082
535.787532
538.450799
539.078790
544.551955
547.983661
547.812857
546.067693
551.287749
554.826005
554.699503
552.876456
557.812452
561.103777
560.888361
559.136215
563.990318
567.400246
567.540237
566.299378
571.576625
575.344377
523.682763
529.230486
534.561103
537.594724
539.519826
543.736097
546.769328
547.399441
547.381743
550.949157
553.785927
554.294394
554.101603
557.397473
560.011444
560.419483
560.240907
563.542391
566.311413
567.049338
567.311340
570.985504
573.879155
524.850333
529.133444
533.732561
536.792914
539.161525
542.918114
545.852410
546.996492
547.755785
550.665892
553.158063
554.005503
554.480050
557.065445
559.289448
559.976988
560.405758
563.043057
565.450326
566.448179
567.274528
570.271155
572.697093
522.130150
527.108286
531.902144
534.565866
536.311194
540.685445
544.013005
544.973059
545.211194
548.742843
551.554635
552.129084
552.016667
555.131048
557.590584
557.932986
557.722436
560.904586
563.557627
564.197952
564.386019
568.050146
570.956380
517.970939
524.807007
530.222008
532.292113
532.624388
538.440407
542.392364
542.812018
541.588881
546.664358
550.093704
550.079260
548.476651
553.029613
556.032730
555.729590
553.979305
558.610140
561.805641
561.780874
560.422771
565.690264
569.463047
521.526969
526.413395
531.085460
533.658036
535.396889
539.874376
543.371218
544.519745
544.897105
548.448923
551.223083
551.762473
551.613475
554.652832
557.023766
557.290722
557.008801
560.095956
562.637435
563.177006
563.298868
566.935983
569.829778
523.761575
527.817875
532.140357
534.985527
537.306936
541.302265
544.637234
546.214761
547.276063
550.183943
552.582488
553.352410
553.743690
556.154208
558.197485
558.731120
559.009285
561.449553
563.636725
564.420345
565.089291
568.050838
570.488045
522.276441
527.371202
532.210389
534.853591
536.630818
541.278905
544.999589
546.378956
546.914456
550.340986
552.946145
553.334093
553.057790
556.030039
558.344161
558.531507
558.151347
561.145593
563.575063
563.966957
563.955999
567.627424
570.579625
519.769132
526.989449
532.652741
534.792968
535.142339
541.263232
545.590372
546.422361
545.543841
550.345493
553.453319
553.173725
551.350045
555.779995
558.652284
558.186149
556.249590
560.703337
563.673611
563.361765
561.735085
567.086532
570.951175
526.031289
531.162216
536.032917
538.687900
540.457423
545.070555
548.740813
550.074151
550.566297
553.935535
556.467203
556.779009
556.431700
559.332285
561.555177
561.640198
561.165788
564.085891
566.430211
566.728358
566.648982
570.311967
573.270757
531.284291
535.436704
539.839556
542.710878
545.003070
548.920435
552.163986
553.654379
554.622222
557.415880
559.676045
560.285910
560.514369
562.790027
564.663782
564.976666
565.032806
567.340629
569.372432
569.940860
570.423799
573.395105
575.885455
532.889036
537.953559
542.732063
545.316441
546.987666
551.318879
554.674055
555.709358
555.964007
559.346260
561.912322
562.202916
561.785428
564.652572
566.781452
566.685432
566.007763
568.951902
571.276895
571.427744
571.154741
574.878454
577.903707
533.540977
540.535393
545.907645
547.869951
548.068738
553.620408
557.355560
557.683532
556.381493
561.227995
564.359288
564.044774
562.105589
566.472977
569.149005
568.372345
566.054872
570.579210
573.475833
572.885883
570.855800
576.302379
580.204858
543.162336
547.575496
551.671889
553.918875
555.427544
559.363790
562.385295
563.395022
563.740047
566.936479
569.341920
569.749485
569.517118
572.228708
574.191475
574.196158
573.681980
576.439690
578.551916
578.725451
578.480521
581.810281
584.418985
551.776731
554.235601
557.082889
559.431780
561.652469
564.600835
567.064660
568.637104
569.996124
572.222112
574.050062
575.034900
575.846334
577.591555
579.000498
579.641165
580.237464
581.959250
583.448400
584.220178
584.993890
586.925165
588.366237
556.148298
557.793545
560.075384
562.403103
564.785449
567.371119
569.648983
571.459013
573.133710
575.029619
576.673960
577.898523
579.034471
580.453615
581.691213
582.596718
583.536848
584.905051
586.191444
587.196843
588.240376
589.622183
590.586125
564.142901
565.888490
568.107243
570.198059
572.338916
574.896203
577.150759
578.917261
580.648250
582.881651
584.900073
586.445209
587.829394
589.519419
590.916064
591.867228
592.815423
594.311802
595.686762
596.704996
597.730833
599.188132
600.180383
558.123759
561.104107
564.118815
566.091490
567.708091
570.912077
573.556593
574.930508
575.971198
578.866849
581.364281
582.634635
583.434166
585.679765
587.411036
587.974607
588.268664
590.379135
592.169822
592.875376
593.344765
595.619734
597.337911
545.599698
552.150973
556.893739
558.222764
557.781564
563.284842
566.944032
567.185522
565.816062
571.119983
574.837573
575.268298
573.997383
578.319674
580.967093
580.448849
578.468471
582.840888
585.713699
585.447954
583.768575
588.680538
592.115673
528.271784
542.174845
549.243173
549.205022
543.063240
554.537383
559.885178
558.240531
550.568105
562.160220
567.802801
566.724058
559.967321
569.798219
574.019834
571.744437
563.856163
574.190047
578.848910
576.906604
569.320503
580.596467
586.481949
532.983601
540.352560
545.912276
547.653500
547.385443
553.237931
557.048058
557.070985
555.420856
560.905568
564.756784
565.006390
563.510688
568.084284
570.953471
570.358245
568.257960
572.967157
576.162690
575.953281
574.309171
579.696292
583.555663
532.386538
537.730939
542.756718
545.410747
546.994161
551.211229
554.306273
554.953089
554.943274
558.640465
561.659939
562.319777
562.193570
565.394335
567.839207
568.031291
567.642814
570.847959
573.529862
574.136418
574.262950
577.915017
580.826782
524.203115
531.917796
538.067462
540.608713
541.173982
546.591222
550.013752
549.842047
548.096570
553.359357
556.934501
556.787435
554.882690
559.861033
563.138235
562.841264
560.986701
565.848962
569.292776
569.488745
568.323456
573.478194
577.177210
510.630513
525.236453
533.427736
534.970302
531.055222
541.069997
545.623367
543.640999
535.897364
547.063553
552.239133
550.365972
542.427369
553.442362
558.474373
556.697263
549.264737
559.825725
564.937285
563.789753
557.499951
567.995376
573.574498
518.972029
526.653991
532.814695
535.436352
536.105922
541.567412
545.020974
544.895582
543.186081
548.415598
551.932044
551.752173
549.842613
554.807260
558.090558
557.837054
556.042528
560.948101
564.438516
564.700910
563.597453
568.758488
572.441933
522.029046
527.241559
532.280764
535.143663
536.999136
541.254468
544.390358
545.147010
545.233638
548.828670
551.721382
552.322430
552.197922
555.336801
557.782979
558.061918
557.794475
561.070646
563.852724
564.617677
564.897541
568.537008
571.409612
517.708280
524.627805
530.163640
532.358969
532.771770
538.456059
542.232982
542.468284
541.100807
546.289340
549.895162
550.095725
548.718748
553.063185
555.873003
555.406516
553.527059
558.285072
561.627694
561.722683
560.445334
565.707332
569.468533
508.109518
520.888675
527.927318
528.728208
524.215827
534.842958
540.013344
538.720796
531.806527
542.643698
547.890291
546.812341
540.568006
549.734655
553.783210
551.656087
544.163225
554.428743
559.273367
557.808570
551.061180
561.905040
567.645525
517.146225
523.955265
529.346482
531.426057
531.813019
537.615767
541.592202
542.048097
540.842338
546.037791
549.595163
549.761769
548.354889
552.624628
555.354014
554.826154
552.889473
557.558116
560.795931
560.795839
559.453901
564.693316
568.447909
521.080850
525.995189
530.681302
533.248755
534.989776
539.549328
543.176112
544.472343
544.966264
548.484864
551.222601
551.750880
551.583269
554.525075
556.787284
556.945382
556.573954
559.648109
562.204710
562.758012
562.882568
566.499769
569.387966
518.001640
524.985616
530.458919
532.477108
532.748264
538.897328
543.282174
544.207381
543.454317
548.199649
551.286376
551.007722
549.174584
553.670054
556.597639
556.187238
554.323192
558.843255
561.943352
561.838791
560.432339
565.641855
569.398971
509.995878
523.181315
530.335339
530.929411
525.918854
537.400285
543.337490
542.984518
537.399711
546.929957
551.233307
549.289622
541.902415
551.850454
556.296266
554.376761
547.121258
556.968748
561.516861
559.849638
553.000466
563.767718
569.500692
521.822859
528.833998
534.325732
536.342706
536.597886
542.719894
547.075273
547.977952
547.193789
551.865873
554.858677
554.486756
552.570594
556.993920
559.837593
559.331468
557.378358
561.840314
564.873778
564.686371
563.213619
568.421909
572.192367
528.729326
533.724102
538.458147
541.018507
542.713557
547.218432
550.803828
552.083548
552.541291
555.888079
558.419415
558.742636
558.386959
561.195540
563.295895
563.238771
562.647715
565.632698
568.068909
568.421297
568.353788
572.009734
574.963824
528.644819
535.643686
541.096727
543.129121
543.409672
549.123756
553.062901
553.578347
552.450345
557.281075
560.461343
560.283957
558.545236
562.667398
565.162142
564.249332
561.850412
566.506147
569.593715
569.193769
567.358735
572.817850
576.752796
523.680020
536.783030
543.752284
544.368564
539.634229
550.112151
555.233485
554.173706
547.751892
557.794806
562.434500
560.902106
554.138506
563.246347
566.986687
564.295565
555.882951
566.458303
571.132100
569.010135
561.109346
572.649385
578.666939
539.165942
545.438348
550.188845
551.928335
552.100776
557.360857
560.927715
561.432383
560.428947
565.032422
568.047609
568.035107
566.534376
570.438764
572.730551
571.937276
569.736450
574.139677
576.975839
576.614556
574.841844
579.848622
583.329941
550.210492
553.111830
556.152030
558.358806
560.284866
563.510615
566.136085
567.590784
568.681327
571.217174
573.233460
574.127118
574.673171
576.630544
578.086512
578.473686
578.691726
580.771382
582.487731
583.152035
583.635988
585.943847
587.644120
555.284652
557.024988
559.332517
561.609720
563.930937
566.576542
568.889240
570.676781
572.318425
574.295229
575.988742
577.201007
578.292899
579.737327
580.943197
581.753836
582.613445
584.071224
585.426087
586.430176
587.449666
588.931457
589.958813
562.660273
564.642842
566.983543
569.028927
571.057985
573.781193
576.138872
577.858596
579.473811
581.875699
583.993251
585.488593
586.753945
588.574252
590.038205
590.912819
591.713292
593.323001
594.743485
595.664142
596.536240
598.134785
599.235898
555.058784
559.169405
562.615926
564.303571
565.141927
569.182557
572.180560
573.238147
573.455309
577.233152
580.112270
581.113574
581.176256
584.174169
586.202476
586.435938
585.916954
588.803599
590.883485
591.231434
590.869643
593.994091
596.169726
534.620021
547.822780
554.332992
554.178174
548.139000
559.302069
564.518449
563.134468
555.820874
567.138872
572.580779
571.657699
565.170465
574.732125
578.789996
576.708611
569.095797
579.055959
583.417925
581.540309
574.104376
584.871661
590.320214
476.811002
532.012398
544.978319
539.263161
492.188160
544.652223
555.706762
547.945515
496.770539
551.944392
563.852056
557.606110
512.734656
560.706728
570.194554
562.122594
513.232947
564.512085
574.829774
566.969603
517.405953
570.867146
583.678008
521.663667
535.862605
543.273083
543.492927
537.535714
549.137547
554.544300
552.873988
545.158122
556.769762
562.396018
561.218153
554.375610
564.300104
568.634530
566.413645
558.564975
568.976742
573.727765
571.864240
564.369153
575.727783
581.682142
527.450769
535.011682
540.885013
543.039263
543.209945
548.892711
552.560367
552.525798
550.855322
556.245836
559.954112
559.983572
558.263566
563.036652
566.104807
565.648523
563.658384
568.431252
571.742524
571.735175
570.334839
575.598372
579.371431
513.159311
527.675616
535.736055
537.132118
533.106247
543.154041
547.776319
545.850577
538.148761
549.362690
554.579828
552.735632
544.802777
555.769686
560.725098
558.858434
551.339151
561.846517
566.906573
565.699153
559.354734
569.833208
575.410252
459.583221
515.467327
529.744039
526.949984
490.189173
533.071759
541.966855
533.771541
483.489177
537.151993
548.243629
540.313571
489.376988
543.344061
554.434678
547.051073
499.281775
550.172783
561.036656
554.802760
511.385875
559.258022
570.989419
508.088011
522.541770
530.596247
532.076012
528.164102
538.225027
542.851412
540.962024
533.299445
544.472973
549.634753
547.771382
539.844985
550.774604
555.706037
553.859438
546.388016
556.933418
562.044293
560.914323
554.645251
565.126353
570.684747
517.573848
524.847025
530.669671
533.071031
533.618064
539.189878
542.805734
542.869649
541.347679
546.576367
550.152083
550.173638
548.527730
553.139828
556.122493
555.700232
553.818234
558.638277
562.059556
562.252098
561.074132
566.277098
569.986621
507.977991
520.858065
528.009198
528.901923
524.431235
534.989906
540.047892
538.638011
531.642884
542.504823
547.794770
546.738334
540.494807
549.668073
553.701755
551.538004
544.016290
554.319811
559.223307
557.817110
551.113330
561.955255
567.685895
463.414803
512.216562
524.407670
520.366329
480.866167
526.450668
536.351523
529.276021
482.207595
533.252703
544.341247
538.616581
497.647076
541.513729
550.192374
542.260181
494.922265
544.926004
555.361336
548.465922
502.735371
552.814388
565.025506
507.464224
520.212596
527.198408
527.952686
523.433789
534.122462
539.395047
538.226134
531.416757
542.264040
547.494920
546.414525
540.161422
549.261756
553.223852
551.017488
543.459943
553.679692
558.482217
556.984547
550.217558
561.043181
566.770041
516.839148
523.698239
529.085111
531.101195
531.416359
537.391146
541.581688
542.294188
541.345029
546.343173
549.695085
549.673641
548.074793
552.437349
555.229736
554.729788
552.812972
557.409819
560.594328
560.567434
559.213814
564.427781
568.167894
508.097965
521.196404
528.268121
528.815865
523.784186
535.233469
541.141175
540.767609
535.187054
544.783955
549.176955
547.326174
540.013111
549.975010
554.424870
552.521947
545.297972
555.196908
559.818674
558.244424
551.469977
562.217219
567.918058
463.838989
514.310787
526.705029
521.970864
479.090363
528.444210
539.797430
534.730394
494.630890
538.691185
547.688639
540.119760
493.554572
542.658345
552.616326
545.370821
499.842165
548.008782
557.949647
550.908212
505.371905
555.094812
567.229662
511.943848
525.072602
532.159823
532.700444
527.648556
539.072952
544.958191
544.573182
538.970642
548.480838
552.765111
550.810461
543.408808
553.304678
557.678250
555.685301
548.377970
558.243292
562.819974
561.174107
554.334161
565.095682
570.817763
524.483558
531.463480
536.905417
538.903662
539.160642
545.091991
549.265342
550.005936
549.078712
553.837864
556.930297
556.667135
554.848938
559.106399
561.754061
561.031573
558.863344
563.460484
566.579875
566.353311
564.752682
570.093139
573.939030
518.637198
531.874359
538.994649
539.689236
535.016786
545.670847
550.974229
550.027442
543.676059
553.764316
558.437735
556.897644
550.122572
559.251532
563.022659
560.329363
551.929363
562.593310
567.395462
565.386176
557.593829
569.220045
575.312471
476.769814
527.874738
540.277957
536.036057
496.025720
541.765826
551.764727
545.419677
501.513345
549.076425
559.027232
552.541367
509.746840
554.835709
563.347251
554.422481
503.154936
556.562045
567.268311
559.176086
508.154502
563.126213
576.270024
529.540635
541.891193
548.241510
548.698016
544.025242
554.117677
558.987816
558.072139
551.938253
561.704175
566.169744
564.856682
558.429315
567.226363
570.730252
568.202087
560.100032
570.398736
574.888501
572.966169
565.337038
576.393969
581.951609
547.812762
551.722229
555.126986
557.064636
558.291623
562.201689
565.099019
566.259584
566.627056
569.910423
572.244625
572.880571
572.729641
575.365317
577.045219
577.043603
576.413230
579.350875
581.442021
581.812867
581.496846
584.705626
586.885218
554.303583
556.239482
558.630112
560.840304
563.034636
565.790504
568.163066
569.888251
571.414299
573.525359
575.298726
576.462117
577.438750
578.987128
580.227314
580.939455
581.655094
583.272257
584.733923
585.699013
586.608559
588.262415
589.411682
562.565493
564.300155
566.494896
568.595277
570.783902
573.386498
575.673239
577.489991
579.285412
581.551005
583.571385
585.133325
586.543286
588.241277
589.628571
590.578662
591.523225
592.973718
594.273691
595.235569
596.233738
597.660162
598.619401
556.563663
559.545874
562.554267
564.534636
566.189299
569.446186
572.141318
573.575151
574.678827
577.605872
580.104455
581.379492
582.191712
584.449052
586.188220
586.763339
587.053900
589.110533
590.821621
591.462677
591.892380
594.133930
595.823622
544.050065
550.613537
555.360587
556.692671
556.276865
561.847517
565.584862
565.901176
564.592319
569.926960
573.645743
574.066906
572.792613
577.132469
579.807928
579.321319
577.345985
581.647433
584.424822
584.080455
582.347850
587.223199
590.635750
526.766354
540.684386
547.753230
547.707719
541.581597
553.137789
558.582988
557.027245
549.421224
561.042906
566.678837
565.576610
558.802691
568.650618
572.904044
570.669913
562.797078
573.040789
577.588071
575.558447
567.914578
579.152463
585.015737
531.613269
538.975222
544.513189
546.240147
545.994366
551.923890
555.831357
555.952062
554.378843
559.888236
563.717878
563.934036
562.416688
566.982547
569.847996
569.261297
567.152228
571.783949
574.882415
574.597334
572.904045
578.255817
582.091352
531.210529
536.515422
541.487297
544.112802
545.716996
550.006860
553.204436
553.963906
554.042746
557.753223
560.730212
561.340102
561.181135
564.342229
566.734799
566.889575
566.461888
569.603235
572.213291
572.764666
572.854734
576.477225
579.367240
523.242953
530.877835
536.937120
539.426104
539.999349
545.489315
549.029515
548.996394
547.357500
552.614483
556.126748
555.912096
553.949669
558.861361
562.051650
561.670547
559.741745
564.549284
567.946110
568.105681
566.914015
572.044814
575.726791
509.835913
524.327312
532.398489
533.870049
529.951690
540.037455
544.714171
542.887254
535.270731
546.410590
551.504072
549.551563
541.543070
552.477651
557.398998
555.508874
547.979586
558.491897
563.568660
562.395088
556.086902
566.562092
572.125468
518.180925
525.771649
531.825452
534.382357
535.049439
540.566628
544.117265
544.116387
542.512903
547.738509
551.192374
550.951996
548.992120
553.871572
557.030736
556.663364
554.777510
559.622803
563.064843
563.294856
562.174409
567.318959
570.985240
521.200601
526.349330
531.307256
534.117011
535.967463
540.259937
543.461733
544.305792
544.474926
548.090770
550.961890
551.540544
551.385166
554.443066
556.770032
556.935932
556.576967
559.781093
562.499260
563.217336
563.473150
567.100908
569.959804
516.864428
523.732475
529.202269
531.349999
531.750108
537.456390
541.278473
541.576423
540.272807
545.497348
549.119807
549.333556
547.946452
552.215217
554.913530
554.336629
552.364142
557.047195
560.320793
560.355868
559.040612
564.300845
568.063303
507.271378
519.999740
526.974909
527.727394
523.195293
533.832343
539.029819
537.781669
530.921578
541.800172
547.082327
546.043709
539.814680
548.912910
552.859148
550.633150
543.057836
553.257524
558.036962
556.509495
549.718323
560.571584
566.321017
516.306900
523.071489
528.401852
530.433110
530.799050
536.598490
540.580753
541.062785
539.903282
545.139861
548.733479
548.944393
547.562139
551.791002
554.446655
553.850499
551.861282
556.483427
559.673724
559.635574
558.273949
563.513441
567.261921
520.261876
525.132697
529.757756
532.275940
533.992631
538.537485
542.155238
543.462599
543.989753
547.546580
550.321508
550.892370
550.753284
553.680283
555.904419
556.032384
555.643523
558.697999
561.239009
561.793039
561.925181
565.531364
568.399922
517.232495
524.164481
529.571399
531.537013
531.776727
537.900995
542.267550
543.190392
542.455202
547.237410
550.366704
550.132399
548.332086
552.830928
555.751707
555.346907
553.498953
558.024415
561.143632
561.083131
559.714622
564.898932
568.621529
509.279348
522.400191
529.477680
530.013429
524.967549
536.416813
542.327543
541.963015
536.387227
545.954837
550.303132
548.407347
541.060370
551.021052
555.476777
553.587820
546.377540
556.248321
560.841027
559.254290
552.475382
563.203026
568.886283
521.111315
528.064011
533.477859
535.431878
535.650003
541.740492
546.068368
546.962154
546.191976
550.895949
553.925789
553.598714
551.724617
556.164641
559.018724
558.545466
556.644950
561.151076
564.244987
564.145855
562.743335
567.931146
571.659664
528.025026
532.964512
537.620242
540.113159
541.766679
546.243602
549.808207
551.085167
551.560582
554.935999
557.500640
557.867213
557.552183
560.373007
562.475637
562.442897
561.902195
564.944990
567.455882
567.904524
567.910322
571.557691
574.476574
527.967782
534.904394
540.273146
542.231001
542.462351
548.153258
552.081701
552.599911
551.489509
556.348826
559.566056
559.435703
557.736715
561.860084
564.346030
563.446206
561.090570
565.812165
568.992231
568.707609
566.960169
572.404771
576.300129
523.021154
536.052067
542.929211
543.465842
538.679506
549.139108
554.253833
553.199313
546.796189
556.866937
561.542335
560.059515
553.339635
562.436430
566.154236
563.466700
555.094160
565.737188
570.510292
568.519739
560.727015
572.238136
578.204910
538.455468
544.668050
549.333431
551.003245
551.137608
556.378087
559.929451
560.436914
559.456158
564.081291
567.115759
567.140375
565.678515
569.575208
571.838728
571.046010
568.888267
573.352119
576.266929
576.015525
574.335263
579.333986
582.775614
549.412763
552.267245
555.236490
557.391623
559.291175
562.497337
565.104385
566.558204
567.665748
570.216183
572.243199
573.160176
573.732263
575.686280
577.122112
577.509466
577.760987
579.891489
581.673813
582.422384
582.973528
585.290913
586.976737
554.420863
556.142925
558.426855
560.666180
562.945835
565.572743
567.888039
569.675230
571.310790
573.298249
575.017750
576.244622
577.334701
578.778426
579.992446
580.808911
581.678102
583.180123
584.610564
585.680277
586.734266
588.232675
589.274766
562.575054
564.162922
566.274008
568.398363
570.653907
573.187300
575.439903
577.316286
579.194437
581.377440
583.333932
584.914571
586.374702
588.003886
589.358688
590.357247
591.365242
592.719190
593.945434
594.921212
595.962914
597.295147
598.182639
557.398740
559.842709
562.597428
564.710385
566.684482
569.620987
572.168749
573.795445
575.251542
577.821162
580.110168
581.493703
582.581163
584.542913
586.153938
586.914001
587.529801
589.227537
590.728363
591.485934
592.199259
594.075077
595.519550
547.700342
552.101833
556.041545
557.927602
559.052150
563.082869
566.242723
567.244588
567.591917
571.259099
574.252973
575.148551
575.258296
578.187021
580.354954
580.535382
580.127539
582.824542
584.915484
585.107525
584.864828
588.102159
590.671352
537.017061
544.038496
549.217767
550.696325
550.310895
556.133459
560.039002
560.252801
558.777787
564.259013
568.067929
568.300389
566.774760
571.332732
574.192303
573.651104
571.573880
575.975833
578.817833
578.301682
576.386358
581.680208
585.476702
535.626452
540.704349
545.354663
547.635715
548.972452
553.336202
556.680351
557.569226
557.742700
561.523807
564.581585
565.296692
565.213414
568.284048
570.574810
570.661999
570.156958
573.111550
575.474312
575.740661
575.577260
579.230628
582.174999
533.332387
537.554284
541.979080
544.786501
546.947699
550.714371
553.745307
554.984801
555.825341
558.834102
561.401131
562.261089
562.692412
565.173308
567.198342
567.632204
567.796687
570.236680
572.444758
573.213898
573.840892
576.791064
579.229593
527.308332
532.628261
537.707974
540.531206
542.345258
546.646770
549.895025
550.796726
550.999879
554.523484
557.268477
557.663167
557.330320
560.484006
562.890143
563.029639
562.583778
565.755900
568.428915
569.054496
569.210831
572.835265
575.725812
520.231206
527.758953
533.754982
536.229210
536.813908
542.460951
546.203077
546.451515
545.103855
550.115935
553.396768
553.054807
551.030970
555.828589
558.910196
558.432665
556.418567
561.235875
564.627264
564.737596
563.466412
568.699249
572.443005
522.242078
527.528900
532.602292
535.478750
537.372686
541.717537
544.995766
545.941270
546.181834
549.676422
552.357745
552.710977
552.372189
555.499418
557.877006
558.033473
557.628593
560.835827
563.547514
564.233300
564.452505
568.096688
570.977238
523.234748
527.361329
531.783682
534.726569
537.069206
540.908904
544.007515
545.356633
546.282784
549.215247
551.670125
552.464246
552.854801
555.267558
557.256311
557.701913
557.921282
560.423613
562.726158
563.629827
564.387840
567.373622
569.803895
520.460009
525.310252
529.958391
532.517989
534.226497
538.652519
542.088793
543.186200
543.550819
547.148475
550.006598
550.625622
550.507281
553.439180
555.655771
555.758337
555.342070
558.379315
560.900456
561.400739
561.476008
565.170723
568.117268
516.332435
523.024232
528.292271
530.254090
530.530288
536.379781
540.405082
540.923545
539.810231
544.962696
548.483764
548.588837
547.072475
551.417970
554.174668
553.645789
551.702759
556.211080
559.277237
559.085813
557.560940
562.923395
566.771135
519.848212
524.627042
529.173396
531.648217
533.333607
537.812208
541.341365
542.548275
543.005720
546.639656
549.511825
550.161399
550.072876
552.998307
555.206579
555.320560
554.912239
557.908497
560.364569
560.811545
560.855354
564.523189
567.445887
522.111316
526.068324
530.269770
533.020331
535.286218
539.255188
542.586907
544.186347
545.297340
548.284993
550.779636
551.645072
552.089356
554.457796
556.426715
556.897972
557.132411
559.530225
561.699338
562.493104
563.173437
566.108137
568.517542
520.757199
525.716301
530.410279
532.949598
534.664505
539.260197
542.946555
544.311888
544.863786
548.375592
551.086130
551.575069
551.368097
554.337235
556.641730
556.854097
556.522404
559.511570
561.988549
562.507976
562.619457
566.188035
569.040716
518.417323
525.438641
530.920856
532.944591
533.230285
539.275947
543.546021
544.336243
543.440692
548.344664
551.571406
551.407078
549.679167
554.115729
557.013076
556.637888
554.840743
559.296341
562.362158
562.287243
560.924905
566.065078
569.759834
524.634316
529.616816
534.322797
536.854821
538.546831
543.095318
546.718679
548.024876
548.520802
551.965597
554.596342
555.009930
554.744680
557.669479
559.924190
560.089503
559.730588
562.722982
565.205698
565.725843
565.833257
569.394912
572.237846
529.879892
533.904214
538.146701
540.883283
543.084020
546.950726
550.167710
551.651039
552.638401
555.494068
557.841534
558.548723
558.853701
561.143915
563.028663
563.391604
563.540456
565.961756
568.167184
568.961134
569.611401
572.529816
574.933185
531.572611
536.477486
541.067731
543.490426
545.048131
549.346379
552.697518
553.740827
554.021873
557.466296
560.125032
560.530026
560.206073
563.050461
565.150352
565.072820
564.473348
567.553303
570.094277
570.531621
570.490978
574.118529
577.022730
532.332094
539.110662
544.262781
546.040689
546.102319
551.645399
555.393806
555.737077
554.461295
559.371887
562.600732
562.421628
560.613773
564.902509
567.507816
566.725378
564.476912
569.143355
572.283667
572.051969
570.375029
575.614901
579.338866
541.815231
546.084536
550.009796
552.109013
553.515552
557.426274
560.447328
561.468803
561.839732
565.084196
567.559288
568.060052
567.905585
570.577680
572.487329
572.486140
572.034197
574.917293
577.229918
577.671531
577.647982
580.898393
583.406753
550.283933
552.657125
555.386460
557.629609
559.778278
562.692816
565.142712
566.720437
568.100865
570.357383
572.223600
573.258990
574.112516
575.843260
577.221253
577.864444
578.515016
580.339105
581.979100
582.932474
583.839173
585.768015
587.175807
554.575592
556.165536
558.364894
560.610174
562.929178
565.479156
567.742297
569.552430
571.238441
573.154737
574.826396
576.080782
577.236170
578.650358
579.877978
580.793673
581.778739
583.233411
584.642983
585.782567
586.922770
588.327349
589.283510
561.984586
563.707504
565.910586
567.998658
570.161616
572.760363
575.072544
576.903048
578.681883
580.925334
582.924239
584.430393
585.776074
587.462379
588.873690
589.828071
590.741772
592.144076
593.404889
594.312788
595.250448
596.679474
597.676703
556.078646
558.995650
561.964333
563.931768
565.581961
568.824571
571.533663
572.986975
574.089267
576.977368
579.425416
580.622083
581.358327
583.626511
585.410786
586.025824
586.324097
588.292703
589.903843
590.437785
590.774867
593.041326
594.779034
543.854667
550.212929
554.839499
556.158177
555.792708
561.302115
565.030698
565.390954
564.134004
569.378354
572.985194
573.264730
571.843180
576.269487
579.055493
578.695430
576.841532
580.924475
583.478057
582.908552
580.959432
585.960367
589.473024
527.063549
540.475282
547.321282
547.278425
541.345363
552.707873
558.125147
556.669659
549.249869
560.657571
566.108925
564.772557
557.646563
567.767701
572.216003
570.221564
562.759608
572.461390
576.626763
574.214713
566.036827
577.695002
583.761617
531.550422
538.675994
544.055271
545.736673
545.534344
551.448699
555.428273
555.685620
554.230251
559.641525
563.335553
563.390361
561.701013
566.306456
569.224964
568.706041
566.668252
571.051102
573.898978
573.355631
571.419234
576.904458
580.854059
531.025865
536.169186
540.986749
543.506289
545.077690
549.474564
552.877897
553.898924
554.184130
557.779043
560.603662
561.092821
560.825702
563.887733
566.187136
566.247370
565.719331
568.721586
571.170379
571.527726
571.451757
575.144052
578.119644
523.224014
530.596044
536.410081
538.681967
539.100078
544.873560
548.820596
549.324537
548.249856
553.107614
556.296660
555.950436
553.931429
558.613696
561.571265
560.957533
558.796333
563.531308
566.798041
566.714571
565.241583
570.568893
574.401493
510.229268
524.177673
531.872851
532.976766
528.584580
539.304701
544.618740
543.706769
537.549596
547.434472
551.906276
549.799567
541.860177
552.386373
556.967084
554.734813
546.774089
557.369623
562.338290
560.786515
553.783017
564.869122
570.725041
518.208327
525.535191
531.333374
533.650141
534.144126
539.967011
543.962684
544.532483
543.506786
548.325962
551.443814
551.047940
549.010405
553.667010
556.605846
556.008554
553.882949
558.645197
561.944472
561.912485
560.492919
565.836838
569.664265
521.072864
526.064664
530.837256
533.473001
535.230188
539.708215
543.216061
544.408733
544.838725
548.306218
550.966706
551.354566
551.036803
554.032970
556.306199
556.394472
555.930084
558.974833
561.496713
561.973017
562.020163
565.736539
568.705294
516.794141
523.472328
528.735044
530.666160
530.887520
536.834071
540.962160
541.585070
540.557160
545.564276
548.907385
548.799316
547.070836
551.530054
554.395035
553.928945
552.025291
556.432839
559.393276
559.068339
557.395639
562.872593
566.808268
507.405373
519.796127
526.506003
526.939657
521.930433
533.082611
538.672516
537.835923
531.549641
541.871523
546.728548
545.172832
538.117441
547.948034
552.318532
550.404114
543.230489
552.868051
557.186504
555.104268
547.475499
559.014316
565.091478
516.151100
522.777651
527.968175
529.838398
530.037770
536.009984
540.183701
540.856068
539.875495
544.935215
548.334134
548.295262
546.629332
551.101979
553.985788
553.565420
551.699740
556.073405
558.977769
558.614530
556.920165
562.362506
566.269005
519.873433
524.738245
529.351705
531.849047
533.539621
538.082708
541.698745
542.980734
543.474081
547.069980
549.883536
550.454497
550.299796
553.269691
555.562183
555.763878
555.412081
558.336485
560.718913
561.120721
561.134874
564.762035
567.671497
516.607060
523.664501
529.180628
531.251816
531.588000
537.554730
541.726944
542.380328
541.338864
546.440416
549.865930
549.867538
548.278721
552.671479
555.547074
555.194590
553.433678
557.809341
560.803893
560.684516
559.307058
564.428620
568.123563
508.357095
521.803209
529.099208
529.863331
525.153461
536.179011
541.713716
540.799146
534.298032
544.801858
549.733731
548.294289
541.533452
551.072823
555.382373
553.590632
546.678806
556.221205
560.663644
559.080676
552.425609
562.973367
568.576043
520.433883
527.537141
533.090076
535.169462
535.483445
541.391061
545.479130
546.042244
544.919532
549.965683
553.333393
553.272168
551.630615
555.998716
558.846418
558.459694
556.681325
561.089850
564.129137
564.047440
562.688698
567.795101
571.469807
527.478666
532.488116
537.207670
539.729545
541.366420
545.774713
549.211241
550.287420
550.581821
554.096571
556.819482
557.255269
556.963867
559.912838
562.168440
562.280385
561.850770
564.882224
567.398527
567.902717
567.965852
571.533714
574.389201
527.420758
534.427040
539.819954
541.722665
541.833476
547.549864
551.407727
551.704590
550.309575
555.375696
558.698352
558.430319
556.457937
561.017965
563.889715
563.273366
561.138557
565.826461
569.027604
568.887261
567.341845
572.571929
576.322755
522.377210
535.555716
542.450912
542.847979
537.730235
548.414548
553.509377
552.114458
544.995685
555.676455
560.511681
558.640060
550.929608
561.188028
565.591714
563.349558
555.437347
565.862727
570.633401
568.920358
561.728868
572.627697
578.314836
537.998998
544.263685
548.931963
550.521912
550.518727
555.801276
559.320135
559.646727
558.398993
563.196403
566.286064
566.122807
564.352566
568.688200
571.350940
570.845955
568.906747
573.351752
576.306945
576.203621
574.719607
579.511477
582.823298
549.093804
551.963462
554.928507
557.038628
558.878466
562.069384
564.640125
566.012884
567.031725
569.607030
571.631375
572.479295
572.992974
575.103255
576.720035
577.265254
577.633388
579.801038
581.624885
582.440663
583.047026
585.307712
586.948506
554.169726
555.878808
558.126393
560.330355
562.585680
565.186373
567.454681
569.194516
570.801323
572.779995
574.471283
575.668619
576.765756
578.283308
579.585570
580.501524
581.461962
583.007210
584.459819
585.570204
586.663447
588.144510
589.151695
561.302977
563.231720
565.523723
567.537228
569.558430
572.276760
574.643536
576.384605
578.009053
580.374791
582.425811
583.838064
585.026782
586.818781
588.275964
589.144333
589.921256
591.448545
592.774886
593.610975
594.419020
596.023884
597.151419
553.932126
557.896625
561.239239
562.897691
563.760063
567.769578
570.769927
571.866612
572.119849
575.824919
578.591675
579.456536
579.390223
582.408593
584.484129
584.777554
584.304978
587.023558
588.918754
589.090828
588.578686
591.767451
594.004936
534.218449
546.879634
553.134555
552.971681
547.131332
558.092879
563.272319
561.988873
554.863856
565.946298
571.161135
569.955624
563.078482
572.908607
577.167462
575.338546
568.143779
577.525775
581.459589
579.162195
571.168194
582.359518
588.014464
478.756253
531.583006
543.981972
538.363918
492.553297
543.766564
554.669958
547.171955
497.075592
551.139338
562.608763
555.790203
509.097299
558.734292
568.707904
561.282244
514.988448
563.451397
572.865802
564.113015
511.783788
567.834819
581.214607
521.536098
535.134968
542.217766
542.371890
536.601611
548.082386
553.587967
552.177414
544.773716
556.130484
561.479752
559.982787
552.712983
562.822746
567.253159
565.184654
557.670399
567.452082
571.725999
569.385698
561.286360
573.083294
579.263845
526.970806
534.201480
539.774787
541.734062
541.846706
547.728650
551.749009
552.190472
550.966841
556.088131
559.489172
559.296966
557.397393
561.986897
564.859350
564.231970
562.085928
566.614338
569.646014
569.306845
567.590740
573.023139
576.939526
513.181005
527.050619
534.619568
535.573968
531.065986
541.819914
547.208248
546.361661
540.251721
550.172554
554.678629
552.604873
544.674382
555.133169
559.628704
557.318059
549.282802
559.781759
564.637875
562.959073
555.850736
566.956786
572.847094
461.758740
515.254720
528.650871
524.943178
485.409708
531.342322
541.649112
535.744259
493.427909
539.493682
548.828541
540.663496
490.640788
543.092218
553.436189
545.301584
495.724619
547.815997
558.589464
551.398583
504.177693
555.716241
568.262454
508.233998
522.037258
529.576773
530.573223
526.146423
536.947124
542.390428
541.627053
535.585361
545.453973
549.877560
547.750619
539.803367
550.236650
554.716831
552.426830
544.427987
554.941270
559.813916
558.174304
551.113113
562.226228
568.106816
517.276719
524.234686
529.706994
531.785148
532.130095
538.053864
542.185632
542.864266
541.895216
546.788990
549.967569
549.662370
547.730203
552.239656
555.088894
554.506578
552.443658
556.972625
560.039737
559.802397
558.218602
563.634024
567.525642
507.880078
520.317271
527.069526
527.531892
522.542073
533.712468
539.329393
538.530196
532.263692
542.517950
547.269755
545.590610
538.424717
548.245256
552.601704
550.643918
543.419406
553.039409
557.343578
555.239585
547.593716
559.145988
565.238309
464.501599
511.867770
523.459723
518.618059
476.414092
524.757229
535.575257
529.492996
485.578419
533.519064
543.575308
536.561017
491.059236
539.278840
549.049862
541.877586
497.016333
544.235881
553.608493
545.361848
495.174594
549.459785
562.598639
507.209679
519.608525
526.310671
526.730711
521.723227
532.908508
538.542825
537.755757
531.507253
541.822230
546.651411
545.069055
537.996387
547.835683
552.224694
550.339507
543.183218
552.767497
557.016184
554.883796
547.227386
558.737258
564.792924
516.042026
522.883707
528.236024
530.208472
530.482889
536.459555
540.637792
541.306429
540.300635
545.384882
548.794854
548.771425
547.138432
551.565899
554.440339
554.051053
552.227809
556.563861
559.463131
559.177174
557.612447
562.888008
566.688239
506.750063
520.167649
527.445392
528.210560
523.511772
534.539625
540.072240
539.152885
532.654244
543.203528
548.187143
546.793353
540.061926
549.598739
553.896990
552.095258
545.165523
554.661372
559.042095
557.393799
550.690762
561.255980
566.879952
461.097661
513.017804
525.908560
521.756330
480.907444
528.099193
538.590143
532.118785
486.747562
536.110386
546.576015
540.080059
496.565653
542.880276
552.325656
545.373025
501.667863
547.963015
557.495936
550.543277
505.901877
554.644589
566.543858
510.512908
524.003139
531.342152
532.131636
527.417596
538.381052
543.816037
542.787087
536.190589
546.695923
551.635029
550.184721
543.403189
552.934854
557.221621
555.393090
548.448332
558.000474
562.449278
560.859703
554.190172
564.731700
570.326312
523.410397
530.519731
536.059477
538.101850
538.344714
544.166127
548.124179
548.520404
547.233682
552.304239
555.668574
555.510694
553.708016
558.192919
561.076559
560.594572
558.649664
563.193699
566.306059
566.192060
564.742595
569.907747
573.617907
517.530704
530.938914
538.096113
538.661218
533.653270
544.493904
549.705842
548.328677
541.196727
551.955632
556.861767
554.983722
547.254227
557.599410
562.112446
559.930978
552.052789
562.500612
567.302410
565.604860
558.449867
569.424122
575.191953
475.014221
526.855725
539.318160
534.682026
492.870287
540.237515
550.322107
543.074840
495.178447
546.573970
557.086523
549.425968
500.521986
552.002838
562.221057
554.260867
505.111852
556.803020
567.357082
560.040625
512.577008
563.976993
576.313026
528.571031
541.054547
547.390624
547.670432
542.637406
552.940883
557.767438
556.482250
549.607634
559.983815
564.590980
562.859741
555.430092
565.450257
569.707479
567.695505
560.119476
570.225316
574.731783
573.125741
566.134126
576.552304
581.797283
547.073274
550.993923
554.360616
556.212440
557.334956
561.233885
564.063211
565.079151
565.277550
568.640358
570.976025
571.487844
571.192439
574.129923
576.102457
576.351734
575.927851
578.902730
581.046397
581.541729
581.362832
584.443873
586.524508
553.624757
555.549445
557.903517
560.055655
562.188116
564.901375
567.216999
568.865461
570.322198
572.425634
574.179701
575.297211
576.257968
577.925267
579.321057
580.184827
581.020056
582.700701
584.218363
585.250374
586.206341
587.827825
588.940655
561.799773
563.480467
565.615842
567.660081
569.812684
572.381181
574.639793
576.438299
578.207055
580.404362
582.324526
583.777302
585.085430
586.704709
588.023680
588.921821
589.841043
591.262988
592.545087
593.513352
594.524016
595.984920
596.975418
555.984323
558.853392
561.760040
563.687823
565.324442
568.536237
571.200644
572.629468
573.721093
576.559001
578.924916
580.053328
580.731947
582.926301
584.621393
585.171532
585.456204
587.448596
589.098327
589.694186
590.094772
592.390997
594.128407
543.893633
550.179154
554.730602
556.010391
555.631865
561.107628
564.803624
565.152022
563.884207
569.071751
572.593160
572.787109
571.284071
575.625083
578.314695
577.866984
575.969011
580.084099
582.699399
582.199153
580.308379
585.335557
588.852372
527.213305
540.522494
547.271911
547.185649
541.247100
552.575244
557.970992
556.523733
549.110998
560.460292
565.820887
564.390271
557.170565
567.195091
571.529756
569.420757
561.885121
571.622142
575.855001
573.512319
565.390019
577.068466
583.136661
531.683016
538.718000
543.996878
545.621509
545.408074
551.314113
555.303534
555.598677
554.173820
559.546764
563.159954
563.130123
561.354435
565.850408
568.637094
567.997257
565.884318
570.266794
573.143713
572.642042
570.744788
576.245980
580.194362
531.130942
536.189294
540.899020
543.344435
544.897350
549.319503
552.783204
553.889880
554.239746
557.815448
560.573750
560.993900
560.654025
563.590449
565.735764
565.668272
565.055924
568.016660
570.446347
570.803749
570.739408
574.442074
577.417765
523.353247
530.626097
536.313208
538.487441
538.873996
544.706200
548.771118
549.420605
548.455073
553.297697
556.428322
556.035544
553.960280
558.492815
561.271015
560.510595
558.244196
562.902479
566.109975
565.984140
564.489877
569.824545
573.664725
510.411062
524.240679
531.789365
532.776902
528.341469
539.141951
544.606999
543.880901
537.871369
547.729831
552.138891
550.001252
542.028339
552.383220
556.764876
554.375878
546.299803
556.796458
561.676198
560.050867
553.001697
564.094933
569.961659
518.390448
525.617013
531.282866
533.496589
533.959110
539.844361
543.962134
544.685031
543.778433
548.589106
551.651758
551.214009
549.131975
553.648552
556.414015
555.679345
553.448398
558.108289
561.305293
561.192445
559.728816
565.068399
568.894649
521.273362
526.182141
530.844710
533.397644
535.130818
539.644289
543.229425
544.524078
545.032812
548.494236
551.102912
551.439010
551.064513
553.956596
556.101559
556.079152
555.523679
558.471664
560.889896
561.283012
561.285925
564.992955
567.955583
517.044514
523.641433
528.807517
530.672349
530.872835
536.833217
541.005406
541.692320
540.710944
545.698484
548.984755
548.814198
547.021067
551.403895
554.181380
553.632128
551.650155
555.968993
558.830915
558.417227
556.689230
562.162261
566.102885
507.675911
519.984774
526.610792
526.995763
521.974797
533.128105
538.738471
537.942453
531.686968
541.973746
546.765269
545.142195
538.023363
547.796594
552.103340
550.126005
542.889081
552.446801
556.670616
554.497009
546.806318
558.350749
564.439452
516.307018
522.893588
528.042758
529.894621
530.098888
536.072934
540.250346
540.942213
539.978284
545.006825
548.347638
548.255176
546.542545
550.964630
553.788765
553.313867
551.398212
555.704740
558.526279
558.090536
556.354303
561.792964
565.697294
519.851713
524.731395
529.364069
531.886905
533.606098
538.157683
541.771227
543.060171
543.560662
547.133308
549.906653
550.444992
550.260403
553.182311
555.415345
555.565325
555.169623
558.039206
560.358440
560.710322
560.697407
564.312341
567.211510
516.402345
523.532575
529.133855
531.278301
531.666674
537.648064
541.818095
542.473621
541.434592
546.518048
549.921234
549.911441
548.308672
552.652920
555.468875
555.066539
553.264491
557.593977
560.542235
560.389508
558.992717
564.095613
567.776360
508.034442
521.595164
529.017343
529.884585
525.244928
536.286401
541.815910
540.901774
534.405058
544.892088
549.810268
548.375495
541.618514
551.109839
555.361487
553.526335
546.581124
556.082064
560.484125
558.875565
552.206670
562.729865
568.312775
520.165558
527.359178
533.019269
535.192198
535.573227
541.497329
545.575210
546.133310
545.012409
550.045411
553.399736
553.342901
551.708488
556.048309
558.856831
558.444476
556.646213
561.016461
564.010329
563.898354
562.522722
567.604349
571.256078
527.319169
532.387532
537.183823
539.778207
541.468163
545.886207
549.307025
550.371082
550.660685
554.161934
556.869676
557.304997
557.021340
559.963270
562.207716
562.321004
561.888528
564.879104
567.338292
567.800494
567.838221
571.379446
574.211562
527.355406
534.401481
539.851091
541.811429
541.963069
547.677082
551.512202
551.789875
550.382317
555.431966
558.738851
558.466752
556.501733
561.071981
563.962592
563.378917
561.260992
565.897103
569.024830
568.827907
567.245973
572.445447
576.174566
522.374530
535.581213
542.517049
542.959953
537.877100
548.546451
553.609534
552.190857
545.057555
555.718964
560.534876
558.656626
550.955606
561.233843
565.672695
563.486111
555.612045
565.972740
570.654855
568.876424
561.644743
572.509463
578.172365
538.033595
544.311419
548.996039
550.610353
550.630141
555.898463
559.383823
559.687245
558.429165
563.207657
566.272116
566.099826
564.342677
568.696896
571.385436
570.925754
569.017377
573.414048
576.289535
576.127347
574.610413
579.369613
582.650890
549.126870
551.996701
554.960836
557.080945
558.929771
562.109170
564.656290
566.009000
567.012780
569.571017
571.578303
572.416006
572.930467
575.053583
576.694680
577.267629
577.644117
579.777440
581.545518
582.311775
582.885426
585.116944
586.734668
554.189146
555.910796
558.182159
560.393022
562.634745
565.225479
567.492222
569.216337
570.792900
572.756112
574.448715
575.637180
576.717627
578.243779
579.578145
580.509823
581.454847
582.972255
584.395156
585.459859
586.503165
587.958421
588.965617
562.233448
563.768513
565.819622
567.887698
570.100666
572.582876
574.778464
576.604024
578.430070
580.516402
582.339071
583.789100
585.126301
586.618231
587.821518
588.706306
589.692372
591.093010
592.403505
593.506351
594.659137
596.056889
596.973019
557.235965
559.580243
562.238917
564.298414
566.243715
569.120505
571.609469
573.198656
574.613002
577.073204
579.210561
580.441008
581.380615
583.192743
584.641715
585.261656
585.819688
587.582380
589.199067
590.090677
590.915298
592.850158
594.317925
547.887151
552.081208
555.852391
557.682438
558.809854
562.750519
565.843923
566.834782
567.169397
570.697353
573.506321
574.211255
574.133075
576.892713
578.866608
578.836947
578.288931
581.100879
583.370601
583.728214
583.609576
586.893086
589.474929
537.565052
544.233984
549.165600
550.586069
550.259565
555.945752
559.786667
560.038887
558.619134
563.925541
567.519768
567.535825
565.786522
570.160918
572.785074
571.947317
569.608929
574.194955
577.260450
576.927311
575.147763
580.464951
584.261705
536.020853
540.847882
545.272548
547.452058
548.784854
553.109877
556.480646
557.466529
557.713268
561.389461
564.278487
564.814957
564.531385
567.379032
569.404751
569.205034
568.487504
571.489616
573.967418
574.342017
574.260468
577.942181
580.894212
533.613188
537.626883
541.819977
544.469704
546.580170
550.405786
553.591891
555.040738
556.030674
558.977539
561.417199
562.156466
562.426779
564.633523
566.349628
566.489523
566.443757
568.811165
571.007596
571.780370
572.417749
575.396047
577.854736
527.679623
532.734466
537.512605
540.099229
541.810122
546.271229
549.823330
551.101810
551.605208
555.031163
557.634948
557.972312
557.568194
560.348943
562.352627
562.162249
561.479360
564.492082
567.048546
567.572154
567.656536
571.321612
574.255303
520.810856
527.970166
533.589548
535.755708
536.165325
542.065030
546.219431
546.988255
546.127242
550.918050
554.012303
553.677619
551.718835
556.003703
558.596660
557.757730
555.487897
560.090887
563.294724
563.219836
561.792160
567.099641
570.911449
522.731101
527.752694
532.518977
535.145599
536.927328
541.439765
545.038975
546.378981
546.931756
550.342951
552.904043
553.218637
552.816806
555.590728
557.593792
557.432725
556.780571
559.772294
562.284149
562.785838
562.875560
566.541772
569.464214
523.719235
527.642524
531.822481
534.581471
536.853880
540.778017
544.073502
545.667842
546.767393
549.663142
552.019116
552.719205
552.984163
555.167674
556.901385
557.109097
557.121566
559.425886
561.531672
562.254498
562.891541
565.880770
568.343319
521.089281
525.715179
530.133969
532.549341
534.211686
538.662377
542.203890
543.454417
543.928771
547.458778
550.188519
550.669181
550.401396
553.183011
555.235780
555.172612
554.592118
557.447775
559.770151
560.066220
559.989725
563.714923
566.714976
517.096139
523.504361
528.548162
530.403983
530.664865
536.498759
540.574028
541.203448
540.190758
545.216743
548.575583
548.517198
546.836913
551.087716
553.739097
553.092607
551.021485
555.362199
558.229442
557.807785
556.076072
561.530020
565.463240
520.261089
524.914045
529.361842
531.802152
533.492316
537.966438
541.519029
542.780514
543.271696
546.817493
549.568466
550.093065
549.882203
552.712267
554.821172
554.830602
554.312208
557.171237
559.467359
559.747409
559.663159
563.360271
566.329624
522.047434
526.047699
530.311813
533.129706
535.447239
539.426639
542.765391
544.383719
545.498967
548.428967
550.850625
551.649223
552.021240
554.287410
556.145396
556.512497
556.648169
558.935452
560.989333
561.679955
562.289512
565.210899
567.627152
520.189105
525.373344
530.300909
533.021804
534.852624
539.463649
543.143888
544.517183
545.076402
548.539963
551.211533
551.694363
551.476100
554.322067
556.493719
556.600698
556.182032
559.075966
561.468166
561.928127
562.004751
565.531398
568.361459
517.458724
524.881127
530.724335
533.011293
533.469589
539.516428
543.767119
544.566445
543.698503
548.543305
551.747892
551.627682
549.960680
554.238960
556.989067
556.518470
554.654268
559.017812
562.009774
561.898584
560.528404
565.598057
569.249295
523.924411
529.174243
534.168036
536.926278
538.758907
543.325581
546.932014
548.230732
548.726443
552.135793
554.755259
555.197217
554.957550
557.799659
559.970179
560.081155
559.673673
562.582875
564.984781
565.451376
565.525144
569.029622
571.835074
529.485477
533.661881
538.096618
541.000980
543.306832
547.182730
550.373288
551.831920
552.799108
555.625824
557.959670
558.673711
558.986461
561.256473
563.133147
563.509311
563.650921
565.976134
568.068974
568.777497
569.367950
572.231308
574.601423
531.398720
536.401030
541.127569
543.686702
545.338718
549.611924
552.910298
553.912774
554.164077
557.573626
560.209008
560.607656
560.291677
563.159388
565.320829
565.346439
564.818079
567.748974
570.115627
570.428965
570.308595
573.871720
576.739924
532.289171
539.145687
544.406103
546.308298
546.476431
551.945307
555.614026
555.906969
554.599695
559.466474
562.664493
562.471674
560.672482
565.008060
567.721774
567.121446
565.047816
569.476600
572.382670
572.000950
570.236914
575.400337
579.083290
541.885661
546.199754
550.191666
552.361585
553.814204
557.679348
560.644439
561.622504
561.956001
565.163066
567.613047
568.096997
567.943035
570.656954
572.661680
572.788915
572.417660
575.158511
577.300008
577.610021
577.497554
580.680586
583.151902
550.431631
552.826358
555.589315
557.858050
560.011137
562.897798
565.316611
566.862824
568.206092
570.431194
572.278037
573.294962
574.138887
575.896489
577.340110
578.051794
578.720430
580.463008
581.991039
582.836251
583.661658
585.532417
586.907577
554.765234
556.361121
558.568787
560.818873
563.131560
565.659058
567.894962
569.678054
571.335771
573.222908
574.868493
576.103800
577.253779
578.684220
579.947818
580.900093
581.888679
583.286096
584.606413
585.655715
586.723609
588.077160
589.006268
561.929161
563.595668
565.746896
567.805351
569.946456
572.490254
574.730130
576.494746
578.208054
580.328784
582.162839
583.515398
584.712139
586.210154
587.403035
588.187856
589.072291
590.604378
592.061372
593.207259
594.342914
595.860690
596.881824
556.269861
559.058339
561.928123
563.870323
565.522920
568.684116
571.309233
572.709930
573.757996
576.502718
578.773606
579.800789
580.364100
582.405817
583.918945
584.262429
584.412358
586.612431
588.552779
589.411893
590.002197
592.321167
594.052150
544.595520
550.609153
555.026726
556.337723
556.067714
561.392244
564.991160
565.328843
564.083895
569.115646
572.501850
572.595739
570.992306
575.108106
577.487762
576.589234
574.218377
578.886829
582.064076
582.032983
580.528489
585.436657
588.852240
528.603614
541.216347
547.699033
547.692774
542.119802
553.027691
558.247833
556.835595
549.623886
560.651940
565.828448
564.317254
557.070206
566.753309
570.639994
567.725683
558.814574
569.998204
575.164340
573.538209
566.242017
577.389678
583.210460
532.519312
539.250355
544.356602
545.978146
545.852816
551.614155
555.531043
555.846826
554.475082
559.718316
563.232722
563.145685
561.292472
565.541788
567.994175
566.877581
564.264093
569.163514
572.569248
572.509720
570.977757
576.342665
580.181813
531.729629
536.611330
541.175400
543.548617
545.074261
549.467330
552.941003
554.091185
554.478818
558.009217
560.747691
561.192295
560.840725
563.536144
565.417632
565.091095
564.304480
567.382535
570.019457
570.584570
570.676062
574.357555
577.298039
524.082319
531.094336
536.565806
538.591401
538.876234
544.751852
548.895214
549.647190
548.788095
553.591497
556.762374
556.568346
554.769680
558.839888
561.263750
560.332901
558.040138
562.603391
565.818762
565.775835
564.379182
569.671840
573.478684
511.569328
524.862233
532.086937
532.851068
528.192090
539.148143
544.751252
544.194705
538.443053
548.155999
552.645258
550.977771
544.044694
553.208803
557.014696
554.492569
546.602530
556.740084
561.493387
559.908709
553.017518
563.957243
569.760070
519.229086
526.196463
531.651091
533.717577
534.072249
539.986462
544.168088
544.976880
544.165599
548.957281
552.101465
551.905030
550.122449
554.189317
556.624566
555.737164
553.477991
557.987568
561.119860
561.016870
559.595205
564.883949
568.687656
522.073234
526.811024
531.335154
533.828265
535.541044
539.986043
543.532221
544.818954
545.330541
548.802905
551.477168
551.931543
551.634327
554.295010
556.203559
556.002167
555.329696
558.238016
560.665709
561.083556
561.106168
564.797531
567.758321
518.133689
524.451337
529.473478
531.385323
531.734174
537.447794
541.433149
542.014824
540.967472
545.983506
549.347713
549.321263
547.675514
551.746221
554.214924
553.397918
551.188385
555.593542
558.555959
558.216808
556.544644
561.992217
565.920106
509.300084
520.984112
527.415142
527.998203
523.549934
534.039352
539.293081
538.312960
531.902508
542.271299
547.175425
545.807294
539.183825
548.277652
552.123209
549.746302
542.012733
551.927494
556.366710
554.326968
546.773009
558.227420
564.282725
517.212056
523.601396
528.704289
530.679099
531.075131
536.825024
540.833505
541.433940
540.400240
545.408794
548.766521
548.754649
547.144803
551.265404
553.798593
553.057779
550.908982
555.318619
558.260368
557.907644
556.226475
561.644588
565.545002
520.105771
525.059702
529.798180
532.434900
534.237473
538.769341
542.385144
543.728515
544.278185
547.716965
550.370832
550.846418
550.608244
553.367532
555.420695
555.392575
554.855667
557.744298
560.120183
560.513027
560.521045
564.133041
567.036581
515.914220
523.445203
529.339705
531.645214
532.110052
538.192963
542.517815
543.462938
542.781107
547.441368
550.507522
550.318474
548.603670
552.813851
555.479752
554.905961
552.939165
557.310133
560.309450
560.184691
558.804563
563.895117
567.572987
506.587293
521.143794
529.076090
530.150362
525.552420
536.808525
542.624711
542.312170
536.945208
546.254772
550.549279
548.851545
541.966692
551.316623
555.414023
553.365244
546.106887
555.783004
560.265196
558.682241
552.044653
562.522108
568.093127
519.558202
527.182220
533.169930
535.529615
536.006388
542.058069
546.330309
547.223755
546.494422
551.101551
554.116131
553.888850
552.155172
556.364745
559.038213
558.477228
556.519611
560.880792
563.856488
563.703445
562.293833
567.358566
571.017276
527.265243
532.500560
537.488132
540.256254
542.081115
546.534435
550.040582
551.281379
551.735258
555.058642
557.608532
558.003472
557.719169
560.486731
562.572790
562.583844
562.070585
564.929149
567.252544
567.577109
567.504428
571.062030
573.932255
527.601806
534.715349
540.310011
542.508258
542.945215
548.514565
552.324487
552.780320
551.638947
556.436180
559.617476
559.480819
557.794239
561.952883
564.561492
563.919668
561.855005
566.170348
568.993854
568.505589
566.651639
571.986815
575.825387
522.801408
536.018306
543.097468
543.914127
539.545570
549.621278
554.525957
553.395050
546.987820
556.954497
561.573035
560.066498
553.354111
562.531783
566.478200
564.312967
556.859636
566.491676
570.676503
568.422296
560.543112
571.888939
577.782366
538.472201
544.771590
549.553971
551.363042
551.628314
556.724239
560.164111
560.611994
559.589172
564.151909
567.149917
567.147847
565.679238
569.641451
572.081493
571.583265
569.727246
573.797244
576.367581
575.903030
574.096658
578.985563
582.380451
549.590344
552.481268
555.504351
557.697193
559.607214
562.754701
565.314240
566.731510
567.794462
570.301207
572.299964
573.187092
573.742322
575.733230
577.271602
577.789211
578.107367
580.082138
581.683483
582.276739
582.711766
584.947130
586.593811
554.690528
556.407163
558.675119
560.907227
563.181593
565.770397
568.038177
569.795805
571.411677
573.360726
575.029600
576.225006
577.314358
578.776650
580.029681
580.906857
581.804063
583.217814
584.506138
585.452367
586.423103
587.851641
588.841895
561.362775
563.243692
565.514404
567.546771
569.587992
572.263261
574.558987
576.229472
577.776866
579.996863
581.860823
583.098198
584.116775
585.690947
586.895264
587.559179
588.293636
590.018837
591.628303
592.783968
593.851075
595.556213
596.704743
554.324750
558.119920
561.380567
563.073840
564.011537
567.915197
570.813421
571.854787
572.060585
575.577507
578.136175
578.814917
578.563491
581.305220
583.040367
582.955182
582.206604
585.348271
587.747471
588.392455
588.263034
591.465761
593.664966
535.631296
547.571853
553.557412
553.504503
548.061805
558.575806
563.533268
562.248618
555.285547
565.960777
570.882226
569.491110
562.488777
571.866070
575.549001
572.796869
564.179090
575.132855
580.179366
578.778891
571.751526
582.452173
587.859125
483.483761
532.977863
544.690446
539.417450
495.948628
544.749490
555.140705
547.813932
499.147039
551.556803
562.544578
555.609539
509.361798
557.891250
566.943223
557.423799
503.216561
559.722287
571.468444
564.351916
516.054305
568.598095
581.222667
523.212736
536.029878
542.767558
542.966225
537.558076
548.605250
553.934047
552.583310
545.404116
556.400658
561.514154
559.904184
552.559066
562.170446
565.969689
562.930723
553.947419
565.230909
570.549628
569.052766
561.882026
573.156376
579.071991
528.002562
534.877245
540.176166
542.012726
542.106200
547.933195
551.965514
552.497309
551.377463
556.387519
559.713807
559.556614
557.702292
561.799489
564.160586
563.065166
560.579046
565.347991
568.727015
568.747227
567.342719
572.704171
576.540635
514.635934
527.865552
535.002039
535.665715
530.912966
541.824716
547.379827
546.754053
540.943721
550.692964
555.237810
553.612869
546.690331
555.798070
559.523736
556.917708
548.974375
559.150988
563.965053
562.425119
555.558298
566.520686
572.335710
465.396973
516.512223
529.133024
524.915631
484.326812
531.207175
541.864664
536.396003
495.420104
540.361113
549.765295
542.985071
499.606069
545.129185
553.853785
545.570656
497.647416
547.757485
558.126088
551.049621
504.761716
555.374862
567.728793
509.918936
523.078138
530.179377
530.878788
526.197504
537.129299
542.710383
542.141081
536.385857
546.116641
550.636170
549.021378
542.131502
551.233827
554.975461
552.428642
544.533786
554.625944
559.322593
557.695291
550.784891
561.739130
567.551471
518.741250
525.343752
530.540152
532.504152
532.840870
538.630170
542.690031
543.371646
542.434570
547.327511
550.575991
550.469331
548.749467
552.763406
555.149894
554.248458
551.989377
556.441693
559.496233
559.292460
557.764590
563.139636
567.004366
510.105577
521.805475
528.249042
528.844294
524.399749
534.860679
540.089261
539.102612
532.689043
543.016034
547.876225
546.473162
539.808385
548.818863
552.566482
550.097736
542.307539
552.246557
556.747291
554.779797
547.284862
558.740300
564.786431
469.628607
513.919167
524.949096
520.741325
482.104524
526.722199
536.589575
530.109846
485.521814
533.991760
544.278575
537.964586
495.621685
540.343949
549.004492
540.913617
493.585263
543.030491
552.965089
545.019445
495.527556
549.200222
562.212094
509.140460
520.949007
527.510503
528.194628
523.809383
534.310404
539.559457
538.588152
532.184495
542.486008
547.321110
545.917244
539.278806
548.338845
552.153113
549.763204
542.036189
551.970813
556.443898
554.460507
546.957878
558.378283
564.393697
516.551603
523.522848
529.042453
531.209032
531.654095
537.549337
541.682597
542.431156
541.554709
546.350259
549.523891
549.397937
547.711267
551.831276
554.376084
553.669484
551.580398
555.967228
558.944666
558.716619
557.197883
562.458847
566.249123
505.572559
520.025026
527.869007
528.904384
524.290427
535.500876
541.270681
540.927192
535.545480
544.846098
549.138979
547.442322
540.544708
549.842031
553.866013
551.737460
544.412802
554.073455
558.541276
556.928108
550.267969
560.791003
566.401657
455.391277
511.933261
526.043952
522.229277
481.052624
528.972681
540.007196
535.112516
496.370673
539.006855
547.832369
540.857771
497.204482
543.215603
552.362208
544.912204
499.703131
547.244684
557.011089
550.115787
505.711602
554.185455
566.039664
509.121218
523.693460
531.644997
532.737822
528.140484
539.329680
545.064421
544.690883
539.280615
548.534335
552.778509
551.046874
544.133314
553.433787
557.469031
555.356098
548.037215
557.666978
562.082931
560.413262
553.702985
564.196335
569.788769
523.349168
530.763262
536.608067
538.929867
539.419360
545.250181
549.309745
550.007605
549.087421
553.764600
556.830374
556.624734
554.892157
559.032863
561.623146
560.972389
558.917804
563.215216
566.071244
565.706799
564.050469
569.264499
573.032245
518.036882
531.521825
538.896258
539.905597
535.675723
545.948495
551.040776
550.031400
543.697059
553.676814
558.290125
556.742937
549.987023
559.143464
563.071577
560.849341
553.343339
562.977776
567.183392
564.922231
557.061307
568.511356
574.512420
475.988293
527.649400
540.329768
536.639694
498.809499
542.380863
551.883149
545.476395
501.859452
549.030442
558.861182
552.336001
509.539652
554.729802
563.588720
555.923290
509.915472
557.959760
567.326569
558.889399
508.114730
562.546116
575.538963
529.357567
541.827261
548.279622
548.921282
544.609860
554.306121
558.980149
558.018752
551.905555
561.567530
565.960164
564.607417
558.176238
567.039433
570.755360
568.740190
561.555472
570.842678
574.743702
572.561488
564.850353
575.733905
581.204401
547.807154
551.727733
555.136279
557.087726
558.344247
562.153325
564.983775
566.124306
566.476012
569.710046
571.994184
572.588559
572.420001
575.083266
576.860704
577.032715
576.560713
579.244305
581.087063
581.285702
580.860601
583.972010
586.095922
554.354564
556.271455
558.626655
560.797244
562.955007
565.659376
568.000824
569.713295
571.221375
573.293719
575.018878
576.138121
577.089845
578.644391
579.928466
580.706683
581.446395
582.952360
584.266762
585.100182
585.909692
587.487789
588.595141
561.722953
563.414257
565.602099
567.739564
569.964154
572.533318
574.750021
576.481713
578.153842
580.195952
581.923793
583.182334
584.304499
585.714484
586.808242
587.536895
588.445700
590.056059
591.620306
592.908633
594.172679
595.748163
596.770863
556.090141
558.925520
561.866969
563.903504
565.640568
568.817675
571.412917
572.779754
573.788475
576.446944
578.601329
579.526162
580.003537
581.949741
583.357923
583.632932
583.798435
586.093472
588.166601
589.185685
589.910327
592.283761
594.016537
544.428762
550.513747
555.040284
556.476389
556.303537
561.625644
565.184068
565.487949
564.201501
569.133720
572.395929
572.375241
570.668512
574.677344
576.940484
575.943751
573.553317
578.347205
581.711394
581.875768
580.521265
585.473664
588.885836
528.465746
541.160299
547.762433
547.894040
542.430608
553.312326
558.477142
557.033684
549.792055
560.713661
565.763346
564.138741
556.787231
566.357963
570.113338
567.070808
558.106464
569.439161
574.820254
573.411333
566.281091
577.456973
583.262816
532.485821
539.264194
544.441797
546.149692
546.093371
551.837346
555.708217
555.995106
554.598919
559.766196
563.184969
563.016256
561.082966
565.227779
567.554006
566.324946
563.676081
568.677291
572.239618
572.348495
570.948503
576.349432
580.180972
531.841524
536.720892
541.286923
543.674366
545.216474
549.597110
553.042042
554.171515
554.544172
558.038089
560.732048
561.144997
560.749827
563.350933
565.117349
564.699178
563.884247
567.007630
569.724249
570.383132
570.555647
574.276616
577.222880
524.359177
531.318480
536.726709
538.701708
538.954898
544.818074
548.949167
549.689682
548.822991
553.624300
556.802952
556.632170
554.832617
558.804674
561.110573
560.095593
557.768806
562.333570
565.568751
565.553599
564.188463
569.522765
573.351926
511.994493
525.198439
532.318046
532.992720
528.272760
539.214758
544.809644
544.243350
538.486917
548.215078
552.738992
551.131903
544.235806
553.286444
556.962679
554.356416
546.430369
556.545977
561.285204
559.691573
552.802709
563.787835
569.620261
519.720436
526.612826
531.973250
533.961240
534.264219
540.149073
544.304673
545.095845
544.277980
549.068220
552.221496
552.056683
550.285669
554.264732
556.590472
555.628178
553.339199
557.834314
560.957874
560.859117
559.455328
564.775409
568.592374
522.630324
527.315536
531.779525
534.233201
535.919431
540.317797
543.813618
545.068689
545.560006
548.995118
551.631541
552.067204
551.745352
554.332425
556.150462
555.883766
555.189940
558.107017
560.558736
561.018185
561.084711
564.795123
567.753259
518.783705
525.060413
530.055785
531.977272
532.334536
537.977362
541.882594
542.417910
541.336926
546.273292
549.552918
549.463906
547.763230
551.759232
554.144895
553.262972
551.030593
555.469591
558.497433
558.241001
556.638108
562.091622
566.004240
510.026567
521.672359
528.098716
528.730127
524.324584
534.714913
539.857733
538.817474
532.369394
542.625224
547.413677
545.960823
539.269845
548.284172
552.043147
549.593919
541.830020
551.790826
556.313088
554.377303
546.911827
558.357912
564.385652
517.916344
524.288804
529.401070
531.420300
531.842363
537.506552
541.399153
541.917012
540.824567
545.735089
548.991117
548.904904
547.234965
551.279161
553.723676
552.910039
550.730991
555.163311
558.153651
557.870114
556.252780
561.676014
565.558222
520.757889
525.711986
530.470004
533.144714
534.958720
539.409084
542.901666
544.139407
544.613912
547.981711
550.570342
551.000639
550.719425
553.407267
555.371081
555.265517
554.684006
557.559774
559.933249
560.334845
560.362991
563.995011
566.902522
516.525173
524.064247
529.987091
532.335986
532.812338
538.801791
542.987841
543.806011
543.034528
547.652307
550.695985
550.494752
548.755333
552.893831
555.464791
554.800767
552.764507
557.089802
560.039759
559.858707
558.445220
563.574451
567.287616
507.169816
521.731302
529.688078
530.806555
526.228669
537.379249
543.048906
542.604699
537.147038
546.438681
550.737349
549.050294
542.157420
551.431671
555.425765
553.275012
545.928792
555.538256
559.936280
558.248069
551.532950
562.067094
567.692687
520.111966
527.727089
533.709494
536.075910
536.551687
542.531020
546.700171
547.508059
546.726510
551.315344
554.321517
554.095170
552.347918
556.490049
559.066784
558.410169
556.369371
560.653422
563.533947
563.279618
561.807643
566.899939
570.588702
527.803115
533.005075
537.944289
540.669489
542.469235
546.895276
550.369391
551.595627
552.043303
555.343098
557.860981
558.232893
557.919890
560.623540
562.623150
562.549838
561.961911
564.744644
566.979104
567.218796
567.097685
570.660495
573.541064
528.140734
535.190016
540.691246
542.798325
543.182959
548.771977
552.627870
553.141994
552.039336
556.803982
559.929260
559.746688
558.016844
562.108680
564.637634
563.919342
561.785084
566.030491
568.775405
568.211667
566.310224
571.644360
575.490459
523.333151
536.459929
543.410311
544.098540
539.656013
549.787663
554.788714
553.769348
547.441959
557.367440
561.912021
560.347600
553.588521
562.696296
566.564782
564.328990
556.813199
566.382258
570.493989
568.168024
560.240644
571.586857
577.485740
538.933338
545.149822
549.802162
551.487119
551.700800
556.837427
560.354727
560.911901
559.971060
564.514216
567.447044
567.390227
565.880258
569.780854
572.146984
571.588172
569.684959
573.698884
576.198066
575.672101
573.833312
578.713958
582.098127
549.957664
552.778529
555.685561
557.773595
559.642614
562.811749
565.429766
566.936617
568.066976
570.570689
572.523310
573.364529
573.881934
575.820699
577.296358
577.762800
578.041569
579.967344
581.507151
582.048571
582.455644
584.677779
586.315199
554.989381
556.664693
558.869418
561.023934
563.242998
565.843754
568.177495
570.002488
571.651196
573.601757
575.253593
576.409192
577.444499
578.860373
580.077121
580.909111
581.751572
583.121488
584.376309
585.280548
586.207701
587.622798
588.624271
561.880197
563.503402
565.701521
567.961054
570.315974
572.849541
575.045779
576.824600
578.541243
580.467180
582.102777
583.344080
584.485242
585.802610
586.852781
587.636597
588.638424
590.199417
591.752030
593.117447
594.475724
595.976804
596.928209
556.878078
559.347998
562.203262
564.489384
566.606298
569.502697
571.954894
573.489822
574.804252
577.080006
579.001695
580.011488
580.744013
582.363919
583.626340
584.095546
584.631699
586.607971
588.543442
589.763383
590.837143
592.860097
594.341169
547.489725
551.877345
555.928636
558.078813
559.461917
563.342683
566.331228
567.267395
567.538280
570.827270
573.366046
573.822114
573.514915
576.054280
577.781126
577.489268
576.807739
579.956661
582.696410
583.509845
583.733214
587.052574
589.599052
537.156905
544.081201
549.341443
551.155306
551.198217
556.694168
560.362724
560.577248
559.166836
564.168630
567.458098
567.218445
565.232780
569.373410
571.699923
570.480262
567.830579
572.916851
576.576819
576.799330
575.471323
580.726259
584.431308
535.896376
540.861433
545.485213
547.902875
549.429614
553.667353
556.929458
557.873281
558.086749
561.574217
564.260306
564.620594
564.154365
566.780108
568.537242
568.043013
567.153429
570.443837
573.334796
574.108933
574.328426
578.033702
580.950482
533.854135
537.861712
542.071125
544.763202
546.907507
550.701396
553.842890
555.261594
556.217722
559.090007
561.462105
562.156364
562.341937
564.333965
565.804930
565.728122
565.580706
568.057052
570.450045
571.419411
572.206519
575.256862
577.739257
528.337003
533.231742
537.845618
540.301792
541.919283
546.376073
549.930213
551.195099
551.677674
555.122224
557.788868
558.243068
557.909808
560.414695
562.127349
561.741198
560.973254
563.975546
566.563639
567.112580
567.215835
570.991001
574.000011
521.866413
528.726153
534.058678
535.985859
536.205309
542.131221
546.312503
547.069702
546.181239
551.048850
554.289030
554.208408
552.513371
556.379432
558.605893
557.565949
555.221143
559.744581
562.891027
562.737027
561.219665
566.693291
570.620432
523.822863
528.633279
533.171433
535.611481
537.256071
541.730364
545.310291
546.627154
547.158083
550.590944
553.226805
553.678897
553.367935
555.888337
557.628612
557.295648
556.563110
559.510102
562.003316
562.482472
562.555012
566.312882
569.306069
524.888276
528.674844
532.722254
535.408861
537.632744
541.453429
544.658249
546.203915
547.267460
550.087595
552.389930
553.077380
553.303241
555.316442
556.861981
556.924949
556.868466
559.195087
561.376054
562.186811
562.894919
565.918966
568.398018
522.469219
526.968098
531.327706
533.812307
535.561133
539.802818
543.151793
544.331659
544.780343
548.106747
550.644016
550.996560
550.617759
553.239121
555.118675
554.903324
554.245391
557.200072
559.703036
560.211814
560.311600
564.006250
566.957368
518.702392
524.944804
529.973024
532.028426
532.552611
538.014675
541.788866
542.335936
541.353607
546.036957
549.102746
548.858150
547.040375
551.118384
553.585593
552.756970
550.562933
555.065595
558.179493
558.055350
556.607937
561.938520
565.766449
521.729038
526.312052
530.788199
533.380982
535.195474
539.423937
542.708663
543.819673
544.223393
547.528492
550.058289
550.427113
550.086948
552.758515
554.693931
554.539400
553.923597
556.863613
559.317442
559.782678
559.855975
563.525831
566.452625
523.347954
527.341157
531.663871
534.599718
536.968924
540.747958
543.817758
545.215007
546.168722
548.955984
551.265294
551.983646
552.269338
554.387618
556.070987
556.273306
556.297128
558.574420
560.652465
561.361786
561.992322
564.965762
567.417461
521.390042
526.589851
531.598416
534.459404
536.365268
540.726954
544.075026
545.150045
545.489053
548.901075
551.573622
552.068435
551.827253
554.510570
556.477994
556.386186
555.805238
558.620439
560.914504
561.211632
561.144414
564.823701
567.789216
518.611647
526.040447
531.964598
534.423961
535.040154
540.743900
544.606449
545.063346
543.925284
548.812835
552.100902
552.063550
550.441867
554.517561
557.027992
556.321445
554.238103
558.493636
561.306130
560.878569
559.168929
564.534809
568.412506
525.013602
530.245696
535.253506
538.069638
539.937843
544.307048
547.668444
548.756198
549.102583
552.507455
555.158855
555.638566
555.393848
558.082103
560.051056
559.955194
559.355192
562.120292
564.331778
564.538229
564.400724
568.041362
570.982486
530.553869
534.653044
538.992259
541.812050
544.056903
547.880868
551.022703
552.457451
553.406792
556.184715
558.470128
559.151281
559.409994
561.547030
563.256497
563.459971
563.437903
565.616993
567.539617
568.053711
568.508868
571.415436
573.850777
532.514970
537.346981
541.849440
544.176810
545.663311
550.036538
553.497675
554.675077
555.051269
558.352414
560.851675
561.157167
560.760221
563.484918
565.487639
565.357783
564.682189
567.478783
569.692587
569.834957
569.588145
573.178904
576.095985
533.466746
540.056951
544.991449
546.538545
546.413605
552.142556
556.133294
556.760052
555.732842
560.404372
563.395474
563.079145
561.201612
565.371920
567.924803
567.177519
564.965127
569.276286
572.041326
571.487102
569.569762
574.787164
578.525753
542.882031
546.996465
550.705730
552.579920
553.861896
557.874763
561.077707
562.338136
562.874693
565.996092
568.299353
568.668837
568.422315
571.005149
572.878183
572.883394
572.397430
575.031563
577.051529
577.226297
577.009501
580.200799
582.695423
551.263771
553.521306
556.065555
558.106068
560.149679
563.100946
565.675087
567.429639
568.912363
571.118613
572.877721
573.802041
574.560002
576.214861
577.551665
578.165752
578.743100
580.392313
581.816713
582.558628
583.310578
585.163262
586.539019
555.515763
557.009202
559.051230
561.129947
563.344372
565.901949
568.259662
570.189039
571.941190
573.827594
575.413159
576.569146
577.636614
578.978253
580.152463
581.020299
581.927271
583.240665
584.472365
585.437544
586.443474
587.770849
588.694216
561.285867
563.124065
565.519206
567.849192
570.195686
572.821180
575.086233
576.824091
578.431158
580.386430
582.036117
583.180132
584.190617
585.562173
586.676767
587.426093
588.345732
590.013564
591.662530
593.002967
594.288906
595.877295
596.921130
555.389712
558.487922
561.738903
564.053636
565.988014
569.171567
571.758269
573.122501
574.092610
576.623995
578.651006
579.440067
579.800129
581.716209
583.138076
583.418621
583.583299
585.961338
588.151783
589.265881
590.053369
592.420887
594.150249
543.076277
549.789575
554.875834
556.803170
557.061483
562.200601
565.628662
565.941685
564.720059
569.396644
572.424231
572.206628
570.336885
574.353312
576.630703
575.604782
573.166626
578.120183
581.663987
582.009102
580.825567
585.690807
589.042816
526.023162
540.121149
547.595256
548.480859
543.996051
554.160848
559.018588
557.636243
550.751987
561.107393
565.799505
563.908445
556.269648
565.966747
569.760447
566.634418
557.452069
569.123798
574.769081
573.642529
566.923892
577.780870
583.448252
531.293425
538.659049
544.339633
546.481148
546.807252
552.343832
556.070305
556.353845
555.018909
559.958842
563.186330
562.863646
560.798585
564.951243
567.282107
566.012246
563.300937
568.448928
572.171185
572.428011
571.171937
576.501404
580.294491
531.510333
536.538010
541.265563
543.790313
545.419798
549.766786
553.163750
554.250074
554.574922
558.024101
560.690418
561.087224
560.680389
563.226662
564.949451
564.493297
563.651332
566.832171
569.605313
570.270377
570.426358
574.212429
577.217403
524.628973
531.462182
536.781583
538.671856
538.818708
544.733638
548.861849
549.506096
548.488231
553.420999
556.736402
556.717179
555.085475
558.876173
561.041745
559.942918
557.557468
562.155655
565.365892
565.187134
563.573415
569.190981
573.211461
512.817378
525.594848
532.450744
532.881101
527.806518
538.982499
544.622088
543.877675
537.695986
547.866399
552.686006
551.404495
545.042060
553.569863
556.973296
554.222945
546.150996
556.358389
561.038623
559.082151
551.398965
563.211375
569.426306
520.306268
527.001386
532.194897
534.039462
534.197810
540.115274
544.268801
544.977832
544.021200
548.930698
552.205710
552.179738
550.568939
554.377712
556.581828
555.551979
553.216676
557.759600
560.884317
560.649742
559.014057
564.613151
568.618922
523.102832
527.710791
532.121984
534.573912
536.272339
540.594422
544.041245
545.299481
545.801437
549.134891
551.677677
552.052162
551.692667
554.260579
556.078747
555.815099
555.135345
558.130557
560.681187
561.216156
561.327550
565.071128
568.056338
519.301007
525.536166
530.573162
532.684619
533.317629
538.671602
542.434083
543.094152
542.281712
546.775446
549.680262
549.311945
547.379352
551.495282
553.985150
553.152749
550.961526
555.539373
558.773082
558.806978
557.530680
562.771181
566.542942
510.714524
522.277599
528.804954
529.863955
526.337490
535.846807
540.668989
539.930798
534.439433
543.498687
547.596561
545.656894
538.383609
547.837548
551.820195
549.440100
541.684157
551.852137
556.664315
555.240986
548.660911
559.347102
565.037975
518.648994
524.973590
530.143163
532.386647
533.093583
538.389554
542.027068
542.558470
541.658895
546.141799
549.066488
548.731613
546.843405
551.014122
553.563635
552.791388
550.635371
555.184225
558.355218
558.327945
557.009462
562.232091
565.992617
521.741965
526.570425
531.297151
534.077452
535.985281
540.123273
543.258693
544.202683
544.472770
547.831558
550.460175
550.910853
550.629613
553.317982
555.280765
555.164168
554.572116
557.473815
559.870227
560.251130
560.243007
563.966117
566.952909
518.118327
525.249528
531.003269
533.490905
534.214104
539.587479
543.101378
543.195097
541.697419
546.838900
550.354880
550.463520
548.943617
552.962858
555.423055
554.681816
552.579397
556.854038
559.653290
559.105274
557.194011
562.831450
566.885778
509.745653
523.255997
530.855067
532.268533
528.611142
538.372165
542.979608
541.295344
533.928498
544.939638
550.213640
549.102003
542.776980
551.641293
555.402146
553.115085
545.637914
555.172107
559.288193
556.814300
548.546892
560.612639
566.944654
521.725387
528.871705
534.581284
536.957756
537.587608
543.004051
546.582831
546.713992
545.229759
550.384858
553.897415
553.992577
552.462909
556.490568
558.953674
558.197542
556.057612
560.272793
562.976769
562.313941
560.308312
565.914357
569.959132
528.868375
533.782464
538.416467
540.877938
542.459797
546.805493
550.174975
551.212981
551.480794
554.899078
557.548996
557.965748
557.638516
560.366242
562.358711
562.213774
561.530726
564.328880
566.541379
566.661469
566.409879
570.109929
573.119367
529.131961
535.778395
540.783904
542.245618
541.907726
548.009922
552.268198
552.965892
551.948624
556.645494
559.655587
559.245725
557.211301
561.529923
564.172525
563.357945
561.017299
565.477842
568.381088
567.879606
566.014128
571.358031
575.227931
524.621702
537.005524
543.224423
542.775807
536.391620
548.314510
554.272694
553.717846
547.730048
557.392788
561.648865
559.582101
551.925077
561.796158
565.948446
563.527841
555.409764
565.645321
570.117000
567.976733
560.220551
571.467054
577.333871
539.655447
545.498020
549.668368
550.700683
550.209053
555.948254
559.989614
560.865492
560.101207
564.549519
567.299813
566.949378
565.088093
569.211118
571.706349
571.067224
568.973887
573.231269
575.938653
575.535985
573.772123
578.632331
582.012287
550.384228
553.025781
555.657597
557.410662
559.055462
562.387962
565.209095
566.905176
568.142770
570.625402
572.485336
573.186988
573.576396
575.549499
577.054255
577.492791
577.729281
579.734439
581.363932
581.968345
582.410217
584.635910
586.274139
555.320213
556.872977
558.872979
560.815654
562.917497
565.565285
568.007630
569.958515
571.694006
573.644100
575.229156
576.304145
577.285519
578.690554
579.892878
580.712682
581.560518
582.962257
584.245202
585.183806
586.146352
587.567693
588.555034
560.531222
562.631484
565.194946
567.542391
569.828345
572.597066
574.935538
576.605517
578.068924
580.124270
581.803974
582.838301
583.693025
585.193705
586.387288
587.071500
587.853968
589.687753
591.429410
592.704691
593.862356
595.595375
596.747448
553.041410
557.313566
561.076091
563.242768
564.574411
568.451041
571.300658
572.339886
572.523419
575.785468
578.072608
578.501133
578.052964
580.743991
582.472696
582.386412
581.655685
584.960523
587.548986
588.380325
588.410624
591.592988
593.761537
532.745788
546.223106
553.250715
554.123189
549.796524
559.623434
564.270973
563.046206
556.416829
566.421917
570.852964
569.075501
561.701811
571.172039
574.884402
572.057416
563.253021
574.610818
579.996091
578.956441
572.404654
582.796432
588.055877
474.871255
530.688877
544.397468
540.870996
502.430321
546.653792
556.119549
549.101513
502.970875
552.470622
562.555472
555.014308
507.489418
557.005191
566.200571
556.416359
500.759057
558.951274
571.307988
564.884973
518.794442
569.310359
581.507188
520.641223
534.918292
542.590723
543.605434
539.223372
549.538832
554.529215
553.215590
546.366402
556.742256
561.434680
559.513136
551.857872
561.567169
565.385585
562.260497
553.075855
564.744895
570.365617
569.173843
562.432011
573.425078
579.224296
527.463807
534.599694
540.140726
542.188956
542.450189
548.190035
552.122146
552.580760
551.390856
556.306368
559.548657
559.350402
557.495400
561.488807
563.774587
562.627906
560.110784
565.010393
568.487365
568.523714
567.089683
572.585259
576.511525
515.361415
528.199928
535.105071
535.554227
530.470884
541.599769
547.170109
546.338005
540.074500
550.232130
555.037152
553.717206
547.323454
555.891870
559.338265
556.598990
548.533277
558.839264
563.617095
561.723412
554.070628
565.893327
572.110173
468.266465
517.411012
529.365614
524.520454
482.072139
530.578169
541.437333
535.455101
491.970252
539.445566
549.589093
543.651715
503.354737
545.834959
553.835017
545.247532
496.613197
547.391505
557.681056
549.578444
498.559077
553.977119
567.394538
511.171492
523.813827
530.546886
530.927637
525.849653
536.961709
542.550809
541.796363
535.619208
545.745469
550.508997
549.192716
542.831952
551.416285
554.901409
552.244474
544.254609
554.502695
559.205768
557.279927
549.626564
561.432524
567.631928
519.612308
526.037812
531.100112
533.034171
533.404176
539.023572
542.976480
543.667392
542.792032
547.485286
550.561294
550.361073
548.600721
552.587391
554.968749
554.081594
551.869903
556.485523
559.719553
559.671511
558.254181
563.687398
567.575769
511.062133
522.627611
529.113166
530.097004
526.514218
536.061437
540.953335
540.281000
534.838849
543.919257
548.029490
546.105284
538.844630
548.282318
552.246738
549.860075
542.123140
552.356565
557.251415
555.903379
549.375018
560.092355
565.795004
471.216362
514.996085
526.176229
523.129840
489.656346
529.083644
537.989677
532.542910
494.134355
536.035916
544.563211
537.130698
491.810434
539.281474
548.551874
540.558395
492.959403
543.083841
553.627368
547.031385
502.485858
551.465268
563.459275
510.449189
522.115359
528.749825
529.887693
526.393822
535.842450
540.558753
539.710981
534.149777
543.234146
547.386597
545.512219
538.302684
547.796216
551.815962
549.485458
541.782281
551.973362
556.794462
555.376169
548.799021
559.506478
565.204576
518.290308
524.988338
530.423665
532.779063
533.477614
538.738739
542.221341
542.454853
541.212709
546.027280
549.269333
549.185453
547.511164
551.630765
554.157122
553.426823
551.334528
555.794238
558.830230
558.590210
557.012104
562.467198
566.382673
508.793698
522.141733
529.613872
530.989987
527.320650
536.954785
541.425602
539.642980
532.224000
543.217806
548.493832
547.388922
541.071424
549.957512
553.737933
551.469630
544.027903
553.645990
557.863949
555.487971
547.295075
559.400504
565.746609
463.530062
514.999266
528.146418
525.375064
490.411887
531.312104
539.842347
531.854131
482.606807
535.417888
546.823644
541.147689
500.319555
543.773863
552.282444
544.555468
498.948753
546.564529
555.805098
546.787835
493.358328
550.847566
564.695701
512.387615
525.751715
533.155152
534.369215
530.554749
540.271194
544.845237
543.115469
535.709651
546.728258
552.003200
550.876489
544.537902
553.435475
557.219292
554.927935
547.433072
556.980595
561.083318
558.562889
550.248757
562.332213
568.679338
525.268770
532.121535
537.416684
539.268317
539.359503
545.087167
548.967467
549.333037
548.048857
552.992925
556.280911
556.137819
554.365242
558.560017
561.128946
560.345904
558.106884
562.464092
565.279399
564.691755
562.756245
568.269562
572.259210
520.017229
532.599118
539.047283
538.743162
532.436155
544.431440
550.407913
549.772282
543.703211
553.457312
557.824687
555.792785
548.137608
558.056651
562.245226
559.794474
551.639512
561.927000
566.453401
564.305732
556.558806
567.967440
573.987763
480.130568
528.826601
539.929565
533.301422
484.501309
538.786117
550.894404
545.525429
503.518158
549.230492
558.384324
550.554045
502.785775
552.713847
562.436977
554.158797
504.467858
556.287240
566.579754
558.541915
508.612279
562.312305
575.172518
530.848756
542.460820
547.994366
547.295910
540.931501
552.505275
558.266668
557.916398
552.243261
561.631162
565.658804
563.713279
556.313975
565.933588
569.924050
567.704251
559.903312
569.883057
574.167636
572.192893
564.673316
575.454689
580.880742
548.503019
552.079020
554.982377
556.325582
557.097530
561.270622
564.483987
565.957409
566.515760
569.702684
571.813787
572.159040
571.741089
574.496224
576.315036
576.422249
575.846854
578.679055
580.649273
580.933682
580.570401
583.676346
585.789640
554.800833
556.518899
558.553799
560.369797
562.298464
565.089393
567.637367
569.559847
571.195097
573.265572
574.898146
575.881139
576.715529
578.249807
579.523036
580.270862
580.985274
582.534093
583.900698
584.775386
585.611617
587.197054
588.306045
560.969771
562.818603
565.234341
567.634704
570.069203
572.751983
575.044715
576.808739
578.423429
580.329314
581.890442
582.966862
583.967157
585.357189
586.505747
587.318662
588.295475
589.965863
591.571800
592.871306
594.141644
595.712147
596.727806
555.101570
558.227021
561.518645
563.901672
565.915766
569.154507
571.776946
573.172114
574.145986
576.615802
578.545511
579.257625
579.596429
581.540304
583.018889
583.379003
583.608144
585.980813
588.115121
589.172952
589.928843
592.283111
593.998263
542.799019
549.554933
554.701683
556.702390
557.035003
562.223920
565.694675
566.050123
564.836012
569.427093
572.333073
572.015896
570.108357
574.171352
576.544764
575.632794
573.275070
578.208726
581.675835
581.936419
580.695433
585.557366
588.915898
525.776578
539.919974
547.451584
548.403483
543.986113
554.188355
559.085344
557.753340
550.887271
561.133824
565.680555
563.671945
555.987172
565.753213
569.675965
566.699260
557.625926
569.267849
574.820099
573.590983
566.798710
577.664496
583.349715
531.156003
538.532858
544.226336
546.392840
546.755395
552.315414
556.065380
556.378744
555.044862
559.893771
562.992413
562.568081
560.476640
564.705271
567.171019
566.056328
563.460557
568.608873
572.265454
572.447872
571.142848
576.471361
580.269467
531.526472
536.514830
541.191403
543.682105
545.303384
549.653158
553.055320
554.147072
554.456883
557.836827
560.401289
560.716895
560.300181
562.937749
564.809672
564.518720
563.803870
567.018102
569.766115
570.397886
570.534140
574.312375
577.310351
524.804392
531.539835
536.740707
538.537072
538.630073
544.529708
548.652659
549.286286
548.241644
553.122986
556.359494
556.266207
554.624168
558.535127
560.883146
559.974702
557.737973
562.392346
565.611650
565.437156
563.829420
569.436612
573.444088
513.078551
525.713029
532.403325
532.699554
527.541505
538.693629
544.322554
543.560877
537.352094
547.489897
552.248961
550.899312
544.521973
553.196852
556.804035
554.261571
546.360804
556.638822
561.354732
559.437857
551.789369
563.592182
569.788790
520.453254
527.034800
532.079458
533.793870
533.871734
539.760471
543.898196
544.594045
543.630073
548.526548
551.767165
551.714364
550.124432
554.053096
556.419478
555.565242
553.390123
558.032787
561.231555
561.074474
559.499416
565.102845
569.090844
523.076382
527.613067
531.913127
534.253611
535.879738
540.180397
543.618128
544.871491
545.383079
548.730618
551.277538
551.671855
551.361434
554.014174
555.938366
555.800467
555.257434
558.379091
561.051407
561.711940
561.916507
565.672161
568.637141
519.136316
525.332997
530.288951
532.298454
532.854711
538.202930
541.972552
542.632146
541.829953
546.368323
549.322627
549.012659
547.144931
551.316280
553.866184
553.113397
551.031304
555.759021
559.166060
559.381161
558.238241
563.482073
567.220355
510.505277
522.047232
528.505758
529.459872
525.842264
535.353953
540.181747
539.430017
533.937618
543.063949
547.240564
545.386553
538.192896
547.683833
551.695894
549.364427
541.697761
552.029422
557.043903
555.840567
549.430890
560.102434
565.743293
518.542491
524.833242
529.928669
532.075622
532.701196
537.961270
541.558151
542.046673
541.141613
545.675966
548.668678
548.419891
546.612325
550.826608
553.405093
552.681380
550.617077
555.311794
558.658652
558.821695
557.648401
562.881279
566.608302
521.831912
526.599548
531.235126
533.922751
535.749364
539.802069
542.836712
543.690052
543.924904
547.317339
550.004450
550.531198
550.323947
553.068952
555.077300
555.019671
554.517667
557.540977
560.075105
560.599444
560.702046
564.451629
567.423118
518.434975
525.465325
531.100074
533.491756
534.127873
539.366838
542.721430
542.667473
541.085114
546.257362
549.839720
550.014199
548.555368
552.644356
555.170092
554.496103
552.475332
556.852344
559.762069
559.322410
557.494431
563.160610
567.212355
510.217302
523.587514
531.038439
532.347404
528.602804
538.197657
542.610934
540.743523
533.257843
544.308701
549.653084
548.597412
542.320889
551.262571
555.097279
552.878207
545.473517
555.094899
559.298786
556.908825
548.708859
560.798416
567.129072
522.138866
529.162837
534.721423
536.972435
537.500882
542.779724
546.201657
546.194805
544.631661
549.802463
553.351839
553.485838
552.000168
556.089513
558.611868
557.915515
555.840899
560.124370
562.889363
562.285400
560.333063
565.961352
570.002123
529.158438
533.964590
538.443329
540.754541
542.225451
546.484850
549.772591
550.751100
550.989786
554.408843
557.064135
557.493096
557.192075
559.962453
561.997847
561.898926
561.267470
564.117546
566.371564
566.529442
566.315173
570.038350
573.049480
529.321421
535.855484
540.690699
541.975895
541.512512
547.585656
551.846667
552.555900
551.548397
556.241653
559.236395
558.811529
556.777851
561.126245
563.802699
563.019078
560.710994
565.212868
568.147516
567.666552
565.820320
571.191353
575.074864
524.735115
536.997879
543.033862
542.389440
535.869084
547.810148
553.826599
553.331632
547.383516
557.042907
561.269717
559.170007
551.496738
561.391582
565.569198
563.167363
555.068218
565.339314
569.832888
567.699806
559.950891
571.228449
577.112538
539.663113
545.405752
549.414783
550.276210
549.685672
555.435569
559.525398
560.472168
559.760310
564.211046
566.929000
566.548563
564.679777
568.814709
571.318449
570.694003
568.624360
572.905546
575.618939
575.220508
573.472342
578.353362
581.735161
550.287351
552.853499
555.363168
556.995102
558.548180
561.879977
564.759566
566.505721
567.778812
570.265806
572.104487
572.784645
573.167185
575.145209
576.656618
577.107859
577.363287
579.384322
581.018521
581.627374
582.081764
584.320749
585.963725
555.156972
556.667266
558.604684
560.470295
562.503312
565.145682
567.629653
569.608855
571.351290
573.305856
574.895065
575.956651
576.915740
578.323417
579.548884
580.379267
581.224769
582.639220
583.945925
584.890831
585.846304
587.278443
588.289113
561.348355
563.034734
565.341603
567.736956
570.222590
572.867164
575.162191
577.005402
578.700981
580.523083
582.016550
583.112488
584.187614
585.546824
586.720113
587.657148
588.744856
590.306978
591.800131
593.057393
594.334590
595.804903
596.743975
556.325009
558.878626
561.861593
564.296535
566.552834
569.554816
572.105514
573.717750
575.028312
577.162878
578.895104
579.732756
580.385199
582.071706
583.495778
584.150940
584.801861
586.752429
588.585453
589.667529
590.636124
592.646482
594.138542
546.889538
551.403061
555.617009
557.941454
559.485403
563.453567
566.541585
567.600590
567.925832
570.985877
573.234400
573.445992
573.018362
575.681882
577.654254
577.642047
577.159205
580.217825
582.762545
583.356374
583.409573
586.763061
589.365326
536.554354
543.642531
549.074631
551.066397
551.286377
556.825519
560.585328
560.972170
559.709852
564.362317
567.267597
566.714474
564.553199
568.901694
571.567463
570.737402
568.411328
573.319967
576.706466
576.634226
575.047783
580.414029
584.220818
535.581444
540.600361
545.285952
547.779993
549.390384
553.666994
556.997942
558.042466
558.293226
561.541002
563.923877
564.027595
563.454144
566.267043
568.357092
568.230872
567.608093
570.844348
573.562170
574.133684
574.194795
577.936313
580.908864
533.933430
537.847777
541.954360
544.578735
546.697468
550.501872
553.677955
555.124875
556.047418
558.764449
560.919470
561.411127
561.529495
563.733588
565.558103
565.851616
565.970281
568.485785
570.812531
571.692209
572.412890
575.453524
577.945702
528.867481
533.479108
537.799252
540.035196
541.519231
545.962555
549.528493
550.774578
551.186399
554.531072
557.028884
557.276634
556.844657
559.660785
561.818963
561.871405
561.436396
564.511479
567.092826
567.643273
567.759405
571.495725
574.477028
522.737103
529.118396
534.010374
535.608400
535.607365
541.525295
545.716144
546.431813
545.449518
550.275516
553.385178
553.072343
551.183967
555.504345
558.268452
557.735707
555.815835
560.397944
563.575285
563.503866
562.083973
567.488753
571.360761
524.295308
528.791039
532.975362
535.119798
536.570586
541.010194
544.589740
545.879988
546.368111
549.786302
552.359946
552.708068
552.359647
555.186183
557.329868
557.396921
557.005867
560.117633
562.750967
563.388467
563.582831
567.320715
570.275223
524.876114
528.500796
532.311204
534.754415
536.806696
540.608698
543.827669
545.364026
546.423743
549.288077
551.622243
552.339033
552.635071
554.830268
556.616546
556.939121
557.140651
559.715645
562.161186
563.244048
564.146340
567.161281
569.589247
522.087546
526.528905
530.727181
532.972527
534.513644
538.799683
542.207486
543.377709
543.806097
547.267481
549.952610
550.445211
550.205734
552.917859
554.903617
554.821478
554.345150
557.624704
560.526172
561.468786
561.906438
565.522948
568.353114
518.161552
524.417839
529.318040
531.099961
531.318467
536.910490
540.767023
541.260873
540.181669
545.104414
548.412354
548.390067
546.775312
550.872912
553.358837
552.574513
550.485718
555.381688
558.990539
559.441635
558.518365
563.626611
567.249658
521.463348
526.000531
530.336642
532.710214
534.310980
538.519327
541.765034
542.775587
543.117771
546.575949
549.303127
549.870998
549.697211
552.431689
554.411887
554.323531
553.845204
557.106350
559.975956
560.895958
561.323646
564.931438
567.749541
523.567876
527.423158
531.559903
534.311873
536.511939
540.123614
542.997479
544.187251
545.021736
547.909729
550.387163
551.266424
551.683037
553.911399
555.692953
556.000310
556.176896
558.707273
561.096675
562.121977
562.980860
565.979735
568.400621
522.205694
527.120046
531.854692
534.542497
536.308840
540.354766
543.334375
544.037500
544.116498
547.659878
550.529934
551.161570
551.013891
553.857284
555.976228
556.015097
555.579208
558.607101
561.142290
561.670074
561.771575
565.492587
568.453641
519.918643
526.878215
532.432937
534.722823
535.260391
540.515024
543.890254
543.843863
542.277433
547.405700
550.939071
551.013511
549.428201
553.715345
556.412610
555.841280
553.878077
558.325040
561.336080
561.091805
559.526592
564.918547
568.794784
526.039813
530.939338
535.611209
538.200031
539.894820
543.946229
546.959904
547.698190
547.786641
551.286549
554.076384
554.629065
554.432245
557.267245
559.384908
559.407816
558.916451
561.825025
564.181001
564.512743
564.470007
568.149372
571.105188
531.229413
535.074277
539.086249
541.605618
543.610927
547.274107
550.280612
551.576042
552.423913
555.215998
557.536716
558.230400
558.510623
560.742875
562.560294
562.852396
562.911295
565.197841
567.220565
567.807777
568.315651
571.273536
573.740737
532.988060
537.547334
541.668733
543.590645
544.755810
549.142297
552.683131
553.907342
554.298549
557.584154
560.047467
560.297920
559.866845
562.668913
564.758916
564.682303
564.044985
566.936257
569.224390
569.392695
569.153017
572.819166
575.791970
533.848639
540.110921
544.613315
545.666801
545.103383
551.034969
555.272099
556.066180
555.131032
559.771168
562.685170
562.261787
560.287490
564.549054
567.183331
566.457184
564.231983
568.648294
571.476707
570.909517
568.944884
574.275772
578.093239
543.008665
546.892736
550.271098
551.781345
552.783892
556.894443
560.288841
561.696259
562.314824
565.426312
567.668997
567.956285
567.648285
570.272309
572.195422
572.220387
571.740895
574.434822
576.493138
576.662324
576.431392
579.687233
582.231860
551.202140
553.315510
555.641699
557.450883
559.331952
562.307742
564.987064
566.833803
568.372868
570.582298
572.307125
573.183259
573.907840
575.577470
576.943714
577.578220
578.172356
579.855165
581.302948
582.048375
582.804981
584.690140
586.091142
555.370699
556.758127
558.633261
560.542488
562.648988
565.204811
567.620993
569.617397
571.414657
573.310127
574.876384
576.001987
577.049309
578.397194
579.591081
580.478821
581.405534
582.743265
583.992974
584.965977
585.980532
587.328091
588.267983
560.972886
562.779091
565.155343
567.492474
569.884397
572.607420
574.989068
576.821191
578.446726
580.323551
581.855278
582.894454
583.887882
585.361894
586.663023
587.620273
588.645372
590.253656
591.750054
592.885752
594.016124
595.567726
596.609529
555.240143
558.234886
561.399120
563.668810
565.610509
568.924128
571.674407
573.185842
574.221191
576.619235
578.459630
579.094497
579.407358
581.475356
583.166086
583.754469
584.123085
586.341591
588.241470
589.029118
589.559364
591.961497
593.759085
543.356845
549.744223
554.585643
556.337913
556.473656
561.858035
565.564763
566.161483
565.160449
569.530086
572.212500
571.714724
569.698510
574.004171
576.737296
576.289250
574.386120
578.853008
581.796936
581.512798
579.739649
584.912523
588.506641
527.073412
540.353850
547.362046
547.889702
542.951678
553.657727
558.941632
558.020067
551.738325
561.378213
565.519882
563.188855
555.162839
565.434994
569.918834
567.757264
559.950214
570.335903
574.997373
572.864379
564.766276
576.683119
582.857196
531.850774
538.808416
544.142088
546.020346
546.160372
551.904260
555.887672
556.439014
555.303032
559.895370
562.715327
562.040501
559.801452
564.346237
567.285309
566.742259
564.681355
569.395885
572.558648
572.237692
570.432896
576.050152
580.059847
532.034730
536.726398
541.115221
543.396406
544.898798
549.301513
552.820644
554.027277
554.383240
557.607509
559.930979
559.959833
559.362554
562.359203
564.740084
564.948356
564.593707
567.693296
570.248230
570.735148
570.780617
574.507205
577.489525
525.647403
531.872819
536.682311
538.248249
538.229499
544.141367
548.332578
549.042400
548.025390
552.717945
555.619616
554.982805
552.755847
557.461777
560.619300
560.394611
558.711704
563.227215
566.365594
566.352604
565.063951
570.265591
574.020038
514.693000
526.210696
532.306744
532.311472
527.009249
538.178849
543.875334
543.205204
537.108178
546.962096
551.276005
548.975729
540.849594
551.518085
556.408362
554.842183
548.050838
557.749073
562.355923
560.925642
554.437527
565.032262
570.680533
520.920122
527.032287
531.704435
533.164383
533.093353
539.009386
543.220669
543.961814
543.011645
547.836194
550.897519
550.432697
548.331297
553.027832
556.133311
555.887039
554.231963
558.820949
562.079886
562.228858
561.072400
566.259127
569.964678
522.678901
527.070532
531.141599
533.183256
534.551158
538.991546
542.566512
543.801516
544.229698
547.779133
550.504780
550.961850
550.692274
553.583811
555.793847
555.920777
555.596589
558.859617
561.711203
562.620836
563.042079
566.636907
569.453917
518.031940
524.306458
529.068526
530.526390
530.362302
536.291849
540.396243
540.869007
539.589959
544.904293
548.526915
548.719130
547.298474
551.345407
553.827883
553.065068
550.985199
555.997260
559.721889
560.305524
559.522526
564.516130
568.063391
508.707688
520.683287
526.961900
526.932052
521.322610
532.662138
538.174665
536.911580
529.719842
540.951474
546.373066
545.427558
539.343064
548.072837
551.704000
549.141003
541.157047
552.063374
557.568130
556.958313
551.422001
561.368055
566.661774
517.331890
523.721734
528.641307
530.242251
530.145249
535.991213
539.931653
540.243665
538.872414
544.195453
547.882148
548.165526
546.815814
550.861824
553.308132
552.508485
550.406914
555.416542
559.141812
559.730487
558.953420
563.942253
567.480682
521.144935
525.844486
530.305493
532.706413
534.267048
538.479733
541.677184
542.541505
542.726625
546.341933
549.265006
549.949227
549.847975
552.695149
554.801335
554.823189
554.419933
557.690928
560.565030
561.491140
561.919806
565.498143
568.301568
518.241792
525.046022
530.448403
532.606571
533.053253
538.390593
541.882014
541.945319
540.476822
545.577198
549.070832
549.064867
547.366438
551.834529
554.678918
554.199712
552.334362
556.999756
560.330926
560.519720
559.390638
564.523905
568.199421
510.565233
523.436433
530.564086
531.605061
527.561010
537.369646
541.966103
540.316109
533.182157
543.835996
548.854102
547.291152
540.106338
550.044563
554.443145
552.483381
545.204002
555.196461
559.935517
558.568122
552.179884
562.621025
568.199790
522.164618
528.962802
534.325536
536.418496
536.813188
542.143687
545.658401
545.755350
544.288173
549.296203
552.654378
552.517381
550.731678
555.190791
558.047584
557.562596
555.639321
560.159781
563.273940
563.217738
561.902788
567.015911
570.716070
528.978610
533.692101
538.083537
540.341797
541.776172
545.994405
549.284148
550.273591
550.511021
553.881199
556.481290
556.845471
556.510414
559.389410
561.577990
561.625734
561.123491
564.075740
566.465214
566.797102
566.726787
570.373016
573.316409
529.062299
535.549135
540.366817
541.710550
541.362910
547.252399
551.399378
552.050462
551.002480
555.714411
558.753669
558.423063
556.540299
560.826121
563.524622
562.856711
560.700218
565.142715
568.013090
567.436832
565.447421
570.976236
574.956526
524.472749
536.687552
542.757892
542.318722
536.277089
547.679858
553.446023
552.829008
546.777570
556.527613
560.875557
559.015052
551.802906
561.329194
565.409441
563.137190
555.351792
565.305908
569.565583
567.111742
558.794308
570.615695
576.751875
539.334662
545.070059
549.125262
550.104627
549.642056
555.210146
559.190210
560.046112
559.268222
563.756172
566.564102
566.322120
564.620488
568.659525
571.142868
570.585447
568.610462
572.771232
575.350125
574.766296
572.801465
577.864029
581.385150
549.949475
552.527215
555.085463
556.783420
558.365923
561.642678
564.469399
566.149258
567.378311
569.877026
571.766669
572.514540
572.956637
574.933121
576.464392
576.952800
577.233949
579.217747
580.795711
581.324369
581.708271
583.995452
585.687701
554.842466
556.345793
558.277734
560.163045
562.224704
564.844199
567.274485
569.217386
570.954402
572.915645
574.518615
575.619746
576.631115
578.059114
579.294018
580.153008
581.031969
582.435630
583.697774
584.602676
585.546172
586.991340
588.003618
560.327165
562.327139
564.779788
567.041563
569.304950
572.153291
574.613406
576.398604
577.914513
579.913311
581.501024
582.463063
583.334785
584.982908
586.407958
587.343878
588.261368
589.998569
591.533801
592.549540
593.506384
595.211962
596.374996
553.150908
557.164700
560.688049
562.669513
563.891137
567.924332
570.980308
572.224329
572.555368
575.663545
577.763863
578.048458
577.559711
580.482569
582.564011
582.894919
582.498536
585.500067
587.663322
588.033209
587.655413
590.973082
593.270908
533.906524
546.470315
552.919418
553.330273
548.477721
558.856416
563.954530
563.204333
557.199023
566.563679
570.534800
568.400185
560.693902
570.740118
575.120711
573.233261
565.777960
575.809307
580.166429
578.074003
570.105263
581.554627
587.325004
479.660713
531.613665
544.122964
539.623025
498.408788
545.404258
555.793686
549.788750
506.958244
553.117899
562.191260
553.890072
504.405957
556.179566
566.578643
558.837353
510.258278
561.426307
571.589486
562.976440
509.950576
566.979015
580.589441
522.025150
535.303238
542.307479
542.794464
537.845424
548.693136
554.127190
553.283291
547.039094
556.718805
560.860959
558.469308
550.414891
560.831257
565.504397
563.496254
555.798488
566.189216
570.823069
568.646401
560.548757
572.557381
578.823299
528.244514
534.814345
539.861452
541.564352
541.624420
547.484278
551.613558
552.278510
551.216352
555.838049
558.653253
557.946564
555.702131
560.411619
563.582894
563.317577
561.525166
566.139636
569.253030
569.045517
567.474405
572.880234
576.765295
517.104244
528.690383
534.862009
534.925587
529.658714
540.830307
546.521473
545.842543
539.713896
549.485723
553.684366
551.255765
543.049385
553.808490
558.828682
557.363173
550.620698
560.314126
564.871172
563.365219
556.810298
567.392474
573.045064
474.500937
518.529659
529.086323
523.708260
480.934511
529.576526
540.572942
534.835997
492.186384
538.553243
547.761730
539.270175
488.561885
541.897218
553.061211
546.654825
503.218061
549.711037
559.446758
552.742977
508.675632
557.057827
568.914168
512.270266
523.731034
529.757444
529.705179
524.375371
535.560513
541.274291
540.615817
534.545751
544.493159
548.906809
546.706952
538.672189
549.403117
554.345810
552.840695
546.119516
555.902326
560.609908
559.309536
552.930838
563.468368
569.046215
518.789143
524.960151
529.636604
531.047531
530.903974
536.859703
541.058532
541.692869
540.605785
545.728288
549.118685
549.026197
547.318020
551.770652
554.657484
554.245095
552.449637
557.282840
560.789447
561.175160
560.222654
565.287674
568.885673
508.751883
520.683859
526.873955
526.728294
521.042348
532.472644
538.106469
536.925423
529.777978
541.071383
546.525394
545.580391
539.508972
548.349832
552.124141
549.697951
541.808353
552.710262
558.173781
557.522100
551.958196
561.891086
567.179574
465.903552
512.279673
523.285044
517.589563
472.769781
523.268092
534.222610
526.986544
477.592045
531.171768
542.865661
537.559561
497.878328
540.356601
548.519714
539.909960
490.108519
542.907615
554.514687
549.327230
509.411092
554.005704
565.008009
507.987118
520.050822
526.408910
526.416065
520.809164
532.140443
537.598442
536.247770
529.000004
540.314368
545.844603
545.003017
539.012763
547.836599
551.557514
549.081335
541.164286
552.080000
557.565935
556.939180
551.395080
561.325426
566.604471
517.011086
523.597007
528.727039
530.561305
530.708264
536.333009
540.090082
540.303061
538.905764
544.168209
547.812312
548.004282
546.537404
550.859942
553.575623
553.007054
551.090877
555.993045
559.584541
560.040233
559.135798
564.178744
567.757414
508.586496
521.375822
528.401130
529.341298
525.236896
535.131223
539.838272
538.277808
531.211679
541.921130
546.989351
545.478995
538.348653
548.331793
552.775835
550.866915
543.663698
553.815618
558.759069
557.619310
551.407941
561.808436
567.321608
465.590232
514.842392
527.236999
523.862230
487.484858
529.626894
538.574033
531.141134
484.003404
534.626216
545.230374
538.191224
491.986192
541.009273
550.977559
543.715211
497.938357
546.592909
556.869241
550.476355
507.234096
554.811096
566.482105
512.557974
525.353874
532.356049
533.248449
529.101356
538.985908
543.711520
542.187691
535.125115
545.699443
550.584425
548.898618
541.645446
551.620509
556.082293
554.171901
546.912981
556.907170
561.613521
560.196883
553.765540
564.180195
569.744565
524.893232
531.550460
536.659790
538.394242
538.434048
544.063119
547.912546
548.297283
547.040073
551.885832
555.058377
554.797496
552.961389
557.380560
560.225141
559.713687
557.729429
562.255830
565.284965
565.001850
563.377677
568.706142
572.547210
519.494612
531.957498
538.347489
538.172087
532.304099
543.729744
549.440021
548.691662
542.528395
552.342852
556.781239
554.945279
547.748667
557.378475
561.577303
559.370972
551.639651
561.696345
566.072268
563.701176
555.469105
567.401469
573.638175
479.739971
528.178763
539.314348
533.284019
487.582052
538.657297
550.042524
544.404276
501.913544
548.093715
557.493526
550.283365
505.105372
552.616784
561.978646
554.079145
506.226795
556.241716
565.946836
557.060359
503.868045
560.805964
574.376322
530.156813
541.711714
547.272891
546.780865
540.889909
551.900018
557.393243
556.899955
551.112500
560.594827
564.754742
563.074225
556.172939
565.439248
569.351328
567.293258
559.834296
569.483000
573.490341
571.142322
563.021948
574.373629
580.072788
547.705393
551.269060
554.197062
555.612684
556.432948
560.485643
563.623518
565.009849
565.513448
568.720509
570.893158
571.343227
571.054862
573.794573
575.643154
575.834794
575.348374
578.117623
579.985164
580.131565
579.638079
582.856391
585.054615
553.974681
555.684895
557.723936
559.564005
561.508167
564.258592
566.750591
568.618912
570.225694
572.303459
573.970686
575.011093
575.910747
577.484648
578.808913
579.619912
580.384018
581.926665
583.252000
584.067645
584.863593
586.479080
587.620725
560.672083
562.420353
564.705259
566.990516
569.375898
572.097975
574.476305
576.334273
578.002200
579.895406
581.418288
582.471129
583.524139
585.068742
586.440813
587.490041
588.593923
590.212388
591.663598
592.758124
593.871823
595.398997
596.409449
555.000606
557.934041
561.006375
563.207135
565.123843
568.438336
571.198142
572.735746
573.803446
576.217367
578.057011
578.706641
579.073995
581.223391
583.007361
583.702851
584.152819
586.374581
588.225485
588.964087
589.466127
591.842201
593.612411
543.176794
549.483868
554.218516
555.880993
555.970265
561.363146
565.097333
565.724236
564.748070
569.133002
571.818429
571.330073
569.357987
573.763782
576.627385
576.317799
574.511284
578.966414
581.846269
581.497901
579.680546
584.825968
588.402035
526.903606
540.087854
546.978744
547.407742
542.416154
553.144551
558.469918
557.584832
551.327015
560.980954
565.120818
562.789639
554.799623
565.187613
569.826519
567.831662
560.145165
570.503538
575.084193
572.875974
564.726723
576.615556
582.772829
531.555685
538.451187
543.703256
545.516032
545.631821
551.401686
555.426943
556.021246
554.915881
559.516020
562.324799
561.647732
559.450060
564.100487
567.181244
566.792531
564.841999
569.549123
572.646441
572.261153
570.414112
576.002443
579.989480
531.553384
536.231304
540.597306
542.864325
544.378341
548.816255
552.382147
553.641636
554.036170
557.259465
559.561058
559.583903
559.027206
562.117849
564.625136
564.971098
564.716121
567.825097
570.335625
570.774855
570.788179
574.486456
577.443932
524.963818
531.223013
536.068122
537.668286
537.691292
543.650707
547.900772
548.679304
547.713052
552.393323
555.261990
554.613413
552.422041
557.220434
560.504855
560.415713
558.831411
563.360196
566.464702
566.413574
565.096738
570.269769
574.001521
513.831224
525.415470
531.581420
531.647099
526.405059
537.629167
543.390889
542.802267
536.773517
546.609895
550.888853
548.581134
540.495803
551.265680
556.290348
554.867455
548.182950
557.888418
562.456242
560.986326
554.471313
565.035094
570.658319
519.968897
526.134422
530.863928
532.374232
532.358187
538.328686
542.596278
543.404472
542.518465
547.357933
550.419647
549.983162
547.951896
552.760568
556.001912
555.897616
554.346065
558.943373
562.153057
562.249723
561.061469
566.219203
569.896159
521.654213
526.081179
530.183769
532.246047
533.645537
538.135733
541.755806
543.033969
543.519246
547.126040
549.905184
550.440908
550.276618
553.299067
555.656963
555.932937
555.712999
558.975208
561.755983
562.587359
562.961003
566.532993
569.327413
516.924875
523.227905
528.001367
529.444872
529.276898
535.258715
539.411005
539.907942
538.664874
544.080392
547.815436
548.125276
546.834472
551.034122
553.688923
553.099497
551.137133
556.128180
559.752544
560.222579
559.361929
564.348300
567.896518
507.544732
519.547405
525.820577
525.745794
520.102238
531.505170
537.072364
535.821049
528.646822
540.010938
545.573541
544.761870
538.816912
547.712078
551.532438
549.166762
541.324336
552.193655
557.578289
556.833453
551.199103
561.157386
566.467562
516.208501
522.604571
527.499855
529.053016
528.935736
534.835149
538.831255
539.177219
537.854076
543.273758
547.054978
547.445327
546.221881
550.423703
553.048726
552.434718
550.469171
555.478827
559.125576
559.624051
558.788505
563.774207
567.309151
520.097544
524.785876
529.209284
531.563160
533.114205
537.385507
540.663000
541.603391
541.856445
545.517311
548.466108
549.192970
549.175647
552.160802
554.435128
554.631078
554.362368
557.677461
560.538437
561.442400
561.857706
565.420692
568.205187
517.266179
524.049912
529.406247
531.510664
531.943841
537.359791
540.969823
541.152843
539.767607
544.861437
548.309920
548.272746
546.601849
551.197441
554.213835
553.909245
552.184409
556.925319
560.297952
560.525821
559.424547
564.530969
568.173979
509.645177
522.494447
529.574005
530.556233
526.491031
536.394782
541.129136
539.620329
532.581065
543.185194
548.104368
546.457577
539.257487
549.320654
553.893218
552.109471
544.977536
555.058293
559.865124
558.573865
552.246447
562.648780
568.182294
521.288932
528.072683
533.403907
535.463914
535.858650
541.256189
544.866341
545.062633
543.656574
548.620482
551.885775
551.673102
549.881846
554.440128
557.441241
557.112513
555.326116
559.933871
563.109973
563.118247
561.853363
566.948141
570.614444
528.133217
532.848195
537.239379
539.503794
540.958969
545.205507
548.529402
549.556903
549.813889
553.150921
555.685869
555.999951
555.672947
558.635180
560.944042
561.125384
560.740773
563.765164
566.194387
566.560368
566.518520
570.164571
573.091668
528.231885
534.739439
539.592249
540.983957
540.678089
546.556906
550.680377
551.314248
550.249545
554.934466
557.932666
557.569354
555.697270
560.065412
562.878580
562.330464
560.273101
564.767252
567.653426
567.079539
565.093480
570.635266
574.619429
523.645996
535.894780
542.022467
541.660338
535.681691
547.042745
552.744050
552.074188
545.985022
555.711820
560.030195
558.144866
550.943248
560.555928
564.745806
562.584275
554.888424
564.876754
569.130753
566.656676
558.326719
570.170086
576.318232
538.509823
544.273996
548.376506
549.419991
549.008060
554.546943
558.463973
559.266355
558.456405
562.921363
565.701066
565.447130
563.774019
567.884244
570.448862
569.983575
568.090908
572.281327
574.845350
574.242719
572.279040
577.354900
580.871719
549.103021
551.698768
554.286920
556.031943
557.650018
560.913622
563.698545
565.336456
566.538495
569.017156
570.886937
571.632105
572.105952
574.139451
575.735499
576.298346
576.646895
578.660400
580.233661
580.752397
581.138275
583.433459
585.128569
553.963265
555.495402
557.481319
559.413202
561.490194
564.105533
566.522381
568.431788
570.129740
572.075396
573.684315
574.790858
575.815486
577.294043
578.606199
579.529502
580.446854
581.881259
583.168301
584.073759
585.002828
586.455439
587.491383
560.853237
562.456172
564.642620
566.931115
569.358384
572.000029
574.323494
576.209956
577.945884
579.798739
581.316155
582.449291
583.606223
585.109643
586.467258
587.586239
588.789842
590.366349
591.807419
592.984577
594.191422
595.617883
596.537575
555.924415
558.353316
561.171201
563.460684
565.632834
568.642400
571.238647
572.899118
574.246359
576.410851
578.162680
579.025816
579.754528
581.613654
583.266312
584.152226
584.953943
586.893622
588.638171
589.615623
590.501220
592.464943
593.936712
546.658552
550.957500
554.923301
557.033135
558.442261
562.452867
565.623491
566.743076
567.100207
570.191856
572.448869
572.657682
572.282549
575.177401
577.463423
577.783049
577.539431
580.519175
582.898114
583.340208
583.285459
586.590678
589.175052
536.443268
543.216847
548.340224
550.069985
550.101883
555.748901
559.636179
560.098445
558.859739
563.549119
566.449165
565.856186
563.699034
568.347967
571.405545
571.009392
569.049623
573.773363
576.917963
576.655193
574.938552
580.260822
584.052537
535.111367
539.954588
544.445628
546.776297
548.295097
552.649182
556.096002
557.230486
557.524184
560.784606
563.146027
563.219610
562.686273
565.742341
568.175395
568.415887
568.058817
571.222837
573.772102
574.190073
574.143949
577.833544
580.782131
532.994484
536.883017
540.951921
543.545731
545.671492
549.553237
552.844945
554.408034
555.400927
558.098708
560.202161
560.659978
560.827626
563.232222
565.348427
565.947622
566.277056
568.786496
571.011933
571.785347
572.427284
575.412747
577.872326
527.431660
532.160854
536.591231
538.914812
540.487276
545.024490
548.724520
550.137429
550.678024
553.948931
556.341810
556.531675
556.139333
559.153205
561.597296
561.954324
561.741255
564.812487
567.308169
567.776366
567.833225
571.507174
574.449110
520.846534
527.473674
532.576648
534.332912
534.472657
540.489653
544.831119
545.766244
545.001830
549.686306
552.656890
552.277571
550.421883
554.971005
558.046340
557.851692
556.204602
560.737358
563.804422
563.647584
562.179486
567.507158
571.330337
522.315566
526.978161
531.327779
533.597325
535.157961
539.708931
543.430179
544.885331
545.512385
548.915582
551.467456
551.834904
551.584999
554.645505
557.098496
557.483739
557.316845
560.413287
562.933823
563.454063
563.571652
567.249854
570.160501
522.795600
526.524847
530.428179
532.915397
535.008539
538.926815
542.271984
543.900610
545.032532
548.013865
550.479943
551.333102
551.806258
554.267354
556.383296
557.035416
557.454627
559.997931
562.281747
563.177443
563.950308
566.935498
569.344227
519.815188
524.357150
528.596886
530.781301
532.252648
536.694510
540.234747
541.416350
541.827691
545.558691
548.534802
549.270191
549.272375
552.300746
554.669553
554.990842
554.801314
557.967080
560.599510
561.240540
561.443211
565.104611
567.992095
515.713186
522.105879
527.017548
528.639899
528.648279
534.493681
538.520549
538.959541
537.722692
543.085263
546.796734
547.063870
545.708002
550.158847
553.078274
552.786868
551.112784
555.777421
559.021914
559.071216
557.781275
563.057641
566.808912
519.178770
523.767775
528.072231
530.314752
531.803802
536.176206
539.589061
540.643939
540.980760
544.697615
547.688987
548.464649
548.511185
551.569432
553.954436
554.294619
554.130628
557.319860
559.972155
560.637904
560.865631
564.522056
567.387897
521.495295
525.341413
529.409201
532.044960
534.184757
537.946209
541.032187
542.389990
543.331030
546.307385
548.848425
549.781077
550.320639
552.838817
554.998253
555.684214
556.136035
558.727892
561.077251
562.040263
562.849944
565.819395
568.220389
520.297645
525.172625
529.804291
532.343189
534.026418
538.285565
541.574130
542.577717
542.865375
546.332512
549.054071
549.552219
549.385966
552.529480
555.048046
555.469738
555.328780
558.491571
561.113465
561.748277
561.943113
565.560967
568.431868
518.121417
525.037610
530.475984
532.578488
532.959222
538.522543
542.287322
542.636655
541.387731
546.268058
549.488478
549.275927
547.516682
552.165587
555.301764
555.132390
553.497196
558.093985
561.253362
561.232205
559.904877
565.092610
568.815533
524.334885
529.207173
533.812348
536.305873
537.948027
542.182522
545.459363
546.457535
546.707030
550.051692
552.599910
552.928042
552.638827
555.719291
558.187563
558.551945
558.338809
561.410785
563.907856
564.405043
564.497888
568.090210
570.961198
529.577572
533.433047
537.458754
539.999123
542.036354
545.755818
548.852375
550.235226
551.114859
553.818710
555.994052
556.550688
556.801029
559.220869
561.319673
561.895027
562.183034
564.605897
566.717376
567.377319
567.933651
570.884735
573.334370
531.347413
535.966898
540.190153
542.254223
543.546033
547.858024
551.317376
552.483104
552.815837
556.046156
558.424116
558.578720
558.125631
561.124899
563.485469
563.669179
563.233763
566.213713
568.523828
568.674423
568.408174
572.123498
575.133167
532.196886
538.563439
543.235406
544.535435
544.219909
549.934695
553.962855
554.600429
553.540747
558.150806
561.012198
560.498688
558.467808
562.972549
565.887930
565.415167
563.385238
567.841698
570.638274
569.985503
567.921940
573.359508
577.252530
541.398542
545.369360
548.899079
550.604453
551.745443
555.742315
558.986120
560.248559
560.756290
563.826203
566.032573
566.277162
565.977421
568.774528
570.910565
571.137231
570.811612
573.552491
575.588117
575.698705
575.421267
578.733087
581.320853
549.623964
551.800784
554.241297
556.187893
558.149261
561.081821
563.667919
565.404913
566.860427
569.029487
570.730265
571.596523
572.364056
574.157438
575.677333
576.467288
577.184453
578.922998
580.372480
581.095772
581.841248
583.751961
585.173127
553.801835
555.237142
557.197017
559.203687
561.372114
563.911890
566.262146
568.181953
569.920890
571.785636
573.340372
574.475359
575.572344
577.024090
578.350657
579.369446
580.399171
581.796562
583.067899
584.039745
585.052802
586.416116
587.372100
560.267797
562.004948
564.274940
566.512331
568.833683
571.515533
573.868052
575.683754
577.322082
579.263949
580.873732
581.996244
583.089225
584.693524
586.137807
587.228882
588.362164
590.043468
591.590191
592.771694
593.924831
595.437171
596.443771
554.580370
557.481147
560.514876
562.659728
564.509921
567.783081
570.496737
571.953673
572.953032
575.461620
577.421285
578.149246
578.560520
580.781881
582.640872
583.383098
583.870430
586.178230
588.159602
589.052405
589.672427
591.968307
593.673918
542.769768
549.005260
553.670898
555.258804
555.265049
560.627989
564.281936
564.722399
563.515118
568.167450
571.075753
570.689827
568.747848
573.263338
576.210286
575.939591
574.158552
578.753080
581.847083
581.832047
580.400834
585.215680
588.568899
526.502703
539.553901
546.368978
546.718617
541.600452
552.359801
557.589578
556.362782
549.422046
559.807504
564.337511
562.128507
554.084694
564.670185
569.402704
567.413040
559.671860
570.256180
575.142966
573.523809
566.450089
577.323130
583.021458
530.777886
537.698060
542.993078
544.822780
544.919816
550.702098
554.685897
555.133375
553.827837
558.700702
561.747963
561.207612
559.059053
563.760568
566.849794
566.435035
564.459728
569.274708
572.551988
572.454150
570.956528
576.231021
580.018486
530.159631
535.103127
539.719030
542.149113
543.753395
548.232488
551.827715
553.110864
553.539311
556.843262
559.286315
559.503463
559.109915
562.077973
564.435240
564.663693
564.331301
567.465299
570.016480
570.474245
570.486400
574.185705
577.150045
522.427457
529.505496
534.956079
536.920849
537.173252
543.186248
547.521363
548.485708
547.782865
552.368707
555.326014
555.067516
553.412145
557.663876
560.493236
560.118824
558.329733
562.863410
565.895127
565.594243
563.921985
569.411641
573.355549
509.516990
523.066566
530.276955
530.900747
526.072354
537.264893
543.131454
542.902326
537.589293
546.904592
551.194615
549.603785
543.087655
552.258057
556.431834
554.559013
547.450121
557.275582
561.694706
559.654005
552.030197
563.617692
569.716502
517.263186
524.279199
529.668564
531.607546
531.869511
537.901101
542.264615
543.279274
542.658490
547.357162
550.453156
550.353347
548.836421
553.154106
556.035321
555.736817
554.013433
558.518145
561.490697
561.150124
559.468639
564.970802
568.912409
519.906710
524.676932
529.155454
531.543712
533.179425
537.688791
541.337660
542.708307
543.281291
546.816230
549.562850
550.133371
550.050877
553.110125
555.562930
555.984256
555.841965
558.836986
561.205713
561.534444
561.480613
565.248597
568.255115
515.569214
522.059088
527.111828
528.918615
529.133602
534.927076
538.968912
539.508149
538.369646
543.597803
547.138423
547.208292
545.670032
550.341124
553.528735
553.534772
552.128206
556.423155
559.235840
558.804108
557.035412
562.602312
566.582345
506.289232
518.458701
525.008172
525.445085
520.688064
531.370301
536.654862
535.479254
528.654104
539.520534
544.696156
543.331903
536.451052
546.561829
551.345988
550.097269
543.907444
553.005658
557.046960
554.801751
546.902023
558.733101
564.910360
514.995890
521.497496
526.572374
528.400299
528.609218
534.335611
538.267273
538.690553
537.469821
542.675780
546.214366
546.287775
544.767351
549.497438
552.751110
552.818443
551.461647
555.783203
558.615041
558.208892
556.463902
562.016022
565.970170
518.793177
523.576786
528.104686
530.549365
532.181777
536.541135
539.956312
541.065648
541.431445
544.954202
547.723003
548.276371
548.179248
551.397346
554.025842
554.591939
554.556824
557.595204
560.012560
560.413180
560.418657
564.132148
567.095696
515.691331
522.666213
528.109293
530.153727
530.458255
536.212144
540.181441
540.731310
539.675259
544.489059
547.671394
547.469591
545.751812
550.477630
553.726685
553.696793
552.179721
556.690596
559.718244
559.532958
558.043251
563.344556
567.158118
507.612722
520.935114
528.145173
528.910770
524.263718
534.984984
540.315585
539.417283
533.230778
543.059110
547.532503
545.673535
538.398607
548.571162
553.350245
551.874442
545.162516
554.816509
559.236570
557.447278
550.369909
561.373582
567.198182
519.693332
526.674638
532.098294
534.096900
534.353650
540.083699
544.043173
544.585113
543.487413
548.176545
551.186132
550.807401
548.948877
553.600686
556.779945
556.658603
555.049721
559.518927
562.497875
562.244872
560.696449
565.977602
569.788054
526.768421
531.596698
536.098208
538.438155
539.947561
544.276295
547.705852
548.839703
549.154610
552.390287
554.776632
554.926865
554.492012
557.607270
560.127172
560.480310
560.199307
563.224451
565.602277
565.876395
565.745288
569.432904
572.413981
526.881273
533.547423
538.586410
540.200928
540.131594
545.865476
549.875001
550.436222
549.289452
553.926130
556.785827
556.142125
553.942791
558.709308
561.877198
561.529438
559.559102
564.140622
567.065143
566.492338
564.499446
570.040690
574.037174
522.156120
534.703396
541.111358
541.142209
535.786857
546.587014
551.970671
551.097927
544.781594
554.542820
558.712581
556.333120
548.162581
558.831756
563.609972
561.683325
554.015718
564.193690
568.550154
566.130134
557.848297
569.660118
575.803294
537.245988
543.166857
547.470359
548.757719
548.579923
553.927480
557.667975
558.325956
557.381469
561.811930
564.495333
563.995480
562.010985
566.523020
569.436904
569.157618
567.344389
571.649747
574.302005
573.751026
571.811489
576.885228
580.411479
547.986628
550.667512
553.385557
555.266440
556.972171
560.185479
562.894357
564.448771
565.573968
568.013366
569.833069
570.491034
570.907696
573.097429
574.868029
575.561500
575.998938
578.092065
579.726107
580.287771
580.701326
583.004080
584.695943
552.918643
554.493030
556.541967
558.556286
560.699433
563.302449
565.661400
567.518444
569.184781
571.100301
572.665859
573.741423
574.785273
576.353305
577.765977
578.793068
579.806528
581.307036
582.629435
583.569812
584.536455
585.998237
587.019575
559.422749
561.361445
563.716424
565.875059
568.049255
570.822887
573.203337
574.916290
576.412899
578.495668
580.190423
581.261398
582.240443
584.003373
585.532373
586.561726
587.577562
589.423004
591.076365
592.228702
593.284763
594.957155
596.076006
552.280843
556.204750
559.609413
561.466687
562.575440
566.537217
569.494070
570.591570
570.793469
574.095658
576.383782
576.796313
576.404772
579.471918
581.675927
582.103781
581.799821
584.951716
587.305231
587.936950
587.822379
590.950501
593.097866
533.153202
545.517133
551.796034
552.037659
546.990977
557.356310
562.312011
561.169963
554.455404
564.599264
569.012262
567.041058
559.329812
569.651004
574.201695
572.389934
564.945027
575.263530
579.987250
578.557562
571.725650
582.126327
587.396538
479.358384
530.631223
542.909890
538.186311
496.370415
543.782955
554.013579
547.065785
500.191907
550.480695
560.563527
552.422857
502.236526
554.990208
565.643307
557.884984
508.766039
560.789593
571.570878
564.494070
517.624501
568.589794
580.870648
520.663388
533.907604
540.926484
541.394964
536.362211
547.266897
552.621090
551.452145
544.552902
555.011563
559.610059
557.432595
549.411551
560.001296
564.723145
562.692028
554.930330
565.563451
570.510791
568.923424
561.900956
572.892044
578.692054
525.696117
532.759580
538.204716
540.154733
540.363440
546.280953
550.446066
551.149003
550.147315
554.895074
557.922341
557.548106
555.661778
560.119066
563.041551
562.608657
560.706493
565.396221
568.575696
568.397331
566.831276
572.233513
576.111339
511.830997
525.487629
532.804455
533.498255
528.696128
539.863789
545.677410
545.380802
540.001235
549.292803
553.560222
551.936886
545.382149
554.504584
558.613499
556.657255
549.480516
559.333892
563.791175
561.760729
554.127005
565.724941
571.834055
460.516041
513.609420
526.632782
522.351019
481.037236
528.857897
539.961236
535.168161
496.456183
539.204924
548.144341
541.646131
500.190808
544.254826
553.165199
545.807125
500.544152
548.411236
557.995444
549.802750
499.488758
553.980402
567.173348
506.645478
520.233502
527.497194
528.185251
523.413590
534.605954
540.453468
540.213838
534.915685
544.307149
548.697699
547.226157
540.817754
550.011235
554.196197
552.354261
545.269726
555.046467
559.378646
557.243055
549.550652
561.162324
567.278570
515.505370
522.318622
527.619816
529.573535
529.876989
535.814961
540.034756
540.839077
539.982365
544.933688
548.234606
548.219720
546.709505
551.222824
554.285405
554.173034
552.618769
556.961864
559.755870
559.260715
557.458316
562.995779
566.968521
506.139579
518.402627
525.058965
525.597070
520.931269
531.673007
537.038935
535.975988
529.235510
540.022176
545.087556
543.639232
536.716456
546.841396
551.670092
550.472644
544.298474
553.302623
557.196704
554.784986
546.754594
558.609144
564.827763
463.279935
510.087807
521.606549
517.183706
477.200071
523.151610
533.235139
526.322141
479.383120
530.299635
541.061458
534.288867
488.884524
537.617784
548.051168
542.255596
501.866538
545.097448
553.481127
544.606729
492.441777
548.623635
562.128080
505.586563
517.839176
524.491196
525.029896
520.349283
531.024580
536.288814
535.115479
528.288924
539.055256
544.107750
542.639774
535.715664
545.921936
550.846754
549.736188
543.627184
552.653909
556.558710
554.167961
546.161393
557.989207
564.174600
514.479474
521.234733
526.519206
528.487511
528.780784
534.556942
538.549524
539.082991
537.971289
542.950758
546.258287
546.152065
544.528042
549.310418
552.647299
552.754010
551.362003
555.722809
558.542769
558.125474
556.420062
561.842330
565.741021
505.421747
518.707774
525.884692
526.633783
521.996705
532.787677
538.203471
537.386055
531.265072
541.136398
545.647465
543.836038
536.619546
546.853408
551.712679
550.332130
543.687170
553.294990
557.622286
555.727291
548.567987
559.602454
565.462029
460.135703
511.720594
524.462832
520.362843
480.176753
526.540962
536.918768
530.995017
488.521024
534.628443
544.039943
536.566154
490.131541
539.458390
549.825382
543.302460
499.789160
546.218420
555.627056
548.052497
500.891463
552.148200
564.633033
509.366273
522.671383
529.835632
530.536963
525.845493
536.614799
542.021705
541.198490
535.042977
544.786789
549.124435
547.131074
539.761134
549.923858
554.703036
553.206814
546.452262
556.061316
560.392981
558.474976
551.285347
562.311247
568.169186
522.267767
529.137091
534.423573
536.275753
536.409290
542.184216
546.208830
546.791465
545.683124
550.329017
553.226718
552.674844
550.627735
555.368268
558.588227
558.391952
556.625697
561.156232
564.095132
563.658802
561.873563
567.298093
571.216718
516.795796
529.611713
536.339557
536.608148
531.413255
542.326536
547.768740
546.873188
540.518855
550.324486
554.536058
552.132814
543.943459
554.723336
559.637643
557.789392
550.176873
560.442859
564.896084
562.539088
554.324322
566.235122
572.473414
476.105065
525.738149
537.467411
532.420992
490.161887
537.906306
548.425417
542.328687
498.875673
545.709915
554.888907
546.349716
495.451726
548.875480
559.755060
552.266902
504.011524
554.831660
564.766678
556.003724
503.083671
559.785375
573.307890
527.551169
539.451965
545.366857
545.352785
540.143944
550.557809
555.660062
554.893754
548.833713
558.338483
562.340027
560.156532
552.305479
562.729151
567.335457
565.609829
558.264396
568.166152
572.316736
570.061246
562.023000
573.347178
579.027356
545.385331
549.089845
552.215542
553.863773
554.874694
558.812554
561.796888
563.039849
563.425757
566.587302
568.682139
568.989447
568.583446
571.651658
573.816001
574.242639
573.922588
576.838288
578.801888
579.019539
578.580929
581.809513
583.998967
551.726882
553.523716
555.700090
557.690324
559.733745
562.462535
564.877498
566.657583
568.194593
570.234545
571.868504
572.877401
573.801950
575.548110
577.080356
578.078687
578.992682
580.655588
582.069316
582.948059
583.785285
585.419148
586.565984
559.572885
561.270277
563.466628
565.636294
567.910097
570.526129
572.783480
574.530783
576.170945
578.126849
579.738897
580.905167
582.071494
583.707731
585.136815
586.238323
587.426853
589.154955
590.733862
591.986002
593.215382
594.752604
595.743201
553.903815
556.768673
559.737634
561.814583
563.610058
566.821760
569.451626
570.840370
571.831372
574.366689
576.345722
577.118347
577.595311
579.850255
581.695662
582.439894
582.971340
585.335492
587.365104
588.329978
589.018727
591.337203
593.030870
542.099879
548.296843
552.899679
554.416505
554.357602
559.665926
563.246300
563.604879
562.357249
567.062482
570.030483
569.690393
567.787114
572.341303
575.289224
575.001732
573.229064
577.899972
581.080828
581.149324
579.780945
584.615272
587.963860
525.819653
538.831840
545.587762
545.869627
540.687168
551.403229
556.562410
555.237519
548.229277
558.693667
563.304519
561.137808
553.113805
563.742426
568.474429
566.446668
558.685062
569.366020
574.362589
572.838049
565.830595
576.718941
582.410725
530.040713
536.940421
542.202604
543.996564
544.061790
549.810758
553.734944
554.112079
552.771480
557.693044
560.791899
560.287469
558.164900
562.886238
565.954528
565.502450
563.519971
568.401772
571.758248
571.737491
570.297977
575.586791
579.364073
529.349509
534.300175
538.926428
541.370477
542.985322
547.447447
551.004160
552.254259
552.675095
555.996759
558.461347
558.703906
558.331619
561.293834
563.613109
563.800990
563.458285
566.627748
569.225087
569.731077
569.781991
573.490909
576.444818
521.538729
528.653328
534.162011
536.195463
536.501897
542.510396
546.824245
547.784563
547.091681
551.669176
554.623138
554.380476
552.740678
556.964023
559.740421
559.314705
557.499307
562.049875
565.107937
564.829961
563.173415
568.665487
572.602536
508.557071
522.164212
529.464848
530.196884
525.459496
536.652089
542.504946
542.290314
537.001559
546.285100
550.547811
548.963880
542.466164
551.597559
555.715307
553.791334
546.648113
556.479899
560.903872
558.859726
551.230600
562.810325
568.898815
516.263216
523.334949
528.813888
530.860542
531.214361
537.266090
541.628684
542.661407
542.058206
546.721639
549.773710
549.660833
548.154157
552.461830
555.327120
555.018706
553.285155
557.772273
560.706158
560.321535
558.610616
564.090146
568.009569
518.877096
523.697284
528.258721
530.747978
532.471625
537.012403
540.672107
542.065796
542.651851
546.139474
548.818049
549.347827
549.266232
552.357640
554.860891
555.338175
555.221311
558.169663
560.445248
560.677216
560.559608
564.290023
567.266701
514.511726
521.049421
526.184710
528.094965
528.401383
534.226689
538.289700
538.867795
537.749425
542.903806
546.340797
546.333372
544.779329
549.525147
552.835132
552.970568
551.631843
555.842318
558.501653
557.919318
556.046218
561.567538
565.525638
505.209305
517.422258
524.048243
524.588427
519.931078
530.641438
535.956296
534.842553
528.059876
538.825940
543.864474
542.392674
535.478694
545.691943
550.641426
549.570857
543.485856
552.463293
556.304726
553.869403
545.837360
557.622041
563.781393
513.912551
520.440168
525.563824
527.465472
527.755787
533.528647
537.510718
538.005718
536.827312
541.954972
545.367236
545.342624
543.799049
548.609937
551.999572
552.212611
550.930708
555.155294
557.806632
557.219783
555.351995
560.852705
564.781311
517.719326
522.507033
527.051055
529.534840
531.228321
535.654235
539.151885
540.357988
540.779568
544.240914
546.895567
547.360498
547.240643
550.506450
553.222365
553.881423
553.884898
556.849483
559.121055
559.366633
559.262736
562.933949
565.882149
514.630863
521.588879
527.021207
529.078096
529.428301
535.267065
539.356660
540.045821
539.077418
543.823331
546.883178
546.588326
544.837033
549.584424
552.885920
552.910482
551.408006
555.856669
558.762183
558.435821
556.840099
562.121756
565.941355
506.544626
519.837569
527.023010
527.788022
523.178466
533.992553
539.460418
538.729597
532.663916
542.407721
546.747371
544.794000
537.483421
547.666151
552.479499
551.041551
544.339393
553.941981
558.257632
556.338914
549.158460
560.167868
566.013707
518.555656
525.522749
530.935884
532.944111
533.242199
539.045978
543.106399
543.770840
542.760347
547.403859
550.321877
549.879491
548.005500
552.672893
555.882442
555.799304
554.211145
558.652409
561.560678
561.223944
559.615031
564.892609
568.706968
525.534908
530.375210
534.897836
537.272116
538.828613
543.200252
546.673974
547.862765
548.220796
551.448062
553.799174
553.928945
553.506195
556.654982
559.217664
559.622265
559.381362
562.407204
564.756575
565.001350
564.852647
568.525490
571.490410
525.549737
532.256784
537.353929
539.033198
539.018511
544.763046
548.763294
549.317597
548.173440
552.828690
555.702958
555.077033
552.912215
557.735286
560.969457
560.693363
558.783702
563.390597
566.326669
565.773936
563.798729
569.314453
573.280711
520.747960
533.355634
539.843229
539.958125
534.666968
545.453087
550.789191
549.870177
543.532103
553.331217
557.544745
555.207609
547.089398
557.833751
562.693501
560.854898
553.267967
563.486401
567.877612
565.511606
557.278509
569.055298
575.155738
535.816948
541.784752
546.150360
547.508161
547.388182
552.725838
556.415212
557.031259
556.081003
560.545741
563.269227
562.821956
560.908426
565.497500
568.484766
568.291242
566.564856
570.922178
573.612187
573.116003
571.227135
576.284412
579.773610
546.533023
549.241948
551.998709
553.934015
555.686427
558.899877
561.576238
563.105801
564.236683
566.707065
568.568246
569.282976
569.767231
572.030659
573.876535
574.646370
575.156203
577.304616
578.985852
579.596116
580.042743
582.346428
584.032883
551.435372
553.048554
555.162787
557.229793
559.395132
562.004990
564.364629
566.208548
567.866066
569.811976
571.440698
572.577605
573.672672
575.311503
576.811407
577.907073
578.968384
580.523699
581.911523
582.897514
583.878608
585.349294
586.386885
559.560764
561.120799
563.228809
565.384319
567.674543
570.186428
572.355669
574.094817
575.796242
577.687292
579.253219
580.486524
581.762765
583.336268
584.696323
585.826337
587.099439
588.770825
590.309216
591.624694
592.942036
594.414134
595.338290
554.622640
556.989791
559.707433
561.861366
563.892993
566.784227
569.233521
570.736524
572.024853
574.269983
576.102859
577.061751
577.895932
579.836088
581.489013
582.363427
583.211202
585.280287
587.159235
588.285214
589.281859
591.284730
592.758471
545.368731
549.576491
553.408778
555.355738
556.599260
560.514041
563.536248
564.430196
564.613086
567.895231
570.342348
570.641686
570.300850
573.314180
575.628752
575.874825
575.571411
578.771476
581.391578
582.027334
582.099749
585.430849
588.009575
535.148120
541.807927
546.787554
548.341226
548.177557
553.775850
557.513364
557.660275
556.075218
561.123265
564.304511
563.783979
561.570464
566.403794
569.500237
568.949735
566.782545
571.865492
575.348555
575.327275
573.767845
579.093615
582.867069
533.670924
538.460459
542.882144
545.125996
546.545796
550.842271
554.166350
555.096002
555.224753
558.663295
561.196529
561.342837
560.820512
563.955667
566.372267
566.496525
566.047236
569.417178
572.201041
572.805387
572.875997
576.583809
579.524021
531.370019
535.279538
539.386114
542.020012
544.161908
548.000683
551.212304
552.689413
553.639053
556.386291
558.559084
559.075873
559.276761
561.673068
563.720098
564.214888
564.485721
567.095118
569.457138
570.342821
571.051683
574.054708
576.513602
525.609361
530.437547
535.019578
537.524211
539.243276
543.733854
547.372944
548.785943
549.365847
552.591034
554.970792
555.208876
554.870468
557.796407
560.109673
560.331369
560.028678
563.163510
565.746737
566.272138
566.353615
570.034584
572.976510
518.840724
525.633516
530.974351
533.027258
533.449438
539.373565
543.650275
544.645908
544.003404
548.540868
551.426286
551.090321
549.338249
553.728322
556.637998
556.288878
554.506466
559.109444
562.232344
562.082292
560.595025
565.914244
569.735407
520.256746
525.062291
529.638006
532.176801
533.961239
538.513912
542.225208
543.737935
544.422693
547.716218
550.168939
550.517762
550.301575
553.311873
555.720129
556.066528
555.848866
558.929999
561.404746
561.847224
561.886994
565.529861
568.437271
520.694312
524.543297
528.648204
531.374809
533.661629
537.624609
540.998774
542.696619
543.863556
546.719910
549.037101
549.789483
550.243854
552.776850
555.023132
555.812922
556.293053
558.726473
560.823232
561.520599
562.133841
565.060148
567.470406
517.656675
522.313996
526.752373
529.189453
530.884718
535.355294
538.935743
540.238296
540.743075
544.254761
546.965152
547.490434
547.409927
550.639313
553.329244
554.000353
554.032464
556.944165
559.201329
559.492648
559.438746
563.038327
565.932855
513.502060
520.009997
525.117096
527.016411
527.317944
533.135400
537.209948
537.854499
536.844762
541.841376
545.165396
545.116757
543.581854
548.353077
551.731910
551.961262
550.705524
554.921777
557.628092
557.209022
555.566947
560.813447
564.595274
516.987211
521.642920
526.075145
528.504200
530.186761
534.622565
538.150873
539.405127
539.877179
543.362632
546.047226
546.562746
546.498653
549.771836
552.515116
553.240600
553.308683
556.215992
558.440595
558.696609
558.622077
562.211172
565.094959
519.353605
523.205817
527.314772
530.037923
532.297819
536.192642
539.476790
541.079325
542.164727
544.972897
547.251958
547.971166
548.430209
551.062204
553.441841
554.351986
554.899867
557.314899
559.348227
559.969773
560.521384
563.435372
565.855839
518.226187
523.040566
527.633040
530.182292
531.941092
536.390580
539.974258
541.347537
541.903938
545.141817
547.543895
547.815603
547.559738
550.752272
553.397441
553.945620
553.839862
556.862167
559.215750
559.518426
559.439402
563.076762
566.014957
516.087358
522.886794
528.240524
530.312823
530.735294
536.526782
540.648496
541.486370
540.694290
545.192171
548.011807
547.554446
545.697693
550.369545
553.591476
553.510877
551.900810
556.374685
559.293076
558.929217
557.262790
562.591128
566.443015
522.111908
526.932566
531.505492
534.007143
535.712462
540.114688
543.648991
544.974182
545.478661
548.645836
550.952827
551.122051
550.774981
553.888950
556.440613
556.888879
556.709390
559.715471
562.063501
562.352809
562.262111
565.900906
568.837728
527.112437
530.997630
535.079151
537.698153
539.825603
543.629138
546.831740
548.342240
549.313585
551.985064
554.088182
554.594734
554.848009
557.341407
559.552474
560.239866
560.600276
563.019816
565.084902
565.684094
566.187943
569.115803
571.560436
528.632139
533.369543
537.746705
539.974965
541.400029
545.702774
549.118935
550.240358
550.541218
553.834935
556.269421
556.460744
556.060635
559.189623
561.711223
562.058413
561.755034
564.775825
567.121362
567.341753
567.141981
570.768413
573.703646
529.275501
535.840345
540.737930
542.270001
542.147268
547.760985
551.638332
552.115076
550.920081
555.681120
558.686191
558.261723
556.305265
560.993973
564.113696
563.849911
562.012106
566.520882
569.402246
568.918627
567.044237
572.309749
576.073762
538.519540
542.632672
546.347173
548.240401
549.514011
553.459585
556.583949
557.721735
558.159676
561.331085
563.668989
564.028428
563.840708
566.807849
569.134178
569.548086
569.386824
572.221564
574.365635
574.622366
574.462213
577.699803
580.218814
546.807423
549.073728
551.642944
553.724785
555.777942
558.700788
561.220808
562.890414
564.329885
566.571643
568.384053
569.376432
570.271416
572.217173
573.901348
574.845322
575.697816
577.543962
579.104625
579.942954
580.760676
582.659917
584.061732
551.012529
552.516588
554.582251
556.695770
558.934882
561.483711
563.803249
565.689331
567.430459
569.358329
571.017437
572.276346
573.505074
575.098215
576.568601
577.724648
578.878427
580.383376
581.757186
582.824244
583.900240
585.274128
586.221722
558.756198
560.448083
562.640791
564.744520
566.918810
569.468583
571.660963
573.320765
574.935686
576.912511
578.525626
579.726682
580.946192
582.607762
583.998488
585.057233
586.241406
587.998419
589.585217
590.847413
592.073243
593.648071
594.679190
553.085194
555.913199
558.830903
560.818539
562.501205
565.666269
568.235547
569.510559
570.398925
573.017923
575.070002
575.856699
576.313256
578.624570
580.465426
581.112398
581.531177
583.991885
586.095303
587.041297
587.673915
590.081931
591.860468
541.349429
547.455515
551.941536
553.294902
553.035326
558.365302
561.877122
561.987065
560.391272
565.412553
568.575910
568.194465
566.101054
570.858414
573.838978
573.298386
571.111034
576.167427
579.571032
579.567378
577.969257
583.094545
586.638711
525.223775
538.052877
544.626682
544.644022
539.018722
549.971739
555.075654
553.274483
545.239184
556.675666
561.670589
559.345478
550.663186
561.947959
566.806393
564.272585
555.274750
567.170073
572.649528
570.947916
563.196771
574.916434
580.986907
529.481439
536.236060
541.340750
542.965056
542.835150
548.587578
552.420096
552.527416
550.816952
556.026393
559.283196
558.690807
556.341843
561.282991
564.415493
563.731782
561.349595
566.646030
570.269242
570.224004
568.584015
574.144117
578.098139
529.090040
533.802183
538.233682
540.575689
542.125275
546.477188
549.902620
550.993878
551.267989
554.609366
557.060130
557.182498
556.665726
559.759921
562.175033
562.319031
561.888632
565.227271
568.009232
568.634043
568.741752
572.449628
575.403782
522.085207
528.562334
533.701471
535.681886
536.092568
541.819531
545.906759
546.724975
545.940313
550.421048
553.224999
552.700217
550.715495
555.259026
558.272955
557.906526
556.077600
560.810085
564.112519
564.162129
562.872264
568.055301
571.790315
510.482129
522.521508
529.183664
529.950326
525.737006
536.230882
541.718169
541.357770
536.021258
545.120670
549.123450
547.012365
539.554069
549.606811
554.182533
552.362322
545.127390
555.281383
560.064887
558.630744
552.067078
562.639221
568.269535
516.700425
523.157057
528.302557
530.336865
530.831481
536.632070
540.815904
541.771110
541.118718
545.641698
548.493979
548.075091
546.217473
550.828486
553.937035
553.721346
552.007840
556.666133
559.852715
559.840130
558.526408
563.642547
567.322058
518.383081
523.020795
527.467232
529.950234
531.706591
536.192457
539.830639
541.262610
541.881331
545.216358
547.719688
548.083423
547.882022
551.033771
553.627060
554.164610
554.093635
557.135546
559.589728
560.092637
560.202811
563.712288
566.521976
513.556389
520.073587
525.196373
527.121126
527.453308
533.313886
537.478227
538.283496
537.449928
542.263133
545.428806
545.294823
543.717538
548.407184
551.717001
551.892391
550.620359
554.880840
557.723851
557.548706
556.188904
561.187345
564.805796
504.028883
516.306050
522.962321
523.527111
518.894382
529.692086
535.206757
534.573966
528.701589
538.541890
543.114382
541.521226
534.708701
544.715300
549.596434
548.560160
542.599651
551.553276
555.616901
553.905937
547.359912
557.635102
563.129557
512.826882
519.351537
524.475928
526.395434
526.717102
532.556462
536.695141
537.482901
536.639192
541.431038
544.576699
544.439699
542.878737
547.596919
550.940958
551.150004
549.892739
554.125985
556.909845
556.665515
555.256205
560.257141
563.886024
516.877184
521.554298
526.027741
528.515139
530.255151
534.704278
538.307616
539.721473
540.330713
543.609895
546.068893
546.419444
546.240331
549.448550
552.121338
552.735470
552.696034
555.665522
557.980260
558.303752
558.262506
561.820436
564.693535
514.292083
520.883081
526.113912
528.180883
528.670846
534.423677
538.579443
539.557036
538.962995
543.343910
546.098870
545.647478
543.819843
548.507805
551.743980
551.665980
550.032146
554.526019
557.439316
557.040771
555.313061
560.677273
564.549747
507.001540
519.380735
526.200135
527.030888
522.850095
533.281592
538.757507
538.510209
533.465164
542.205813
546.029916
543.879623
536.493907
546.609778
551.336583
549.724693
542.701255
552.520525
556.869686
554.772177
547.174289
558.558731
564.571696
518.098727
524.709018
529.931814
531.954629
532.386165
538.088555
542.186452
543.097180
542.439384
546.781182
549.486412
548.968175
547.068254
551.687548
554.835741
554.655220
552.941344
557.426536
560.340598
559.923620
558.175211
563.553678
567.439386
524.427476
529.188183
533.665723
536.052733
537.645357
542.001337
545.493983
546.751043
547.193319
550.435057
552.832684
553.055864
552.718541
555.808618
558.311698
558.683661
558.425918
561.432200
563.788866
564.061068
563.931813
567.554538
570.488583
523.983831
530.776937
535.933355
537.649577
537.651289
543.392025
547.364160
547.844559
546.606393
551.505667
554.655007
554.348634
552.516507
557.134273
560.236608
559.984182
558.192974
562.694337
565.636103
565.257338
563.540022
568.779276
572.567023
518.777616
531.670352
538.304631
538.480878
533.196283
543.983862
549.252271
548.115503
541.342880
551.759203
556.466879
554.707934
547.463675
557.526393
562.115914
560.373746
553.195907
563.050580
567.416921
565.420918
558.002355
568.953690
574.681580
534.031562
540.131104
544.604001
546.020673
545.915190
551.252642
554.906257
555.418487
554.350881
559.099578
562.161415
562.082575
560.528505
564.942818
567.838661
567.698268
566.108420
570.381250
573.113448
572.822526
571.203919
575.986757
579.309299
544.894726
547.665491
550.492315
552.472864
554.246602
557.466494
560.131066
561.635350
562.772527
565.388350
567.451086
568.381948
569.031710
571.300233
573.151807
573.956086
574.515283
576.674084
578.413863
579.127089
579.654532
581.889285
583.525324
549.871703
551.506080
553.640568
555.738028
557.939410
560.560389
562.907695
564.756311
566.463690
568.510048
570.264744
571.552779
572.781082
574.468102
575.979681
577.107334
578.222117
579.809462
581.231719
582.282642
583.323965
584.779246
585.777977
557.680173
559.573792
561.855407
563.884712
565.913167
568.566420
570.796064
572.350464
573.807820
575.939727
577.647674
578.787678
579.871357
581.689719
583.155662
584.118289
585.128896
587.025600
588.679266
589.847881
590.918809
592.650096
593.801260
550.584315
554.422481
557.702778
559.388358
560.299856
564.187379
567.006740
567.879216
567.873448
571.375863
573.797046
574.243576
573.823013
577.030122
579.216875
579.468449
578.938246
582.312920
584.783859
585.377756
585.149952
588.460347
590.729021
531.639054
543.793921
549.845150
549.763034
544.211921
554.766558
559.603171
557.914482
550.136752
561.307982
566.165579
564.087437
555.756250
566.763509
571.420822
569.055072
560.332585
571.890431
577.102694
575.478104
567.884132
579.147909
584.818055
478.444418
529.041863
540.939151
535.574699
491.528527
540.811227
551.051398
542.756717
489.823477
546.097198
557.350008
548.655172
494.391767
551.260864
562.421369
553.179990
496.676742
556.051355
568.253080
560.514487
508.999733
564.755868
578.085498
519.411527
532.361664
539.099085
539.249000
533.738169
544.806685
550.005786
548.259684
540.266296
551.707456
556.689230
554.327660
545.623902
556.927700
561.801043
559.245153
550.226484
562.140922
567.637867
565.927800
558.195576
570.010436
576.171535
524.902770
531.507307
536.624103
538.426972
538.565190
544.286102
548.209655
548.626928
547.345608
552.189073
555.218463
554.645621
552.466009
557.227992
560.313683
559.778706
557.657958
562.685251
566.161170
566.167890
564.706685
570.085954
573.936443
512.990615
524.994834
531.604964
532.303596
528.005889
538.411412
543.768745
543.231993
537.736343
546.854017
550.866332
548.688818
541.139932
551.236260
555.827269
553.946364
546.639755
556.869855
561.738232
560.346206
553.793908
564.384851
570.027798
468.804657
514.380232
525.796007
521.892331
484.144733
528.149634
538.298647
533.259880
494.739410
536.927096
545.356282
537.500949
490.597184
540.061600
550.202080
542.953459
496.723814
545.907139
556.213302
549.565277
505.299225
553.813307
565.682063
507.582956
519.558487
526.176278
526.940431
522.743003
533.223209
538.688606
538.318369
532.988077
542.120280
546.160929
544.093856
536.688706
546.825083
551.499254
549.791376
542.639852
552.759527
557.494555
556.055740
549.504366
560.003349
565.571133
514.233743
520.697628
525.817223
527.800343
528.221568
534.039825
538.198687
539.076657
538.337752
542.992143
545.985433
545.699976
543.979974
548.636489
551.849797
551.832281
550.342689
554.808716
557.842506
557.783887
556.472922
561.496947
565.111992
504.018156
516.287187
522.949062
523.537482
518.932645
529.734891
535.267163
534.680940
528.854035
538.642518
543.155863
541.518686
534.664415
544.620654
549.432035
548.313944
542.295277
551.293443
555.441827
553.827692
547.353950
557.592518
563.047773
460.539521
507.724748
519.338512
514.971371
474.979550
521.140138
531.599563
525.972114
484.382236
529.933121
539.439138
532.526092
488.103020
535.712933
545.944025
540.262907
500.533408
543.235919
551.957097
545.046374
501.755131
548.977267
560.537893
503.273430
515.549795
522.207061
522.781876
518.162293
528.946622
534.464970
533.879954
528.063185
537.838323
542.340548
540.711025
533.878430
543.855329
548.687235
547.589413
541.573872
550.528254
554.598505
552.892158
546.348165
556.602321
562.080135
512.653156
519.180530
524.325868
526.301177
526.701293
532.490337
536.642750
537.553784
536.871143
541.461376
544.416538
544.140535
542.460261
547.150520
550.411942
550.448134
548.978390
553.324500
556.163974
555.844376
554.277387
559.438462
563.170030
504.833390
517.137893
523.888246
524.683916
520.494968
530.928939
536.420480
536.206522
531.211418
540.009576
543.908710
541.845814
534.534013
544.675228
549.420690
547.841813
540.846094
550.634167
554.955156
552.858742
545.270683
556.616774
562.597587
463.694986
510.876119
522.648428
518.846789
481.281677
525.106698
535.321760
530.736839
494.183483
534.441296
542.466834
534.632774
488.129937
537.320518
547.520681
540.562481
495.350790
543.284033
552.835675
544.727444
495.151082
548.726869
561.698082
508.555950
520.896127
527.648096
528.400305
524.150190
534.540390
539.976101
539.689297
534.625153
543.409534
547.284730
545.172794
537.799167
547.885166
552.550737
550.868778
543.787589
553.587089
557.921961
555.807133
548.191649
559.566656
565.570157
519.942495
526.644035
531.834427
533.705700
533.929306
539.660448
543.708602
544.424180
543.507637
548.167377
551.140335
550.773354
548.938301
553.554577
556.660702
556.422572
554.655019
559.142757
562.072706
561.681763
559.957851
565.269535
569.106488
513.523592
526.587449
533.434591
533.768213
528.604579
539.520513
544.906919
543.838366
537.112950
547.569576
552.315275
550.556418
543.306891
553.396628
558.015821
556.258477
549.062895
558.958588
563.382885
561.412265
554.030226
565.081839
570.908888
471.286948
522.261407
534.344670
529.409674
487.105692
534.923232
545.301011
538.576865
492.344222
542.291640
552.612746
545.493232
499.266441
548.382301
558.432412
551.305422
505.533164
553.982361
563.699963
555.990761
507.900135
559.765701
572.201972
523.868723
536.093965
542.199356
542.285725
537.114954
547.538965
552.558533
551.563474
545.096165
555.318849
559.943832
558.481433
551.626955
561.412160
565.778054
564.196466
557.319091
566.891957
571.068202
569.259690
562.098565
572.567837
577.838833
542.009359
545.818006
549.042689
550.768326
551.832642
555.787381
558.743466
559.939289
560.326915
563.763542
566.199872
566.887792
566.819467
569.871826
572.038917
572.546718
572.359169
575.284047
577.340050
577.752990
577.510891
580.583066
582.664341
548.431952
550.283278
552.530349
554.586537
556.679999
559.435235
561.856932
563.649049
565.251008
567.469507
569.346127
570.618462
571.757745
573.594918
575.185024
576.253075
577.250162
578.977495
580.483249
581.482604
582.409039
584.017473
585.125686
557.564818
559.230224
561.376187
563.447809
565.610028
568.124070
570.263702
571.892597
573.492361
575.491834
577.164485
578.413265
579.657679
581.334584
582.737261
583.783577
584.922846
586.625239
588.153346
589.353470
590.543233
592.083815
593.080483
551.938449
554.740102
557.623656
559.588645
561.256830
564.377428
566.882407
568.113373
569.005486
571.647367
573.731654
574.581459
575.105829
577.428942
579.244668
579.877386
580.281863
582.682282
584.697906
585.579507
586.174634
588.550305
590.296825
540.256101
546.324507
550.777983
552.120603
551.850701
557.122216
560.559326
560.617853
559.014365
564.063015
567.280882
566.984530
564.969298
569.728601
572.681721
572.127041
569.921532
574.902958
578.206820
578.119743
576.465706
581.561196
585.087191
524.146642
536.925624
543.465231
543.482580
537.859075
548.739689
553.753582
551.889557
543.838349
555.302655
560.360280
558.135477
549.548243
560.823438
565.648890
563.106994
554.100165
565.908648
571.276042
569.480193
561.664863
573.357808
579.414054
528.309052
535.033029
540.116578
541.743955
541.614904
547.307391
551.053801
551.097062
549.369467
554.596430
557.896137
557.382078
555.113780
560.062609
563.174782
562.490798
560.104549
565.330930
568.853583
568.726751
567.034875
572.564600
576.495543
527.791909
532.495667
536.926183
539.281308
540.836201
545.140522
548.489590
549.519679
549.768990
553.115530
555.591826
555.762302
555.299308
558.417179
560.838650
560.995758
560.565526
563.852215
566.555886
567.116126
567.182715
570.857982
573.784777
520.681539
527.166321
532.325629
534.336642
534.762128
540.443883
544.457136
545.210737
544.390108
548.867076
551.684682
551.184879
549.231216
553.808709
556.852657
556.514979
554.695187
559.384816
562.625327
562.625405
561.301904
566.451683
570.161310
509.006449
521.060626
527.753686
528.563615
524.377233
534.822449
540.232166
539.804007
534.426791
543.520514
547.530651
545.432347
537.992024
548.080469
552.691000
550.904981
543.687170
553.798865
558.527610
557.055783
550.468505
561.007062
566.610547
515.185194
521.655288
526.826496
528.896735
529.414051
535.176319
539.291684
540.190414
539.509571
544.028891
546.889130
546.488532
544.652392
549.279307
552.393836
552.186268
550.473727
555.098258
558.242648
558.203940
556.875031
561.963082
565.615310
516.862458
521.507666
525.971443
528.480799
530.252481
534.705279
538.285884
539.675413
540.280342
543.621557
546.147174
546.548217
546.375558
549.513852
552.069588
552.573030
552.475193
555.487470
557.915823
558.407665
558.510898
561.995393
564.780357
512.059004
518.573920
523.705051
525.650707
525.994012
531.816936
535.928564
536.701915
535.867094
540.700696
543.913316
543.846611
542.313050
546.954692
550.178897
550.274965
548.945239
553.176780
556.010159
555.841286
554.485450
559.454278
563.045607
502.566131
514.826712
521.475474
522.051549
517.427829
528.177825
533.638231
532.981799
527.122957
536.997902
541.638785
540.142306
533.396629
543.327182
548.086885
546.940610
540.901010
549.824240
553.884402
552.190455
545.659898
555.895980
561.356267
511.388862
517.883290
522.974306
524.876171
525.186944
530.983146
535.074305
535.846721
535.028480
539.871142
543.095003
543.056198
541.556717
546.218339
549.452574
549.558064
548.224992
552.414908
555.177445
554.933126
553.526370
558.496527
562.095374
515.482146
520.105748
524.511811
526.947803
528.654447
533.063256
536.628348
538.033751
538.676193
542.023512
544.575771
545.030616
544.915834
548.088649
550.673995
551.203459
551.097790
554.010837
556.282109
556.582979
556.528988
560.060956
562.908816
512.960738
519.463731
524.590087
526.576196
527.013515
532.726343
536.852430
537.825015
537.266647
541.736734
544.612089
544.288048
542.542840
547.203359
550.365228
550.219586
548.530566
552.957806
555.812467
555.376705
553.625771
558.964698
562.816678
505.696034
517.958538
524.648965
525.383563
521.144024
531.538841
536.990926
536.742334
531.737030
540.586124
544.552326
542.553953
535.276214
545.363954
550.021342
548.356760
541.294750
551.044792
555.331119
553.195589
545.575707
556.934637
562.926136
516.670451
523.193665
528.309705
530.249545
530.635205
536.311776
540.394870
541.318673
540.718307
545.167705
548.006901
547.632625
545.835591
550.449143
553.546307
553.326117
551.585006
556.022676
558.892747
558.455601
556.699107
562.053454
565.911384
522.838926
527.550584
531.960255
534.291302
535.856596
540.203295
543.696311
544.980886
545.491856
548.838781
551.362129
551.720250
551.480598
554.578665
557.046486
557.391593
557.120832
560.105420
562.449533
562.734327
562.619503
566.215919
569.114276
522.261235
529.034195
534.157345
535.843143
535.832146
541.581512
545.572216
546.089910
544.921265
549.928037
553.207930
553.040394
551.310081
555.934858
559.007888
558.739894
556.951293
561.451151
564.413293
564.087963
562.415099
567.615980
571.355028
516.964252
529.853732
536.474648
536.636721
531.351507
542.161811
547.457424
546.361429
539.658457
550.184155
555.023207
553.410176
546.280557
556.342797
560.901736
559.153706
551.995817
561.859863
566.265373
564.354057
557.011780
567.908784
573.572833
532.170257
538.268595
542.731192
544.144368
544.056389
549.419095
553.092729
553.645616
552.655701
557.501879
560.670493
560.719580
559.270479
563.700710
566.576252
566.436404
564.873632
569.166909
571.935575
571.718014
570.164863
574.918521
578.189819
542.989477
545.756621
548.574535
550.561942
552.359279
555.605756
558.294848
559.837342
561.039783
563.739042
565.896683
566.934522
567.669388
569.966031
571.815084
572.625090
573.207083
575.389999
577.163854
577.930800
578.502912
580.730368
582.341723
547.932409
549.582657
551.747640
553.865114
556.076308
558.726384
561.121320
563.010495
564.758314
566.879104
568.736537
570.111756
571.392271
573.110820
574.646999
575.784370
576.902358
578.514006
579.984741
581.076924
582.134811
583.593158
584.598263
557.224890
558.762805
560.850173
562.976066
565.220278
567.668737
569.785895
571.495108
573.182938
575.123749
576.798319
578.133149
579.468651
581.069346
582.447291
583.553907
584.743988
586.304015
587.720221
588.887746
590.087174
591.493350
592.389646
552.364011
554.680802
557.360839
559.497284
561.499344
564.301698
566.659090
568.099705
569.362221
571.663398
573.628944
574.727087
575.653181
577.603354
579.252912
580.101736
580.873396
582.808897
584.539064
585.507985
586.382243
588.325239
589.775763
543.264870
547.358921
551.123386
553.078981
554.335043
558.103426
560.965280
561.749112
561.894740
565.244712
567.850489
568.363198
568.203553
571.175334
573.431008
573.659426
573.323318
576.337582
578.743913
579.186036
579.113407
582.398928
584.967738
533.161247
539.626071
544.514316
546.115125
546.037385
551.410606
554.925646
554.924515
553.280583
558.405253
561.770980
561.530605
559.604483
564.308688
567.303977
566.759917
564.624348
569.451699
572.667074
572.415803
570.678312
575.982645
579.759985
531.393774
536.084212
540.464217
542.749333
544.205178
548.350738
551.491743
552.284767
552.351870
555.839426
558.515350
558.862485
558.518107
561.624817
564.007381
564.142798
563.682464
566.874386
569.447336
569.860600
569.790316
573.451399
576.377388
528.767726
532.656250
536.778878
539.469789
541.640077
545.372030
548.429488
549.776853
550.656959
553.422377
555.677025
556.304498
556.603520
559.040104
561.120213
561.653612
561.920206
564.409025
566.616041
567.363076
567.970406
570.912207
573.339637
522.764057
527.614791
532.262558
534.867435
536.649651
541.026991
544.500700
545.767720
546.255958
549.482707
551.903601
552.187160
551.891938
554.901176
557.303266
557.610453
557.347365
560.373267
562.823511
563.249525
563.263379
566.872088
569.770414
515.845187
522.678301
528.113922
530.310324
530.854377
536.624063
540.709410
541.540775
540.782462
545.327895
548.241264
547.913830
546.156654
550.658340
553.682851
553.450206
551.758264
556.224345
559.216804
558.996274
557.475683
562.707935
566.475001
517.185005
522.029250
526.688956
529.341837
531.201150
535.655608
539.219245
540.602935
541.205395
544.497822
546.981950
547.360711
547.163797
550.219650
552.669679
553.056998
552.857570
555.853807
558.246923
558.645715
558.654766
562.233725
565.099056
517.624322
521.495351
525.660667
528.472235
530.806671
534.695032
537.955119
539.562472
540.684952
543.553246
545.932575
546.769392
547.279534
549.772246
551.944096
552.665470
553.086578
555.464433
557.529801
558.222677
558.824624
561.693143
564.066156
514.659053
519.306860
523.778120
526.292198
528.043300
532.416357
535.879789
537.115776
537.615354
541.162258
543.985188
544.687171
544.741722
547.814343
550.287561
550.772562
550.669518
553.544126
555.815969
556.157269
556.143073
559.653164
562.482416
510.609953
517.061748
522.165105
524.136023
524.524551
530.188170
534.127063
534.723325
533.750421
538.800418
542.286742
542.514226
541.241725
545.715972
548.758597
548.714354
547.255718
551.455091
554.207475
553.887767
552.357997
557.448570
561.129054
514.132599
518.715372
523.091910
525.516219
527.203045
531.532502
534.962939
536.185660
536.699473
540.282285
543.151309
543.909305
544.013283
547.106640
549.583098
550.069927
549.960935
552.802448
555.023679
555.318993
555.276790
558.775931
561.597946
516.606705
520.328182
524.297984
526.928318
529.125246
532.937755
536.153776
537.735737
538.870253
541.820417
544.315749
545.273553
545.877442
548.404105
550.587996
551.316880
551.723155
554.027930
555.993084
556.585328
557.113826
559.970232
562.352281
515.698665
520.262108
524.603209
526.978658
528.627563
532.999530
536.528033
537.877823
538.479787
541.920406
544.605359
545.182006
545.136837
548.220695
550.683989
551.095895
550.892980
553.761976
555.992266
556.222310
556.096524
559.681444
562.586172
513.750699
520.156169
525.170094
527.023139
527.316434
533.038537
537.114840
537.922987
537.157020
541.927655
545.098562
545.031874
543.502392
548.000965
551.024761
550.845450
549.201825
553.481611
556.249737
555.806102
554.096139
559.368556
563.183928
519.389246
523.964281
528.286403
530.610749
532.213380
536.569480
540.086835
541.424491
542.010934
545.419296
548.043973
548.550839
548.446941
551.495401
553.918749
554.287244
554.060911
556.948695
559.207292
559.460537
559.349824
562.936407
565.830779
523.965517
527.736110
531.679102
534.187355
536.251407
540.045352
543.267128
544.827430
545.912861
548.806594
551.196707
552.002269
552.460930
554.939250
557.067350
557.698159
558.028883
560.396783
562.451962
563.098009
563.640791
566.498828
568.873660
525.167296
529.872083
534.192638
536.360995
537.749924
542.086105
545.556695
546.747102
547.166057
550.691034
553.422185
553.933198
553.772548
556.864816
559.298674
559.613761
559.326581
562.331184
564.736735
565.119964
565.072039
568.556589
571.355668
525.611664
532.194898
537.086113
538.587984
538.437203
544.127677
548.084316
548.632606
547.540227
552.552500
555.871936
555.809785
554.174060
558.754422
561.761855
561.490614
559.728024
564.218413
567.201487
566.987533
565.419772
570.418033
573.972902
534.806707
538.941304
542.671722
544.570922
545.858319
549.871179
553.069347
554.285137
554.842935
558.222483
560.818682
561.466692
561.503339
564.454329
566.729752
567.144230
567.031165
569.894999
572.148229
572.607728
572.625906
575.740414
578.135117
543.096557
545.382480
547.978491
550.089476
552.180621
555.163937
557.750303
559.495562
561.051000
563.461609
565.478847
566.690921
567.746626
569.730843
571.412240
572.365589
573.251883
575.144716
576.797397
577.764982
578.678750
580.544694
581.893951
547.311328
548.834357
550.930866
553.082809
555.369693
557.978917
560.366416
562.331838
564.179697
566.254880
568.090409
569.524730
570.883241
572.531112
574.017257
575.189340
576.375581
577.929794
579.380057
580.540170
581.682764
583.056271
583.982297
556.025524
557.701856
559.909923
562.061203
564.267371
566.784907
568.965395
570.651602
572.261686
574.286537
576.057724
577.387835
578.658084
580.325808
581.771941
582.843553
583.927871
585.498901
586.909687
587.965693
589.025520
590.480458
591.451904
550.512307
553.273190
556.196449
558.285388
560.072071
563.125762
565.602212
566.883317
567.828767
570.450433
572.633958
573.650857
574.315276
576.543465
578.354932
579.075540
579.535444
581.682438
583.477160
584.205279
584.700814
586.952288
588.640231
539.143554
545.010050
549.471631
551.079443
551.191243
556.142918
559.404007
559.563069
558.235149
563.066249
566.320950
566.418973
564.984267
569.284053
572.058087
571.788437
570.096211
574.362591
577.147831
576.877051
575.234867
580.062153
583.436638
523.528761
535.727328
542.227102
542.749922
538.213208
548.087923
552.718291
551.098551
543.930629
554.585433
559.572530
558.101857
551.204724
560.952782
565.317098
563.410658
556.149049
565.983713
570.389909
568.404762
560.931082
571.984623
577.762673
526.794788
533.389721
538.558261
540.502414
540.780701
546.165433
549.736008
549.871849
548.413586
553.436260
556.800283
556.714657
555.052366
559.540025
562.472955
562.083164
560.216085
564.699571
567.661981
567.307414
565.599026
570.878015
574.679628
525.381851
530.276714
534.947194
537.540316
539.268085
543.529698
546.825241
547.861430
548.161187
551.525134
554.134647
554.570176
554.369585
557.362907
559.725891
560.003061
559.704996
562.650707
564.989814
565.280763
565.173722
568.802727
571.731310
517.134152
524.292931
529.946653
532.227263
532.762167
538.504925
542.511085
543.214651
542.340145
546.957403
549.988912
549.792279
548.159113
552.564025
555.524808
555.300509
553.654011
557.947198
560.761989
560.342729
558.619913
563.974121
567.838138
503.923118
517.604673
525.114973
526.240103
522.082369
532.684919
538.106733
537.561378
531.951488
541.378472
545.713825
544.070903
537.341232
546.867886
551.280661
549.691365
543.039761
552.331848
556.452315
554.326523
546.776810
558.096841
564.065155
511.518424
518.665120
524.322513
526.638288
527.234709
533.045104
537.131889
537.935170
537.161363
541.854230
544.965661
544.871992
543.333740
547.766075
550.747067
550.569598
548.965750
553.241933
556.023489
555.591289
553.871461
559.216857
563.067546
514.169507
519.027169
523.713534
526.394111
528.255930
532.654015
536.122998
537.372543
537.882242
541.383182
544.161981
544.839207
544.869433
547.862534
550.237552
550.617791
550.425797
553.295756
555.543900
555.803323
555.703328
559.313561
562.228032
509.996957
516.483560
521.687087
523.799948
524.325860
529.905059
533.743024
534.222885
533.123992
538.293595
541.912599
542.287666
541.161328
545.434146
548.284022
548.078045
546.482485
550.710504
553.460830
553.049987
551.383754
556.631142
560.423397
501.020071
513.001546
519.623044
520.432568
516.319415
526.419818
531.404223
530.231802
523.628270
534.341443
539.645927
538.885559
533.194458
542.114258
546.224051
544.589277
537.981563
547.169673
551.223668
549.156548
541.814085
552.855188
558.687387
509.654282
516.018593
521.063527
523.034295
523.457099
528.975721
532.770079
533.220185
532.124781
537.360081
541.067188
541.529930
540.468843
544.759469
547.605408
547.395285
545.792812
549.993736
552.712716
552.282713
550.607248
555.836048
559.612628
513.651897
518.172380
522.482618
524.847550
526.479535
530.774991
534.171024
535.339214
535.813618
539.491253
542.495466
543.379510
543.557670
546.566840
548.927017
549.304078
549.106868
551.912460
554.100457
554.333221
554.227423
557.785397
560.666753
511.200881
517.516972
522.450242
524.219852
524.408167
530.144238
534.154766
534.771185
533.786517
538.916540
542.477847
542.767116
541.531231
545.904940
548.829294
548.668396
547.113566
551.247678
553.930926
553.498234
551.848869
557.040841
560.807931
504.162251
516.043042
522.434188
522.799730
517.974183
528.710764
534.107586
533.231882
526.911314
537.362754
542.406083
541.329336
535.205469
544.423493
548.700355
547.174649
540.754700
549.729180
553.703717
551.655929
544.446809
555.338241
561.121387
514.833516
521.172823
526.092992
527.806209
527.943749
533.697705
537.744499
538.388272
537.407224
542.495966
545.974768
546.162478
544.842688
549.197431
552.109080
551.923074
550.355180
554.525646
557.261673
556.878752
555.260583
560.443682
564.191073
520.844396
525.463057
529.758525
531.965184
533.423629
537.805675
541.329221
542.579631
543.067754
546.650595
549.471802
550.103893
550.050071
553.081412
555.463004
555.785432
555.531639
558.451191
560.790452
561.154812
561.128380
564.639349
567.466769
520.257949
526.942365
531.971479
533.555502
533.453833
539.305493
543.416492
544.054210
543.028479
548.077013
551.453717
551.411454
549.774676
554.344701
557.345552
557.031930
555.227114
559.739124
562.781396
562.630190
561.163564
566.193783
569.812115
515.062743
527.801789
534.317768
534.353798
528.870157
539.942313
545.453417
544.594542
538.237850
548.580137
553.385895
551.835490
544.811144
554.753759
559.224863
557.419730
550.232496
560.148378
564.694637
563.093251
556.298483
566.700603
572.137075
530.174894
536.219153
540.643481
542.010622
541.872134
547.364752
551.200158
551.917437
551.082524
555.901471
559.071005
559.145527
557.716489
562.090558
564.914507
564.730999
563.144003
567.476537
570.357082
570.322064
568.970612
573.570717
576.741939
540.982509
543.745255
546.573160
548.564382
550.370826
553.692278
556.483043
558.125110
559.414130
562.138655
564.310910
565.364330
566.099810
568.367832
570.184791
570.964592
571.530316
573.737857
575.579554
576.436985
577.083849
579.280666
580.858746
545.951239
547.592942
549.746825
551.878002
554.134393
556.841880
559.292009
561.251444
563.075993
565.233797
567.101186
568.494025
569.790312
571.489502
572.983588
574.096950
575.220518
576.848984
578.347221
579.493308
580.606956
582.065750
583.046184
554.438711
556.329657
558.670901
560.822777
562.960949
565.610767
567.858353
569.480009
570.960036
573.119836
574.971953
576.247750
577.399910
579.195598
580.715767
581.724899
582.670094
584.332783
585.762403
586.695830
587.586349
589.169323
590.242505
547.580847
551.317410
554.646331
556.556515
557.741890
561.462488
564.183718
565.131317
565.287476
568.696086
571.213826
571.961144
571.905052
574.869980
576.982174
577.409943
577.111919
579.962944
581.991950
582.335381
581.996357
585.069415
587.200519
529.451075
541.005157
547.034090
547.524002
543.129662
552.652357
557.074431
555.641598
548.782366
559.130740
563.934710
562.685390
556.129940
565.580476
569.758519
568.064492
561.116922
570.573309
574.681349
572.772638
565.464589
576.017176
581.359471
479.195664
526.678090
538.310980
534.348732
496.545119
539.746634
548.824335
541.381340
493.928676
544.841878
555.537232
548.932293
504.490193
551.825329
561.420498
554.167655
508.563425
556.662797
566.245581
558.361933
509.726047
562.100093
574.661151
516.517435
528.994294
535.837666
536.645314
532.336810
542.394858
547.176930
545.671118
538.585722
549.223344
554.187499
552.706183
545.826268
555.568043
559.958104
558.096092
550.877015
560.648727
564.977044
562.918651
555.431401
566.569356
572.434911
520.128595
527.092737
532.623267
534.849142
535.343184
540.948855
544.755273
545.186142
544.028650
548.849868
552.059058
551.947034
550.330115
554.769620
557.715878
557.429624
555.686682
560.024692
562.845234
562.402759
560.657990
565.973907
569.812146
505.605418
519.344782
526.916496
528.078858
523.923926
534.489455
539.835154
539.182771
533.478107
542.928984
547.307975
545.695030
538.978844
548.489735
552.882073
551.274995
544.604501
553.864430
557.941877
555.763641
548.168572
559.496351
565.477462
454.027833
507.212431
520.607183
517.237248
479.017338
523.825643
534.039728
528.671110
488.700580
532.487243
541.603550
534.833958
491.687713
537.643611
547.168336
540.586082
498.098222
543.156324
552.057922
543.852512
494.473104
547.819363
560.730194
499.995874
513.707183
521.263481
522.444027
518.338071
528.960212
534.377846
533.818148
528.211593
537.737633
542.200045
540.696362
534.080649
543.595285
547.984064
546.408893
539.781056
549.029699
553.090697
550.918483
543.342898
554.674322
560.649731
508.968751
515.835997
521.333178
523.611513
524.220931
529.932572
533.891958
534.524462
533.584199
538.532918
541.925386
542.098981
540.788822
545.117981
548.000353
547.789167
546.181546
550.422919
553.174293
552.736745
551.036194
556.354308
560.193251
500.033806
512.128249
518.885750
519.816971
515.794250
525.934515
530.939882
529.783694
523.180667
533.849800
539.098788
538.290227
532.558863
541.429643
545.490577
543.811080
537.176044
546.383553
550.459149
548.392918
541.044766
552.137246
558.007722
458.427983
504.126347
515.590854
511.902200
475.101581
517.858823
527.188424
520.295950
474.460828
524.404211
535.421188
530.265831
491.603607
533.494445
542.084450
535.307977
492.939426
537.803937
546.717661
538.813905
490.804485
542.768368
555.367492
499.841003
511.763139
518.311276
519.060132
514.905521
524.975083
529.928697
528.730639
522.122377
532.882639
538.248220
537.549776
531.896679
540.776585
544.820881
543.129185
536.486874
545.668421
549.723250
547.656435
540.316044
551.385791
557.234477
508.930190
515.248652
520.213516
522.067417
522.361798
527.970124
531.842236
532.342210
531.291971
536.528392
540.239116
540.689214
539.583259
543.884308
546.714447
546.487373
544.890445
549.054457
551.765964
551.355377
549.714898
554.941254
558.718714
501.346029
513.206137
519.587920
519.961561
515.142591
525.853086
531.196655
530.251480
523.893166
534.456948
539.657180
538.734604
532.717021
541.902316
546.122948
544.571093
538.150003
547.106325
551.079220
549.053546
541.872516
552.766402
558.546053
461.536552
507.098351
518.206485
513.513701
472.967698
519.383525
529.692034
523.352263
478.758391
527.562764
538.187011
532.480691
491.869259
535.621635
544.685734
538.280479
497.257364
540.778049
549.447975
541.710565
494.747049
545.642609
558.014224
504.919286
516.823478
523.203858
523.518446
518.642923
529.404207
534.818763
533.928904
527.592276
538.113498
543.219379
542.174748
536.051254
545.232009
549.450320
547.872321
541.431959
550.435490
554.473394
552.511177
545.372843
556.249172
562.001363
515.897150
522.423606
527.414730
529.073205
529.105712
534.944839
539.056735
539.716753
538.734607
543.853678
547.334258
547.445819
545.980315
550.411640
553.319499
553.029092
551.325205
555.669621
558.584416
558.358791
556.858659
561.984594
565.674206
509.494559
522.362855
529.045379
529.197395
523.804087
535.006419
540.631035
539.814381
533.476242
543.892172
548.773095
547.240999
540.205058
550.132806
554.582661
552.721703
545.488991
555.410387
559.984056
558.383740
551.614174
562.140563
567.697682
467.825668
518.143720
529.994745
524.748128
481.270259
530.408574
541.280494
535.129591
490.638308
539.160488
549.289831
542.326048
496.689184
545.183346
554.995296
547.733805
501.845897
550.447384
560.444861
553.550601
508.534103
557.442030
569.213338
519.834276
531.917410
537.937286
537.930361
532.610072
543.363393
548.673635
548.002456
541.962383
552.025757
556.617031
555.222253
548.472392
558.102250
562.326597
560.647111
553.730549
563.378027
567.744292
566.318729
559.770888
569.745256
574.769499
537.851396
541.638210
544.859977
546.595842
547.692983
551.798941
554.932051
556.313727
556.882665
560.362469
562.827076
563.557321
563.510594
566.498381
568.578039
569.017651
568.807082
571.775631
573.944254
574.533922
574.469055
577.471486
579.481990
544.260431
546.118323
548.389001
550.488787
552.653320
555.523841
558.079746
560.008099
561.731550
564.024195
565.952226
567.260079
568.403072
570.197136
571.723486
572.738213
573.716236
575.473492
577.056337
578.160730
579.175361
580.791393
581.884946
553.624499
555.337494
557.602654
559.847786
562.159611
564.738271
566.946135
568.666467
570.304993
572.316568
574.054112
575.372262
576.654788
578.326276
579.772875
580.861380
581.951203
583.469432
584.784963
585.756108
586.771492
588.185748
589.117287
548.072038
550.888253
553.903727
556.110878
558.011656
561.125065
563.633406
564.954345
565.927914
568.523746
570.668580
571.674480
572.351031
574.579783
576.399049
577.147681
577.617101
579.698687
581.390587
582.031288
582.477253
584.686698
586.336211
536.605175
542.547656
547.140670
548.908775
549.161606
554.167228
557.462388
557.677438
556.392139
561.170819
564.369750
564.460259
563.046900
567.337081
570.124659
569.907639
568.246898
572.419813
575.077398
574.708449
573.008494
577.790755
581.135288
520.849112
533.139560
539.798300
540.516349
536.153096
546.071987
550.733655
549.187783
542.089080
552.662863
557.575879
556.104218
549.247515
558.971308
563.347525
561.517838
554.321442
564.033643
568.288858
566.200022
558.672061
569.677844
575.425499
523.940966
530.636244
535.966337
538.096513
538.535444
543.984967
547.592821
547.786475
546.374142
551.346376
554.655445
554.567284
552.934492
557.415337
560.362499
560.033250
558.211299
562.613005
565.458905
565.020738
563.270708
568.513661
572.286428
522.329229
527.338561
532.174463
534.939391
536.811076
541.151795
544.490433
545.566752
545.892819
549.234933
551.815293
552.252214
552.074088
555.071008
557.447068
557.766244
557.499517
560.403435
562.672612
562.913642
562.785353
566.391930
569.297955
513.885745
521.187575
527.025466
529.473187
530.138120
535.965184
540.019768
540.753669
539.894331
544.505313
547.528310
547.341291
545.728436
550.134557
553.104765
552.913693
551.297666
555.571392
558.352511
557.917356
556.195385
561.536518
565.385401
500.571200
514.417359
522.117839
523.401042
519.361493
530.045474
535.513519
534.992812
529.393762
538.817873
543.149249
541.518013
534.808760
544.325158
548.736922
547.176641
540.563522
549.847149
553.957301
551.844394
544.320461
555.633263
561.587858
508.298263
515.560946
521.359653
523.802165
524.501308
530.378241
534.497976
535.319367
534.553839
539.235984
542.327748
542.227419
540.692876
545.109101
548.076497
547.913147
546.341367
550.632258
553.430457
553.033440
551.355381
556.710649
560.553360
511.179745
516.094859
520.863581
523.632662
525.574058
530.017320
533.505221
534.767025
535.280195
538.755635
541.493727
542.139604
542.149851
545.115282
547.462735
547.836768
547.664711
550.570376
552.866317
553.186191
553.143659
556.777980
559.693070
507.234121
513.727330
518.963610
521.134053
521.719666
527.320389
531.165421
531.656140
530.559625
535.687192
539.247211
539.570210
538.401881
542.632586
545.440119
545.205226
543.613569
547.895443
550.725827
550.403652
548.812688
554.090918
557.888803
498.406022
510.356511
516.974464
517.819973
513.756919
523.858333
528.838972
527.679897
521.088119
531.750778
536.988509
536.170076
530.429596
539.296534
543.348356
541.665602
535.048597
544.303423
548.458490
546.502055
539.253065
550.325349
556.161215
507.031250
513.370962
518.402742
520.388725
520.843082
526.366055
530.156840
530.616809
529.534294
534.744465
538.408932
538.833778
537.735564
541.970100
544.746469
544.483024
542.873975
547.134190
549.949039
549.630360
548.050670
553.317883
557.098325
510.958908
515.467506
519.766334
522.133046
523.782059
528.089749
531.489712
532.666620
533.157809
536.846407
539.852270
540.736208
540.899004
543.849790
546.129097
546.445269
546.238492
549.094788
551.373470
551.718313
551.710184
555.306743
558.189996
508.440413
514.752861
519.679419
521.443752
521.638457
527.397643
531.425630
532.052283
531.086619
536.264948
539.878718
540.211021
538.983313
543.289351
546.116333
545.878417
544.301156
548.482291
551.262277
550.952945
549.409706
554.630267
558.392741
501.365714
513.247518
519.636491
519.996774
515.177218
525.951411
531.378581
530.518621
524.221348
534.747566
539.872685
538.866641
532.770653
541.905538
546.064354
544.444525
537.990062
547.008940
551.083106
549.169323
542.079991
552.985780
558.753878
512.039764
518.387822
523.317574
525.043151
525.209155
531.009089
535.095427
535.775100
534.839438
539.992483
543.531816
543.771451
542.464518
546.739246
549.529331
549.245354
547.641356
551.844357
554.661554
554.393506
552.879700
558.090533
561.830539
518.094345
522.729931
527.052684
529.297516
530.809885
535.249393
538.828312
540.140418
540.691745
544.315003
547.159281
547.809294
547.743361
550.688601
552.944690
553.163019
552.865524
555.806780
558.211175
558.669028
558.729871
562.278961
565.111010
517.582154
524.288686
529.361812
531.009579
530.984729
536.904554
541.090296
541.817877
540.871410
545.931001
549.294777
549.241288
547.571129
552.037109
554.900964
554.468620
552.602992
557.132767
560.237402
560.168419
558.777714
563.848409
567.479835
512.474247
525.235090
531.801472
531.916059
526.527593
537.671722
543.266042
542.516605
536.257250
546.582983
551.345509
549.766236
542.702518
552.523583
556.843823
554.909157
547.651406
557.586248
562.192013
560.667960
553.946649
564.386651
569.835922
527.653762
533.720179
538.188145
539.626617
539.582475
545.153087
549.065360
549.879097
549.127378
553.939595
557.061548
557.095780
555.620978
559.885410
562.567084
562.270222
560.632774
564.974186
567.892623
567.924153
566.643803
571.282335
574.462009
538.498185
541.279350
544.141321
546.193894
548.083368
551.483929
554.353435
556.078147
557.423869
560.152062
562.293900
563.299738
563.976299
566.150115
567.852872
568.541130
569.064510
571.273112
573.144853
574.059984
574.766960
577.001784
578.595564
543.476443
545.151715
547.369702
549.566106
551.882726
554.668858
557.215030
559.250511
561.109720
563.276124
565.133247
566.476584
567.692150
569.307635
570.725923
571.761801
572.825976
574.450883
575.992850
577.186619
578.334584
579.829302
580.842881
552.531461
554.181424
556.457828
558.803842
561.237006
563.810551
566.031536
567.830297
569.544118
571.455332
573.105022
574.416296
575.732907
577.336365
578.757173
579.897314
581.054722
582.497837
583.757828
584.751859
585.823034
587.152599
588.012099
547.537295
549.992661
552.908124
555.319713
557.556907
560.469966
562.916486
564.460852
565.774871
568.002146
569.908556
570.988320
571.915210
573.851943
575.547837
576.469188
577.248517
579.021236
580.548091
581.330399
582.076296
583.938509
585.350846
538.193943
542.469927
546.550201
548.894330
550.496240
554.323975
557.246677
558.194311
558.497500
561.656188
564.110208
564.622989
564.543229
567.443248
569.725981
570.117733
569.920804
572.646069
574.729603
574.947375
574.750476
577.938145
580.461348
527.777469
534.463056
539.739220
541.844831
542.268789
547.599261
551.142916
551.390982
550.086612
554.834593
557.956496
557.752675
556.032322
560.551589
563.546003
563.270881
561.482408
565.822465
568.597500
568.098376
566.262344
571.440845
575.160881
525.642276
530.575127
535.344031
538.074756
539.913161
544.140705
547.352653
548.311744
548.538439
551.838522
554.368051
554.726481
554.475327
557.515568
559.930763
560.246128
559.951125
562.877228
565.153171
565.372904
565.207556
568.789973
571.681886
522.569435
526.746023
531.267723
534.346753
536.818240
540.700629
543.855499
545.298289
546.237491
548.935855
551.131479
551.769156
552.114636
554.541327
556.659892
557.300839
557.646827
560.017126
562.067986
562.706894
563.261149
566.159399
568.569302
516.044663
521.299024
526.408107
529.385959
531.431094
535.985367
539.569012
540.899215
541.411757
544.623385
547.038105
547.354575
547.112824
550.105719
552.530204
552.923279
552.743649
555.701736
558.073808
558.472152
558.498224
562.070908
564.947547
508.748136
516.129432
522.081004
524.637900
525.413892
531.365329
535.561666
536.442274
535.696057
540.238666
543.163080
542.886384
541.211477
545.647444
548.664334
548.518939
546.959938
551.349923
554.304147
554.126202
552.696923
557.877027
561.611936
510.541474
515.730083
520.763663
523.705018
525.764440
530.362401
534.011732
535.430939
536.034684
539.306129
541.768062
542.143728
541.958206
544.965397
547.394621
547.821128
547.697384
550.705388
553.139074
553.622254
553.724411
557.313808
560.178910
511.606356
515.626703
519.999099
523.011932
525.507354
529.485862
532.796829
534.431088
535.551149
538.359219
540.661067
541.429884
541.886646
544.319243
546.443377
547.147160
547.596660
550.053126
552.238591
553.069234
553.790584
556.707089
559.097933
509.221261
513.854830
518.393925
521.045483
522.940989
527.334875
530.809477
532.079601
532.600631
536.030150
538.713430
539.292810
539.246265
542.231470
544.619077
545.024000
544.899507
547.912738
550.386011
550.935808
551.094908
554.656236
557.498585
505.589772
511.881846
516.952277
519.027690
519.582612
525.183973
529.097969
529.748932
528.858698
533.729652
537.038102
537.122114
535.730374
540.093488
543.013084
542.831713
541.292395
545.689863
548.708661
548.661882
547.372567
552.486971
556.163599
508.996526
513.493991
517.841615
520.315795
522.084816
526.402417
529.830280
531.084954
531.633406
535.135935
537.908248
538.574272
538.582779
541.557478
543.892426
544.243952
544.084219
547.077682
549.540304
550.093316
550.263348
553.827363
556.663299
511.256867
514.952545
518.910458
521.550917
523.774933
527.615081
530.855422
532.453104
533.603816
536.578767
539.096853
540.059383
540.624567
543.020424
545.034514
545.618226
545.978990
548.403678
550.589579
551.435529
552.173628
555.098881
557.492663
510.175562
514.737945
519.073204
521.427324
523.064737
527.503652
531.084921
532.437468
533.041752
536.615315
539.453793
540.155625
540.156392
543.064325
545.299366
545.523456
545.247513
548.232693
550.700472
551.226242
551.359399
554.964978
557.844216
508.143480
514.555232
519.569076
521.386011
521.638658
527.482740
531.646411
532.451338
531.656666
536.658456
540.075188
540.225976
538.839200
543.076101
545.800349
545.382945
543.626889
548.032047
551.059940
550.966808
549.607760
554.809105
558.549811
513.779931
518.385020
522.743447
525.086856
526.717693
531.188538
534.813339
536.208540
536.843896
540.416999
543.220424
543.872731
543.819932
546.665263
548.814125
548.950405
548.617373
551.592081
554.061992
554.593062
554.731046
558.338447
561.211697
518.445352
522.264122
526.285321
528.880999
531.045209
534.962489
538.321047
540.012837
541.213349
544.187978
546.648767
547.505470
547.940310
550.222864
552.083164
552.475632
552.686620
555.115247
557.340450
558.198291
558.923390
561.853281
564.251327
519.804903
524.562408
528.993873
531.313257
532.873509
537.339030
540.977290
542.384403
543.002832
546.503959
549.192638
549.690664
549.479305
552.324652
554.450731
554.484729
554.032306
557.103459
559.676735
560.247071
560.360491
563.925670
566.762528
520.456141
527.078814
532.096142
533.795327
533.884215
539.683448
543.823575
544.664249
543.884216
548.738936
551.921258
551.816965
550.155806
554.410414
557.059917
556.464812
554.483490
559.074048
562.237195
562.207936
560.806211
565.869434
569.460189
529.805233
533.999574
537.858970
539.935158
541.420579
545.581988
548.968901
550.420376
551.170545
554.487273
556.983912
557.553261
557.496006
560.192954
562.170161
562.320957
562.053652
564.964550
567.345423
567.953677
568.103962
571.296517
573.737650
538.250835
540.601048
543.314996
545.572017
547.825617
550.967840
553.733000
555.662372
557.338045
559.743111
561.697905
562.810213
563.739321
565.526420
566.981188
567.737475
568.516680
570.422967
572.161177
573.249899
574.272582
576.217512
577.614895
542.570323
544.151086
546.350290
548.633165
551.067728
553.832296
556.383258
558.502277
560.452412
562.542523
564.327724
565.667468
566.897184
568.379178
569.685843
570.698560
571.789552
573.341794
574.859129
576.116809
577.354091
578.800066
579.766228
550.677432
552.543321
555.022486
557.443966
559.877725
562.566673
564.880791
566.658792
568.284434
570.226216
571.882793
573.094189
574.282067
575.954450
577.452363
578.557047
579.626654
581.135412
582.446785
583.383006
584.362436
585.802220
586.778469
544.768508
547.819431
551.113148
553.542793
555.605012
558.842265
561.474020
562.898903
563.918870
566.375591
568.351120
569.179857
569.721500
571.980178
573.878323
574.664484
575.133851
577.205221
578.875715
579.457453
579.850730
582.115921
583.840631
532.607112
539.018737
544.048744
546.133820
546.632128
551.759116
555.217025
555.670675
554.651152
559.048904
561.880453
561.640252
559.964798
564.386606
567.330119
567.196257
565.578596
569.724769
572.330514
571.848374
570.038079
574.956425
578.427902
515.953721
529.157148
536.442730
537.582377
533.622935
543.563105
548.416131
547.324278
541.105931
550.663643
554.942171
552.959525
545.560903
555.671160
560.316412
558.628448
551.572691
561.190677
565.371277
563.116327
555.337545
566.645100
572.588524
519.547620
526.733786
532.526747
534.988926
535.681230
541.267156
545.054097
545.493755
544.346512
548.928944
551.854859
551.412400
549.499254
554.118040
557.234919
556.998398
555.238515
559.663501
562.529051
562.053323
560.249657
565.632096
569.528823
518.268263
523.550159
528.703006
531.709057
533.757381
538.251131
541.740556
542.941625
543.329981
546.504678
548.862801
549.059659
548.706275
551.755866
554.235889
554.609636
554.385607
557.396741
559.808065
560.189281
560.189538
563.802857
566.725859
509.955397
517.435134
523.506761
526.133756
526.939135
532.913218
537.110818
537.951269
537.154753
541.607347
544.431273
544.010395
542.207632
546.685530
549.754388
549.594937
548.008080
552.490940
555.575500
555.552767
554.320616
559.368077
563.042589
496.779155
510.713077
518.591555
520.015593
516.110290
526.918397
532.538481
532.170478
526.789970
535.891714
539.959655
538.030296
531.006066
540.703930
545.250370
543.705312
537.068531
546.691121
551.268715
549.929755
543.764761
553.963706
559.457980
504.606259
511.970313
517.914964
520.466768
521.261710
527.273751
531.545387
532.485725
531.783553
536.279267
539.129932
538.747900
536.985572
541.473747
544.554224
544.438977
542.925237
547.485727
550.677819
550.796511
549.682580
554.734331
558.380338
507.730178
512.686618
517.538534
520.382344
522.406437
526.988488
530.653774
532.085642
532.688975
535.918634
538.318812
538.598358
538.331851
541.376006
543.870667
544.335250
544.264626
547.414985
550.060659
550.787957
551.101627
554.652257
557.474817
504.149075
510.520885
515.739011
517.941113
518.610244
524.361517
528.461261
529.324809
528.624554
533.158208
536.089706
535.785163
534.064681
538.583780
541.681618
541.593080
540.124685
544.681537
547.915900
548.129483
547.121409
552.112447
555.713113
495.864517
507.335943
513.814745
514.665450
510.723112
520.955499
526.276789
525.819851
520.516616
529.665706
533.867024
532.072374
525.105932
534.873512
539.435946
537.939785
531.436767
541.011699
545.663882
544.530118
538.668595
548.670111
554.056592
503.962826
510.188380
515.208299
517.228912
517.767853
523.448086
527.512985
528.371280
527.701781
532.307759
535.326707
535.102939
533.425182
537.911826
540.930169
540.755631
539.225092
543.764427
546.996750
547.212599
546.211512
551.218756
554.827772
507.505788
512.087155
516.489961
518.942710
520.686063
525.145446
528.762915
530.182119
530.829696
534.225473
536.833723
537.300743
537.132586
540.083012
542.393396
542.650834
542.416476
545.561057
548.233012
548.967082
549.278741
552.882888
555.744683
504.633012
511.160140
516.294947
518.203454
518.534362
524.437945
528.685603
529.598987
528.913456
533.722091
536.940796
536.900257
535.363292
539.610669
542.337740
541.823512
539.942538
544.617949
547.923646
548.049922
546.873915
552.082975
555.832433
497.235235
509.507387
516.200441
516.767635
512.176036
523.039505
528.709599
528.308492
522.829313
532.476572
537.055528
535.628359
529.119006
538.256168
542.240786
540.069042
532.650446
542.767568
547.604688
546.264800
539.846370
550.454168
556.134293
508.171098
514.775742
519.972383
521.897725
522.233121
528.172944
532.463480
533.413264
532.757464
537.592291
540.819375
540.768893
539.193568
543.349645
545.942786
545.284678
543.294232
547.936490
551.222563
551.316843
550.113448
555.341142
559.109253
514.478015
519.300791
523.867491
526.335164
528.040189
532.589353
536.313203
537.801618
538.489568
541.955681
544.608940
545.078148
544.844153
547.596032
549.619233
549.540183
549.021234
552.149013
554.817458
555.461466
555.658360
559.344067
562.283138
514.153289
521.022309
526.358156
528.318945
528.639775
534.527147
538.782982
539.725036
539.056963
543.829898
546.968724
546.811933
545.114820
549.241930
551.764289
550.961483
548.789394
553.511730
556.824710
556.822215
555.429612
560.742132
564.554512
509.292875
522.159906
529.010070
529.583252
524.965713
535.657267
541.212936
540.818085
535.367909
544.877978
549.276438
547.686130
540.950348
550.064863
553.888551
551.445670
543.582766
553.958009
558.814331
557.259793
550.300790
561.193817
566.910371
524.661439
530.862986
535.569857
537.305490
537.588563
543.110049
547.079757
548.086613
547.588811
552.136599
555.078688
555.043233
553.558990
557.493199
559.854865
559.220602
557.289193
561.770682
564.828628
564.863073
563.529301
568.391613
571.754485
535.786374
538.680448
541.721024
543.954815
546.005409
549.478395
552.440077
554.274081
555.691364
558.346283
560.403644
561.315969
561.892274
563.883441
565.384135
565.871237
566.258377
568.495099
570.428719
571.375556
572.104324
574.456618
576.157500
540.968666
542.715409
545.036881
547.356400
549.801905
552.679213
555.300444
557.416766
559.333481
561.474069
563.252255
564.502838
565.623900
567.104573
568.362214
569.256195
570.242163
571.864466
573.431528
574.668974
575.878606
577.451148
578.512047
548.725271
550.892426
553.582548
556.037028
558.418517
561.271050
563.673739
565.383031
566.867604
568.913220
570.598051
571.680855
572.694026
574.506843
576.094661
577.129931
578.062867
579.707737
581.082927
581.918905
582.752041
584.389835
585.526691
541.110215
545.344661
549.197054
551.496116
552.975971
556.928682
559.854995
560.969464
561.241374
564.392869
566.604887
567.021491
566.712138
569.779194
572.035853
572.514436
572.212073
575.053882
577.019867
577.210327
576.750534
579.966041
582.241933
521.232023
534.014749
540.965246
542.028947
538.116431
547.822358
552.543027
551.563857
545.530095
554.857494
558.961767
557.041750
549.799756
559.730245
564.266666
562.690813
555.810034
565.215695
569.229560
567.018093
559.335447
570.325564
575.997321
467.127732
518.506641
531.659165
528.544607
492.229469
534.719214
544.126577
537.856891
495.721727
541.080871
550.240685
542.426895
495.404342
545.067148
555.410917
548.419032
503.504160
550.979042
560.391015
551.976230
501.866509
555.829461
568.989152
507.443560
521.215505
529.048524
530.462950
526.653681
536.932022
542.044557
540.999925
534.735653
544.343637
548.583633
546.385479
538.784000
549.026059
553.801590
552.069533
544.945220
554.759499
559.117506
556.879964
549.119034
560.709301
566.906475
511.957656
519.571899
525.770718
528.434411
529.236890
535.157808
539.246246
539.865458
538.828993
543.358417
546.196271
545.625505
543.643482
548.261199
551.426543
551.199583
549.484117
554.045198
557.114873
556.863209
555.339598
560.698606
564.618848
497.560137
511.785110
519.908153
521.395219
517.465098
528.360440
534.001737
533.507609
527.964441
537.096074
541.147944
539.056702
531.861949
541.663883
546.295795
544.680850
537.934027
547.669843
552.325888
550.920755
544.672414
555.026219
560.673328
446.368581
499.649041
513.510945
510.391613
472.491834
517.487763
528.036114
522.987417
484.378889
526.631093
535.217926
527.749080
483.247435
530.340324
540.257821
533.576009
490.509365
536.684224
546.572555
540.264124
498.335661
544.698167
556.308050
492.362682
506.416800
514.360523
515.738131
511.780319
522.709196
528.430001
528.048717
522.611117
531.768732
535.827396
533.762573
526.604491
536.409044
541.052658
539.493375
532.840509
542.672309
547.468825
546.254817
540.170012
550.506894
556.103220
501.920097
508.973895
514.709900
517.124285
517.863570
523.866247
528.151780
529.053853
528.301880
532.806217
535.625624
535.116063
533.235419
537.807020
540.980020
540.876589
539.383122
544.097552
547.475035
547.726174
546.719820
551.860641
555.579760
493.831340
505.655763
512.444634
513.418028
509.520455
519.960058
525.446483
525.013198
519.644861
528.743772
532.804216
530.744270
523.550355
533.433408
538.134303
536.647466
530.125102
539.892858
544.728295
543.662971
537.829805
547.969289
553.471846
454.918750
498.123936
509.251546
505.541158
469.165481
511.945951
521.951836
516.880147
478.791501
520.602465
529.151707
521.668699
476.866467
524.335080
534.359328
527.846226
485.458928
531.085204
541.012623
535.092532
494.499096
539.654359
550.985765
493.710260
505.363415
511.934425
512.714334
508.680388
519.053963
524.512043
524.078134
518.742146
527.917623
532.067216
530.088816
522.935461
532.764701
537.358181
535.756279
529.149073
538.903572
543.742454
542.678664
536.850230
547.017496
552.537217
501.960706
508.506602
513.715946
515.695826
516.121518
522.027102
526.285032
527.179733
526.460721
531.156753
534.200519
533.897078
532.137566
536.542231
539.452971
539.055019
537.306903
542.064085
545.497119
545.746083
544.707853
549.953026
553.743449
493.528391
506.002978
512.855809
513.451270
508.846918
519.828429
525.586717
525.160301
519.603258
529.238447
533.741680
532.120432
525.432866
534.672240
538.756949
536.553876
529.088806
539.408511
544.446477
543.187931
536.808588
547.572276
553.380550
452.339909
499.469446
511.318193
506.983549
467.208180
513.409104
524.191268
518.983800
479.164418
523.120183
532.463180
525.848244
483.760774
528.292498
537.142390
529.202851
482.533529
531.927424
542.508354
535.991708
492.108543
540.635737
552.749346
496.977347
509.571621
516.521939
517.152439
512.557412
523.585892
529.390273
528.998010
523.472193
533.155533
537.696361
536.092605
529.379687
538.504409
542.412545
540.015091
532.394356
542.672047
547.676307
546.357999
539.924667
550.726373
556.572199
508.585072
515.565904
521.055421
523.084620
523.448696
529.499961
533.882740
534.833597
534.135636
538.972032
542.140626
541.917566
540.146213
544.275109
546.784704
545.903598
543.699720
548.490983
551.916361
551.987570
550.704303
556.147835
560.093136
502.455445
515.740209
522.984418
523.717154
519.160652
530.096797
535.840419
535.433970
529.907082
539.524313
543.983233
542.267582
535.362187
544.524891
548.349148
545.714731
537.660763
548.210101
553.249898
551.694280
544.722932
555.932136
561.941680
461.446897
511.822420
524.298393
520.129278
480.600597
526.379281
536.976436
531.776650
492.079370
535.821239
544.979660
538.149089
495.240746
540.337904
549.031031
540.525494
491.689347
542.957066
553.687725
546.536605
499.743286
550.876172
563.415338
513.646370
526.072476
532.585143
533.128974
528.631532
539.084574
544.475585
544.185284
538.933406
548.226707
552.444219
550.920615
544.347246
553.216064
556.831699
554.441546
546.750456
556.924935
561.622051
560.142476
553.322874
563.938089
569.391357
532.325563
536.359067
539.909049
541.955013
543.357554
547.597334
550.900685
552.472224
553.198261
556.542094
558.855675
559.406487
559.188831
561.854482
563.574995
563.623699
563.125343
566.196638
568.503349
569.139900
569.098614
572.369811
574.604422
539.164731
541.194429
543.703476
546.029788
548.401532
551.451144
554.180861
556.251857
558.051522
560.309824
562.132433
563.268750
564.209959
565.771354
567.042799
567.793648
568.591845
570.358570
572.024989
573.203854
574.301148
576.079322
577.303475
548.122351
550.181494
552.833006
555.351013
557.857176
560.658900
563.024404
564.776443
566.359039
568.309149
569.917514
571.018109
572.126575
573.845335
575.375924
576.454879
577.496915
579.054400
580.365653
581.233758
582.180830
583.728637
584.802379
541.465743
544.950597
548.584782
551.102025
553.157347
556.608366
559.356833
560.692573
561.559187
564.111208
566.083951
566.709669
567.041446
569.461374
571.476347
572.175988
572.505563
574.732416
576.469452
576.906558
577.155143
579.680026
581.630314
527.673515
535.131302
540.842525
542.944330
543.167530
548.816330
552.553686
552.747893
551.242271
556.033434
558.996243
558.323008
556.047782
560.996027
564.270067
563.883273
561.779282
566.424159
569.272551
568.435154
566.098869
571.721889
575.760512
509.100433
524.267424
532.610681
533.613024
528.850280
539.873928
545.222926
543.632896
536.323774
546.859503
551.471179
548.755762
540.064960
551.381119
556.637269
554.457421
546.278912
557.044452
561.716252
558.819586
549.807720
562.592086
569.512958
513.922757
522.269150
528.830166
531.318773
531.721972
537.878784
541.977904
542.136137
540.468678
545.471536
548.535404
547.613897
545.055468
550.240087
553.718572
553.210932
550.945396
555.935094
559.105469
558.286303
555.956825
562.113514
566.637619
513.294270
519.378685
525.127522
528.213212
530.150326
535.024553
538.747191
539.778260
539.869031
543.257673
545.670253
545.524147
544.781884
548.146635
550.860357
551.067783
550.581575
553.956717
556.620753
556.852757
556.633989
560.724672
564.073493
504.246703
512.874812
519.683255
522.288396
522.760161
529.328119
533.873410
534.462000
533.172027
538.036096
541.007236
540.135128
537.715150
542.727724
546.136946
545.709848
543.650250
548.747871
552.247284
552.049528
550.442780
556.170673
560.389565
489.656019
505.557345
514.449584
515.649315
510.852667
522.806881
528.989665
528.177978
521.772477
531.812940
536.208747
533.581109
525.326526
536.162668
541.280114
539.253332
531.566440
542.418730
547.673340
545.995479
538.925109
550.388314
556.702775
499.054603
507.518852
514.137942
516.623273
517.064946
523.663770
528.283649
528.982687
527.795899
532.688629
535.658452
534.803925
532.417969
537.435923
540.855114
540.487785
538.530510
543.739259
547.390270
547.389948
545.943899
551.673222
555.847037
503.124155
508.760224
514.072102
516.897847
518.759919
523.711030
527.626128
528.920134
529.244069
532.651456
535.053645
534.946153
534.265883
537.612798
540.348049
540.676333
540.394416
543.974973
546.976939
547.687880
547.882986
551.884089
555.087677
499.164523
506.437206
512.181035
514.250289
514.548362
520.861549
525.316483
525.968650
524.799214
529.674912
532.652250
531.799581
529.396344
534.453925
537.924174
537.609801
535.716076
540.928485
544.638178
544.755485
543.435693
549.096022
553.217611
489.788632
502.805898
510.014567
510.527412
505.685416
517.006646
522.890504
522.043061
515.759803
525.749825
530.148498
527.529515
519.238633
530.160009
535.333202
533.395637
525.884999
536.701813
542.061041
540.641135
533.931171
545.175698
551.362292
499.031265
506.143793
511.672019
513.548119
513.714888
519.960465
524.384398
525.039666
523.910571
528.859978
531.917727
531.139608
528.772964
533.773542
537.125119
536.691209
534.717333
539.908737
543.614655
543.735743
542.429484
548.116336
552.250401
503.043582
508.264449
5
