# Supplementary material for: A computational model of spatio-temporal cardiac intracellular calcium handling with realistic structure and spatial flux distribution from sarcoplasmic reticulum and t-tubule reconstructions
Source: PLoS Comput Biol. 2017 Aug 31;13(8):e1005714. doi: 10.1371/journal.pcbi.1005714 (PMC5597258; doi:10.1371/journal.pcbi.1005714)
Supplement: S1 Code — Code provided in C/C++ and includes the structural datasets used in this study. Documentation is provided on use of and updating the code. Updates may also be available on Michael Colman’s website, http://www.physicsoftheheart.com and github repository: https://github.com/michaelcolman/CODE---PLOS-Comp-Biol-2017-Model-SR. (ZIP) [file pcbi.1005714.s001.zip › PLOS_SR_Clean/Spatial_diff_out/CaSR_1D_output_0140.dat]

574.640083
574.900357
575.324914
575.829865
576.390647
577.009776
577.652974
578.297900
578.959355
579.656767
580.359091
581.041980
581.718848
582.408333
583.076801
583.695000
584.270573
584.819054
585.310839
585.721469
586.058226
586.328114
586.485035
574.117989
574.431229
574.907381
575.437212
576.011033
576.660502
577.325725
577.970226
578.625559
579.339571
580.053852
580.729202
581.395978
582.101934
582.785217
583.400124
583.968767
584.533194
585.038514
585.446584
585.780695
586.074636
586.254456
573.205590
573.619263
574.185039
574.751395
575.339021
576.047520
576.754661
577.396072
578.034721
578.785210
579.523902
580.183040
580.825102
581.566405
582.278200
582.883809
583.433482
584.031908
584.563577
584.963612
585.285539
585.626606
585.849058
572.207508
572.720690
573.369712
573.970942
574.569918
575.347181
576.101939
576.745811
577.367001
578.161891
578.927063
579.571493
580.184478
580.966134
581.705689
582.301555
582.827857
583.465952
584.025272
584.418317
584.723033
585.114246
585.376649
571.513921
571.996738
572.653366
573.299406
573.958971
574.745940
575.519479
576.201896
576.867784
577.649714
578.410507
579.073884
579.717711
580.477170
581.206985
581.818546
582.374493
582.996943
583.554359
583.970230
584.309639
584.685075
584.936637
570.825031
571.290362
571.951596
572.628187
573.329347
574.135298
574.932459
575.649729
576.349387
577.130415
577.890866
578.567175
579.228276
579.976579
580.699718
581.320057
581.892439
582.510481
583.070796
583.504386
583.865743
584.235446
584.480652
569.999119
570.509952
571.208106
571.898449
572.607453
573.458076
574.293591
575.025820
575.728547
576.536567
577.312921
577.982604
578.629865
579.397139
580.132107
580.743981
581.303507
581.944787
582.524464
582.958236
583.313872
583.710041
583.976634
569.208560
569.783832
570.522654
571.215972
571.912573
572.813180
573.684443
574.419072
575.107513
575.953962
576.752270
577.410421
578.030576
578.830226
579.582697
580.180326
580.713090
581.388254
581.990224
582.416507
582.751832
583.185605
583.479560
568.793436
569.314442
570.030650
570.744090
571.479300
572.357728
573.219675
573.975036
574.698535
575.526644
576.320491
577.002806
577.657567
578.428571
579.164455
579.775997
580.337443
580.985652
581.575291
582.019442
582.385249
582.791096
583.063863
568.417127
568.904800
569.604776
570.329602
571.084637
571.947611
572.797835
573.560168
574.299998
575.121433
575.917220
576.618665
577.294543
578.049869
578.773493
579.391173
579.965728
580.597918
581.178444
581.632204
582.013395
582.403610
582.662392
567.911712
568.433912
569.156059
569.879688
570.623194
571.499143
572.353003
573.099953
573.822017
574.664684
575.478622
576.178216
576.842452
577.611873
578.340934
578.944937
579.500528
580.145318
580.733812
581.178348
581.545984
581.955114
582.230072
567.428147
568.007431
568.759970
569.475079
570.191261
571.092738
571.955879
572.680913
573.369592
574.243619
575.077051
575.764302
576.399722
577.194748
577.933575
578.516184
579.037492
579.706779
580.307770
580.735869
581.075276
581.515969
581.814619
567.289704
567.812886
568.536468
569.260524
570.001224
570.869644
571.713101
572.449894
573.165056
574.005689
574.820435
575.520132
576.180404
576.940072
577.655287
578.244224
578.786384
579.421180
580.002622
580.441988
580.805718
581.212306
581.486127
567.168634
567.658241
568.361278
569.087604
569.837707
570.685258
571.514100
572.255635
572.981568
573.799879
574.598392
575.301091
575.969633
576.704755
577.399636
577.986279
578.533487
579.146126
579.713181
580.157119
580.530963
580.916119
581.172339
566.908877
567.432501
568.153334
568.870054
569.599544
570.454646
571.284519
572.008754
572.711433
573.536721
574.336305
575.021884
575.666601
576.405963
577.097399
577.661397
578.181199
578.801057
579.371265
579.800894
580.155688
580.553747
580.822427
566.674328
567.252068
567.995557
568.692581
569.383254
570.255111
571.088238
571.785802
572.448497
573.292506
574.097602
574.758783
575.365324
576.122161
576.816532
577.352426
577.830454
578.468661
579.044000
579.449340
579.768608
580.191296
580.479628
566.801220
567.313367
568.012920
568.701789
569.400529
570.225352
571.027648
571.727383
572.406707
573.207965
573.984801
574.650078
575.275159
575.993125
576.662681
577.205084
577.701734
578.294693
578.836262
579.238931
579.570937
579.952216
580.211914
566.959337
567.424263
568.081964
568.749803
569.436077
570.221410
570.994558
571.688025
572.368601
573.138458
573.891391
574.554955
575.186030
575.878377
576.529673
577.074537
577.577098
578.135907
578.645263
579.035297
579.363640
579.714708
579.952305
566.994064
567.474885
568.122621
568.751850
569.391032
570.161447
570.919011
571.584980
572.234930
573.001770
573.748485
574.393464
575.002366
575.697906
576.348364
576.878288
577.357972
577.912385
578.407283
578.766986
579.063271
579.417444
579.661662
567.077107
567.586385
568.220935
568.797265
569.368994
570.130265
570.871953
571.501776
572.106793
572.881890
573.627103
574.248652
574.823854
575.534727
576.189489
576.699775
577.145585
577.710321
578.199406
578.526912
578.779923
579.148203
579.403597
567.550215
567.954960
568.499768
569.035412
569.591170
570.276818
570.965354
571.588106
572.205534
572.930962
573.642628
574.270316
574.867406
575.539323
576.169426
576.691730
577.161531
577.684720
578.143889
578.476863
578.745862
579.059177
579.271523
568.064501
568.364100
568.813329
569.307490
569.844821
570.463983
571.103366
571.723052
572.351663
573.035503
573.716169
574.352291
574.968572
575.607879
576.214773
576.750827
577.242250
577.732246
578.166100
578.509075
578.791530
579.054312
579.220726
568.365809
568.609717
569.003719
569.469755
569.990867
570.575274
571.188255
571.804593
572.436058
573.100251
573.765246
574.404757
575.028543
575.652973
576.248349
576.790669
577.291002
577.766210
578.187887
578.535177
578.821319
579.058615
579.200441
574.072775
574.385950
574.861967
575.391561
575.964996
576.613983
577.278841
577.923382
578.579399
579.294788
580.010937
580.688287
581.356855
582.064176
582.748317
583.363544
583.931954
584.495645
584.999925
585.406939
585.740248
586.033751
586.213415
573.350313
573.775453
574.340401
574.891177
575.458575
576.163375
576.865334
577.494343
578.119988
578.876117
579.618812
580.272925
580.906787
581.656210
582.372458
582.972320
583.512113
584.114801
584.646940
585.038071
585.348423
585.694725
585.922446
572.008005
572.691950
573.430966
573.998108
574.511272
575.353659
576.137722
576.723002
577.254672
578.124486
578.931135
579.526903
580.057183
580.922463
581.712280
582.268775
582.719028
583.428616
584.025335
584.371508
584.600944
585.078189
585.409776
570.495927
571.522876
572.444158
573.006810
573.395561
574.451452
575.339841
575.870889
576.240130
577.299396
578.188705
578.710779
579.063753
580.118753
580.997799
581.494683
581.787484
582.672912
583.351026
583.637458
583.715709
584.389701
584.838873
570.111879
570.896388
571.751358
572.402027
572.983650
573.918763
574.780027
575.402190
575.953051
576.863669
577.698616
578.290620
578.812613
579.706235
580.522094
581.078654
581.526801
582.271253
582.902594
583.260436
583.501717
584.028786
584.405165
569.567019
570.243698
571.062794
571.759781
572.429527
573.338333
574.205557
574.890362
575.527975
576.386593
577.196395
577.823837
578.413237
579.243713
580.026727
580.610394
581.119729
581.815422
582.430880
582.830094
583.140876
583.613222
583.952781
568.512438
569.332312
570.230632
570.916993
571.536951
572.552766
573.491978
574.172262
574.763287
575.700325
576.547962
577.138911
577.656192
578.562346
579.383779
579.931819
580.372503
581.148481
581.812407
582.189025
582.443332
583.000589
583.399517
567.310393
568.420355
569.439929
570.078569
570.536562
571.755807
572.791690
573.426356
573.866787
574.979615
575.898779
576.419891
576.760257
577.847626
578.743137
579.223736
579.495118
580.448616
581.190476
581.509619
581.607536
582.347216
582.845099
567.281422
568.111556
569.027759
569.736630
570.382345
571.426668
572.392832
573.095715
573.706992
574.665724
575.532754
576.137150
576.661696
577.571234
578.392750
578.938705
579.380074
580.164391
580.840142
581.228038
581.493095
582.061784
582.468285
567.103355
567.802888
568.660490
569.403943
570.125914
571.094013
572.015419
572.742900
573.418089
574.322191
575.172744
575.827569
576.431553
577.268496
578.049284
578.624716
579.131664
579.846013
580.486605
580.907255
581.237948
581.735952
582.093257
566.410641
567.236987
568.158207
568.882392
569.542615
570.573423
571.517648
572.197053
572.794352
573.779419
574.679966
575.312307
575.853607
576.757349
577.567386
578.103150
578.537398
579.317035
579.990360
580.376920
580.642352
581.216267
581.626214
565.546397
566.649384
567.680871
568.351740
568.845456
570.042058
571.045110
571.642627
572.054831
573.222654
574.202096
574.771380
575.142089
576.214073
577.086771
577.547298
577.804997
578.750618
579.489777
579.807734
579.906080
580.657502
581.162996
565.792956
566.620867
567.544804
568.271086
568.929456
569.951381
570.882793
571.549659
572.138721
573.122776
574.026243
574.660716
575.198979
576.091688
576.885642
577.404037
577.823204
578.592623
579.259151
579.640649
579.902025
580.473390
580.882399
565.863952
566.566630
567.430304
568.179776
568.899926
569.848398
570.741812
571.442071
572.099550
573.003936
573.863051
574.524880
575.124713
575.937637
576.683631
577.222006
577.697276
578.392449
579.021029
579.432782
579.756487
580.249484
580.604282
565.410939
566.245426
567.171692
567.893562
568.542315
569.552546
570.472686
571.131017
571.711934
572.677134
573.562593
574.182789
574.706018
575.574260
576.338679
576.824945
577.215202
577.974427
578.635112
579.010995
579.266283
579.827289
580.229600
564.794072
565.908228
566.939822
567.597560
568.068218
569.237811
570.214561
570.791987
571.188052
572.317404
573.263467
573.807390
574.151870
575.177168
575.994886
576.395326
576.594991
577.520489
578.243443
578.545415
578.629210
579.357861
579.850055
565.330649
566.154254
567.059792
567.754177
568.372583
569.353460
570.247775
570.884081
571.443495
572.384007
573.246114
573.846646
574.350896
575.196121
575.936971
576.401137
576.767900
577.497982
578.127364
578.474297
578.705460
579.248757
579.641626
565.712643
566.392324
567.211905
567.903556
568.560626
569.449077
570.291312
570.950716
571.569020
572.421770
573.232736
573.857695
574.423190
575.188141
575.885858
576.382128
576.813435
577.448535
578.012406
578.365604
578.641024
579.097609
579.432382
565.595501
566.384463
567.234012
567.865910
568.423327
569.350797
570.204769
570.816995
571.357491
572.256175
573.084180
573.670581
574.168739
574.982831
575.701293
576.162493
576.525302
577.199361
577.764588
578.058277
578.247989
578.761996
579.138056
565.361706
566.396457
567.307354
567.838294
568.187222
569.246037
570.137434
570.666205
571.029379
572.069416
572.945793
573.463380
573.801813
574.757719
575.527024
575.921675
576.122383
576.933472
577.536415
577.743592
577.751460
578.420263
578.874809
566.365070
567.046133
567.766736
568.299677
568.776150
569.605715
570.381878
570.956914
571.473665
572.320366
573.105260
573.680435
574.175850
574.957175
575.649162
576.110630
576.473359
577.105408
577.625529
577.896020
578.063346
578.521032
578.850080
567.324711
567.738662
568.278023
568.792124
569.322016
570.000700
570.682044
571.290678
571.892847
572.620516
573.332455
573.951910
574.538094
575.214446
575.845900
576.360166
576.818325
577.344498
577.802714
578.124858
578.380307
578.698371
578.915958
567.834629
568.132588
568.578867
569.069381
569.603061
570.219167
570.856358
571.474640
572.102400
572.785714
573.466043
574.101875
574.717792
575.356553
575.962685
576.497781
576.988090
577.476931
577.909669
578.251585
578.533132
578.795270
578.961365
573.070661
573.484194
574.049692
574.615467
575.201913
575.908657
576.614190
577.255211
577.895631
578.650343
579.395014
580.060635
580.708499
581.454197
582.168750
582.775398
583.324264
583.920110
584.448087
584.844356
585.163457
585.503068
585.725055
571.918674
572.602536
573.341427
573.908264
574.420610
575.261552
576.044117
576.628725
577.161358
578.034083
578.845027
579.445479
579.979915
580.848287
581.640033
582.197259
582.646886
583.354449
583.948245
584.291428
584.518659
584.994875
585.326203
569.414082
570.920142
572.065714
572.554904
572.701460
574.009112
575.005250
575.411086
575.518121
576.836297
577.843140
578.246638
578.338821
579.664873
580.675275
581.072089
581.125599
582.250562
583.034227
583.207250
583.047795
583.990005
584.606736
565.724874
568.989603
570.696960
570.959347
569.997460
572.518200
573.876699
573.964548
572.891458
575.416621
576.767450
576.826523
575.702379
578.259691
579.637026
579.737761
578.687930
580.938583
582.049402
581.914907
580.647254
582.769527
583.823559
567.162891
568.833568
570.141254
570.716208
570.917523
572.348844
573.443770
573.876174
573.981751
575.363252
576.412678
576.795645
576.855645
578.234474
579.288048
579.671799
579.702357
580.887455
581.724214
581.898666
581.733958
582.758495
583.451252
567.204711
568.380401
569.515548
570.206618
570.730122
571.902703
572.927484
573.520860
573.967063
575.046040
575.978147
576.485005
576.862537
577.924832
578.849389
579.335049
579.651527
580.564137
581.308913
581.612311
581.750544
582.482056
583.027928
565.405991
567.133423
568.488220
569.072688
569.265596
570.834984
572.047602
572.555760
572.708506
574.115890
575.171340
575.534610
575.562620
576.975634
578.038856
578.390241
578.371273
579.633857
580.530756
580.723032
580.553303
581.637339
582.370797
562.175364
565.594002
567.417113
567.693076
566.632643
569.505118
571.101218
571.323049
570.331927
572.910319
574.281369
574.296003
573.066607
575.739436
577.151272
577.177771
575.958458
578.432362
579.672033
579.559266
578.236020
580.520421
581.669745
564.129755
565.867688
567.240238
567.846332
568.064257
569.664203
570.905468
571.435540
571.607331
573.039584
574.117611
574.495317
574.529511
575.945451
577.007922
577.354242
577.333590
578.607841
579.520344
579.725477
579.567148
580.665979
581.409538
564.642822
565.842287
567.015517
567.749363
568.320912
569.559787
570.642501
571.273654
571.749649
572.886370
573.869741
574.407212
574.797897
575.866423
576.784453
577.250803
577.553615
578.497357
579.278155
579.604537
579.760024
580.528885
581.100960
563.290722
565.007031
566.381014
567.017633
567.277319
568.828911
570.016036
570.486311
570.600764
572.101604
573.245939
573.675656
573.748710
575.141745
576.180853
576.512122
576.483015
577.749565
578.656456
578.855270
578.690959
579.801969
580.552553
560.486509
563.843586
565.669457
566.014937
565.087681
567.828196
569.323940
569.429884
568.267455
571.042250
572.546546
572.659183
571.527481
574.124591
575.486246
575.483093
574.249419
576.708753
577.940442
577.815767
576.470501
578.790540
579.956981
562.680840
564.399681
565.778652
566.420585
566.680682
568.220979
569.391263
569.844982
569.948528
571.450293
572.601182
573.036402
573.108169
574.487621
575.506748
575.816715
575.769507
577.025534
577.925829
578.119352
577.950315
579.058595
579.808639
563.420071
564.624586
565.809442
566.558870
567.137263
568.347009
569.389216
569.981000
570.430384
571.575466
572.578354
573.133634
573.527742
574.563192
575.434816
575.852909
576.114941
577.041590
577.813111
578.131620
578.280221
579.043783
579.613346
562.286430
564.030745
565.424143
566.067432
566.320311
567.852083
569.015676
569.470938
569.581655
571.050473
572.175310
572.596974
572.658546
574.002341
574.979275
575.239757
575.141614
576.406063
577.314488
577.512068
577.346113
578.436511
579.175299
559.698071
563.119757
564.970648
565.312961
564.364997
567.085075
568.562944
568.671367
567.543461
570.230941
571.683798
571.775423
570.638718
573.157313
574.438049
574.337108
572.974517
575.477657
576.723690
576.602413
575.270556
577.541211
578.683869
562.255902
563.990620
565.364299
565.980570
566.203403
567.706952
568.847234
569.284527
569.377076
570.819199
571.919404
572.322855
572.367230
573.684473
574.634429
574.871960
574.750154
575.981253
576.853831
577.019342
576.827200
577.898469
578.627222
563.370961
564.557192
565.700799
566.393304
566.908969
568.061934
569.060365
569.625156
570.049824
571.132826
572.081206
572.605432
572.975000
573.948890
574.761771
575.138033
575.360458
576.213143
576.906727
577.159103
577.255446
577.978788
578.526072
562.643741
564.338899
565.649332
566.197413
566.354945
567.808080
568.917534
569.354807
569.463855
570.833719
571.887386
572.294549
572.370633
573.621047
574.536398
574.797531
574.723332
575.839052
576.605197
576.696669
576.450977
577.492495
578.203630
560.543801
563.869802
565.579939
565.783464
564.702740
567.317435
568.725765
568.841230
567.798811
570.285911
571.634370
571.745208
570.734387
573.054620
574.251360
574.211140
573.032779
575.224616
576.254791
576.000533
574.565519
576.779050
577.879734
563.784303
565.306867
566.440786
566.884722
566.972665
568.298996
569.312467
569.726059
569.833092
571.126121
572.119630
572.529060
572.624399
573.819723
574.694832
574.972896
574.922245
575.970912
576.673120
576.751192
576.498698
577.451680
578.086406
565.943611
566.622359
567.338696
567.866239
568.337087
569.161748
569.934224
570.506805
571.021931
571.867521
572.651686
573.226332
573.721104
574.501387
575.191923
575.651553
576.012034
576.641514
577.158980
577.426915
577.592094
578.048371
578.376779
566.899413
567.300154
567.837667
568.364152
568.910505
569.588068
570.270589
570.889355
571.504211
572.227955
572.938499
573.565298
574.161339
574.831701
575.459660
575.979244
576.445778
576.965369
577.420889
577.750357
578.016379
578.327659
578.539032
571.939009
572.452064
573.100937
573.701516
574.298246
575.071246
575.821441
576.463172
577.087172
577.890837
578.669055
579.327758
579.953436
580.744561
581.490069
582.088248
582.612715
583.244666
583.795051
584.178938
584.476901
584.864974
585.126584
570.274555
571.301370
572.222745
572.785264
573.172129
574.223331
575.106152
575.633714
576.004390
577.071455
577.972944
578.508355
578.872983
579.936347
580.820604
581.319589
581.610596
582.489673
583.158455
583.435290
583.506622
584.177980
584.626863
565.594784
568.859325
570.567020
570.829997
569.867178
572.383650
573.736558
573.820137
572.746709
575.277287
576.637137
576.706017
575.590173
578.152928
579.533625
579.635909
578.584831
580.830136
581.932982
581.790211
580.516728
582.637659
583.692179
551.639377
565.321464
568.676221
567.892065
558.616591
569.564678
572.140833
571.022091
561.389156
572.506214
575.089292
573.910731
564.045855
575.375748
578.038410
577.037527
568.009925
578.258219
580.509128
579.224113
569.866054
580.173389
582.628255
563.002023
566.497611
568.409520
568.757516
567.829065
570.505465
571.978929
572.078032
570.978223
573.600520
575.017800
575.049456
573.872185
576.517980
577.959697
578.035349
576.935346
579.272030
580.447792
580.296685
578.997276
581.236810
582.395070
564.557599
566.405471
567.875537
568.516803
568.741523
570.330768
571.550035
572.021795
572.134883
573.585979
574.681184
575.039897
575.057245
576.506400
577.607886
577.962985
577.943374
579.215767
580.121680
580.295268
580.114885
581.240412
582.019859
561.045796
564.644485
566.611420
566.926053
565.855574
568.815408
570.465325
570.660498
569.618146
572.262729
573.677979
573.662478
572.382353
575.127427
576.592190
576.598109
575.333625
577.869992
579.151206
579.013375
577.651970
580.020752
581.244291
547.473335
561.589084
565.092519
564.165421
553.795344
566.114275
569.117579
568.177347
558.668339
569.808993
572.393586
571.078990
560.607803
572.544442
575.301855
574.092259
564.046199
575.379395
577.907707
576.601185
566.723385
577.682039
580.319403
559.712777
563.322632
565.308009
565.644489
564.599604
567.593963
569.275865
569.493969
568.470080
571.142766
572.582445
572.581346
571.306626
574.054378
575.517315
575.515926
574.247849
576.800550
578.101996
577.979406
576.630140
579.017225
580.253026
561.875513
563.748747
565.257834
565.939310
566.206969
567.876383
569.161973
569.668906
569.799632
571.326082
572.481669
572.871443
572.898292
574.354923
575.447144
575.772480
575.723194
577.047888
578.004026
578.202895
578.032945
579.211932
580.026266
558.931279
562.475927
564.454555
564.846929
563.923454
566.786208
568.373397
568.483498
567.290957
570.142732
571.693722
571.773386
570.588747
573.265424
574.687459
574.667441
573.392917
575.932308
577.223142
577.085320
575.710439
578.128203
579.377982
546.095596
559.877499
563.353744
562.588636
552.937208
564.533340
567.309932
566.097733
555.616069
567.753473
570.620412
569.490629
559.475833
570.983339
573.629500
572.382280
562.344602
573.634125
576.143524
574.798912
564.763993
575.892367
578.570302
558.331219
561.879340
563.865153
564.266210
563.346257
566.195902
567.763573
567.854418
566.648745
569.503048
571.062576
571.149745
569.965239
572.625574
574.024318
573.979776
572.684067
575.212093
576.495240
576.350706
574.970044
577.384554
578.633642
560.673330
562.553232
564.079554
564.787725
565.076810
566.704763
567.938882
568.395861
568.487806
570.033505
571.217674
571.634309
571.675012
573.085597
574.120169
574.386979
574.285328
575.596432
576.543826
576.732944
576.554435
577.727048
578.538762
557.905785
561.520853
563.538679
563.948092
563.022023
565.866815
567.431470
567.537532
566.378212
569.160097
570.681320
570.758672
569.582024
572.183473
573.524323
573.405879
572.003493
574.590815
575.901529
575.772327
574.416091
576.791408
578.022047
545.075588
559.164378
562.714171
561.957806
552.272934
563.869290
566.638258
565.476971
555.318204
567.079576
569.850525
568.716160
558.835821
570.115719
572.637819
571.216513
560.661064
572.373975
574.964525
573.658787
563.792668
574.716037
577.344430
557.941628
561.548409
563.547343
563.929868
562.973306
565.789599
567.331417
567.421720
566.247144
568.999354
570.494353
570.554972
569.363332
571.933845
573.243735
573.100891
571.674679
574.224294
575.495401
575.331906
573.948278
576.303377
577.523330
560.756146
562.624738
564.112921
564.764343
564.988923
566.560858
567.754614
568.196168
568.282978
569.747518
570.869223
571.262548
571.295919
572.623256
573.585779
573.810863
573.678802
574.896953
575.753632
575.870826
575.637849
576.766819
577.554295
558.469256
562.033623
563.961868
564.268107
563.235283
566.007166
567.527733
567.651675
566.583147
569.176195
570.601629
570.696080
569.638541
572.040220
573.289761
573.213346
571.978580
574.262210
575.368611
575.110033
573.654479
575.989504
577.193646
546.204774
560.203975
563.595258
562.680936
552.803217
564.343138
567.066374
566.026873
556.598753
567.518705
570.094700
569.091493
560.086302
570.419024
572.755886
571.555840
562.250193
572.573557
574.753159
573.261920
563.186499
574.140743
576.734318
559.973918
563.298424
565.005879
565.205249
564.119798
566.730006
568.135079
568.248668
567.204932
569.690557
571.038191
571.148903
570.137779
572.456271
573.650615
573.607753
572.425726
574.612336
575.636764
575.376828
573.937205
576.148381
577.248427
564.372291
565.402927
566.306151
566.827002
567.165096
568.214151
569.098159
569.622056
569.981887
571.019309
571.893985
572.410549
572.747726
573.701103
574.466900
574.857253
575.052351
575.856341
576.451571
576.651219
576.652910
577.317975
577.771009
565.859891
566.363152
566.986607
567.548672
568.105373
568.853333
569.584890
570.207858
570.808262
571.580069
572.323035
572.942942
573.516290
574.224272
574.875083
575.380379
575.819848
576.376966
576.857877
577.177425
577.423814
577.787780
578.041225
571.067289
571.550154
572.207471
572.853860
573.510456
574.289154
575.052695
575.729061
576.398313
577.195751
577.980496
578.670093
579.336932
580.113089
580.853454
581.469451
582.022252
582.632777
583.172486
583.570084
583.896307
584.266612
584.517519
569.716148
570.500377
571.356532
572.009014
572.588449
573.512775
574.359932
574.971724
575.522887
576.449186
577.309572
577.929206
578.474787
579.384250
580.210019
580.771215
581.216207
581.946476
582.556560
582.892301
583.117966
583.641124
584.018500
566.864765
568.534254
569.843758
570.423286
570.624835
572.041800
573.117075
573.533017
573.633787
575.031091
576.107053
576.518209
576.601322
577.993010
579.054631
579.443427
579.471859
580.640063
581.451428
581.599020
581.415346
582.439393
583.136397
562.839348
566.332736
568.246380
568.600615
567.675809
570.337879
571.792280
571.874414
570.766492
573.402240
574.840933
574.894576
573.735042
576.387465
577.833488
577.913717
576.814091
579.135550
580.289085
580.113822
578.796268
581.039918
582.204766
564.201793
566.065737
567.568545
568.250801
568.516543
570.072661
571.258237
571.701496
571.800073
573.269179
574.393922
574.782148
574.829332
576.280637
577.391869
577.766026
577.770275
579.009812
579.886740
580.041656
579.859768
580.981616
581.766621
564.167948
565.518053
566.841706
567.649432
568.252624
569.545096
570.661237
571.278720
571.734208
572.889354
573.888922
574.406693
574.782044
575.904446
576.879398
577.361532
577.664873
578.628234
579.418013
579.721506
579.864070
580.679462
581.304121
562.178677
564.114750
565.680291
566.381098
566.645131
568.354481
569.673558
570.203512
570.355647
571.853581
572.984340
573.350106
573.361410
574.846642
575.968097
576.308172
576.265167
577.598606
578.558674
578.755302
578.586702
579.769637
580.592369
558.756538
562.435958
564.497414
564.883481
563.872838
566.916251
568.637321
568.872335
567.857835
570.553098
572.012183
572.015963
570.744455
573.513607
574.995917
574.998467
573.731736
576.306056
577.628372
577.515198
576.175509
578.585696
579.842376
560.784324
562.733032
564.319451
565.045574
565.340073
567.087920
568.444320
569.003951
569.180007
570.703369
571.854328
572.231666
572.247839
573.735326
574.855469
575.191457
575.149518
576.500121
577.483182
577.700110
577.548385
578.748277
579.581482
561.359296
562.738415
564.107082
564.964631
565.625891
567.001570
568.194814
568.866654
569.361965
570.575419
571.620844
572.162319
572.545995
573.673516
574.642794
575.107939
575.403146
576.409178
577.250441
577.592737
577.764269
578.620853
579.271979
559.933481
561.854101
563.436323
564.191003
564.529050
566.233147
567.541983
568.049225
568.172340
569.760606
570.971205
571.394420
571.446016
572.910705
574.009726
574.334128
574.285624
575.624544
576.595772
576.799975
576.637472
577.850556
578.693234
557.026368
560.634362
562.691370
563.146026
562.273681
565.194457
566.827289
566.959960
565.782931
568.668171
570.248977
570.340441
569.161135
571.854304
573.288749
573.266763
571.989080
574.542373
575.847478
575.713045
574.344272
576.792563
578.070208
559.343142
561.268111
562.858532
563.622460
563.964263
565.658696
566.951470
567.442763
567.555120
569.142930
570.357897
570.784812
570.833591
572.282876
573.360064
573.661336
573.591901
574.915396
575.873885
576.066971
575.896076
577.105180
577.946968
560.174659
561.562819
562.950220
563.832137
564.507703
565.857113
567.010913
567.644592
568.113411
569.332139
570.392894
570.948743
571.333013
572.423656
573.342853
573.756570
574.005898
574.984745
575.803814
576.125618
576.281678
577.131280
577.780765
558.996048
560.957622
562.576384
563.354281
563.696364
565.379205
566.658675
567.145702
567.261591
568.816251
570.007541
570.424186
570.464346
571.873461
572.902177
573.148417
573.022869
574.348468
575.307970
575.497987
575.324986
576.516094
577.347812
556.349136
560.040133
562.144229
562.615856
561.735268
564.629378
566.233033
566.358664
565.210324
568.007459
569.539645
569.614924
568.433052
571.038905
572.380960
572.251181
570.835250
573.420821
574.727498
574.583838
573.219379
575.618133
576.873464
559.112554
561.064566
562.663741
563.414439
563.724874
565.375549
566.627011
567.092288
567.187792
568.714566
569.881010
570.279951
570.302211
571.681171
572.677705
572.895886
572.742423
574.031355
574.952538
575.108697
574.908368
576.079405
576.900357
560.430478
561.799911
563.145838
563.970546
564.580351
565.864076
566.963676
567.562293
568.001487
569.155643
570.162220
570.689131
571.048390
572.069560
572.918666
573.279938
573.481049
574.379105
575.115022
575.366779
575.467608
576.274736
576.900552
559.791014
561.689473
563.208857
563.877904
564.112895
565.704286
566.918583
567.381047
567.491775
568.943357
570.061690
570.465472
570.519969
571.826680
572.781507
573.017965
572.908996
574.081602
574.897558
574.982309
574.729631
575.867446
576.667206
557.784725
561.350613
563.280361
563.587480
562.554935
565.325043
566.845433
566.972525
565.907600
568.497367
569.920830
570.017640
568.963430
571.360058
572.604873
572.527238
571.290690
573.561803
574.652977
574.380541
572.914884
575.247584
576.451927
561.392787
563.087074
564.395037
564.938607
565.090370
566.536960
567.642335
568.079176
568.188518
569.554739
570.606009
571.014140
571.091341
572.336706
573.246134
573.502891
573.422176
574.522884
575.270857
575.345149
575.086555
576.122799
576.832778
563.928839
564.713412
565.554297
566.174326
566.718454
567.633338
568.477970
569.084813
569.621724
570.516143
571.341090
571.926409
572.423324
573.232833
573.945317
574.400146
574.753998
575.413751
575.962073
576.239490
576.416531
576.923657
577.297156
565.102259
565.576285
566.211168
566.823458
567.444258
568.197878
568.942540
569.599988
570.244092
571.006032
571.749148
572.391853
572.998315
573.689422
574.333982
574.856789
575.326780
575.867740
576.347109
576.691720
576.975897
577.322643
577.563642
570.152269
570.617946
571.281925
571.962174
572.661435
573.453949
574.233251
574.938300
575.641258
576.447378
577.247083
577.965963
578.663799
579.437607
580.177050
580.805257
581.373718
581.972030
582.502315
582.904570
583.243671
583.607114
583.853194
568.952590
569.628062
570.450862
571.155760
571.826657
572.714446
573.552810
574.214444
574.847986
575.735257
576.591208
577.267711
577.898021
578.752753
579.551233
580.144309
580.650662
581.319764
581.894876
582.251335
582.531723
583.002207
583.347728
566.702768
567.872523
569.012602
569.721164
570.256122
571.391674
572.367806
572.918233
573.344373
574.461460
575.452184
576.018866
576.444989
577.525662
578.462691
578.961685
579.280643
580.153449
580.840178
581.080186
581.170155
581.913700
582.477284
564.207352
566.041695
567.516707
568.185884
568.440839
569.974174
571.129950
571.543584
571.616503
573.118956
574.280089
574.703112
574.775465
576.229580
577.337266
577.709869
577.704870
578.924367
579.761372
579.856799
579.605804
580.767615
581.578215
563.970016
565.314760
566.642646
567.466344
568.082712
569.347289
570.426756
571.010475
571.446429
572.627030
573.664340
574.219547
574.624835
575.753120
576.732252
577.223543
577.531529
578.466819
579.216393
579.474986
579.582032
580.412208
581.053600
563.409959
564.541716
565.793031
566.695907
567.469419
568.659072
569.730474
570.425113
571.025751
572.085974
573.061617
573.681434
574.217455
575.215495
576.126675
576.671916
577.104857
577.947331
578.678144
579.043478
579.312355
580.008190
580.554293
561.828075
563.252937
564.662337
565.536374
566.196780
567.581658
568.777370
569.443963
569.933868
571.146023
572.195215
572.742758
573.135541
574.276822
575.258938
575.730644
576.026841
577.036902
577.876467
578.214635
578.384132
579.234207
579.883345
559.926374
561.942297
563.594893
564.367937
564.695351
566.475328
567.851375
568.410959
568.578171
570.145432
571.336886
571.745062
571.787817
573.280736
574.404241
574.738100
574.692671
576.065448
577.068856
577.302556
577.168217
578.371203
579.208128
560.371348
561.810847
563.243929
564.146622
564.842182
566.271991
567.513542
568.219261
568.739387
569.973503
571.036371
571.590406
571.985783
573.129404
574.112436
574.584351
574.886406
575.916265
576.783481
577.148885
577.340769
578.205565
578.861910
560.472835
561.638757
562.941535
563.901568
564.743728
566.029446
567.197569
567.971624
568.632008
569.736171
570.738482
571.369033
571.907907
572.911184
573.823151
574.364382
574.804869
575.690923
576.480715
576.902760
577.217998
577.943620
578.504553
559.502306
560.914594
562.333875
563.244269
563.956506
565.382568
566.618099
567.320532
567.841730
569.088906
570.165672
570.731302
571.133809
572.273780
573.253540
573.727122
574.030786
575.043092
575.890551
576.237437
576.416810
577.292814
577.959064
558.131118
560.096881
561.732933
562.530027
562.900701
564.677523
566.050066
566.609947
566.780960
568.375744
569.592798
570.020955
570.076141
571.557624
572.671030
573.004938
572.964877
574.304675
575.277367
575.482215
575.324172
576.553964
577.410644
558.922018
560.339606
561.768319
562.689107
563.406539
564.826493
566.050476
566.741748
567.254856
568.497849
569.573212
570.137364
570.533875
571.659208
572.619684
573.073107
573.356723
574.348534
575.175838
575.504488
575.670747
576.542287
577.208435
559.306557
560.484099
561.808090
562.793546
563.650713
564.920528
566.061533
566.811607
567.455917
568.552625
569.553615
570.184169
570.713833
571.685090
572.555759
573.055878
573.456641
574.301278
575.049959
575.434003
575.721896
576.441583
577.004265
558.605390
560.064010
561.532944
562.483484
563.214367
564.609538
565.802584
566.470333
566.966869
568.191849
569.255886
569.816534
570.206169
571.293655
572.208836
572.618474
572.863398
573.830971
574.635962
574.941183
575.087207
575.951761
576.616222
557.540448
559.581519
561.280912
562.122279
562.514179
564.233833
565.544733
566.059174
566.198912
567.756335
568.950034
569.371047
569.417354
570.823195
571.852180
572.105338
571.990546
573.284080
574.210723
574.366902
574.165696
575.381619
576.234346
558.804965
560.253134
561.702260
562.625890
563.323831
564.681031
565.837929
566.475338
566.945161
568.142898
569.183904
569.726825
570.096856
571.153648
572.034413
572.411826
572.625201
573.557349
574.326195
574.598854
574.718150
575.563346
576.217506
559.735514
560.890273
562.171665
563.101989
563.892908
565.082306
566.148240
566.839776
567.434609
568.474289
569.428684
570.029306
570.526586
571.431620
572.229145
572.665670
573.006175
573.777661
574.451186
574.768771
575.002394
575.681728
576.222168
559.648299
561.023711
562.376981
563.209730
563.827157
565.112645
566.216270
566.825566
567.276266
568.423935
569.426689
569.959956
570.328704
571.339395
572.180370
572.543356
572.747219
573.622882
574.331251
574.558917
574.642835
575.449018
576.076798
559.288857
561.166755
562.664323
563.325535
563.559948
565.129340
566.326487
566.784882
566.893969
568.341287
569.454467
569.859418
569.913863
571.217434
572.164385
572.393372
572.271122
573.446098
574.255490
574.331772
574.067574
575.197692
575.989297
561.345602
562.535477
563.681632
564.375181
564.890096
566.036850
567.033798
567.606224
568.040178
569.113371
570.055529
570.585409
570.963685
571.923625
572.724131
573.097784
573.316417
574.135393
574.787827
575.002912
575.072092
575.789207
576.336699
563.278805
563.956147
564.769541
565.451708
566.097121
566.972869
567.806549
568.463603
569.081227
569.927309
570.733203
571.358376
571.924620
572.681391
573.369806
573.859048
574.279633
574.889596
575.422178
575.745892
575.999329
576.446055
576.777792
564.304527
564.763578
565.409465
566.061039
566.728868
567.496524
568.256303
568.941842
569.617056
570.380554
571.128461
571.789694
572.418465
573.104490
573.747791
574.284025
574.773930
575.311690
575.795364
576.160632
576.469797
576.810045
577.043263
569.044641
569.556134
570.260596
570.961245
571.673280
572.505895
573.315835
574.029709
574.735933
575.581890
576.416110
577.147481
577.847279
578.648959
579.406488
580.031354
580.588333
581.201874
581.738352
582.126265
582.449267
582.840692
583.111732
567.628352
568.443717
569.349776
570.057001
570.690752
571.669851
572.560201
573.199363
573.776688
574.763929
575.686331
576.354279
576.935447
577.871630
578.713519
579.279336
579.722912
580.455069
581.053890
581.359469
581.559900
582.126944
582.543251
564.667418
566.370846
567.734316
568.368180
568.619168
570.095657
571.208111
571.625179
571.712162
573.213174
574.381985
574.854698
574.977998
576.398417
577.473916
577.857658
577.869327
579.044180
579.829772
579.894446
579.604358
580.755893
581.542232
560.520521
564.047114
566.019261
566.427266
565.538865
568.276701
569.764251
569.808525
568.580624
571.429950
573.005685
573.135021
572.019928
574.702819
576.160311
576.222661
575.072726
577.428803
578.547911
578.212542
576.570104
579.164051
580.497216
561.742318
563.655749
565.231469
565.983090
566.308226
567.930073
569.154516
569.596531
569.680324
571.261127
572.488807
572.946730
573.039261
574.520745
575.645819
576.014234
576.003044
577.256433
578.117120
578.198120
577.916850
579.170532
580.047539
561.559574
562.981590
564.399126
565.293184
565.970140
567.329462
568.489992
569.123991
569.595747
570.835194
571.924273
572.511490
572.936250
574.084964
575.072358
575.554151
575.855949
576.839005
577.639411
577.933524
578.068101
578.933407
579.599561
559.383939
561.442045
563.134795
563.939077
564.285400
566.066894
567.430215
567.965509
568.110081
569.720711
570.959783
571.409997
571.487686
572.983795
574.107135
574.439227
574.388399
575.764810
576.763142
576.989945
576.854699
578.055824
578.895383
555.741365
559.642197
561.869237
562.371103
561.444903
564.569815
566.334704
566.546904
565.431657
568.337079
569.940737
570.051143
568.890200
571.626722
573.093251
573.071735
571.759747
574.424369
575.812294
575.757341
574.494830
576.886046
578.143001
557.866345
559.941637
561.660564
562.495040
562.879092
564.714004
566.133605
566.718066
566.898971
568.528064
569.774005
570.224837
570.302000
571.801345
572.928286
573.263633
573.221015
574.621872
575.655180
575.917298
575.810413
577.023322
577.866261
558.493384
559.957435
561.431789
562.382574
563.127809
564.607070
565.892141
566.632940
567.183756
568.453489
569.549395
570.131396
570.549640
571.707295
572.702672
573.187273
573.502342
574.540656
575.416232
575.789577
575.990816
576.871659
577.539032
557.058020
559.062543
560.739662
561.565062
561.958236
563.806931
565.248610
565.870169
566.096052
567.696003
568.916213
569.350066
569.414404
570.922489
572.063392
572.422464
572.407262
573.765522
574.757650
574.980936
574.838485
576.080746
576.943943
554.106148
557.829140
559.982781
560.479252
559.579319
562.736846
564.549557
564.843897
563.861037
566.668132
568.216882
568.293673
567.096187
569.857796
571.348406
571.374132
570.151275
572.700122
574.011815
573.884970
572.524161
575.008492
576.310560
556.489004
558.499811
560.188030
561.026336
561.427620
563.271731
564.704775
565.319237
565.539371
567.131631
568.345423
568.773838
568.830220
570.323143
571.446251
571.787941
571.753763
573.086013
574.049746
574.246284
574.084543
575.323039
576.188142
557.347764
558.826816
560.327342
561.311636
562.082288
563.545500
564.807949
565.535820
566.080001
567.330436
568.410640
568.983460
569.389400
570.513134
571.471283
571.924321
572.206824
573.187235
573.999575
574.311954
574.467425
575.349596
576.026527
556.123908
558.228523
559.995648
560.900230
561.354996
563.136910
564.508927
565.080216
565.270289
566.852992
568.067642
568.510439
568.583982
570.017779
571.083903
571.382767
571.315292
572.607159
573.529725
573.680217
573.473043
574.723397
575.599195
553.370980
557.322006
559.618691
560.235937
559.484763
562.460832
564.147064
564.358664
563.311109
566.104518
567.653134
567.761200
566.634437
569.243775
570.621109
570.569214
569.292062
571.755944
572.985815
572.763860
571.284134
573.819700
575.146807
556.401956
558.496278
560.244499
561.123698
561.545189
563.282176
564.609284
565.142373
565.300503
566.854858
568.047650
568.474360
568.528935
569.928761
570.956142
571.218638
571.116964
572.373643
573.261273
573.380119
573.146747
574.378623
575.244790
557.935873
559.392936
560.854073
561.790749
562.500781
563.863497
565.027448
565.677735
566.160608
567.353046
568.391158
568.941013
569.320756
570.367100
571.239566
571.618192
571.833530
572.742538
573.483168
573.731019
573.832901
574.677121
575.333422
557.456299
559.428125
561.049411
561.824808
562.161877
563.814992
565.076176
565.573463
565.711169
567.208925
568.362037
568.781936
568.843368
570.181874
571.154435
571.383493
571.254872
572.477416
573.329448
573.427324
573.181610
574.360817
575.190902
555.586049
559.229538
561.257364
561.672422
560.762648
563.559366
565.107900
565.253278
564.188507
566.844103
568.306893
568.410473
567.334625
569.786628
571.048996
570.936322
569.607597
572.004186
573.162524
572.908300
571.431147
573.829695
575.071363
559.368101
561.118599
562.507014
563.137842
563.375007
564.870811
566.014474
566.478501
566.608854
568.018005
569.102020
569.524414
569.605872
570.880098
571.803453
572.048339
571.945799
573.102395
573.896401
573.994067
573.748551
574.823295
575.559465
562.050188
562.876612
563.782482
564.474327
565.087369
566.057272
566.946152
567.587431
568.154058
569.082478
569.936166
570.540679
571.052180
571.881642
572.608016
573.066884
573.425536
574.114905
574.694347
574.995388
575.192660
575.725619
576.116838
563.306820
563.815877
564.507573
565.184225
565.867742
566.676431
567.467090
568.161814
568.838190
569.631483
570.401816
571.065557
571.689639
572.398728
573.057922
573.591029
574.073211
574.636617
575.141290
575.508751
575.814111
576.182014
576.436891
567.904371
568.481411
569.231494
569.943804
570.652672
571.536341
572.382109
573.099597
573.795881
574.694497
575.567426
576.303896
576.991074
577.832902
578.613898
579.230434
579.764972
580.409089
580.961656
581.334292
581.630259
582.063033
582.365067
566.087727
567.188180
568.220501
568.896690
569.392717
570.559511
571.534201
572.117186
572.533196
573.725093
574.746307
575.369884
575.799048
576.916685
577.835762
578.344085
578.632205
579.525710
580.185152
580.411183
580.427597
581.199765
581.728660
561.156076
564.505515
566.338942
566.714369
565.841534
568.496220
569.934066
570.011158
568.844764
571.643236
573.194018
573.373802
572.327396
574.951215
576.364710
576.452991
575.349943
577.641397
578.713980
578.397956
576.789498
579.297430
580.556136
546.967928
560.707301
564.198184
563.516668
554.219482
565.425903
568.086062
566.827097
556.328575
568.493069
571.411307
570.372750
560.581484
571.979464
574.671290
573.612900
564.297629
574.817971
577.032130
575.304915
564.013265
576.316953
579.251931
558.024824
561.639029
563.716360
564.207001
563.388273
566.216859
567.780438
567.868950
566.673881
569.579528
571.205368
571.360967
570.261526
572.972392
574.448812
574.509595
573.359690
575.756847
576.920386
576.612156
574.992463
577.629234
578.997269
559.291559
561.305052
562.979269
563.797043
564.168388
565.901552
567.219555
567.725173
567.857449
569.483612
570.749950
571.231758
571.338046
572.842071
573.975849
574.330796
574.303804
575.628198
576.567227
576.726385
576.523835
577.765026
578.634481
555.355152
559.264850
561.509247
562.032185
561.120809
564.237686
565.986201
566.182748
565.061983
567.986829
569.619476
569.759360
568.622750
571.371138
572.845839
572.832103
571.523701
574.176885
575.546314
575.470193
574.191593
576.588468
577.852988
540.892248
555.921151
559.820129
559.124885
548.891256
561.410954
564.510055
563.459674
553.162687
565.300703
568.231211
567.142532
557.133249
568.757160
571.466408
570.180223
559.796813
571.557448
574.249644
573.074939
563.542251
574.278978
576.910668
553.783536
557.713313
559.986588
560.540897
559.668175
562.845974
564.658622
564.911131
563.830992
566.771172
568.405863
568.542165
567.402775
570.156479
571.638147
571.630653
570.332677
573.014290
574.422662
574.386581
573.140513
575.545833
576.810795
556.108041
558.174187
559.911136
560.782102
561.210602
563.092628
564.559563
565.193005
565.423035
567.063524
568.320922
568.784676
568.874600
570.396066
571.546268
571.907975
571.892773
573.287097
574.314599
574.570682
574.457430
575.693596
576.551637
553.118013
556.870962
559.062058
559.592700
558.725663
561.925776
563.779311
564.107683
563.153108
565.984672
567.555075
567.651092
566.472883
569.256681
570.769339
570.814640
569.610798
572.184062
573.520472
573.416122
572.073064
574.564729
575.869513
540.015515
554.220794
557.927420
557.198216
546.985873
559.553401
562.737327
561.881782
552.267121
563.758578
566.520560
565.341780
555.144314
566.937384
569.716241
568.568808
558.747596
569.921195
572.440460
571.102878
561.040286
572.293738
575.040085
552.563174
556.322187
558.524185
559.068754
558.212345
561.407844
563.254579
563.579371
562.621743
565.442935
567.003143
567.091065
565.903786
568.670914
570.165912
570.195482
568.973887
571.516887
572.819204
572.682070
571.314751
573.804250
575.112684
554.988168
557.070841
558.835736
559.747276
560.216113
562.072652
563.517238
564.147198
564.382508
565.991225
567.221964
567.671996
567.751732
569.232060
570.344764
570.682252
570.645284
571.964409
572.910929
573.086491
572.905512
574.157685
575.034380
552.064497
556.037810
558.370318
559.028872
558.324482
561.360879
563.107358
563.371701
562.367466
565.192206
566.764979
566.893134
565.788601
568.431097
569.845731
569.830303
568.585147
571.069533
572.315614
572.107847
570.641762
573.192694
574.529815
538.470728
553.640427
557.642516
557.180537
547.816116
559.505275
562.434950
561.453499
551.678239
563.244896
566.037283
564.974469
555.321825
566.487407
569.072664
567.847424
558.057373
569.045586
571.446374
569.939785
559.390305
571.056822
573.890057
552.414203
556.377253
558.691006
559.324989
558.587387
561.572266
563.266607
563.486989
562.447056
565.241105
566.791399
566.904355
565.782086
568.386392
569.758228
569.703509
568.422540
570.871637
572.083491
571.844774
570.353031
572.886416
574.214506
555.717338
557.780227
559.508422
560.379896
560.799367
562.531023
563.856903
564.396530
564.564433
566.109156
567.297886
567.732775
567.801107
569.183303
570.195997
570.451140
570.343283
571.590655
572.466917
572.578909
572.344301
573.561486
574.419262
553.725917
557.463072
559.610636
560.129870
559.308922
562.194405
563.814170
564.001601
562.967617
565.670882
567.172593
567.291633
566.225663
568.713166
570.007525
569.906643
568.585903
571.016219
572.208087
571.971305
570.511643
572.954177
574.232171
541.660895
555.897944
559.511385
558.828978
549.353418
560.789192
563.560955
562.539064
552.976649
564.161727
566.834529
565.822832
556.610000
567.218568
569.613652
568.297840
558.385783
569.380633
571.742705
570.269144
560.018367
571.261256
573.957966
555.861266
559.322622
561.205871
561.581878
560.678109
563.376913
564.862408
565.025356
564.005491
566.593941
568.012579
568.144824
567.121318
569.519624
570.751336
570.677235
569.406126
571.748632
572.873589
572.652553
571.219375
573.529888
574.693798
560.594438
561.719146
562.760248
563.424992
563.899623
565.060189
566.035477
566.626381
567.041435
568.149215
569.082619
569.634815
569.997252
570.995026
571.792855
572.191186
572.390778
573.258136
573.915805
574.158895
574.197194
574.919032
575.412410
562.270801
562.849604
563.591244
564.282267
564.963005
565.821841
566.646215
567.342228
568.004919
568.839346
569.636631
570.296909
570.903989
571.649508
572.331780
572.858225
573.321208
573.923304
574.453957
574.816905
575.104175
575.512497
575.796237
567.059571
567.587574
568.321356
569.059591
569.814245
570.692190
571.547039
572.303858
573.052191
573.940880
574.816342
575.584181
576.313097
577.135417
577.906519
578.541051
579.107972
579.734735
580.285751
580.687107
581.022257
581.424805
581.702904
565.609764
566.442788
567.379375
568.124740
568.801348
569.826659
570.762293
571.443886
572.063166
573.095276
574.061913
574.768902
575.380518
576.336582
577.189818
577.762379
578.213802
578.960018
579.574751
579.894129
580.106769
580.686646
581.111646
562.587936
564.311589
565.708389
566.381864
566.676289
568.201014
569.359466
569.817651
569.945628
571.495406
572.713698
573.229965
573.386350
574.825470
575.908802
576.294464
576.310150
577.501362
578.305637
578.384413
578.105666
579.273322
580.071748
558.362822
561.913946
563.924776
564.376323
563.533359
566.322315
567.856445
567.940044
566.751322
569.653229
571.283177
571.460247
570.381300
573.082647
574.546376
574.607820
573.459121
575.834893
576.975376
576.654416
575.022667
577.636134
578.983778
559.498565
561.442468
563.066049
563.870566
564.248118
565.921850
567.191754
567.672512
567.796215
569.428322
570.710024
571.216138
571.345748
572.849427
573.985384
574.358250
574.353366
575.625307
576.506728
576.603802
576.336327
577.607956
578.497604
559.221499
560.684150
562.163370
563.123175
563.861149
565.273272
566.476882
567.147068
567.657373
568.947373
570.090559
570.726373
571.189627
572.365179
573.369898
573.863267
574.176805
575.178123
575.998724
576.310053
576.460115
577.341769
578.018874
556.948196
559.061716
560.833121
561.717026
562.133039
563.968253
565.371492
565.938043
566.117108
567.780229
569.076045
569.576573
569.694743
571.221697
572.367775
572.716929
572.680988
574.076576
575.096016
575.340399
575.220846
576.437911
577.287872
553.228244
557.197155
559.515009
560.105767
559.255634
562.435651
564.239559
564.480026
563.395337
566.356196
568.018703
568.180095
567.060635
569.830717
571.324051
571.323866
570.029951
572.715108
574.124123
574.086235
572.838654
575.245943
576.513319
555.336230
557.471299
559.275284
560.195980
560.656061
562.550999
564.016335
564.636408
564.853393
566.533095
567.831924
568.329456
568.446381
569.980582
571.137570
571.498199
571.477639
572.900032
573.953376
574.232320
574.140394
575.368167
576.220736
555.964653
557.479298
559.029172
560.059222
560.878121
562.423136
563.763565
564.550055
565.143129
566.458968
567.600103
568.222136
568.676482
569.869675
570.897970
571.411099
571.750798
572.811294
573.706298
574.095892
574.311548
575.206268
575.882755
554.527812
556.580230
558.327629
559.226318
559.690148
561.610432
563.116885
563.792669
564.065098
565.708479
566.967881
567.435026
567.530880
569.075584
570.252338
570.642525
570.653488
572.034004
573.044511
573.282548
573.153035
574.408782
575.281284
551.579282
555.351349
557.573392
558.139285
557.307318
560.541142
562.425025
562.778994
561.845338
564.694548
566.278577
566.383681
565.213527
568.012822
569.541126
569.599198
568.402815
570.973191
572.301722
572.187722
570.838206
573.335948
574.647514
553.992685
556.047553
557.800467
558.707318
559.177931
561.096976
562.601027
563.276252
563.546585
565.180604
566.428635
566.885208
566.969345
568.497057
569.655622
570.028484
570.019753
571.371812
572.350338
572.558085
572.406915
573.657923
574.531968
554.887951
556.409081
557.973108
559.026102
559.866594
561.402944
562.734856
563.522699
564.116654
565.408607
566.523245
567.125167
567.559507
568.715533
569.706569
570.189191
570.495704
571.493297
572.317253
572.637939
572.802245
573.696737
574.382882
553.698757
555.849029
557.682239
558.655847
559.179160
561.033413
562.473977
563.103796
563.342131
564.965571
566.214492
566.686329
566.787814
568.252632
569.350408
569.678173
569.633869
570.939882
571.870141
572.024788
571.823473
573.087507
573.974228
550.993878
554.995215
557.360184
558.045569
557.360069
560.407162
562.159743
562.426975
561.424951
564.257297
565.838767
565.974377
564.873971
567.513490
568.921786
568.898420
567.644283
570.120354
571.355805
571.135479
569.659319
572.210973
573.550933
554.114751
556.252426
558.063396
559.007997
559.493180
561.294909
562.681416
563.264313
563.463721
565.053860
566.276819
566.728692
566.807712
568.235924
569.292463
569.581247
569.500930
570.772069
571.668982
571.793614
571.567604
572.814650
573.692650
555.751652
557.245498
558.763257
559.761574
560.531603
561.951519
563.166439
563.858765
564.376914
565.601520
566.666620
567.237848
567.638697
568.712450
569.613080
570.015628
570.250717
571.178010
571.934094
572.193605
572.307061
573.166857
573.834563
555.371048
557.377084
559.051657
559.885238
560.276948
561.979935
563.285038
563.816187
563.982220
565.509294
566.686532
567.122689
567.200023
568.567022
569.568726
569.819721
569.708697
570.953833
571.827727
571.941825
571.710083
572.907168
573.749956
553.595638
557.272345
559.350716
559.820471
558.961004
561.801615
563.388040
563.560888
562.518725
565.202273
566.687340
566.803013
565.738037
568.220637
569.513325
569.421121
568.107959
570.530702
571.715089
571.479443
570.016850
572.435721
573.691429
557.474320
559.252617
560.685040
561.365113
561.649371
563.186121
564.363918
564.854580
565.007966
566.442460
567.547590
567.984039
568.079509
569.379910
570.329973
570.595266
570.510474
571.691655
572.510823
572.628607
572.399945
573.493057
574.241341
560.234646
561.083796
562.027395
562.763153
563.419668
564.428759
565.351228
566.020388
566.611680
567.564334
568.439185
569.060742
569.589326
570.441400
571.191007
571.670124
572.048014
572.760041
573.362794
573.684352
573.899466
574.448557
574.849737
561.534859
562.063910
562.789753
563.507226
564.232170
565.079111
565.903274
566.626769
567.328794
568.146142
568.937964
569.620428
570.263048
570.993212
571.673898
572.227060
572.729010
573.314072
573.840901
574.228758
574.552068
574.934881
575.198547
566.188303
566.689131
567.414309
568.171477
568.957094
569.841658
570.711249
571.501222
572.287079
573.178855
574.061661
574.853813
575.609893
576.424222
577.189510
577.835428
578.422807
579.048661
579.609117
580.038522
580.402323
580.789730
581.051243
564.915096
565.628872
566.515686
567.298000
568.054795
569.037347
569.967136
570.711650
571.426456
572.405392
573.352399
574.108796
574.800971
575.693820
576.512016
577.114577
577.633516
578.333609
578.942853
579.326701
579.631094
580.130738
580.496122
562.532039
563.747295
564.957734
565.744823
566.363610
567.601098
568.671219
569.299147
569.800108
571.021897
572.118901
572.777919
573.273974
574.387669
575.333468
575.826443
576.143689
577.058164
577.787864
578.054347
578.163647
578.948329
579.540979
559.867604
561.759448
563.316783
564.069959
564.406438
566.053688
567.306326
567.789839
567.924851
569.549247
570.831895
571.359461
571.512565
572.994292
574.103292
574.456953
574.431771
575.711871
576.602248
576.721814
576.479601
577.699349
578.548899
559.453851
560.868075
562.298822
563.229670
563.948631
565.322088
566.493437
567.148312
567.655711
568.946928
570.100559
570.757599
571.240535
572.408945
573.403414
573.893978
574.204856
575.186434
575.983197
576.271746
576.401536
577.277029
577.950539
558.691155
559.918751
561.306584
562.347945
563.246189
564.542331
565.697323
566.457081
567.127604
568.294515
569.384832
570.105144
570.719255
571.769712
572.713285
573.278203
573.732308
574.614697
575.387608
575.786162
576.084639
576.818073
577.390282
556.876500
558.445964
560.038900
561.086811
561.894125
563.383215
564.650891
565.365841
565.909539
567.239195
568.413039
569.065612
569.540216
570.743248
571.770686
572.275867
572.603351
573.653798
574.533897
574.904868
575.103738
575.990649
576.664740
554.767887
556.985678
558.861529
559.834253
560.327525
562.208725
563.649440
564.241934
564.437989
566.145120
567.473487
567.990126
568.117017
569.677565
570.855083
571.231211
571.222924
572.639149
573.682816
573.947002
573.837710
575.080690
575.943834
555.229353
556.823241
558.453408
559.543278
560.398274
561.945042
563.270529
564.033923
564.611480
565.958558
567.137049
567.787455
568.262235
569.476225
570.520023
571.042258
571.388475
572.462775
573.370043
573.767654
573.988212
574.887483
575.566841
555.364418
556.650181
558.119831
559.245858
560.237631
561.656651
562.934420
563.794989
564.534807
565.733979
566.828828
567.538003
568.146549
569.222585
570.202232
570.800864
571.290664
572.222013
573.051243
573.505608
573.850142
574.607077
575.188980
554.387090
555.916153
557.490400
558.549885
559.400036
560.977672
562.347722
563.158891
563.772090
565.105898
566.258417
566.884173
567.342190
568.561223
569.617720
570.155073
570.511268
571.568967
572.453852
572.829927
573.035408
573.942828
574.630608
552.999023
555.098236
556.889605
557.824045
558.317337
560.265769
561.791796
562.474083
562.743703
564.421546
565.704266
566.177702
566.271394
567.842450
569.040612
569.442041
569.455279
570.839008
571.845692
572.074677
571.937082
573.200599
574.080413
553.876173
555.401762
556.973060
558.032166
558.883807
560.462968
561.835857
562.650635
563.263879
564.589353
565.729880
566.343365
566.787663
567.988498
569.025098
569.542644
569.877442
570.909240
571.766107
572.116019
572.302865
573.204217
573.891865
554.343445
555.619715
557.082058
558.208090
559.204414
560.625903
561.909904
562.780837
563.524160
564.703252
565.771155
566.456114
567.039094
568.076991
569.015916
569.576516
570.025958
570.904179
571.674727
572.073057
572.377397
573.126698
573.711942
553.694128
555.267527
556.884608
557.977197
558.843703
560.391292
561.726333
562.512177
563.104730
564.411123
565.542229
566.157885
566.600626
567.752170
568.733087
569.203125
569.497028
570.489318
571.305097
571.612030
571.763749
572.665082
573.358444
552.692083
554.876984
556.736756
557.717940
558.233910
560.110256
561.561843
562.189139
562.419056
564.055146
565.313410
565.785878
565.880538
567.350764
568.445574
568.760724
568.698871
570.008424
570.937769
571.084818
570.874802
572.141801
573.031863
554.169900
555.727762
557.318465
558.377595
559.202014
560.695847
561.975818
562.713217
563.264584
564.534386
565.634935
566.225127
566.640983
567.756974
568.698840
569.131221
569.389667
570.347490
571.130320
571.407509
571.534890
572.419993
573.105260
555.328892
556.569617
557.975070
559.034218
559.947893
561.254396
562.422391
563.195933
563.858911
564.964095
565.971900
566.611135
567.146345
568.109826
568.966635
569.451189
569.830513
570.639416
571.342974
571.680518
571.934670
572.651046
573.219324
555.443160
556.899844
558.370614
559.327289
560.061334
561.446668
562.632277
563.302745
563.803325
565.014156
566.065111
566.622291
567.011935
568.090751
568.996234
569.401417
569.635811
570.563011
571.317082
571.573655
571.681039
572.531317
573.190539
555.267559
557.231409
558.843709
559.623908
559.969569
561.623893
562.887316
563.389283
563.528595
565.043763
566.202942
566.616737
566.666699
568.058202
569.078236
569.344074
569.239770
570.482692
571.349622
571.457290
571.210589
572.397024
573.225827
557.537536
558.793606
560.036943
560.835440
561.449525
562.677424
563.738607
564.358062
564.831383
565.959796
566.944340
567.493861
567.888727
568.911929
569.772379
570.184773
570.433553
571.308161
572.013648
572.266099
572.364558
573.125724
573.702758
559.644435
560.372119
561.266080
562.039908
562.774966
563.729541
564.629085
565.339499
566.004195
566.899843
567.747728
568.403540
569.000149
569.805050
570.541891
571.070570
571.527820
572.184820
572.764796
573.128496
573.416572
573.898347
574.252364
560.766032
561.267786
561.985243
562.721073
563.473535
564.318462
565.145070
565.887263
566.612922
567.424698
568.215206
568.912308
569.576575
570.305255
570.991846
571.567386
572.095877
572.677204
573.205301
573.610927
573.955823
574.327156
574.579127
565.138507
565.680273
566.436635
567.203051
567.991766
568.912028
569.812176
570.613362
571.403106
572.328762
573.238222
574.036814
574.790115
575.625822
576.403476
577.043551
577.622790
578.277689
578.865303
579.303793
579.667110
580.077530
580.355195
563.658139
564.509174
565.470387
566.242173
566.949863
568.023439
569.010439
569.741147
570.405551
571.474456
572.476197
573.217749
573.857712
574.820774
575.671229
576.238384
576.693324
577.479529
578.147136
578.522223
578.779626
579.356519
579.771343
560.571999
562.327662
563.754950
564.449176
564.760858
566.353109
567.577149
568.094587
568.277687
569.859621
571.113834
571.674562
571.875369
573.302169
574.361455
574.715027
574.701712
575.970660
576.865120
577.043627
576.863940
577.983515
578.743823
556.249154
559.865377
561.918948
562.383024
561.516249
564.420004
566.037987
566.191647
565.078882
567.994440
569.658421
569.894778
568.903075
571.547875
572.963876
572.957709
571.693755
574.237806
575.514672
575.351017
573.950927
576.388502
577.654115
557.354973
559.348594
561.024278
561.867326
562.272515
564.013779
565.343464
565.875779
566.048905
567.713632
569.033353
569.585183
569.760269
571.257488
572.377425
572.724475
572.693905
574.041907
575.008928
575.199860
575.026698
576.251990
577.106836
556.990386
558.523513
560.082556
561.111660
561.906240
563.362139
564.600198
565.298476
565.837160
567.168778
568.353842
569.026199
569.519249
570.717337
571.737234
572.240379
572.566132
573.600727
574.461054
574.811504
574.992768
575.879280
576.554874
554.530710
556.796618
558.704795
559.698817
560.204311
562.057458
563.466607
564.031071
564.206251
565.931147
567.278786
567.808763
567.941620
569.519724
570.709434
571.095881
571.095429
572.496803
573.521439
573.762527
573.629461
574.885160
575.757860
550.518833
554.817674
557.343731
558.086821
557.386214
560.529138
562.308362
562.512631
561.356237
564.438372
566.171154
566.351947
565.206455
568.077927
569.642137
569.703045
568.481604
571.133891
572.520323
572.441597
571.108044
573.619141
574.934518
552.850420
555.145697
557.096086
558.134985
558.688754
560.599258
562.063739
562.672561
562.877945
564.620073
565.972658
566.499112
566.631281
568.225762
569.438475
569.847008
569.867367
571.290128
572.336440
572.597727
572.481761
573.750339
574.630010
553.583162
555.191688
556.846537
557.966281
558.853317
560.433960
561.790418
562.579584
563.178041
564.543596
565.733647
566.387877
566.867048
568.108838
569.183782
569.733855
570.101021
571.178073
572.081368
572.471252
572.686007
573.600255
574.291646
552.118219
554.282335
556.134399
557.112431
557.632916
559.596110
561.122624
561.791960
562.047201
563.765866
565.086244
565.581497
565.687040
567.294798
568.523173
568.944785
568.973321
570.383250
571.413072
571.658336
571.530446
572.805799
573.691580
549.044151
553.022612
555.373169
556.015498
555.228399
558.514119
560.417897
560.740303
559.708150
562.716238
564.386032
564.507063
563.293153
566.208068
567.803363
567.888002
566.688178
569.311021
570.668728
570.562134
569.201471
571.733873
573.062841
551.634436
553.787654
555.627350
556.596322
557.113281
559.080118
560.614783
561.293292
561.552488
563.262661
564.569804
565.051847
565.142819
566.730128
567.935993
568.335420
568.341405
569.726878
570.731150
570.952360
570.806892
572.076819
572.962614
552.631281
554.207681
555.830065
556.927295
557.804541
559.395626
560.773008
561.587461
562.201072
563.542720
564.701237
565.329664
565.783265
566.980339
568.007442
568.513060
568.836237
569.864281
570.714872
571.052893
571.228649
572.137815
572.833144
551.464068
553.676867
555.560925
556.556405
557.085103
559.022741
560.529454
561.193850
561.449005
563.127201
564.417997
564.909122
565.018431
566.531076
567.664866
568.007691
567.966233
569.316816
570.282457
570.456924
570.265865
571.548352
572.445718
548.726039
552.843596
555.266240
555.945108
555.183870
558.391902
560.236625
560.533779
559.511989
562.433874
564.063038
564.203747
563.069984
565.794664
567.248489
567.228358
565.935143
568.498899
569.784558
569.584205
568.107242
570.690646
572.045855
551.993267
554.187668
556.042179
557.002200
557.487630
559.368605
560.818114
561.433134
561.646005
563.283917
564.539663
565.001347
565.081115
566.557325
567.652640
567.958632
567.882314
569.198482
570.130875
570.274915
570.058908
571.326336
572.216750
553.728530
555.260995
556.819124
557.847247
558.643195
560.109707
561.365137
562.081513
562.615020
563.872872
564.960519
565.535013
565.936972
567.057139
568.002355
568.433573
568.688044
569.646200
570.428315
570.702658
570.825189
571.705860
572.387518
553.385963
555.447387
557.172409
558.043157
558.464385
560.203171
561.534411
562.071688
562.230404
563.799560
564.995435
565.409536
565.447545
566.903021
567.974636
568.264416
568.173698
569.451099
570.347684
570.466080
570.226836
571.461948
572.328433
551.596746
555.381776
557.527426
558.037157
557.201249
560.077579
561.681202
561.836530
560.729339
563.502664
565.011043
565.063169
563.836229
566.530044
567.935798
567.889482
566.583825
569.053410
570.260724
570.012700
568.493931
570.999928
572.296112
555.616183
557.445297
558.924040
559.639522
559.951311
561.515814
562.710865
563.201626
563.343747
564.815570
565.935701
566.348246
566.401829
567.788169
568.808194
569.112734
569.048941
570.260367
571.100090
571.221344
570.985094
572.115681
572.887201
558.467967
559.341463
560.315717
561.081171
561.764803
562.799086
563.741296
564.422962
565.023961
565.997708
566.886690
567.509737
568.040199
568.931181
569.721082
570.230619
570.631643
571.367449
571.990090
572.324641
572.549305
573.117268
573.530859
559.809832
560.354629
561.104411
561.848374
562.599476
563.470939
564.316270
565.057109
565.774952
566.610384
567.417367
568.110643
568.766322
569.522552
570.232237
570.811180
571.335683
571.942519
572.489022
572.893001
573.229970
573.626553
573.898740
564.074330
564.679496
565.475880
566.245786
567.023082
567.990424
568.924465
569.727993
570.505128
571.476794
572.417312
573.214819
573.951116
574.821876
575.619705
576.250362
576.809255
577.505188
578.122729
578.560721
578.907520
579.355505
579.658846
562.195031
563.333215
564.416238
565.146338
565.702709
566.966525
568.040869
568.718317
569.222719
570.486373
571.577252
572.269515
572.757491
573.890532
574.809777
575.311749
575.603320
576.574394
577.328238
577.653425
577.756813
578.517292
579.028913
557.119361
560.547599
562.445191
562.858963
561.994270
564.807872
566.376810
566.569169
565.520791
568.370993
569.991589
570.263300
569.329939
571.909346
573.279531
573.302565
572.092695
574.580671
575.826162
575.703955
574.355148
576.693338
577.870119
542.602592
556.608378
560.196600
559.512540
549.900546
561.600083
564.452561
563.342757
553.110993
565.183155
568.158804
567.263778
557.897891
568.936855
571.512193
570.270594
560.219586
571.573574
574.102797
572.754983
562.671285
573.866351
576.563946
553.742980
557.467739
559.646967
560.207077
559.415100
562.402469
564.086934
564.277002
563.189444
566.148218
567.848200
568.098621
567.115013
569.792207
571.238684
571.245085
569.994801
572.586489
573.916539
573.793804
572.427589
574.898482
576.189205
554.856827
557.010804
558.834773
559.782668
560.262863
562.081853
563.468790
564.030378
564.217054
565.928194
567.278252
567.832524
567.998046
569.547976
570.713952
571.089635
571.084115
572.474416
573.487721
573.719357
573.578513
574.826904
575.694934
550.474061
554.759864
557.273274
558.007948
557.298259
560.420578
562.178954
562.368780
561.206466
564.290808
566.032811
566.227137
565.093811
567.967077
569.530510
569.591768
568.370445
571.017627
572.397053
572.310528
570.970003
573.480476
574.796219
534.630541
551.116064
555.497244
555.128494
545.491921
557.631319
560.650884
559.493033
548.694902
561.437120
564.544542
563.469887
553.153451
565.229336
568.103153
566.955877
556.903983
568.412195
571.043324
569.752822
559.679226
570.996550
573.762246
548.772055
553.091780
555.650827
556.431198
555.768288
558.948139
560.760109
560.991133
559.856297
562.957610
564.704503
564.893771
563.757761
566.652213
568.243001
568.328676
567.128486
569.795116
571.192736
571.122389
569.796028
572.319510
573.643107
551.383851
553.635755
555.567285
556.605057
557.166194
559.119192
560.624736
561.270501
561.509155
563.255750
564.609950
565.136044
565.269002
566.887227
568.124764
568.554866
568.592579
570.020892
571.069261
571.330516
571.214925
572.493821
573.381024
548.283809
552.301357
554.696235
555.375004
554.612331
557.905530
559.806938
560.122710
559.089685
562.120218
563.817915
563.963565
562.770851
565.707269
567.321908
567.423116
566.239678
568.883640
570.262442
570.173630
568.825861
571.366167
572.698714
534.436334
549.540279
553.543921
552.957991
542.783162
555.506585
558.738821
557.775962
547.472326
559.777460
562.758442
561.579428
550.971204
563.311588
566.251536
565.141980
555.188613
566.588521
569.178520
567.847456
557.668904
569.085659
571.876768
547.823777
551.823830
554.198691
554.861742
554.091620
557.390131
559.303930
559.633971
558.609245
561.630499
563.313769
563.445914
562.238696
565.152404
566.742309
566.819758
565.613186
568.233356
569.587783
569.475621
568.110194
570.646495
571.979749
550.499130
552.693794
554.571197
555.568783
556.107474
558.078792
559.617634
560.304180
560.575634
562.287959
563.604376
564.105093
564.217296
565.781063
566.963621
567.345055
567.337190
568.717764
569.715255
569.923488
569.763018
571.045249
571.940231
547.588301
551.713976
554.150402
554.846186
554.108514
557.357650
559.244435
559.576471
558.584369
561.539541
563.197008
563.358469
562.244579
565.003829
566.493274
566.504104
565.239304
567.834701
569.151632
568.979410
567.524315
570.118598
571.478206
533.640171
549.329594
553.472848
552.952699
542.975065
555.449977
558.611225
557.669959
547.626981
559.600090
562.508284
561.431468
551.476468
563.044670
565.743414
564.500024
554.378565
565.791841
568.314935
566.838913
556.210700
568.014383
570.885960
548.162266
552.266898
554.671157
555.330487
554.549879
557.739050
559.566721
559.849269
558.814894
561.726438
563.345174
563.474610
562.330023
565.051104
566.501604
566.476062
565.177079
567.738178
569.021709
568.818529
567.337830
569.918307
571.271819
551.692163
553.833921
555.641326
556.572417
557.041186
558.870743
560.279564
560.869348
561.066104
562.682515
563.918405
564.361373
564.424351
565.902781
567.000367
567.308154
567.233600
568.543294
569.470697
569.611700
569.392048
570.652733
571.537783
549.752117
553.623645
555.872637
556.464565
555.698509
558.660765
560.337052
560.535877
559.459669
562.280928
563.828027
563.895474
562.677886
565.407723
566.847419
566.816033
565.521854
568.024802
569.264255
569.033019
567.530386
570.076237
571.405324
537.400466
552.113100
555.883809
555.277206
545.810689
557.356525
560.169070
559.083635
549.077768
560.763265
563.515320
562.306838
552.043169
563.792373
566.482866
565.245805
555.248282
566.430943
568.848795
567.323046
556.672048
568.376797
571.184149
552.141893
555.728653
557.704843
558.149373
557.297018
560.056721
561.580722
561.743180
560.673501
563.370975
564.828513
564.906276
563.728265
566.363716
567.738477
567.733676
566.490216
568.901724
570.070859
569.854462
568.378709
570.791632
572.005702
557.083308
558.256601
559.356902
560.080000
560.608955
561.821712
562.839266
563.458219
563.893143
565.047874
566.012910
566.570866
566.931977
568.008986
568.881547
569.334620
569.576210
570.490980
571.189463
571.459798
571.515675
572.276928
572.794608
558.842297
559.451408
560.239680
560.983386
561.717057
562.626273
563.495003
564.228198
564.924618
565.796999
566.626604
567.310871
567.944223
568.739103
569.474541
570.048350
570.553853
571.198649
571.769011
572.165161
572.480160
572.915775
573.216000
563.330340
563.884313
564.660759
565.451770
566.269450
567.223694
568.159887
568.996026
569.818084
570.772978
571.708362
572.529475
573.301718
574.153281
574.945193
575.599963
576.197067
576.874724
577.488060
577.951120
578.332973
578.753204
579.034534
561.828482
562.694405
563.677934
564.474759
565.211417
566.321072
567.346496
568.113713
568.811329
569.910225
570.938524
571.703079
572.362000
573.340338
574.204237
574.785132
575.257852
576.069054
576.766035
577.169685
577.448137
578.034001
578.451312
558.705701
560.481724
561.935498
562.655202
562.995024
564.627158
565.893412
566.449330
566.666481
568.279340
569.560992
570.145506
570.365131
571.806367
572.878369
573.244160
573.248166
574.545966
575.475754
575.689517
575.535323
576.661434
577.421915
554.347724
557.990193
560.074524
560.564770
559.724619
562.671393
564.333371
564.525274
563.445572
566.391999
568.083789
568.344614
567.372759
570.031956
571.460394
571.465813
570.218654
572.794782
574.111088
573.987672
572.617810
575.058718
576.321696
555.443136
557.461060
559.168653
560.041848
560.477167
562.256613
563.624134
564.189553
564.392095
566.085224
567.431229
568.006374
568.201704
569.716210
570.851865
571.214299
571.203201
572.580982
573.583340
573.809290
573.662071
574.894036
575.748521
555.071832
556.628960
558.222562
559.287064
560.115041
561.602945
562.869638
563.592688
564.154742
565.511568
566.720746
567.414180
567.926934
569.146562
570.188080
570.711952
571.059740
572.120722
573.009630
573.386904
573.588212
574.483964
575.162375
552.598454
554.892164
556.840308
557.875565
558.417254
560.296648
561.725173
562.305137
562.496524
564.244612
565.615260
566.163932
566.315126
567.919722
569.137358
569.549206
569.572366
570.997376
572.044902
572.305966
572.188157
573.454220
574.331900
548.571566
552.902744
555.473358
556.261673
555.599167
558.763869
560.555862
560.768789
559.623153
562.728623
564.484911
564.683395
563.554848
566.456812
568.052656
568.140932
566.943147
569.617042
571.022730
570.959642
569.638111
572.160047
573.481552
550.904136
553.228148
555.220311
556.302084
556.891513
558.823790
560.300755
560.918259
561.135652
562.900596
564.278112
564.825940
564.978718
566.600930
567.841670
568.274675
568.316537
569.759437
570.823719
571.099577
570.995113
572.273727
573.159309
551.638421
553.272666
554.965815
556.124913
557.044899
558.647702
560.017715
560.816714
561.429062
562.819825
564.039075
564.720279
565.223769
566.489575
567.586439
568.155428
568.540452
569.636996
570.558816
570.963901
571.190532
572.114528
572.811660
550.170389
552.360835
554.250422
555.265708
555.817322
557.802419
559.342545
560.021062
560.290204
562.039149
563.395082
563.923060
564.055861
565.684495
566.928973
567.363450
567.405652
568.835840
569.886217
570.148055
570.032512
571.318131
572.210078
547.099087
551.105092
553.491981
554.169113
553.411438
556.718935
558.636937
558.968242
557.949122
560.992439
562.702286
562.859179
561.673970
564.607624
566.215556
566.309209
565.120041
567.765046
569.145698
569.057203
567.709503
570.252929
571.588367
549.717471
551.891089
553.759176
554.756765
555.300089
557.290169
558.843650
559.537373
559.815005
561.557348
562.900276
563.414601
563.531867
565.138384
566.358387
566.769070
566.788302
568.195368
569.222746
569.463386
569.332347
570.612807
571.504254
550.751647
552.340596
553.981680
555.099342
555.998790
557.615592
559.018175
559.855386
560.492262
561.862113
563.049456
563.703573
564.179383
565.396847
566.441672
566.962616
567.302497
568.352938
569.227581
569.586933
569.778702
570.697639
571.397565
549.622761
551.842231
553.736547
554.744019
555.289739
557.256251
558.794417
559.487451
559.768621
561.471924
562.785269
563.295142
563.421713
564.956278
566.111676
566.473099
566.450736
567.826130
568.818367
569.017028
568.843977
570.135262
571.036120
546.923051
551.043884
553.471466
554.156229
553.407147
556.646542
558.526356
558.854843
557.859710
560.804439
562.451885
562.606253
561.485619
564.233530
565.711187
565.711088
564.437730
567.028610
568.343189
568.169446
566.712537
569.303790
570.661544
550.229117
552.426141
554.285146
555.251853
555.750711
557.659151
559.140406
559.784802
560.022903
561.682036
562.954678
563.429675
563.523140
565.020112
566.137554
566.463601
566.407930
567.750164
568.710361
568.879879
568.683069
569.959732
570.853510
552.003306
553.539015
555.103172
556.140459
556.951251
558.441055
559.723110
560.464927
561.021104
562.298860
563.403074
563.991374
564.407141
565.545673
566.510916
566.960947
567.235378
568.218152
569.026402
569.324381
569.464897
570.356031
571.042209
551.698007
553.763481
555.495981
556.377496
556.813811
558.572946
559.926593
560.485422
560.664021
562.251987
563.464048
563.891476
563.940917
565.413281
566.504749
566.811568
566.738978
568.040444
568.962537
569.103455
568.881394
570.127658
570.999458
549.942577
553.732208
555.886146
556.407241
555.585967
558.480757
560.103921
560.277850
559.188185
561.979528
563.503773
563.568747
562.351892
565.061929
566.486761
566.455626
565.165921
567.659434
568.891812
568.665353
567.162952
569.680266
570.982122
553.990742
555.824527
557.311822
558.038960
558.365164
559.946643
561.159424
561.667373
561.826130
563.314857
564.450578
564.876791
564.943085
566.344768
567.380996
567.700354
567.652661
568.885560
569.747826
569.888873
569.668000
570.809286
571.586262
556.863416
557.741506
558.724320
559.501491
560.199335
561.249695
562.208659
562.906903
563.524179
564.514115
565.418468
566.055805
566.600087
567.506030
568.311419
568.836192
569.253704
570.008906
570.651583
571.004100
571.243061
571.820984
572.239675
558.216252
558.765576
559.523865
560.279508
561.044673
561.931806
562.793480
563.550660
564.284631
565.135956
565.958229
566.666108
567.336167
568.107288
568.832233
569.426706
569.967838
570.593037
571.158190
571.579051
571.929628
572.335712
572.612769
562.580076
563.106717
563.872628
564.678176
565.520637
566.473795
567.416283
568.276391
569.126783
570.077088
571.011975
571.849581
572.643898
573.489261
574.281521
574.955047
575.576636
576.247813
576.860334
577.340114
577.742048
578.147612
578.414737
561.255878
562.003746
562.937072
563.767623
564.579525
565.637030
566.646484
567.465109
568.246506
569.285966
570.286846
571.090378
571.821636
572.743720
573.585851
574.212589
574.764405
575.515818
576.186852
576.632352
576.983156
577.497005
577.863242
558.779205
560.048468
561.317411
562.150652
562.816789
564.143811
565.306293
566.014013
566.583414
567.868807
569.022624
569.732020
570.269680
571.409138
572.373652
572.884101
573.229584
574.207534
575.016603
575.366173
575.540720
576.326939
576.909304
556.015456
557.988880
559.618739
560.415216
560.783586
562.539973
563.895078
564.459266
564.659836
566.349518
567.690963
568.271732
568.470862
569.975303
571.100226
571.466182
571.461285
572.819012
573.803268
574.025252
573.873884
575.073105
575.899513
555.602709
557.080362
558.582320
559.570150
560.341357
561.800747
563.055056
563.778181
564.344132
565.694145
566.902202
567.607626
568.132768
569.333209
570.354766
570.870048
571.213817
572.260796
573.136748
573.507236
573.701661
574.579198
575.242904
554.837008
556.121858
557.585643
558.699952
559.664810
561.026462
562.239160
563.046871
563.762211
564.981386
566.120862
566.882192
567.533951
568.628657
569.615691
570.220403
570.716496
571.653160
572.486078
572.941985
573.283731
574.032793
574.607877
552.985149
554.625075
556.309756
557.448297
558.333853
559.871095
561.171862
561.910905
562.480362
563.861526
565.082780
565.767690
566.271303
567.535048
568.624149
569.181814
569.556160
570.653895
571.579817
571.990032
572.218081
573.126914
573.811601
550.824802
553.135446
555.119385
556.196659
556.779702
558.692758
560.147834
560.744717
560.946387
562.713345
564.092697
564.635186
564.777368
566.418073
567.670849
568.105728
568.145189
569.604360
570.685420
570.977625
570.887275
572.156787
573.034994
551.307709
552.974061
554.700221
555.885205
556.818430
558.403794
559.747440
560.520004
561.113712
562.512248
563.743302
564.431947
564.940326
566.217564
567.323491
567.896592
568.285679
569.400245
570.342845
570.767639
571.008844
571.930385
572.623272
551.454523
552.801077
554.355730
555.566311
556.627414
558.089235
559.390281
560.264643
561.027035
562.281282
563.438575
564.202057
564.857899
565.983209
567.007121
567.642081
568.165541
569.137094
570.004242
570.488373
570.855642
571.633214
572.227606
550.461429
552.057409
553.717107
554.856918
555.772172
557.392572
558.785462
559.605632
560.236042
561.641630
562.875113
563.571611
564.086862
565.345083
566.429659
566.986502
567.363274
568.466710
569.396557
569.806036
570.035122
570.964946
571.666199
549.058210
551.239335
553.118953
554.130198
554.685813
556.676123
558.224437
558.908646
559.180232
560.953879
562.334346
562.889192
563.047224
564.649357
565.865137
566.273270
566.292611
567.733902
568.794267
569.060097
568.945585
570.235110
571.129863
550.013252
551.592606
553.229782
554.350397
555.256651
556.882584
558.290537
559.127838
559.768192
561.169042
562.390851
563.074407
563.574344
564.810916
565.871299
566.404687
566.758907
567.839395
568.746870
569.136529
569.351379
570.275142
570.974897
550.570801
551.876532
553.379264
554.546263
555.586157
557.062391
558.398892
559.314159
560.101805
561.340801
562.469446
563.206614
563.833788
564.912997
565.886267
566.474439
566.954081
567.879561
568.701033
569.143814
569.481193
570.249267
570.842828
550.004742
551.592075
553.228350
554.339223
555.232518
556.847721
558.253732
559.099966
559.745095
561.102639
562.278281
562.927811
563.400641
564.601241
565.627252
566.132300
566.460660
567.506610
568.380110
568.740031
568.932317
569.847427
570.544378
549.082080
551.272426
553.137902
554.118653
554.639760
556.600600
558.136897
558.832542
559.117155
560.799186
562.091451
562.583026
562.691383
564.221376
565.369440
565.721887
565.692119
567.064765
568.059602
568.268037
568.108350
569.381923
570.271029
550.638630
552.201229
553.798621
554.864863
555.708634
557.267371
558.619321
559.419351
560.022349
561.334742
562.467418
563.079683
563.517737
564.680905
565.669901
566.140849
566.437235
567.451301
568.294389
568.627342
568.797672
569.697406
570.386147
551.876655
553.124137
554.541341
555.617095
556.558791
557.915761
559.140731
559.966881
560.675675
561.821158
562.861668
563.526891
564.088704
565.090944
565.987807
566.508128
566.925100
567.785546
568.544387
568.931795
569.223813
569.960144
570.536102
552.066615
553.532249
555.018660
555.996748
556.760629
558.188839
559.421040
560.134813
560.674537
561.924437
563.008372
563.591871
564.006705
565.121069
566.062075
566.497058
566.763028
567.742521
568.551839
568.856021
568.999328
569.872320
570.541412
551.959781
553.934193
555.564092
556.367022
556.741078
558.434745
559.738507
560.276725
560.448592
562.003023
563.195284
563.634060
563.705443
565.132994
566.186077
566.475455
566.393257
567.693269
568.617027
568.770846
568.558111
569.768634
570.608403
554.290067
555.556383
556.817784
557.640111
558.283216
559.546416
560.643822
561.297289
561.803052
562.966705
563.983074
564.559463
564.979609
566.034855
566.926052
567.364512
567.641287
568.562811
569.317209
569.611326
569.741654
570.524979
571.112691
556.441070
557.178560
558.090506
558.888559
559.652714
560.640329
561.573970
562.317649
563.014878
563.943477
564.822417
565.506738
566.131157
566.966355
567.733395
568.291120
568.779946
569.476960
570.098564
570.499239
570.816585
571.318577
571.682635
557.585857
558.097174
558.832450
559.592510
560.373908
561.250938
562.110772
562.885931
563.644047
564.487940
565.309247
566.035617
566.728739
567.487328
568.204168
568.810179
569.371401
569.989806
570.555811
570.995682
571.368132
571.758579
572.020202
561.672919
562.242566
563.038473
563.847367
564.684402
565.666156
566.631030
567.492383
568.336380
569.312359
570.265881
571.102209
571.888674
572.756253
573.565471
574.238117
574.852687
575.545886
576.174146
576.651252
577.044194
577.470268
577.753940
560.126973
561.022879
562.033783
562.846527
563.596660
564.742165
565.802874
566.596495
567.314560
568.438102
569.486554
570.265954
570.937972
571.934846
572.819237
573.421443
573.914767
574.740572
575.452185
575.871374
576.162860
576.752508
577.170548
556.899424
558.751994
560.253031
560.979700
561.306721
563.004326
564.322828
564.905239
565.133275
566.783308
568.090698
568.688344
568.915636
570.383240
571.483099
571.878252
571.912479
573.219150
574.161720
574.395057
574.261542
575.383738
576.140257
552.378083
556.201865
558.361537
558.838573
557.907902
560.998136
562.737372
562.950099
561.847645
564.864044
566.591130
566.860713
565.879412
568.583543
570.049729
570.095307
568.901006
571.467332
572.792540
572.695777
571.367707
573.784029
575.035556
553.648321
555.738106
557.487736
558.363951
558.783163
560.624030
562.039084
562.625677
562.833364
564.559528
565.927332
566.510453
566.709690
568.252451
569.419254
569.813226
569.834144
571.224666
572.244262
572.494008
572.370317
573.597945
574.447418
553.407872
554.980036
556.587179
557.658932
558.494073
560.008642
561.300079
562.037975
562.608859
563.983057
565.202711
565.896814
566.410434
567.656362
568.727428
569.276236
569.646039
570.731898
571.647029
572.050948
572.273716
573.169946
573.845199
551.040355
553.306908
555.244021
556.282934
556.836920
558.726111
560.164068
560.748138
560.939004
562.702736
564.076841
564.610319
564.739029
566.388812
567.644778
568.076254
568.108701
569.574465
570.661542
570.960833
570.877580
572.133947
573.002789
547.122256
551.364720
553.901584
554.690624
554.047888
557.206583
558.996439
559.201166
558.032921
561.169783
562.929728
563.092525
561.880053
564.886028
566.536219
566.634606
565.412345
568.160912
569.622536
569.614282
568.363899
570.841385
572.142462
549.376303
551.667521
553.644771
554.729627
555.330390
557.264176
558.740646
559.354529
559.567444
561.349428
562.735937
563.275676
563.409946
565.070740
566.338644
566.779785
566.822455
568.305003
569.409593
569.723408
569.652894
570.922995
571.800982
550.056754
551.685731
553.380074
554.547938
555.478988
557.084700
558.453696
559.249116
559.861455
561.274216
562.518042
563.220406
563.739988
565.010871
566.107001
566.670932
567.054906
568.179627
569.133420
569.565427
569.811389
570.740416
571.438296
548.557942
550.756950
552.658237
553.689237
554.257620
556.239989
557.772562
558.437491
558.693874
560.488434
561.895405
562.480369
562.670821
564.264251
565.472981
565.875764
565.891841
567.363297
568.452377
568.739507
568.638439
569.934800
570.831714
545.469040
549.495602
551.899918
552.598918
551.872818
555.162055
557.063802
557.364831
556.287985
559.429611
561.220506
561.475161
560.436840
563.247214
564.779235
564.809796
563.535518
566.274927
567.712683
567.652137
566.314477
568.874595
570.217328
548.118125
550.297624
552.173034
553.181692
553.739215
555.729318
557.280936
557.967855
558.238406
560.028288
561.424120
561.998109
562.175348
563.746597
564.930409
565.309862
565.303877
566.751697
567.817792
568.084928
567.969522
569.259745
570.154968
549.199728
550.776853
552.408761
553.523149
554.425532
556.054051
557.470700
558.322243
558.975159
560.366767
561.578971
562.259396
562.757315
563.977538
565.019360
565.536950
565.879457
566.954809
567.860255
568.249719
568.464722
569.384703
570.081636
548.150699
550.323804
552.183512
553.168197
553.700424
555.694240
557.263999
557.991506
558.309059
560.011480
561.325127
561.835337
561.959202
563.520141
564.695322
565.070404
565.063004
566.463684
567.490587
567.734837
567.609147
568.877737
569.761146
545.571211
549.577689
551.941054
552.581710
551.784581
555.084554
557.014504
557.398265
556.479597
559.382535
561.007914
561.140738
559.978219
562.789832
564.304629
564.326403
563.072387
565.692413
567.049335
566.946002
565.600478
568.106225
569.424112
548.810451
550.955091
552.772388
553.710709
554.193279
556.130470
557.647896
558.332818
558.611312
560.265998
561.533513
562.005053
562.093988
563.616654
564.754993
565.097327
565.059765
566.429489
567.427180
567.646214
567.499965
568.752759
569.627069
550.568266
552.073952
553.610355
554.630689
555.437566
556.944118
558.252706
559.026704
559.613555
560.900109
562.013731
562.619516
563.054201
564.192872
565.156811
565.609487
565.894166
566.904681
567.749015
568.087102
568.260532
569.146766
569.823208
550.303577
552.326203
554.027074
554.893241
555.328090
557.101736
558.480466
559.075422
559.295511
560.886777
562.115285
562.587392
562.695557
564.123664
565.179838
565.466747
565.386202
566.725566
567.692314
567.881218
567.703753
568.936111
569.793041
548.632120
552.330704
554.438915
554.942085
554.117390
557.028747
558.679242
558.900900
557.889117
560.650603
562.190288
562.336040
561.279404
563.840302
565.185780
565.109266
563.773853
566.336996
567.628382
567.466515
566.050750
568.512970
569.786264
552.610786
554.407350
555.869641
556.586753
556.914006
558.508112
559.742076
560.281740
560.478874
561.971793
563.126740
563.600664
563.727599
565.082817
566.079865
566.375927
566.317149
567.584307
568.486434
568.669616
568.488490
569.616966
570.381624
555.443665
556.309211
557.282114
558.056318
558.758097
559.819041
560.793961
561.512937
562.152341
563.155977
564.078222
564.741943
565.311057
566.210200
567.005278
567.525414
567.946882
568.722327
569.390463
569.768630
570.027892
570.607739
571.023922
556.781861
557.326583
558.081271
558.837360
559.607759
560.504714
561.379951
562.153435
562.904418
563.770670
564.609200
565.335623
566.021463
566.797046
567.523204
568.121257
568.671210
569.312518
569.896972
570.336495
570.701177
571.112663
571.390699
560.787329
561.421204
562.253533
563.057673
563.872418
564.893113
565.882460
566.735023
567.554832
568.567573
569.543392
570.370488
571.134030
572.035143
572.865481
573.529755
574.122222
574.848884
575.496553
575.962909
576.332038
576.791842
577.100126
558.822833
560.020966
561.155016
561.914441
562.492888
563.829666
564.972307
565.700390
566.242522
567.555455
568.685706
569.406507
569.918327
571.086970
572.044567
572.586390
572.918260
573.917347
574.700892
575.057795
575.188326
575.955676
576.469114
553.490392
557.118648
559.112661
559.530548
558.593391
561.580410
563.257724
563.497604
562.448942
565.390914
567.065028
567.360208
566.429686
569.068622
570.493169
570.573109
569.433064
571.926620
573.196682
573.116244
571.820394
574.139165
575.307164
538.146318
553.014938
556.796911
556.038628
545.782631
558.228166
561.279361
560.191350
549.712779
562.121725
565.186915
564.298930
554.811166
566.036921
568.695499
567.543356
557.716697
568.928912
571.464681
570.182689
560.302692
571.328458
573.991350
550.125897
554.043060
556.310699
556.869069
555.999568
559.153529
560.938231
561.166533
560.068576
563.111236
564.856517
565.120460
564.133078
566.873564
568.379744
568.446912
567.269372
569.873250
571.235097
571.161023
569.853274
572.303852
573.583365
551.537262
553.723440
555.576170
556.540662
557.034013
558.909860
560.346572
560.937971
561.139938
562.887355
564.258061
564.813018
564.975870
566.579699
567.801854
568.223983
568.259060
569.696790
570.759194
571.040972
570.943576
572.190689
573.053286
547.377112
551.585526
554.079122
554.827481
554.151695
557.290637
559.068884
559.267167
558.093516
561.219988
562.970726
563.129144
561.914956
564.912959
566.556912
566.652598
565.428494
568.171532
569.627256
569.614435
568.359807
570.830624
572.126982
532.002307
548.050642
552.345947
551.989722
542.453766
554.528628
557.540576
556.357286
545.403326
558.320081
561.443676
560.259715
549.413717
562.058835
565.078257
563.933404
553.639423
565.483317
568.240678
567.075687
557.349403
568.368187
571.072682
545.722213
549.954673
552.487413
553.280832
552.650741
555.832159
557.646472
557.872327
556.719243
559.864884
561.629355
561.794744
560.585517
563.593510
565.246565
565.347721
564.129903
566.890217
568.364109
568.365392
567.122646
569.608372
570.914808
548.201880
550.445421
552.384125
553.443616
554.031509
555.993314
557.501537
558.143941
558.380834
560.172122
561.571153
562.134899
562.299079
563.929110
565.170863
565.596000
565.629672
567.115096
568.221064
568.529270
568.449348
569.736246
570.625564
545.037204
549.079162
551.501164
552.215098
551.497275
554.780437
556.670300
556.958473
555.872830
559.018151
560.815549
561.075572
560.043385
562.865362
564.409910
564.451451
563.188323
565.944557
567.399685
567.354533
566.028399
568.592085
569.935537
531.107516
546.302944
550.349446
549.818796
539.798443
552.400088
555.593060
554.542854
543.843241
556.621074
559.789766
558.852389
549.031856
560.633422
563.377504
562.114149
551.671100
563.582892
566.315330
565.032939
554.840032
566.319219
569.128560
544.602209
548.621558
551.015151
551.704452
550.973783
554.266803
556.178642
556.492860
555.426379
558.566746
560.354463
560.607338
559.565992
562.365313
563.884161
563.902595
562.618133
565.349871
566.781250
566.715590
565.374521
567.932364
569.274198
547.373940
549.547503
551.412426
552.408318
552.955210
554.952497
556.520354
557.235340
557.537606
559.292923
560.657277
561.208606
561.366639
562.936855
564.118981
564.498642
564.495461
565.926030
566.979841
567.242539
567.127361
568.408698
569.298406
544.648448
548.657240
551.029085
551.683620
550.904787
554.227124
556.178437
556.580119
555.680263
558.613748
560.270810
560.431556
559.293404
562.127267
563.662415
563.702472
562.466741
565.110226
566.491079
566.409654
565.081263
567.594303
568.914730
531.235172
546.402567
550.396083
549.774841
539.521527
552.301289
555.580684
554.769723
545.094937
556.768939
559.613134
558.473875
548.231698
560.134433
562.930961
561.732900
551.643539
563.117347
565.722710
564.419901
554.376586
565.643285
568.398295
545.325337
549.302284
551.629503
552.237670
551.410590
554.674890
556.574053
556.935861
556.000479
558.883382
560.492225
560.614567
559.443160
562.238143
563.736759
563.745766
562.482217
565.095829
566.448818
566.343845
564.996030
567.493037
568.803817
548.794222
550.879125
552.640590
553.545400
554.008370
555.872443
557.330518
557.979442
558.236895
559.867357
561.122772
561.601261
561.705827
563.186237
564.288026
564.606701
564.553287
565.917748
566.911521
567.126156
566.972234
568.218397
569.085808
546.961908
550.729430
552.920532
553.488255
552.720613
555.712824
557.435802
557.704298
556.727018
559.531458
561.106717
561.269537
560.225549
562.816080
564.188580
564.124111
562.799910
565.396076
566.721872
566.582749
565.187517
567.680563
568.979136
535.022924
549.315871
552.978100
552.338286
542.851665
554.445630
557.312492
556.339416
546.699945
558.106172
560.867625
559.876683
550.523801
561.389674
563.872798
562.532250
552.255729
563.770361
566.322639
564.946137
554.711932
566.055550
568.782704
549.389570
552.881908
554.811062
555.240113
554.390433
557.176368
558.740026
558.964364
557.987760
560.669458
562.159057
562.336843
561.336673
563.828536
565.128006
565.084061
563.805113
566.303522
567.550751
567.416432
566.039733
568.402049
569.589593
554.232275
555.382132
556.467082
557.187775
557.726079
558.959874
560.007283
560.664556
561.142174
562.320517
563.318603
563.926604
564.341171
565.405233
566.265488
566.716923
566.968985
567.925524
568.671852
568.989518
569.084833
569.847695
570.361348
555.965190
556.567470
557.351784
558.098918
558.844322
559.773159
560.667722
561.431330
562.159695
563.060353
563.920783
564.640020
565.304909
566.112180
566.856045
567.442339
567.968298
568.645403
569.252342
569.683137
570.024497
570.470571
570.773386
560.277609
560.850884
561.652600
562.468693
563.314817
564.308066
565.285275
566.157932
567.011229
567.994644
568.954045
569.795535
570.588260
571.464884
572.285495
572.970175
573.595513
574.296817
574.931033
575.412846
575.809724
576.239034
576.524619
558.727823
559.628026
560.644919
561.464249
562.222870
563.380490
564.454380
565.259623
565.986676
567.117229
568.170883
568.954368
569.631886
570.638485
571.535831
572.151733
572.656873
573.490348
574.206897
574.629825
574.924595
575.517449
575.937579
555.495626
557.353752
558.860860
559.592594
559.926524
561.637435
562.970596
563.565014
563.801081
565.457181
566.768429
567.367837
567.598719
569.077184
570.192710
570.604408
570.652423
571.965820
572.911580
573.147087
573.015640
574.141182
574.900357
550.976542
554.806414
556.971075
557.450706
556.524470
559.628968
561.384011
561.608971
560.513595
563.534313
565.262232
565.529961
564.549443
567.265052
568.748636
568.812862
567.634217
570.206441
571.533850
571.438477
570.111947
572.532059
573.786587
552.266940
554.358471
556.108829
556.985252
557.408102
559.260883
560.690496
561.289114
561.503336
563.230266
564.593859
565.170876
565.368452
566.920532
568.103215
568.514378
568.549787
569.948311
570.972500
571.225469
571.104757
572.336246
573.188417
552.056113
553.623869
555.225414
556.293580
557.130558
558.654746
559.959666
560.709799
561.286494
562.656538
563.865081
564.546424
565.053750
566.307228
567.393089
567.957226
568.340135
569.436503
570.359588
570.769276
570.996589
571.897150
572.575166
549.719572
551.974620
553.898960
554.929465
555.482603
557.380118
558.831729
559.429498
559.626344
561.380214
562.735227
563.247282
563.362996
565.020817
566.292531
566.738177
566.782282
568.260802
569.358752
569.665706
569.587951
570.849431
571.721462
545.823030
550.048390
552.567339
553.344479
552.698606
555.864848
557.668523
557.888325
556.727512
559.850632
561.586594
561.722386
560.491439
563.507391
565.174212
565.285205
564.072366
566.834750
568.308460
568.308284
567.063351
569.546567
570.851271
548.072797
550.350386
552.311949
553.385892
553.983493
555.923029
557.410819
558.036912
558.255514
560.028020
561.396323
561.915797
562.037027
563.703376
564.982786
565.433436
565.484019
566.977258
568.091494
568.411972
568.346361
569.621715
570.503198
548.740829
550.360428
552.043107
553.202453
554.130948
555.740920
557.118450
557.922954
558.540135
559.949581
561.184858
561.877542
562.391348
563.664460
564.766271
565.335604
565.724903
566.856668
567.816655
568.252697
568.502078
569.436123
570.137683
547.232223
549.423936
551.316005
552.340044
552.906137
554.892030
556.431476
557.103798
557.365410
559.162064
560.569293
561.154002
561.344987
562.939233
564.149494
564.554009
564.572676
566.048749
567.141316
567.429613
567.329871
568.631971
569.533445
544.137703
548.157505
550.553648
551.246402
550.517960
553.810487
555.718352
556.026236
554.955717
558.103388
559.900603
560.161678
559.128885
561.940204
563.472176
563.502841
562.229771
564.973306
566.413692
566.352784
565.014709
567.581713
568.929844
546.782187
548.956238
550.824827
551.828295
552.383994
554.376645
555.933466
556.626877
556.904771
558.703146
560.108417
560.691933
560.877108
562.452286
563.638485
564.020303
564.017563
565.470204
566.540255
566.809488
566.695895
567.991047
568.889891
547.863952
549.435960
551.061482
552.171131
553.071822
554.702132
556.123070
556.980519
557.641113
559.042843
560.266531
560.958362
561.466141
562.693737
563.741985
564.266120
564.615602
565.697993
566.610282
567.006078
567.226123
568.148914
568.846877
546.820869
548.987641
550.839996
551.819460
552.349591
554.344521
555.917798
556.650414
556.975450
558.689460
560.016439
560.539762
560.675312
562.246526
563.432082
563.818135
563.821895
565.232280
566.269383
566.524743
566.407803
567.677019
568.558668
544.249594
548.248080
550.602842
551.237627
550.438044
553.738782
555.671818
556.060107
555.148554
558.064369
559.704578
559.851967
558.702764
561.526578
563.054349
563.090322
561.850867
564.482704
565.852589
565.764240
564.430791
566.935149
568.249233
547.492055
549.629888
551.439204
552.371815
552.852067
554.790305
556.311214
557.001390
557.287875
558.955232
560.237626
560.724203
560.827276
562.363125
563.515208
563.872455
563.850254
565.233956
566.246327
566.480671
566.345539
567.598625
568.470262
549.254302
550.753844
552.282592
553.297192
554.101811
555.610027
556.922938
557.703091
558.298609
559.597672
560.726134
561.347228
561.796408
562.948257
563.925642
564.392887
564.692987
565.718877
566.579058
566.932535
567.116304
568.003590
568.678280
548.997297
551.012909
552.705269
553.565000
553.997211
555.773311
557.157315
557.758912
557.987695
559.591663
560.835502
561.323509
561.446568
562.887103
563.955825
564.256660
564.191465
565.547028
566.530670
566.736032
566.569101
567.801160
568.656115
547.332735
551.023225
553.122308
553.618725
552.791226
555.705941
557.362443
557.590924
556.587555
559.361873
560.917063
561.078971
560.037491
562.609776
563.966834
563.903553
562.583096
565.162510
566.471172
566.326811
564.922826
567.382518
568.652741
551.309654
553.100434
554.555929
555.268260
555.594326
557.191941
558.431864
558.978658
559.184518
560.689323
561.858262
562.346792
562.487574
563.854356
564.863057
565.172025
565.127449
566.409659
567.327225
567.525167
567.353669
568.481803
569.244466
554.138357
555.000560
555.969449
556.741214
557.443417
558.508112
559.488973
560.215289
560.863522
561.878050
562.812673
563.489310
564.071011
564.981831
565.788749
566.321505
566.756295
567.545231
568.226421
568.616157
568.882857
569.464244
569.880006
555.473820
556.016507
556.768799
557.523839
558.295588
559.196533
560.077753
560.858676
561.618480
562.495067
563.345058
564.083449
564.781205
565.568417
566.306424
566.916849
567.479509
568.133315
568.729404
569.178766
569.549878
569.963706
570.242090
559.789695
560.324282
561.102265
561.922161
562.782749
563.759745
564.727909
565.611412
566.481020
567.446398
568.392570
569.239701
570.045734
570.908848
571.723696
572.421330
573.064626
573.751799
574.376216
574.865694
575.275929
575.688404
575.959542
558.454241
559.212635
560.158965
561.002167
561.830217
562.913863
563.951687
564.794830
565.595127
566.649067
567.659520
568.469784
569.210700
570.152650
571.021373
571.676577
572.253101
573.018830
573.698853
574.151561
574.509105
575.030059
575.400776
555.959489
557.245540
558.529122
559.370513
560.046796
561.405687
562.601982
563.335882
563.922745
565.221533
566.381371
567.091259
567.633011
568.797002
569.795673
570.342916
570.719931
571.707580
572.519868
572.872105
573.050305
573.844776
574.432852
553.188663
555.186274
556.830436
557.627783
557.995400
559.791916
561.186306
561.777567
561.992392
563.693420
565.034966
565.606976
565.800449
567.335195
568.501004
568.911436
568.947233
570.307689
571.290188
571.511433
571.360480
572.570612
573.404350
552.828862
554.314563
555.819424
556.805162
557.579873
559.068714
560.357239
561.107220
561.687458
563.039657
564.237375
564.926467
565.444035
566.666937
567.724525
568.278286
568.654850
569.714283
570.596357
570.971379
571.170545
572.057382
572.727482
552.136737
553.410491
554.860479
555.965236
556.932366
558.316262
559.559973
560.396369
561.126654
562.335407
563.447871
564.177359
564.811134
565.925072
566.946028
567.583263
568.105951
569.063750
569.912466
570.379446
570.729849
571.488541
572.069871
550.365927
551.971077
553.621282
554.738328
555.620163
557.177494
558.511188
559.285982
559.876302
561.229513
562.400703
563.028563
563.492141
564.783600
565.913267
566.500495
566.895388
568.022680
568.973053
569.398807
569.637005
570.557689
571.249884
548.270363
550.521467
552.454274
553.500423
554.073025
556.006747
557.497456
558.138112
558.373285
560.093937
561.405736
561.870037
561.944281
563.632832
564.935270
565.395930
565.445968
566.942942
568.053778
568.362370
568.280442
569.564813
570.452261
548.722131
550.348973
552.035053
553.193930
554.119160
555.719211
557.090694
557.895658
558.509085
559.880492
561.064191
561.699048
562.168070
563.467760
564.605074
565.197628
565.599149
566.739310
567.703979
568.141951
568.391685
569.325541
570.026824
548.828925
550.151890
551.679413
552.871102
553.926690
555.398973
556.719951
557.616185
558.391580
559.637150
560.773642
561.513696
562.154774
563.287014
564.324047
564.968947
565.501203
566.488080
567.368160
567.859009
568.231399
569.020949
569.624394
547.812654
549.390297
551.028849
552.153243
553.063265
554.692842
556.101653
556.938721
557.581728
558.991832
560.225519
560.922573
561.440837
562.698568
563.783532
564.340810
564.719812
565.833607
566.769969
567.177992
567.404844
568.351287
569.065378
546.400905
548.562450
550.422143
551.418646
551.967460
553.967819
555.530853
556.230416
556.516350
558.303192
559.697668
560.269528
560.445034
562.042493
563.252407
563.655560
563.671655
565.124342
566.189530
566.447797
566.320894
567.636072
568.548446
547.341766
548.907189
550.528717
551.637939
552.540087
554.173001
555.592869
556.444063
557.099947
558.518877
559.761110
560.466492
560.985271
562.226679
563.288323
563.823332
564.181369
565.272357
566.187320
566.577935
566.792016
567.730247
568.440480
547.898440
549.191686
550.680193
551.837431
552.874386
554.355286
555.701015
556.628167
557.431193
558.691716
559.844877
560.606596
561.254891
562.347753
563.332272
563.932524
564.425658
565.364968
566.200159
566.656012
567.003977
567.777373
568.372586
547.349296
548.919128
550.537822
551.637714
552.527521
554.145682
555.558572
556.413790
557.072275
558.455577
559.660352
560.338048
560.835839
562.056370
563.102279
563.630007
563.982470
565.046353
565.940758
566.327312
566.543134
567.453755
568.142693
546.452037
548.616214
550.459251
551.427063
551.943872
553.906766
555.448545
556.150521
556.444872
558.158009
559.483811
560.007050
560.144309
561.697676
562.871177
563.254423
563.258771
564.651008
565.672364
565.919573
565.798863
567.055135
567.927664
548.007427
549.551348
551.129669
552.183743
553.023381
554.584948
555.943845
556.753179
557.370508
558.710763
559.875442
560.519352
560.986801
562.175724
563.191797
563.693678
564.022841
565.063553
565.937106
566.306321
566.505986
567.399650
568.077517
549.251485
550.483628
551.883323
552.946805
553.884148
555.245611
556.479900
557.318283
558.044202
559.216032
560.287431
560.984401
561.576015
562.603669
563.526525
564.075915
564.524242
565.415586
566.207971
566.630952
566.948768
567.683226
568.251262
549.461635
550.907991
552.373637
553.336734
554.094345
555.529676
556.773716
557.501034
558.058162
559.335243
560.451105
561.068239
561.514740
562.651533
563.615652
564.077597
564.374297
565.387351
566.234078
566.579563
566.754561
567.619282
568.276370
549.377614
551.325441
552.930769
553.716225
554.081241
555.785895
557.103774
557.655656
557.843287
559.426667
560.652066
561.126500
561.232923
562.677942
563.750710
564.065000
564.012366
565.346917
566.310697
566.513150
566.345133
567.533243
568.353845
551.696324
552.946168
554.190438
555.001006
555.640370
556.912562
558.023205
558.691194
559.214354
560.403365
561.448958
562.056412
562.506253
563.582301
564.494774
564.958012
565.263001
566.215851
567.004617
567.335906
567.494904
568.270368
568.847295
553.833249
554.562473
555.465160
556.257680
557.022518
558.018459
558.964621
559.723267
560.438394
561.389391
562.293579
563.004447
563.654648
564.512442
565.302313
565.884765
566.400122
567.124634
567.773914
568.200840
568.536341
569.039351
569.399993
554.970437
555.477246
556.207442
556.965384
557.749679
558.635156
559.507334
560.297606
561.073578
561.938421
562.782882
563.533494
564.250661
565.032249
565.772413
566.402886
566.989420
567.633011
568.222974
568.683810
569.070338
569.464922
569.726335
559.147874
559.715194
560.510620
561.323005
562.167595
563.159348
564.135866
565.008302
565.859936
566.837971
567.789909
568.623929
569.411726
570.288709
571.113325
571.803509
572.433249
573.134622
573.766513
574.245490
574.641047
575.072798
575.360706
557.620487
558.507389
559.512810
560.327068
561.084843
562.238787
563.310936
564.116780
564.843284
565.965267
567.007460
567.779355
568.448680
569.457795
570.362551
570.987786
571.500420
572.330226
573.039439
573.454129
573.743017
574.341587
574.766721
554.442336
556.264037
557.747102
558.472234
558.810548
560.510161
561.838741
562.436822
562.678228
564.316226
565.606640
566.184675
566.397075
567.885989
569.017161
569.447614
569.514239
570.811544
571.738056
571.952136
571.799384
572.944033
573.715971
550.011431
553.753667
555.876150
556.349479
555.445854
558.519126
560.265603
560.501108
559.429896
562.410251
564.103588
564.335453
563.311527
566.058513
567.568633
567.664448
566.533373
569.058830
570.351315
570.216127
568.828409
571.305510
572.586391
551.247354
553.295893
555.013917
555.876884
556.300909
558.145074
559.576728
560.187018
560.410612
562.111330
563.440682
563.982628
564.151855
565.713459
566.912922
567.342561
567.395030
568.776625
569.780061
570.008615
569.863729
571.115816
571.983065
551.024871
552.560640
554.129848
555.176167
556.003741
557.532835
558.854221
559.628706
560.221303
561.557784
562.718888
563.352591
563.824034
565.085003
566.186253
566.760859
567.147779
568.240442
569.153166
569.546298
569.759139
570.672157
571.361743
548.728677
550.930911
552.807284
553.801518
554.331623
556.251351
557.741640
558.396314
558.650690
560.327212
561.596589
562.024894
562.064366
563.759125
565.062803
565.517950
565.556198
567.041544
568.133807
568.417997
568.310812
569.600582
570.492780
544.913811
549.031025
551.479185
552.202547
551.503081
554.724509
556.591623
556.914921
555.924772
558.855806
560.453272
560.456494
559.048959
562.195483
563.926286
564.046899
562.806369
565.597372
567.068480
567.028339
565.701681
568.265081
569.607639
547.082359
549.306648
551.218612
552.253290
552.825630
554.789586
556.319916
557.006605
557.285004
558.979643
560.260837
560.694799
560.738622
562.442756
563.755032
564.215260
564.259047
565.756890
566.862240
567.156562
567.059089
568.362475
569.264390
547.708132
549.295492
550.941654
552.070444
552.981761
554.605053
556.010437
556.849717
557.490066
558.862734
560.044999
560.684083
561.157474
562.442015
563.562888
564.143886
564.535925
565.659476
566.602147
567.013682
567.242389
568.190057
568.904784
546.200989
548.353239
550.206170
551.196099
551.737144
553.742790
555.311458
556.018773
556.310090
558.066887
559.425190
559.959654
560.106752
561.725761
562.963700
563.390980
563.426576
564.878673
565.938740
566.187366
566.048503
567.379796
568.301699
543.139974
547.087664
549.434445
550.083052
549.300912
552.641522
554.589085
554.946329
553.950857
557.016474
558.752836
558.951127
557.830497
560.719086
562.299817
562.370091
561.146744
563.833425
565.223389
565.098202
563.660912
566.314961
567.702537
545.710155
547.853513
549.694199
550.673088
551.207930
553.215050
554.790339
555.506575
555.808640
557.580370
558.957782
559.512470
559.669351
561.271727
562.484819
562.890292
562.906240
564.334864
565.373630
565.605939
565.454791
566.776491
567.693735
546.736657
548.301623
549.919419
551.023071
551.919596
553.546637
554.965111
555.820388
556.479718
557.884921
559.112165
559.806456
560.317068
561.551754
562.610309
563.147574
563.506931
564.577579
565.472865
565.852708
566.061671
566.987689
567.689193
545.650086
547.827299
549.688838
550.679763
551.222433
553.195776
554.744988
555.448360
555.742379
557.493533
558.856402
559.411903
559.578708
561.140488
562.324715
562.723405
562.745100
564.139874
565.163343
565.414689
565.301465
566.561994
567.437418
543.036634
547.067316
549.444859
550.108089
549.354706
552.598980
554.486286
554.814695
553.805817
556.827433
558.537453
558.745127
557.675549
560.451275
561.966430
562.022652
560.830801
563.422188
564.774160
564.690071
563.379627
565.857182
567.157115
546.295942
548.448471
550.272022
551.220069
551.714708
553.629898
555.122475
555.777681
556.029868
557.739846
559.065888
559.591119
559.730919
561.263785
562.421093
562.797150
562.798739
564.173179
565.179460
565.417933
565.291457
566.532701
567.395040
548.067425
549.572849
551.107209
552.125638
552.930678
554.430898
555.729272
556.489272
557.069468
558.390018
559.543098
560.181023
560.643208
561.816903
562.819157
563.312688
563.635258
564.663069
565.523801
565.884508
566.076287
566.952352
567.617443
547.810090
549.829775
551.522671
552.377203
552.799208
554.577389
555.953216
556.532064
556.733347
558.367563
559.631617
560.114761
560.219440
561.716116
562.837013
563.182073
563.155017
564.508380
565.492439
565.714531
565.572255
566.774948
567.610717
546.137795
549.836531
551.934198
552.417060
551.559819
554.495585
556.148405
556.340247
555.260103
558.111573
559.694301
559.825395
558.690641
561.396036
562.838511
562.840307
561.591961
564.142440
565.446581
565.335400
564.007900
566.385440
567.618701
550.123596
551.916372
553.369610
554.074188
554.389148
555.991736
557.228261
557.757481
557.938943
559.470816
560.654393
561.132712
561.251831
562.675760
563.738547
564.092583
564.085941
565.367742
566.287836
566.503042
566.356313
567.455871
568.199888
552.956395
553.818406
554.785405
555.553567
556.252082
557.317350
558.296677
559.017623
559.661353
560.686225
561.629750
562.308593
562.893345
563.831075
564.668926
565.229688
565.686366
566.483131
567.169362
567.566885
567.840320
568.413263
568.821885
554.292861
554.834909
555.585722
556.338822
557.109117
558.010159
558.891232
559.671467
560.432374
561.315584
562.173050
562.917840
563.624404
564.429473
565.188733
565.819303
566.397903
567.060686
567.662293
568.116290
568.489880
568.900796
569.176157
558.511125
559.134900
559.957064
560.755695
561.568945
562.588115
563.577395
564.430476
565.247951
566.251409
567.214215
568.027885
568.781953
569.682874
570.519302
571.192688
571.793468
572.521876
573.168151
573.632188
574.000644
574.465920
574.778730
556.589070
557.761428
558.875658
559.627507
560.206948
561.537142
562.677598
563.407931
563.950764
565.247721
566.357841
567.057699
567.552897
568.726190
569.695889
570.253629
570.600795
571.593541
572.366920
572.711848
572.831527
573.612456
574.135839
551.384454
554.919541
556.866558
557.276234
556.361711
559.316215
560.983920
561.233558
560.207123
563.104947
564.740201
564.994318
564.015915
566.686035
568.139991
568.255947
567.168068
569.616020
570.851254
570.730770
569.373642
571.752706
572.949729
536.443913
550.909089
554.589033
553.832910
543.744589
556.008993
559.032062
557.976132
547.657004
559.878751
562.868411
561.900130
552.203847
563.614172
566.335344
565.260117
555.696590
566.648763
569.102431
567.723538
557.502596
568.864905
571.603453
548.084587
551.896209
554.101499
554.638803
553.785360
556.910932
558.697057
558.949028
557.881534
560.865900
562.549452
562.749312
561.696820
564.466783
566.003068
566.104514
564.975499
567.531923
568.856090
568.736801
567.363051
569.876637
571.188449
549.451643
551.574502
553.368462
554.293842
554.769702
556.654435
558.120206
558.756759
558.996074
560.677475
561.965325
562.436898
562.529312
564.151800
565.399145
565.836387
565.877310
567.309122
568.355914
568.610174
568.483362
569.759025
570.643409
545.400981
549.481425
551.882078
552.560402
551.823588
555.020009
556.871651
557.187015
556.190790
559.107576
560.693553
560.692390
559.280537
562.405836
564.115300
564.221604
562.969707
565.740110
567.190269
567.132264
565.791610
568.348421
569.687931
530.448855
546.026357
550.159037
549.681123
539.870909
552.220022
555.372827
554.458254
544.497091
556.385992
559.178387
557.684577
545.936037
559.401130
562.598700
561.455993
550.970393
563.004473
565.771824
564.500218
554.304946
565.791600
568.602170
543.752609
547.855795
550.291840
551.009392
550.313524
553.555602
555.448978
555.797625
554.826220
557.761540
559.359159
559.362719
557.954108
561.090795
562.810209
562.921172
561.672996
564.455997
565.918075
565.867584
564.533905
567.105116
568.455224
546.123009
548.302695
550.174328
551.177827
551.730149
553.717011
555.272823
555.977416
556.265862
557.984431
559.292152
559.763651
559.848587
561.505636
562.777952
563.218404
563.253901
564.723857
565.800748
566.065809
565.942951
567.261669
568.176233
542.980399
546.929377
549.276358
549.924629
549.141197
552.477102
554.420886
554.776310
553.775670
556.820317
558.528331
558.695966
557.552810
560.450357
562.046323
562.127586
560.911149
563.604132
564.998797
564.876341
563.440911
566.097458
567.486911
529.290125
544.172910
548.106925
547.473341
537.172503
550.041957
553.328716
552.402318
542.131530
554.470110
557.495621
556.409332
546.118492
558.169823
561.035531
559.863748
549.696672
561.316320
563.934542
562.493290
551.754582
563.759319
566.684571
542.468604
546.411079
548.749854
549.390790
548.603027
551.940389
553.888742
554.250183
553.258803
556.321850
558.055297
558.251711
557.126980
560.006067
561.576083
561.637346
560.404342
563.073225
564.446421
564.308688
562.862199
565.508020
566.891764
545.113949
547.273298
549.123718
550.108817
550.648534
552.640129
554.204329
554.916502
555.216810
556.980168
558.351825
558.908042
559.070252
560.651857
561.849728
562.250960
562.267839
563.674671
564.699965
564.936203
564.799856
566.090276
566.987346
542.294968
546.331981
548.721913
549.401195
548.666105
551.930576
553.836455
554.179874
553.184817
556.226694
557.956091
558.179654
557.123285
559.911487
561.437445
561.502281
560.317280
562.914957
564.270319
564.186112
562.875879
565.363029
566.670714
528.718228
544.030605
548.076574
547.530137
537.555297
550.041118
553.214929
552.252235
542.013650
554.269291
557.286177
556.287799
546.442264
558.002119
560.746623
559.602404
549.774315
561.000821
563.556662
562.273940
552.373440
563.491352
566.209592
542.925839
546.938540
549.292564
549.932444
549.152803
552.357536
554.205151
554.500024
553.464114
556.465815
558.160643
558.357235
557.277553
560.038801
561.540212
561.585478
560.383497
562.962417
564.302669
564.209027
562.888940
565.353904
566.646053
546.423578
548.519366
550.290011
551.201432
551.666723
553.517955
554.953822
555.569685
555.795812
557.473023
558.774171
559.282517
559.408180
560.928295
562.072881
562.437527
562.427030
563.791510
564.786835
565.016840
564.882556
566.104684
566.954364
544.589719
548.367032
550.558367
551.113952
550.316586
553.326358
555.040108
555.265174
554.207893
557.102507
558.722023
558.868692
557.744102
560.482010
561.955134
561.971824
560.733487
563.305108
564.629473
564.528418
563.212917
565.618623
566.876248
532.606879
546.944636
550.605508
549.927942
540.275359
552.021391
554.894613
553.823350
543.735420
555.596215
558.442460
557.348934
547.375730
558.933412
561.622095
560.421798
550.457134
561.733708
564.260566
562.981379
553.210308
564.081049
566.704009
547.019418
550.517916
552.442544
552.855032
551.973779
554.781976
556.343861
556.533055
555.481966
558.248503
559.773658
559.927081
558.841187
561.482855
562.886515
562.925305
561.732117
564.209076
565.457820
565.362125
564.065353
566.341801
567.489089
551.871423
553.020607
554.101603
554.815462
555.346397
556.583407
557.630280
558.279828
558.748750
559.951285
560.968889
561.582852
562.000100
563.116466
564.031114
564.531125
564.823068
565.791479
566.546875
566.879800
566.991016
567.735889
568.236456
553.605153
554.205836
554.987043
555.730609
556.473675
557.403668
558.299633
559.064224
559.796645
560.711656
561.588033
562.321358
563.003473
563.843159
564.624017
565.245264
565.799396
566.492578
567.109891
567.549537
567.896070
568.337170
568.634956
558.217469
558.778612
559.565567
560.370031
561.207333
562.191206
563.159625
564.023916
564.866179
565.832396
566.770771
567.590681
568.364786
569.229068
570.042421
570.723648
571.348237
572.049216
572.683775
573.166275
573.564725
573.998314
574.287137
556.706158
557.584052
558.578345
559.383521
560.133702
561.278801
562.342170
563.139957
563.857195
564.966359
565.993647
566.750138
567.404523
568.399560
569.291317
569.905601
570.411680
571.241557
571.954563
572.373698
572.665919
573.266424
573.692551
553.555865
555.362848
556.829848
557.544014
557.874633
559.563583
560.882354
561.473067
561.706042
563.329538
564.602904
565.163581
565.359113
566.831687
567.946812
568.362563
568.419653
569.717860
570.649900
570.869681
570.720627
571.867158
572.640298
549.151738
552.873143
554.974506
555.434734
554.523444
557.584460
559.321254
559.551434
558.474108
561.438839
563.113547
563.326768
562.284452
565.012800
566.503588
566.580616
565.436139
567.962578
569.261016
569.131665
567.747722
570.226260
571.508020
550.392742
552.422262
554.118309
554.965255
555.379022
557.213431
558.639143
559.247189
559.466560
561.154175
562.466488
562.990875
563.141794
564.682880
565.860642
566.269972
566.307897
567.685871
568.690847
568.921948
568.779023
570.032112
570.899952
550.173646
551.690768
553.236299
554.263161
555.078189
556.600741
557.921665
558.699245
559.291528
560.617326
561.763461
562.382083
562.836629
564.074830
565.151414
565.703924
566.074494
567.158168
568.066373
568.456958
568.668528
569.581850
570.272125
547.888365
550.068159
551.916477
552.887157
553.402703
555.318813
556.814505
557.479389
557.739324
559.405416
560.660501
561.076730
561.102071
562.770628
564.045464
564.475863
564.495371
565.967087
567.049259
567.325682
567.213591
568.503188
569.396471
544.084954
548.175034
550.591009
551.287852
550.572326
553.791804
555.667836
556.006485
555.027239
557.946175
559.528768
559.522321
558.104050
561.221397
562.920587
563.014990
561.754337
564.528770
565.986044
565.934269
564.599634
567.162721
568.506755
546.245485
548.446750
550.329370
551.339224
551.896223
553.856697
555.393272
556.091449
556.376988
558.062600
559.330773
559.754228
559.785617
561.465244
562.750259
563.186688
563.210987
564.692007
565.782650
566.064474
565.958523
567.260198
568.162909
546.860945
548.428883
550.049546
551.156665
552.053953
553.671309
555.078262
555.923256
556.566144
557.930931
559.101220
559.728643
560.188687
561.453950
562.553651
563.115051
563.489730
564.597456
565.525721
565.924600
566.144445
567.089739
567.805082
545.347901
547.480684
549.309817
550.280895
550.809598
552.807164
554.373646
555.082960
555.374352
557.122200
558.468102
558.990301
559.124437
560.728095
561.949977
562.361736
562.382349
563.819818
564.865971
565.101296
564.952104
566.281504
567.205251
542.275234
546.202770
548.527804
549.161098
548.369369
551.700883
553.644128
554.001783
553.006017
556.061377
557.785102
557.971783
556.839850
559.716031
561.284279
561.342384
560.106692
562.780106
564.156755
564.018081
562.569761
565.222925
566.612991
544.807501
546.938680
548.765802
549.734984
550.263065
552.263051
553.833843
554.548871
554.849230
556.613029
557.980729
558.526605
558.674941
560.267571
561.470564
561.866221
561.872178
563.289789
564.317210
564.538522
564.378968
565.698732
566.616719
545.786922
547.349088
548.963648
550.064986
550.958968
552.581359
553.995988
554.849597
555.507186
556.907185
558.128491
558.817920
559.323437
560.550462
561.600477
562.129644
562.480943
563.542706
564.429074
564.800753
565.003355
565.926387
566.627294
544.655929
546.838834
548.706850
549.703088
550.248127
552.218668
553.764728
554.467172
554.760874
556.508802
557.868939
558.423849
558.589604
560.145032
561.321620
561.713759
561.729210
563.116591
564.133002
564.378249
564.259721
565.516353
566.390519
542.009847
546.051973
548.442176
549.115830
548.368568
551.610869
553.495528
553.824136
552.816838
555.836455
557.546124
557.756891
556.690306
559.460913
560.969852
561.021696
559.825878
562.410893
563.756765
563.667838
562.353075
564.825915
566.123805
545.259991
547.421527
549.256199
550.213826
550.714068
552.628646
554.119548
554.775141
555.028983
556.739128
558.066976
558.596728
558.740812
560.272765
561.428068
561.803127
561.803065
563.172631
564.173164
564.406762
564.276056
565.512869
566.372699
547.032294
548.542657
550.084037
551.109163
551.918166
553.417841
554.714832
555.475139
556.056981
557.379108
558.535488
559.178924
559.646812
560.823724
561.828818
562.325741
562.649567
563.673180
564.527569
564.882537
565.069572
565.941180
566.603576
546.777299
548.798672
550.495113
551.354113
551.778994
553.555483
554.929385
555.508486
555.711716
557.348034
558.616308
559.106153
559.218421
560.721401
561.849318
562.202511
562.179921
563.528433
564.504975
564.720335
564.572962
565.770685
566.603352
545.104996
548.803295
550.902217
551.388188
550.533427
553.466080
555.116339
555.308584
554.230981
557.084663
558.672138
558.810925
557.685329
560.398724
561.850807
561.864258
560.623638
563.168159
564.463694
564.345460
563.013115
565.385273
566.615134
549.086022
550.877882
552.330976
553.036621
553.352250
554.952492
556.187276
556.717143
556.901144
558.436196
559.625170
560.111278
560.239491
561.672239
562.744959
563.109792
563.110199
564.388841
565.302144
565.511353
565.360157
566.455341
567.196583
551.913095
552.774132
553.740184
554.507894
555.205826
556.269562
557.248111
557.970079
558.616497
559.645309
560.594617
561.281002
561.874321
562.820750
563.667695
564.237249
564.699455
565.495447
566.177619
566.570786
566.840573
567.410283
567.816905
553.245961
553.787027
554.536543
555.288507
556.057718
556.957623
557.838437
558.619962
559.383731
560.271238
561.134619
561.886740
562.601482
563.414933
564.182569
564.820686
565.404033
566.067152
566.666231
567.116941
567.487507
567.895862
568.169679
557.918534
558.439762
559.200670
560.005898
560.853534
561.815517
562.768197
563.636615
564.488764
565.430861
566.349987
567.169193
567.948340
568.786611
569.579282
570.259049
570.892261
571.579857
572.210921
572.708543
573.125369
573.541673
573.814455
556.622364
557.358750
558.280894
559.107222
559.922612
560.988236
562.008449
562.837030
563.620849
564.648483
565.628109
566.407240
567.118441
568.032597
568.875201
569.507541
570.070211
570.838577
571.528746
571.992319
572.357994
572.882860
573.255038
554.201891
555.445539
556.690451
557.511854
558.178540
559.512153
560.686685
561.408507
561.983287
563.249224
564.371267
565.044816
565.552311
566.683658
567.649051
568.163201
568.516938
569.512889
570.341919
570.709495
570.898342
571.696122
572.285037
551.510993
553.438508
555.027752
555.802167
556.166854
557.927729
559.297906
559.883125
560.096026
561.755936
563.053345
563.585316
563.740868
565.238205
566.362913
566.728222
566.725620
568.102017
569.106219
569.344987
569.206373
570.417792
571.251294
551.139383
552.572469
554.025115
554.979518
555.738733
557.204207
558.479501
559.228753
559.806070
561.127479
562.287007
562.939792
563.420837
564.601929
565.613924
566.122768
566.465635
567.524216
568.415097
568.798795
569.004238
569.892887
570.563583
550.445038
551.672009
553.067484
554.131251
555.074086
556.445306
557.690420
558.538590
559.274071
560.457810
561.537113
562.237437
562.839999
563.905497
564.873711
565.464242
565.952987
566.894845
567.736545
568.199393
568.547627
569.307925
569.891234
548.709016
550.253128
551.834922
552.898835
553.749324
555.302802
556.653935
557.461157
558.076370
559.398835
560.535029
561.143059
561.587471
562.816551
563.880256
564.414692
564.771734
565.871530
566.801201
567.209696
567.435832
568.359307
569.055894
546.660671
548.826459
550.675475
551.658818
552.193670
554.130130
555.649347
556.341109
556.627495
558.299327
559.569491
560.023429
560.098383
561.704871
562.929018
563.332536
563.342620
564.804492
565.885395
566.166398
566.062123
567.352977
568.247569
547.072773
548.637416
550.252644
551.355534
552.247387
553.843719
555.234282
556.074044
556.715094
558.058453
559.210043
559.828452
560.281899
561.522639
562.597320
563.139507
563.502193
564.607906
565.541738
565.952257
566.182489
567.116415
567.821754
547.147860
548.422409
549.891281
551.036372
552.063445
553.524352
554.850971
555.764170
556.550235
557.776160
558.885624
559.603751
560.221262
561.312139
562.303969
562.909065
563.407439
564.362493
565.212661
565.676639
566.030368
566.817511
567.423634
546.129568
547.653974
549.235649
550.320452
551.207786
552.818761
554.222945
555.068204
555.717033
557.104131
558.308938
558.981148
559.475123
560.701384
561.753245
562.280304
562.631597
563.715564
564.621711
565.000334
565.204987
566.151839
566.870903
544.715633
546.809853
548.612290
549.577207
550.112818
552.088049
553.640204
554.346227
554.642489
556.397814
557.760163
558.307500
558.461949
560.033768
561.218194
561.598600
561.593393
563.017743
564.052673
564.278717
564.123474
565.445740
566.366465
545.555783
547.084806
548.672111
549.761338
550.652284
552.267651
553.677105
554.528696
555.185769
556.584128
557.803373
558.490632
558.993337
560.214890
561.256104
561.772503
562.112332
563.180674
564.071200
564.437320
564.632270
565.570449
566.284200
545.997157
547.283461
548.765020
549.918830
550.952217
552.421788
553.758532
554.683512
555.485099
556.733308
557.873378
558.626409
559.266413
560.342950
561.309416
561.893966
562.372308
563.293655
564.110431
564.549892
564.885844
565.654166
566.248084
545.341453
546.930431
548.567916
549.683067
550.581353
552.190371
553.594699
554.449331
555.110206
556.484432
557.683012
558.362844
558.863620
560.067462
561.094894
561.609698
561.951848
562.999963
563.879583
564.255664
564.464576
565.366185
566.049988
544.361598
546.567173
548.447059
549.444092
549.981588
551.932877
553.465496
554.170301
554.474545
556.177522
557.501101
558.036432
558.190667
559.723750
560.878789
561.253551
561.254017
562.630400
563.638159
563.878536
563.755575
564.998375
565.862642
545.914892
547.485443
549.092472
550.170531
551.025142
552.581940
553.935189
554.746446
555.369997
556.708202
557.875934
558.532150
559.012970
560.195908
561.204994
561.705468
562.033658
563.063082
563.923983
564.284718
564.478642
565.361685
566.032457
547.173471
548.417607
549.833339
550.912352
551.859417
553.217720
554.447668
555.287184
556.017808
557.191855
558.269464
558.978807
559.583684
560.616485
561.544621
562.103059
562.557150
563.438065
564.215224
564.626417
564.935628
565.660183
566.221754
547.395955
548.844456
550.317079
551.291294
552.058004
553.486464
554.724192
555.452639
556.015673
557.295365
558.418590
559.049883
559.513246
560.661714
561.641187
562.125523
562.440219
563.437297
564.261720
564.591752
564.757073
565.609943
566.259547
547.316909
549.260135
550.867033
551.662546
552.040325
553.731145
555.039748
555.593614
555.790499
557.374518
558.607282
559.098034
559.225930
560.684664
561.778748
562.126973
562.108108
563.415717
564.350193
564.535745
564.359928
565.533198
566.344846
549.622791
550.868782
552.111928
552.926360
553.570267
554.834790
555.940052
556.610159
557.140407
558.334295
559.389414
560.012639
560.481771
561.574638
562.508445
562.999151
563.326069
564.266318
565.035266
565.352610
565.503038
566.267924
566.838150
551.745380
552.471703
553.371820
554.163768
554.928351
555.920543
556.864781
557.626107
558.347536
559.306085
560.221257
560.947020
561.614423
562.489271
563.297933
563.900246
564.429309
565.150431
565.789166
566.206452
566.534595
567.030565
567.386803
552.874059
553.378337
554.105362
554.860884
555.643243
556.526429
557.398282
558.191712
558.973995
559.847447
560.703440
561.468436
562.201718
562.999772
563.756818
564.403204
565.000135
565.643880
566.227927
566.681830
567.062283
567.451599
567.709805
557.438530
557.990418
558.767635
559.565441
560.396619
561.369426
562.325370
563.178301
564.008484
564.958171
565.878103
566.679248
567.433458
568.274689
569.063420
569.721835
570.332474
571.037005
571.683661
572.179514
572.587418
573.022624
573.310514
555.963903
556.821161
557.798811
558.597576
559.345195
560.474317
561.521638
562.308933
563.016869
564.106018
565.112162
565.849373
566.483563
567.450191
568.308883
568.888452
569.369783
570.213834
570.951177
571.394025
571.703303
572.301627
572.723293
552.901596
554.651006
556.083680
556.794390
557.138430
558.793496
560.086301
560.670454
560.906353
562.497504
563.743322
564.285730
564.464796
565.896040
566.959849
567.311223
567.304970
568.654947
569.640968
569.907907
569.798789
570.926138
571.684364
548.639771
552.220231
554.260566
554.724800
553.871562
556.850524
558.547837
558.781264
557.743234
560.643079
562.282163
562.483466
561.442302
564.105270
565.522166
565.491174
564.180743
566.856426
568.249608
568.196049
566.904960
569.314494
570.563735
549.782342
551.746611
553.399258
554.235495
554.657593
556.457312
557.860982
558.468329
558.698019
560.361054
561.657228
562.178148
562.322217
563.811699
564.922603
565.255140
565.220419
566.641969
567.695019
567.969278
567.863975
569.095726
569.947267
549.530502
551.004627
552.511278
553.516498
554.321002
555.826139
557.137161
557.917126
558.517344
559.837992
560.989919
561.631817
562.101920
563.275517
564.275960
564.765910
565.095121
566.173847
567.091422
567.496825
567.720938
568.626461
569.308967
547.292040
549.404050
551.198139
552.137143
552.636075
554.538246
556.031106
556.708713
556.992427
558.656790
559.941025
560.439465
560.566653
562.091964
563.242760
563.603621
563.592844
565.029387
566.095237
566.371194
566.265199
567.543150
568.428366
543.601610
547.549648
549.885285
550.543072
549.811924
553.013593
554.889439
555.254125
554.335819
557.228084
558.854994
559.015002
557.925671
560.677455
562.173881
562.189271
560.925112
563.625107
565.047593
564.990812
563.672696
566.207360
567.538321
545.661259
547.793664
549.620477
550.597415
551.136463
553.080398
554.611586
555.320704
555.629931
557.316676
558.618455
559.129478
559.267641
560.806401
561.969955
562.340303
562.335599
563.775363
564.841076
565.114283
565.008673
566.297441
567.192400
546.240205
547.763241
549.342873
550.427555
551.313444
552.906651
554.296856
555.138696
555.787295
557.154612
558.342250
559.006776
559.495476
560.698737
561.727153
562.236607
562.577861
563.662366
564.576900
564.969872
565.187319
566.124739
566.834898
544.767266
546.832200
548.616585
549.580325
550.123072
552.069690
553.599627
554.295118
554.586231
556.328479
557.681676
558.229036
558.388058
559.933012
561.092698
561.454487
561.437136
562.866761
563.910930
564.147766
564.001797
565.320729
566.238122
541.792298
545.575867
547.841327
548.490572
547.783630
550.995202
552.876239
553.215007
552.225493
555.260154
556.985016
557.206561
556.149132
558.916635
560.409656
560.411302
559.119777
561.810436
563.197444
563.069377
561.639519
564.269492
565.648999
544.159354
546.236112
548.034236
549.008424
549.558457
551.511488
553.047743
553.750080
554.048496
555.797286
557.158253
557.713997
557.878389
559.422414
560.577817
560.934509
560.909612
562.326194
563.356742
563.582426
563.427730
564.738123
565.650120
545.005246
546.562883
548.176380
549.283600
550.183472
551.790174
553.193830
554.050721
554.715459
556.092799
557.294075
557.975868
558.476800
559.676778
560.695976
561.198061
561.528782
562.583807
563.468175
563.839481
564.041727
564.959537
565.656865
543.752040
545.974961
547.870071
548.883434
549.439585
551.406015
552.959116
553.694643
554.035322
555.724394
557.039251
557.575538
557.735184
559.264548
560.413236
560.781089
560.776472
562.158523
563.172318
563.416280
563.297725
564.547536
565.417750
540.969751
545.122608
547.568454
548.272082
547.550208
550.786287
552.690159
553.093065
552.237695
555.097978
556.726422
556.913704
555.854273
558.585530
560.063289
560.089219
558.865917
561.453535
562.798220
562.708954
561.400094
563.858699
565.150512
544.296419
546.503039
548.370493
549.349642
549.865222
551.781494
553.286807
553.983689
554.291359
555.944861
557.229273
557.743779
557.885590
559.394909
560.527485
560.884250
560.868181
562.228879
563.220058
563.445825
563.310827
564.541012
565.397893
546.120809
547.642716
549.197887
550.238729
551.062023
552.558732
553.861359
554.644932
555.251904
556.551159
557.687946
558.330984
558.805376
559.960161
560.943473
561.428785
561.745426
562.749561
563.582750
563.919498
564.093680
564.963685
565.626911
545.901735
547.914317
549.614483
550.495446
550.953440
552.705010
554.073094
554.679201
554.924762
556.526115
557.778164
558.289921
558.444375
559.896804
560.989504
561.338728
561.328388
562.634506
563.570029
563.750978
563.575010
564.782984
565.623646
544.264844
547.928485
550.024770
550.549819
549.787466
552.634334
554.262097
554.499808
553.535188
556.286970
557.845810
558.037037
557.046908
559.621247
561.011780
561.033634
559.857533
562.305301
563.535666
563.364470
561.968575
564.383922
565.633209
548.204339
549.981729
551.432004
552.154320
552.499357
554.072710
555.299554
555.852929
556.077334
557.583299
558.763380
559.276897
559.451288
560.837903
561.879799
562.244352
562.259657
563.497471
564.370959
564.546571
564.367403
565.473553
566.223185
551.002425
551.857328
552.819909
553.590756
554.294696
555.351469
556.329088
557.061563
557.722011
558.746959
559.697006
560.395790
561.003529
561.938044
562.773126
563.339633
563.801143
564.579653
565.241101
565.616126
565.873180
566.442968
566.851456
552.321954
552.859213
553.604825
554.355184
555.124118
556.021583
556.903226
557.690624
558.461488
559.351183
560.218036
560.977427
561.698631
562.509285
563.271986
563.907033
564.486713
565.139778
565.726291
566.165651
566.528444
566.934498
567.208070
556.924557
557.532527
558.338643
559.126335
559.928975
560.927580
561.893659
562.725075
563.519230
564.490614
565.417919
566.195601
566.912136
567.770414
568.562190
569.194371
569.768933
570.502879
571.169196
571.655585
572.040266
572.507969
572.819245
555.072529
556.204638
557.290089
558.032585
558.610751
559.908689
561.019038
561.729899
562.256498
563.512832
564.581824
565.244782
565.702929
566.823226
567.733214
568.227226
568.522927
569.545765
570.362255
570.748415
570.900463
571.673923
572.188769
550.077419
553.463217
555.342665
555.754079
554.895337
557.756555
559.371481
559.612827
558.613199
561.426824
563.004677
563.224931
562.226535
564.810244
566.168643
566.155208
564.887341
567.491383
568.835944
568.805943
567.551626
569.862464
571.026091
535.798892
549.603003
553.131339
552.415594
542.725906
554.547882
557.467064
556.438760
546.404021
558.290317
561.187240
560.204114
550.615434
561.799352
564.368681
563.026297
552.559917
564.381981
567.079483
565.877858
556.130043
567.059497
569.703199
546.860997
550.508784
552.629563
553.155129
552.348782
555.379596
557.119230
557.373472
556.346181
559.259291
560.904188
561.095083
560.039885
562.704058
564.117680
564.068436
562.743704
565.441288
566.863352
566.826878
565.551851
567.993303
569.269060
548.126822
550.163786
551.886619
552.773882
553.233702
555.083172
556.530049
557.171324
557.427437
559.090795
560.382116
560.893000
561.024813
562.515353
563.624042
563.949569
563.912152
565.337664
566.399550
566.678463
566.576468
567.833766
568.703721
544.208609
548.121823
550.415220
551.034889
550.269979
553.437549
555.284089
555.627051
554.694559
557.580120
559.209573
559.379964
558.294627
561.013655
562.471038
562.455678
561.170535
563.855909
565.270260
565.210511
563.889858
566.415206
567.738806
529.835884
544.778764
548.720268
548.168555
538.356013
550.644602
553.796775
552.954531
543.312848
554.937433
557.792205
556.752384
546.964968
558.397335
561.069549
559.794453
549.499335
561.201824
563.882220
562.608528
552.539580
563.877125
566.653520
542.585745
546.518924
548.843556
549.499073
548.772123
551.980426
553.864357
554.237874
553.330308
556.239456
557.887871
558.071998
556.998621
559.733253
561.205520
561.201391
559.922994
562.610113
564.021424
563.955024
562.631028
565.168646
566.503352
544.846011
546.934449
548.728530
549.690456
550.225103
552.162989
553.687885
554.387887
554.688241
556.403557
557.734579
558.269494
558.419078
559.946579
561.089146
561.438754
561.415747
562.842549
563.893094
564.146070
564.019317
565.321826
566.227088
541.823222
545.599507
547.855778
548.497885
547.783958
550.981315
552.849894
553.181713
552.187348
555.209712
556.923170
557.137114
556.072802
558.826346
560.305007
560.295324
558.997598
561.689253
563.082263
562.962982
561.540634
564.168670
565.545407
528.724192
542.926283
546.706725
546.146529
536.422290
548.648462
551.772397
550.815614
540.624581
552.852333
555.869664
554.881282
545.069090
556.576995
559.267098
557.976984
547.582609
559.359675
562.011489
560.599145
549.976456
561.854169
564.750839
541.190583
544.984598
547.260407
547.916971
547.212329
550.416682
552.291008
552.628675
551.640129
554.665264
556.382271
556.601023
555.540782
558.295676
559.774284
559.763936
558.462374
561.142114
562.522154
562.392437
560.962184
563.581401
564.952588
543.540065
545.687978
547.533360
548.527246
549.079348
551.033254
552.571693
553.286990
553.604343
555.318615
556.652521
557.196047
557.354640
558.884075
560.027431
560.381069
560.359327
561.754580
562.774399
563.007683
562.869985
564.149258
565.040086
540.456458
544.600341
547.042832
547.751524
547.039303
550.283112
552.193998
552.603882
551.756263
554.625598
556.262643
556.456460
555.400898
558.133152
559.608730
559.629585
558.402275
560.994750
562.344111
562.255455
560.947200
563.416934
564.717853
526.310623
542.146120
546.327051
545.841525
535.969323
548.375879
551.575305
550.812075
541.467237
552.812746
555.614678
554.582742
544.846136
556.242707
558.921172
557.723579
547.790482
559.075345
561.633680
560.353172
550.506405
561.552616
564.256115
540.975286
545.103365
547.518694
548.194432
547.444352
550.638963
552.505232
552.881683
552.006396
554.840334
556.447375
556.621539
555.551096
558.262955
559.722927
559.734902
558.498468
561.066341
562.389840
562.281419
560.956651
563.404918
564.691560
544.602939
546.718026
548.508102
549.442713
549.932921
551.770054
553.211117
553.867510
554.147825
555.773889
557.039865
557.551222
557.697065
559.172700
560.278892
560.624720
560.604452
561.931632
562.889122
563.086250
562.926910
564.147695
564.999476
542.846168
546.590297
548.779890
549.375943
548.672787
551.595089
553.290372
553.572600
552.639587
555.423138
557.005182
557.203162
556.215312
558.803917
560.204639
560.222064
559.040482
561.502736
562.749363
562.583493
561.195574
563.641495
564.918080
531.036729
545.192727
548.832641
548.261359
539.145946
550.360353
553.155055
552.216066
542.780003
554.009644
556.756759
555.818574
546.651662
557.398109
559.915757
558.764902
549.240275
560.020510
562.394133
560.995008
550.907137
562.059201
564.741214
545.256947
548.712431
550.624357
551.068619
550.276098
552.995186
554.537079
554.779397
553.849923
556.516156
558.015787
558.229012
557.286158
559.786248
561.125391
561.171895
560.041348
562.412333
563.585563
563.427104
562.059456
564.377469
565.544276
550.039934
551.174222
552.244428
552.960073
553.502440
554.722730
555.768338
556.439026
556.938565
558.129869
559.147494
559.784277
560.233073
561.323718
562.218023
562.715055
563.010211
563.945691
564.665732
564.967639
565.054790
565.801847
566.306057
551.747304
552.339136
553.110003
553.847104
554.587548
555.512511
556.410806
557.186954
557.933201
558.852256
559.734831
560.480887
561.175130
562.010587
562.784350
563.401580
563.950443
564.626697
565.223202
565.643854
565.976849
566.413901
566.711058
556.697297
557.251316
558.031946
558.832545
559.662922
560.629501
561.575899
562.417673
563.234816
564.168453
565.070529
565.853236
566.588479
567.409761
568.178468
568.819391
569.418656
570.120513
570.770738
571.272240
571.684371
572.120698
572.408280
555.228132
556.088254
557.070809
557.874433
558.622591
559.744563
560.781549
561.557891
562.253257
563.325355
564.312385
565.030305
565.644637
566.589508
567.425386
567.984273
568.452177
569.295050
570.039122
570.490724
570.806193
571.405349
571.825983
552.176157
553.929274
555.368760
556.087458
556.433977
558.079398
559.360756
559.934831
560.159892
561.732442
562.957455
563.479821
563.638157
565.044788
566.081008
566.405843
566.381596
567.733039
568.731097
569.011768
568.912149
570.039118
570.794717
547.929318
551.512875
553.559600
554.032885
553.184101
556.150046
557.833972
558.058623
557.012811
559.893835
561.512662
561.695387
560.634121
563.270190
564.655191
564.592055
563.258490
565.937078
567.344598
567.307208
566.027773
568.434851
569.679831
549.092882
551.055967
552.708528
553.546585
553.967674
555.755790
557.147230
557.746512
557.969469
559.620002
560.903111
561.411635
561.538975
563.001413
564.078918
564.378775
564.320859
565.738498
566.798215
567.082120
566.983696
568.213914
569.062467
548.867873
550.333703
551.830105
552.826744
553.622831
555.116689
556.417582
557.191092
557.787220
559.103330
560.252700
560.892842
561.353205
562.498905
563.463062
563.919154
564.223702
565.290248
566.204211
566.609906
566.834631
567.738868
568.419923
546.660211
548.755006
550.527861
551.448566
551.932666
553.822449
555.306349
555.979331
556.262295
557.929009
559.221232
559.731029
559.858593
561.351947
562.460289
562.784109
562.746195
564.163677
565.217321
565.485571
565.374825
566.651280
567.536126
542.994453
546.918006
549.224937
549.858534
549.108618
552.296332
554.162980
554.523698
553.606418
556.504161
558.144828
558.325245
557.245453
559.960180
561.409426
561.386211
560.094296
562.771753
564.177645
564.108944
562.782944
565.316101
566.647200
545.054366
547.165620
548.965778
549.919336
550.439404
552.367578
553.887466
554.590916
554.899454
556.589344
557.900582
558.425061
558.566138
560.075834
561.200206
561.536606
561.506418
562.926193
563.977341
564.240433
564.128229
565.414310
566.308324
545.630084
547.135800
548.693505
549.759291
550.628610
552.203674
553.578923
554.412171
555.056788
556.420967
557.608818
558.275731
558.759744
559.940783
560.939598
561.421897
561.742208
562.811958
563.717345
564.105336
564.319556
565.253264
565.960817
544.159139
546.207198
547.973042
548.923619
549.454130
551.378770
552.888783
553.572809
553.857302
555.588697
556.932623
557.473631
557.623280
559.149155
560.285440
560.625401
560.591312
562.011507
563.052566
563.290440
563.145471
564.459286
565.372035
541.183200
544.948570
547.197359
547.838266
547.123710
550.308969
552.165431
552.490361
551.492897
554.510465
556.219935
556.430745
555.362498
558.112282
559.585259
559.568424
558.262954
560.947591
562.334926
562.211553
560.785894
563.409146
564.782573
543.526978
545.590292
547.374949
548.340758
548.880780
550.809932
552.321550
553.006712
553.292965
555.025992
556.372916
556.918122
557.071950
558.600905
559.739429
560.080405
560.043451
561.453623
562.482330
562.709244
562.555593
563.861729
564.769971
544.344855
545.892721
547.495386
548.594113
549.482469
551.066675
552.445424
553.282191
553.932089
555.296899
556.488529
557.162967
557.655388
558.842486
559.846906
560.334697
560.653465
561.699612
562.577160
562.943024
563.141336
564.057400
564.754336
543.068506
545.282242
547.167637
548.173666
548.719342
550.662343
552.188907
552.902203
553.227130
554.907227
556.217338
556.750587
556.904366
558.421710
559.556521
559.910187
559.892655
561.262908
562.264426
562.495629
562.367502
563.618154
564.491606
540.266007
544.408028
546.843123
547.539838
546.809521
550.021389
551.899085
552.280713
551.410882
554.265639
555.893034
556.080771
555.018382
557.737572
559.201181
559.212554
557.975354
560.549300
561.878253
561.771214
560.448292
562.910214
564.207793
543.566488
545.761888
547.615513
548.582959
549.087036
550.985442
552.473276
553.156732
553.455595
555.105225
556.388670
556.903146
557.042013
558.541171
559.660622
560.003650
559.973975
561.320921
562.296931
562.506663
562.359946
563.590841
564.451459
545.367452
546.875624
548.411340
549.433303
550.241504
551.728345
553.025910
553.807663
554.413588
555.710125
556.844273
557.485283
557.955676
559.101367
560.072908
560.545645
560.849496
561.840901
562.661197
562.985219
563.150358
564.019096
564.683956
545.132360
547.126309
548.799705
549.653873
550.092796
551.842638
553.218587
553.835174
554.088077
555.686982
556.934125
557.442144
557.592008
559.035186
560.116582
560.453893
560.431188
561.725684
562.650810
562.821528
562.638008
563.844324
564.685879
543.481970
547.123009
549.187901
549.681340
548.897037
551.748702
553.393087
553.649627
552.698722
555.447504
556.999907
557.186835
556.192554
558.757339
560.136932
560.147740
558.960252
561.397471
562.619159
562.439245
561.036523
563.450624
564.700783
547.397967
549.156938
550.580338
551.275879
551.603714
553.180226
554.421377
554.991522
555.227886
556.733763
557.909663
558.419550
558.589988
559.969073
561.001998
561.357297
561.363149
562.592164
563.458176
563.626725
563.442166
564.546741
565.296628
550.174997
551.016715
551.959160
552.710013
553.401387
554.458713
555.445609
556.189852
556.859006
557.885767
558.834133
559.530511
560.134995
561.064048
561.892290
562.451350
562.905143
563.676402
564.331521
564.700876
564.953689
565.521651
565.929814
551.482959
552.010027
552.739655
553.474091
554.232898
555.129525
556.017276
556.813216
557.590798
558.482956
559.349444
560.107282
560.825871
561.632247
562.389357
563.018063
563.591086
564.237759
564.818546
565.252947
565.612059
566.016190
566.289135
556.427387
556.953069
557.721409
558.533481
559.380824
560.329735
561.262532
562.109008
562.935804
563.845279
564.727962
565.510142
566.251740
567.050493
567.803231
568.447757
569.058204
569.741825
570.381431
570.891537
571.317430
571.735231
572.006646
555.142019
555.884885
556.818654
557.658254
558.478629
559.527606
560.524602
561.331890
562.092315
563.083735
564.022913
564.762714
565.434463
566.304842
567.100761
567.689628
568.223849
568.993416
569.700743
570.185187
570.565553
571.090080
571.458323
552.741582
553.994688
555.257686
556.104363
556.788446
558.094406
559.238146
559.941412
560.500096
561.721798
562.796388
563.428050
563.894506
564.974794
565.881246
566.335394
566.646231
567.655479
568.517769
568.921479
569.136801
569.927502
570.506271
550.079803
552.016944
553.625759
554.434193
554.833013
556.546870
557.877443
558.449262
558.660587
560.266699
561.513431
562.005950
562.122824
563.562198
564.616244
564.903679
564.835635
566.240824
567.290800
567.577230
567.478879
568.670405
569.486356
549.754398
551.185623
552.640958
553.606956
554.374405
555.808080
557.052965
557.788241
558.357814
559.647440
560.776071
561.404186
561.853674
562.977301
563.917037
564.352682
564.641314
565.702246
566.616282
567.027905
567.254474
568.133970
568.794022
549.122430
550.328286
551.700518
552.748005
553.676358
555.022611
556.245798
557.082303
557.811883
558.985272
560.060502
560.763393
561.353252
562.356370
563.244649
563.762903
564.200360
565.120362
565.957511
566.423104
566.773939
567.530480
568.109784
547.466646
548.961568
550.490644
551.513792
552.333546
553.861874
555.195393
555.995030
556.611154
557.939592
559.098748
559.747695
560.214916
561.359369
562.321073
562.775607
563.078750
564.138220
565.041188
565.431819
565.645865
566.568307
567.265525
545.493023
547.579117
549.352707
550.280294
550.774886
552.683857
554.185866
554.872251
555.164749
556.849191
558.158512
558.686610
558.831926
560.314899
561.413537
561.731616
561.689270
563.099282
564.141460
564.393043
564.266171
565.559897
566.458182
545.881611
547.387898
548.938443
549.989924
550.842593
552.406848
553.775136
554.605407
555.247791
556.598944
557.776757
558.440704
558.922392
560.084408
561.063857
561.532844
561.845349
562.908412
563.810487
564.198282
564.412831
565.343399
566.048249
545.938120
547.168726
548.587250
549.694067
550.690142
552.111583
553.406384
554.304006
555.085122
556.303742
557.415236
558.145238
558.761186
559.801239
560.727252
561.275615
561.732394
562.658316
563.490858
563.946331
564.294963
565.073487
565.673292
544.932902
546.410007
547.948013
549.011668
549.884990
551.440860
552.798398
553.623645
554.266712
555.624896
556.806894
557.468451
557.948033
559.132606
560.133840
560.615397
560.933232
562.001088
562.904602
563.291743
563.505468
564.435712
565.140730
543.537750
545.569661
547.329524
548.290006
548.836864
550.732439
552.221813
552.905767
553.203738
554.906558
556.228180
556.754729
556.893628
558.424219
559.564041
559.904749
559.869962
561.287453
562.329419
562.576691
562.446560
563.739780
564.639139
544.308029
545.797793
547.353247
548.432433
549.314755
550.870442
552.222632
553.041838
553.681547
555.041249
556.227886
556.895002
557.379899
558.569125
559.574158
560.057704
560.373017
561.431515
562.322485
562.697401
562.901392
563.825201
564.527045
544.680331
545.941395
547.399009
548.539773
549.555501
550.973911
552.255098
553.138499
553.911664
555.134009
556.255101
556.996170
557.622673
558.672372
559.607304
560.162382
560.616916
561.521812
562.325952
562.754994
563.083306
563.848837
564.442285
543.981241
545.545249
547.161185
548.267498
549.153368
550.705568
552.047618
552.852714
553.479900
554.838966
556.031974
556.711876
557.208508
558.384992
559.379861
559.864441
560.180380
561.205278
562.058405
562.403218
562.585933
563.497239
564.192811
542.971857
545.143373
546.998539
547.991850
548.531439
550.413392
551.878672
552.532297
552.801507
554.499804
555.828043
556.373976
556.535802
558.035867
559.154828
559.497476
559.468805
560.818172
561.790452
561.983015
561.812884
563.082176
563.969106
544.462930
546.004486
547.581275
548.640060
549.478686
550.991370
552.302297
553.082429
553.686066
555.019127
556.188758
556.850698
557.332088
558.491383
559.470663
559.942428
560.243333
561.245295
562.073125
562.394880
562.557274
563.450321
564.134730
545.671822
546.882922
548.255126
549.294020
550.210074
551.548951
552.769595
553.607165
554.337517
555.505294
556.577808
557.285685
557.885946
558.899497
559.802770
560.336400
560.766212
561.621724
562.371183
562.753691
563.042060
563.767147
564.334503
545.871321
547.271338
548.680021
549.590326
550.309774
551.744322
553.007345
553.766122
554.352410
555.620739
556.729890
557.354938
557.813124
558.940866
559.896086
560.357905
560.651051
561.624400
562.424932
562.731519
562.879581
563.731344
564.384231
545.781316
547.657678
549.184670
549.898180
550.209569
551.933304
553.293664
553.902511
554.146455
555.707807
556.918418
557.401723
557.528642
558.962189
560.031141
560.358917
560.322008
561.606807
562.519577
562.683724
562.490329
563.664926
564.480213
548.023712
549.222089
550.401147
551.151073
551.750607
553.031704
554.176431
554.890220
555.453224
556.640082
557.681899
558.298277
558.762710
559.838414
560.753052
561.226572
561.537342
562.459517
563.211160
563.512244
563.650348
564.413658
564.985257
550.092455
550.788525
551.644066
552.391620
553.127875
554.124413
555.091450
555.880299
556.621947
557.582069
558.492114
559.213293
559.875491
560.739290
561.534367
562.122895
562.638156
563.345015
563.970258
564.375478
564.694805
565.187637
565.543485
551.193478
551.675980
552.369328
553.091299
553.852330
554.734849
555.620480
556.432425
557.228959
558.106636
558.961287
559.723387
560.452165
561.242088
561.988502
562.623172
563.207908
563.839346
564.411848
564.855715
565.228848
565.614549
565.871597
555.958985
556.526466
557.324515
558.140467
558.979078
559.941558
560.879227
561.712044
562.518484
563.435046
564.317976
565.082877
565.802436
566.609400
567.364487
567.993366
568.583600
569.281171
569.930484
570.432890
570.845518
571.279313
571.564569
554.463422
555.351805
556.365755
557.197209
557.963561
559.075687
560.099565
560.868254
561.556613
562.605785
563.567953
564.264860
564.862049
565.792077
566.613096
567.158087
567.615365
568.456248
569.202714
569.659364
569.979140
570.572711
570.988477
551.340077
553.165772
554.668362
555.443320
555.839466
557.449902
558.705015
559.276564
559.511113
561.041150
562.227558
562.722565
562.860968
564.252919
565.271961
565.578383
565.537415
566.893991
567.901903
568.197683
568.115528
569.224822
569.968350
546.970821
550.719474
552.867143
553.431555
552.708003
555.565512
557.200276
557.433020
556.444727
559.233856
560.796366
560.946157
559.859750
562.484708
563.851911
563.764087
562.397042
565.097355
566.523482
566.514512
565.286115
567.642064
568.863539
548.294985
550.323209
552.029256
552.915088
553.379777
555.129564
556.492924
557.088927
557.322054
558.934441
560.185503
560.672919
560.783772
562.231098
563.290501
563.570385
563.493881
564.913954
565.979828
566.274485
566.190273
567.403604
568.241440
548.190542
549.663644
551.167548
552.172242
552.972634
554.450270
555.734790
556.498659
557.088820
558.393009
559.532832
560.168645
560.624632
561.751177
562.693733
563.130911
563.420597
564.479070
565.386403
565.785263
566.004044
566.907928
567.589528
546.085279
548.141012
549.883516
550.783747
551.250677
553.129270
554.600265
555.258316
555.526192
557.199736
558.502352
559.029592
559.176664
560.634777
561.710612
562.012372
561.959212
563.362325
564.398327
564.640964
564.500132
565.797449
566.696352
542.529345
546.349242
548.595005
549.189856
548.405117
551.588451
553.443237
553.781957
552.829109
555.759211
557.426730
557.648108
556.639780
559.272247
560.672485
560.624022
559.317533
561.977484
563.359128
563.244899
561.837058
564.442171
565.805260
544.518535
546.579501
548.336713
549.259784
549.755751
551.668122
553.173001
553.861854
554.156674
555.853096
557.174601
557.717037
557.879010
559.357056
560.453435
560.772170
560.730442
562.138407
563.174953
563.416036
563.276481
564.582642
565.489370
545.059169
546.537037
548.068437
549.119036
549.978189
551.527161
552.882150
553.708421
554.352688
555.700942
556.875588
557.536716
558.017326
559.187842
560.175604
560.649625
560.964742
562.030223
562.933992
563.323806
563.540113
564.468866
565.172085
543.599771
545.615795
547.362948
548.320922
548.874121
550.743217
552.219428
552.909788
553.224579
554.898351
556.196015
556.707421
556.834658
558.364481
559.503140
559.843718
559.812212
561.234230
562.286228
562.552493
562.445061
563.722723
564.610971
540.674977
544.376312
546.604922
547.282562
546.672784
549.719577
551.516389
551.868500
550.987688
553.852018
555.476679
555.637220
554.517724
557.298575
558.786448
558.776833
557.481243
560.167638
561.574259
561.508718
560.196674
562.709749
564.032592
542.978621
545.007274
546.772683
547.748022
548.310636
550.173513
551.635902
552.311898
552.617609
554.293782
555.599073
556.118389
556.252485
557.788383
558.932129
559.275807
559.242227
560.654230
561.692746
561.945179
561.826883
563.099450
563.985946
543.809716
545.318446
546.891784
547.983756
548.868538
550.396429
551.715149
552.505336
553.125545
554.484243
555.677868
556.355984
556.850342
558.034041
559.034232
559.518771
559.835140
560.876289
561.746705
562.104043
562.295148
563.215889
563.917133
542.627495
544.750562
546.581100
547.582047
548.143887
549.992342
551.421018
552.037360
552.272318
554.008123
555.369956
555.940089
556.121067
557.621057
558.740400
559.084912
559.060898
560.416692
561.390026
561.571670
561.382322
562.686791
563.595950
539.998468
543.925737
546.267527
546.976074
546.350697
549.367642
551.100128
551.326194
550.232122
553.279842
555.017182
555.273671
554.282575
556.946807
558.380003
558.377083
557.131468
559.683123
560.967339
560.762613
559.258481
561.891333
563.266877
543.099683
545.195870
546.979409
547.923074
548.431099
550.246078
551.652632
552.250356
552.465021
554.177127
555.517428
556.070247
556.236083
557.717980
558.820547
559.150871
559.109923
560.441052
561.387966
561.544751
561.333619
562.620236
563.519249
544.785195
546.232353
547.699756
548.661174
549.422313
550.893716
552.178228
552.938931
553.524983
554.834069
555.982411
556.629341
557.099017
558.243474
559.209343
559.670665
559.961120
560.948064
561.759459
562.065553
562.213387
563.095234
563.772752
544.529196
546.442723
548.019103
548.755797
549.072405
550.895666
552.333991
552.982693
553.252334
554.842698
556.075952
556.559924
556.678144
558.140032
559.227496
559.549733
559.500965
560.812289
561.750161
561.925321
561.744798
562.949159
563.791436
542.930501
546.427040
548.356180
548.657912
547.568962
550.686201
552.476861
552.806950
551.909690
554.623976
556.141916
556.275940
555.190729
557.826691
559.228739
559.215101
557.961662
560.461368
561.717658
561.557376
560.175980
562.573358
563.817041
546.727125
548.413551
549.746675
550.328008
550.538181
552.202415
553.524512
554.144932
554.409868
555.904537
557.058396
557.536251
557.669759
559.067015
560.107255
560.449038
560.430987
561.680449
562.565008
562.745732
562.569911
563.669409
564.416088
549.434949
550.241932
551.133606
551.826388
552.473063
553.552066
554.573140
555.343684
556.027146
557.051362
557.988563
558.668864
559.258010
560.187165
561.014205
561.565503
562.010029
562.785317
563.446943
563.821173
564.076742
564.643409
565.050432
550.715315
551.221698
551.918832
552.618380
553.353652
554.254418
555.157842
555.968615
556.754655
557.646433
558.506516
559.254900
559.964640
560.767050
561.520334
562.143132
562.710473
563.356451
563.938797
564.374692
564.734433
565.137969
565.410386
555.460047
556.089603
556.922607
557.733670
558.548239
559.537097
560.486186
561.300139
562.073416
563.011620
563.902109
564.645188
565.330868
566.161339
566.927165
567.536359
568.093208
568.818194
569.481652
569.968561
570.353565
570.816320
571.123439
553.559262
554.743298
555.880329
556.668482
557.279948
558.553181
559.637893
560.334607
560.850010
562.059715
563.080948
563.703381
564.127591
565.219470
566.101666
566.569247
566.843263
567.862077
568.681839
569.076286
569.237336
569.998379
570.504046
548.383810
551.947972
553.944350
554.461141
553.734838
556.481427
558.039351
558.281552
557.330147
560.032217
561.531368
561.698273
560.657594
563.215986
564.543582
564.493781
563.183044
565.805466
567.169458
567.170150
565.968433
568.224949
569.362237
533.434936
547.989455
551.749770
551.249751
542.234331
553.403744
556.183343
555.200695
545.572170
556.986636
559.742975
558.690940
549.026078
560.215736
562.754919
561.355492
550.726711
562.686562
565.430740
564.304652
554.854262
565.484586
568.061316
545.239482
549.051668
551.271693
551.887197
551.203021
554.113252
555.791892
556.045979
555.068874
557.878776
559.456748
559.606068
558.516247
561.154435
562.535118
562.446927
561.076643
563.787766
565.222158
565.208530
563.979963
566.368334
567.619772
546.780517
548.827560
550.557463
551.453996
551.921292
553.735049
555.150631
555.774653
556.021164
557.659728
558.931699
559.433765
559.558955
561.010863
562.079267
562.370019
562.304039
563.714655
564.763747
565.029366
564.914874
566.171542
567.041899
543.084825
546.890995
549.117616
549.693383
548.887966
552.039007
553.862349
554.175266
553.201165
556.111711
557.762440
557.970568
556.951668
559.573804
560.965168
560.909407
559.596989
562.254696
563.636040
563.523212
562.114866
564.709656
566.064258
529.183877
543.656265
547.448640
546.812281
536.875753
549.211510
552.346569
551.449205
541.612086
553.425656
556.347959
555.419770
546.060550
557.044322
559.591627
558.268371
547.953789
559.616270
562.248354
560.855871
550.327678
562.105196
564.974673
541.525288
545.331596
547.567569
548.161536
547.381481
550.564475
552.420676
552.764094
551.817823
554.752973
556.425097
556.650588
555.647968
558.292797
559.706728
559.669600
558.370649
561.034841
562.418930
562.306489
560.900319
563.505896
564.869164
543.682925
545.713064
547.454262
548.384795
548.901235
550.784387
552.269358
552.955833
553.259417
554.943804
556.254176
556.783076
556.930315
558.436928
559.557471
559.890374
559.856744
561.274697
562.322557
562.579876
562.458659
563.749850
564.646002
540.694925
544.389691
546.604866
547.265769
546.641389
549.681413
551.475963
551.827891
550.947438
553.809387
555.433269
555.595574
554.477958
557.254652
558.738465
558.727614
557.434219
560.125681
561.540212
561.483651
560.178184
562.691789
564.013301
527.861058
541.766010
545.490465
545.048818
536.008923
547.481871
550.442064
549.592828
540.174425
551.566355
554.369336
553.272375
543.215257
554.934715
557.667466
556.391526
546.037425
557.792017
560.482897
559.230979
549.268404
560.492719
563.243235
540.073423
543.781965
546.016801
546.696996
546.083100
549.111518
550.885618
551.216899
550.322832
553.188679
554.822796
554.994971
553.885279
556.668632
558.157789
558.150499
556.855819
559.536460
560.936856
560.865836
559.549047
562.059045
563.379943
542.426625
544.494430
546.283618
547.265062
547.819558
549.660140
551.088752
551.720419
551.982101
553.688497
555.027704
555.578916
555.741968
557.263763
558.398114
558.744593
558.718153
560.105465
561.115780
561.336613
561.185212
562.475147
563.373487
539.584600
543.493491
545.824687
546.535717
545.916702
548.926392
550.648490
550.866985
549.771444
552.825765
554.572621
554.837231
553.853284
556.528185
557.970713
557.974469
556.736484
559.304070
560.606139
560.416937
558.924715
561.566774
562.947207
526.360864
541.192121
545.140713
544.742364
535.659812
547.116021
549.976156
548.832578
538.276682
550.774203
553.869382
552.994143
543.618264
554.679257
557.275476
556.051099
546.115210
557.349706
559.823384
558.286855
547.405368
559.469312
562.396678
540.055289
543.934388
546.213768
546.861258
546.183392
549.165375
550.872022
551.076695
549.963458
552.993502
554.717262
554.963225
553.963367
556.617963
558.042292
558.031374
556.776191
559.316273
560.589051
560.372682
558.857411
561.481427
562.852036
543.402622
545.399963
547.069210
547.897435
548.299573
550.113952
551.531977
552.148555
552.385301
554.038260
555.328319
555.847715
555.989623
557.462927
558.558575
558.883004
558.835744
560.157446
561.100251
561.264563
561.067831
562.317948
563.193143
541.643788
545.208693
547.219325
547.583282
546.543119
549.714816
551.544511
551.887259
550.996961
553.748380
555.300195
555.446799
554.366311
557.022861
558.440294
558.424437
557.166593
559.685055
560.959148
560.802024
559.426074
561.860072
563.135921
530.243826
543.822892
547.173612
546.126208
535.351932
548.154410
551.342402
550.561477
541.362303
552.385766
555.049789
553.976207
544.314622
555.519337
558.112537
556.889012
546.984515
558.133400
560.598267
559.243729
549.269840
560.313787
562.975019
543.932931
547.223446
548.968243
549.186132
548.064351
551.058107
552.766138
553.100134
552.234761
554.864354
556.320823
556.470086
555.426067
557.993523
559.351224
559.366736
558.163260
560.595842
561.805183
561.667756
560.322002
562.622027
563.781436
548.549517
549.619723
550.601389
551.213469
551.665181
552.933559
554.039072
554.753724
555.278285
556.462849
557.460612
558.068903
558.487350
559.580921
560.472573
560.953710
561.227763
562.170681
562.900252
563.208507
563.299673
564.043059
564.545044
550.202628
550.758307
551.473080
552.149624
552.847393
553.778715
554.701940
555.501825
556.261736
557.179497
558.051011
558.780920
559.459395
560.287440
561.053301
561.658724
562.195695
562.868881
563.465896
563.887130
564.219928
564.655317
564.951449
555.273009
555.840532
556.638403
557.453617
558.290231
559.249055
560.182102
561.009130
561.807030
562.711201
563.580028
564.331764
565.041220
565.842323
566.594727
567.221526
567.807517
568.497082
569.136348
569.629074
570.034371
570.464106
570.747775
553.780208
554.668902
555.683133
556.514537
557.279457
558.387859
559.407443
560.171283
560.851533
561.886683
562.832640
563.514677
564.101013
565.026216
565.846859
566.392253
566.846715
567.678516
568.412889
568.857831
569.168917
569.758297
570.172698
550.662200
552.488438
553.991675
554.767448
555.162943
556.768972
558.020101
558.588573
558.816254
560.329192
561.495851
561.973235
562.099293
563.488476
564.511631
564.823114
564.782348
566.127765
567.120123
567.400847
567.307675
568.412860
569.155543
546.301285
550.049706
552.196891
552.761528
552.037334
554.888750
556.518998
556.750101
555.757031
558.526275
560.066250
560.196845
559.098061
561.722829
563.097905
563.019723
561.656800
564.344251
565.752209
565.725831
564.484522
566.836699
568.057718
547.639426
549.663686
551.364217
552.245165
552.705072
554.447674
555.805232
556.397419
556.623885
558.219442
559.450859
559.921580
560.022980
561.471787
562.539995
562.830190
562.758097
564.168917
565.219671
565.499430
565.404010
566.612379
567.448591
547.554029
549.016814
550.507012
551.499166
552.289044
553.757180
555.033910
555.791184
556.372986
557.663848
558.788335
559.410768
559.860049
560.990778
561.944337
562.393265
562.688735
563.741844
564.638538
565.026823
565.237244
566.135172
566.813630
545.469449
547.506354
549.225517
550.105114
550.555825
552.422064
553.883184
554.532558
554.791309
556.454324
557.745229
558.261419
558.403449
559.869995
560.961136
561.278290
561.234128
562.634365
563.663347
563.899786
563.753874
565.044333
565.938537
541.923944
545.717900
547.933221
548.501699
547.696482
550.865114
552.708344
553.037086
552.075262
554.997755
556.657340
556.870345
555.858378
558.503388
559.922242
559.892129
558.598068
561.256609
562.634178
562.518025
561.108746
563.706413
565.063670
543.891636
545.931315
547.660437
548.556893
549.030951
550.926988
552.418862
553.096784
553.383554
555.076203
556.395850
556.936848
557.100674
558.589969
559.701676
560.035531
560.004750
561.415433
562.453010
562.696353
562.557626
563.858428
564.760013
544.402017
545.864590
547.372696
548.398159
549.234772
550.766556
552.107100
552.920653
553.556972
554.906461
556.087239
556.755334
557.243317
558.422971
559.420842
559.904815
560.228385
561.300460
562.211587
562.609529
562.830450
563.755140
564.453181
542.919226
544.923689
546.650532
547.583526
548.112517
549.964022
551.424080
552.098268
552.403038
554.083743
555.396161
555.922544
556.061939
557.599103
558.743275
559.089318
559.064017
560.495923
561.562011
561.843868
561.746693
563.019315
563.900551
539.985373
543.676480
545.885505
546.537162
545.900696
548.929337
550.707788
551.039583
550.145116
553.020531
554.665379
554.845629
553.741246
556.528039
558.018722
558.012092
556.721639
559.419959
560.844667
560.800156
559.503595
562.009421
563.323217
542.298347
544.315278
546.060263
547.010231
547.546714
549.387418
550.827569
551.481691
551.774044
553.457118
554.779116
555.315799
555.463353
557.005930
558.153239
558.500363
558.472454
559.895525
560.950091
561.220426
561.114417
562.383563
563.263940
543.153410
544.646315
546.196143
547.262619
548.121435
549.622380
550.913625
551.678730
552.283476
553.644269
554.849672
555.540792
556.045770
557.236858
558.242283
558.731432
559.053483
560.103871
560.986996
561.357520
561.557217
562.477295
563.175447
542.002210
544.102416
545.904045
546.878341
547.414086
549.230634
550.626006
551.211973
551.426591
553.162066
554.533321
555.112972
555.301831
556.809577
557.935429
558.285198
558.265902
559.629185
560.613107
560.804889
560.621939
561.926377
562.833923
539.393840
543.291479
545.599691
546.280723
545.630263
548.612478
550.308788
550.501571
549.383677
552.430773
554.175835
554.438702
553.452533
556.124150
557.564104
557.566345
556.324605
558.882070
560.174718
559.978077
558.479320
561.111675
562.485850
542.478777
544.549892
546.301882
547.217406
547.699877
549.485312
550.862018
551.432894
551.628656
553.336877
554.679600
555.234906
555.403114
556.889658
557.997056
558.331169
558.293232
559.628297
560.580480
560.742471
560.534889
561.821608
562.719848
544.138139
545.564287
547.002307
547.934976
548.670990
550.120504
551.385367
552.128937
552.702383
554.005676
555.151725
555.797114
556.266149
557.412237
558.380332
558.843186
559.134754
560.123733
560.937945
561.246695
561.396447
562.279030
562.956556
543.861455
545.754199
547.300775
548.007258
548.299188
550.108422
551.537181
552.177818
552.440497
554.024578
555.252210
555.731084
555.845554
557.306784
558.394349
558.715806
558.665996
559.977820
560.916788
561.092696
560.912918
562.118652
562.961535
542.246398
545.721293
547.620422
547.891590
546.778540
549.888312
551.676726
552.004942
551.104665
553.812831
555.323502
555.450237
554.359009
556.992952
558.393576
558.377275
557.120880
559.620005
560.876213
560.715243
559.333439
561.732684
562.977458
546.019842
547.689536
548.998267
549.554635
549.745824
551.403411
552.724210
553.344063
553.606955
555.096578
556.243742
556.714582
556.842076
558.235879
559.273184
559.611303
559.589598
560.837160
561.720545
561.899996
561.723459
562.823965
563.571475
548.708102
549.503376
550.377033
551.051073
551.683323
552.755530
553.774203
554.543474
555.224730
556.244716
557.176283
557.850548
558.434224
559.359189
560.182405
560.729614
561.170254
561.942807
562.602512
562.975186
563.229884
563.796753
564.204127
549.978055
550.475448
551.158252
551.842616
552.565836
553.459774
554.359978
555.168785
555.952349
556.840263
557.695364
558.438360
559.143012
559.941008
560.690126
561.308706
561.872101
562.514992
563.095051
563.529229
563.887956
564.291288
564.563798
555.050642
555.576528
556.344706
557.155650
557.999271
558.940481
559.863884
560.699421
561.509907
562.393752
563.246961
564.002099
564.723444
565.510702
566.258350
566.899561
567.502429
568.169665
568.788514
569.278863
569.690036
570.100266
570.368961
553.770477
554.514499
555.449606
556.290411
557.109223
558.149907
559.138188
559.937755
560.684483
561.645331
562.548833
563.257077
563.906815
564.768278
565.564305
566.156200
566.687147
567.436557
568.117141
568.576346
568.938314
569.455562
569.822046
551.379658
552.635464
553.901826
554.753776
555.440973
556.735322
557.870643
558.573223
559.126306
560.305883
561.332765
561.924776
562.365726
563.442761
564.359370
564.829506
565.147944
566.127777
566.951660
567.320040
567.509532
568.295094
568.874556
548.733035
550.672779
552.284000
553.099345
553.506645
555.200951
556.521259
557.099788
557.319655
558.867731
560.055532
560.502094
560.590146
562.034232
563.109027
563.426863
563.383482
564.746212
565.746893
565.989449
565.856734
567.047852
567.867196
548.440771
549.864246
551.309407
552.268683
553.030747
554.447493
555.680780
556.413964
556.977900
558.226039
559.307555
559.897149
560.324908
561.454127
562.415448
562.878456
563.183193
564.217797
565.093826
565.470312
565.670718
566.542943
567.201755
547.857566
549.037859
550.378991
551.400616
552.308685
553.635654
554.843874
555.669570
556.384981
557.529441
558.570411
559.242788
559.816467
560.830484
561.744444
562.290807
562.743688
563.648731
564.459998
564.902324
565.235912
565.980091
566.552815
546.265183
547.706436
549.177484
550.154560
550.940427
552.444712
553.759475
554.542831
555.141496
556.448562
557.581590
558.202766
558.653537
559.821575
560.820893
561.313500
561.641587
562.688821
563.572116
563.950188
564.156713
565.061295
565.746188
544.340903
546.341682
548.034935
548.901791
549.352219
551.233478
552.713796
553.380621
553.654722
555.324716
556.615319
557.117259
557.240527
558.764068
559.912158
560.278877
560.275778
561.669358
562.695168
562.944703
562.822939
564.091634
564.972281
544.657133
546.104944
547.588133
548.581164
549.388105
550.921007
552.264492
553.072976
553.698895
555.043624
556.216959
556.873592
557.352932
558.543574
559.559883
560.065159
560.405192
561.467599
562.367399
562.760822
562.980441
563.894836
564.585255
544.631230
545.826172
547.193538
548.246858
549.196033
550.585146
551.852277
552.723139
553.486546
554.711102
555.837577
556.582005
557.211951
558.270803
559.217764
559.787045
560.261698
561.198956
562.045327
562.519769
562.881063
563.646316
564.231337
543.568264
545.021755
546.517065
547.526397
548.346235
549.872195
551.199388
551.987164
552.602552
553.985148
555.205407
555.902437
556.409788
557.605729
558.614862
559.105382
559.435035
560.523578
561.457569
561.884365
562.129265
563.037475
563.719378
542.149646
544.162974
545.882043
546.783197
547.264425
549.135846
550.591935
551.224445
551.474738
553.223549
554.601946
555.178260
555.356170
556.890543
558.029789
558.372412
558.345218
559.790233
560.874400
561.180325
561.106992
562.358902
563.224069
542.943496
544.409386
545.922393
546.947380
547.773179
549.289281
550.597886
551.366992
551.971273
553.355687
554.585382
555.293384
555.809007
557.008007
558.016582
558.504445
558.829580
559.911708
560.838359
561.257950
561.497173
562.402333
563.083030
543.375227
544.599443
546.006624
547.095901
548.060582
549.424864
550.648757
551.477049
552.214856
553.446801
554.596411
555.365913
556.014245
557.078020
558.022541
558.586168
559.051934
559.975403
560.805567
561.264097
561.612962
562.372554
562.955636
542.762543
544.263797
545.812890
546.867310
547.707232
549.189260
550.456592
551.192040
551.770990
553.137622
554.354462
555.054150
555.564864
556.758738
557.768214
558.264465
558.591752
559.631317
560.504089
560.870689
561.068998
561.976536
562.665315
541.827766
543.903090
545.674412
546.616063
547.120128
548.916617
550.295151
550.866966
551.070595
552.785579
554.138200
554.697086
554.864079
556.384365
557.520552
557.875700
557.857389
559.217974
560.205528
560.416584
560.262540
561.524809
562.404648
543.254768
544.728128
546.231769
547.234964
548.028142
549.475595
550.719713
551.438234
551.996476
553.329103
554.508340
555.175371
555.659487
556.830448
557.821471
558.301987
558.609805
559.619372
560.457087
560.790144
560.961436
561.852125
562.532890
544.392214
545.552493
546.859393
547.838436
548.704356
550.000141
551.181455
551.983605
552.687475
553.845522
554.914398
555.618471
556.216226
557.234024
558.142686
558.679605
559.111515
559.971027
560.725687
561.113191
561.405299
562.131438
562.698309
544.551681
545.899378
547.239299
548.081640
548.745678
550.159362
551.409412
552.155587
552.730063
553.985148
555.081550
555.694291
556.142927
557.270880
558.227166
558.686900
558.976672
559.951717
560.754391
561.061205
561.209247
562.065272
562.720050
544.441257
546.255146
547.707967
548.346691
548.594054
550.319556
551.687200
552.299004
552.541745
554.087934
555.280793
555.745917
555.856578
557.289736
558.357413
558.678728
558.632931
559.918908
560.831987
560.992396
560.794146
561.976789
562.796275
546.621777
547.777358
548.899327
549.591540
550.146431
551.421776
552.570823
553.287835
553.849378
555.024947
556.051488
556.651776
557.102352
558.172666
559.082281
559.547944
559.850141
560.769329
561.518668
561.815799
561.950664
562.717753
563.292142
548.640449
549.309866
550.126110
550.833306
551.538947
552.524639
553.489887
554.278278
555.016675
555.968059
556.866104
557.574429
558.225176
559.081121
559.868918
560.449152
560.956264
561.657782
562.279022
562.680453
562.997368
563.491055
563.847996
549.716335
550.179801
550.843385
551.534152
552.270870
553.140994
554.021639
554.830732
555.622912
556.492865
557.337304
558.088377
558.806896
559.588256
560.326568
560.952842
561.529590
562.154820
562.722553
563.162596
563.533364
563.918720
564.176069
554.620249
555.174506
555.954689
556.753666
557.578438
558.531977
559.463504
560.289725
561.083829
561.977363
562.833484
563.574655
564.279054
565.083346
565.844913
566.482307
567.072224
567.749305
568.368519
568.841045
569.231879
569.658506
569.943048
553.157918
554.020743
555.006283
555.813970
556.562594
557.668539
558.691404
559.460308
560.141723
561.160974
562.088405
562.755537
563.334844
564.268012
565.106427
565.674813
566.144378
566.951876
567.651874
568.063378
568.349518
568.941465
569.361897
550.116014
551.878024
553.326771
554.062537
554.428870
556.042615
557.308388
557.896499
558.143229
559.621730
560.755350
561.207648
561.319430
562.729093
563.788664
564.154156
564.168933
565.449154
566.372552
566.589128
566.438232
567.570789
568.334600
545.879455
549.481694
551.541689
552.047281
551.265584
554.150918
555.810335
556.081404
555.154518
557.841165
559.326863
559.418670
558.285775
560.956129
562.390814
562.412279
561.212068
563.729892
565.022351
564.893089
563.516454
565.967861
567.234372
547.109595
549.063298
550.703627
551.540685
551.969568
553.719068
555.091013
555.702980
555.948089
557.506200
558.699109
559.138349
559.222814
560.701889
561.820773
562.178613
562.172332
563.521182
564.504993
564.724497
564.574383
565.806010
566.659142
546.982520
548.397761
549.840686
550.798442
551.567190
553.030801
554.310317
555.073322
555.655816
556.922949
558.014579
558.601661
559.029522
560.197703
561.206637
561.713108
562.050368
563.082028
563.947896
564.315863
564.515024
565.400128
566.070861
544.937964
546.898505
548.557331
549.400110
549.830692
551.687783
553.146447
553.797428
554.055335
555.691324
556.940450
557.393949
557.470467
559.024094
560.205644
560.602870
560.624920
561.998424
563.008934
563.261180
563.153271
564.386959
565.244860
541.499363
545.129692
547.256264
547.780371
546.953166
550.110109
551.949333
552.281182
551.330723
554.214267
555.821609
555.929394
554.725644
557.591318
559.154541
559.241353
558.087511
560.658261
562.011291
561.951038
560.686967
563.124346
564.407530
543.297616
545.267778
546.940258
547.796822
548.244894
550.131536
551.618090
552.289389
552.571545
554.255970
555.559437
556.059937
556.171838
557.748056
558.942877
559.347877
559.379117
560.772463
561.807127
562.082512
561.993003
563.235418
564.096835
543.681599
545.121923
546.595134
547.575880
548.371253
549.905152
551.242856
552.032772
552.644007
554.026977
555.243912
555.932883
556.434617
557.644419
558.674646
559.188703
559.536430
560.616186
561.539096
561.961355
562.205257
563.104071
563.779163
542.097486
544.112305
545.812033
546.670719
547.101386
549.004272
550.476434
551.087950
551.295097
553.102997
554.528966
555.136823
555.340561
556.869174
558.007248
558.353519
558.329656
559.783175
560.876634
561.197730
561.142587
562.376170
563.228570
539.066150
542.818410
545.004918
545.530926
544.643000
547.869655
549.694057
549.899210
548.698340
551.921822
553.773400
554.090045
553.128110
555.835229
557.285471
557.257475
555.942052
558.685947
560.155889
560.180009
558.995778
561.397062
562.660366
541.463889
543.493525
545.213154
546.088992
546.526518
548.418609
549.871170
550.463234
550.658831
552.469543
553.906440
554.527017
554.739853
556.268745
557.402323
557.742403
557.712379
559.161801
560.251946
560.569843
560.511848
561.743034
562.594062
542.398266
543.877969
545.399081
546.421811
547.237695
548.742151
550.032432
550.776359
551.359010
552.753644
553.999135
554.719774
555.244979
556.450588
557.466842
557.964915
558.297675
559.370575
560.287795
560.704060
560.942575
561.836100
562.508104
541.328260
543.388354
545.150316
546.087143
546.591235
548.405401
549.801541
550.388013
550.607853
552.331652
553.694190
554.256968
554.422841
555.973731
557.134201
557.506236
557.505442
558.895481
559.925298
560.193178
560.097282
561.329634
562.185359
538.814314
542.623947
544.877223
545.517799
544.827094
547.818690
549.521826
549.730492
548.650984
551.640343
553.342270
553.546572
552.459968
555.241538
556.743038
556.776874
555.557429
558.145029
559.496578
559.427179
558.159101
560.576619
561.850681
541.843755
543.875412
545.594546
546.486285
546.948993
548.726338
550.096775
550.667551
550.867579
552.547194
553.860047
554.380876
554.514175
556.039691
557.181945
557.539744
557.520581
558.877373
559.867425
560.097017
559.971006
561.188466
562.038278
543.471932
544.882132
546.307894
547.238040
547.973414
549.398857
550.639082
551.366014
551.928218
553.215854
554.346931
554.979817
555.442111
556.596958
557.578632
558.056172
558.361641
559.358702
560.185925
560.516352
560.686500
561.555701
562.218899
543.190655
545.073630
546.623825
547.358334
547.690353
549.438012
550.812716
551.419839
551.662186
553.237255
554.460708
554.944135
555.071378
556.521306
557.607430
557.939809
557.906582
559.207202
560.135859
560.302757
560.112503
561.331970
562.178505
541.586806
545.044080
546.956791
547.294774
546.320679
549.272643
550.968890
551.249332
550.319370
553.026656
554.541577
554.688957
553.645230
556.232700
557.617832
557.614458
556.395839
558.851045
560.076287
559.881510
558.445700
560.898619
562.162990
545.329308
546.994470
548.313410
548.903546
549.138584
550.735710
552.002119
552.587367
552.829417
554.313047
555.460961
555.941108
556.083430
557.461061
558.489691
558.831653
558.819525
560.048136
560.911383
561.069703
560.872617
561.990238
562.747807
547.996444
548.790991
549.669166
550.354643
550.995533
552.044382
553.035186
553.782823
554.449606
555.462214
556.390972
557.066373
557.652167
558.571194
559.389778
559.936235
560.376701
561.140575
561.789471
562.151452
562.398617
562.969274
563.379993
549.256627
549.753764
550.438013
551.125334
551.847835
552.728800
553.611795
554.405288
555.177386
556.057893
556.908683
557.649629
558.352743
559.147059
559.892749
560.509106
561.069985
561.707341
562.280603
562.708388
563.063103
563.466835
563.740448
554.133521
554.740602
555.544176
556.327740
557.121156
558.099353
559.043416
559.853351
560.617816
561.535210
562.401989
563.125284
563.800687
564.635658
565.416431
566.043308
566.607343
567.310608
567.940467
568.393614
568.753748
569.211359
569.519631
552.289613
553.425158
554.513387
555.261256
555.842606
557.111671
558.200030
558.903587
559.421567
560.598349
561.585011
562.179714
562.588812
563.694629
564.607333
565.116022
565.423248
566.393548
567.153390
567.490175
567.603853
568.374293
568.891280
547.296796
550.703170
552.598064
553.042794
552.248721
555.024637
556.610131
556.891169
556.001969
558.610134
560.042974
560.160974
559.079941
561.685873
563.081517
563.141394
561.997942
564.437203
565.666250
565.544588
564.193151
566.547884
567.732672
532.959618
546.860508
550.422411
549.798173
540.524218
551.910485
554.761650
553.883684
544.657261
555.636734
558.260190
557.121031
547.275732
558.662645
561.328068
560.182197
550.477840
561.501450
563.961328
562.593357
552.447655
563.711228
566.423083
544.179640
547.823045
549.931867
550.469119
549.714489
552.653100
554.359362
554.653335
553.738911
556.450600
557.953765
558.044231
556.910134
559.613171
561.084735
561.128444
559.942598
562.474815
563.776686
563.646718
562.273762
564.752624
566.044354
545.600550
547.556783
549.205848
550.044910
550.474835
552.281740
553.701346
554.335203
554.586335
556.179374
557.393734
557.832514
557.909955
559.435126
560.599256
560.989857
561.005925
562.365972
563.358184
563.588911
563.456809
564.689095
565.545412
542.028612
545.648481
547.762519
548.276022
547.437173
550.571641
552.390474
552.708255
551.743001
554.596989
556.172038
556.252441
555.030136
557.891055
559.456961
559.549407
558.397550
560.956773
562.294980
562.222497
560.948826
563.374967
564.651019
528.771349
542.497580
546.082835
545.367186
535.399335
547.708996
550.837701
549.957316
540.230109
551.886478
554.697697
553.486294
542.980291
555.159549
558.060514
557.001629
547.369106
558.434137
560.973688
559.748399
550.107454
560.968725
563.631523
540.361770
543.993834
546.123127
546.649230
545.825190
548.992406
550.839901
551.174354
550.229238
553.141337
554.781099
554.916257
553.734118
556.617837
558.195123
558.292155
557.146457
559.728028
561.093470
561.047034
559.794161
562.227132
563.505222
542.238191
544.228924
545.911513
546.764100
547.199918
549.097557
550.580250
551.222393
551.468261
553.223094
554.597941
555.160647
555.326519
556.889406
558.067071
558.452686
558.462706
559.886765
560.949337
561.246765
561.173788
562.407441
563.261034
539.036712
542.781619
544.955732
545.466960
544.568837
547.802566
549.637733
549.850063
548.652207
551.878618
553.730297
554.044825
553.082905
555.799761
557.264273
557.251299
555.946004
558.685208
560.146184
560.162858
558.974000
561.371028
562.632285
525.779441
540.050143
543.756713
542.984449
532.562627
545.324485
548.464027
547.241308
535.960627
549.282644
552.610317
551.815237
542.424513
553.586930
556.199116
554.868017
544.341411
556.301083
559.086060
558.001414
548.658019
559.271189
561.881950
538.396934
542.158906
544.354326
544.883830
543.993861
547.214971
549.029114
549.220811
548.010163
551.240573
553.104221
553.432442
552.480432
555.195499
556.653471
556.632831
555.320904
558.058149
559.518680
559.534854
558.345047
560.740116
561.999922
540.926657
542.971381
544.710276
545.612494
546.080044
547.936312
549.363933
549.953599
550.162047
551.937177
553.346589
553.946860
554.144014
555.692382
556.848233
557.212117
557.202804
558.627330
559.691920
559.990010
559.916611
561.144879
561.994641
538.261995
542.071260
544.325712
544.967144
544.280515
547.293593
549.017085
549.238630
548.170229
551.181979
552.907094
553.130471
552.059798
554.857142
556.372469
556.417362
555.210174
557.821224
559.200934
559.160849
557.915703
560.332001
561.601084
525.437556
539.875756
543.695812
543.210796
533.968503
545.524433
548.406632
547.313460
537.020977
549.217598
552.208027
551.175866
541.201537
552.878085
555.635444
554.472035
544.572897
555.858419
558.442180
557.233713
547.652150
558.439646
561.083186
538.798639
542.577959
544.790587
545.390563
544.665996
547.639939
549.335857
549.543295
548.457493
551.415071
553.080653
553.255361
552.148093
554.917534
556.413944
556.445829
555.222472
557.798080
559.135967
559.055686
557.778676
560.182837
561.447973
542.058137
544.021231
545.664316
546.485194
546.888066
548.652761
550.025607
550.612796
550.830589
552.453453
553.715931
554.211612
554.338415
555.829714
556.950545
557.301513
557.279883
558.612826
559.576202
559.777729
559.621721
560.841138
561.690705
540.294903
543.830933
545.842844
546.264677
545.355342
548.352996
550.074800
550.357364
549.426913
552.165212
553.709350
553.866268
552.827891
555.443173
556.854888
556.862287
555.651346
558.132458
559.383799
559.203529
557.781880
560.264576
561.554892
528.983195
542.456976
545.824976
544.960861
535.019837
546.950741
549.906281
549.031529
539.741828
550.800227
553.476427
552.460680
543.081456
554.003304
556.548173
555.365783
545.690908
556.600192
558.988851
557.544091
547.241982
558.610840
561.337516
542.545342
545.816576
547.574492
547.860688
546.877037
549.699487
551.299936
551.572708
550.666805
553.288564
554.745071
554.912157
553.913628
556.430620
557.769791
557.796294
556.627939
559.010439
560.181113
560.000911
558.592956
560.948399
562.132260
547.114085
548.180058
549.166045
549.795936
550.266462
551.487133
552.543594
553.221407
553.720222
554.890913
555.881527
556.489587
556.911887
557.992486
558.876013
559.356722
559.632586
560.559261
561.270356
561.559725
561.634985
562.387569
562.896520
548.748448
549.302068
550.016657
550.695447
551.390341
552.297954
553.191733
553.965484
554.705062
555.608641
556.470587
557.194670
557.868967
558.689859
559.449840
560.051593
560.584485
561.248281
561.834031
562.244502
562.570113
563.006404
563.304589
553.918170
554.464887
555.233303
556.019507
556.832928
557.777661
558.702278
559.522474
560.310996
561.199546
562.051653
562.790556
563.495645
564.304440
565.073215
565.718051
566.312590
566.989507
567.605548
568.074250
568.461893
568.886313
569.169736
552.461140
553.314307
554.285796
555.078896
555.815208
556.912576
557.929152
558.692503
559.368558
560.382912
561.306223
561.970888
562.551114
563.490330
564.338417
564.916936
565.392824
566.199232
566.894312
567.300619
567.582722
568.171911
568.590941
549.426616
551.175210
552.606620
553.325258
553.678013
555.284113
556.544996
557.128528
557.370353
558.844168
559.973444
560.422735
560.535313
561.953598
563.027126
563.407439
563.431822
564.708836
565.624136
565.833277
565.677066
566.805968
567.567897
545.191957
548.778018
550.818882
551.306641
550.511338
553.390950
555.047411
555.315305
554.384282
557.066578
558.547702
558.635951
557.503705
560.184823
561.636494
561.676545
560.489194
563.001386
564.283054
564.144712
562.761867
565.208817
566.472977
546.402527
548.345510
549.972139
550.796350
551.215642
552.961047
554.331479
554.941990
555.184369
556.738281
557.926483
558.362571
558.448647
559.937620
561.071921
561.446296
561.450612
562.795975
563.770774
563.981889
563.825580
565.052586
565.903145
546.245232
547.657294
549.095407
550.048012
550.812751
552.274877
553.554970
554.319016
554.900826
556.163702
557.250117
557.834174
558.263955
559.440764
560.462938
560.983240
561.328914
562.358485
563.217269
563.578075
563.771532
564.651820
565.319630
544.168240
546.132811
547.795530
548.640574
549.072435
550.930915
552.392810
553.048110
553.308224
554.939530
556.182589
556.632956
556.711607
558.273587
559.467669
559.877995
559.907926
561.278659
562.281941
562.527241
562.413848
563.642004
564.496313
540.702121
544.341602
546.477702
547.008770
546.186406
549.346683
551.190946
551.529624
550.584312
553.463296
555.065097
555.170867
553.970335
556.845299
558.421683
558.522251
557.376770
559.942536
561.286101
561.217336
559.946977
562.377789
563.656956
542.486781
544.464906
546.146349
547.009604
547.462497
549.353385
550.844978
551.521905
551.808517
553.492921
554.796183
555.299018
555.417154
557.004182
558.212714
558.630866
558.668699
560.056136
561.078750
561.341881
561.243017
562.479152
563.337592
542.860123
544.306512
545.786070
546.770473
547.568299
549.106440
550.448435
551.241401
551.855716
553.244243
554.468301
555.165507
555.677456
556.900477
557.945942
558.473739
558.827178
559.898581
560.804758
561.208812
561.438981
562.332486
563.006643
541.264721
543.285228
544.989112
545.847430
546.276851
548.184437
549.660613
550.272293
550.480341
552.299494
553.739736
554.361152
554.578587
556.123096
557.279061
557.641824
557.624987
559.066194
560.136503
560.432002
560.357701
561.588318
562.442868
538.227333
541.985621
544.174616
544.696732
543.803985
547.036750
548.865957
549.069589
547.867093
551.105712
552.975111
553.307199
552.359999
555.084343
556.554465
556.545881
555.240343
557.969274
559.412534
559.406947
558.199767
560.601284
561.869341
540.634998
542.667622
544.387277
545.258779
545.692714
547.589753
549.048040
549.641941
549.838988
551.659821
553.108613
553.740048
553.964705
555.509369
556.661850
557.019915
556.998974
558.438996
559.509479
559.805210
559.730441
560.959351
561.812462
541.585263
543.065186
544.584024
545.602067
546.415472
547.925321
549.224028
549.974795
550.561762
551.959373
553.206706
553.929474
554.460527
555.679376
556.713295
557.228112
557.570525
558.641064
559.548940
559.954388
560.184275
561.073407
561.743931
540.530736
542.589552
544.347568
545.278554
545.779851
547.601450
549.009850
549.608048
549.834306
551.553573
552.907197
553.462049
553.626322
555.188734
556.367292
556.756721
556.767760
558.160890
559.190016
559.457329
559.360293
560.586548
561.437663
538.030335
541.838612
544.087879
544.722278
544.027921
547.028300
548.745074
548.967154
547.894600
550.872912
552.558062
552.747072
551.652978
554.445283
555.965115
556.016954
554.811130
557.404547
558.760344
558.696913
557.433270
559.843201
561.110679
541.072264
543.103772
544.821706
545.711158
546.172655
547.954494
549.332061
549.909378
550.110350
551.778472
553.074827
553.580709
553.706913
555.239760
556.396715
556.769900
556.762831
558.126266
559.121333
559.356330
559.233481
560.446489
561.291979
542.710770
544.123175
545.552461
546.486251
547.223359
548.647108
549.884633
550.608289
551.164482
552.440770
553.557953
554.178359
554.634759
555.794726
556.787904
557.277835
557.592921
558.595256
559.425469
559.757776
559.927988
560.795393
561.457471
542.436687
544.324638
545.883602
546.628375
546.965610
548.704704
550.066894
550.661729
550.892019
552.455418
553.667163
554.139638
554.261236
555.715853
556.812117
557.154998
557.129156
558.432579
559.361191
559.525729
559.331236
560.550494
561.399594
540.836672
544.300770
546.225641
546.578574
545.613158
548.550952
550.228060
550.490775
549.545370
552.241025
553.745558
553.882643
552.832766
555.425116
556.819619
556.825346
555.612489
558.068162
559.290903
559.090974
557.648427
560.102124
561.370813
544.581065
546.252307
547.581906
548.184070
548.424533
550.010453
551.259762
551.828212
552.055877
553.528443
554.666854
555.138447
555.275868
556.656241
557.691308
558.039613
558.031225
559.259600
560.120048
560.273896
560.072383
561.190187
561.949978
547.248491
548.047541
548.933313
549.626450
550.269627
551.310703
552.288596
553.022566
553.677170
554.679875
555.600316
556.268829
556.850695
557.770489
558.592551
559.142658
559.585114
560.348531
560.995192
561.354011
561.598373
562.168715
562.580392
548.508444
549.009040
549.698907
550.391357
551.114678
551.989627
552.862275
553.644257
554.405709
555.277189
556.120415
556.855355
557.554940
558.348986
559.096498
559.714993
560.276945
560.913752
561.485208
561.910649
562.263459
562.666704
562.940628
553.647599
554.157102
554.900321
555.684829
556.505299
557.429022
558.338704
559.162049
559.961110
560.834749
561.679579
562.429661
563.151995
563.948451
564.711075
565.368117
565.980998
566.647339
567.259254
567.741889
568.146938
568.552971
568.819530
552.384098
553.105032
554.008273
554.817496
555.610283
556.634307
557.610506
558.398902
559.134539
560.085358
560.980114
561.682471
562.333360
563.207945
564.025064
564.639994
565.186070
565.931169
566.599819
567.047905
567.401899
567.913691
568.277382
550.023257
551.241492
552.463652
553.275520
553.931602
555.212645
556.339807
557.033350
557.575930
558.746037
559.763430
560.347369
560.788341
561.885991
562.834695
563.341824
563.687462
564.653525
565.455151
565.806484
565.985229
566.763093
567.338558
547.398441
549.284202
550.842376
551.612950
551.985151
553.673287
554.990881
555.563357
555.773653
557.313334
558.490790
558.926414
559.010809
560.483680
561.600328
561.968791
561.969762
563.303575
564.271301
564.492073
564.346973
565.528035
566.342087
547.047313
548.439459
549.849392
550.777834
551.517057
552.927496
554.159271
554.889853
555.447820
556.686858
557.757402
558.338009
558.766483
559.918989
560.916467
561.420690
561.755219
562.775258
563.626790
563.984192
564.172139
565.034534
565.687745
546.387630
547.560278
548.890321
549.900545
550.799935
552.124134
553.333934
554.162678
554.877488
556.011181
557.039057
557.703061
558.279174
559.311858
560.255321
560.834048
561.308054
562.205698
562.999440
563.426531
563.749215
564.483130
565.049286
544.716966
546.172340
547.655021
548.638837
549.429004
550.935386
552.256808
553.052020
553.659390
554.950981
556.066327
556.677851
557.131181
558.317082
559.344424
559.868606
560.218302
561.255542
562.120613
562.484654
562.682188
563.573854
564.249758
542.723670
544.757620
546.478367
547.363734
547.827782
549.713626
551.204440
551.891404
552.187032
553.834720
555.105064
555.598205
555.725262
557.269273
558.447647
558.849991
558.875114
560.248760
561.249524
561.482251
561.352144
562.603385
563.473153
543.024245
544.495503
546.001635
547.010379
547.828247
549.369132
550.723152
551.545676
552.184273
553.523622
554.691952
555.350512
555.840898
557.054147
558.100632
558.637467
558.996395
560.042292
560.913709
561.281404
561.483172
562.383946
563.067727
542.982539
544.193750
545.576115
546.636139
547.588549
548.987310
550.263594
551.139430
551.907278
553.143740
554.285181
555.046008
555.696157
556.782299
557.762143
558.363434
558.853733
559.770227
560.577726
561.011093
561.341854
562.099044
562.684516
541.891935
543.363165
544.868760
545.873047
546.683329
548.224220
549.561387
550.343646
550.951590
552.365822
553.622022
554.349036
554.884616
556.113986
557.162739
557.694151
558.046570
559.100801
559.976926
560.340218
560.535314
561.447654
562.141492
540.450171
542.488363
544.215570
545.100270
545.555112
547.453390
548.923819
549.541979
549.766592
551.568597
552.997202
553.609462
553.818046
555.389552
556.574352
556.969157
556.981040
558.374913
559.386254
559.611256
559.465602
560.742185
561.631259
541.276406
542.753872
544.268041
545.279132
546.090084
547.622102
548.944799
549.712280
550.310525
551.724147
552.984632
553.716711
554.256469
555.488968
556.539393
557.070965
557.422642
558.476394
559.352632
559.716217
559.910867
560.821101
561.513129
541.748738
542.974819
544.376759
545.452975
546.408719
547.786957
549.030693
549.873318
550.619077
551.857074
553.009799
553.781783
554.440267
555.532750
556.515839
557.117147
557.605635
558.521043
559.328705
559.763138
560.093579
560.845231
561.426044
541.169735
542.668441
544.207452
545.244832
546.073251
547.576248
548.874961
549.641055
550.239567
551.589510
552.780624
553.457161
553.958941
555.181590
556.232352
556.767944
557.122500
558.166102
559.037340
559.407470
559.610555
560.499233
561.173716
540.261105
542.333787
544.093973
545.014854
545.499275
547.326581
548.744267
549.356806
549.591875
551.266368
552.570498
553.085586
553.223774
554.778883
555.960990
556.359063
556.374777
557.742765
558.739743
558.973360
558.846397
560.075863
560.931841
541.712988
543.185835
544.685351
545.680105
546.466386
547.927815
549.191911
549.930794
550.498327
551.799865
552.937384
553.566534
554.029945
555.221556
556.247730
556.763373
557.098729
558.120114
558.968673
559.318350
559.503925
560.378455
561.044702
542.869759
544.034921
545.349688
546.337769
547.209117
548.499901
549.674276
550.470534
551.163905
552.296808
553.334220
554.009387
554.592457
555.623508
556.558663
557.123094
557.576100
558.445446
559.205892
559.599011
559.894162
560.615276
561.177381
543.041109
544.400887
545.762834
546.635221
547.321337
548.707318
549.922091
550.638836
551.187848
552.419512
553.490385
554.077666
554.511308
555.653104
556.634101
557.118270
557.425692
558.404859
559.205595
559.507350
559.649314
560.506893
561.164160
542.935135
544.766778
546.251788
546.938476
547.230552
548.902017
550.212292
550.779671
550.987623
552.512360
553.682991
554.122527
554.212994
555.665056
556.758330
557.102846
557.073666
558.357134
559.261700
559.409337
559.197259
560.387168
561.213720
545.119774
546.289829
547.438044
548.164479
548.742314
549.984363
551.088503
551.766356
552.296973
553.451230
554.458392
555.039300
555.477149
556.557132
557.483520
557.964827
558.276922
559.194283
559.936206
560.223034
560.348909
561.118911
561.697670
547.139072
547.818353
548.651802
549.378229
550.092413
551.059371
551.994791
552.753738
553.467286
554.399458
555.281084
555.975191
556.617586
557.476643
558.273054
558.861908
559.373992
560.074354
560.690623
561.085469
561.397205
561.891173
562.249930
548.214314
548.684935
549.360447
550.062886
550.802598
551.659861
552.518547
553.304103
554.075213
554.927765
555.757595
556.496894
557.208561
557.990141
558.732885
559.364084
559.943470
560.567709
561.131846
561.567324
561.934636
562.319430
562.577444
553.164988
553.706137
554.465487
555.240721
556.042478
556.975659
557.888182
558.696300
559.476232
560.364560
561.220144
561.963071
562.672650
563.487389
564.262652
564.914381
565.516821
566.203851
566.832117
567.313851
567.711010
568.135204
568.416045
551.710282
552.555926
553.516710
554.297489
555.020867
556.106340
557.108849
557.855307
558.517620
559.537321
560.469203
561.139949
561.725073
562.672002
563.527471
564.113015
564.597016
565.416043
566.128253
566.555907
566.856039
567.437654
567.848055
548.681107
550.416701
551.834353
552.538463
552.875428
554.471056
555.714649
556.269076
556.478017
557.977473
559.128422
559.587329
559.703399
561.134470
562.216807
562.603403
562.634484
563.929328
564.871784
565.123128
565.015329
566.107846
566.844032
544.450662
548.013545
550.039645
550.512729
549.696689
552.573962
554.212216
554.433801
553.418489
556.180344
557.702806
557.802955
556.663585
559.368824
560.831235
560.874528
559.686871
562.224028
563.542442
563.475570
562.220728
564.551903
565.763057
545.605064
547.549052
549.178263
550.001480
550.415050
552.157034
553.516582
554.104715
554.319849
555.901199
557.113290
557.563266
557.654804
559.149667
560.284254
560.656996
560.661696
562.020115
563.016941
563.264236
563.151938
564.344061
565.170957
545.358219
546.806566
548.277540
549.250404
550.025170
551.489363
552.768981
553.532698
554.116205
555.385033
556.484269
557.089160
557.537882
558.699429
559.702428
560.209223
560.547653
561.579829
562.443468
562.808525
563.005327
563.886456
564.553628
543.117910
545.198073
546.945340
547.840039
548.301850
550.166409
551.637365
552.314190
552.605067
554.221975
555.471673
555.965670
556.106494
557.602640
558.741368
559.118435
559.126480
560.493868
561.486483
561.703940
561.553588
562.817517
563.693308
539.399398
543.317710
545.601551
546.210414
545.443972
548.602454
550.460884
550.844887
549.987232
552.800113
554.397829
554.584529
553.566803
556.251211
557.725337
557.774578
556.586452
559.154110
560.473495
560.337246
558.943271
561.488308
562.818864
541.412384
543.512082
545.287794
546.212539
546.706733
548.610515
550.118384
550.826094
551.149503
552.812631
554.111415
554.648256
554.823809
556.349248
557.511458
557.905320
557.923009
559.291050
560.276374
560.481425
560.322535
561.597708
562.486761
541.920841
543.418506
544.953675
545.986545
546.822209
548.372066
549.727769
550.545765
551.183444
552.553089
553.757332
554.448708
554.965007
556.186240
557.237174
557.778590
558.137628
559.167810
560.010731
560.339117
560.507183
561.428166
562.132593
540.376678
542.430173
544.178320
545.090193
545.576186
547.475300
548.958004
549.605738
549.860247
551.625729
553.012498
553.588869
553.769974
555.359601
556.570614
556.998686
557.041573
558.387282
559.339296
559.495758
559.281235
560.602565
561.524589
537.344607
541.141064
543.376198
543.970068
543.194083
546.358487
548.181282
548.447011
547.375063
550.468729
552.240781
552.486417
551.426215
554.275414
555.848421
555.965836
554.849375
557.352738
558.608120
558.372984
556.816403
559.508769
560.913011
539.772483
541.827793
543.578958
544.493013
544.977282
546.868134
548.338245
548.972543
549.217332
550.981273
552.369397
552.946487
553.128910
554.724917
555.942890
556.375846
556.420955
557.766591
558.718448
558.875226
558.660355
559.978448
560.897796
540.717058
542.217082
543.757869
544.795882
545.629144
547.160359
548.487850
549.274734
549.888575
551.258973
552.467798
553.157856
553.671941
554.911143
555.980652
556.534800
556.900328
557.929049
558.770662
559.100831
559.270375
560.181542
560.878333
539.622098
541.719201
543.500560
544.434253
544.928984
546.798997
548.258717
548.909800
549.181367
550.861803
552.173217
552.698601
552.849400
554.422514
555.625032
556.044364
556.077335
557.436838
558.417298
558.628840
558.482218
559.729818
560.601027
537.046010
540.943409
543.226828
543.846186
543.090616
546.194172
547.987623
548.288517
547.322355
550.202470
551.825636
551.980250
550.868483
553.671826
555.214376
555.301884
554.146226
556.683189
557.988291
557.863991
556.514214
558.989246
560.288368
540.170373
542.240483
543.981344
544.871566
545.322961
547.148651
548.570706
549.192218
549.431853
551.063051
552.321331
552.800087
552.912572
554.453349
555.628750
556.025389
556.039063
557.383028
558.351461
558.554273
558.398562
559.630877
560.491026
541.854382
543.288202
544.738233
545.686766
546.434785
547.871195
549.122617
549.859975
550.423158
551.683259
552.775904
553.370310
553.809095
554.983554
555.998626
556.507455
556.834181
557.834479
558.656080
558.976351
559.135899
560.006467
560.673153
541.586498
543.502130
545.090312
545.866090
546.233787
547.957859
549.307706
549.894311
550.114087
551.666632
552.855250
553.287891
553.365392
554.863490
555.998946
556.364079
556.347731
557.659061
558.590129
558.753812
558.557996
559.774627
560.624267
539.963387
543.479264
545.445895
545.849160
544.957994
547.831853
549.472297
549.711482
548.739836
551.432260
552.911622
552.983059
551.812394
554.526439
555.987855
556.020223
554.811124
557.285177
558.517519
558.323654
556.888848
559.333199
560.599549
543.749827
545.446389
546.804034
547.437459
547.707284
549.271147
550.498210
551.048750
551.259874
552.723101
553.842677
554.278295
554.373682
555.797433
556.870003
557.238288
557.238414
558.477422
559.345107
559.503657
559.305291
560.420192
561.178877
546.441077
547.252160
548.154227
548.864354
549.519327
550.554200
551.521069
552.243828
552.887913
553.881843
554.790425
555.442641
556.011806
556.945524
557.785077
558.347626
558.797719
559.567685
560.219101
560.580964
560.826812
561.396686
561.808160
547.710181
548.218074
548.918872
549.622305
550.352322
551.225414
552.091683
552.865848
553.619487
554.483618
555.318630
556.044861
556.739645
557.539516
558.296626
558.923589
559.491774
560.133463
560.708483
561.136219
561.490154
561.893592
562.167581
552.629185
553.224889
554.010094
554.771541
555.541724
556.497425
557.418361
558.205314
558.952904
559.869175
560.741324
561.471075
562.154204
563.000669
563.794469
564.434848
565.013603
565.734910
566.385794
566.861129
567.238097
567.695347
567.999669
550.791383
551.910931
552.977301
553.700098
554.255246
555.501642
556.563430
557.234464
557.722999
558.911713
559.913491
560.517763
560.934080
562.055563
562.983761
563.506473
563.828499
564.821509
565.610873
565.985342
566.135446
566.887823
567.389099
545.818632
549.191315
551.056897
551.470793
550.640532
553.400694
554.954004
555.173662
554.188547
556.876705
558.354475
558.486737
557.401503
560.040254
561.457296
561.530053
560.395440
562.870356
564.148342
564.111220
562.897970
565.135436
566.264124
531.559253
545.347791
548.870408
548.209082
538.849338
550.274197
553.092702
552.090887
542.385952
553.831959
556.566267
555.440480
545.503265
557.012719
559.711062
558.570499
548.829654
559.935696
562.470116
561.287130
551.860024
562.426192
564.985800
542.616201
546.249870
548.355949
548.884847
548.111216
551.046122
552.731263
552.975533
551.975082
554.768995
556.319997
556.431665
555.298314
558.022367
559.500955
559.545175
558.358320
560.918911
562.261646
562.206291
560.963515
563.327849
564.566943
543.863628
545.887830
547.590171
548.459340
548.903231
550.710365
552.126684
552.757608
553.009272
554.610324
555.844417
556.318821
556.436138
557.930403
559.064708
559.436617
559.442517
560.810948
561.813302
562.051993
561.925602
563.159097
564.014602
539.902444
543.815307
546.090209
546.689124
545.908871
549.040635
550.871624
551.232708
550.354529
553.144821
554.721948
554.893060
553.862426
556.528255
557.985271
558.021959
556.826758
559.393997
560.717220
560.586428
559.195420
561.735888
563.061531
525.409418
540.421546
544.356727
543.792824
534.013580
546.223565
549.367554
548.603863
539.354405
550.566641
553.336655
552.353688
542.931820
554.016551
556.650412
555.487727
545.692310
556.858172
559.364883
557.966762
547.627741
559.170331
561.981552
538.185888
542.122076
544.429864
545.062806
544.318467
547.495532
549.368677
549.763763
548.918275
551.755521
553.379861
553.590900
552.593078
555.289259
556.772326
556.828467
555.643180
558.205206
559.511544
559.356695
557.947034
560.501297
561.843389
540.392591
542.480376
544.257906
545.192459
545.697073
547.608981
549.114143
549.802201
550.098528
551.811690
553.150771
553.705395
553.884156
555.443115
556.632973
557.047952
557.079191
558.428680
559.384700
559.550864
559.353402
560.653498
561.563259
537.273712
541.082531
543.333469
543.944487
543.185646
546.362157
548.201510
548.489685
547.433851
550.509639
552.257201
552.484486
551.414043
554.259488
555.834547
555.957740
554.844487
557.336654
558.575336
558.322720
556.753142
559.447846
560.856278
523.961043
538.358606
542.155833
541.554440
531.721897
543.978438
547.067424
546.016111
535.506210
548.037174
551.127533
550.124811
540.097857
551.921981
554.778648
553.769509
544.348213
555.144861
557.497036
555.852390
544.634307
557.023089
560.025245
536.674865
540.482973
542.733890
543.344802
542.583492
545.752350
547.580607
547.856389
546.790688
549.865360
551.612962
551.838128
550.766550
553.620859
555.206213
555.337039
554.227598
556.719129
557.956560
557.703600
556.133543
558.823652
560.228621
539.204304
541.286604
543.062296
543.997290
544.498976
546.392394
547.871470
548.528135
548.795177
550.514577
551.856522
552.400625
552.564730
554.154544
555.374320
555.810222
555.853711
557.198737
558.150638
558.318761
558.126367
559.409939
560.308659
536.440459
540.346743
542.644802
543.281281
542.546210
545.680096
547.503529
547.829455
546.884217
549.785476
551.427298
551.597722
550.500775
553.320599
554.880102
554.983163
553.837759
556.372266
557.666617
557.526463
556.164563
558.650840
559.961179
523.220765
538.082154
541.987474
541.436555
531.756840
543.823248
546.886130
545.983977
536.263244
547.902643
550.735454
549.634341
539.605838
551.325103
554.129007
553.053040
543.432628
554.433478
556.905978
555.557331
545.537400
556.728503
559.461903
536.992176
540.869487
543.125731
543.718245
542.939402
546.025856
547.808994
548.104756
547.129189
549.979172
551.567719
551.692715
550.558407
553.345397
554.876333
554.955130
553.790447
556.313821
557.603015
557.462129
556.097744
558.567315
559.864538
540.361461
542.366066
544.045805
544.892173
545.313414
547.100373
548.497127
549.108804
549.342251
550.933319
552.152482
552.602058
552.693278
554.216036
555.377112
555.762302
555.763664
557.093067
558.043035
558.224827
558.048376
559.275982
560.134183
538.592101
542.192042
544.259887
544.744096
543.918000
546.859023
548.551098
548.815857
547.860374
550.586529
552.092533
552.170344
551.003366
553.748274
555.240310
555.287114
554.088323
556.588774
557.846631
557.666705
556.246072
558.719931
560.011308
527.114533
540.804398
544.266053
543.527023
533.987161
545.534756
548.390267
547.462124
538.068634
549.179063
551.815260
550.628820
540.557099
552.175573
554.896317
553.761028
544.046782
555.034660
557.446590
556.017948
545.767239
557.080224
559.799446
540.872121
544.203612
546.016245
546.366031
545.464404
548.217738
549.771010
550.008897
549.067266
551.680230
553.106494
553.201688
552.078492
554.724881
556.141195
556.202811
555.044369
557.450427
558.635013
558.464201
557.065679
559.411581
560.592952
545.498957
546.588312
547.604551
548.266351
548.761222
549.967729
551.003258
551.660368
552.139879
553.296793
554.268655
554.848951
555.245255
556.355964
557.271359
557.773754
558.062567
559.001244
559.720880
560.015836
560.094071
560.845407
561.354078
547.151185
547.718348
548.453152
549.152296
549.859808
550.763820
551.645853
552.405312
553.130968
554.022371
554.871345
555.581748
556.248415
557.080407
557.857269
558.473890
559.017849
559.690413
560.282588
560.697296
561.025063
561.461740
561.760107
552.368307
552.905324
553.657209
554.422550
555.212905
556.133803
557.033170
557.828808
558.600834
559.488957
560.348642
561.096213
561.810302
562.630596
563.411398
564.068347
564.678188
565.377304
566.019948
566.515027
566.922384
567.352807
567.636393
550.913647
551.754597
552.707119
553.476994
554.187891
555.260118
556.247519
556.978351
557.630417
558.651584
559.589763
560.265709
560.854868
561.808042
562.669302
563.258874
563.749394
564.582807
565.312598
565.756158
566.068052
566.656406
567.069572
547.884069
549.614180
551.022733
551.714716
552.037820
553.619422
554.845223
555.378646
555.572670
557.077472
558.238788
558.703355
558.821487
560.260286
561.349265
561.737274
561.772287
563.085792
564.051232
564.322448
564.228727
565.328520
566.067361
543.651655
547.209044
549.226523
549.687990
548.858291
551.722650
553.342428
553.539501
552.504906
555.276650
556.812792
556.918445
555.779095
558.493424
559.961984
560.003388
558.815692
561.375135
562.720202
562.675370
561.435659
563.774025
564.987703
544.799327
546.740568
548.365226
549.181884
549.586790
551.318641
552.663514
553.233340
553.435344
555.022275
556.244163
556.699215
556.792426
558.292751
559.430221
559.801219
559.807309
561.182654
562.201089
562.466867
562.367267
563.566036
564.395664
544.543177
545.992805
547.465630
548.439625
549.213032
550.671776
551.942612
552.696523
553.273647
554.543914
555.647697
556.256083
556.706597
557.869530
558.872081
559.376864
559.716751
560.759836
561.638059
562.015892
562.221381
563.107798
563.777787
542.292886
544.378681
546.134792
547.039110
547.507664
549.371522
550.839186
551.513560
551.803381
553.418795
554.668530
555.164044
555.305938
556.799834
557.935005
558.308545
558.316301
559.690340
560.691869
560.916603
560.770221
562.037660
562.916635
538.565831
542.493276
544.791489
545.416968
544.664555
547.826357
549.686213
550.073611
549.219058
552.028015
553.621898
553.807906
552.790644
555.470503
556.939674
556.984724
555.794634
558.366075
559.689847
559.556166
558.162569
560.709179
562.042093
540.575025
542.684485
544.476337
545.420039
545.931066
547.844065
549.359096
550.074399
550.402259
552.061002
553.352812
553.885015
554.058537
555.581486
556.742380
557.135834
557.153137
558.521064
559.504974
559.707433
559.545951
560.820469
561.710061
541.080934
542.588490
544.140505
545.193625
546.048410
547.612267
548.980646
549.811042
550.455234
551.818311
553.010476
553.691694
554.203125
555.425317
556.481385
557.029084
557.391074
558.416947
559.251401
559.570773
559.732038
560.650296
561.354294
539.534143
541.598105
543.364102
544.298073
544.806046
546.722149
548.222269
548.888628
549.153815
550.907928
552.275072
552.834554
553.007507
554.601765
555.825007
556.267193
556.317599
557.654014
558.589741
558.730214
558.504244
559.821555
560.742988
536.500843
540.307923
542.560945
543.177727
542.425790
545.608298
547.451743
547.741643
546.685469
549.762963
551.509441
551.733299
550.662108
553.518477
555.108189
555.245007
554.140084
556.629591
557.862941
557.606942
556.035502
558.723645
560.127655
538.932300
540.995728
542.761317
543.694583
544.200215
546.110795
547.603125
548.260919
548.519354
550.271791
551.638136
552.195801
552.368573
553.969564
555.201238
555.649727
555.702593
557.037116
557.969363
558.106570
557.877696
559.191035
560.109893
539.882055
541.386925
542.937363
543.989474
544.840465
546.392039
547.742919
548.552950
549.179817
550.542790
551.734392
552.408542
552.914453
554.155720
555.233837
555.797586
556.166723
557.187142
558.013167
558.326541
558.483777
559.391173
560.088092
538.791427
540.890433
542.677276
543.620637
544.129935
546.020544
547.505280
548.181652
548.468575
550.142032
551.437335
551.948405
552.091624
553.664817
554.872236
555.297124
555.331404
556.684150
557.651617
557.847850
557.689601
558.936031
559.809262
536.216210
540.113906
542.400668
543.027175
542.283776
545.407259
547.225768
547.553259
546.605163
549.476867
551.084030
551.225607
550.107104
552.910077
554.456022
554.547525
553.392853
555.924551
557.218977
557.080878
555.719907
558.196813
559.499770
539.333936
541.406051
543.151846
544.050019
544.512919
546.354918
547.796571
548.438040
548.690716
550.318096
551.566293
552.036472
552.144895
553.686433
554.865516
555.266348
555.282069
556.623751
557.586110
557.780785
557.618710
558.851904
559.714362
541.006804
542.446032
543.904983
544.864253
545.623847
547.072033
548.335407
549.083820
549.654187
550.914634
552.003981
552.595179
553.033380
554.210954
555.231399
555.746042
556.077036
557.078545
557.899344
558.218086
558.376325
559.246433
559.913128
540.726347
542.651607
544.253640
545.043658
545.423554
547.155122
548.509762
549.099496
549.321466
550.877237
552.067865
552.501581
552.581414
554.085408
555.228596
555.601876
555.592459
556.907876
557.842569
558.010569
557.817924
559.032648
559.880041
539.095091
542.623785
544.607460
545.027157
544.148687
547.026845
548.667311
548.904508
547.931574
550.629171
552.113752
552.188748
551.022004
553.744041
555.214941
555.257192
554.057050
556.536772
557.775426
557.589770
556.161597
558.602676
559.865215
542.886654
544.593806
545.966379
546.614424
546.895175
548.463091
549.689929
550.238545
550.449043
551.916541
553.041365
553.481526
553.581928
555.013348
556.094860
556.472444
556.481169
557.726854
558.601592
558.768091
558.575531
559.689187
560.445376
545.585954
546.404725
547.318410
548.040354
548.704423
549.743748
550.711675
551.434158
552.078923
553.076269
553.989350
554.646167
555.220536
556.160987
557.008221
557.578771
558.036464
558.813118
559.471193
559.839619
560.090019
560.660340
561.070883
546.860086
547.374034
548.084406
548.797907
549.536000
550.413793
551.282041
552.057046
552.812116
553.679319
554.518360
555.249035
555.948886
556.754862
557.518827
558.152938
558.728046
559.376150
559.957346
560.390735
560.748562
561.153173
561.427027
552.057835
552.558731
553.286652
554.051180
554.848971
555.748752
556.632247
557.429774
558.212309
559.087377
559.942165
560.702012
561.433326
562.241460
563.014897
563.680922
564.306868
564.997455
565.638330
566.147336
566.572150
566.989822
567.261299
550.795664
551.506207
552.391736
553.178038
553.945073
554.943254
555.888425
556.641892
557.353233
558.311759
559.223232
559.936535
560.594649
561.483741
562.312369
562.932232
563.487471
564.263970
564.970488
565.451493
565.829098
566.353430
566.721839
548.437024
549.641572
550.842407
551.626754
552.251753
553.506285
554.595231
555.235758
555.734489
556.929934
557.978514
558.573870
559.015040
560.135140
561.097428
561.599635
561.941845
562.956105
563.812844
564.208278
564.417032
565.207966
565.787313
545.811194
547.680805
549.216994
549.958706
550.295915
551.962785
553.239411
553.742115
553.879840
555.473529
556.697399
557.142073
557.212746
558.720868
559.853230
560.204014
560.178659
561.583772
562.622379
562.895073
562.784393
563.977036
564.794006
545.440580
546.824975
548.223573
549.136336
549.855300
551.246645
552.446096
553.129100
553.646929
554.911435
556.011761
556.602487
557.029312
558.199589
559.204352
559.697552
560.023682
561.088929
561.993366
562.392496
562.608030
563.482367
564.139551
544.756221
545.931801
547.266188
548.279671
549.177203
550.489733
551.680096
552.486046
553.185308
554.325397
555.365672
556.037791
556.617578
557.654063
558.595628
559.166389
559.639007
560.562375
561.389413
561.844327
562.185734
562.929663
563.500086
543.059206
544.529080
546.033217
547.041418
547.850546
549.351483
550.663699
551.455095
552.063622
553.349807
554.464493
555.081414
555.540802
556.718904
557.734910
558.247623
558.592767
559.646525
560.532578
560.913131
561.121066
562.019773
562.699598
541.042063
543.100986
544.857076
545.785125
546.289881
548.171757
549.660592
550.358374
550.669995
552.300822
553.559606
554.055248
554.192331
555.718334
556.879524
557.267283
557.281560
558.668878
559.682435
559.922089
559.794678
561.049734
561.922297
541.337926
542.832517
544.375443
545.428009
546.285528
547.840442
549.206577
550.047345
550.699980
552.026102
553.177453
553.828048
554.318023
555.523285
556.564347
557.098324
557.454519
558.501991
559.371561
559.734196
559.931055
560.830971
561.515479
541.292409
542.525812
543.944978
545.049353
546.043340
547.468098
548.769503
549.674428
550.460533
551.678999
552.791264
553.529588
554.169912
555.259387
556.251874
556.869198
557.368425
558.273938
559.061210
559.474054
559.789894
560.542456
561.127675
540.194587
541.690152
543.235374
544.289081
545.148856
546.720143
548.092906
548.922336
549.564950
550.942799
552.147149
552.832468
553.347109
554.592022
555.673743
556.244776
556.623890
557.649294
558.482467
558.806858
558.974646
559.881638
560.576450
538.746805
540.812158
542.580704
543.519428
544.034035
545.959472
547.471905
548.156605
548.443667
550.181484
551.536020
552.090434
552.265340
553.864468
555.097174
555.550883
555.612040
556.953738
557.902534
558.074282
557.889695
559.164586
560.057430
539.585803
541.082013
542.627701
543.681096
544.539354
546.107619
547.476383
548.301719
548.941201
550.317655
551.521164
552.205725
552.721060
553.970127
555.057030
555.631532
556.010579
557.031714
557.858215
558.175377
558.337315
559.241335
559.935130
540.074102
541.309544
542.730384
543.834810
544.826391
546.245264
547.538623
548.435050
549.214479
550.430694
551.541131
552.276607
552.916946
554.016297
555.020935
555.646762
556.146805
557.042324
557.814029
558.210376
558.513131
559.260108
559.843710
539.509652
541.009104
542.555954
543.609884
544.465341
546.011956
547.366541
548.194488
548.836185
550.160945
551.309469
551.952380
552.437511
553.661631
554.724478
555.273926
555.633232
556.661660
557.503271
557.836832
558.010428
558.903440
559.586785
538.608395
540.675570
542.437410
543.367898
543.871987
545.744608
547.221621
547.905583
548.202922
549.835796
551.091082
551.573192
551.695694
553.251121
554.441789
554.850087
554.869946
556.225215
557.196302
557.392549
557.228699
558.476906
559.349154
540.041843
541.516059
543.022740
544.030758
544.837899
546.334265
547.642666
548.431089
549.035679
550.319476
551.427980
552.035856
552.489870
553.683782
554.718703
555.244353
555.585131
556.601018
557.435008
557.763622
557.930844
558.813147
559.488267
541.170156
542.347093
543.680093
544.689647
545.583984
546.897938
548.096745
548.917071
549.626898
550.758599
551.787163
552.454434
553.035746
554.074222
555.021729
555.599490
556.062412
556.933850
557.692177
558.081938
558.374339
559.094892
559.657311
541.307760
542.692934
544.086750
544.990765
545.703671
547.101339
548.322106
549.041387
549.591081
550.832363
551.909271
552.498419
552.935619
554.091892
555.091129
555.594413
555.918364
556.904731
557.713175
558.027157
558.180280
559.029120
559.678503
541.174173
543.045055
544.572335
545.298206
545.622093
547.294806
548.598111
549.153319
549.348420
550.892734
552.079036
552.525419
552.620423
554.093839
555.210442
555.579101
555.573079
556.864695
557.782453
557.953911
557.767575
558.938115
559.749747
543.379826
544.577688
545.760732
546.520216
547.122707
548.369365
549.468722
550.137811
550.662536
551.829205
552.849772
553.439929
553.886730
554.984539
555.931305
556.433700
556.765379
557.695032
558.451671
558.758429
558.901135
559.663164
560.232949
545.422983
546.119963
546.978680
547.730289
548.463504
549.438048
550.373657
551.129964
551.843321
552.783492
553.675250
554.378767
555.031391
555.904753
556.717487
557.323288
557.851323
558.564813
559.194710
559.604159
559.926520
560.419671
560.775083
546.511203
546.994768
547.690241
548.413417
549.169494
550.035577
550.897324
551.683649
552.457068
553.316139
554.154491
554.902825
555.624626
556.418687
557.175470
557.821268
558.414686
559.051650
559.628239
560.075526
560.451049
560.837619
561.094804
551.541270
552.074620
552.819973
553.576614
554.357147
555.268552
556.155638
556.936629
557.699196
558.594166
559.464405
560.218214
560.935786
561.763524
562.548689
563.204342
563.814290
564.526896
565.184969
565.690645
566.105280
566.544706
566.834075
550.089133
550.924540
551.867712
552.624820
553.321198
554.383502
555.353789
556.057290
556.685634
557.725688
558.683390
559.363926
559.949635
560.917087
561.784416
562.363577
562.841715
563.702503
564.458825
564.914619
565.230899
565.835739
566.259755
547.066787
548.786583
550.179868
550.849580
551.144285
552.721457
553.922174
554.395601
554.514298
556.085662
557.291683
557.752871
557.838348
559.320193
560.423070
560.774684
560.747980
562.140731
563.162562
563.445823
563.338718
564.480815
565.244351
542.849619
546.387727
548.382937
548.809376
547.919304
550.805647
552.396331
552.484663
551.237977
554.209401
555.830957
555.914070
554.657653
557.498906
558.999598
558.961857
557.574599
560.353702
561.802388
561.761631
560.447497
562.894365
564.155445
544.006083
545.929883
547.534181
548.328185
548.706377
550.432884
551.751131
552.259760
552.385031
554.035917
555.298370
555.744909
555.801968
557.347461
558.501894
558.838659
558.784661
560.242416
561.321500
561.603738
561.492848
562.731597
563.584398
543.794461
545.211737
546.657811
547.617800
548.382693
549.826225
551.074426
551.797949
552.348370
553.631202
554.743656
555.341321
555.775248
556.961841
557.981302
558.481666
558.812697
559.891796
560.808014
561.212386
561.433563
562.326488
562.998878
541.659009
543.655543
545.359625
546.255148
546.736556
548.569164
550.009677
550.664482
550.941421
552.551772
553.789859
554.255015
554.357891
555.894973
557.062877
557.446417
557.456350
558.863482
559.904517
560.175407
560.076320
561.314830
562.174092
538.126863
541.833749
544.041555
544.667828
543.978507
547.064614
548.885737
549.257394
548.395775
551.191831
552.760032
552.885510
551.754661
554.549267
556.076847
556.136554
554.936063
557.559788
558.935852
558.879031
557.608993
560.049170
561.333033
539.926014
541.950265
543.696850
544.640445
545.174259
547.066414
548.568110
549.280841
549.608021
551.255380
552.525674
553.022691
553.156110
554.718298
555.911076
556.319271
556.344273
557.742983
558.766550
559.021889
558.914120
560.150439
561.010629
540.299985
541.784985
543.325257
544.383617
545.252126
546.821108
548.198365
549.044703
549.702347
551.050206
552.220714
552.881722
553.379988
554.611622
555.680953
556.240298
556.615263
557.663531
558.532832
558.901419
559.105730
559.995235
560.671095
538.686265
540.753102
542.524622
543.469466
543.992385
545.927035
547.454668
548.164825
548.478780
550.190746
551.521064
552.062358
552.231587
553.821559
555.047584
555.499245
555.565879
556.922851
557.902066
558.123714
557.994421
559.229239
560.092095
535.617683
539.443645
541.710049
542.340105
541.603475
544.812601
546.697767
547.066839
546.144849
549.100300
550.782101
550.985973
549.922981
552.759258
554.344248
554.489736
553.407188
555.911878
557.200012
557.082214
555.770669
558.212536
559.502414
538.070891
540.139670
541.912470
542.857191
543.379088
545.312553
546.839208
547.549009
547.863031
549.574445
550.904430
551.445996
551.616402
553.208791
554.437516
554.890298
554.954621
556.304633
557.273813
557.484095
557.345850
558.579184
559.442955
539.061332
540.554165
542.099757
543.159205
544.026427
545.594199
546.970813
547.818216
548.477823
549.823355
550.992055
551.653127
552.153960
553.390490
554.465416
555.028133
555.399728
556.431569
557.276574
557.616705
557.797326
558.688617
559.369708
538.045375
540.095175
541.856966
542.804858
543.337785
545.231375
546.735637
547.455376
547.792898
549.431080
550.695069
551.190870
551.328378
552.896988
554.098372
554.514413
554.538706
555.905238
556.883123
557.080658
556.914639
558.174242
559.053126
535.583398
539.354741
541.591629
542.225417
541.533744
544.628216
546.458997
546.849911
546.022795
548.789653
550.343875
550.467160
549.343971
552.142065
553.679319
553.752711
552.563663
555.128679
556.434044
556.280418
554.872733
557.401256
558.726011
538.572507
540.596878
542.318458
543.220388
543.704409
545.545625
547.001036
547.678583
547.978193
549.578619
550.807742
551.273725
551.383846
552.922910
554.096258
554.488369
554.493795
555.846527
556.814737
557.004926
556.830955
558.080662
558.952567
540.150252
541.582866
543.040286
544.005830
544.776611
546.233234
547.507640
548.271366
548.858143
550.127405
551.227203
551.833612
552.286269
553.460700
554.475923
554.989567
555.323171
556.327558
557.153803
557.480889
557.646744
558.514386
559.177710
539.796081
541.743745
543.362352
544.162888
544.549974
546.294076
547.655417
548.243185
548.458852
550.051548
551.279882
551.754352
551.875498
553.361094
554.491630
554.870217
554.878231
556.186567
557.127002
557.320866
557.163819
558.349037
559.175803
538.092350
541.683320
543.699361
544.131574
543.251663
546.151026
547.795611
548.012571
546.988082
549.770993
551.319543
551.463547
550.395902
553.049003
554.492283
554.548059
553.398063
555.841529
557.082418
556.945702
555.618804
557.965426
559.183918
541.930294
543.665828
545.060778
545.722150
546.010328
547.590605
548.822004
549.364509
549.565713
551.073339
552.240737
552.725681
552.870288
554.285973
555.357830
555.743974
555.773231
557.013652
557.896267
558.091531
557.936831
559.020389
559.754943
544.660605
545.492026
546.419915
547.153838
547.827738
548.876761
549.851093
550.576815
551.226979
552.245432
553.183885
553.866694
554.462743
555.405935
556.254281
556.831574
557.299674
558.081319
558.748511
559.132496
559.397395
559.961443
560.364609
545.947918
546.469447
547.190474
547.914803
548.662917
549.549883
550.425641
551.207289
551.971158
552.853404
553.710375
554.459044
555.173564
555.986661
556.755563
557.396240
557.979369
558.634674
559.224665
559.668605
560.034673
560.439305
560.710940
550.975900
551.565396
552.339835
553.086977
553.840765
554.780959
555.681660
556.444438
557.176296
558.106767
558.999049
559.741503
560.432083
561.293631
562.096744
562.736309
563.315389
564.060929
564.738145
565.231141
565.619669
566.092309
566.406400
549.142294
550.252064
551.302917
552.004191
552.533244
553.765630
554.799361
555.422044
555.861698
557.094370
558.134408
558.747453
559.153814
560.307761
561.249731
561.753599
562.045392
563.095297
563.932254
564.325845
564.477814
565.262384
565.783388
544.184369
547.535597
549.374791
549.747124
548.848406
551.623405
553.136983
553.233663
552.026598
554.925629
556.503101
556.621273
555.422147
558.196328
559.650674
559.641891
558.304991
561.012680
562.407622
562.382071
561.098587
563.453076
564.634685
529.979002
543.702207
547.182101
546.438838
536.785658
548.441459
551.224094
549.933166
539.018738
551.657291
554.640881
553.423765
542.750326
555.016878
557.828122
556.450660
545.494046
557.850156
560.665117
559.447795
549.482085
560.642932
563.334803
541.010162
544.611408
546.684923
547.174370
546.337627
549.287102
550.930999
551.051156
549.827093
552.828105
554.472522
554.562041
553.309253
556.172452
557.692276
557.657636
556.270343
559.068281
560.534157
560.497170
559.188132
561.665071
562.954103
542.326639
544.290512
545.951563
546.803662
547.239700
549.023490
550.403642
550.982733
551.182009
552.817470
554.072584
554.529439
554.609645
556.156872
557.323170
557.684302
557.662704
559.102135
560.169922
560.451528
560.350269
561.593630
562.453423
538.640959
542.324026
544.502782
545.101608
544.383950
547.433781
549.214430
549.544654
548.647986
551.432811
552.992325
553.103297
551.956362
554.748641
556.272630
556.323330
555.115646
557.751058
559.143015
559.099399
557.837041
560.276569
561.558155
525.152594
539.108065
542.818924
542.296192
532.934359
544.718647
547.762658
546.972857
537.723570
548.907714
551.630177
550.489168
540.411732
552.156511
554.945749
553.797472
543.861392
555.234621
557.847782
556.636033
546.967514
557.865057
560.536482
536.892587
540.606606
542.830761
543.479591
542.816010
545.929414
547.776098
548.169817
547.328052
550.147407
551.736512
551.878835
550.763175
553.578341
555.126709
555.205050
554.017255
556.641592
558.015134
557.957812
556.688934
559.125162
560.406199
538.787058
540.833769
542.598032
543.551276
544.090090
546.012501
547.535789
548.256037
548.584364
550.268076
551.570898
552.092196
552.245997
553.826360
555.040348
555.474682
555.525352
556.909796
557.920076
558.169033
558.058342
559.291877
560.149900
535.542826
539.367016
541.635664
542.272861
541.545170
544.758702
546.650150
547.029612
546.116940
549.065484
550.738657
550.936886
549.869861
552.701090
554.280520
554.421500
553.339443
555.857434
557.165919
557.071853
555.779099
558.216366
559.499174
522.118435
536.607509
540.440031
539.867176
530.055288
542.372914
545.544458
544.696107
534.928985
546.742346
549.659965
548.627403
538.694036
550.407051
553.248502
552.260308
542.920996
553.695328
556.142521
554.856705
545.115712
556.045564
558.724446
534.926995
538.753125
541.021930
541.657394
540.927591
544.140228
546.032115
546.413413
545.503175
548.452336
550.126430
550.326362
549.261311
552.094156
553.674800
553.815551
552.730103
555.239438
556.535894
556.427951
555.123990
557.561483
558.846704
537.539443
539.598381
541.367656
542.319198
542.854399
544.777068
546.303522
547.030810
547.368371
549.049792
550.352287
550.876754
551.035468
552.618315
553.834471
554.269957
554.316529
555.679325
556.659311
556.870634
556.724150
557.970412
558.840305
534.956559
538.731528
540.978920
541.629136
540.958765
544.080052
545.937937
546.353763
545.550663
548.343650
549.923559
550.069896
548.966121
551.779787
553.330608
553.416681
552.238899
554.810914
556.122414
555.975495
554.574360
557.106053
558.432392
522.319843
536.571023
540.345884
539.828185
530.433781
542.260003
545.330692
544.596893
535.545717
546.551213
549.239673
548.105042
538.073302
549.783721
552.572702
551.449833
541.629125
552.828260
555.331957
553.928504
543.610640
555.106081
557.904759
535.481022
539.229518
541.436185
542.040606
541.321781
544.389150
546.196895
546.569965
545.729481
548.486226
550.033899
550.153675
549.025551
551.809868
553.332681
553.395155
552.198695
554.756623
556.057750
555.902781
554.493389
557.015099
558.334584
538.631536
540.623475
542.302172
543.161966
543.606486
545.409821
546.829014
547.471097
547.737977
549.345107
550.584502
551.063568
551.185483
552.701279
553.855030
554.241228
554.249747
555.584490
556.544114
556.741073
556.580021
557.801501
558.653571
536.705355
540.367486
542.471346
542.975557
542.158077
545.130171
546.837788
547.095290
546.101397
548.923287
550.504050
550.662671
549.604988
552.283488
553.749117
553.812177
552.667705
555.136108
556.401665
556.277439
554.963535
557.342418
558.588114
524.925014
538.905123
542.447617
541.728172
532.129030
543.775410
546.644870
545.650845
535.897654
547.429802
550.216174
549.194610
539.627978
550.796620
553.434265
552.345937
542.918030
553.648843
556.047568
554.753209
545.079668
555.828896
558.422241
538.943650
542.348042
544.206779
544.581553
543.688839
546.472794
548.037371
548.260145
547.273827
549.987698
551.496361
551.678561
550.669246
553.253639
554.648566
554.732082
553.633675
556.011278
557.208023
557.098773
555.811744
558.061718
559.195638
543.650918
544.765979
545.809774
546.494820
547.008607
548.235152
549.284445
549.948511
550.435948
551.633694
552.651186
553.278028
553.716378
554.829955
555.748917
556.266165
556.577670
557.525040
558.262081
558.587098
558.696411
559.433156
559.928144
545.330110
545.911846
546.667270
547.387654
548.114989
549.037441
549.934923
550.707985
551.450332
552.369368
553.250336
553.992659
554.686074
555.531816
556.319432
556.949793
557.510080
558.197070
558.806442
559.241251
559.585044
560.022223
560.317114
550.687283
551.221640
551.969810
552.730949
553.516438
554.432094
555.323314
556.109484
556.879139
557.783207
558.663790
559.428011
560.154338
560.987864
561.776578
562.434246
563.044425
563.755048
564.409685
564.911615
565.323419
565.761911
566.051450
549.235161
550.070981
551.016820
551.778931
552.480772
553.546852
554.520435
555.228456
555.863755
556.913550
557.882731
558.575109
559.170624
560.143571
561.013954
561.595003
562.073194
562.930997
563.682510
564.133109
564.445426
565.049399
565.474102
546.211422
547.930447
549.326260
550.002202
550.303695
551.883786
553.086322
553.563057
553.688293
555.270463
556.489854
556.965397
557.062732
558.549281
559.654337
560.007901
559.981357
561.369470
562.384300
562.660003
562.546818
563.688437
564.453879
541.986933
545.523497
547.521855
547.956506
547.075392
549.964201
551.555697
551.646314
550.405455
553.388447
555.024764
555.124184
553.881676
556.726781
558.229271
558.194200
556.808119
559.581488
561.021758
560.972078
559.650841
562.097948
563.361451
543.122331
545.047723
546.658297
547.462634
547.851041
549.582444
550.903107
551.414724
551.545910
553.207388
554.483253
554.944132
555.013392
556.564814
557.723230
558.063854
558.011634
559.465650
560.538197
560.813437
560.697469
561.935998
562.790168
542.884522
544.307295
545.763938
546.737370
547.514646
548.965680
550.218157
550.945485
551.501688
552.793864
553.917476
554.526334
554.970198
556.164774
557.191127
557.697334
558.031580
559.109489
560.022005
560.422111
560.640294
561.532958
562.206108
540.724521
542.730198
544.449196
545.361841
545.858476
547.700335
549.146065
549.804795
550.086943
551.706010
552.953575
553.427178
553.537904
555.084565
556.261983
556.653598
556.668649
558.076612
559.116431
559.385465
559.285117
560.523901
561.383873
537.174725
540.893241
543.118831
543.764911
543.093210
546.189621
548.016705
548.392563
547.535852
550.340889
551.917964
552.050281
550.925568
553.730422
555.268529
555.337402
554.143605
556.769710
558.146820
558.090607
556.821113
559.262393
560.547087
538.968216
541.003236
542.767067
543.730247
544.281844
546.186121
547.695998
548.415178
548.749129
550.405543
551.684820
552.189300
552.329191
553.899174
555.099648
555.514888
555.546067
556.949498
557.977615
558.237282
558.132766
559.370732
560.231463
539.342995
540.837153
542.392905
543.469579
544.355437
545.937613
547.325045
548.180351
548.847087
550.204938
551.385631
552.056014
552.561566
553.797522
554.869771
555.432178
555.811677
556.866973
557.745216
558.122995
558.334004
559.225200
559.900719
537.732907
539.807446
541.592577
542.554376
543.094115
545.041807
546.580488
547.301456
547.626631
549.350151
550.692786
551.246388
551.424473
553.014987
554.238650
554.688826
554.757747
556.123884
557.116561
557.352770
557.234191
558.469630
559.330452
534.669739
538.501713
540.779266
541.424209
540.703286
543.924351
545.820650
546.201681
545.292660
548.261378
549.957865
550.177138
549.125355
551.959327
553.538206
553.678981
552.596713
555.111771
556.415842
556.315944
555.018251
557.459005
558.745291
537.130783
539.202680
540.982360
541.937584
542.471820
544.416717
545.954990
546.677404
547.005371
548.732015
550.078522
550.636255
550.817655
552.409842
553.633877
554.082882
554.147950
555.506265
556.488534
556.713402
556.586113
557.820364
558.682282
538.131346
539.623175
541.169935
542.234313
543.109810
544.688109
546.076579
546.936762
547.610947
548.974079
550.161836
550.840645
551.353409
552.592206
553.664958
554.225964
554.599015
555.636378
556.489887
556.839441
557.027278
557.920955
558.602224
537.126170
539.169902
540.926719
541.874062
542.411341
544.314577
545.830813
546.563012
546.915280
548.574113
549.860900
550.377796
550.529789
552.101857
553.302528
553.718445
553.744827
555.114559
556.097077
556.299895
556.138222
557.400774
558.281165
534.668516
538.430112
540.658409
541.288619
540.599114
543.703190
545.546183
545.949246
545.136664
547.926959
549.507234
549.654887
548.549233
551.351023
552.888112
552.962542
551.776483
554.343618
555.651871
555.501781
554.097240
556.628949
557.955670
537.642937
539.661410
541.377741
542.278222
542.765947
544.617151
546.085320
546.776305
547.092024
548.715349
549.969969
550.459710
550.587011
552.132173
553.307328
553.701765
553.710959
555.067264
556.039849
556.235104
556.065481
557.318032
558.191232
539.199638
540.631831
542.089778
543.057881
543.834859
545.302959
546.591431
547.369974
547.973883
549.265405
550.389721
551.018937
551.488316
552.670341
553.689085
554.206503
554.545350
555.555633
556.389307
556.724987
556.897723
557.767470
558.430713
538.826489
540.778712
542.403201
543.209674
543.604711
545.362423
546.739497
547.342781
547.575557
549.190734
550.443811
550.941485
551.079897
552.573083
553.707752
554.091382
554.106500
555.422830
556.373886
556.580740
556.434020
557.619698
558.444299
537.112425
540.711434
542.736848
543.177027
542.305837
545.220688
546.882158
547.114580
546.106291
548.911818
550.485138
550.652639
549.603011
552.262847
553.710274
553.772068
552.630752
555.083401
556.336955
556.216490
554.903099
557.248215
558.462765
540.955289
542.698143
544.102856
544.773767
545.072474
546.667664
547.915249
548.473153
548.690418
550.218151
551.407235
551.912575
552.072960
553.496545
554.573833
554.966658
555.004712
556.255049
557.150256
557.360220
557.217054
558.301497
559.033839
543.695141
544.532521
545.469531
546.213693
546.899124
547.962196
548.951655
549.692379
550.358063
551.393970
552.350584
553.050275
553.659769
554.611660
555.466702
556.051185
556.527914
557.319411
557.998072
558.394164
558.668331
559.235235
559.638218
544.988934
545.515657
546.245288
546.980014
547.739967
548.640476
549.530673
550.326917
551.105769
552.003930
552.876989
553.640522
554.367238
555.189292
555.965504
556.613636
557.205265
557.870169
558.470768
558.925257
559.299406
559.707705
559.980188
550.349776
550.852510
551.586372
552.360817
553.169490
554.077950
554.969513
555.777101
556.573591
557.466933
558.342656
559.123790
559.872982
560.692293
561.472603
562.142993
562.769968
563.456599
564.090439
564.591981
565.011509
565.427805
565.699696
549.090026
549.800106
550.690688
551.488224
552.267747
553.272886
554.223621
554.985244
555.709970
556.688525
557.623944
558.362511
559.041682
559.940452
560.774296
561.398454
561.954899
562.724694
563.420535
563.890508
564.260318
564.783941
565.153906
546.734954
547.933322
549.137461
549.936479
550.578736
551.836070
552.925543
553.570355
554.080605
555.299552
556.377635
557.006151
557.475955
558.600995
559.564890
560.072108
560.417614
561.419556
562.258977
562.636882
562.832611
563.625387
564.208989
544.102702
545.958954
547.498037
548.260166
548.623458
550.287659
551.560135
552.063290
552.208983
553.829971
555.088305
555.573790
555.683896
557.188869
558.319352
558.677537
558.661124
560.047438
561.063155
561.312956
561.183229
562.382620
563.206768
543.677398
545.061048
546.471445
547.407963
548.151654
549.549867
550.750908
551.437309
551.965150
553.252896
554.383050
555.006862
555.462878
556.640716
557.650838
558.152928
558.485433
559.539887
560.427655
560.809726
561.012827
561.889508
562.551101
542.929837
544.117015
545.474463
546.518056
547.443405
548.770192
549.967413
550.779253
551.488830
552.648717
553.712613
554.408140
555.008445
556.060455
557.015907
557.599662
558.080300
558.999861
559.817503
560.262301
560.596830
561.341324
561.914160
541.175042
542.667578
544.206195
545.253441
546.097261
547.615439
548.935812
549.732447
550.348863
551.654343
552.788862
553.421284
553.893916
555.093856
556.131665
556.663275
557.021312
558.074927
558.956211
559.331506
559.535974
560.435993
561.118013
539.114938
541.205779
543.004582
543.979044
544.526072
546.424784
547.921729
548.623597
548.939515
550.592692
551.870592
552.376538
552.519284
554.072694
555.260207
555.670698
555.703238
557.091509
558.103955
558.342960
558.215169
559.473526
560.348551
539.405474
540.926533
542.509086
543.605797
544.503137
546.081272
547.461882
548.313290
548.977060
550.322810
551.492596
552.156460
552.656806
553.880081
554.938831
555.488956
555.859497
556.915127
557.792591
558.163502
558.366748
559.269961
559.955467
539.366598
540.620920
542.074476
543.219192
544.250993
545.702159
547.023236
547.945439
548.749119
549.987679
551.120543
551.878114
552.533555
553.630455
554.627419
555.250107
555.758276
556.678564
557.484890
557.918293
558.249641
559.003736
559.586518
538.278418
539.791355
541.366819
542.458463
543.355910
544.952341
546.346219
547.197260
547.862692
549.263111
550.492889
551.206606
551.744132
552.983905
554.054762
554.618599
554.999667
556.046870
556.911408
557.271760
557.468493
558.369985
559.055461
536.842471
538.921868
540.715808
541.689388
542.242072
544.187717
545.720317
546.429137
546.743517
548.506532
549.891949
550.484917
550.695251
552.275272
553.484579
553.921110
553.975977
555.346150
556.334948
556.555017
556.415492
557.671951
558.547791
537.700166
539.203161
540.764120
541.841399
542.727723
544.318056
545.709291
546.559821
547.227440
548.633951
549.871668
550.592908
551.135696
552.377421
553.448117
554.010310
554.387766
555.428952
556.286396
556.639726
556.831135
557.730317
558.415217
538.214530
539.445713
540.867695
541.982310
542.991555
544.432300
545.749457
546.670747
547.478342
548.730621
549.880976
550.654999
551.322050
552.422113
553.418176
554.038194
554.540257
555.447413
556.237514
556.655074
556.974557
557.724644
558.306845
537.683844
539.162628
540.693782
541.743893
542.607034
544.175115
545.553915
546.404352
547.071909
548.441944
549.640756
550.331474
550.851295
552.076581
553.132563
553.680078
554.044054
555.077297
555.927175
556.271165
556.453664
557.353025
558.039158
536.807532
538.836819
540.570789
541.488481
541.992773
543.889059
545.391220
546.094727
546.412411
548.101690
549.417554
549.958096
550.128032
551.678876
552.860983
553.269926
553.298278
554.653599
555.627754
555.829581
555.670726
556.927230
557.804023
538.195397
539.649631
541.140169
542.142149
542.954991
544.473662
545.808191
546.620903
547.253850
548.587682
549.752134
550.413141
550.906867
552.107233
553.140668
553.669527
554.018490
555.039601
555.881088
556.219615
556.395667
557.284155
557.961806
539.268356
540.443448
541.776555
542.790253
543.696411
545.035280
546.263003
547.111627
547.853809
549.031981
550.112379
550.828603
551.446099
552.496331
553.447092
554.030956
554.504455
555.386932
556.160428
556.569503
556.878119
557.601245
558.161722
539.358057
540.756738
542.164511
543.079702
543.806719
545.235387
546.489193
547.237878
547.818971
549.108367
550.238530
550.878946
551.355866
552.522053
553.524117
554.035836
554.374804
555.376163
556.207430
556.553627
556.735370
557.578272
558.217786
539.194665
541.092045
542.642583
543.382556
543.718082
545.429661
546.769703
547.353057
547.574376
549.170800
550.412766
550.914126
551.056148
552.532432
553.649301
554.028474
554.042604
555.349890
556.295242
556.510416
556.369134
557.519844
558.313195
541.420149
542.637813
543.843261
544.621433
545.243101
546.522985
547.656082
548.354381
548.908504
550.118033
551.184986
551.819978
552.302742
553.411427
554.364351
554.878692
555.228756
556.177400
556.961016
557.303527
557.477231
558.234073
558.793895
543.489950
544.200843
545.079290
545.851737
546.607886
547.611612
548.577715
549.363121
550.106288
551.081632
552.010261
552.748525
553.428930
554.317623
555.141428
555.760562
556.305781
557.038823
557.692628
558.128917
558.472501
558.969401
559.322434
544.594259
545.089128
545.802718
546.547205
547.327213
548.220733
549.111208
549.926019
550.728513
551.618870
552.488963
553.266779
554.012675
554.823447
555.593526
556.253462
556.863614
557.519741
558.118066
558.587605
558.980337
559.373760
559.631956
549.803132
550.343004
551.105267
551.888139
552.697507
553.632200
554.543681
555.354005
556.146363
557.061732
557.952786
558.732706
559.474165
560.310199
561.100967
561.765366
562.378213
563.071751
563.704082
564.188300
564.588211
565.017791
565.302684
548.356869
549.194054
550.154428
550.944982
551.679560
552.760689
553.754512
554.495830
555.166369
556.218695
557.194376
557.911335
558.536010
559.499501
560.366441
560.963958
561.459544
562.281058
562.993082
563.418651
563.717599
564.307915
564.725173
545.352602
547.057038
548.466526
549.188336
549.552515
551.126280
552.344746
552.878821
553.084025
554.630406
555.842305
556.368448
556.548720
557.975903
559.058789
559.458191
559.509972
560.793472
561.724872
561.962606
561.839890
562.953590
563.704348
541.159726
544.642689
546.652248
547.160711
546.418981
549.233580
550.827663
551.012791
549.969021
552.803518
554.405874
554.600856
553.589276
556.231034
557.675057
557.737085
556.603544
559.092861
560.384326
560.287593
558.982923
561.368907
562.606821
542.166475
544.091676
545.731880
546.593683
547.052233
548.782718
550.121908
550.690917
550.901434
552.530107
553.803716
554.320074
554.475847
555.968702
557.105686
557.493831
557.521202
558.868291
559.853184
560.085678
559.957381
561.170946
562.013289
541.783883
543.252566
544.765045
545.792388
546.616280
548.094388
549.372608
550.132350
550.721779
552.024946
553.166712
553.811832
554.294320
555.478521
556.501476
557.028431
557.384639
558.418254
559.278948
559.638900
559.831746
560.722516
561.398721
539.422303
541.556758
543.376970
544.352264
544.886576
546.770678
548.245449
548.921694
549.214394
550.866996
552.149089
552.662674
552.812993
554.350191
555.525189
555.933295
555.968278
557.335238
558.324975
558.539047
558.384934
559.657325
560.541900
535.594932
539.610167
541.993981
542.709406
542.054386
545.216018
547.075806
547.455644
546.576513
549.448256
551.077385
551.265143
550.214765
552.976757
554.503171
554.595499
553.457358
556.006899
557.319276
557.179627
555.778225
558.336818
559.676570
537.629964
539.794804
541.659113
542.681500
543.265752
545.208351
546.740719
547.466646
547.802452
549.497919
550.818917
551.365111
551.542507
553.102728
554.296796
554.719741
554.765316
556.139413
557.131665
557.345278
557.192355
558.472801
559.364329
538.162621
539.708148
541.319619
542.441831
543.361565
544.964693
546.361730
547.217367
547.886526
549.279839
550.502412
551.212542
551.747599
552.977567
554.037860
554.592204
554.966748
556.016195
556.881404
557.236142
557.426457
558.341395
559.037823
536.635659
538.730810
540.549309
541.550491
542.128306
544.076657
545.605828
546.305594
546.607203
548.391670
549.796898
550.408585
550.636373
552.199084
553.390775
553.811967
553.854305
555.235648
556.229409
556.441906
556.287962
557.569073
558.461394
533.619134
537.454820
539.754430
540.439849
539.779456
542.965657
544.830999
545.159169
544.153401
547.258009
549.051982
549.360607
548.421129
551.165942
552.684875
552.772579
551.617783
554.192024
555.510415
555.369191
553.965952
556.527140
557.869375
536.086767
538.162689
539.955713
540.933211
541.492976
543.431729
544.955825
545.652309
545.954623
547.748545
549.166349
549.789427
550.024672
551.589229
552.780094
553.199305
553.238287
554.615224
555.605419
555.815109
555.659082
556.937357
557.827888
537.089020
538.582146
540.132844
541.202278
542.083140
543.670238
545.058245
545.904615
546.570629
547.988905
549.242140
549.979100
550.532344
551.763884
552.820856
553.372107
553.742748
554.782116
555.638139
555.987883
556.175932
557.082845
557.773985
536.087536
538.126680
539.876007
540.807871
541.323697
543.255849
544.780316
545.484062
545.794601
547.550287
548.931335
549.526730
549.741155
551.294205
552.478723
552.899094
552.945281
554.299066
555.275414
555.485596
555.338735
556.597309
557.475762
533.636645
537.385647
539.596911
540.188090
539.419884
542.606431
544.469254
544.808884
543.837612
546.847837
548.571704
548.831110
547.852076
550.577725
552.084425
552.177091
551.056104
553.564391
554.853646
554.717775
553.352907
555.854411
557.168512
536.600116
538.614280
540.322434
541.205098
541.670375
543.555557
545.039849
545.710592
545.989748
547.707081
549.050177
549.612800
549.799579
551.328646
552.492592
552.896591
552.929711
554.272317
555.242205
555.450364
555.299969
556.545258
557.412649
538.149017
539.583888
541.042667
542.007157
542.782710
544.274562
545.584180
546.371800
546.984098
548.318600
549.490008
550.160044
550.658729
551.843720
552.861130
553.382915
553.731343
554.747057
555.590850
555.943238
556.132385
557.001357
557.661412
537.767349
539.730099
541.361166
542.165793
542.556947
544.349613
545.759571
546.388289
546.644817
548.283327
549.561938
550.083252
550.239307
551.738330
552.873282
553.257481
553.276122
554.608705
555.579943
555.813263
555.693814
556.871060
557.688071
536.043150
539.665640
541.701391
542.132701
541.229416
544.212267
545.921095
546.188909
545.215390
548.029920
549.617030
549.799635
548.762720
551.427545
552.874634
552.932940
551.784445
554.267030
555.549713
555.468757
554.212861
556.521074
557.718389
539.917676
541.673047
543.087995
543.761901
544.060973
545.692041
546.974266
547.561307
547.803550
549.345013
550.546546
551.063617
551.233581
552.662433
553.741801
554.135771
554.177123
555.446127
556.364064
556.601322
556.485523
557.562502
558.287941
542.682212
543.527398
544.474600
545.228543
545.925719
547.011849
548.026196
548.789693
549.474881
550.525258
551.493955
552.204012
552.821850
553.779505
554.638673
555.227580
555.711436
556.516357
557.211649
557.625826
557.915255
558.485102
558.887561
543.988868
544.521966
545.261741
546.008470
546.782859
547.702496
548.613344
549.429160
550.225180
551.137404
552.022190
552.795526
553.530154
554.358304
555.139686
555.793600
556.393289
557.069767
557.684166
558.152825
558.538523
558.952281
559.226491
549.197107
549.798876
550.602327
551.392178
552.192460
553.169236
554.108053
554.914962
555.688564
556.639785
557.551943
558.323155
559.042122
559.908538
560.716189
561.368216
561.953532
562.669429
563.309080
563.772376
564.141170
564.599124
564.905988
547.371429
548.484104
549.564891
550.322305
550.918171
552.175638
553.246213
553.930591
554.440775
555.671343
556.722512
557.382094
557.850471
558.979078
559.913659
560.449794
560.784716
561.760741
562.527621
562.879396
563.011297
563.771331
564.280111
542.469065
545.771583
547.636474
548.105508
547.371297
550.089335
551.624138
551.838775
550.851504
553.609422
555.160265
555.388324
554.435777
557.006604
558.403775
558.500127
557.421705
559.827872
561.053209
560.965063
559.687917
561.973845
563.127134
528.537863
541.943599
545.427722
544.873155
535.923089
546.999823
549.742919
548.702286
538.858847
550.512999
553.360579
552.414989
543.064399
554.058317
556.669281
555.586341
546.172190
556.934067
559.359148
558.072782
548.337062
559.193393
561.818481
539.115336
542.693594
544.820504
545.426970
544.768043
547.670741
549.341117
549.579934
548.574995
551.439926
553.065568
553.272348
552.271913
554.933008
556.397403
556.471568
555.346188
557.839768
559.130450
559.024386
557.718046
560.132435
561.397743
540.137755
542.192362
543.957365
544.909868
545.435973
547.268443
548.696609
549.336189
549.600752
551.250097
552.535436
553.057901
553.217898
554.735886
555.895323
556.298270
556.332461
557.684229
558.663392
558.879118
558.734182
559.979737
560.846785
535.986703
539.997614
542.377197
543.088798
542.426686
545.570466
547.409260
547.768991
546.872924
549.736067
551.360224
551.545631
550.492883
553.244662
554.762201
554.850124
553.709191
556.249911
557.553843
557.408172
556.002271
558.556851
559.894019
521.182019
536.498764
540.589823
540.185388
530.716724
542.761702
545.883071
545.083113
535.615761
547.097521
549.934838
548.918580
539.197283
550.641965
553.389352
552.313553
542.730098
553.724009
556.194911
554.780856
544.390394
555.991541
558.820064
534.172742
538.216170
540.639420
541.394890
540.778407
543.980145
545.874888
546.280620
545.424047
548.331829
549.996832
550.215112
549.188666
551.963190
553.498887
553.599977
552.469281
555.021784
556.333780
556.191448
554.788913
557.356267
558.703343
536.451184
538.599607
540.467030
541.504941
542.109342
544.074878
545.621738
546.346442
546.675094
548.427149
549.801914
550.390641
550.600476
552.165090
553.359868
553.783867
553.830414
555.211995
556.208556
556.423435
556.272186
557.559729
558.456970
533.364958
537.224269
539.555123
540.270837
539.635774
542.838537
544.716062
545.053991
544.054501
547.157996
548.948421
549.253800
548.312194
551.054364
552.571320
552.657777
551.504227
554.085561
555.411494
555.274951
553.875169
556.445953
557.795006
520.053885
534.518623
538.392462
537.917894
528.398394
540.483000
543.581575
542.591168
532.210320
544.709071
547.852307
547.022464
537.657979
548.840011
551.530037
550.414515
540.683675
551.837047
554.346949
552.944636
542.556890
554.168395
557.001995
532.840113
536.672090
538.968744
539.653355
538.994521
542.185092
544.055478
544.387683
543.387038
546.502778
548.309129
548.628595
547.696055
550.439250
551.954180
552.038077
550.881644
553.459569
554.784162
554.647891
553.248747
555.816643
557.163393
535.451603
537.515042
539.296113
540.262071
540.811709
542.759466
544.293856
545.000984
545.315205
547.105731
548.522483
549.146401
549.381136
550.942618
552.130250
552.550293
552.595648
553.967681
554.959617
555.177788
555.033678
556.309291
557.198259
532.878529
536.644991
538.883177
539.504109
538.765787
541.982380
543.869071
544.224393
543.268835
546.314628
548.076109
548.367374
547.412212
550.149245
551.663224
551.762911
550.650799
553.170434
554.471801
554.346947
552.992291
555.504449
556.825468
520.283849
534.485751
538.228603
537.606689
527.741952
540.058410
543.203756
542.276574
532.195405
544.342952
547.378632
546.493240
537.063794
548.257104
550.948425
549.885095
540.449142
551.279196
553.724441
552.366241
542.269044
553.567910
556.328466
533.396982
537.137862
539.334367
539.905633
539.116715
542.287841
544.136971
544.462901
543.479293
546.484572
548.205625
548.462438
547.478590
550.191543
551.685142
551.768936
550.644361
553.152310
554.447695
554.323066
552.967608
555.463529
556.771177
536.529800
538.530727
540.217068
541.075712
541.518305
543.375390
544.838985
545.500139
545.777609
547.469520
548.793768
549.344940
549.521373
551.037318
552.186981
552.580537
552.608373
553.953263
554.934409
555.165693
555.040536
556.259949
557.107295
534.581180
538.273483
540.396491
540.899571
540.059445
543.120339
544.895828
545.203872
544.259839
547.120252
548.746341
548.947107
547.920374
550.607926
552.073613
552.135346
550.989757
553.496259
554.803442
554.734072
553.491314
555.837749
557.067296
522.725087
536.812310
540.384658
539.632837
529.786016
541.753926
544.735931
543.816362
534.177742
545.678179
548.485169
547.491454
537.948995
549.123930
551.759986
550.656564
541.148475
552.001513
554.465896
553.267700
543.880801
554.384621
556.926854
536.865944
540.303643
542.187287
542.568761
541.660463
544.533599
546.167846
546.446724
545.512609
548.247926
549.780043
549.984901
548.993452
551.586891
552.985253
553.068859
551.969188
554.388993
555.630882
555.577148
554.360716
556.579584
557.698268
541.630941
542.763618
543.830398
544.537402
545.074559
546.347975
547.445104
548.152309
548.677240
549.902575
550.943777
551.590903
552.045076
553.169250
554.095779
554.620884
554.944997
555.918603
556.687691
557.047569
557.187963
557.929803
558.424573
543.337439
543.933051
544.710591
545.456850
546.213943
547.174207
548.111410
548.921771
549.696987
550.643284
551.547283
552.308791
553.017385
553.874574
554.671821
555.312944
555.888453
556.597760
557.233794
557.695947
558.062395
558.510831
558.809867
548.849908
549.407402
550.199227
551.016794
551.860930
552.827696
553.768234
554.603944
555.415919
556.343795
557.243457
558.030948
558.779599
559.621546
560.417422
561.085530
561.697906
562.384303
563.005654
563.479117
563.871390
564.297236
564.580988
547.377555
548.235735
549.230351
550.060151
550.833200
551.948695
552.973968
553.743677
554.435942
555.499622
556.482520
557.206904
557.839350
558.808433
559.680829
560.283694
560.780009
561.592101
562.289894
562.702202
562.992231
563.578659
563.994974
544.326955
546.058398
547.510127
548.278869
548.687860
550.299213
551.552807
552.120660
552.351891
553.906764
555.123245
555.656867
555.846479
557.278178
558.366917
558.775023
558.830728
560.100491
561.012216
561.232927
561.099605
562.209471
562.959709
540.079696
543.595710
545.654968
546.217510
545.526781
548.381461
550.013709
550.237520
549.225009
552.064722
553.669079
553.871876
552.871650
555.516388
556.966571
557.040693
555.915485
558.387415
559.655839
559.540421
558.224765
560.607685
561.845827
541.037209
542.996920
544.689390
545.607066
546.117439
547.891285
549.269893
549.875390
550.114003
551.752668
553.031456
553.555549
553.720889
555.219165
556.363477
556.762007
556.795400
558.131518
559.099847
559.318258
559.181938
560.393998
561.237360
540.601184
542.107517
543.675257
544.759158
545.634339
547.157630
548.475157
549.267582
549.881401
551.198950
552.350242
553.003850
553.494859
554.686491
555.717573
556.252970
556.614045
557.643985
558.497042
558.849997
559.039503
559.931239
560.609519
538.182512
540.362016
542.243130
543.276147
543.860646
545.790917
547.304729
548.010538
548.324794
549.994430
551.289284
551.812235
551.970723
553.516424
554.700083
555.115981
555.156562
556.525583
557.515269
557.728951
557.576223
558.852508
559.740553
534.316600
538.383443
540.831504
541.603979
540.996786
544.204358
546.102103
546.508908
545.648932
548.538665
550.181732
550.378790
549.335935
552.106607
553.641838
553.741984
552.610916
555.166870
556.485121
556.350622
554.954825
557.520147
558.864780
536.367993
538.574391
540.494113
541.568268
542.197464
544.181817
545.748645
546.499495
546.853408
548.564806
549.897820
550.451650
550.635192
552.203122
553.405268
553.835573
553.889180
555.273557
556.276969
556.500805
556.357409
557.646976
558.544486
536.935664
538.511213
540.166345
541.332659
542.292672
543.932569
545.360255
546.238785
546.924776
548.331341
549.562931
550.277927
550.816863
552.053202
553.120355
553.680764
554.063413
555.126859
556.008533
556.378346
556.581791
557.508058
558.211495
535.438674
537.555947
539.408869
540.447076
541.060133
543.040906
544.597722
545.318595
545.635808
547.431404
548.843017
549.456570
549.685437
551.253653
552.451069
552.876069
552.924996
554.324318
555.340327
555.572425
555.434721
556.729245
557.629654
532.440603
536.293871
538.621988
539.339165
538.709998
541.925335
543.816091
544.164129
543.173427
546.288467
548.088043
548.397205
547.457049
550.207239
551.730898
551.820198
550.670234
553.265821
554.610497
554.492063
553.107264
555.683374
557.034438
534.914596
537.006562
538.825079
539.830692
540.418560
542.384635
543.932819
544.648324
544.965653
546.771842
548.197994
548.824583
549.061360
550.630054
551.824124
552.244977
552.290453
553.687495
554.703313
554.936682
554.800265
556.093820
556.993117
535.913504
537.423034
538.998314
540.093391
540.999837
542.613726
544.025668
544.890550
545.571930
547.006024
548.272625
549.018011
549.575935
550.810755
551.869113
552.421243
552.798535
553.856820
554.737885
555.111891
555.320359
556.242294
556.941700
534.902687
536.960363
538.735218
539.690974
540.230093
542.190042
543.739367
544.461047
544.786758
546.562772
547.962952
548.571666
548.793524
550.348994
551.532480
551.951134
552.002026
553.374966
554.377403
554.613178
554.487818
555.760823
556.646825
532.447827
536.217773
538.455772
539.069923
538.323293
541.539532
543.428611
543.785918
542.829103
545.863184
547.609818
547.885233
546.914985
549.641869
551.145264
551.233356
550.114366
552.642443
553.958722
553.849287
552.506686
555.021798
556.342850
535.426131
537.459803
539.194343
540.101640
540.590825
542.504763
544.015389
544.705881
545.001888
546.740606
548.103644
548.680246
548.874233
550.403941
551.564225
551.963775
551.999193
553.358841
554.352976
554.585263
554.455358
555.714674
556.589559
536.996493
538.450036
539.935583
540.926870
541.728711
543.248933
544.585315
545.395105
546.026077
547.378108
548.564315
549.244257
549.747339
550.931682
551.944948
552.462064
552.812285
553.842830
554.708258
555.082073
555.289704
556.173040
556.841306
536.636571
538.618908
540.277996
541.110964
541.529599
543.350839
544.788485
545.441442
545.717752
547.369908
548.658268
549.185437
549.342915
550.839398
551.969101
552.346873
552.365002
553.712082
554.704521
554.957537
554.854933
556.046849
556.872745
534.938236
538.581171
540.645302
541.105008
540.228968
543.239948
544.976439
545.269226
544.315894
547.140671
548.733868
548.919737
547.882710
550.543709
551.984765
552.035247
550.884154
553.381926
554.685712
554.623050
553.382390
555.705206
556.911642
538.850084
540.622729
542.062934
542.763166
543.087964
544.745059
546.052440
546.661829
546.921594
548.472906
549.679961
550.199675
550.369592
551.795784
552.870779
553.259847
553.301503
554.583288
555.519011
555.772634
555.670925
556.760812
557.494303
541.650252
542.509145
543.477703
544.255180
544.975937
546.085491
547.121976
547.904744
548.604963
549.665060
550.639584
551.352618
551.971201
552.927976
553.785388
554.373067
554.860033
555.675852
556.386014
556.814775
557.117196
557.698188
558.107390
542.978107
543.522855
544.281560
545.049970
545.846465
546.787832
547.718912
548.552171
549.361886
550.283642
551.174482
551.951183
552.687252
553.515676
554.296959
554.951815
555.556142
556.242726
556.870468
557.352688
557.750673
558.174562
558.454735
548.453659
548.993996
549.789210
550.633916
551.511828
552.483292
553.432170
554.290526
555.126437
556.042829
556.933475
557.728482
558.491641
559.322177
560.112734
560.791462
561.418551
562.090169
562.701069
563.180521
563.585025
563.995142
564.265913
547.132770
547.889922
548.853830
549.732703
550.590373
551.662870
552.676304
553.497042
554.268325
555.265190
556.210470
556.962441
557.657739
558.565966
559.410576
560.048075
560.609288
561.356799
562.020517
562.461724
562.813253
563.330826
563.700586
544.667676
545.931660
547.230550
548.130749
548.868173
550.197253
551.357494
552.078286
552.653311
553.876282
554.952845
555.595325
556.088631
557.216580
558.190998
558.723184
559.087995
560.050033
560.839495
561.177497
561.350062
562.137811
562.722979
541.907223
543.850380
545.505237
546.388185
546.866830
548.601832
549.950713
550.547481
550.785899
552.386713
553.631109
554.133476
554.280826
555.775939
556.915359
557.312507
557.341248
558.662703
559.612612
559.815513
559.660040
560.857081
561.685300
541.390524
542.858118
544.386489
545.443418
546.296711
547.778837
549.059288
549.826212
550.421403
551.716378
552.847537
553.486126
553.965990
555.148891
556.172958
556.703442
557.059386
558.079661
558.923862
559.271755
559.456624
560.333350
561.000219
540.532388
541.810478
543.291884
544.454636
545.484363
546.902285
548.178780
549.057071
549.816722
551.002038
552.081858
552.792903
553.410397
554.476342
555.448774
556.052049
556.545525
557.454747
558.253891
558.682175
559.009329
559.758477
560.338304
538.633980
540.246443
541.927988
543.097005
544.040387
545.655482
547.055642
547.909238
548.565481
549.906517
551.066959
551.716552
552.204028
553.422009
554.478706
555.026678
555.396609
556.454362
557.335421
557.708904
557.915904
558.826741
559.518737
536.453940
538.703332
540.662430
541.757747
542.394930
544.395781
545.972701
546.724601
547.071393
548.766470
550.075225
550.598259
550.753639
552.326555
553.533894
553.960387
554.007648
555.409166
556.434162
556.682756
556.565823
557.841073
558.729219
536.823137
538.456341
540.169980
541.375752
542.361438
544.028049
545.479884
546.378431
547.074217
548.454215
549.649377
550.326657
550.837099
552.077347
553.153848
553.718269
554.104456
555.182211
556.083617
556.474939
556.697316
557.621733
558.322113
536.889073
538.216129
539.767634
541.004203
542.116726
543.643490
545.026753
545.992999
546.828030
548.093260
549.243623
550.007963
550.668336
551.779501
552.791289
553.424414
553.947081
554.898564
555.740725
556.205036
556.563083
557.342518
557.941906
535.874835
537.438496
539.089254
540.257538
541.226459
542.888852
544.338229
545.230235
545.925442
547.347076
548.587479
549.299587
549.833851
551.088094
552.171709
552.738763
553.127890
554.218803
555.133256
555.534498
555.764199
556.695631
557.400152
534.480764
536.599052
538.454885
539.494201
540.110999
542.115334
543.698957
544.446727
544.790898
546.572556
547.965820
548.551740
548.750285
550.348846
551.569887
552.001306
552.052360
553.481400
554.532647
554.801088
554.698759
555.988839
556.885646
535.350551
536.890375
538.507063
539.642117
540.584943
542.231270
543.671587
544.559082
545.255375
546.685954
547.938857
548.662198
549.202555
550.455601
551.533451
552.093420
552.477104
553.566512
554.482049
554.885058
555.116415
556.049027
556.754125
535.854578
537.125034
538.601286
539.767668
540.826765
542.323813
543.690555
544.646982
545.482609
546.768515
547.947048
548.736457
549.410707
550.517667
551.515572
552.132881
552.644122
553.593770
554.438904
554.907313
555.269016
556.050929
556.651431
535.294119
536.821163
538.409739
539.505709
540.409858
542.040283
543.472575
544.354809
545.045937
546.463980
547.707190
548.426310
548.961115
550.189783
551.240701
551.777981
552.144782
553.223377
554.132175
554.531364
554.760149
555.688521
556.390445
534.394416
536.484514
538.280842
539.239460
539.773459
541.743725
543.305121
544.036751
544.368310
546.121814
547.494656
548.071842
548.262174
549.811642
550.981840
551.370816
551.389647
552.798377
553.837218
554.098566
553.991237
555.271825
556.161839
535.823325
537.328561
538.879499
539.929302
540.784584
542.367731
543.758984
544.607551
545.267826
546.651864
547.862679
548.554157
549.063139
550.262985
551.285348
551.797914
552.144350
553.206393
554.103210
554.493914
554.714102
555.630888
556.324358
536.946182
538.167436
539.561175
540.629787
541.587467
542.986462
544.270425
545.163024
545.941415
547.156429
548.268339
549.004939
549.631382
550.679150
551.618352
552.187024
552.659322
553.575618
554.396832
554.850532
555.197067
555.951055
556.530019
537.074630
538.523699
539.996568
540.971407
541.753825
543.242714
544.555163
545.355121
545.978900
547.293209
548.441481
549.093353
549.574355
550.733438
551.719622
552.210054
552.540568
553.577909
554.456817
554.843299
555.058131
555.934407
556.595101
536.954920
538.909746
540.528560
541.329027
541.719608
543.491070
544.890830
545.530185
545.801115
547.409761
548.659541
549.167007
549.311966
550.776444
551.873543
552.224427
552.218291
553.570515
554.566474
554.818810
554.705265
555.891689
556.707978
539.271382
540.533347
541.797210
542.630901
543.304632
544.638988
545.825379
546.571667
547.164563
548.390778
549.466602
550.106221
550.589655
551.691163
552.630924
553.127971
553.471320
554.451918
555.276137
555.651938
555.852948
556.639339
557.218379
541.428733
542.171724
543.097199
543.918505
544.722297
545.774052
546.785793
547.610886
548.385119
549.379257
550.318912
551.062746
551.744695
552.631016
553.449383
554.062753
554.611440
555.368250
556.053739
556.519450
556.888911
557.409821
557.777910
542.584238
543.104903
543.858870
544.647868
545.472408
546.409920
547.341413
548.191412
549.021498
549.930849
550.812945
551.597320
552.346030
553.157156
553.926193
554.586452
555.204634
555.881499
556.507196
557.003884
557.421194
557.835725
558.106671
547.875239
548.471681
549.316194
550.182762
551.069509
552.075731
553.049551
553.909511
554.736971
555.671221
556.570480
557.353165
558.099602
558.948910
559.753199
560.424832
561.037536
561.725008
562.344820
562.813312
563.203588
563.636750
563.928110
546.305485
547.226184
548.293307
549.181764
550.001900
551.163493
552.228613
553.027979
553.739948
554.804881
555.780260
556.490559
557.113061
558.095446
558.981634
559.588447
560.083620
560.899207
561.596009
561.999291
562.283274
562.884200
563.314210
543.059233
544.916001
546.481821
547.325897
547.787703
549.457604
550.763841
551.375202
551.644219
553.180898
554.372085
554.870108
555.026512
556.491878
557.607719
558.020424
558.070340
559.350620
560.263324
560.465246
560.311679
561.456739
562.233820
538.556405
542.315641
544.537947
545.190463
544.554214
547.481074
549.178986
549.467379
548.546125
551.313312
552.867542
553.007146
551.920348
554.648931
556.146319
556.225552
555.084650
557.581360
558.855550
558.708818
557.334030
559.796617
561.080331
539.616767
541.715172
543.536759
544.539830
545.109956
546.950909
548.388947
549.040625
549.317372
550.938925
552.191624
552.675635
552.803213
554.337571
555.513335
555.918077
555.948042
557.303494
558.284109
558.493628
558.343418
559.594299
560.468038
539.218253
540.820610
542.494230
543.655169
544.587852
546.176151
547.548387
548.375021
549.008262
550.330003
551.471853
552.100080
552.569917
553.783318
554.837443
555.377884
555.739833
556.795199
557.675080
558.044982
558.249741
559.158861
559.851994
536.742977
539.030164
541.019161
542.121752
542.752115
544.756619
546.329003
547.063852
547.389908
549.072227
550.363200
550.856957
550.983067
552.562273
553.773667
554.189696
554.222729
555.639006
556.681083
556.944220
556.845118
558.110864
558.996358
532.778713
537.003710
539.572604
540.405037
539.815328
543.122955
545.088812
545.522985
544.668589
547.575477
549.213537
549.364918
548.246568
551.092312
552.668883
552.761071
551.592031
554.237791
555.637718
555.591882
554.333778
556.813728
558.130598
534.931034
537.234506
539.249499
540.382809
541.050948
543.106974
544.732115
545.512045
545.876483
547.596537
548.920102
549.438099
549.584331
551.186807
552.419966
552.853972
552.905526
554.347491
555.417197
555.705616
555.627316
556.907235
557.800333
535.575720
537.215279
538.943923
540.163054
541.165478
542.867188
544.351135
545.266528
545.972290
547.372717
548.580002
549.251925
549.755305
551.019236
552.118375
552.690608
553.083794
554.196133
555.136973
555.561417
555.811369
556.748962
557.457847
534.105806
536.275717
538.191052
539.271192
539.916787
541.966706
543.591313
544.369317
544.734640
546.488823
547.843919
548.378963
548.530423
550.159854
551.410020
551.849619
551.902762
553.365100
554.452190
554.752115
554.680751
555.971591
556.871010
531.117084
535.015563
537.400540
538.147707
537.527603
540.834805
542.810379
543.247152
542.386215
545.373678
547.074277
547.254201
546.126593
549.040513
550.651575
550.751218
549.573278
552.269444
553.706687
553.684155
552.436664
554.942866
556.273194
533.590912
535.734012
537.612044
538.656225
539.273720
541.306976
542.922643
543.696485
544.063003
545.825814
547.192817
547.738419
547.894730
549.520317
550.761180
551.189519
551.233997
552.695711
553.785595
554.087781
554.018326
555.312477
556.214187
534.569124
536.140933
537.784782
538.926666
539.870443
541.542325
543.010750
543.917296
544.623675
546.044509
547.279089
547.975509
548.491551
549.744393
550.820268
551.365247
551.737425
552.852879
553.801483
554.230041
554.482094
555.428976
556.144164
533.479244
535.636554
537.501953
538.509862
539.082739
541.107809
542.717423
543.482602
543.839912
545.600574
546.972480
547.534362
547.708812
549.282913
550.470783
550.851356
550.854216
552.319011
553.409405
553.702660
553.619208
554.923696
555.831293
530.908517
534.852406
537.208856
537.876398
537.145957
540.448763
542.408799
542.822659
541.936251
544.918807
546.625884
546.840344
545.782034
548.562586
550.068602
550.075155
548.795159
551.521135
552.963982
552.921339
551.629525
554.170397
555.514413
534.015832
536.153441
537.984158
538.948672
539.474233
541.450650
543.017310
543.747973
544.075173
545.803610
547.146907
547.686308
547.838084
549.378731
550.530959
550.880269
550.857328
552.301771
553.376765
553.657525
553.562361
554.855998
555.756885
535.676010
537.204466
538.772982
539.824545
540.672145
542.240659
543.620621
544.461635
545.113744
546.466180
547.643010
548.301996
548.783200
549.960950
550.958454
551.439123
551.760711
552.835194
553.751934
554.155791
554.384836
555.307435
556.005706
535.338979
537.405174
539.153265
540.053851
540.528331
542.385405
543.859355
544.545011
544.852596
546.494215
547.770743
548.282820
548.428335
549.907153
551.010496
551.339893
551.311145
552.710268
553.750627
554.016604
553.911850
555.162284
556.030661
533.637566
537.397737
539.562967
540.099843
539.305207
542.322702
544.087213
544.422445
543.542559
546.312923
547.882239
548.056711
547.026264
549.649821
551.052440
551.030012
549.767773
552.375620
553.740189
553.671857
552.375775
554.806903
556.074267
537.688814
539.532299
541.047364
541.806095
542.180240
543.864260
545.199478
545.836088
546.124167
547.664505
548.861822
549.371504
549.534251
550.943479
551.994406
552.341043
552.339630
553.665128
554.637413
554.895538
554.785286
555.927749
556.699828
540.613038
541.512381
542.530996
543.351175
544.107107
545.244899
546.305562
547.106770
547.820503
548.882948
549.855525
550.562324
551.173559
552.121956
552.966870
553.535280
554.008818
554.842675
555.574048
556.013204
556.323819
556.931839
557.362384
542.008992
542.580893
543.376888
544.180001
545.006220
545.973425
546.925745
547.774175
548.593910
549.520608
550.412057
551.185038
551.915667
552.738790
553.512928
554.158559
554.759174
555.456717
556.099774
556.594049
557.004037
557.446088
557.740072
547.308534
547.989791
548.896240
549.777361
550.655652
551.708409
552.710905
553.561374
554.362479
555.329266
556.244932
557.007837
557.721701
558.604823
559.430120
560.087018
560.670218
561.389095
562.025991
562.476855
562.838606
563.312986
563.637582
545.265771
546.516566
547.744231
548.609720
549.288287
550.637995
551.786707
552.522421
553.066876
554.304665
555.348865
555.980430
556.423167
557.586097
558.551721
559.091042
559.416766
560.404220
561.171473
561.499655
561.610620
562.407405
562.950761
539.871879
543.505886
545.618482
546.223775
545.571156
548.417153
550.060758
550.352150
549.453853
552.161569
553.673114
553.821629
552.762435
555.443517
556.908972
557.003363
555.891339
558.337070
559.572264
559.430391
558.071534
560.467630
561.696513
524.894248
539.330876
543.215962
542.822629
533.924716
545.188945
548.077486
547.177780
537.812137
549.026031
551.761159
550.647661
540.823504
552.289141
555.039937
553.946060
544.416690
555.307217
557.760573
556.366978
546.254845
557.528210
560.297454
536.204295
540.145707
542.553738
543.316379
542.751352
545.800409
547.593962
547.913640
546.997528
549.816412
551.402529
551.520764
550.404434
553.182320
554.723681
554.797290
553.640542
556.191020
557.512535
557.369006
555.992474
558.526108
559.875255
537.372510
539.650663
541.640494
542.736623
543.359766
545.328699
546.868194
547.563711
547.856288
549.525368
550.805515
551.275399
551.381410
552.958404
554.170763
554.574063
554.594080
556.004083
557.037090
557.271675
557.143665
558.435188
559.346615
533.044155
537.338767
539.961298
540.799265
540.192365
543.511775
545.477022
545.879071
544.985326
547.895308
549.529029
549.646455
548.490912
551.351363
552.938417
553.010457
551.814241
554.478275
555.891110
555.830093
554.553421
557.062011
558.407823
517.751418
533.690988
538.085417
537.773454
528.163945
540.577354
543.864078
543.096534
533.594179
545.156971
548.007902
546.863133
536.728712
548.589481
551.459964
550.329836
540.446817
551.830588
554.493973
553.277749
543.590085
554.590324
557.345323
531.227543
535.535797
538.179976
539.043324
538.469561
541.842141
543.861946
544.309189
543.452627
546.400369
548.065423
548.204264
547.066046
549.951290
551.561829
551.652543
550.475746
553.170635
554.617221
554.587306
553.335750
555.858977
557.211921
533.718368
536.027659
538.061738
539.199509
539.872003
541.968932
543.629090
544.413068
544.771146
546.523925
547.868230
548.372778
548.499267
550.137016
551.400655
551.834769
551.881342
553.365827
554.476655
554.781074
554.711306
556.028437
556.952662
530.664682
534.668414
537.149133
537.938647
537.335786
540.699361
542.717116
543.156886
542.281009
545.278778
546.973554
547.114214
545.947666
548.889893
550.528755
550.623420
549.433052
552.167458
553.639087
553.621565
552.371722
554.914076
556.276428
517.371133
531.946937
535.965271
535.524284
525.874846
538.280291
541.572654
540.784932
531.123713
542.912446
545.834859
544.675931
534.310101
546.455010
549.396113
548.260817
538.246203
549.810258
552.535586
551.341963
541.617981
552.697650
555.475822
530.162649
534.134658
536.573642
537.323910
536.690668
540.037460
542.046474
542.481977
541.606893
544.613773
546.320795
546.472197
545.310179
548.245989
549.872127
549.951712
548.749631
551.484479
552.960216
552.945201
551.697136
554.244635
555.610699
532.759714
534.977582
536.911330
537.961772
538.567409
540.637253
542.283553
543.057778
543.413198
545.190213
546.564303
547.095720
547.237388
548.855367
550.085944
550.481020
550.493902
551.989733
553.113725
553.421809
553.350355
554.684431
555.619846
529.968798
534.006249
536.450159
537.159948
536.453778
539.822780
541.835568
542.262268
541.373240
544.388731
546.113847
546.308893
545.226434
548.045995
549.585596
549.588723
548.298221
551.073395
552.561397
552.530304
551.241107
553.828156
555.211534
516.786973
531.710027
535.750765
535.205632
525.228466
537.849795
541.161828
540.349332
530.622943
542.456865
545.415317
544.375046
534.513305
546.083626
548.822234
547.516220
537.102308
548.976065
551.749448
550.508663
540.543955
551.858130
554.686397
530.513134
534.532423
536.943709
537.612312
536.860378
540.179447
542.148046
542.540473
541.622999
544.606652
546.305424
546.482274
545.380569
548.161828
549.659576
549.626254
548.305981
551.057743
552.527543
552.481279
551.178547
553.754766
555.131977
533.882425
536.062023
537.925969
538.892918
539.409622
541.369264
542.922970
543.634331
543.944860
545.648617
546.968773
547.477419
547.603584
549.124024
550.256718
550.574582
550.528093
551.976685
553.062855
553.340068
553.240954
554.551669
555.471863
531.929960
535.844187
538.165762
538.792446
538.057188
541.186786
543.040433
543.403688
542.530509
545.362810
546.977310
547.143525
546.090698
548.754478
550.184318
550.138808
548.848595
551.511726
552.928347
552.865958
551.570986
554.080360
555.417018
519.866292
534.400955
538.221707
537.624490
528.077529
539.913469
542.951109
542.124981
532.878852
544.025846
546.777913
545.758257
536.320062
547.336924
549.906007
548.606174
538.485168
549.952064
552.590667
551.334728
541.521125
552.557479
555.277974
534.490277
538.120524
540.173117
540.661997
539.848515
542.772351
544.468236
544.794038
543.926864
546.630687
548.152148
548.331609
547.324161
549.892619
551.257105
551.245333
550.010514
552.570013
553.899750
553.839502
552.561060
554.929559
556.145266
539.574741
540.802272
541.974574
542.760112
543.359375
544.691361
545.839077
546.577921
547.125665
548.360427
549.403738
550.036765
550.473603
551.589116
552.499027
552.985347
553.276155
554.294403
555.109139
555.484505
555.632424
556.435739
556.979104
541.443244
542.097161
542.949846
543.760820
544.572052
545.583725
546.563435
547.401302
548.194138
549.153114
550.061581
550.815804
551.513316
552.364331
553.151913
553.775898
554.343313
555.076461
555.743534
556.227240
556.614558
557.100494
557.428860
547.142604
547.799778
548.706713
549.608311
550.516141
551.558739
552.559334
553.422355
554.244779
555.193516
556.100903
556.871936
557.605153
558.469391
559.287318
559.953495
560.556266
561.256848
561.886052
562.346319
562.729137
563.186004
563.501640
545.359207
546.404306
547.576108
548.499473
549.323991
550.548897
551.657265
552.446087
553.129445
554.231468
555.227495
555.908390
556.491513
557.514110
558.430937
559.018957
559.481028
560.333711
561.054294
561.433869
561.687425
562.343362
562.825630
541.657320
543.807073
545.571325
546.436350
546.838535
548.652278
550.044073
550.607054
550.771921
552.419613
553.667371
554.090345
554.125540
555.711309
556.902592
557.259437
557.201489
558.595336
559.571003
559.707452
559.446667
560.737940
561.635672
536.614004
540.922382
543.451158
544.090795
543.263029
546.479372
548.320983
548.507057
547.340144
550.359472
552.022803
552.025624
550.667460
553.665912
555.299497
555.269401
553.879686
556.633760
558.027494
557.758126
556.131482
558.899424
560.387714
537.994953
540.423227
542.474774
543.507865
544.018369
546.019136
547.554397
548.154025
548.319083
550.060815
551.375198
551.775434
551.771766
553.436487
554.695507
555.039404
554.954991
556.437659
557.493918
557.638307
557.379952
558.793076
559.801018
537.740730
539.582295
541.445937
542.653295
543.572853
545.274472
546.723918
547.522671
548.094198
549.488299
550.671097
551.241477
551.632639
552.924352
554.036630
554.538749
554.837251
555.974867
556.914877
557.252831
557.407522
558.422262
559.211972
535.008749
537.647624
539.878762
541.008322
541.570366
543.747311
545.427131
546.110932
546.322483
548.130890
549.488149
549.897104
549.888657
551.602028
552.898750
553.251957
553.169722
554.727173
555.863179
556.080096
555.887896
557.313024
558.327945
530.594728
535.421787
538.325098
539.138760
538.335655
541.963858
544.094695
544.427244
543.319096
546.491143
548.246049
548.255562
546.855749
549.981903
551.700161
551.678199
550.254791
553.186903
554.740301
554.604841
553.124415
555.904439
557.418852
533.188688
535.840256
538.091870
539.246426
539.842432
542.070669
543.804067
544.533313
544.782908
546.627890
548.015125
548.445090
548.454444
550.191576
551.511622
551.884504
551.823644
553.412703
554.584020
554.833777
554.667822
556.108823
557.131309
534.078420
535.949243
537.855731
539.107922
540.087606
541.904318
543.469439
544.358230
545.000845
546.471939
547.715362
548.321653
548.740042
550.084505
551.245862
551.782523
552.116857
553.324825
554.343240
554.752846
554.965124
556.010853
556.815317
532.439725
534.927418
537.053854
538.140541
538.706988
540.926447
542.659392
543.387844
543.637597
545.512067
546.922254
547.358600
547.364412
549.131771
550.473512
550.853971
550.795180
552.408922
553.602216
553.866367
553.709060
555.163456
556.193766
529.068722
533.507455
536.181174
536.884489
536.039216
539.662566
541.803110
542.139792
541.023332
544.269573
546.073371
546.093400
544.667384
547.869167
549.629414
549.616998
548.184200
551.175978
552.775966
552.669909
551.203502
554.015003
555.545756
531.936650
534.394266
536.479367
537.526650
538.062694
540.264608
541.988449
542.712794
542.963739
544.846766
546.268634
546.715063
546.724543
548.485103
549.813294
550.178189
550.108052
551.721233
552.918080
553.184997
553.030154
554.489608
555.523721
533.101089
534.894860
5
