# Supplementary material for: A computational model of spatio-temporal cardiac intracellular calcium handling with realistic structure and spatial flux distribution from sarcoplasmic reticulum and t-tubule reconstructions
Source: PLoS Comput Biol. 2017 Aug 31;13(8):e1005714. doi: 10.1371/journal.pcbi.1005714 (PMC5597258; doi:10.1371/journal.pcbi.1005714)
Supplement: S1 Code — Code provided in C/C++ and includes the structural datasets used in this study. Documentation is provided on use of and updating the code. Updates may also be available on Michael Colman’s website, http://www.physicsoftheheart.com and github repository: https://github.com/michaelcolman/CODE---PLOS-Comp-Biol-2017-Model-SR. (ZIP) [file pcbi.1005714.s001.zip › PLOS_SR_Clean/Spatial_diff_out/Ca_1D_output_0190.dat]

0.307805
0.303434
0.295284
0.285097
0.273968
0.263821
0.255165
0.248821
0.244347
0.241256
0.238922
0.237379
0.236286
0.235497
0.234821
0.234247
0.233773
0.233498
0.233507
0.233785
0.234124
0.234056
0.233721
0.315049
0.310666
0.302488
0.292252
0.281045
0.270796
0.262047
0.255659
0.251214
0.247993
0.245373
0.243635
0.242423
0.241571
0.240854
0.240253
0.239768
0.239520
0.239632
0.240116
0.240712
0.240672
0.240176
0.328551
0.324156
0.315945
0.305638
0.294302
0.283839
0.274860
0.268338
0.264167
0.260699
0.257302
0.255236
0.253826
0.252869
0.252058
0.251376
0.250820
0.250545
0.250724
0.251424
0.252371
0.252318
0.251510
0.345523
0.341132
0.332922
0.322583
0.311120
0.300306
0.290775
0.283711
0.279084
0.275287
0.271680
0.269510
0.268043
0.267002
0.266052
0.265205
0.264462
0.263974
0.263909
0.264362
0.265087
0.264887
0.264013
0.364426
0.360068
0.351942
0.341696
0.330291
0.319007
0.308437
0.300362
0.294491
0.290303
0.287099
0.285099
0.283761
0.282665
0.281501
0.280387
0.279320
0.278427
0.277784
0.277514
0.277431
0.276946
0.276246
0.382356
0.378045
0.370065
0.360090
0.349036
0.337260
0.325365
0.316123
0.309310
0.304709
0.301557
0.299717
0.298536
0.297375
0.295921
0.294472
0.293041
0.291704
0.290468
0.289479
0.288678
0.287887
0.287246
0.398723
0.394418
0.386603
0.377033
0.367299
0.355035
0.340842
0.330334
0.322599
0.317600
0.314406
0.312664
0.311711
0.310462
0.308596
0.306822
0.305066
0.303377
0.301689
0.300196
0.298908
0.297879
0.297217
0.411889
0.407393
0.399236
0.389251
0.379080
0.366376
0.351745
0.340840
0.332753
0.327502
0.324145
0.322278
0.321218
0.319869
0.317901
0.316019
0.314140
0.312312
0.310459
0.308790
0.307342
0.306207
0.305499
0.422211
0.417316
0.408275
0.397044
0.384636
0.371544
0.358328
0.347886
0.339960
0.334615
0.331031
0.328856
0.327376
0.325931
0.324181
0.322422
0.320629
0.318880
0.317146
0.315631
0.314343
0.313237
0.312458
0.429173
0.423855
0.414000
0.401706
0.388118
0.374715
0.362026
0.351980
0.344240
0.338864
0.335084
0.332625
0.330867
0.329358
0.327759
0.326180
0.324567
0.323034
0.321609
0.320495
0.319619
0.318633
0.317735
0.432779
0.427144
0.416686
0.403685
0.389366
0.375774
0.363409
0.353651
0.346109
0.340743
0.336819
0.334167
0.332241
0.330723
0.329270
0.327879
0.326483
0.325207
0.324158
0.323522
0.323227
0.322384
0.321254
0.432317
0.426602
0.415985
0.402783
0.388279
0.374690
0.362522
0.352997
0.345658
0.340331
0.336299
0.333538
0.331559
0.330095
0.328790
0.327579
0.326368
0.325277
0.324411
0.323936
0.323765
0.322997
0.321900
0.427610
0.422042
0.411669
0.398703
0.384405
0.371035
0.359163
0.349972
0.343037
0.337778
0.333504
0.330612
0.328615
0.327248
0.326115
0.325089
0.324048
0.323062
0.322184
0.321540
0.321031
0.320261
0.319456
0.419116
0.413805
0.403867
0.391376
0.377520
0.364554
0.353133
0.344512
0.338308
0.333146
0.328368
0.325199
0.323154
0.321894
0.320945
0.320119
0.319252
0.318363
0.317463
0.316654
0.315904
0.315110
0.314465
0.406405
0.401364
0.391911
0.379985
0.366720
0.354311
0.343564
0.335812
0.331114
0.326093
0.320135
0.316504
0.314334
0.313186
0.312446
0.311847
0.311186
0.310423
0.309547
0.308663
0.307789
0.306979
0.306408
0.389774
0.384961
0.375925
0.364553
0.351901
0.340063
0.329808
0.322438
0.318036
0.313212
0.307392
0.303898
0.301897
0.300958
0.300467
0.300124
0.299691
0.299082
0.298271
0.297381
0.296485
0.295669
0.295104
0.368317
0.363661
0.354914
0.344060
0.332062
0.320830
0.310954
0.303557
0.298333
0.293779
0.289372
0.286567
0.285002
0.284349
0.284145
0.284081
0.283901
0.283464
0.282754
0.281919
0.281134
0.280319
0.279654
0.343371
0.338786
0.330158
0.319769
0.308466
0.297980
0.288744
0.281752
0.276630
0.272413
0.268614
0.266192
0.264890
0.264458
0.264494
0.264681
0.264735
0.264470
0.263888
0.263194
0.262691
0.261897
0.261006
0.314997
0.310413
0.301532
0.291581
0.281048
0.271443
0.263086
0.256852
0.252329
0.248522
0.244999
0.242732
0.241580
0.241293
0.241504
0.241881
0.242132
0.242031
0.241659
0.241281
0.241715
0.240971
0.239278
0.284346
0.280077
0.271797
0.262643
0.253035
0.244363
0.236863
0.231319
0.227321
0.223970
0.220858
0.218876
0.217901
0.217724
0.218025
0.218493
0.218842
0.218835
0.218545
0.218230
0.218708
0.218033
0.216413
0.253429
0.249745
0.242864
0.234774
0.226185
0.218394
0.211647
0.206581
0.202851
0.199960
0.197545
0.196037
0.195313
0.195226
0.195547
0.196013
0.196369
0.196387
0.196064
0.195583
0.195260
0.194663
0.193942
0.230157
0.226875
0.220781
0.213449
0.205590
0.198466
0.192292
0.187620
0.184139
0.181624
0.179723
0.178573
0.178024
0.177980
0.178272
0.178685
0.179006
0.179031
0.178735
0.178245
0.177763
0.177240
0.176793
0.217038
0.213955
0.208264
0.201320
0.193860
0.187103
0.181263
0.176839
0.173538
0.171240
0.169607
0.168637
0.168177
0.168147
0.168407
0.168773
0.169058
0.169081
0.168806
0.168335
0.167805
0.167327
0.167007
0.314721
0.310321
0.302114
0.291854
0.280640
0.270420
0.261728
0.255403
0.251013
0.247827
0.245221
0.243478
0.242253
0.241390
0.240678
0.240103
0.239668
0.239492
0.239693
0.240270
0.240952
0.240974
0.240512
0.322018
0.317608
0.309379
0.299079
0.287803
0.277501
0.268758
0.262485
0.258353
0.255035
0.251913
0.249879
0.248492
0.247551
0.246790
0.246187
0.245750
0.245632
0.246014
0.246962
0.248158
0.248231
0.247425
0.335623
0.331209
0.322965
0.312622
0.301256
0.290772
0.281878
0.275708
0.272810
0.269238
0.264372
0.261765
0.260092
0.259022
0.258150
0.257461
0.256962
0.256853
0.257416
0.258856
0.260868
0.260955
0.259472
0.352742
0.348350
0.340151
0.329848
0.318454
0.307623
0.298091
0.291317
0.287941
0.284030
0.278947
0.276253
0.274546
0.273395
0.272368
0.271498
0.270798
0.270461
0.270758
0.271924
0.273683
0.273611
0.272068
0.371846
0.367524
0.359510
0.349499
0.338485
0.327156
0.316154
0.307912
0.302215
0.297890
0.294208
0.291991
0.290577
0.289404
0.288122
0.286943
0.285879
0.285064
0.284621
0.284734
0.285171
0.284763
0.283752
0.390028
0.385816
0.378143
0.368852
0.359026
0.347176
0.333941
0.323965
0.316869
0.312083
0.308742
0.306892
0.305829
0.304618
0.302928
0.301332
0.299843
0.298509
0.297332
0.296481
0.295870
0.295103
0.294345
0.406701
0.402577
0.395392
0.387347
0.381221
0.368853
0.350889
0.338737
0.330287
0.325027
0.321778
0.320209
0.319693
0.318410
0.316028
0.313975
0.312096
0.310355
0.308642
0.307165
0.305922
0.304885
0.304171
0.420184
0.415852
0.408299
0.399822
0.393249
0.380425
0.361990
0.349404
0.340565
0.335046
0.331651
0.329969
0.329350
0.327965
0.325477
0.323310
0.321300
0.319409
0.317522
0.315859
0.314443
0.313298
0.312540
0.430852
0.425998
0.417177
0.406554
0.395324
0.382102
0.367456
0.356166
0.347795
0.342240
0.338578
0.336448
0.335109
0.333614
0.331615
0.329688
0.327814
0.326040
0.324335
0.322922
0.321784
0.320690
0.319807
0.438196
0.432808
0.422900
0.410691
0.397386
0.383835
0.370561
0.360115
0.352121
0.346573
0.342666
0.340142
0.338371
0.336791
0.335055
0.333381
0.331731
0.330232
0.328953
0.328143
0.327684
0.326755
0.325602
0.442093
0.436312
0.425637
0.412466
0.398061
0.384309
0.371692
0.361745
0.354066
0.348545
0.344438
0.341642
0.339617
0.338008
0.336458
0.335004
0.333602
0.332419
0.331653
0.331590
0.332208
0.331468
0.329724
0.441641
0.435764
0.424888
0.411444
0.396762
0.383020
0.370718
0.361124
0.353763
0.348285
0.343971
0.340982
0.338846
0.337271
0.335878
0.334613
0.333406
0.332423
0.331861
0.331983
0.332746
0.332096
0.330392
0.436660
0.430959
0.420369
0.407192
0.392730
0.379247
0.367351
0.358284
0.351627
0.346215
0.341360
0.338058
0.335815
0.334308
0.333083
0.332005
0.330962
0.330054
0.329386
0.329120
0.329094
0.328422
0.327382
0.427781
0.422376
0.412283
0.399641
0.385670
0.372667
0.361405
0.353329
0.348170
0.342853
0.336724
0.332730
0.330266
0.328815
0.327764
0.326885
0.326009
0.325171
0.324404
0.323814
0.323317
0.322600
0.321875
0.414714
0.409600
0.400021
0.387980
0.374647
0.362294
0.352009
0.345570
0.343871
0.338694
0.329435
0.324217
0.321340
0.319928
0.319071
0.318420
0.317748
0.317023
0.316239
0.315495
0.314774
0.314026
0.313432
0.397840
0.392938
0.383740
0.372238
0.359512
0.347731
0.337942
0.331902
0.330523
0.325551
0.316417
0.311333
0.308630
0.307438
0.306843
0.306459
0.306022
0.305446
0.304711
0.303936
0.303184
0.302418
0.301814
0.376427
0.371596
0.362502
0.351414
0.339277
0.328011
0.318325
0.311558
0.307502
0.302812
0.296968
0.293287
0.291301
0.290483
0.290213
0.290128
0.289959
0.289557
0.288928
0.288246
0.287739
0.286963
0.286112
0.352101
0.347135
0.337686
0.326828
0.315279
0.304688
0.295523
0.288901
0.284407
0.280067
0.275391
0.272362
0.270760
0.270211
0.270208
0.270397
0.270479
0.270263
0.269807
0.269433
0.269674
0.268911
0.267383
0.325433
0.320084
0.309229
0.298387
0.287452
0.277696
0.269400
0.263578
0.259709
0.255792
0.251381
0.248471
0.247018
0.246628
0.246818
0.247216
0.247517
0.247498
0.247388
0.247780
0.250447
0.249736
0.245984
0.294278
0.289250
0.279007
0.268962
0.258940
0.250100
0.242630
0.237445
0.234044
0.230591
0.226665
0.224103
0.222867
0.222611
0.222908
0.223408
0.223813
0.223884
0.223838
0.224250
0.226907
0.226254
0.222605
0.260749
0.256689
0.248996
0.240420
0.231544
0.223583
0.216775
0.211831
0.208359
0.205371
0.202497
0.200666
0.199798
0.199675
0.200009
0.200512
0.200913
0.200974
0.200738
0.200497
0.200812
0.200219
0.198906
0.236143
0.232682
0.226228
0.218620
0.210544
0.203250
0.196950
0.192239
0.188784
0.186176
0.184060
0.182762
0.182150
0.182098
0.182411
0.182861
0.183220
0.183273
0.183007
0.182582
0.182276
0.181750
0.181135
0.222456
0.219270
0.213385
0.206248
0.198603
0.191674
0.185684
0.181155
0.177789
0.175402
0.173652
0.172605
0.172114
0.172086
0.172371
0.172772
0.173090
0.173135
0.172872
0.172416
0.171923
0.171441
0.171080
0.327617
0.323158
0.314835
0.304420
0.293024
0.282629
0.273833
0.267511
0.263513
0.260153
0.256802
0.254727
0.253284
0.252309
0.251526
0.250937
0.250545
0.250489
0.250937
0.251914
0.253118
0.253251
0.252543
0.335013
0.330549
0.322213
0.311770
0.300336
0.289890
0.281137
0.275116
0.272343
0.268847
0.264015
0.261403
0.259713
0.258635
0.257789
0.257169
0.256786
0.256826
0.257572
0.259198
0.261383
0.261592
0.260176
0.348819
0.344362
0.336038
0.325596
0.314167
0.303617
0.295047
0.290142
0.294000
0.290244
0.278253
0.274053
0.271722
0.270454
0.269449
0.268733
0.268298
0.268404
0.269525
0.272139
0.276045
0.276303
0.273462
0.366220
0.361811
0.353596
0.343310
0.332056
0.321168
0.311770
0.306170
0.309496
0.305387
0.293182
0.288903
0.286573
0.285236
0.284053
0.283140
0.282492
0.282353
0.283173
0.285464
0.289051
0.289133
0.286253
0.385719
0.381432
0.373605
0.363987
0.354224
0.342764
0.330368
0.321871
0.317270
0.312700
0.307322
0.304627
0.303142
0.301861
0.300318
0.299056
0.298002
0.297283
0.297091
0.297748
0.299031
0.298700
0.297087
0.404365
0.400289
0.393178
0.385219
0.379197
0.367168
0.349849
0.338383
0.330948
0.325828
0.321882
0.319982
0.319273
0.317999
0.315773
0.313970
0.312425
0.311090
0.309954
0.309257
0.308915
0.308154
0.307172
0.421620
0.417816
0.412324
0.408175
0.421149
0.408534
0.371106
0.354769
0.344445
0.338674
0.335312
0.334101
0.339628
0.338298
0.329779
0.327227
0.325135
0.323318
0.321512
0.320003
0.318787
0.317715
0.316904
0.435632
0.431605
0.425721
0.421123
0.433667
0.420574
0.382603
0.365776
0.354973
0.348925
0.345465
0.344149
0.349623
0.348185
0.339499
0.336821
0.334584
0.332611
0.330623
0.328917
0.327519
0.326338
0.325488
0.446816
0.442038
0.433682
0.424312
0.416840
0.403366
0.384476
0.371493
0.362252
0.356312
0.352459
0.350365
0.349408
0.347832
0.345271
0.343105
0.341141
0.339338
0.337649
0.336354
0.335472
0.334380
0.333270
0.454700
0.449232
0.439332
0.427357
0.415190
0.401375
0.386427
0.375235
0.366746
0.360875
0.356692
0.354011
0.352268
0.350564
0.348527
0.346720
0.345029
0.343576
0.342496
0.342132
0.342493
0.341631
0.339871
0.459000
0.453045
0.442105
0.428729
0.414281
0.400254
0.387117
0.376832
0.368913
0.363096
0.358600
0.355516
0.353302
0.351526
0.349795
0.348238
0.346823
0.345774
0.345472
0.346419
0.349448
0.348850
0.345129
0.458592
0.452517
0.441314
0.427549
0.412620
0.398616
0.386035
0.376301
0.368921
0.363153
0.358250
0.354835
0.352411
0.350637
0.349067
0.347702
0.346485
0.345654
0.345594
0.346769
0.349982
0.349501
0.345832
0.453293
0.447417
0.436530
0.423053
0.408327
0.394637
0.382679
0.373823
0.367958
0.362252
0.355999
0.351930
0.349219
0.347462
0.346060
0.344880
0.343817
0.343013
0.342661
0.342976
0.343894
0.343368
0.341752
0.443929
0.438381
0.428041
0.415155
0.400978
0.387876
0.376894
0.369874
0.367608
0.361993
0.352366
0.346765
0.343504
0.341715
0.340469
0.339485
0.338580
0.337812
0.337253
0.337002
0.336964
0.336369
0.335462
0.430355
0.425106
0.415279
0.403027
0.389561
0.377294
0.368097
0.364820
0.374172
0.368713
0.347798
0.338881
0.334408
0.332498
0.331411
0.330654
0.329952
0.329281
0.328651
0.328139
0.327704
0.327061
0.326405
0.413070
0.407999
0.398460
0.386711
0.373839
0.362143
0.353444
0.350584
0.360325
0.355088
0.334256
0.325476
0.321192
0.319526
0.318722
0.318249
0.317791
0.317268
0.316669
0.316110
0.315674
0.315000
0.314268
0.391899
0.386734
0.376777
0.365253
0.352841
0.341465
0.332072
0.326465
0.325493
0.320549
0.311098
0.305767
0.303012
0.301910
0.301507
0.301371
0.301214
0.300873
0.300420
0.300081
0.300476
0.299772
0.298195
0.369189
0.363453
0.351881
0.340115
0.328107
0.317282
0.308133
0.302041
0.298867
0.294298
0.287817
0.283783
0.281681
0.280943
0.280853
0.281026
0.281157
0.281034
0.280887
0.281337
0.284076
0.283374
0.279580
0.349966
0.342753
0.324312
0.311397
0.299567
0.289472
0.281087
0.275780
0.272921
0.268801
0.262920
0.259024
0.257119
0.256569
0.256708
0.257125
0.257565
0.257736
0.258487
0.261269
0.274470
0.273833
0.260004
0.317872
0.310992
0.293156
0.281032
0.270092
0.260887
0.253287
0.248548
0.246041
0.242406
0.237158
0.233705
0.232079
0.231705
0.231979
0.232517
0.233067
0.233326
0.234111
0.236846
0.249985
0.249393
0.235674
0.275085
0.270265
0.260453
0.250935
0.241523
0.233224
0.226203
0.221365
0.218256
0.215095
0.211478
0.209151
0.208075
0.207899
0.208238
0.208786
0.209266
0.209411
0.209418
0.209865
0.212511
0.211934
0.208418
0.247447
0.243646
0.236308
0.228189
0.219703
0.212074
0.205492
0.200655
0.197206
0.194435
0.191962
0.190438
0.189733
0.189668
0.190007
0.190506
0.190929
0.191030
0.190855
0.190623
0.191044
0.190519
0.189208
0.232454
0.229080
0.222807
0.215315
0.207316
0.200057
0.193760
0.189014
0.185510
0.182964
0.181019
0.179853
0.179319
0.179295
0.179611
0.180061
0.180433
0.180513
0.180280
0.179869
0.179513
0.179028
0.178533
0.343843
0.339297
0.330803
0.320147
0.308454
0.297735
0.288606
0.281974
0.277704
0.274129
0.270618
0.268440
0.266935
0.265886
0.265020
0.264386
0.263982
0.263929
0.264383
0.265368
0.266581
0.266733
0.266044
0.351375
0.346825
0.338319
0.327639
0.315910
0.305144
0.296060
0.289730
0.286700
0.282993
0.277999
0.275306
0.273593
0.272449
0.271493
0.270818
0.270417
0.270453
0.271189
0.272802
0.274968
0.275188
0.273798
0.365446
0.360907
0.352418
0.341742
0.330021
0.319158
0.310262
0.305063
0.308664
0.304704
0.292568
0.288314
0.286055
0.284734
0.283547
0.282751
0.282288
0.282379
0.283461
0.286020
0.289844
0.290097
0.287306
0.383216
0.378736
0.370359
0.359841
0.348296
0.337106
0.327386
0.321489
0.324545
0.320232
0.307880
0.303544
0.301283
0.299916
0.298577
0.297612
0.296948
0.296796
0.297546
0.299741
0.303207
0.303269
0.300430
0.403205
0.398839
0.390850
0.381003
0.370962
0.359197
0.346473
0.337662
0.332786
0.327985
0.322426
0.319636
0.318136
0.316837
0.315266
0.314043
0.313042
0.312307
0.312003
0.312526
0.313688
0.313301
0.311682
0.422396
0.418237
0.410961
0.402776
0.396486
0.384150
0.366491
0.354699
0.346962
0.341586
0.337434
0.335396
0.334625
0.333347
0.331182
0.329511
0.328103
0.326753
0.325440
0.324550
0.324052
0.323205
0.322191
0.440234
0.436347
0.430691
0.426322
0.439064
0.426140
0.388325
0.371645
0.360998
0.354945
0.351338
0.349944
0.355452
0.354126
0.345642
0.343301
0.341443
0.339616
0.337543
0.335780
0.334372
0.333197
0.332341
0.454818
0.450714
0.444668
0.439846
0.452150
0.438751
0.400390
0.383217
0.372076
0.365723
0.361975
0.360427
0.365835
0.364382
0.355716
0.353236
0.351220
0.349243
0.346997
0.345047
0.343463
0.342193
0.341304
0.466553
0.461693
0.453176
0.443581
0.435835
0.422047
0.402814
0.389506
0.379942
0.373664
0.369461
0.367077
0.365929
0.364271
0.361726
0.359657
0.357807
0.355991
0.354151
0.352700
0.351699
0.350548
0.349416
0.474869
0.469324
0.459272
0.447081
0.434642
0.420519
0.405249
0.393760
0.384972
0.378737
0.374135
0.371099
0.369118
0.367259
0.365127
0.363305
0.361636
0.360167
0.359018
0.358587
0.358897
0.358020
0.356265
0.479448
0.473422
0.462340
0.448757
0.434041
0.419714
0.406272
0.395715
0.387535
0.381336
0.376347
0.372857
0.370379
0.368388
0.366448
0.364778
0.363316
0.362252
0.361942
0.362891
0.365915
0.365346
0.361670
0.479154
0.473008
0.461655
0.447679
0.432475
0.418168
0.405269
0.395249
0.387591
0.381433
0.376019
0.372176
0.369458
0.367442
0.365623
0.364100
0.362801
0.361969
0.361948
0.363185
0.366443
0.366032
0.362423
0.473836
0.467862
0.456790
0.443083
0.428077
0.414056
0.401735
0.392545
0.386349
0.380238
0.373509
0.369022
0.366001
0.363994
0.362365
0.361030
0.359890
0.359096
0.358824
0.359263
0.360306
0.359872
0.358299
0.464290
0.458608
0.448028
0.434885
0.420420
0.406965
0.395577
0.388177
0.385545
0.379527
0.369456
0.363464
0.359901
0.357872
0.356419
0.355290
0.354316
0.353574
0.353130
0.353057
0.353200
0.352714
0.351840
0.450344
0.444925
0.434783
0.422245
0.408488
0.395854
0.386207
0.382513
0.391431
0.385586
0.364311
0.355040
0.350293
0.348168
0.346892
0.346000
0.345239
0.344608
0.344114
0.343811
0.343586
0.343063
0.342430
0.432319
0.427073
0.417209
0.405175
0.392017
0.379948
0.370763
0.367453
0.376747
0.371152
0.350013
0.340936
0.336424
0.334585
0.333619
0.333029
0.332521
0.332044
0.331568
0.331198
0.330954
0.330395
0.329680
0.410133
0.404796
0.394553
0.382780
0.370121
0.358349
0.348408
0.342297
0.340905
0.335626
0.325897
0.320361
0.317465
0.316236
0.315701
0.315478
0.315308
0.314995
0.314601
0.314388
0.314926
0.314301
0.312730
0.386441
0.380517
0.368654
0.356674
0.344483
0.333235
0.323416
0.316719
0.313075
0.308195
0.301524
0.297395
0.295254
0.294446
0.294251
0.294370
0.294535
0.294422
0.294249
0.294743
0.297568
0.296908
0.293100
0.366226
0.358796
0.340034
0.326933
0.315038
0.304493
0.295251
0.289220
0.285823
0.281414
0.275434
0.271541
0.269688
0.269122
0.269183
0.269589
0.270178
0.270350
0.270931
0.273683
0.286903
0.286279
0.272430
0.332897
0.325800
0.307629
0.295289
0.284248
0.274588
0.266140
0.260693
0.257662
0.253776
0.248465
0.245047
0.243493
0.243140
0.243366
0.243914
0.244613
0.244883
0.245493
0.248175
0.261303
0.260718
0.246973
0.288711
0.283696
0.273560
0.263758
0.254084
0.245327
0.237656
0.232261
0.228745
0.225360
0.221656
0.219335
0.218310
0.218154
0.218474
0.219038
0.219589
0.219747
0.219689
0.220105
0.222756
0.222177
0.218634
0.259978
0.256004
0.248363
0.239909
0.231065
0.222985
0.215878
0.210598
0.206821
0.203848
0.201273
0.199724
0.199040
0.198993
0.199339
0.199867
0.200345
0.200468
0.200272
0.200028
0.200451
0.199925
0.198602
0.244399
0.240862
0.234296
0.226445
0.218042
0.210336
0.203576
0.198443
0.194646
0.191909
0.189855
0.188649
0.188118
0.188110
0.188448
0.188933
0.189351
0.189459
0.189229
0.188819
0.188466
0.187982
0.187484
0.361963
0.357298
0.348566
0.337583
0.325467
0.314281
0.304580
0.297326
0.292108
0.288299
0.285265
0.283279
0.281957
0.280894
0.279874
0.279141
0.278646
0.278456
0.278637
0.279197
0.279874
0.279928
0.279509
0.369667
0.364995
0.356243
0.345224
0.333052
0.321790
0.312038
0.304830
0.299873
0.295949
0.292450
0.290285
0.289009
0.287890
0.286661
0.285832
0.285305
0.285143
0.285454
0.286322
0.287449
0.287524
0.286763
0.384082
0.379408
0.370645
0.359590
0.347337
0.335904
0.326005
0.318902
0.315191
0.311037
0.305885
0.303370
0.302386
0.301176
0.299339
0.298266
0.297616
0.297415
0.297813
0.299059
0.300872
0.300909
0.299485
0.402316
0.397668
0.388952
0.377940
0.365663
0.353898
0.343378
0.335674
0.331473
0.326965
0.321581
0.318971
0.317966
0.316722
0.314807
0.313644
0.312863
0.312422
0.312452
0.313304
0.314761
0.314575
0.313058
0.422843
0.418259
0.409719
0.398989
0.387086
0.374834
0.362869
0.353705
0.347155
0.342168
0.338041
0.335651
0.334372
0.333157
0.331672
0.330587
0.329715
0.328820
0.327953
0.327608
0.327656
0.327051
0.325987
0.442599
0.438115
0.429897
0.419863
0.409126
0.396354
0.382179
0.371292
0.363322
0.357801
0.353883
0.351666
0.350486
0.349287
0.347775
0.346635
0.345681
0.344291
0.342430
0.340906
0.339773
0.338723
0.337853
0.460994
0.456589
0.448836
0.440020
0.432932
0.419635
0.400765
0.387713
0.378371
0.372299
0.368327
0.366230
0.365434
0.364188
0.362237
0.360970
0.360164
0.358384
0.355499
0.353097
0.351190
0.349806
0.348945
0.476163
0.471554
0.463437
0.454189
0.446649
0.432891
0.413550
0.400068
0.390320
0.383908
0.379641
0.377275
0.376243
0.374817
0.372716
0.371300
0.370342
0.368416
0.365382
0.362831
0.360787
0.359322
0.358429
0.488436
0.483320
0.473973
0.462625
0.450489
0.436341
0.420775
0.408616
0.399364
0.392828
0.388089
0.385092
0.383195
0.381461
0.379520
0.377952
0.376554
0.374732
0.372425
0.370459
0.368919
0.367620
0.366661
0.497039
0.491412
0.481028
0.468156
0.454004
0.439559
0.425398
0.414161
0.405378
0.398772
0.393554
0.389970
0.387522
0.385473
0.383397
0.381675
0.380133
0.378570
0.377009
0.375947
0.375305
0.374311
0.373162
0.501784
0.495783
0.484670
0.470886
0.455688
0.441070
0.427610
0.416971
0.408746
0.402112
0.396356
0.392353
0.389729
0.387454
0.385026
0.383166
0.381594
0.380339
0.379509
0.379423
0.380043
0.379369
0.377715
0.501721
0.495605
0.484265
0.470203
0.454729
0.440099
0.426899
0.416562
0.408611
0.401979
0.395963
0.391711
0.388909
0.386575
0.384171
0.382359
0.380881
0.379850
0.379374
0.379665
0.380605
0.380128
0.378552
0.496753
0.490737
0.479554
0.465693
0.450405
0.435955
0.422988
0.412969
0.405387
0.398789
0.392467
0.387938
0.384820
0.382555
0.380564
0.378983
0.377691
0.376791
0.376352
0.376453
0.376809
0.376396
0.375470
0.487518
0.481669
0.470761
0.457328
0.442501
0.428449
0.415943
0.406721
0.400461
0.393959
0.386513
0.381393
0.378064
0.375901
0.374187
0.372852
0.371758
0.370988
0.370571
0.370528
0.370593
0.370198
0.369560
0.473690
0.467962
0.457203
0.444240
0.430061
0.416595
0.404860
0.397109
0.394159
0.387833
0.377448
0.371248
0.367597
0.365548
0.364111
0.363047
0.362202
0.361589
0.361223
0.361135
0.361089
0.360696
0.360154
0.454720
0.449173
0.438759
0.426353
0.412831
0.399899
0.388519
0.381043
0.378364
0.372312
0.362217
0.356340
0.353026
0.351310
0.350209
0.349471
0.348915
0.348454
0.348081
0.347907
0.347785
0.347346
0.346774
0.430057
0.424656
0.414613
0.402807
0.390070
0.377609
0.366071
0.357680
0.352282
0.346592
0.339972
0.335765
0.333430
0.332246
0.331567
0.331221
0.331108
0.330775
0.330216
0.329894
0.329807
0.329262
0.328429
0.402868
0.397302
0.386943
0.375555
0.363749
0.351886
0.340364
0.331748
0.325749
0.320473
0.315267
0.312047
0.310416
0.309678
0.309341
0.309384
0.309761
0.309549
0.308767
0.308427
0.308842
0.308192
0.306655
0.373449
0.367394
0.355569
0.344407
0.334386
0.323266
0.311237
0.302934
0.297300
0.292494
0.287790
0.284994
0.283820
0.283407
0.283409
0.283878
0.285613
0.285552
0.283849
0.283888
0.286419
0.285711
0.281925
0.338677
0.332933
0.321676
0.311236
0.302031
0.291795
0.280638
0.273036
0.267946
0.263694
0.259573
0.257216
0.256349
0.256155
0.256339
0.256970
0.258816
0.258851
0.257205
0.257198
0.259647
0.258955
0.255258
0.300682
0.296014
0.287355
0.278067
0.268704
0.259380
0.250309
0.243548
0.238796
0.235131
0.232025
0.230289
0.229667
0.229612
0.229864
0.230426
0.231226
0.231293
0.230615
0.230171
0.230405
0.229784
0.228432
0.272672
0.268691
0.261345
0.252814
0.243815
0.235193
0.227183
0.221095
0.216626
0.213427
0.211033
0.209708
0.209207
0.209214
0.209539
0.210071
0.210674
0.210776
0.210334
0.209830
0.209485
0.208949
0.208320
0.257155
0.253490
0.246737
0.238575
0.229775
0.221539
0.214133
0.208440
0.204196
0.201258
0.199208
0.198069
0.197614
0.197638
0.197974
0.198472
0.198935
0.199054
0.198777
0.198307
0.197812
0.197332
0.196969
0.379291
0.374478
0.365460
0.354088
0.341500
0.329792
0.319514
0.311666
0.305865
0.301824
0.298932
0.297167
0.296160
0.295094
0.293778
0.292866
0.292234
0.291861
0.291729
0.291844
0.292043
0.291957
0.291681
0.387194
0.382368
0.373319
0.361896
0.349231
0.337421
0.327039
0.319122
0.313324
0.309193
0.306176
0.304544
0.304076
0.302986
0.301057
0.299882
0.299146
0.298734
0.298602
0.298792
0.299118
0.299008
0.298585
0.401989
0.397147
0.388055
0.376555
0.363756
0.351737
0.341119
0.333039
0.327448
0.323137
0.319693
0.318469
0.319729
0.318599
0.314795
0.312951
0.311944
0.311394
0.311150
0.311339
0.311786
0.311574
0.310871
0.420715
0.415871
0.406766
0.395212
0.382272
0.369920
0.358794
0.350198
0.344148
0.339487
0.335805
0.334466
0.335691
0.334547
0.330730
0.328881
0.327832
0.327053
0.326384
0.326128
0.326193
0.325733
0.324914
0.441795
0.436968
0.427910
0.416390
0.403444
0.390647
0.378598
0.369089
0.361874
0.356701
0.352981
0.350999
0.350425
0.349306
0.347384
0.346294
0.345568
0.344473
0.342929
0.341716
0.340854
0.339991
0.339213
0.462135
0.457326
0.448344
0.436980
0.424244
0.410966
0.397758
0.387215
0.379107
0.373407
0.369423
0.367101
0.365901
0.364808
0.363620
0.363073
0.362853
0.361393
0.358629
0.356271
0.354474
0.353167
0.352344
0.481115
0.476285
0.467388
0.456281
0.444601
0.430836
0.415599
0.403942
0.394964
0.388753
0.384447
0.381876
0.380507
0.379382
0.378397
0.378375
0.379386
0.377626
0.372999
0.369511
0.366942
0.365282
0.364371
0.496850
0.491842
0.482625
0.471124
0.459015
0.444818
0.429162
0.417139
0.407812
0.401216
0.396481
0.393506
0.391791
0.390429
0.389280
0.389102
0.389964
0.388072
0.383325
0.379729
0.377065
0.375344
0.374407
0.509586
0.504239
0.494278
0.481739
0.467709
0.453162
0.438732
0.427146
0.418019
0.411178
0.405858
0.402283
0.399948
0.398139
0.396529
0.395546
0.394893
0.393049
0.389934
0.387264
0.385191
0.383705
0.382802
0.518434
0.512737
0.502117
0.488726
0.473748
0.458969
0.445049
0.433963
0.425247
0.418249
0.412274
0.408139
0.405457
0.403186
0.400870
0.399183
0.397816
0.396137
0.394070
0.392384
0.391093
0.389957
0.389073
0.523323
0.517358
0.506237
0.492290
0.476744
0.461847
0.448313
0.437743
0.430008
0.422937
0.415919
0.411400
0.408967
0.406351
0.402963
0.400673
0.398926
0.397460
0.396178
0.395358
0.394925
0.394137
0.393175
0.523547
0.517467
0.506141
0.492002
0.476302
0.461368
0.447910
0.437452
0.429825
0.422721
0.415531
0.410838
0.408263
0.405552
0.402086
0.399724
0.397971
0.396722
0.395889
0.395561
0.395546
0.395005
0.394133
0.519145
0.513050
0.501681
0.487632
0.472073
0.457200
0.443675
0.433044
0.424805
0.417707
0.411070
0.406318
0.403136
0.400550
0.397971
0.396003
0.394493
0.393465
0.392890
0.392765
0.392797
0.392405
0.391780
0.510719
0.504571
0.493057
0.479212
0.464021
0.449379
0.435911
0.425385
0.417371
0.410364
0.403643
0.398826
0.395539
0.393163
0.391081
0.389462
0.388207
0.387399
0.387040
0.387107
0.387252
0.386960
0.386430
0.497936
0.491602
0.479510
0.465851
0.451292
0.437054
0.423757
0.413660
0.406700
0.399882
0.392471
0.387523
0.384280
0.382157
0.380462
0.379164
0.378202
0.377608
0.377413
0.377631
0.377886
0.377646
0.377127
0.478176
0.472008
0.460269
0.447224
0.433407
0.419670
0.406564
0.396584
0.389796
0.383279
0.376295
0.371817
0.369021
0.367292
0.365968
0.365024
0.364400
0.363962
0.363724
0.363847
0.364020
0.363732
0.363190
0.450939
0.445204
0.434644
0.422663
0.409958
0.396783
0.383584
0.373243
0.365640
0.359512
0.354125
0.350737
0.348794
0.347601
0.346701
0.346198
0.346187
0.345831
0.345104
0.344811
0.344695
0.344251
0.343618
0.421561
0.415891
0.405677
0.394726
0.383712
0.371167
0.357372
0.346613
0.338793
0.333078
0.328663
0.326226
0.325119
0.324441
0.323880
0.323886
0.324783
0.324470
0.322865
0.321983
0.321612
0.320980
0.320138
0.389428
0.383549
0.373013
0.363200
0.356075
0.344250
0.327863
0.316622
0.308841
0.303571
0.299814
0.298088
0.297706
0.297461
0.297326
0.298125
0.302356
0.302105
0.297284
0.295686
0.295519
0.294731
0.293156
0.353128
0.347548
0.337549
0.328424
0.322062
0.311132
0.295714
0.285286
0.278177
0.273509
0.270308
0.269011
0.268952
0.268946
0.269002
0.269966
0.274249
0.274097
0.269404
0.267773
0.267535
0.266746
0.265227
0.314556
0.309821
0.301363
0.292483
0.283856
0.273908
0.262822
0.254352
0.248368
0.244404
0.241792
0.240687
0.240578
0.240638
0.240736
0.241328
0.242659
0.242631
0.241121
0.240063
0.239449
0.238788
0.238084
0.285408
0.281284
0.273790
0.265165
0.256145
0.246951
0.237833
0.230795
0.225646
0.222227
0.220000
0.218948
0.218695
0.218762
0.219007
0.219525
0.220297
0.220368
0.219652
0.218955
0.218364
0.217825
0.217387
0.269214
0.265376
0.258342
0.249871
0.240734
0.231953
0.223826
0.217518
0.212838
0.209717
0.207690
0.206660
0.206323
0.206381
0.206681
0.207170
0.207681
0.207800
0.207461
0.206946
0.206405
0.205938
0.205627
0.395420
0.390424
0.381049
0.369230
0.356112
0.343862
0.333008
0.324618
0.318312
0.314043
0.311243
0.309758
0.309446
0.308356
0.306310
0.305076
0.304241
0.303692
0.303297
0.303085
0.302950
0.302734
0.302497
0.403567
0.398545
0.389118
0.377227
0.364011
0.351640
0.340650
0.332136
0.325740
0.321421
0.318755
0.317899
0.319396
0.318301
0.314422
0.312501
0.311412
0.310757
0.310280
0.310022
0.309867
0.309599
0.309288
0.418820
0.413763
0.404239
0.392228
0.378832
0.366227
0.354953
0.346175
0.339619
0.335219
0.332970
0.333966
0.341579
0.340475
0.330425
0.326538
0.324761
0.323838
0.323104
0.322657
0.322378
0.321972
0.321518
0.438038
0.432964
0.423389
0.411265
0.397662
0.384725
0.373008
0.363768
0.356779
0.352035
0.349536
0.350401
0.357918
0.356811
0.346838
0.343013
0.341290
0.340144
0.338901
0.337954
0.337261
0.336593
0.336015
0.459624
0.454546
0.444966
0.432761
0.418959
0.405606
0.393259
0.383366
0.375676
0.370329
0.366898
0.365613
0.366924
0.365837
0.362169
0.360635
0.360094
0.358783
0.356420
0.354523
0.353055
0.351983
0.351288
0.480496
0.475400
0.465787
0.453506
0.439539
0.425737
0.412680
0.402083
0.393740
0.387835
0.383786
0.381517
0.380753
0.379712
0.378327
0.378274
0.379408
0.377839
0.373423
0.370137
0.367745
0.366210
0.365369
0.500031
0.494875
0.485164
0.472767
0.458710
0.444452
0.430580
0.419319
0.410388
0.403968
0.399375
0.396539
0.394972
0.393947
0.393702
0.395341
0.401323
0.399522
0.389819
0.384551
0.381116
0.379170
0.378186
0.516292
0.510987
0.501002
0.488253
0.473796
0.459132
0.444882
0.433301
0.424072
0.417230
0.412072
0.408704
0.406652
0.405343
0.404962
0.406451
0.412278
0.410358
0.400570
0.395223
0.391723
0.389735
0.388730
0.529482
0.523943
0.513511
0.500199
0.485051
0.470077
0.455942
0.444491
0.435460
0.428289
0.422304
0.418290
0.415843
0.413930
0.412296
0.411875
0.412608
0.410695
0.406006
0.402505
0.399934
0.398277
0.397372
0.538591
0.532810
0.521951
0.508140
0.492523
0.477374
0.463445
0.452430
0.444254
0.436870
0.429679
0.425097
0.422688
0.420174
0.417054
0.415226
0.414149
0.412333
0.409583
0.407390
0.405675
0.404425
0.403636
0.543645
0.537670
0.526467
0.512314
0.496419
0.481221
0.467666
0.457602
0.452768
0.445303
0.434827
0.429767
0.430554
0.427572
0.420014
0.416833
0.414698
0.413010
0.411350
0.410103
0.409165
0.408298
0.407598
0.544129
0.538030
0.526603
0.512299
0.496318
0.481066
0.467472
0.457402
0.452573
0.445054
0.434452
0.429257
0.429920
0.426820
0.419108
0.415749
0.413486
0.412016
0.410923
0.410276
0.409841
0.409263
0.408664
0.540372
0.534118
0.522348
0.508003
0.492132
0.476826
0.462769
0.451759
0.443637
0.436079
0.428447
0.423419
0.420598
0.417688
0.414025
0.411515
0.409708
0.408539
0.407867
0.407652
0.407572
0.407205
0.406707
0.533237
0.526619
0.513965
0.499519
0.483988
0.468781
0.454402
0.443005
0.434142
0.426670
0.419846
0.415001
0.411814
0.409191
0.406526
0.404553
0.403083
0.402206
0.401887
0.402079
0.402349
0.402146
0.401664
0.523334
0.515928
0.500873
0.486087
0.471548
0.456603
0.441497
0.429917
0.421008
0.413741
0.407283
0.402733
0.399634
0.397359
0.395340
0.393764
0.392680
0.392067
0.391963
0.392447
0.392981
0.392877
0.392362
0.502869
0.495601
0.480863
0.466745
0.453099
0.438634
0.423504
0.411891
0.403052
0.396118
0.390223
0.386266
0.383693
0.381868
0.380274
0.379100
0.378481
0.378036
0.377782
0.378153
0.378603
0.378461
0.377927
0.471478
0.465171
0.453453
0.441146
0.429388
0.415551
0.399890
0.387989
0.378953
0.372428
0.367497
0.364502
0.362802
0.361554
0.360479
0.359906
0.360913
0.360518
0.358670
0.358323
0.358205
0.357861
0.357318
0.440277
0.434197
0.423503
0.412996
0.404910
0.391703
0.373534
0.360616
0.351288
0.345158
0.341117
0.339189
0.338506
0.337859
0.337222
0.337542
0.341488
0.341079
0.336160
0.334566
0.333722
0.333111
0.332527
0.409144
0.402867
0.391007
0.383520
0.396426
0.383802
0.345909
0.330442
0.320089
0.314318
0.311033
0.310060
0.310389
0.310349
0.311021
0.314072
0.338118
0.337709
0.312601
0.307984
0.305631
0.304714
0.303952
0.371309
0.365323
0.354037
0.347179
0.360526
0.348811
0.312244
0.297699
0.288122
0.283001
0.280279
0.279750
0.280434
0.280654
0.281503
0.284657
0.308493
0.308191
0.283480
0.278889
0.276474
0.275547
0.274830
0.328368
0.323303
0.314556
0.306145
0.300285
0.289728
0.274610
0.264275
0.257155
0.252911
0.250587
0.249972
0.250335
0.250496
0.250572
0.251513
0.255745
0.255636
0.250978
0.249162
0.248002
0.247317
0.246859
0.297177
0.292821
0.285038
0.276343
0.268118
0.258384
0.247380
0.239384
0.233597
0.229991
0.227873
0.227058
0.227049
0.227166
0.227380
0.227960
0.229756
0.229802
0.227968
0.227048
0.226268
0.225743
0.225404
0.279966
0.275930
0.268566
0.259794
0.250434
0.241147
0.232234
0.225353
0.220293
0.217026
0.215023
0.214102
0.213886
0.213970
0.214223
0.214695
0.215348
0.215470
0.214978
0.214438
0.213894
0.213459
0.213186
0.409032
0.403810
0.394020
0.381704
0.368051
0.355279
0.343916
0.335062
0.328355
0.323818
0.320879
0.319321
0.318955
0.317800
0.315671
0.314352
0.313427
0.312772
0.312237
0.311851
0.311544
0.311237
0.310988
0.417498
0.412226
0.402330
0.389906
0.376131
0.363223
0.351710
0.342711
0.335888
0.331307
0.328537
0.327639
0.329103
0.327944
0.323966
0.321939
0.320743
0.319965
0.319323
0.318856
0.318489
0.318124
0.317823
0.433331
0.427982
0.417877
0.405271
0.391276
0.378117
0.366308
0.357021
0.349971
0.345318
0.343044
0.344040
0.351613
0.350441
0.340296
0.336273
0.334361
0.333295
0.332367
0.331666
0.331115
0.330609
0.330204
0.452992
0.447626
0.437455
0.424714
0.410485
0.397006
0.384787
0.375066
0.367597
0.362611
0.360083
0.360935
0.368392
0.367203
0.357107
0.353119
0.351239
0.349951
0.348520
0.347327
0.346369
0.345618
0.345095
0.474850
0.469505
0.459411
0.446595
0.432150
0.418280
0.405530
0.395262
0.387213
0.381623
0.378071
0.376716
0.377963
0.376750
0.372887
0.371165
0.370463
0.369014
0.366503
0.364432
0.362790
0.361652
0.360981
0.496064
0.490718
0.480612
0.467686
0.452999
0.438711
0.425406
0.414567
0.405963
0.399825
0.395603
0.393227
0.392385
0.391177
0.389528
0.389242
0.390199
0.388503
0.383978
0.380587
0.378098
0.376522
0.375686
0.515989
0.510594
0.500386
0.487273
0.472319
0.457600
0.443715
0.432355
0.423249
0.416608
0.411807
0.408851
0.407224
0.406001
0.405401
0.406747
0.412514
0.410590
0.400815
0.395483
0.391997
0.390030
0.389046
0.532637
0.527132
0.516701
0.503279
0.487948
0.472841
0.458580
0.446896
0.437476
0.430390
0.424982
0.421452
0.419303
0.417780
0.417036
0.418225
0.423829
0.421792
0.411941
0.406542
0.403001
0.401005
0.400001
0.546158
0.540473
0.529718
0.515909
0.500137
0.484720
0.470348
0.458653
0.449338
0.441854
0.435557
0.431303
0.428676
0.426536
0.424605
0.423935
0.424485
0.422453
0.417681
0.414121
0.411506
0.409832
0.408927
0.555445
0.549581
0.538522
0.524370
0.508286
0.492699
0.478400
0.467026
0.458491
0.450734
0.443173
0.438290
0.435642
0.432898
0.429533
0.427496
0.426254
0.424314
0.421466
0.419192
0.417415
0.416139
0.415351
0.560536
0.554529
0.543216
0.528826
0.512557
0.496928
0.482927
0.472434
0.467178
0.459306
0.448442
0.443053
0.443591
0.440384
0.432594
0.429221
0.426923
0.425107
0.423334
0.421987
0.420968
0.420073
0.419381
0.560962
0.554851
0.543344
0.528837
0.512505
0.496819
0.482732
0.472176
0.466874
0.458948
0.447991
0.442504
0.442939
0.439631
0.431694
0.428137
0.425699
0.424101
0.422896
0.422152
0.421636
0.421042
0.420456
0.557048
0.550759
0.538885
0.524316
0.508083
0.492313
0.477717
0.466154
0.457505
0.449561
0.441679
0.436470
0.433488
0.430393
0.426507
0.423779
0.421787
0.420485
0.419715
0.419428
0.419300
0.418928
0.418446
0.549539
0.542859
0.530059
0.515349
0.499429
0.483730
0.468766
0.456738
0.447254
0.439442
0.432560
0.427702
0.424463
0.421689
0.418782
0.416560
0.414887
0.413877
0.413480
0.413632
0.413889
0.413703
0.413246
0.538949
0.531466
0.516252
0.501178
0.486228
0.470777
0.455049
0.442755
0.433071
0.425524
0.419278
0.414906
0.411875
0.409488
0.407211
0.405357
0.404052
0.403313
0.403157
0.403636
0.404190
0.404131
0.403655
0.517528
0.510189
0.495295
0.480889
0.466836
0.451886
0.436162
0.423864
0.414283
0.407127
0.401512
0.397791
0.395322
0.393411
0.391560
0.390102
0.389260
0.388713
0.388442
0.388849
0.389349
0.389283
0.388806
0.484931
0.478566
0.466717
0.454156
0.442034
0.427752
0.411568
0.399112
0.389550
0.382842
0.378064
0.375245
0.373628
0.372291
0.370977
0.370141
0.370960
0.370486
0.368653
0.368383
0.368350
0.368103
0.367637
0.452298
0.446200
0.435457
0.424753
0.416355
0.402741
0.384094
0.370703
0.360956
0.354684
0.350765
0.348997
0.348394
0.347668
0.346814
0.346897
0.350700
0.350240
0.345346
0.343854
0.343094
0.342598
0.342132
0.419623
0.413383
0.401581
0.393970
0.406679
0.393675
0.355253
0.339337
0.328601
0.322726
0.319597
0.318811
0.319239
0.319143
0.319626
0.322483
0.346477
0.346039
0.320897
0.316351
0.313995
0.313202
0.312654
0.380619
0.374665
0.363420
0.356419
0.369553
0.357472
0.320410
0.305459
0.295541
0.290350
0.287785
0.287433
0.288211
0.288402
0.289096
0.292088
0.315894
0.315590
0.290857
0.286344
0.283922
0.283125
0.282615
0.336968
0.331856
0.323008
0.314357
0.308168
0.297237
0.281735
0.271071
0.263702
0.259394
0.257162
0.256669
0.257103
0.257239
0.257199
0.258009
0.262183
0.262083
0.257487
0.255792
0.254725
0.254148
0.253790
0.305248
0.300790
0.292809
0.283807
0.275211
0.265095
0.253735
0.245460
0.239481
0.235809
0.233730
0.232984
0.233023
0.233125
0.233264
0.233759
0.235513
0.235578
0.233820
0.233015
0.232339
0.231901
0.231620
0.287735
0.283572
0.275963
0.266850
0.257094
0.247420
0.238166
0.231027
0.225799
0.222465
0.220474
0.219596
0.219414
0.219491
0.219694
0.220109
0.220734
0.220881
0.220464
0.220028
0.219583
0.219221
0.218989
0.420827
0.415313
0.404953
0.392065
0.377835
0.364554
0.352713
0.343447
0.336361
0.331515
0.328249
0.326278
0.325111
0.323847
0.322279
0.321109
0.320196
0.319498
0.318916
0.318479
0.318111
0.317750
0.317466
0.429847
0.424212
0.413580
0.400499
0.386103
0.372667
0.360669
0.351251
0.344038
0.339115
0.335886
0.334156
0.333596
0.332312
0.330090
0.328606
0.327540
0.326745
0.326078
0.325580
0.325172
0.324763
0.324430
0.446951
0.441089
0.429730
0.416299
0.401597
0.387887
0.375585
0.365874
0.358401
0.353320
0.350178
0.349041
0.350309
0.348977
0.344808
0.342572
0.341160
0.340154
0.339261
0.338576
0.338030
0.337500
0.337066
0.467012
0.461128
0.449701
0.436134
0.421206
0.407181
0.394491
0.384373
0.376508
0.371099
0.367708
0.366431
0.367636
0.366228
0.361948
0.359625
0.358115
0.356863
0.355559
0.354461
0.353571
0.352823
0.352284
0.488318
0.482616
0.471792
0.458323
0.443261
0.428900
0.415746
0.405141
0.396782
0.390892
0.386916
0.384785
0.384081
0.382578
0.380015
0.378339
0.377108
0.375577
0.373543
0.371750
0.370280
0.369205
0.368551
0.509462
0.503852
0.493219
0.479739
0.464479
0.449750
0.436115
0.425012
0.416174
0.409817
0.405381
0.402821
0.401503
0.399903
0.397792
0.396462
0.395658
0.393795
0.390678
0.387979
0.385854
0.384417
0.383629
0.529501
0.523897
0.513277
0.499664
0.484130
0.469001
0.454881
0.443318
0.434097
0.427292
0.422369
0.419571
0.418220
0.416485
0.414208
0.413151
0.413464
0.411301
0.406405
0.402719
0.399986
0.398256
0.397350
0.546355
0.540677
0.529904
0.516041
0.500165
0.484646
0.470125
0.458198
0.448609
0.441340
0.435849
0.432517
0.430717
0.428685
0.426214
0.424985
0.425142
0.422853
0.417862
0.414112
0.411335
0.409568
0.408628
0.560022
0.554213
0.543204
0.529033
0.512798
0.496948
0.482163
0.470050
0.460199
0.452460
0.446210
0.441977
0.439196
0.436691
0.434059
0.432245
0.430994
0.428771
0.425393
0.422539
0.420328
0.418784
0.417880
0.569336
0.563394
0.552153
0.537709
0.521203
0.505147
0.490285
0.478236
0.468507
0.460416
0.453318
0.448286
0.444909
0.441934
0.438819
0.436474
0.434584
0.432524
0.430145
0.428204
0.426708
0.425492
0.424617
0.574293
0.568247
0.556824
0.542196
0.525527
0.509374
0.494559
0.482767
0.473825
0.465544
0.457308
0.451796
0.448570
0.445260
0.441179
0.438303
0.436057
0.434192
0.432551
0.431414
0.430692
0.429810
0.428903
0.574356
0.568244
0.556712
0.542012
0.525294
0.509076
0.494165
0.482288
0.473283
0.464954
0.456666
0.451099
0.447808
0.444449
0.440311
0.437354
0.435082
0.433424
0.432230
0.431594
0.431305
0.430688
0.429885
0.569489
0.563306
0.551648
0.536972
0.520345
0.504100
0.488936
0.476631
0.466713
0.458464
0.451183
0.445942
0.442307
0.439162
0.435888
0.433258
0.431180
0.429739
0.428851
0.428500
0.428377
0.427959
0.427386
0.559983
0.553661
0.541722
0.527120
0.510764
0.494647
0.479352
0.466811
0.456652
0.448639
0.442037
0.437350
0.434002
0.431191
0.428351
0.425961
0.424070
0.422846
0.422240
0.422183
0.422283
0.422034
0.421578
0.545195
0.538630
0.526027
0.511522
0.495729
0.479942
0.464607
0.452059
0.441975
0.434332
0.428389
0.424350
0.421527
0.419110
0.416591
0.414418
0.412759
0.411765
0.411403
0.411609
0.411930
0.411810
0.411404
0.522580
0.516184
0.503949
0.490067
0.475039
0.459803
0.444730
0.432382
0.422573
0.415391
0.410084
0.406704
0.404465
0.402501
0.400349
0.398511
0.397196
0.396415
0.396113
0.396345
0.396683
0.396597
0.396222
0.491496
0.485614
0.474731
0.462038
0.448245
0.433721
0.418867
0.406700
0.397203
0.390540
0.385956
0.383318
0.381767
0.380329
0.378661
0.377327
0.376700
0.376090
0.375409
0.375339
0.375425
0.375260
0.374917
0.457630
0.451973
0.441771
0.430321
0.418364
0.404600
0.389339
0.377052
0.367783
0.361652
0.357827
0.356034
0.355286
0.354386
0.353112
0.352350
0.352713
0.352230
0.350746
0.350130
0.349854
0.349562
0.349233
0.420240
0.414605
0.404775
0.394733
0.386851
0.373892
0.356103
0.343427
0.334333
0.328761
0.325681
0.324700
0.324758
0.324353
0.323554
0.323647
0.327459
0.327091
0.322326
0.320855
0.320093
0.319673
0.319327
0.380492
0.375119
0.365763
0.356356
0.349212
0.337177
0.320450
0.308731
0.300472
0.295578
0.293029
0.292438
0.292814
0.292702
0.292193
0.292557
0.296505
0.296299
0.291704
0.290231
0.289422
0.288994
0.288672
0.340330
0.335512
0.326907
0.317396
0.307781
0.296716
0.284475
0.274972
0.268160
0.263998
0.261758
0.261104
0.261285
0.261269
0.260967
0.261125
0.262200
0.262185
0.260914
0.260194
0.259721
0.259376
0.259120
0.309802
0.305402
0.297382
0.287882
0.277746
0.267414
0.257222
0.249327
0.243561
0.239944
0.237867
0.237056
0.236973
0.236994
0.236991
0.237236
0.237853
0.237978
0.237506
0.237148
0.236823
0.236542
0.236334
0.292798
0.288593
0.280842
0.271373
0.261047
0.251113
0.241949
0.234860
0.229655
0.226328
0.224344
0.223451
0.223223
0.223258
0.223401
0.223712
0.224132
0.224324
0.224217
0.224014
0.223765
0.223518
0.223338
0.430466
0.424598
0.413548
0.400040
0.385258
0.371512
0.359266
0.349647
0.342242
0.337101
0.333534
0.331234
0.329643
0.328237
0.326791
0.325620
0.324659
0.323922
0.323339
0.322923
0.322568
0.322176
0.321843
0.440493
0.434346
0.422610
0.408727
0.393702
0.379777
0.367369
0.357603
0.350073
0.344843
0.341247
0.339007
0.337590
0.336142
0.334431
0.333090
0.332014
0.331199
0.330565
0.330137
0.329801
0.329382
0.328985
0.460234
0.453472
0.439651
0.425001
0.409515
0.395278
0.382565
0.372519
0.364735
0.359318
0.355656
0.353549
0.352645
0.351107
0.348681
0.346969
0.345647
0.344651
0.343851
0.343324
0.342962
0.342455
0.341917
0.480636
0.473846
0.459947
0.445163
0.429460
0.414923
0.401844
0.391418
0.383275
0.377549
0.373658
0.371444
0.370508
0.368834
0.366143
0.364186
0.362639
0.361366
0.360216
0.359347
0.358701
0.358010
0.357387
0.499859
0.493651
0.481734
0.467486
0.451825
0.437023
0.423532
0.412669
0.404098
0.397979
0.393730
0.391270
0.389911
0.388062
0.385418
0.383281
0.381539
0.379887
0.378138
0.376667
0.375460
0.374489
0.373828
0.520297
0.514376
0.503134
0.489107
0.473361
0.458253
0.444339
0.433047
0.424100
0.417611
0.413099
0.410726
0.409662
0.407619
0.404279
0.401617
0.399601
0.397497
0.395020
0.392865
0.391101
0.389828
0.389083
0.540144
0.534325
0.523307
0.509265
0.493310
0.477844
0.463496
0.451820
0.442668
0.435823
0.430946
0.428844
0.428761
0.426499
0.421722
0.418328
0.416194
0.413678
0.410319
0.407562
0.405354
0.403847
0.403008
0.556994
0.551152
0.540076
0.525853
0.509597
0.493748
0.478981
0.466910
0.457359
0.450047
0.444630
0.442032
0.441541
0.438999
0.434025
0.430460
0.428167
0.425516
0.422051
0.419229
0.416987
0.415432
0.414536
0.570614
0.564689
0.553453
0.538984
0.522399
0.506196
0.491076
0.478672
0.468590
0.460714
0.454512
0.450610
0.448275
0.445385
0.441459
0.438297
0.435819
0.433331
0.430572
0.428284
0.426496
0.425093
0.424138
0.579803
0.573784
0.562377
0.547682
0.530839
0.514397
0.499107
0.486612
0.476389
0.468071
0.461017
0.455989
0.452489
0.449270
0.445766
0.442873
0.440437
0.438226
0.436134
0.434622
0.433608
0.432470
0.431354
0.584524
0.578433
0.566899
0.552054
0.535054
0.518485
0.503147
0.490714
0.480673
0.472112
0.464344
0.458670
0.454749
0.451314
0.447709
0.444856
0.442458
0.440534
0.439090
0.438434
0.438476
0.437635
0.436150
0.584176
0.578057
0.566474
0.551591
0.534549
0.517910
0.502472
0.489938
0.479821
0.471224
0.463444
0.457745
0.453778
0.450364
0.446837
0.444033
0.441706
0.439986
0.438892
0.438628
0.439017
0.438401
0.437013
0.578527
0.572411
0.560837
0.546033
0.529090
0.512454
0.496857
0.484060
0.473590
0.465153
0.458033
0.452849
0.449071
0.445905
0.442750
0.440056
0.437822
0.436227
0.435256
0.434953
0.435019
0.434551
0.433723
0.567632
0.561530
0.549987
0.535381
0.518714
0.502254
0.486653
0.473751
0.463234
0.455137
0.448762
0.444369
0.441204
0.438390
0.435382
0.432721
0.430552
0.429077
0.428237
0.427973
0.427946
0.427609
0.427088
0.550626
0.544545
0.532999
0.518709
0.502554
0.486490
0.471093
0.458346
0.448045
0.440423
0.434821
0.431260
0.428828
0.426415
0.423536
0.420933
0.418892
0.417590
0.416931
0.416810
0.416859
0.416647
0.416280
0.526978
0.521092
0.509940
0.496237
0.480783
0.465324
0.450381
0.438019
0.428129
0.421035
0.416086
0.413183
0.411334
0.409352
0.406794
0.404479
0.402738
0.401675
0.401173
0.401159
0.401278
0.401147
0.400856
0.495828
0.490278
0.479902
0.467063
0.452623
0.437935
0.423518
0.411643
0.402266
0.395735
0.391407
0.389057
0.387701
0.386189
0.384170
0.382372
0.381201
0.380419
0.379909
0.379889
0.379983
0.379878
0.379631
0.460633
0.455323
0.445513
0.433596
0.420386
0.406544
0.392523
0.381091
0.372248
0.366317
0.362629
0.360901
0.360126
0.359079
0.357478
0.356167
0.355606
0.355083
0.354451
0.354348
0.354390
0.354280
0.354049
0.421198
0.416052
0.406718
0.395769
0.384712
0.371771
0.357363
0.346358
0.338082
0.332795
0.329771
0.328693
0.328568
0.327944
0.326708
0.325881
0.326788
0.326482
0.324789
0.324491
0.324407
0.324279
0.324030
0.380881
0.375975
0.367096
0.356773
0.346494
0.334483
0.321108
0.311070
0.303640
0.299020
0.296488
0.295747
0.295899
0.295569
0.294676
0.294190
0.295361
0.295254
0.293695
0.293430
0.293342
0.293216
0.292978
0.341901
0.337321
0.328936
0.318888
0.308044
0.296923
0.285922
0.277301
0.270951
0.266956
0.264723
0.263961
0.263972
0.263811
0.263327
0.263109
0.263446
0.263517
0.263202
0.263152
0.263146
0.263031
0.262842
0.312376
0.308038
0.300021
0.290178
0.279433
0.268977
0.259211
0.251659
0.246087
0.242548
0.240485
0.239630
0.239459
0.239396
0.239284
0.239345
0.239684
0.239869
0.239820
0.239833
0.239802
0.239681
0.239527
0.295818
0.291598
0.283762
0.274033
0.263346
0.253250
0.244162
0.237171
0.232027
0.228734
0.226767
0.225866
0.225602
0.225584
0.225652
0.225854
0.226169
0.226406
0.226506
0.226535
0.226486
0.226357
0.226223
0.438974
0.432687
0.420529
0.406371
0.391056
0.376917
0.364329
0.354422
0.346735
0.341308
0.337425
0.334827
0.332921
0.331341
0.329833
0.328571
0.327522
0.326735
0.326153
0.325771
0.325459
0.325040
0.324635
0.451308
0.444385
0.430272
0.415355
0.399656
0.385305
0.372558
0.362519
0.354726
0.349210
0.345267
0.342665
0.340790
0.339146
0.337468
0.336056
0.334893
0.334038
0.333440
0.333112
0.332914
0.332487
0.331972
0.480126
0.471366
0.449408
0.432419
0.415791
0.401049
0.387991
0.377701
0.369696
0.363994
0.359909
0.357291
0.355518
0.353744
0.351675
0.349960
0.348558
0.347536
0.346836
0.346525
0.346507
0.346027
0.345244
0.500822
0.492017
0.469981
0.452836
0.435986
0.420954
0.407554
0.396917
0.388593
0.382611
0.378323
0.375648
0.373911
0.371952
0.369446
0.367337
0.365605
0.364279
0.363261
0.362655
0.362390
0.361758
0.360908
0.511517
0.504505
0.490168
0.474853
0.458518
0.443324
0.429572
0.418548
0.409913
0.403607
0.399071
0.396495
0.395103
0.392907
0.389543
0.386767
0.384534
0.382740
0.381153
0.379935
0.378999
0.378113
0.377385
0.529867
0.523520
0.511209
0.496528
0.480271
0.464833
0.450715
0.439353
0.430540
0.423962
0.419273
0.417276
0.417181
0.414724
0.409500
0.405479
0.402519
0.400157
0.397941
0.396103
0.394603
0.393446
0.392709
0.549058
0.542946
0.531347
0.516808
0.500428
0.484677
0.470239
0.458670
0.451209
0.444393
0.438251
0.437300
0.441139
0.438411
0.428578
0.422708
0.418857
0.415949
0.413129
0.410815
0.408928
0.407564
0.406760
0.565722
0.559648
0.548130
0.533486
0.516846
0.500723
0.485862
0.473884
0.466025
0.458749
0.452079
0.450657
0.454105
0.451118
0.441110
0.435079
0.431068
0.428016
0.425079
0.422698
0.420791
0.419370
0.418477
0.579045
0.572955
0.561409
0.546603
0.529676
0.513187
0.497847
0.485333
0.475347
0.467405
0.461113
0.457681
0.456421
0.453179
0.447389
0.442888
0.439462
0.436694
0.434177
0.432236
0.430823
0.429507
0.428411
0.587916
0.581787
0.570163
0.555199
0.538045
0.521305
0.505735
0.493020
0.482658
0.474193
0.467022
0.462059
0.458774
0.455307
0.451047
0.447524
0.444590
0.442215
0.440299
0.439204
0.438859
0.437771
0.436170
0.592283
0.586126
0.574444
0.559381
0.542091
0.525216
0.509550
0.496815
0.486366
0.477621
0.469863
0.464076
0.459874
0.456283
0.452637
0.449565
0.446950
0.444957
0.443747
0.443798
0.445386
0.444577
0.441745
0.591536
0.585385
0.573710
0.558642
0.541322
0.524380
0.508606
0.495751
0.485202
0.476435
0.468705
0.462912
0.458649
0.455145
0.451724
0.448816
0.446342
0.444552
0.443631
0.443996
0.445863
0.445246
0.442507
0.585305
0.579199
0.567609
0.552657
0.535443
0.518515
0.502617
0.489532
0.478783
0.470228
0.463151
0.458030
0.454255
0.451040
0.447779
0.444899
0.442458
0.440706
0.439686
0.439540
0.440054
0.439533
0.438202
0.573564
0.567543
0.556116
0.541415
0.524480
0.507749
0.491904
0.478759
0.468022
0.459885
0.453681
0.449559
0.446621
0.443787
0.440513
0.437529
0.435061
0.433347
0.432307
0.431911
0.431871
0.431448
0.430762
0.555337
0.549447
0.538267
0.523964
0.507525
0.491229
0.475712
0.462803
0.452361
0.444780
0.439475
0.436366
0.434372
0.431952
0.428624
0.425555
0.423123
0.421533
0.420618
0.420247
0.420105
0.419806
0.419423
0.530895
0.525221
0.514458
0.500733
0.484970
0.469324
0.454380
0.441970
0.432022
0.425016
0.420384
0.417943
0.416536
0.414534
0.411489
0.408673
0.406515
0.405194
0.404510
0.404307
0.404268
0.404097
0.403842
0.499237
0.493843
0.483663
0.470683
0.455813
0.440993
0.426807
0.415074
0.405779
0.399354
0.395249
0.393199
0.392098
0.390520
0.388088
0.385838
0.384198
0.383254
0.382846
0.382862
0.383000
0.382940
0.382741
0.463029
0.457896
0.448256
0.436078
0.422205
0.408304
0.394908
0.383927
0.375356
0.369565
0.366000
0.364414
0.363747
0.362575
0.360571
0.358792
0.357642
0.357065
0.356907
0.357149
0.357488
0.357524
0.357328
0.422292
0.417391
0.408261
0.396880
0.384151
0.371223
0.358612
0.348458
0.340727
0.335629
0.332650
0.331630
0.331548
0.330750
0.328973
0.327507
0.326862
0.326587
0.326524
0.326945
0.327485
0.327588
0.327332
0.381513
0.376842
0.368156
0.357401
0.345477
0.333491
0.321903
0.312720
0.305838
0.301399
0.298883
0.298160
0.298328
0.297829
0.296428
0.295351
0.295033
0.294994
0.295077
0.295566
0.296133
0.296251
0.296002
0.343012
0.338557
0.330264
0.319942
0.308480
0.297332
0.286964
0.278818
0.272760
0.268874
0.266655
0.265885
0.265876
0.265594
0.264835
0.264299
0.264199
0.264334
0.264601
0.265030
0.265440
0.265514
0.265347
0.313945
0.309641
0.301615
0.291584
0.280482
0.269952
0.260435
0.253077
0.247635
0.244146
0.242091
0.241229
0.241031
0.240891
0.240622
0.240511
0.240633
0.240865
0.241141
0.241447
0.241686
0.241697
0.241572
0.297614
0.293386
0.285498
0.275619
0.264717
0.254519
0.245468
0.238531
0.233428
0.230154
0.228194
0.227292
0.227009
0.226941
0.226916
0.227015
0.227246
0.227518
0.227782
0.228002
0.228129
0.228098
0.227995
0.444015
0.437613
0.425249
0.410845
0.395273
0.380897
0.368100
0.358005
0.350122
0.344426
0.340212
0.337328
0.335188
0.333404
0.331700
0.330276
0.329109
0.328248
0.327627
0.327230
0.326907
0.326448
0.325994
0.456490
0.449439
0.435095
0.419911
0.403945
0.389363
0.376428
0.366244
0.358311
0.352538
0.348235
0.345336
0.343219
0.341349
0.339436
0.337817
0.336510
0.335578
0.334961
0.334653
0.334483
0.334030
0.333453
0.485554
0.476641
0.454416
0.437122
0.420207
0.405241
0.392035
0.381670
0.373639
0.367699
0.363177
0.360223
0.358150
0.356117
0.353792
0.351816
0.350235
0.349135
0.348442
0.348203
0.348272
0.347786
0.346927
0.506563
0.497577
0.475220
0.457721
0.440550
0.425295
0.411765
0.401085
0.392764
0.386564
0.381827
0.378795
0.376725
0.374485
0.371695
0.369293
0.367355
0.365953
0.364957
0.364443
0.364281
0.363667
0.362753
0.517709
0.510456
0.495696
0.479956
0.463261
0.447822
0.433935
0.422867
0.414209
0.407687
0.402741
0.399799
0.398083
0.395580
0.391894
0.388822
0.386385
0.384505
0.382932
0.381797
0.380951
0.380088
0.379328
0.536660
0.529980
0.517088
0.501867
0.485190
0.469485
0.455243
0.443874
0.435088
0.428300
0.423157
0.420736
0.420273
0.417489
0.411943
0.407632
0.404473
0.402019
0.399806
0.398041
0.396615
0.395489
0.394747
0.556482
0.549934
0.537559
0.522351
0.505488
0.489456
0.474921
0.463416
0.456126
0.449111
0.442385
0.440937
0.444364
0.441298
0.431153
0.425003
0.421004
0.417996
0.415112
0.412851
0.411019
0.409688
0.408891
0.573136
0.566641
0.554363
0.539061
0.521937
0.505536
0.490571
0.478646
0.470951
0.463496
0.456272
0.454382
0.457442
0.454145
0.443846
0.437546
0.433383
0.430224
0.427198
0.424838
0.422952
0.421554
0.420668
0.585809
0.579417
0.567336
0.552026
0.534693
0.517933
0.502443
0.489890
0.479921
0.471811
0.465155
0.461393
0.459857
0.456359
0.450302
0.445550
0.441929
0.439030
0.436438
0.434472
0.433040
0.431713
0.430610
0.594018
0.587699
0.575732
0.560406
0.542921
0.525924
0.510175
0.497364
0.486961
0.478345
0.470913
0.465737
0.462294
0.458635
0.454129
0.450380
0.447253
0.444727
0.442691
0.441506
0.441086
0.439950
0.438327
0.597864
0.591591
0.579690
0.564360
0.546792
0.529675
0.513823
0.500981
0.490488
0.481614
0.473646
0.467733
0.463511
0.459785
0.455863
0.452567
0.449751
0.447586
0.446215
0.446120
0.447580
0.446693
0.443827
0.596721
0.590502
0.578676
0.563394
0.545821
0.528651
0.512682
0.499696
0.489079
0.480205
0.472326
0.466475
0.462250
0.458659
0.454991
0.451872
0.449194
0.447223
0.446111
0.446288
0.447987
0.447278
0.444501
0.590134
0.583981
0.572283
0.557148
0.539699
0.522542
0.506436
0.493179
0.482311
0.473664
0.466527
0.461418
0.457682
0.454411
0.450983
0.447921
0.445287
0.443341
0.442110
0.441751
0.442079
0.441453
0.440086
0.577973
0.571929
0.560437
0.545574
0.528409
0.511455
0.495411
0.482081
0.471200
0.462994
0.456807
0.452763
0.449891
0.447022
0.443606
0.440443
0.437780
0.435865
0.434606
0.433983
0.433747
0.433219
0.432509
0.559188
0.553310
0.542134
0.527697
0.511032
0.494531
0.478851
0.465780
0.455202
0.447578
0.442337
0.439343
0.437445
0.435000
0.431520
0.428263
0.425630
0.423850
0.422734
0.422152
0.421827
0.421444
0.421052
0.534204
0.528567
0.517837
0.503995
0.488016
0.472204
0.457152
0.444631
0.434580
0.427550
0.422977
0.420632
0.419297
0.417264
0.414064
0.411057
0.408700
0.407232
0.406418
0.406085
0.405935
0.405726
0.405471
0.501993
0.496639
0.486487
0.473405
0.458342
0.443403
0.429199
0.417451
0.408134
0.401686
0.397574
0.395544
0.394442
0.392795
0.390213
0.387776
0.385955
0.384926
0.384527
0.384578
0.384773
0.384733
0.384512
0.465039
0.459980
0.450414
0.438153
0.424084
0.410127
0.396859
0.386012
0.377542
0.371733
0.368061
0.366390
0.365637
0.364356
0.362192
0.360219
0.358884
0.358299
0.358330
0.358825
0.359451
0.359575
0.359292
0.423510
0.418729
0.409732
0.398277
0.385296
0.372369
0.360077
0.350225
0.342773
0.337671
0.334443
0.333231
0.332987
0.332049
0.330099
0.328417
0.327503
0.327287
0.327658
0.328563
0.329702
0.329949
0.329439
0.382304
0.377760
0.369213
0.358396
0.346229
0.334266
0.323008
0.314134
0.307529
0.303096
0.300325
0.299395
0.299383
0.298756
0.297201
0.295931
0.295364
0.295415
0.295951
0.296940
0.298109
0.298388
0.297891
0.343808
0.339425
0.331210
0.320839
0.309234
0.298079
0.287873
0.279893
0.273964
0.270065
0.267705
0.266797
0.266663
0.266281
0.265413
0.264753
0.264544
0.264745
0.265273
0.266029
0.266782
0.266975
0.266729
0.314821
0.310544
0.302538
0.292458
0.281258
0.270689
0.261217
0.253913
0.248512
0.245000
0.242864
0.241919
0.241644
0.241436
0.241096
0.240909
0.240975
0.241250
0.241678
0.242176
0.242606
0.242696
0.242552
0.298535
0.294311
0.286412
0.276481
0.265496
0.255243
0.246177
0.239239
0.234134
0.230833
0.228822
0.227868
0.227533
0.227418
0.227344
0.227392
0.227593
0.227894
0.228251
0.228591
0.228832
0.228856
0.228757
0.446205
0.439984
0.428292
0.414029
0.398451
0.383993
0.371122
0.360977
0.353044
0.347110
0.342501
0.339345
0.337046
0.335026
0.332971
0.331286
0.329953
0.329000
0.328323
0.327900
0.327558
0.327059
0.326558
0.456670
0.450125
0.437676
0.422975
0.407124
0.392505
0.379556
0.369429
0.361622
0.355637
0.350840
0.347691
0.345507
0.343376
0.340953
0.338947
0.337416
0.336375
0.335711
0.335406
0.335234
0.334747
0.334127
0.477215
0.469977
0.455304
0.439722
0.423351
0.408446
0.395342
0.385245
0.377747
0.371632
0.366318
0.363078
0.361104
0.358771
0.355658
0.353141
0.351264
0.350034
0.349300
0.349083
0.349113
0.348603
0.347765
0.498679
0.491297
0.476349
0.460470
0.443785
0.428564
0.415149
0.404777
0.397040
0.390658
0.385063
0.381636
0.379540
0.376986
0.373523
0.370675
0.368515
0.366998
0.365950
0.365457
0.365264
0.364623
0.363730
0.519491
0.512480
0.499136
0.483517
0.466709
0.451155
0.437298
0.426422
0.418031
0.411271
0.405561
0.401927
0.399523
0.396736
0.393121
0.390068
0.387722
0.385811
0.384114
0.382953
0.382093
0.381200
0.380403
0.542210
0.535119
0.521792
0.505937
0.488811
0.472878
0.458643
0.447478
0.438914
0.431795
0.425612
0.421838
0.419595
0.416549
0.412224
0.408682
0.406138
0.403765
0.401243
0.399343
0.397840
0.396669
0.395892
0.564651
0.557214
0.543250
0.526841
0.509249
0.492906
0.478379
0.467176
0.459345
0.451895
0.444439
0.440568
0.439111
0.435802
0.430078
0.425901
0.423644
0.420836
0.416984
0.414354
0.412315
0.410907
0.410084
0.581508
0.574079
0.560104
0.543550
0.525671
0.508937
0.493964
0.482334
0.474094
0.466215
0.458302
0.454023
0.452248
0.448731
0.442866
0.438564
0.436156
0.433176
0.429137
0.426339
0.424173
0.422675
0.421793
0.592510
0.585504
0.572325
0.556136
0.538217
0.521164
0.505631
0.493252
0.483501
0.475110
0.467508
0.462483
0.459281
0.455607
0.450840
0.446933
0.443951
0.441079
0.438022
0.435668
0.433833
0.432399
0.431422
0.599267
0.592599
0.580006
0.564128
0.546219
0.528981
0.513174
0.500496
0.490330
0.481554
0.473515
0.467777
0.463853
0.460054
0.455707
0.452114
0.449111
0.446452
0.443982
0.442208
0.440975
0.439695
0.438511
0.602185
0.595713
0.583458
0.567771
0.549897
0.532589
0.516718
0.504087
0.494140
0.485189
0.476584
0.470513
0.466761
0.462911
0.458203
0.454579
0.451553
0.449110
0.447171
0.446080
0.445744
0.444666
0.443074
0.600572
0.594217
0.582152
0.566608
0.548791
0.531442
0.515438
0.502628
0.492524
0.483594
0.475176
0.469306
0.465704
0.462010
0.457458
0.453925
0.450969
0.448685
0.447002
0.446177
0.446075
0.445162
0.443654
0.593724
0.587465
0.575577
0.560215
0.542535
0.525193
0.508973
0.495712
0.484967
0.476246
0.468875
0.463726
0.460189
0.456855
0.453074
0.449801
0.446973
0.444789
0.443168
0.442215
0.441710
0.440918
0.439982
0.581405
0.575262
0.563591
0.548508
0.531113
0.513964
0.497761
0.484322
0.473392
0.465088
0.458758
0.454623
0.451748
0.448839
0.445330
0.442116
0.439342
0.437260
0.435738
0.434769
0.434124
0.433468
0.432877
0.562408
0.556435
0.545095
0.530450
0.513565
0.496869
0.481017
0.467800
0.457101
0.449353
0.443983
0.440824
0.439085
0.436604
0.432890
0.429695
0.427013
0.425123
0.423838
0.423054
0.422532
0.422051
0.421657
0.537093
0.531375
0.520518
0.506516
0.490366
0.474380
0.459168
0.446510
0.436347
0.429174
0.424431
0.421873
0.420641
0.418556
0.415157
0.412238
0.409867
0.408332
0.407432
0.407018
0.406821
0.406546
0.406231
0.504359
0.498975
0.488778
0.475630
0.460497
0.445446
0.431110
0.419276
0.409946
0.403351
0.398940
0.396648
0.395323
0.393600
0.391061
0.388669
0.386836
0.385798
0.385445
0.385595
0.386005
0.385955
0.385537
0.466797
0.461769
0.452267
0.440067
0.426070
0.412074
0.398706
0.387874
0.379588
0.373622
0.369430
0.367373
0.366319
0.364921
0.362771
0.360812
0.359465
0.358937
0.359180
0.360054
0.361351
0.361523
0.360741
0.424677
0.419977
0.411156
0.399901
0.387272
0.374375
0.361917
0.352245
0.345665
0.340391
0.335906
0.334061
0.333325
0.332227
0.330332
0.328682
0.327747
0.327662
0.328512
0.330229
0.333142
0.333488
0.331548
0.383081
0.378622
0.370269
0.359677
0.347892
0.335970
0.324560
0.315877
0.310150
0.305545
0.301537
0.299986
0.299491
0.298700
0.297205
0.295976
0.295406
0.295588
0.296604
0.298400
0.301339
0.301712
0.299802
0.344359
0.340041
0.331954
0.321724
0.310272
0.299137
0.288880
0.280955
0.275239
0.271212
0.268365
0.267101
0.266685
0.266189
0.265335
0.264687
0.264491
0.264776
0.265548
0.266699
0.268123
0.268382
0.267672
0.315260
0.311020
0.303084
0.293074
0.281940
0.271367
0.261849
0.254537
0.249187
0.245580
0.243191
0.242050
0.241615
0.241333
0.240980
0.240791
0.240862
0.241183
0.241735
0.242409
0.243114
0.243238
0.242924
0.298922
0.294717
0.286852
0.276950
0.265981
0.255708
0.246601
0.239631
0.234501
0.231125
0.228980
0.227904
0.227471
0.227304
0.227212
0.227256
0.227460
0.227784
0.228198
0.228617
0.228955
0.228995
0.228847
0.448044
0.441924
0.430475
0.416302
0.400739
0.386274
0.373437
0.363403
0.355650
0.349546
0.344491
0.341146
0.338861
0.336613
0.334042
0.331969
0.330435
0.329399
0.328714
0.328358
0.328123
0.327610
0.327001
0.457839
0.451520
0.439672
0.425194
0.409411
0.394829
0.382019
0.372244
0.365069
0.358964
0.353416
0.350110
0.348170
0.345777
0.342503
0.339854
0.338007
0.336856
0.336214
0.336073
0.336132
0.335643
0.334833
0.476376
0.469683
0.456862
0.441830
0.425637
0.410839
0.398073
0.388836
0.383075
0.376909
0.369947
0.366420
0.365053
0.362406
0.357890
0.354385
0.352052
0.350679
0.350001
0.350077
0.350498
0.350000
0.348868
0.498463
0.491508
0.478213
0.462723
0.446120
0.430968
0.417908
0.408466
0.402554
0.396117
0.388764
0.384919
0.383309
0.380444
0.375703
0.371991
0.369480
0.367845
0.366811
0.366581
0.366757
0.366119
0.364936
0.523049
0.515803
0.502251
0.486249
0.469166
0.453528
0.439884
0.429619
0.422258
0.415351
0.408380
0.404066
0.401436
0.398398
0.394412
0.391194
0.389013
0.387082
0.385159
0.384029
0.383316
0.382392
0.381407
0.549396
0.541349
0.526348
0.509245
0.491439
0.475281
0.461260
0.450817
0.443470
0.436089
0.428095
0.422837
0.419445
0.416186
0.412504
0.409749
0.408369
0.406098
0.402701
0.400482
0.398876
0.397625
0.396745
0.575764
0.566576
0.549345
0.530741
0.512053
0.495385
0.481243
0.471342
0.466275
0.458462
0.447326
0.440744
0.436863
0.433358
0.429597
0.427530
0.428954
0.426351
0.419434
0.415773
0.413320
0.411766
0.410874
0.592689
0.583478
0.566188
0.547398
0.528395
0.511317
0.496723
0.486401
0.480940
0.472713
0.461128
0.454143
0.449966
0.446279
0.442411
0.440266
0.441575
0.438789
0.431625
0.427716
0.425053
0.423387
0.422470
0.600126
0.592038
0.576912
0.559307
0.540604
0.523269
0.507929
0.496289
0.487787
0.479172
0.469791
0.463280
0.459027
0.455220
0.451159
0.448170
0.446431
0.443624
0.439517
0.436565
0.434306
0.432726
0.431795
0.604098
0.596886
0.583335
0.566686
0.548295
0.530877
0.515249
0.503206
0.494065
0.485198
0.475983
0.469569
0.465764
0.461840
0.457020
0.453453
0.450717
0.447959
0.444935
0.442587
0.440751
0.439314
0.438338
0.605508
0.598765
0.586042
0.569931
0.551768
0.534382
0.518808
0.507083
0.498787
0.489862
0.479829
0.473639
0.471736
0.467733
0.460695
0.456204
0.452882
0.450181
0.447739
0.445897
0.444567
0.443305
0.442236
0.603249
0.596730
0.584386
0.568564
0.550540
0.533139
0.517408
0.505436
0.496899
0.488014
0.478310
0.472473
0.470849
0.467016
0.460041
0.455533
0.452176
0.449600
0.447447
0.445887
0.444799
0.443699
0.442712
0.596189
0.589798
0.577685
0.562086
0.544210
0.526767
0.510623
0.497724
0.487610
0.478875
0.470922
0.465689
0.462791
0.459384
0.454732
0.451057
0.448017
0.445628
0.443680
0.442249
0.441185
0.440239
0.439506
0.583867
0.577587
0.565686
0.550360
0.532758
0.515464
0.499199
0.485815
0.475043
0.466672
0.460076
0.455840
0.453145
0.450207
0.446422
0.443102
0.440244
0.438037
0.436305
0.435057
0.434116
0.433341
0.432790
0.564870
0.558751
0.547173
0.532285
0.515196
0.498335
0.482351
0.469051
0.458313
0.450456
0.444920
0.441655
0.440290
0.437793
0.433661
0.430470
0.427769
0.425812
0.424401
0.423469
0.422814
0.422241
0.421802
0.539372
0.533529
0.522478
0.508293
0.492001
0.475867
0.460497
0.447724
0.437495
0.430182
0.425232
0.422520
0.421586
0.419473
0.415710
0.412827
0.410468
0.408906
0.407960
0.407528
0.407370
0.407029
0.406573
0.506230
0.500785
0.490514
0.477334
0.462225
0.447086
0.432571
0.420667
0.411422
0.404661
0.399825
0.397253
0.395803
0.394020
0.391449
0.389082
0.387269
0.386253
0.385989
0.386375
0.387265
0.387192
0.386313
0.468186
0.463177
0.453759
0.441744
0.428066
0.414068
0.400455
0.389715
0.382001
0.375841
0.370676
0.368103
0.366806
0.365295
0.363073
0.361080
0.359746
0.359311
0.359875
0.361529
0.364415
0.364626
0.362478
0.425626
0.421014
0.412440
0.401654
0.390102
0.377293
0.364140
0.354910
0.350392
0.344895
0.337864
0.334987
0.333804
0.332527
0.330527
0.328807
0.327891
0.328001
0.329568
0.333131
0.340548
0.340999
0.335072
0.383677
0.379324
0.371250
0.361160
0.350465
0.338650
0.326574
0.318329
0.314644
0.309824
0.303312
0.300759
0.299835
0.298863
0.297251
0.295943
0.295392
0.295766
0.297488
0.301091
0.308490
0.308968
0.303110
0.344676
0.340440
0.332544
0.322613
0.311566
0.300499
0.290051
0.282235
0.277082
0.272886
0.269131
0.267400
0.266761
0.266145
0.265194
0.264487
0.264299
0.264683
0.265771
0.267663
0.270602
0.270909
0.268917
0.315395
0.311207
0.303386
0.293542
0.282593
0.272053
0.262444
0.255121
0.249890
0.246159
0.243395
0.242020
0.241454
0.241097
0.240686
0.240472
0.240550
0.240910
0.241581
0.242505
0.243682
0.243811
0.243091
0.298965
0.294796
0.287001
0.277195
0.266315
0.256056
0.246898
0.239889
0.234745
0.231270
0.228939
0.227717
0.227191
0.226970
0.226846
0.226882
0.227091
0.227426
0.227872
0.228363
0.228822
0.228846
0.228572
0.449551
0.443455
0.432088
0.417926
0.402359
0.387905
0.375168
0.365384
0.358155
0.351947
0.346244
0.342741
0.340688
0.338269
0.335052
0.332589
0.330879
0.329798
0.329141
0.328917
0.328877
0.328374
0.327619
0.459192
0.452924
0.441256
0.426814
0.411040
0.396512
0.383963
0.374880
0.369227
0.363076
0.356058
0.352493
0.351140
0.348538
0.344104
0.340751
0.338602
0.337378
0.336798
0.336921
0.337363
0.336897
0.335805
0.477223
0.470649
0.458381
0.443442
0.427289
0.412627
0.400502
0.393042
0.391602
0.385490
0.374597
0.370297
0.372044
0.369105
0.360534
0.355802
0.352940
0.351457
0.350858
0.351379
0.352455
0.351996
0.350381
0.500068
0.493087
0.480080
0.464487
0.447809
0.432751
0.420349
0.412762
0.411279
0.404895
0.393487
0.388738
0.390169
0.387022
0.378313
0.373501
0.370641
0.368919
0.367838
0.367994
0.368777
0.368170
0.366516
0.527394
0.519622
0.505159
0.488450
0.470967
0.455244
0.441976
0.432785
0.427919
0.420950
0.411455
0.406313
0.403869
0.400648
0.395927
0.392540
0.391089
0.389160
0.386455
0.385295
0.384793
0.383847
0.382588
0.557801
0.548414
0.530877
0.512098
0.493458
0.477068
0.463455
0.454314
0.450238
0.442689
0.431077
0.424167
0.420063
0.416665
0.413305
0.411620
0.413441
0.411266
0.404887
0.401843
0.400008
0.398662
0.397643
0.589653
0.578046
0.555965
0.534399
0.514356
0.497387
0.484296
0.477356
0.484920
0.476861
0.452509
0.442187
0.436227
0.432618
0.430569
0.432199
0.445062
0.442638
0.424713
0.417956
0.414457
0.412655
0.411659
0.606478
0.594851
0.572727
0.550969
0.530598
0.513210
0.499665
0.492313
0.499500
0.491039
0.466241
0.455520
0.449320
0.445558
0.443398
0.444999
0.457736
0.455127
0.436952
0.429868
0.426082
0.424153
0.423162
0.608483
0.599014
0.581262
0.561920
0.542332
0.524734
0.509790
0.499470
0.494304
0.485557
0.472562
0.464460
0.459828
0.455960
0.452040
0.450203
0.451748
0.449017
0.441766
0.437732
0.434953
0.433222
0.432284
0.608622
0.600769
0.586029
0.568528
0.549651
0.532095
0.516815
0.505827
0.499095
0.490221
0.478715
0.471816
0.469555
0.465563
0.458884
0.455044
0.453082
0.450268
0.446177
0.443261
0.440979
0.439408
0.438499
0.608052
0.601027
0.587804
0.571297
0.552907
0.535532
0.520588
0.510529
0.508318
0.499544
0.484241
0.478668
0.483988
0.479863
0.464939
0.458284
0.454421
0.451481
0.448525
0.446178
0.444297
0.442894
0.442013
0.604997
0.598333
0.585734
0.569691
0.551539
0.534183
0.519058
0.508665
0.506057
0.497340
0.482563
0.477490
0.483205
0.479263
0.464316
0.457538
0.453462
0.450624
0.448080
0.446057
0.444436
0.443196
0.442392
0.597681
0.591181
0.578880
0.563100
0.545092
0.527614
0.511673
0.499427
0.490715
0.482030
0.472966
0.467889
0.467337
0.463905
0.456711
0.452274
0.448978
0.446456
0.444267
0.442527
0.441133
0.440067
0.439391
0.585367
0.578973
0.566878
0.551362
0.533607
0.516216
0.499960
0.486754
0.476450
0.468059
0.461054
0.456884
0.455576
0.452666
0.447496
0.443949
0.441015
0.438751
0.436872
0.435442
0.434320
0.433446
0.432871
0.566427
0.560184
0.548400
0.533318
0.516081
0.499096
0.483012
0.469688
0.459028
0.451119
0.445765
0.442933
0.451633
0.449166
0.435056
0.431434
0.428418
0.426435
0.424937
0.423919
0.423222
0.422564
0.422009
0.540860
0.534911
0.523691
0.509367
0.493004
0.476760
0.461234
0.448390
0.438224
0.430823
0.425980
0.423627
0.432503
0.430412
0.416899
0.413634
0.410986
0.409427
0.408456
0.408063
0.408106
0.407692
0.406921
0.507497
0.501997
0.491679
0.478527
0.463694
0.448498
0.433658
0.421771
0.413205
0.406301
0.400511
0.397693
0.396869
0.395081
0.391787
0.389416
0.387646
0.386686
0.386583
0.387397
0.389557
0.389430
0.387279
0.469200
0.464203
0.454901
0.443211
0.430594
0.416625
0.402197
0.391803
0.386248
0.379899
0.372173
0.368796
0.367553
0.365967
0.363348
0.361337
0.360057
0.359762
0.360856
0.363991
0.371063
0.371269
0.365191
0.426420
0.421898
0.413762
0.404062
0.397172
0.384533
0.367769
0.359771
0.367049
0.361293
0.341779
0.336558
0.334456
0.332983
0.330793
0.329009
0.328192
0.328633
0.331757
0.339668
0.362415
0.362951
0.342510
0.384207
0.379964
0.372359
0.363370
0.357355
0.345730
0.330055
0.323039
0.331045
0.325975
0.307097
0.302241
0.300408
0.299233
0.297417
0.296020
0.295550
0.296243
0.299503
0.307404
0.330222
0.330787
0.310309
0.344892
0.340731
0.333057
0.323551
0.313617
0.302642
0.291458
0.283986
0.280930
0.276559
0.270319
0.267815
0.266906
0.266185
0.265106
0.264338
0.264180
0.264677
0.266260
0.269541
0.276577
0.276886
0.271039
0.315390
0.311254
0.303569
0.293939
0.283414
0.272926
0.263074
0.255802
0.251227
0.247365
0.243665
0.241982
0.241272
0.240852
0.240378
0.240143
0.240238
0.240622
0.241437
0.242745
0.245147
0.245234
0.243293
0.298841
0.294709
0.286999
0.277313
0.266584
0.256359
0.247134
0.240100
0.235017
0.231437
0.228833
0.227455
0.226843
0.226577
0.226425
0.226459
0.226674
0.226996
0.227436
0.227979
0.228658
0.228625
0.228050
0.450757
0.444603
0.433151
0.418900
0.403259
0.388742
0.375940
0.366081
0.358758
0.352437
0.346606
0.342987
0.340860
0.338436
0.335286
0.332939
0.331352
0.330309
0.329606
0.329335
0.329268
0.328751
0.327984
0.460525
0.454177
0.442397
0.427826
0.411948
0.397339
0.384716
0.375556
0.369808
0.363543
0.356395
0.352710
0.351284
0.348689
0.344353
0.341163
0.339196
0.338017
0.337345
0.337391
0.337796
0.337306
0.336192
0.478702
0.472021
0.459638
0.444516
0.428211
0.413438
0.401219
0.393674
0.392137
0.385912
0.374883
0.370457
0.372129
0.369220
0.360797
0.356311
0.353743
0.352320
0.351545
0.351942
0.352966
0.352475
0.350821
0.501850
0.494717
0.481512
0.465658
0.448764
0.433554
0.421027
0.413338
0.411750
0.405257
0.393703
0.388811
0.390150
0.387053
0.378530
0.373999
0.371454
0.369817
0.368574
0.368613
0.369343
0.368711
0.367019
0.529717
0.521704
0.506862
0.489789
0.472032
0.456095
0.442641
0.433321
0.428348
0.421252
0.411582
0.406257
0.403687
0.400514
0.396012
0.392904
0.391721
0.389898
0.387143
0.385933
0.385408
0.384448
0.383169
0.560700
0.550980
0.532898
0.513660
0.494706
0.478041
0.464155
0.454834
0.450632
0.442932
0.431097
0.423928
0.419622
0.416276
0.413210
0.411852
0.413944
0.411909
0.405560
0.402522
0.400692
0.399347
0.398322
0.593119
0.581090
0.558265
0.536161
0.515796
0.498504
0.485034
0.477848
0.485249
0.477018
0.452401
0.441744
0.435483
0.431942
0.430309
0.432348
0.445519
0.443269
0.425422
0.418697
0.415213
0.413423
0.412430
0.609804
0.597771
0.574920
0.552640
0.531952
0.514239
0.500293
0.492672
0.499681
0.491064
0.466033
0.455013
0.448544
0.444887
0.443171
0.445205
0.458261
0.455839
0.437738
0.430669
0.426878
0.424960
0.423977
0.610973
0.601209
0.582966
0.563223
0.543358
0.525463
0.510171
0.499597
0.494268
0.485403
0.472280
0.464035
0.459313
0.455594
0.452054
0.450616
0.452479
0.449906
0.442665
0.438582
0.435747
0.433997
0.433068
0.610287
0.602252
0.587218
0.569471
0.550409
0.532601
0.516987
0.505730
0.498821
0.489868
0.478344
0.471458
0.469261
0.465473
0.459150
0.455706
0.454082
0.451391
0.447209
0.444131
0.441697
0.440070
0.439177
0.609066
0.601950
0.588590
0.571982
0.553523
0.535944
0.520646
0.510279
0.507865
0.499034
0.483790
0.478332
0.483812
0.479936
0.465379
0.459148
0.455678
0.452834
0.449664
0.447035
0.444894
0.443397
0.442549
0.605593
0.598893
0.586238
0.570165
0.551991
0.534476
0.519032
0.508348
0.505539
0.496779
0.482083
0.477150
0.483046
0.479366
0.464779
0.458421
0.454730
0.451986
0.449214
0.446896
0.445001
0.443661
0.442879
0.598052
0.591530
0.579193
0.563384
0.545340
0.527734
0.511569
0.499109
0.490244
0.481515
0.472505
0.467537
0.467142
0.463944
0.457077
0.453018
0.450053
0.447632
0.445308
0.443371
0.441799
0.440643
0.439945
0.585635
0.579222
0.567094
0.551538
0.533730
0.516238
0.499830
0.486478
0.476058
0.467614
0.460616
0.456499
0.455301
0.452594
0.447732
0.444543
0.441920
0.439772
0.437826
0.436291
0.435077
0.434124
0.433491
0.566669
0.560408
0.548591
0.533465
0.516171
0.499104
0.482907
0.469467
0.458704
0.450725
0.445331
0.442495
0.451252
0.448968
0.435168
0.431909
0.429206
0.427348
0.425803
0.424714
0.423961
0.423223
0.422582
0.541135
0.535171
0.523916
0.509553
0.493141
0.476831
0.461197
0.448237
0.437953
0.430463
0.425541
0.423137
0.432026
0.430103
0.416898
0.413994
0.411646
0.410197
0.409151
0.408651
0.408602
0.408088
0.407214
0.507896
0.502366
0.491999
0.478823
0.463978
0.448716
0.433740
0.421708
0.413003
0.405974
0.400067
0.397161
0.396328
0.394683
0.391686
0.389670
0.388185
0.387286
0.387031
0.387645
0.389626
0.389349
0.387088
0.469788
0.464738
0.455358
0.443664
0.431095
0.417060
0.402432
0.391840
0.386108
0.379600
0.371720
0.368217
0.366934
0.365479
0.363168
0.361529
0.360542
0.360259
0.361094
0.363901
0.370684
0.370686
0.364494
0.427200
0.422599
0.414339
0.404662
0.397911
0.385212
0.368153
0.359894
0.366954
0.361015
0.341320
0.335940
0.333765
0.332414
0.330550
0.329169
0.328677
0.329096
0.331850
0.339322
0.361693
0.361990
0.341433
0.384875
0.380569
0.372858
0.363907
0.358042
0.346382
0.330428
0.323163
0.330954
0.325712
0.306656
0.301634
0.299705
0.298636
0.297113
0.296077
0.295890
0.296547
0.299426
0.306876
0.329303
0.329638
0.309055
0.345197
0.341008
0.333300
0.323839
0.314002
0.303014
0.291676
0.284043
0.280831
0.276314
0.269920
0.267274
0.266283
0.265622
0.264741
0.264221
0.264240
0.264682
0.265971
0.268890
0.275603
0.275713
0.269782
0.315398
0.311263
0.303590
0.294013
0.283558
0.273079
0.263155
0.255789
0.251106
0.247130
0.243307
0.241510
0.240730
0.240331
0.239969
0.239876
0.240059
0.240383
0.240983
0.242026
0.244188
0.244120
0.242109
0.298692
0.294574
0.286897
0.277268
0.266599
0.256395
0.247138
0.240043
0.234880
0.231207
0.228498
0.227023
0.226347
0.226082
0.225993
0.226108
0.226363
0.226622
0.226896
0.227231
0.227721
0.227560
0.226925
0.451844
0.445544
0.433857
0.419397
0.403592
0.388920
0.375867
0.365592
0.357540
0.351085
0.345632
0.341937
0.339428
0.337178
0.334848
0.333176
0.332097
0.331174
0.330263
0.329712
0.329370
0.328791
0.328120
0.461951
0.455395
0.443284
0.428416
0.412304
0.397460
0.384404
0.374379
0.366905
0.360444
0.354486
0.350816
0.348655
0.346301
0.343378
0.341323
0.340196
0.339179
0.338097
0.337636
0.337554
0.336967
0.336048
0.480513
0.473559
0.460758
0.445239
0.428606
0.413449
0.400373
0.390862
0.384797
0.378270
0.370875
0.366958
0.365364
0.362828
0.358867
0.356299
0.355283
0.354087
0.352480
0.352025
0.352283
0.351645
0.350299
0.503593
0.496219
0.482680
0.466470
0.449255
0.433610
0.420128
0.410361
0.404133
0.397323
0.389492
0.385192
0.383303
0.380589
0.376522
0.373865
0.372759
0.371362
0.369441
0.368707
0.368735
0.367967
0.366574
0.530486
0.522481
0.507740
0.490631
0.472726
0.456417
0.442138
0.431438
0.423718
0.416391
0.408834
0.403898
0.400809
0.397915
0.394706
0.392473
0.391302
0.389693
0.387471
0.386116
0.385322
0.384329
0.383246
0.559057
0.549899
0.532991
0.514451
0.495735
0.478719
0.463731
0.452657
0.444861
0.436971
0.428208
0.422024
0.417832
0.414719
0.412113
0.410489
0.410056
0.408224
0.404868
0.402636
0.401037
0.399778
0.398862
0.588402
0.577681
0.557187
0.536813
0.517224
0.499539
0.483972
0.473162
0.467443
0.459027
0.446998
0.439163
0.433973
0.430652
0.428528
0.427913
0.430409
0.428363
0.421665
0.418090
0.415683
0.414152
0.413265
0.604940
0.594232
0.573726
0.553223
0.533351
0.515233
0.499139
0.487832
0.481679
0.472882
0.460500
0.452380
0.447009
0.443604
0.441457
0.440835
0.443266
0.441055
0.434091
0.430216
0.427539
0.425879
0.424983
0.608632
0.599541
0.582643
0.563804
0.544338
0.526073
0.509487
0.496953
0.487864
0.478834
0.468985
0.461917
0.457222
0.453857
0.451132
0.449490
0.448839
0.446514
0.442370
0.439214
0.436728
0.435074
0.434181
0.609734
0.601935
0.587384
0.570029
0.551161
0.532954
0.516131
0.503136
0.493362
0.484213
0.474919
0.468505
0.464834
0.461539
0.457918
0.455664
0.454104
0.451710
0.448258
0.445289
0.442870
0.441231
0.440341
0.608967
0.601940
0.588813
0.572500
0.554300
0.536264
0.519361
0.506526
0.497498
0.488360
0.478517
0.472690
0.471289
0.468071
0.462258
0.459205
0.457470
0.455036
0.451503
0.448568
0.446203
0.444609
0.443734
0.605418
0.598773
0.586282
0.570472
0.552561
0.534633
0.517683
0.504659
0.495417
0.486358
0.476917
0.471542
0.470517
0.467498
0.461720
0.458630
0.456852
0.454520
0.451232
0.448543
0.446394
0.444928
0.444097
0.597621
0.591154
0.578942
0.563303
0.545386
0.527525
0.510563
0.496915
0.486273
0.477385
0.469614
0.464739
0.462351
0.459674
0.456083
0.453643
0.451756
0.449657
0.447137
0.444983
0.443268
0.442014
0.441245
0.584967
0.578621
0.566610
0.551170
0.533420
0.515793
0.498998
0.485118
0.473958
0.465419
0.458861
0.454801
0.452459
0.450154
0.447367
0.445202
0.443393
0.441540
0.439518
0.437894
0.436631
0.435604
0.434878
0.565882
0.559694
0.547992
0.532961
0.515693
0.498557
0.482191
0.468518
0.457453
0.449379
0.443727
0.440456
0.439278
0.437344
0.434216
0.432204
0.430551
0.428981
0.427384
0.426218
0.425396
0.424574
0.423853
0.540514
0.534589
0.523395
0.509081
0.492648
0.476273
0.460536
0.447393
0.436814
0.429212
0.424021
0.421161
0.420295
0.418686
0.415919
0.414216
0.412882
0.411652
0.410435
0.409676
0.409271
0.408610
0.407818
0.507798
0.502224
0.491748
0.478480
0.463357
0.447989
0.432986
0.420608
0.410922
0.403777
0.398579
0.395743
0.394268
0.392934
0.391331
0.390119
0.389274
0.388454
0.387679
0.387442
0.387798
0.387264
0.386035
0.470487
0.465253
0.455486
0.443454
0.430016
0.415790
0.401398
0.389970
0.381675
0.375021
0.369379
0.366416
0.364988
0.363895
0.362694
0.361937
0.361630
0.361247
0.360930
0.361542
0.363530
0.363116
0.360617
0.428820
0.423848
0.414673
0.403979
0.393094
0.380064
0.365662
0.355459
0.350208
0.344127
0.336524
0.333144
0.331713
0.330831
0.329943
0.329612
0.329933
0.329985
0.330224
0.332349
0.338561
0.338268
0.331995
0.386543
0.381857
0.373224
0.363276
0.353305
0.341325
0.328047
0.318873
0.314480
0.309092
0.302008
0.298935
0.297719
0.297069
0.296465
0.296424
0.297001
0.297253
0.297609
0.299740
0.305901
0.305645
0.299472
0.346050
0.341662
0.333548
0.323752
0.313104
0.301964
0.290885
0.282495
0.276836
0.272182
0.267948
0.265780
0.264886
0.264464
0.264191
0.264331
0.264806
0.265029
0.265131
0.265873
0.267808
0.267504
0.265252
0.315655
0.311440
0.303604
0.293908
0.283198
0.272662
0.262771
0.255127
0.249553
0.245474
0.242332
0.240613
0.239835
0.239556
0.239531
0.239794
0.240201
0.240386
0.240370
0.240474
0.240906
0.240566
0.239634
0.298650
0.294509
0.286790
0.277141
0.266443
0.256231
0.246949
0.239743
0.234349
0.230593
0.227947
0.226438
0.225723
0.225514
0.225606
0.225914
0.226274
0.226429
0.226359
0.226222
0.226101
0.225744
0.225291
0.452868
0.446345
0.434308
0.419548
0.403537
0.388693
0.375416
0.364830
0.356371
0.349833
0.344558
0.340819
0.338164
0.336177
0.334599
0.333724
0.333344
0.332562
0.331287
0.330389
0.329800
0.329128
0.328466
0.463525
0.456648
0.444030
0.428728
0.412319
0.397222
0.383812
0.373223
0.364884
0.358284
0.352795
0.349037
0.346497
0.344483
0.342780
0.342066
0.342218
0.341388
0.339499
0.338389
0.337895
0.337171
0.336284
0.482767
0.475378
0.461888
0.445780
0.428741
0.413208
0.399528
0.388918
0.380874
0.374124
0.368069
0.364160
0.361811
0.359736
0.357798
0.357463
0.358885
0.357947
0.354579
0.352945
0.352606
0.351768
0.350410
0.505972
0.498168
0.483956
0.467182
0.449583
0.433512
0.419309
0.408321
0.400009
0.392953
0.386515
0.382272
0.379668
0.377422
0.375360
0.374912
0.376201
0.375079
0.371482
0.369625
0.369102
0.368152
0.366747
0.532377
0.524098
0.508920
0.491530
0.473472
0.456769
0.441694
0.429965
0.420896
0.413360
0.406573
0.401742
0.398389
0.395856
0.393795
0.392780
0.392630
0.391265
0.388605
0.386823
0.385768
0.384708
0.383675
0.560321
0.551111
0.534059
0.515725
0.497338
0.479937
0.463715
0.451230
0.441757
0.433665
0.426010
0.420323
0.416261
0.413435
0.411353
0.410085
0.409389
0.407780
0.405176
0.403161
0.401641
0.400429
0.399561
0.590383
0.579672
0.558388
0.538670
0.520093
0.501989
0.484300
0.471074
0.461844
0.453194
0.443989
0.437386
0.432697
0.429647
0.427615
0.426449
0.426248
0.424428
0.420896
0.418371
0.416387
0.415002
0.414176
0.606681
0.596028
0.574798
0.555036
0.536241
0.517700
0.499415
0.485610
0.475890
0.466860
0.457368
0.450568
0.445764
0.442665
0.440623
0.439442
0.439160
0.437190
0.433437
0.430643
0.428411
0.426901
0.426059
0.609006
0.600036
0.583288
0.564991
0.546125
0.527468
0.509374
0.495136
0.484186
0.474960
0.466418
0.460127
0.455722
0.452759
0.450647
0.449335
0.448364
0.446305
0.443050
0.440205
0.437866
0.436272
0.435401
0.609939
0.602213
0.587843
0.570931
0.552544
0.533937
0.515696
0.501053
0.489614
0.480265
0.472043
0.466204
0.462353
0.459619
0.457482
0.456359
0.455597
0.453511
0.449968
0.446803
0.444277
0.442594
0.441687
0.608950
0.602004
0.589147
0.573420
0.555958
0.537501
0.518794
0.503810
0.492364
0.482965
0.474697
0.469262
0.466345
0.463859
0.461370
0.460519
0.460800
0.458737
0.454141
0.450562
0.447856
0.446120
0.445187
0.605134
0.598575
0.586357
0.571119
0.553928
0.535626
0.516993
0.501948
0.490408
0.481108
0.473182
0.468159
0.465605
0.463332
0.460926
0.460117
0.460456
0.458506
0.454085
0.450712
0.448203
0.446571
0.445656
0.597028
0.590634
0.578607
0.563301
0.545736
0.527623
0.509703
0.494904
0.483116
0.474103
0.467087
0.462606
0.459963
0.457894
0.455977
0.454970
0.454333
0.452583
0.449625
0.447102
0.445206
0.443834
0.442962
0.584108
0.577831
0.565951
0.550682
0.533069
0.515297
0.498051
0.483648
0.471999
0.463407
0.457183
0.453388
0.451118
0.449303
0.447539
0.446397
0.445526
0.444015
0.441815
0.440050
0.438763
0.437659
0.436798
0.564917
0.558795
0.547196
0.532266
0.515049
0.497831
0.481259
0.467357
0.456089
0.447988
0.442463
0.439315
0.437881
0.436375
0.434445
0.433384
0.432609
0.431368
0.429634
0.428376
0.427571
0.426668
0.425783
0.539816
0.533908
0.522735
0.508456
0.492048
0.475597
0.459686
0.446365
0.435615
0.427975
0.422866
0.420077
0.418948
0.417737
0.416114
0.415338
0.414850
0.413883
0.412418
0.411413
0.410838
0.410033
0.409131
0.507920
0.502233
0.491549
0.478210
0.463118
0.447622
0.432281
0.419554
0.409467
0.402247
0.397270
0.394554
0.393183
0.392246
0.391429
0.391132
0.391101
0.390413
0.389092
0.388156
0.387710
0.386908
0.385896
0.472056
0.466469
0.456062
0.443849
0.430602
0.416151
0.400956
0.388693
0.379356
0.372564
0.367597
0.364883
0.363583
0.362930
0.362638
0.362996
0.363701
0.363291
0.361808
0.360814
0.360606
0.359753
0.358391
0.432372
0.426718
0.416195
0.405220
0.394601
0.381245
0.365544
0.353637
0.345641
0.339354
0.333909
0.331178
0.329958
0.329583
0.329810
0.330940
0.332785
0.332645
0.330667
0.329683
0.330513
0.329617
0.327117
0.390174
0.384802
0.374806
0.364578
0.354924
0.342632
0.328041
0.317200
0.310108
0.304511
0.299540
0.297071
0.296018
0.295826
0.296284
0.297634
0.299673
0.299690
0.297815
0.296854
0.297656
0.296798
0.294382
0.347860
0.343109
0.334334
0.324342
0.313912
0.302584
0.290755
0.281607
0.274972
0.270173
0.266539
0.264536
0.263670
0.263547
0.263981
0.264988
0.266225
0.266282
0.265179
0.264292
0.264027
0.263283
0.262160
0.316295
0.311933
0.303837
0.294039
0.283374
0.272757
0.262591
0.254653
0.248714
0.244543
0.241551
0.239855
0.239078
0.238964
0.239327
0.240041
0.240790
0.240855
0.240219
0.239506
0.238993
0.238364
0.237721
0.298777
0.294582
0.286773
0.277089
0.266408
0.256169
0.246785
0.239453
0.233908
0.230087
0.227451
0.225926
0.225203
0.225088
0.225395
0.225946
0.226463
0.226523
0.226092
0.225487
0.224898
0.224337
0.223914
0.453318
0.446628
0.434327
0.419368
0.403232
0.388267
0.374802
0.363994
0.355300
0.348724
0.343570
0.339888
0.337279
0.335596
0.334681
0.334594
0.335195
0.334534
0.332578
0.331271
0.330508
0.329711
0.328905
0.464482
0.457352
0.444328
0.428716
0.412118
0.396839
0.383151
0.372209
0.363444
0.356767
0.351481
0.347740
0.345147
0.343516
0.342833
0.343500
0.345607
0.344938
0.341506
0.339590
0.338885
0.337987
0.336820
0.484420
0.476669
0.462569
0.446019
0.428715
0.412911
0.398782
0.387568
0.378666
0.371780
0.366191
0.362293
0.359687
0.358132
0.357981
0.360210
0.367368
0.366655
0.358185
0.354931
0.354990
0.353892
0.351239
0.507952
0.499752
0.484834
0.467614
0.449780
0.433397
0.418617
0.406918
0.397668
0.390450
0.384490
0.380272
0.377425
0.375711
0.375437
0.377543
0.384541
0.383667
0.375035
0.371606
0.371513
0.370323
0.367630
0.535302
0.526567
0.510067
0.492311
0.474224
0.457207
0.441322
0.428830
0.418999
0.411299
0.404814
0.400058
0.396708
0.394581
0.393522
0.393842
0.395525
0.394384
0.390426
0.387989
0.386832
0.385659
0.384380
0.565955
0.555935
0.536050
0.517313
0.499400
0.481653
0.463948
0.450288
0.439828
0.431540
0.424301
0.418848
0.414953
0.412448
0.410921
0.410237
0.410121
0.408724
0.406012
0.403931
0.402454
0.401234
0.400287
0.612281
0.599201
0.563344
0.542178
0.524579
0.506023
0.485415
0.470138
0.458960
0.450049
0.441964
0.435862
0.431516
0.428759
0.427010
0.425959
0.425237
0.423636
0.421086
0.418909
0.417119
0.415801
0.414988
0.628473
0.615476
0.579692
0.558533
0.540745
0.521739
0.500479
0.484556
0.472842
0.463553
0.455225
0.448985
0.444572
0.441795
0.440044
0.438969
0.438149
0.436416
0.433688
0.431267
0.429235
0.427802
0.426985
0.614123
0.604455
0.585069
0.566624
0.548494
0.529456
0.509558
0.493875
0.481772
0.472350
0.464365
0.458498
0.454410
0.451851
0.450321
0.449533
0.449109
0.447306
0.444046
0.441221
0.438894
0.437318
0.436454
0.611805
0.603867
0.588648
0.572001
0.554304
0.535341
0.515503
0.499485
0.486951
0.477422
0.469742
0.464327
0.460695
0.458495
0.457392
0.457351
0.458166
0.456359
0.451853
0.448277
0.445542
0.443790
0.442857
0.609356
0.602401
0.589650
0.574619
0.558830
0.540026
0.518772
0.502009
0.489043
0.479432
0.471960
0.466953
0.463864
0.462061
0.461618
0.462887
0.469864
0.468109
0.457542
0.452738
0.449380
0.447469
0.446464
0.605158
0.598630
0.586623
0.572080
0.556516
0.537900
0.516844
0.500133
0.487161
0.477681
0.470541
0.465941
0.463215
0.461635
0.461299
0.462656
0.469747
0.468108
0.457669
0.453039
0.449862
0.448039
0.447029
0.596753
0.590364
0.578429
0.563432
0.546369
0.528008
0.509015
0.493276
0.480764
0.471676
0.465112
0.461025
0.458590
0.457090
0.456314
0.456560
0.457748
0.456291
0.452161
0.449110
0.446951
0.445451
0.444479
0.583646
0.577355
0.565478
0.550278
0.532790
0.514837
0.497078
0.482240
0.470271
0.461683
0.455745
0.452279
0.450312
0.448972
0.447998
0.447751
0.448015
0.446785
0.444071
0.442067
0.440691
0.439498
0.438506
0.564412
0.558263
0.546614
0.531650
0.514404
0.497051
0.480233
0.466136
0.454746
0.446688
0.441356
0.438491
0.437090
0.436014
0.435018
0.434752
0.434839
0.433861
0.431856
0.430423
0.429588
0.428594
0.427542
0.539589
0.533611
0.522301
0.507946
0.491517
0.474939
0.458779
0.445281
0.434424
0.426823
0.421878
0.419334
0.418219
0.417416
0.416695
0.416698
0.417039
0.416283
0.414461
0.413172
0.412451
0.411507
0.410451
0.508617
0.502721
0.491635
0.478201
0.463288
0.447627
0.431707
0.418584
0.408213
0.400980
0.396216
0.393714
0.392603
0.392067
0.391907
0.392434
0.393270
0.392695
0.390733
0.389194
0.388213
0.387174
0.386160
0.474702
0.468599
0.457162
0.444926
0.432543
0.417857
0.401138
0.387873
0.377851
0.370958
0.366320
0.363817
0.362738
0.362521
0.363049
0.364520
0.366554
0.366145
0.363293
0.361048
0.359610
0.358384
0.357345
0.438576
0.431854
0.418904
0.408055
0.399578
0.385926
0.367003
0.353003
0.343283
0.336781
0.332288
0.329866
0.328895
0.329019
0.330326
0.333155
0.337546
0.337304
0.332430
0.329124
0.327317
0.325911
0.324676
0.396484
0.390042
0.377567
0.367494
0.360110
0.347545
0.329637
0.316699
0.307897
0.302079
0.298026
0.295828
0.294977
0.295243
0.296736
0.299730
0.304306
0.304191
0.299361
0.296072
0.294236
0.292875
0.291731
0.350616
0.345368
0.335564
0.325590
0.316143
0.304634
0.291267
0.281157
0.273855
0.268930
0.265554
0.263663
0.262899
0.263077
0.264157
0.266064
0.268427
0.268379
0.265879
0.263725
0.262204
0.261099
0.260336
0.317221
0.312668
0.304193
0.294358
0.283975
0.273269
0.262563
0.254263
0.248037
0.243801
0.240911
0.239266
0.238554
0.238618
0.239335
0.240488
0.241688
0.241673
0.240397
0.239035
0.237881
0.237018
0.236471
0.298963
0.294697
0.286762
0.277054
0.266445
0.256165
0.246597
0.239121
0.233459
0.229600
0.226989
0.225489
0.224809
0.224801
0.225308
0.226089
0.226792
0.226789
0.226031
0.225058
0.224124
0.223403
0.222969
0.452111
0.445541
0.433452
0.418733
0.402782
0.387838
0.374234
0.363241
0.354396
0.347796
0.342725
0.339150
0.336678
0.335242
0.334682
0.334928
0.335756
0.335145
0.333068
0.331549
0.330570
0.329644
0.328801
0.463222
0.456233
0.443464
0.428147
0.411780
0.396514
0.382615
0.371399
0.362395
0.355663
0.350473
0.346822
0.344335
0.342975
0.342734
0.343816
0.346201
0.345595
0.342020
0.339848
0.338882
0.337845
0.336655
0.483068
0.475490
0.461704
0.445524
0.428516
0.412706
0.398255
0.386628
0.377328
0.370346
0.364904
0.361088
0.358546
0.357300
0.357715
0.360468
0.367973
0.367346
0.358715
0.355158
0.354904
0.353661
0.351010
0.506460
0.498464
0.483902
0.467080
0.449548
0.433146
0.418001
0.405834
0.396131
0.388807
0.383010
0.378897
0.376134
0.374758
0.375073
0.377724
0.385087
0.384328
0.375560
0.371847
0.371454
0.370138
0.367455
0.533580
0.525074
0.508977
0.491627
0.473820
0.456762
0.440521
0.427584
0.417355
0.409556
0.403230
0.398650
0.395488
0.393704
0.393147
0.393944
0.395968
0.394959
0.390929
0.388300
0.386938
0.385669
0.384387
0.563839
0.554113
0.534745
0.516470
0.498852
0.481043
0.462944
0.448800
0.437906
0.429532
0.422536
0.417367
0.413766
0.411618
0.410524
0.410256
0.410455
0.409212
0.406495
0.404311
0.402720
0.401440
0.400484
0.609722
0.597020
0.561845
0.541238
0.524033
0.505389
0.484240
0.468369
0.456603
0.447617
0.439943
0.434251
0.430288
0.427913
0.426568
0.425902
0.425450
0.424027
0.421561
0.419346
0.417504
0.416159
0.415340
0.626087
0.613430
0.578252
0.557567
0.540098
0.520967
0.499154
0.482633
0.470328
0.460983
0.453095
0.447299
0.443293
0.440916
0.439567
0.438870
0.438322
0.436790
0.434177
0.431753
0.429698
0.428262
0.427446
0.612581
0.603071
0.583959
0.565707
0.547639
0.528416
0.508093
0.491927
0.479398
0.469937
0.462287
0.456819
0.453117
0.450953
0.449841
0.449450
0.449360
0.447764
0.444581
0.441763
0.439429
0.437852
0.436989
0.611099
0.603150
0.587908
0.571195
0.553369
0.534158
0.513934
0.497485
0.484579
0.475033
0.467682
0.462655
0.459380
0.457579
0.456943
0.457336
0.458534
0.456935
0.452466
0.448877
0.446125
0.444365
0.443430
0.609309
0.602224
0.589217
0.573933
0.557878
0.538775
0.517143
0.499950
0.486587
0.476980
0.469896
0.465284
0.462475
0.461081
0.461216
0.462991
0.470423
0.468871
0.458265
0.453391
0.449984
0.448052
0.447039
0.605403
0.598699
0.586349
0.571469
0.555580
0.536661
0.515264
0.498178
0.484859
0.475412
0.468655
0.464438
0.461976
0.460793
0.461011
0.462855
0.470383
0.468933
0.458426
0.453698
0.450445
0.448592
0.447569
0.597014
0.590444
0.578191
0.562854
0.545473
0.526837
0.507583
0.491599
0.478901
0.469872
0.463607
0.459871
0.457769
0.456616
0.456226
0.456851
0.458388
0.457080
0.452889
0.449737
0.447491
0.445943
0.444949
0.583874
0.577414
0.565242
0.549721
0.531938
0.513750
0.495804
0.480828
0.468790
0.460289
0.454601
0.451470
0.449878
0.448848
0.448136
0.448191
0.448754
0.447631
0.444811
0.442660
0.441163
0.439899
0.438874
0.564605
0.558301
0.546382
0.531120
0.513604
0.496049
0.479093
0.464922
0.453529
0.445581
0.440493
0.437982
0.437044
0.436256
0.435393
0.435378
0.435752
0.434837
0.432633
0.430970
0.429953
0.428857
0.427765
0.539731
0.533622
0.522071
0.507447
0.490773
0.474019
0.457739
0.444185
0.433333
0.425848
0.421135
0.418923
0.418246
0.417724
0.417130
0.417376
0.417981
0.417259
0.415186
0.413601
0.412631
0.411563
0.410468
0.508691
0.502682
0.491397
0.477741
0.462630
0.446803
0.430746
0.417541
0.407144
0.400003
0.395449
0.393216
0.392425
0.392159
0.392231
0.393037
0.394116
0.393542
0.391311
0.389420
0.388110
0.386914
0.385885
0.474688
0.468499
0.456911
0.444516
0.432000
0.417156
0.400246
0.386836
0.376710
0.369882
0.365466
0.363199
0.362376
0.362431
0.363274
0.365079
0.367361
0.366924
0.363742
0.361034
0.359121
0.357702
0.356717
0.438470
0.431691
0.418646
0.407712
0.399197
0.385398
0.366199
0.351957
0.341993
0.335533
0.331340
0.329154
0.328402
0.328804
0.330481
0.333692
0.338353
0.338058
0.332762
0.328849
0.326318
0.324697
0.323692
0.396290
0.389819
0.377287
0.367164
0.359768
0.347087
0.328920
0.315746
0.306689
0.300909
0.297135
0.295144
0.294468
0.294991
0.296832
0.300179
0.304993
0.304827
0.299594
0.295723
0.293182
0.291629
0.290720
0.350370
0.345098
0.335251
0.325232
0.315749
0.304157
0.290642
0.280396
0.272974
0.268076
0.264856
0.263110
0.262485
0.262851
0.264183
0.266342
0.268871
0.268781
0.266005
0.263466
0.261540
0.260288
0.259593
0.316938
0.312369
0.303866
0.293996
0.283576
0.272816
0.262031
0.253660
0.247379
0.243164
0.240367
0.238824
0.238217
0.238407
0.239284
0.240591
0.241891
0.241848
0.240404
0.238816
0.237437
0.236478
0.235941
0.298660
0.294384
0.286429
0.276694
0.266055
0.255737
0.246123
0.238605
0.232917
0.229076
0.226527
0.225103
0.224505
0.224589
0.225203
0.226084
0.226850
0.226827
0.225964
0.224847
0.223781
0.222994
0.222550
0.449280
0.443129
0.431773
0.417782
0.402384
0.387595
0.373814
0.362583
0.353565
0.346926
0.341930
0.338489
0.336193
0.334954
0.334544
0.334738
0.335085
0.334442
0.332755
0.331159
0.329847
0.328773
0.328013
0.459770
0.453337
0.441545
0.427209
0.411596
0.396521
0.382338
0.370768
0.361507
0.354700
0.349580
0.346061
0.343741
0.342556
0.342351
0.343007
0.344068
0.343419
0.341034
0.339064
0.337680
0.336515
0.335591
0.478718
0.471876
0.459426
0.444562
0.428591
0.413016
0.398114
0.385967
0.376280
0.369173
0.363812
0.360138
0.357750
0.356624
0.356745
0.358192
0.360784
0.360100
0.356158
0.353483
0.352046
0.350733
0.349440
0.501466
0.494296
0.481275
0.465855
0.449368
0.433202
0.417632
0.404930
0.394811
0.387348
0.381666
0.377743
0.375185
0.373961
0.374021
0.375421
0.377948
0.377153
0.373053
0.370220
0.368658
0.367273
0.365950
0.526964
0.519447
0.505671
0.489669
0.472656
0.455817
0.439433
0.426139
0.415553
0.407669
0.401546
0.397261
0.394419
0.392931
0.392551
0.393094
0.394045
0.393066
0.390134
0.387687
0.385924
0.384541
0.383526
0.553316
0.545148
0.530005
0.513331
0.496130
0.478540
0.460821
0.446622
0.435456
0.427075
0.420424
0.415703
0.412552
0.410822
0.410141
0.410192
0.410456
0.409301
0.406676
0.404290
0.402369
0.400955
0.400068
0.581468
0.572173
0.553580
0.536043
0.519467
0.501092
0.480941
0.465445
0.453500
0.444589
0.437429
0.432331
0.428939
0.427070
0.426310
0.426313
0.426799
0.425502
0.422354
0.419704
0.417539
0.416052
0.415206
0.598324
0.588952
0.570168
0.552323
0.535303
0.516368
0.495587
0.479508
0.467079
0.457835
0.450482
0.445304
0.441890
0.440014
0.439231
0.439200
0.439624
0.438234
0.434952
0.432147
0.429843
0.428290
0.427438
0.603834
0.595473
0.579819
0.562326
0.543892
0.524665
0.505007
0.489070
0.476464
0.467101
0.459881
0.454940
0.451751
0.450001
0.449247
0.449190
0.449262
0.447815
0.444773
0.441896
0.439508
0.437889
0.437012
0.607774
0.600045
0.585642
0.568593
0.549900
0.530522
0.510946
0.494818
0.481959
0.472543
0.465560
0.460985
0.458154
0.456655
0.456136
0.456458
0.456989
0.455524
0.451983
0.448688
0.446064
0.444335
0.443413
0.609364
0.601968
0.588009
0.571469
0.553166
0.533767
0.513777
0.497273
0.484177
0.474767
0.468050
0.463866
0.461451
0.460243
0.460057
0.461029
0.462974
0.461524
0.456591
0.452655
0.449725
0.447890
0.446920
0.606495
0.599319
0.585710
0.569391
0.551175
0.531909
0.512121
0.495744
0.482740
0.473506
0.467099
0.463288
0.461210
0.460162
0.459976
0.460935
0.462904
0.461507
0.456651
0.452832
0.450031
0.448260
0.447286
0.598042
0.591069
0.577980
0.561625
0.543079
0.524120
0.505355
0.489713
0.477200
0.468355
0.462405
0.459060
0.457407
0.456411
0.455806
0.456071
0.456652
0.455337
0.452038
0.449098
0.446883
0.445335
0.444384
0.584921
0.578118
0.565294
0.549053
0.530543
0.512061
0.494223
0.479365
0.467442
0.459115
0.453750
0.451066
0.450086
0.449222
0.448195
0.448001
0.448154
0.446942
0.444268
0.441949
0.440232
0.438884
0.437915
0.565573
0.558973
0.546536
0.530715
0.512693
0.494871
0.477870
0.463735
0.452443
0.444687
0.440009
0.438122
0.438502
0.437883
0.436045
0.435702
0.435929
0.434840
0.432266
0.430157
0.428708
0.427463
0.426446
0.540321
0.533993
0.522076
0.507008
0.489890
0.472902
0.456608
0.443105
0.432370
0.425078
0.420773
0.419177
0.419806
0.419443
0.417882
0.417805
0.418265
0.417347
0.414874
0.412812
0.411385
0.410151
0.409135
0.508173
0.502143
0.490863
0.476891
0.461247
0.445250
0.429436
0.416413
0.406161
0.399209
0.394975
0.393164
0.392948
0.392835
0.392627
0.393202
0.394010
0.393297
0.390971
0.388808
0.387166
0.385851
0.384890
0.472030
0.466187
0.455352
0.442727
0.429183
0.414247
0.398333
0.385494
0.375628
0.369013
0.364899
0.362970
0.362525
0.362716
0.363397
0.364841
0.366405
0.365883
0.363194
0.360559
0.358495
0.357020
0.356102
0.432076
0.426257
0.415497
0.404396
0.393890
0.380066
0.363190
0.350250
0.340758
0.334564
0.330696
0.328818
0.328339
0.328833
0.330287
0.332707
0.335581
0.335234
0.331591
0.328300
0.325820
0.324214
0.323321
0.389644
0.384169
0.374038
0.363792
0.354346
0.341661
0.325942
0.314093
0.305509
0.299971
0.296496
0.294783
0.294350
0.294942
0.296567
0.299127
0.302117
0.301913
0.298434
0.295257
0.292841
0.291321
0.290516
0.347141
0.342319
0.333434
0.323360
0.312924
0.301324
0.288908
0.279224
0.272027
0.267286
0.264277
0.262751
0.262320
0.262777
0.264048
0.265902
0.267735
0.267636
0.265536
0.263275
0.261406
0.260175
0.259527
0.315451
0.311044
0.302869
0.292985
0.282245
0.271457
0.260999
0.252796
0.246603
0.242485
0.239839
0.238461
0.238006
0.238285
0.239173
0.240395
0.241488
0.241452
0.240230
0.238739
0.237386
0.236442
0.235930
0.297867
0.293642
0.285777
0.276023
0.265262
0.254908
0.245365
0.237888
0.232240
0.228467
0.226031
0.224736
0.224263
0.224429
0.225078
0.225952
0.226674
0.226667
0.225880
0.224805
0.223757
0.222984
0.222554
0.446230
0.440562
0.430043
0.416946
0.402255
0.387644
0.373585
0.362030
0.352814
0.346139
0.341236
0.337966
0.335884
0.334859
0.334614
0.334840
0.334996
0.334267
0.332578
0.330731
0.329062
0.327787
0.327010
0.456048
0.450258
0.439602
0.426515
0.411943
0.397096
0.382417
0.370331
0.360759
0.353867
0.348831
0.345490
0.343393
0.342415
0.342314
0.342805
0.343288
0.342541
0.340502
0.338395
0.336606
0.335242
0.334378
0.474086
0.468096
0.457180
0.444050
0.429618
0.414337
0.398583
0.385632
0.375468
0.368211
0.362930
0.359453
0.357306
0.356372
0.356466
0.357345
0.358468
0.357677
0.354928
0.352412
0.350477
0.348987
0.347949
0.496273
0.490038
0.478695
0.465104
0.450199
0.434340
0.417916
0.404380
0.393741
0.386115
0.380542
0.376861
0.374590
0.373597
0.373679
0.374578
0.375727
0.374851
0.371908
0.369219
0.367160
0.365600
0.364532
0.521175
0.514618
0.502583
0.488177
0.472401
0.455839
0.438906
0.425004
0.413975
0.405980
0.400048
0.396094
0.393620
0.392475
0.392377
0.393016
0.393753
0.392756
0.389966
0.387272
0.385074
0.383493
0.382536
0.545880
0.538897
0.526042
0.510971
0.494915
0.477575
0.459415
0.444784
0.433229
0.424801
0.418468
0.414210
0.411536
0.410274
0.410127
0.410830
0.411852
0.410739
0.407423
0.404417
0.402018
0.400382
0.399464
0.570217
0.562689
0.548400
0.533086
0.518923
0.500773
0.479061
0.463077
0.450716
0.441807
0.435082
0.430569
0.427758
0.426467
0.426496
0.427745
0.430443
0.429232
0.424035
0.420285
0.417515
0.415771
0.414849
0.587703
0.579951
0.565217
0.549319
0.534499
0.515714
0.493421
0.476941
0.464159
0.454948
0.448048
0.443470
0.440649
0.439341
0.439324
0.440534
0.443210
0.441926
0.436602
0.432747
0.429901
0.428123
0.427196
0.598532
0.590863
0.576592
0.559724
0.541607
0.522395
0.502594
0.486572
0.473805
0.464513
0.457677
0.453256
0.450592
0.449285
0.448993
0.449600
0.450616
0.449276
0.445492
0.442118
0.439452
0.437706
0.436785
0.606003
0.598303
0.583851
0.566449
0.547254
0.527741
0.508424
0.492480
0.479651
0.470361
0.463713
0.459605
0.457263
0.456076
0.455725
0.456304
0.457243
0.455861
0.452050
0.448570
0.445844
0.444068
0.443131
0.610699
0.602817
0.587295
0.569549
0.549962
0.530299
0.511016
0.495022
0.482160
0.472951
0.466573
0.462869
0.460983
0.459992
0.459718
0.460701
0.462568
0.461157
0.456331
0.452300
0.449340
0.447495
0.446532
0.608813
0.601003
0.585579
0.567856
0.548232
0.528648
0.509570
0.493741
0.481029
0.472021
0.465953
0.462625
0.461093
0.460209
0.459809
0.460660
0.462449
0.461038
0.456272
0.452334
0.449476
0.447686
0.446731
0.599658
0.592192
0.578104
0.560711
0.541202
0.521938
0.503483
0.488148
0.475842
0.467211
0.461604
0.458769
0.457764
0.456917
0.455969
0.456051
0.456645
0.455245
0.451679
0.448490
0.446087
0.444474
0.443552
0.586451
0.579229
0.565648
0.548634
0.529468
0.510701
0.492911
0.478176
0.466402
0.458303
0.453366
0.451413
0.451577
0.450877
0.449060
0.448555
0.448764
0.447364
0.444110
0.441245
0.439114
0.437621
0.436698
0.567055
0.560081
0.547010
0.530562
0.512049
0.493961
0.476891
0.462798
0.451647
0.444170
0.440126
0.439514
0.442769
0.442337
0.438073
0.437089
0.437521
0.436130
0.432466
0.429435
0.427337
0.425871
0.424921
0.541417
0.534803
0.522415
0.506869
0.489377
0.472156
0.455765
0.442279
0.431676
0.424664
0.420996
0.420671
0.424153
0.423975
0.420011
0.419302
0.419963
0.418736
0.415171
0.412182
0.410103
0.408652
0.407709
0.508238
0.502120
0.490725
0.476536
0.460684
0.444519
0.428605
0.415588
0.405439
0.398716
0.394920
0.393828
0.394711
0.394758
0.393806
0.394079
0.394894
0.393978
0.391101
0.388392
0.386330
0.384880
0.383985
0.470455
0.464837
0.454479
0.442007
0.428491
0.413467
0.397443
0.384623
0.374840
0.368420
0.364646
0.363183
0.363287
0.363620
0.364036
0.365266
0.366637
0.366010
0.363234
0.360413
0.358166
0.356644
0.355781
0.428368
0.423177
0.413797
0.403366
0.393592
0.379751
0.362311
0.349356
0.339916
0.333896
0.330326
0.328815
0.328683
0.329303
0.330635
0.332783
0.335228
0.334837
0.331506
0.328323
0.325834
0.324246
0.323408
0.385730
0.380917
0.372233
0.362706
0.354000
0.341318
0.325078
0.313215
0.304673
0.299287
0.296077
0.294682
0.294532
0.295240
0.296789
0.299108
0.301675
0.301461
0.298373
0.295388
0.293037
0.291562
0.290805
0.344921
0.340436
0.332219
0.322480
0.312184
0.300569
0.288087
0.278405
0.271247
0.266631
0.263837
0.262570
0.262368
0.262937
0.264191
0.265945
0.267607
0.267522
0.265615
0.263470
0.261670
0.260487
0.259874
0.314309
0.310030
0.302097
0.292328
0.281611
0.270787
0.260279
0.252060
0.245895
0.241873
0.239390
0.238209
0.237933
0.238312
0.239217
0.240412
0.241465
0.241459
0.240332
0.238923
0.237634
0.236736
0.236251
0.297190
0.293007
0.285212
0.275474
0.264685
0.254284
0.244702
0.237209
0.231584
0.227886
0.225580
0.224444
0.224116
0.224374
0.225057
0.225936
0.226663
0.226692
0.225971
0.224964
0.223975
0.223245
0.222838
0.443653
0.438351
0.428500
0.416145
0.402118
0.387642
0.373248
0.361389
0.352032
0.345393
0.340668
0.337656
0.335864
0.335059
0.334944
0.335204
0.335252
0.334384
0.332505
0.330337
0.328312
0.326822
0.325981
0.453011
0.447712
0.437972
0.425976
0.412471
0.397803
0.382475
0.369849
0.360013
0.353114
0.348256
0.345195
0.343418
0.342664
0.342657
0.343107
0.343349
0.342454
0.340325
0.337912
0.335728
0.334146
0.333252
0.470415
0.465085
0.455444
0.443928
0.431250
0.416210
0.399234
0.385354
0.374733
0.367402
0.362296
0.359133
0.357357
0.356654
0.356770
0.357467
0.358016
0.357073
0.354534
0.351781
0.349382
0.347678
0.346706
0.492228
0.486711
0.476745
0.464854
0.451807
0.436204
0.418487
0.403976
0.392832
0.385115
0.379728
0.376386
0.374512
0.373784
0.373939
0.374735
0.375439
0.374441
0.371634
0.368678
0.366145
0.364377
0.363379
0.516841
0.510978
0.500308
0.487370
0.473475
0.457130
0.438844
0.424168
0.412679
0.404618
0.398908
0.395321
0.393266
0.392462
0.392672
0.393619
0.394856
0.393798
0.390348
0.387146
0.384471
0.382669
0.381687
0.540950
0.534719
0.523442
0.510007
0.497144
0.479971
0.459118
0.443565
0.431495
0.423015
0.416958
0.413123
0.410922
0.410104
0.410555
0.412199
0.415206
0.414093
0.408772
0.404782
0.401780
0.399890
0.398902
0.563813
0.557288
0.545959
0.534027
0.531931
0.513927
0.480635
0.462151
0.448705
0.439685
0.433269
0.429237
0.426969
0.426261
0.427456
0.430993
0.441470
0.440309
0.427421
0.421448
0.417616
0.415539
0.414505
0.581831
0.574965
0.562962
0.550233
0.547289
0.528599
0.494792
0.475872
0.462053
0.452751
0.446159
0.442054
0.439772
0.439044
0.440195
0.443727
0.454248
0.453047
0.440025
0.433964
0.430091
0.428004
0.426969
0.595707
0.588364
0.574632
0.558592
0.542979
0.523760
0.501526
0.484870
0.471773
0.462499
0.455946
0.451942
0.449756
0.448882
0.449197
0.450891
0.454216
0.452967
0.447038
0.442688
0.439526
0.437592
0.436602
0.606063
0.598195
0.582752
0.565138
0.546311
0.526708
0.506796
0.490761
0.477864
0.468658
0.462270
0.458561
0.456714
0.455863
0.455845
0.457145
0.459466
0.458162
0.453090
0.448914
0.445837
0.443927
0.442942
0.618960
0.609952
0.587823
0.568577
0.548060
0.528200
0.509119
0.493348
0.480622
0.471564
0.465471
0.462225
0.460967
0.460272
0.460121
0.461868
0.465038
0.463673
0.457564
0.452631
0.449286
0.447304
0.446300
0.617751
0.608718
0.586515
0.567134
0.546404
0.526592
0.507812
0.492269
0.479748
0.470919
0.465147
0.462302
0.461484
0.460854
0.460398
0.461889
0.464859
0.463456
0.457431
0.452582
0.449324
0.447398
0.446411
0.602034
0.594056
0.578282
0.560065
0.539919
0.520463
0.502154
0.487002
0.474864
0.466415
0.461160
0.458913
0.459204
0.458558
0.456815
0.457072
0.458361
0.456907
0.452386
0.448521
0.445749
0.444003
0.443066
0.587926
0.580342
0.565869
0.548289
0.528691
0.509751
0.491977
0.477333
0.465712
0.457833
0.453428
0.452565
0.455696
0.455191
0.450904
0.450058
0.450764
0.449208
0.444872
0.441203
0.438586
0.436917
0.435992
0.568212
0.560937
0.547320
0.530438
0.511645
0.493399
0.476253
0.462201
0.451238
0.444100
0.441312
0.443527
0.460181
0.459977
0.442943
0.440210
0.441105
0.439396
0.433800
0.429516
0.426705
0.425002
0.424057
0.542306
0.535461
0.522679
0.506839
0.489225
0.471867
0.455293
0.441788
0.431347
0.424672
0.422263
0.424750
0.441584
0.441629
0.424925
0.422464
0.423575
0.422028
0.416545
0.412326
0.409553
0.407883
0.406959
0.508412
0.502213
0.490747
0.476588
0.461129
0.444860
0.428348
0.415142
0.405020
0.398499
0.395240
0.395218
0.398980
0.399198
0.395804
0.395663
0.396903
0.395823
0.391935
0.388534
0.386059
0.384488
0.383625
0.469701
0.464216
0.454258
0.442460
0.430675
0.415586
0.397746
0.384304
0.374368
0.368062
0.364626
0.363686
0.364924
0.365403
0.365043
0.366234
0.368016
0.367322
0.363881
0.360687
0.358231
0.356669
0.355841
0.426615
0.421830
0.413668
0.405364
0.402700
0.388850
0.364318
0.349514
0.339475
0.333462
0.330114
0.328927
0.329198
0.329966
0.331315
0.333734
0.338309
0.337907
0.332389
0.328823
0.326158
0.324570
0.323766
0.383851
0.379468
0.372042
0.364661
0.363130
0.350449
0.327069
0.313362
0.304206
0.298814
0.295795
0.294664
0.294792
0.295642
0.297313
0.299933
0.304589
0.304392
0.299226
0.295931
0.293462
0.292013
0.291290
0.343738
0.339466
0.331780
0.322802
0.314288
0.302638
0.288359
0.278055
0.270699
0.266134
0.263511
0.262463
0.262468
0.263152
0.264468
0.266334
0.268345
0.268290
0.266085
0.263869
0.262082
0.260944
0.260364
0.313632
0.309434
0.301696
0.292161
0.281964
0.271094
0.260006
0.251575
0.245348
0.241386
0.239042
0.238034
0.237921
0.238397
0.239347
0.240590
0.241789
0.241820
0.240619
0.239232
0.237992
0.237144
0.236689
0.296757
0.292596
0.284851
0.275158
0.264454
0.254004
0.244253
0.236686
0.231052
0.227412
0.225223
0.224228
0.224038
0.224380
0.225104
0.226010
0.226787
0.226857
0.226167
0.225216
0.224290
0.223608
0.223228
0.441787
0.436627
0.426999
0.414844
0.400945
0.386532
0.372176
0.360378
0.351149
0.344733
0.340343
0.337739
0.336336
0.335704
0.335521
0.335603
0.335432
0.334361
0.332280
0.329882
0.327626
0.325976
0.325067
0.450902
0.445790
0.436344
0.424612
0.411278
0.396696
0.381413
0.368848
0.359142
0.352478
0.347992
0.345408
0.344094
0.343510
0.343345
0.343524
0.343477
0.342361
0.340049
0.337417
0.334998
0.333262
0.332315
0.467996
0.462908
0.453649
0.442475
0.430020
0.415093
0.398173
0.384349
0.373859
0.366777
0.362085
0.359489
0.358306
0.357770
0.357585
0.357887
0.358062
0.356885
0.354196
0.351247
0.348610
0.346766
0.345767
0.489678
0.484425
0.474867
0.463332
0.450511
0.435036
0.417380
0.402914
0.391874
0.384396
0.379421
0.376649
0.375370
0.374825
0.374693
0.375114
0.375465
0.374268
0.371337
0.368206
0.365449
0.363562
0.362546
0.514363
0.508732
0.498419
0.485783
0.472066
0.455829
0.437615
0.422976
0.411556
0.403690
0.398348
0.395255
0.393691
0.393089
0.393184
0.393924
0.394956
0.393762
0.390204
0.386848
0.383993
0.382081
0.381067
0.538531
0.532501
0.521518
0.508298
0.495523
0.478436
0.457691
0.442187
0.430163
0.421845
0.416122
0.412730
0.410965
0.410378
0.410842
0.412431
0.415373
0.414197
0.408788
0.404666
0.401518
0.399531
0.398505
0.561438
0.555089
0.543980
0.532170
0.530051
0.512117
0.479001
0.460602
0.447195
0.438321
0.432222
0.428608
0.426753
0.426299
0.427583
0.431164
0.441672
0.440511
0.427563
0.421480
0.417527
0.415368
0.414296
0.579620
0.572897
0.561053
0.548384
0.545370
0.526743
0.493126
0.474306
0.460524
0.451352
0.445031
0.441283
0.439361
0.438890
0.440185
0.443835
0.454457
0.453309
0.440253
0.434102
0.430122
0.427969
0.426900
0.593831
0.586571
0.572936
0.556915
0.541247
0.522080
0.500004
0.483449
0.470403
0.461225
0.454860
0.451105
0.449191
0.448549
0.449058
0.450947
0.454447
0.453288
0.447339
0.442912
0.439662
0.437663
0.436638
0.604543
0.596702
0.581274
0.563615
0.544711
0.525155
0.505415
0.489517
0.476703
0.467573
0.461294
0.457729
0.456065
0.455418
0.455635
0.457196
0.459756
0.458566
0.453471
0.449215
0.446056
0.444081
0.443056
0.617711
0.608692
0.586515
0.567160
0.546517
0.526707
0.507848
0.492269
0.479663
0.470674
0.464633
0.461452
0.460306
0.459792
0.459898
0.461952
0.465412
0.464176
0.458023
0.452995
0.449565
0.447518
0.446468
0.616688
0.607637
0.585375
0.565886
0.545041
0.525290
0.506729
0.491382
0.478986
0.470217
0.464452
0.461615
0.460855
0.460383
0.460179
0.461979
0.465239
0.463971
0.457898
0.452949
0.449597
0.447612
0.446583
0.601122
0.593135
0.577340
0.559095
0.538935
0.519546
0.501378
0.486371
0.474348
0.465927
0.460622
0.458333
0.458644
0.458119
0.456595
0.457129
0.458679
0.457346
0.452789
0.448828
0.445962
0.444156
0.443190
0.587128
0.579558
0.565122
0.547611
0.528106
0.509242
0.491530
0.476976
0.465471
0.457589
0.453056
0.452095
0.455210
0.454793
0.450689
0.450086
0.451031
0.449580
0.445197
0.441429
0.438715
0.436993
0.436050
0.567503
0.560265
0.546736
0.530001
0.511385
0.493222
0.476079
0.462095
0.451310
0.444147
0.441116
0.443175
0.459788
0.459643
0.442744
0.440225
0.441355
0.439737
0.434066
0.429677
0.426777
0.425033
0.424082
0.541637
0.534843
0.522162
0.506471
0.489023
0.471744
0.455166
0.441720
0.431448
0.424760
0.422121
0.424463
0.441251
0.441335
0.424721
0.422412
0.423702
0.422243
0.416719
0.412441
0.409616
0.407942
0.407029
0.507724
0.501571
0.490188
0.476114
0.460731
0.444514
0.428043
0.414908
0.404893
0.398388
0.395041
0.394952
0.398691
0.398925
0.395567
0.395478
0.396789
0.395786
0.391964
0.388614
0.386173
0.384641
0.383811
0.468906
0.463473
0.453596
0.441813
0.429986
0.414928
0.397212
0.383891
0.374065
0.367815
0.364385
0.363447
0.364689
0.365163
0.364769
0.365901
0.367641
0.367017
0.363751
0.360726
0.358396
0.356924
0.356148
0.425668
0.420958
0.412906
0.404557
0.401728
0.387895
0.363588
0.348966
0.339056
0.333133
0.329850
0.328713
0.329008
0.329757
0.331012
0.333275
0.337693
0.337355
0.332110
0.328808
0.326341
0.324882
0.324144
0.382994
0.378685
0.371354
0.363904
0.362175
0.349498
0.326335
0.312795
0.303751
0.298461
0.295531
0.294473
0.294635
0.295476
0.297042
0.299481
0.303952
0.303816
0.298929
0.295910
0.293644
0.292337
0.291682
0.343221
0.338977
0.331317
0.322276
0.313636
0.301966
0.287787
0.277572
0.270290
0.265802
0.263265
0.262299
0.262358
0.263046
0.264289
0.266028
0.267925
0.267914
0.265906
0.263904
0.262286
0.261261
0.260735
0.313355
0.309159
0.301411
0.291821
0.281544
0.270642
0.259579
0.251181
0.244992
0.241084
0.238815
0.237888
0.237839
0.238336
0.239254
0.240427
0.241570
0.241635
0.240563
0.239324
0.238208
0.237441
0.237026
0.296591
0.292422
0.284654
0.274914
0.264151
0.253665
0.243908
0.236346
0.230730
0.227131
0.225008
0.224091
0.223967
0.224343
0.225059
0.225930
0.226682
0.226782
0.226184
0.225340
0.224507
0.223889
0.223540
0.440436
0.435225
0.425443
0.412989
0.398722
0.384315
0.370383
0.359020
0.350218
0.344231
0.340387
0.338419
0.337621
0.337103
0.336513
0.336087
0.335482
0.334123
0.331849
0.329336
0.326965
0.325225
0.324267
0.449454
0.444269
0.434583
0.422350
0.408341
0.393770
0.379245
0.367351
0.358207
0.352054
0.348212
0.346436
0.345947
0.345457
0.344634
0.344107
0.343553
0.342107
0.339561
0.336831
0.334319
0.332509
0.331524
0.466469
0.461263
0.451609
0.439587
0.425887
0.410968
0.395414
0.382656
0.373037
0.366571
0.362568
0.361035
0.361161
0.360700
0.359334
0.358679
0.358371
0.356816
0.353715
0.350655
0.347940
0.346042
0.345022
0.488274
0.482872
0.472858
0.460421
0.446261
0.430790
0.414590
0.401221
0.391067
0.384189
0.379889
0.378175
0.378206
0.377718
0.376380
0.375805
0.375604
0.374047
0.370823
0.367655
0.364871
0.362946
0.361917
0.513412
0.507597
0.496715
0.483258
0.468028
0.451802
0.435137
0.421379
0.410607
0.403234
0.398509
0.396209
0.395459
0.394907
0.394211
0.394018
0.393975
0.392524
0.389441
0.386310
0.383553
0.381644
0.380626
0.538283
0.531947
0.520031
0.505605
0.489751
0.472677
0.454952
0.440526
0.429151
0.421250
0.416026
0.413238
0.412048
0.411479
0.411229
0.411641
0.412367
0.411032
0.407454
0.404056
0.401206
0.399279
0.398262
0.562722
0.555753
0.542170
0.527156
0.512736
0.494796
0.473836
0.458219
0.446029
0.437603
0.431954
0.428841
0.427425
0.426903
0.427107
0.428394
0.431132
0.429887
0.424495
0.420411
0.417275
0.415278
0.414240
0.580749
0.573437
0.559211
0.543413
0.528195
0.509585
0.488092
0.472032
0.459430
0.450639
0.444667
0.441296
0.439706
0.439169
0.439512
0.441010
0.443966
0.442798
0.437346
0.433211
0.430055
0.428055
0.427014
0.592687
0.585287
0.571307
0.554441
0.536040
0.516981
0.497795
0.482159
0.469590
0.460617
0.454421
0.450839
0.449082
0.448482
0.448749
0.449912
0.451458
0.450360
0.446480
0.442855
0.439917
0.437966
0.436925
0.601323
0.593706
0.579277
0.561665
0.542115
0.522745
0.504078
0.488635
0.476102
0.467068
0.460796
0.457171
0.455433
0.454874
0.455236
0.456612
0.458313
0.457258
0.453315
0.449560
0.446575
0.444592
0.443515
0.606910
0.598977
0.583251
0.565062
0.544900
0.525385
0.506975
0.491683
0.479256
0.470278
0.464079
0.460598
0.459083
0.458648
0.459184
0.461146
0.463989
0.462951
0.457885
0.453515
0.450285
0.448223
0.447089
0.605622
0.597725
0.582063
0.563915
0.543780
0.524365
0.506133
0.491016
0.478771
0.469949
0.463901
0.460609
0.459286
0.458874
0.459270
0.461116
0.463901
0.462867
0.457845
0.453548
0.450405
0.448400
0.447283
0.596909
0.589409
0.575246
0.557740
0.538145
0.519083
0.501130
0.486295
0.474418
0.465873
0.460059
0.457081
0.456145
0.455662
0.455393
0.456349
0.457806
0.456752
0.452986
0.449458
0.446754
0.444941
0.443906
0.584035
0.576865
0.563425
0.546668
0.527838
0.509310
0.491706
0.477284
0.466012
0.457890
0.452397
0.450082
0.450197
0.449752
0.448482
0.448748
0.449769
0.448668
0.445158
0.441927
0.439478
0.437804
0.436807
0.564900
0.558059
0.545322
0.529432
0.511605
0.493791
0.476687
0.462891
0.452739
0.445163
0.439866
0.438622
0.441768
0.441491
0.437570
0.437285
0.438582
0.437443
0.433361
0.429912
0.427513
0.425900
0.424900
0.539364
0.532916
0.520910
0.505941
0.489121
0.472151
0.455700
0.442485
0.432870
0.425777
0.420897
0.419973
0.423338
0.423243
0.419476
0.419274
0.420632
0.419629
0.415759
0.412502
0.410253
0.408748
0.407808
0.506003
0.500057
0.488998
0.475146
0.459588
0.443597
0.427819
0.415061
0.405392
0.398699
0.394462
0.393098
0.393899
0.393973
0.393092
0.393518
0.394576
0.393870
0.391134
0.388548
0.386584
0.385235
0.384428
0.467683
0.462289
0.452302
0.439906
0.426208
0.411300
0.395786
0.383416
0.374051
0.367799
0.363979
0.362494
0.362596
0.362892
0.363162
0.364157
0.365323
0.364890
0.362690
0.360409
0.358559
0.357302
0.356596
0.424806
0.419950
0.411130
0.400562
0.390054
0.376288
0.359866
0.347640
0.338684
0.332946
0.329560
0.328189
0.328123
0.328650
0.329630
0.331184
0.332958
0.332737
0.330413
0.328127
0.326286
0.325089
0.324454
0.382469
0.377963
0.369787
0.360045
0.350513
0.337855
0.322608
0.311438
0.303339
0.298254
0.295308
0.294133
0.294101
0.294725
0.295881
0.297537
0.299358
0.299289
0.297232
0.295186
0.293527
0.292464
0.291910
0.343009
0.338661
0.330630
0.320708
0.309936
0.298277
0.286247
0.276924
0.270036
0.265654
0.263119
0.262097
0.262058
0.262609
0.263598
0.264899
0.266121
0.266152
0.264925
0.263477
0.262226
0.261379
0.260930
0.313315
0.309064
0.301147
0.291223
0.280235
0.269325
0.258954
0.250869
0.244842
0.240986
0.238729
0.237788
0.237699
0.238128
0.238905
0.239856
0.240690
0.240780
0.240076
0.239131
0.238231
0.237579
0.237217
0.296622
0.292425
0.284582
0.274710
0.263737
0.253236
0.243657
0.236195
0.230635
0.227062
0.224957
0.224048
0.223918
0.224265
0.224907
0.225660
0.226287
0.226402
0.225967
0.225289
0.224589
0.224047
0.223735
0.439664
0.434316
0.424243
0.411377
0.396707
0.382269
0.368705
0.357792
0.349461
0.343985
0.340801
0.339670
0.339692
0.339241
0.337952
0.336780
0.335676
0.333973
0.331446
0.328845
0.326419
0.324637
0.323653
0.448692
0.443329
0.433253
0.420426
0.405789
0.391189
0.377269
0.366024
0.357497
0.351961
0.348942
0.348333
0.349156
0.348719
0.346680
0.345105
0.344083
0.342223
0.339193
0.336332
0.333770
0.331931
0.330927
0.465791
0.460346
0.450140
0.437241
0.422538
0.407590
0.393035
0.381236
0.372624
0.366914
0.363787
0.363968
0.366648
0.366226
0.362419
0.360348
0.360078
0.358017
0.353635
0.350233
0.347430
0.345509
0.344478
0.487883
0.482191
0.471525
0.458134
0.442916
0.427413
0.412249
0.399866
0.390732
0.384600
0.381157
0.381149
0.383732
0.383268
0.379459
0.377439
0.377246
0.375198
0.370753
0.367288
0.364448
0.362514
0.361480
0.513795
0.507600
0.495851
0.481472
0.465300
0.449031
0.433198
0.420204
0.410087
0.403310
0.399373
0.398229
0.398791
0.398241
0.396210
0.394807
0.394086
0.392271
0.389000
0.385937
0.383249
0.381364
0.380347
0.540274
0.533296
0.519794
0.504144
0.487008
0.469867
0.453175
0.439480
0.428663
0.421237
0.416614
0.414636
0.414253
0.413660
0.412467
0.411710
0.411267
0.409682
0.406680
0.403692
0.401039
0.399171
0.398160
0.568823
0.560567
0.542812
0.525548
0.507904
0.489881
0.471661
0.457129
0.445570
0.437569
0.432419
0.429964
0.429162
0.428573
0.427847
0.427662
0.428051
0.426635
0.423169
0.419984
0.417233
0.415338
0.414314
0.586628
0.578083
0.559779
0.541854
0.523515
0.504871
0.486115
0.471104
0.459081
0.450636
0.445040
0.442159
0.441032
0.440445
0.440055
0.440307
0.441078
0.439814
0.436293
0.433020
0.430220
0.428300
0.427255
0.593798
0.585968
0.570813
0.553185
0.533916
0.514945
0.496694
0.481626
0.469418
0.460660
0.454654
0.451303
0.449779
0.449218
0.449277
0.450046
0.450949
0.449847
0.446576
0.443246
0.440412
0.438447
0.437356
0.599957
0.592380
0.577966
0.560367
0.540748
0.521603
0.503443
0.488373
0.476088
0.467160
0.460895
0.457240
0.455493
0.455061
0.455701
0.457369
0.459228
0.458262
0.454352
0.450518
0.447460
0.445372
0.444178
0.603146
0.595637
0.581213
0.563608
0.543848
0.524679
0.506631
0.491629
0.479388
0.470429
0.464073
0.460330
0.458579
0.458327
0.459534
0.462271
0.466076
0.465209
0.459576
0.454935
0.451550
0.449323
0.447999
0.601307
0.593951
0.579820
0.562493
0.542972
0.523969
0.506042
0.491168
0.479098
0.470222
0.463864
0.460148
0.458449
0.458211
0.459403
0.462174
0.466061
0.465252
0.459650
0.455083
0.451800
0.449633
0.448316
0.593557
0.586525
0.573283
0.556645
0.537806
0.519185
0.501435
0.486805
0.475197
0.466513
0.460091
0.456468
0.454946
0.454563
0.455100
0.456919
0.459102
0.458320
0.454451
0.450815
0.448082
0.446170
0.444977
0.580953
0.574273
0.561761
0.546076
0.528271
0.510218
0.492648
0.478460
0.467850
0.459463
0.452649
0.449148
0.448091
0.447639
0.447472
0.448676
0.450433
0.449674
0.446235
0.443123
0.440843
0.439160
0.438012
0.561991
0.555680
0.543966
0.529395
0.512915
0.495622
0.478412
0.465119
0.456819
0.448846
0.440628
0.437146
0.437426
0.437026
0.435550
0.436572
0.438748
0.438029
0.434149
0.431023
0.429015
0.427476
0.426290
0.536812
0.530842
0.519764
0.506002
0.490417
0.473921
0.457380
0.444675
0.436910
0.429422
0.421637
0.418497
0.419008
0.418735
0.417286
0.418237
0.420347
0.419749
0.416176
0.413363
0.411596
0.410217
0.409118
0.504091
0.498458
0.487961
0.474760
0.459749
0.444097
0.428534
0.416103
0.407118
0.400178
0.394669
0.392169
0.391799
0.391693
0.391522
0.392379
0.393718
0.393307
0.390995
0.388919
0.387405
0.386221
0.385361
0.466437
0.461168
0.451322
0.438887
0.424771
0.410088
0.395460
0.383644
0.374675
0.368336
0.363979
0.361926
0.361447
0.361533
0.361884
0.362792
0.363790
0.363547
0.361952
0.360276
0.358877
0.357826
0.357153
0.424104
0.419210
0.410120
0.398708
0.386120
0.372495
0.358423
0.347291
0.338820
0.333127
0.329522
0.327840
0.327436
0.327715
0.328439
0.329524
0.330628
0.330520
0.329122
0.327593
0.326254
0.325299
0.324745
0.382173
0.377570
0.369020
0.358319
0.346603
0.334025
0.321107
0.311007
0.303364
0.298357
0.295304
0.293933
0.293666
0.294050
0.294876
0.295980
0.297059
0.297050
0.295882
0.294555
0.293362
0.292529
0.292064
0.342989
0.338575
0.330337
0.319956
0.308377
0.296756
0.285596
0.276771
0.270109
0.265769
0.263174
0.262034
0.261844
0.262224
0.262969
0.263894
0.264700
0.264758
0.264016
0.263032
0.262098
0.261419
0.261038
0.313428
0.309144
0.301131
0.291021
0.279747
0.268852
0.258788
0.250898
0.244963
0.241122
0.238836
0.237834
0.237664
0.237993
0.238622
0.239356
0.239971
0.240066
0.239602
0.238910
0.238195
0.237646
0.237329
0.296781
0.292568
0.284683
0.274737
0.263669
0.253174
0.243696
0.236305
0.230778
0.227209
0.225091
0.224155
0.223983
0.224271
0.224821
0.225441
0.225942
0.226052
0.225739
0.225206
0.224618
0.224143
0.223862
0.439556
0.434022
0.423592
0.410313
0.395281
0.380772
0.367451
0.356887
0.349100
0.344081
0.341407
0.341111
0.342227
0.341807
0.339489
0.337593
0.336246
0.334225
0.331195
0.328453
0.325979
0.324186
0.323198
0.448692
0.443104
0.432582
0.419224
0.404106
0.389438
0.375890
0.365129
0.357446
0.352466
0.349972
0.350672
0.353724
0.353314
0.349141
0.346551
0.345803
0.343544
0.339237
0.336011
0.333347
0.331493
0.330486
0.466039
0.460305
0.449485
0.435883
0.420513
0.405508
0.391630
0.380697
0.375314
0.370310
0.365947
0.368463
0.377549
0.377175
0.367149
0.363587
0.365694
0.363107
0.354794
0.350229
0.347094
0.345123
0.344082
0.488527
0.482491
0.471043
0.456882
0.440962
0.425407
0.410946
0.399446
0.393562
0.388124
0.383406
0.385720
0.394673
0.394248
0.384230
0.380703
0.382839
0.380276
0.371961
0.367349
0.364190
0.362212
0.361169
0.516062
0.509335
0.495929
0.480656
0.463760
0.447422
0.432085
0.419629
0.410370
0.404114
0.400651
0.400802
0.403585
0.403029
0.398782
0.396277
0.395717
0.393531
0.389138
0.385796
0.383065
0.381184
0.380165
0.546602
0.538498
0.520945
0.503814
0.485709
0.468469
0.452292
0.439053
0.428780
0.421750
0.417576
0.416409
0.417076
0.416454
0.414110
0.412413
0.411397
0.409548
0.406459
0.403561
0.400989
0.399147
0.398129
0.593289
0.581656
0.547367
0.526192
0.506161
0.487935
0.470768
0.456771
0.445645
0.437979
0.433271
0.431447
0.431302
0.430662
0.429085
0.427919
0.427152
0.425536
0.422733
0.419890
0.417330
0.415478
0.414436
0.610853
0.598978
0.564246
0.542516
0.521894
0.503105
0.485405
0.470906
0.459266
0.451091
0.445836
0.443429
0.442782
0.442163
0.441147
0.440641
0.440416
0.439011
0.436127
0.433138
0.430487
0.428583
0.427501
0.599225
0.590463
0.571621
0.552918
0.533059
0.514163
0.496398
0.481679
0.469733
0.461151
0.455325
0.452214
0.450941
0.450417
0.450325
0.450972
0.451990
0.450819
0.447267
0.443838
0.440938
0.438906
0.437734
0.600505
0.592769
0.577434
0.559720
0.540087
0.521163
0.503372
0.488584
0.476507
0.467678
0.461447
0.457816
0.456130
0.455825
0.456793
0.459076
0.462262
0.461303
0.456087
0.451683
0.448353
0.446101
0.444748
0.601001
0.593720
0.579849
0.562654
0.543284
0.524450
0.506721
0.491970
0.479919
0.470998
0.464536
0.460647
0.458819
0.458798
0.460978
0.465426
0.475864
0.475070
0.463003
0.456936
0.452894
0.450401
0.448816
0.598466
0.591466
0.578190
0.561499
0.542559
0.523956
0.506316
0.491684
0.479855
0.470965
0.464320
0.460317
0.458444
0.458432
0.460678
0.465283
0.475937
0.475251
0.463187
0.457193
0.453270
0.450843
0.449255
0.590907
0.584254
0.571752
0.555906
0.537845
0.519667
0.502124
0.487785
0.476846
0.468074
0.460762
0.456596
0.454764
0.454487
0.455657
0.458560
0.462634
0.462016
0.456645
0.452388
0.449436
0.447372
0.445971
0.578356
0.572109
0.560456
0.545844
0.529176
0.511629
0.494124
0.480495
0.471750
0.463174
0.454021
0.449372
0.447855
0.447391
0.447629
0.449773
0.453009
0.452469
0.448062
0.444593
0.442323
0.440578
0.439217
0.559519
0.553698
0.542990
0.529827
0.514955
0.498278
0.481193
0.469457
0.471338
0.463059
0.443934
0.437984
0.437606
0.437064
0.435611
0.437689
0.441626
0.441177
0.436170
0.432639
0.430811
0.429262
0.427795
0.534638
0.529128
0.519001
0.506589
0.492560
0.476640
0.460189
0.449009
0.451363
0.443559
0.424906
0.419301
0.419152
0.418693
0.417158
0.419035
0.422782
0.422450
0.417865
0.414768
0.413271
0.411937
0.410582
0.502461
0.497155
0.487299
0.474947
0.460834
0.445567
0.430040
0.418117
0.410946
0.403787
0.395939
0.392299
0.391429
0.391153
0.391018
0.392306
0.394383
0.394177
0.391601
0.389629
0.388443
0.387370
0.386398
0.465396
0.460313
0.450795
0.438710
0.424851
0.410419
0.396102
0.384586
0.376245
0.369781
0.364526
0.361928
0.361067
0.360960
0.361231
0.362137
0.363239
0.363129
0.361740
0.360406
0.359356
0.358462
0.357788
0.423581
0.418760
0.409729
0.398241
0.385184
0.371719
0.358447
0.347710
0.339494
0.333751
0.329839
0.327856
0.327169
0.327232
0.327730
0.328539
0.329317
0.329288
0.328394
0.327338
0.326376
0.325609
0.325112
0.382013
0.377430
0.368838
0.357934
0.345619
0.333143
0.321021
0.311292
0.303824
0.298800
0.295588
0.294017
0.293525
0.293707
0.294274
0.295033
0.295694
0.295727
0.295070
0.294195
0.293343
0.292689
0.292293
0.343062
0.338658
0.330402
0.319932
0.308145
0.296583
0.285742
0.277094
0.270508
0.266151
0.263467
0.262199
0.261859
0.262087
0.262632
0.263295
0.263839
0.263908
0.263457
0.262780
0.262083
0.261534
0.261207
0.313602
0.309328
0.301318
0.291188
0.279851
0.268991
0.259055
0.251234
0.245325
0.241469
0.239136
0.238065
0.237805
0.238037
0.238531
0.239095
0.239543
0.239629
0.239319
0.238802
0.238231
0.237764
0.237482
0.296987
0.292785
0.284916
0.274982
0.263913
0.253442
0.244009
0.236640
0.231115
0.227535
0.225391
0.224419
0.224196
0.224421
0.224877
0.225379
0.225770
0.225861
0.225626
0.225195
0.224695
0.224272
0.224014
0.440319
0.434538
0.423675
0.409952
0.394577
0.379946
0.366719
0.356363
0.348832
0.344021
0.341498
0.341323
0.342496
0.342030
0.339548
0.337419
0.335847
0.333703
0.330668
0.327983
0.325578
0.323838
0.322877
0.449698
0.443811
0.432755
0.418863
0.403337
0.388544
0.375145
0.364660
0.357297
0.352535
0.350148
0.350937
0.354026
0.353553
0.349194
0.346344
0.345350
0.342967
0.338670
0.335523
0.332943
0.331148
0.330171
0.467375
0.461277
0.449784
0.435538
0.419682
0.404559
0.390915
0.380355
0.375410
0.370628
0.366272
0.368817
0.377901
0.377443
0.367208
0.363359
0.365195
0.362487
0.354205
0.349740
0.346704
0.344800
0.343791
0.489787
0.483420
0.471348
0.456595
0.440231
0.424594
0.410377
0.399245
0.393777
0.388546
0.383813
0.386134
0.395066
0.394556
0.384331
0.380515
0.382375
0.379700
0.371429
0.366925
0.363861
0.361953
0.360936
0.516834
0.509895
0.496105
0.480463
0.463303
0.446932
0.431776
0.419576
0.410586
0.404485
0.401065
0.401248
0.404026
0.403390
0.398954
0.396184
0.395363
0.393072
0.388738
0.385508
0.382879
0.381051
0.380037
0.546876
0.538682
0.520971
0.503695
0.485503
0.468296
0.452257
0.439183
0.429071
0.422148
0.418027
0.416897
0.417560
0.416864
0.414348
0.412396
0.411110
0.409170
0.406186
0.403431
0.400984
0.399182
0.398139
0.593147
0.581521
0.547241
0.526094
0.506106
0.487980
0.470953
0.457075
0.446048
0.438452
0.433790
0.431989
0.431829
0.431115
0.429366
0.427930
0.426824
0.425133
0.422536
0.419893
0.417504
0.415686
0.414581
0.610387
0.598586
0.563970
0.542384
0.521900
0.503272
0.485729
0.471339
0.459772
0.451654
0.446428
0.444024
0.443340
0.442653
0.441487
0.440741
0.440201
0.438729
0.436031
0.433215
0.430704
0.428821
0.427669
0.598510
0.589851
0.571189
0.552705
0.533070
0.514380
0.496787
0.482189
0.470321
0.461785
0.455972
0.452841
0.451518
0.450928
0.450737
0.451237
0.452081
0.450836
0.447318
0.443942
0.441088
0.439042
0.437817
0.599596
0.591976
0.576848
0.559394
0.540034
0.521353
0.503761
0.489113
0.477127
0.468341
0.462107
0.458428
0.456667
0.456301
0.457223
0.459448
0.462575
0.461540
0.456244
0.451795
0.448436
0.446144
0.444750
0.599924
0.592766
0.579121
0.562211
0.543147
0.524585
0.507076
0.492481
0.480527
0.471647
0.465162
0.461192
0.459256
0.459179
0.461367
0.465843
0.476356
0.475499
0.463239
0.457063
0.452951
0.450410
0.448791
0.597192
0.590341
0.577328
0.560959
0.542351
0.524045
0.506637
0.492161
0.480422
0.471566
0.464878
0.460765
0.458750
0.458681
0.460952
0.465604
0.476350
0.475628
0.463399
0.457323
0.453350
0.450895
0.449279
0.589420
0.582952
0.570771
0.555307
0.537619
0.519748
0.502431
0.488238
0.477373
0.468607
0.461220
0.456909
0.454903
0.454546
0.455731
0.458645
0.462732
0.462111
0.456740
0.452525
0.449615
0.447557
0.446134
0.576707
0.570684
0.559419
0.545244
0.528981
0.511745
0.494450
0.480940
0.472237
0.463629
0.454353
0.449497
0.447730
0.447163
0.447435
0.449572
0.452773
0.452278
0.448033
0.444763
0.442654
0.440966
0.439588
0.557841
0.552271
0.541994
0.529305
0.514856
0.498482
0.481578
0.469924
0.471807
0.463455
0.444147
0.437905
0.437128
0.436460
0.435126
0.437195
0.441055
0.440700
0.436012
0.432833
0.431283
0.429846
0.428367
0.533133
0.527881
0.518188
0.506253
0.492641
0.477005
0.460689
0.449543
0.451858
0.443960
0.425104
0.419190
0.418625
0.418028
0.416589
0.418427
0.422073
0.421855
0.417635
0.414942
0.413764
0.412577
0.411224
0.501345
0.496267
0.486812
0.474922
0.461225
0.446197
0.430728
0.418779
0.411539
0.404268
0.396233
0.392338
0.391176
0.390745
0.390563
0.391751
0.393721
0.393602
0.391341
0.389736
0.388854
0.387929
0.386979
0.464727
0.459842
0.450692
0.439063
0.425638
0.411398
0.397030
0.385408
0.376960
0.370369
0.364934
0.362113
0.361013
0.360733
0.360870
0.361610
0.362571
0.362522
0.361417
0.360424
0.359658
0.358916
0.358284
0.423304
0.418657
0.409967
0.398940
0.386358
0.373043
0.359589
0.348660
0.340299
0.334420
0.330332
0.328142
0.327240
0.327120
0.327430
0.328017
0.328600
0.328613
0.328007
0.327288
0.326599
0.325989
0.325546
0.381990
0.377554
0.369246
0.358736
0.346833
0.334473
0.322148
0.312219
0.304605
0.299468
0.296104
0.294353
0.293669
0.293690
0.294069
0.294600
0.295054
0.295118
0.294716
0.294138
0.293521
0.293014
0.292673
0.343184
0.338877
0.330814
0.320607
0.309081
0.297595
0.286637
0.277863
0.271183
0.266743
0.263952
0.262560
0.262086
0.262186
0.262580
0.263064
0.263455
0.263528
0.263244
0.262778
0.262256
0.261811
0.261525
0.313776
0.309564
0.301677
0.291707
0.280523
0.269713
0.259723
0.251835
0.245872
0.241968
0.239573
0.238430
0.238090
0.238234
0.238619
0.239055
0.239394
0.239467
0.239248
0.238858
0.238399
0.237998
0.237742
0.297172
0.293014
0.285231
0.275406
0.264436
0.254003
0.244546
0.237138
0.231581
0.227972
0.225795
0.224782
0.224508
0.224672
0.225045
0.225449
0.225756
0.225826
0.225639
0.225286
0.224859
0.224480
0.224240
0.442215
0.436069
0.424562
0.410269
0.394482
0.379677
0.366470
0.356264
0.348803
0.343955
0.341150
0.340330
0.340494
0.339882
0.338071
0.336172
0.334364
0.332290
0.329757
0.327341
0.325132
0.323507
0.322606
0.452193
0.445824
0.433901
0.419294
0.403285
0.388308
0.374965
0.364700
0.357337
0.352460
0.349611
0.349179
0.350064
0.349405
0.346771
0.344383
0.342586
0.340350
0.337371
0.334766
0.332472
0.330814
0.329900
0.470727
0.463984
0.451279
0.436135
0.419724
0.404413
0.390794
0.380409
0.373584
0.368550
0.365047
0.365135
0.367727
0.367003
0.362516
0.359538
0.358414
0.355978
0.351724
0.348662
0.346188
0.344473
0.343534
0.492599
0.485693
0.472674
0.457198
0.440415
0.424638
0.410439
0.399453
0.392058
0.386539
0.382652
0.382491
0.384944
0.384160
0.379668
0.376738
0.375678
0.373275
0.369008
0.365921
0.363433
0.361699
0.360735
0.516542
0.509602
0.496468
0.480810
0.463699
0.447323
0.432170
0.420099
0.410992
0.404683
0.400721
0.399587
0.400091
0.399263
0.396608
0.394352
0.392758
0.390630
0.387640
0.384999
0.382701
0.380984
0.379969
0.541239
0.533948
0.519864
0.503702
0.486216
0.469168
0.452973
0.439844
0.429601
0.422494
0.417973
0.416067
0.415649
0.414805
0.413023
0.411405
0.409968
0.408126
0.405655
0.403258
0.401129
0.399408
0.398278
0.568396
0.560137
0.542361
0.525138
0.507451
0.489720
0.472098
0.457962
0.446751
0.438960
0.433924
0.431526
0.430665
0.429815
0.428461
0.427279
0.426148
0.424527
0.422252
0.419979
0.418073
0.416324
0.414952
0.585220
0.576864
0.558873
0.541348
0.523271
0.505090
0.486967
0.472308
0.460553
0.452258
0.446736
0.443858
0.442626
0.441787
0.440844
0.440204
0.439551
0.438099
0.435703
0.433256
0.431222
0.429396
0.427978
0.591665
0.584122
0.569468
0.552469
0.533843
0.515474
0.497767
0.483067
0.471106
0.462473
0.456492
0.453071
0.451384
0.450611
0.450347
0.450626
0.450903
0.449598
0.446603
0.443578
0.441015
0.439033
0.437738
0.597326
0.590061
0.576208
0.559342
0.540509
0.522076
0.504526
0.489875
0.477862
0.469050
0.462756
0.458934
0.456935
0.456322
0.456857
0.458403
0.460172
0.459004
0.454825
0.450883
0.447785
0.445593
0.444260
0.600443
0.593247
0.579093
0.562275
0.543394
0.525017
0.507627
0.493084
0.481134
0.472276
0.465821
0.461795
0.459669
0.459260
0.460602
0.463605
0.468046
0.467012
0.460460
0.455396
0.451786
0.449412
0.447977
0.598046
0.591067
0.577313
0.560885
0.542338
0.524188
0.506947
0.492541
0.480748
0.471938
0.465411
0.461317
0.459143
0.458730
0.460118
0.463224
0.467819
0.466914
0.460471
0.455569
0.452130
0.449860
0.448450
0.589225
0.582710
0.570383
0.554841
0.537112
0.519387
0.502313
0.488111
0.476722
0.468029
0.461330
0.457205
0.455033
0.454408
0.455121
0.457073
0.459443
0.458681
0.454763
0.451280
0.448718
0.446834
0.445569
0.576040
0.570020
0.558654
0.544262
0.527674
0.510536
0.493593
0.479754
0.469264
0.460752
0.453491
0.449250
0.447196
0.446421
0.446563
0.447810
0.449485
0.448908
0.446067
0.443674
0.441980
0.440500
0.439288
0.556922
0.551364
0.540967
0.527821
0.512628
0.496230
0.479555
0.466496
0.458192
0.449953
0.441037
0.436436
0.434721
0.433911
0.433504
0.434604
0.436508
0.436133
0.433483
0.431636
0.430642
0.429481
0.428239
0.532278
0.527065
0.517321
0.505010
0.490725
0.475053
0.458894
0.446276
0.438395
0.430563
0.422018
0.417715
0.416196
0.415461
0.414991
0.415922
0.417683
0.417469
0.415280
0.413915
0.413305
0.412396
0.411279
0.500750
0.495801
0.486549
0.474773
0.461087
0.446137
0.430677
0.418125
0.408907
0.401596
0.395444
0.392063
0.390577
0.389974
0.389816
0.390382
0.391335
0.391223
0.390050
0.389242
0.388778
0.388073
0.387271
0.464461
0.459795
0.451114
0.440147
0.427501
0.413383
0.398438
0.386200
0.376856
0.370105
0.365147
0.362360
0.361041
0.360578
0.360565
0.360942
0.361439
0.361402
0.360817
0.360293
0.359852
0.359288
0.358743
0.423345
0.418987
0.411019
0.401184
0.390386
0.377196
0.362216
0.350318
0.341318
0.335173
0.330986
0.328640
0.327538
0.327231
0.327343
0.327683
0.328029
0.328057
0.327747
0.327361
0.326951
0.326492
0.326109
0.382201
0.378032
0.370427
0.361108
0.351016
0.338756
0.324860
0.313978
0.305825
0.300413
0.296850
0.294911
0.294050
0.293893
0.294092
0.294437
0.294743
0.294813
0.294619
0.294307
0.293934
0.293548
0.293249
0.343411
0.339292
0.331678
0.322186
0.311563
0.300155
0.288477
0.279177
0.272191
0.267575
0.264626
0.263087
0.262475
0.262444
0.262698
0.263040
0.263321
0.263396
0.263247
0.262972
0.262626
0.262276
0.262021
0.313980
0.309883
0.302259
0.292667
0.281921
0.271168
0.260873
0.252741
0.246624
0.242625
0.240136
0.238904
0.238473
0.238527
0.238806
0.239133
0.239386
0.239449
0.239308
0.239039
0.238697
0.238360
0.238126
0.297352
0.293272
0.285651
0.276042
0.265293
0.254906
0.245330
0.237807
0.232173
0.228513
0.226284
0.225218
0.224886
0.224982
0.225270
0.225585
0.225818
0.225869
0.225726
0.225452
0.225104
0.224770
0.224546
0.445098
0.438462
0.426087
0.411096
0.394866
0.379880
0.366715
0.356719
0.349555
0.344582
0.341133
0.339529
0.338880
0.338048
0.336567
0.334905
0.333114
0.331139
0.328871
0.326677
0.324658
0.323164
0.322332
0.456370
0.449257
0.435945
0.420346
0.403776
0.388602
0.375374
0.365521
0.358835
0.353759
0.349682
0.347916
0.347393
0.346472
0.344620
0.342696
0.340826
0.338757
0.336329
0.334053
0.331992
0.330476
0.329631
0.477102
0.469190
0.454131
0.437530
0.420405
0.404896
0.391534
0.381991
0.376763
0.371423
0.365446
0.363167
0.362912
0.361849
0.359295
0.357067
0.355294
0.353119
0.350292
0.347857
0.345717
0.344164
0.343291
0.498501
0.490528
0.475357
0.458606
0.441261
0.425341
0.411372
0.401193
0.395354
0.389499
0.383117
0.380560
0.380146
0.379024
0.376482
0.374314
0.372610
0.370472
0.367647
0.365210
0.363082
0.361501
0.360574
0.518953
0.511641
0.497901
0.481902
0.464816
0.448420
0.433202
0.421387
0.412826
0.406228
0.400963
0.398416
0.397449
0.396365
0.394559
0.392825
0.391179
0.389237
0.386848
0.384624
0.382673
0.381080
0.380016
0.540047
0.533105
0.520042
0.504613
0.488062
0.471144
0.454368
0.441041
0.430794
0.423415
0.418191
0.415418
0.414112
0.413066
0.411722
0.410437
0.409072
0.407364
0.405248
0.403300
0.401693
0.400086
0.398722
0.561879
0.554881
0.541207
0.526202
0.511440
0.493981
0.474258
0.459356
0.447799
0.439713
0.434193
0.431137
0.429595
0.428567
0.427518
0.426591
0.425547
0.424045
0.422109
0.420467
0.419425
0.417794
0.415894
0.578279
0.571254
0.557502
0.542317
0.527264
0.509401
0.489168
0.473709
0.461568
0.453012
0.447134
0.443749
0.441968
0.440948
0.440181
0.439669
0.439040
0.437650
0.435532
0.433694
0.432505
0.430786
0.428844
0.589197
0.582219
0.568983
0.553070
0.535650
0.517541
0.499230
0.484193
0.472024
0.463239
0.457058
0.453334
0.451284
0.450312
0.450005
0.450200
0.450434
0.449084
0.446140
0.443456
0.441346
0.439452
0.437933
0.597356
0.590136
0.576465
0.559889
0.541512
0.523248
0.505546
0.490772
0.478664
0.469793
0.463429
0.459470
0.457250
0.456410
0.456718
0.458072
0.460009
0.458700
0.454110
0.450221
0.447297
0.445189
0.443844
0.602871
0.595289
0.580022
0.562889
0.544016
0.525713
0.508334
0.493771
0.481791
0.472938
0.466507
0.462449
0.460184
0.459538
0.460614
0.463645
0.468944
0.467710
0.459907
0.454452
0.450798
0.448501
0.447175
0.600763
0.593313
0.578274
0.561356
0.542656
0.524543
0.507383
0.493006
0.481189
0.472427
0.466020
0.461967
0.459694
0.459035
0.460105
0.463159
0.468536
0.467421
0.459782
0.454535
0.451076
0.448904
0.447630
0.590419
0.583632
0.570777
0.554873
0.536951
0.519274
0.502377
0.488220
0.476678
0.468070
0.461707
0.457728
0.455475
0.454601
0.454913
0.456382
0.458613
0.457678
0.453569
0.450300
0.447953
0.446225
0.445062
0.576347
0.570193
0.558522
0.543769
0.526824
0.509725
0.493102
0.479231
0.468137
0.459748
0.453368
0.449495
0.447353
0.446350
0.446127
0.446650
0.447537
0.446844
0.444604
0.442867
0.441605
0.440340
0.439210
0.556800
0.551167
0.540535
0.526922
0.511127
0.494720
0.478443
0.465011
0.454838
0.446738
0.440017
0.436207
0.434278
0.433263
0.432707
0.432878
0.433435
0.433004
0.431670
0.430918
0.430559
0.429681
0.428534
0.532097
0.526873
0.517030
0.504423
0.489702
0.474025
0.458118
0.445010
0.435188
0.427442
0.421042
0.417490
0.415744
0.414812
0.414227
0.414278
0.414719
0.414479
0.413647
0.413393
0.413435
0.412813
0.411784
0.500717
0.495880
0.486856
0.475395
0.462089
0.447195
0.431398
0.418327
0.408236
0.400875
0.395443
0.392314
0.390694
0.389894
0.389479
0.389460
0.389663
0.389532
0.389126
0.389037
0.389064
0.388586
0.387840
0.464663
0.460263
0.452248
0.442498
0.431581
0.417554
0.401046
0.387684
0.377593
0.370606
0.365724
0.362895
0.361418
0.360762
0.360505
0.360522
0.360648
0.360600
0.360401
0.360314
0.360225
0.359838
0.359336
0.423771
0.419828
0.413025
0.405577
0.398923
0.385839
0.366928
0.352857
0.342816
0.336253
0.331850
0.329311
0.328019
0.327522
0.327423
0.327527
0.327676
0.327705
0.327621
0.327539
0.327400
0.327084
0.326739
0.382686
0.378925
0.372484
0.365562
0.359648
0.347484
0.329617
0.316573
0.307427
0.301592
0.297754
0.295591
0.294541
0.294214
0.294241
0.294416
0.294599
0.294674
0.294639
0.294561
0.294407
0.294137
0.293870
0.343795
0.339940
0.333018
0.324822
0.316049
0.304715
0.291358
0.280960
0.273435
0.268556
0.265405
0.263693
0.262933
0.262769
0.262889
0.263103
0.263293
0.263368
0.263326
0.263219
0.263035
0.262772
0.262540
0.314255
0.310308
0.303043
0.294053
0.284066
0.273368
0.262441
0.253852
0.247492
0.243361
0.240758
0.239420
0.238891
0.238848
0.239024
0.239249
0.239426
0.239475
0.239396
0.239236
0.239001
0.238725
0.238507
0.297566
0.293577
0.286157
0.276852
0.266433
0.256090
0.246284
0.238568
0.232825
0.229100
0.226808
0.225678
0.225278
0.225299
0.225501
0.225728
0.225890
0.225918
0.225809
0.225607
0.225334
0.225044
0.224831
0.448390
0.441232
0.427821
0.412143
0.395525
0.380421
0.367371
0.357708
0.351189
0.346090
0.341672
0.339293
0.337954
0.336847
0.335427
0.333822
0.332018
0.330092
0.327992
0.325975
0.324133
0.322766
0.322001
0.461729
0.453691
0.438423
0.421681
0.404558
0.389255
0.376282
0.367186
0.362217
0.356970
0.350734
0.347591
0.345992
0.344743
0.343142
0.341400
0.339526
0.337547
0.335390
0.333338
0.331478
0.330097
0.329319
0.486838
0.477218
0.458011
0.439392
0.421438
0.405815
0.393059
0.385429
0.385369
0.379809
0.368022
0.362918
0.360679
0.359180
0.357305
0.355419
0.353518
0.351491
0.349229
0.347129
0.345249
0.343843
0.343031
0.507824
0.498228
0.479096
0.460489
0.442499
0.426509
0.413062
0.404752
0.404004
0.397915
0.385754
0.380357
0.377949
0.376392
0.374538
0.372717
0.370886
0.368904
0.366663
0.364597
0.362773
0.361342
0.360440
0.522984
0.515023
0.499959
0.483420
0.466718
0.450329
0.434758
0.423470
0.416469
0.409641
0.402193
0.398231
0.396162
0.394754
0.393228
0.391697
0.390058
0.388232
0.386189
0.384339
0.382862
0.381411
0.380189
0.540629
0.533742
0.520996
0.506316
0.492063
0.475256
0.456479
0.442745
0.432721
0.425106
0.418958
0.415413
0.413409
0.412104
0.410864
0.409668
0.408314
0.406706
0.404919
0.403535
0.402761
0.401305
0.399483
0.559471
0.553117
0.541786
0.529674
0.523777
0.506556
0.478534
0.461540
0.449312
0.440912
0.434868
0.431285
0.429219
0.427966
0.426954
0.426069
0.425048
0.423656
0.422184
0.421446
0.427025
0.425558
0.417525
0.575499
0.569182
0.557885
0.545702
0.539565
0.521972
0.493446
0.475833
0.462923
0.454083
0.447839
0.444062
0.441862
0.440635
0.439854
0.439351
0.438798
0.437481
0.435685
0.434681
0.440134
0.438566
0.430433
0.589035
0.582319
0.569322
0.554488
0.539577
0.521664
0.501254
0.485547
0.473091
0.464162
0.457796
0.453838
0.451507
0.450348
0.449983
0.450263
0.450972
0.449595
0.446221
0.443771
0.442337
0.440543
0.438563
0.599514
0.592121
0.577301
0.560851
0.543209
0.525061
0.506761
0.491771
0.479541
0.470610
0.464171
0.460100
0.457709
0.456723
0.457071
0.459028
0.462893
0.461474
0.454778
0.450229
0.447381
0.445300
0.443783
0.622627
0.613925
0.582514
0.564366
0.544908
0.526612
0.509125
0.494516
0.482500
0.473643
0.467217
0.463128
0.460776
0.460090
0.461639
0.466736
0.478026
0.476641
0.462535
0.454765
0.450456
0.448070
0.446738
0.620751
0.612115
0.580808
0.562717
0.543238
0.525097
0.507941
0.493577
0.481750
0.473019
0.466673
0.462634
0.460301
0.459602
0.461113
0.466186
0.477509
0.476236
0.462316
0.454772
0.450652
0.448404
0.447153
0.593486
0.586288
0.571717
0.555325
0.537157
0.519486
0.502690
0.488585
0.477011
0.468462
0.462254
0.458332
0.456004
0.454979
0.455225
0.457128
0.461117
0.460041
0.453912
0.450024
0.447636
0.445973
0.444831
0.577920
0.571559
0.558950
0.543856
0.526649
0.509567
0.493127
0.479319
0.468071
0.459767
0.453729
0.449987
0.447758
0.446559
0.446076
0.446337
0.447325
0.446536
0.444051
0.442559
0.441641
0.440538
0.439394
0.557370
0.551621
0.540711
0.526791
0.510706
0.494302
0.478220
0.464749
0.453962
0.445959
0.440056
0.436509
0.434449
0.433225
0.432400
0.432029
0.432008
0.431533
0.430766
0.430729
0.430987
0.430341
0.429139
0.532579
0.527304
0.517337
0.504615
0.489848
0.474175
0.458234
0.444937
0.434421
0.426729
0.421110
0.417794
0.415903
0.414767
0.413918
0.413413
0.413193
0.412930
0.412790
0.413307
0.413996
0.413611
0.412520
0.501274
0.496498
0.487700
0.476739
0.464463
0.449600
0.432790
0.419130
0.408543
0.401111
0.395897
0.392812
0.391065
0.390067
0.389367
0.388927
0.388688
0.388524
0.388548
0.388993
0.389492
0.389202
0.388426
0.465411
0.461230
0.453964
0.445915
0.438466
0.424490
0.404581
0.389544
0.378630
0.371379
0.366435
0.363513
0.361884
0.361039
0.360535
0.360254
0.360104
0.360019
0.360051
0.360291
0.360514
0.360266
0.359764
0.424734
0.421227
0.416088
0.412692
0.416780
0.403801
0.374210
0.356160
0.344452
0.337373
0.332714
0.329990
0.328518
0.327843
0.327538
0.327425
0.327394
0.327391
0.327438
0.327567
0.327638
0.327429
0.327099
0.383613
0.380297
0.375537
0.372697
0.377691
0.365632
0.336923
0.319893
0.309093
0.302741
0.298619
0.296252
0.295022
0.294538
0.294396
0.294406
0.294456
0.294505
0.294556
0.294628
0.294627
0.294441
0.294193
0.344453
0.340843
0.334728
0.328312
0.323143
0.311858
0.294991
0.282916
0.274646
0.269486
0.266147
0.264279
0.263378
0.263087
0.263071
0.263155
0.263240
0.263284
0.263293
0.263288
0.263211
0.263008
0.262791
0.314693
0.310869
0.303978
0.295701
0.287007
0.276349
0.264211
0.254997
0.248328
0.244070
0.241363
0.239928
0.239299
0.239157
0.239221
0.239338
0.239423
0.239434
0.239376
0.239278
0.239113
0.238877
0.238669
0.297884
0.293960
0.286714
0.277707
0.267713
0.257403
0.247245
0.239306
0.233451
0.229673
0.227327
0.226137
0.225664
0.225602
0.225706
0.225835
0.225912
0.225896
0.225789
0.225626
0.225399
0.225137
0.224931
0.449136
0.441937
0.428462
0.412727
0.396086
0.381006
0.368022
0.358435
0.351943
0.346751
0.342094
0.339378
0.337679
0.336326
0.334781
0.333080
0.331193
0.329255
0.327229
0.325332
0.323623
0.322356
0.321642
0.462479
0.454398
0.439062
0.422260
0.405114
0.389843
0.376954
0.367958
0.363035
0.357682
0.351154
0.347593
0.345550
0.344044
0.342372
0.340577
0.338634
0.336661
0.334613
0.332705
0.330993
0.329720
0.328996
0.487538
0.477882
0.458617
0.439946
0.421978
0.406405
0.393758
0.386261
0.386259
0.380581
0.368445
0.362818
0.359994
0.358225
0.356378
0.354488
0.352504
0.350509
0.348433
0.346521
0.344817
0.343533
0.342777
0.508359
0.498754
0.479603
0.460980
0.443003
0.427092
0.413776
0.405619
0.404943
0.398751
0.386241
0.380317
0.377316
0.375490
0.373655
0.371815
0.369887
0.367947
0.365912
0.364059
0.362430
0.361139
0.360294
0.523232
0.515300
0.500291
0.483809
0.467182
0.450904
0.435484
0.424367
0.417485
0.410582
0.402826
0.398435
0.395909
0.394230
0.392602
0.390979
0.389245
0.387438
0.385560
0.383939
0.382693
0.381386
0.380211
0.540510
0.533704
0.521116
0.506584
0.492478
0.475826
0.457234
0.443709
0.433870
0.426214
0.419774
0.415865
0.413485
0.411909
0.410488
0.409124
0.407642
0.406037
0.404420
0.403306
0.402818
0.401518
0.399724
0.558907
0.552700
0.541694
0.529825
0.524145
0.507126
0.479334
0.462612
0.450689
0.442272
0.435871
0.431927
0.429511
0.427984
0.426748
0.425647
0.424465
0.423072
0.421789
0.421372
0.427304
0.426009
0.417967
0.574776
0.568631
0.557697
0.545793
0.539899
0.522529
0.494234
0.476882
0.464268
0.455430
0.448867
0.444777
0.442262
0.440775
0.439743
0.438981
0.438225
0.436897
0.435297
0.434622
0.440426
0.439035
0.430893
0.588468
0.581896
0.569161
0.554584
0.539907
0.522193
0.501965
0.486434
0.474144
0.465219
0.458683
0.454525
0.451963
0.450555
0.449900
0.449864
0.450314
0.448895
0.445717
0.443574
0.442441
0.440808
0.438854
0.599075
0.591803
0.577196
0.560969
0.543535
0.525555
0.507391
0.492508
0.480362
0.471434
0.464913
0.460721
0.458153
0.456924
0.456939
0.458500
0.462015
0.460532
0.454070
0.449840
0.447270
0.445344
0.443872
0.622346
0.613738
0.582488
0.564515
0.545222
0.527063
0.509681
0.495142
0.483167
0.474315
0.467849
0.463677
0.461172
0.460242
0.461415
0.466035
0.476862
0.475401
0.461608
0.454199
0.450174
0.447946
0.446671
0.620670
0.612094
0.580880
0.562893
0.543516
0.525488
0.508430
0.494133
0.482337
0.473619
0.467247
0.463133
0.460647
0.459713
0.460853
0.465444
0.476293
0.474942
0.461332
0.454136
0.450282
0.448189
0.446996
0.593695
0.586494
0.571914
0.555521
0.537374
0.519780
0.503102
0.489098
0.477583
0.469053
0.462813
0.458802
0.456317
0.455065
0.454983
0.456477
0.460083
0.458925
0.453020
0.449415
0.447265
0.445735
0.444636
0.578468
0.572032
0.559284
0.544051
0.526753
0.509717
0.493441
0.479792
0.468641
0.460367
0.454290
0.450434
0.448023
0.446599
0.445825
0.445729
0.446377
0.445509
0.443220
0.441987
0.441309
0.440327
0.439199
0.558268
0.552374
0.541180
0.526983
0.510688
0.494301
0.478434
0.465174
0.454517
0.446557
0.440610
0.436927
0.434647
0.433198
0.432113
0.431396
0.431022
0.430474
0.429935
0.430185
0.430732
0.430205
0.428968
0.533665
0.528217
0.517916
0.504867
0.489852
0.474180
0.458443
0.445352
0.434961
0.427319
0.421658
0.418204
0.416091
0.414745
0.413657
0.412831
0.412274
0.411940
0.411999
0.412768
0.413714
0.413439
0.412309
0.502456
0.497499
0.488390
0.477138
0.464665
0.449783
0.433095
0.419577
0.409086
0.401690
0.396438
0.393239
0.391319
0.390131
0.389209
0.388503
0.388006
0.387754
0.387869
0.388459
0.389110
0.388897
0.388119
0.466771
0.462391
0.454795
0.446476
0.438871
0.424857
0.404987
0.390015
0.379157
0.371927
0.366951
0.363943
0.362179
0.361172
0.360471
0.359971
0.359617
0.359434
0.359482
0.359788
0.360089
0.359888
0.359396
0.426291
0.422555
0.417041
0.413369
0.417317
0.404288
0.374680
0.356638
0.344949
0.337882
0.333200
0.330410
0.328828
0.328016
0.327541
0.327242
0.327039
0.326938
0.326960
0.327107
0.327210
0.327029
0.326711
0.385048
0.381531
0.376430
0.373350
0.378226
0.366127
0.337389
0.320346
0.309547
0.303212
0.299075
0.296654
0.295324
0.294731
0.294443
0.294292
0.294184
0.294145
0.294157
0.294221
0.294219
0.294056
0.293818
0.345467
0.341725
0.335393
0.328827
0.323591
0.312284
0.295402
0.283329
0.275072
0.269927
0.266579
0.264669
0.263690
0.263299
0.263157
0.263102
0.263057
0.263011
0.262972
0.262948
0.262865
0.262669
0.262457
0.315340
0.311445
0.304440
0.296086
0.287361
0.276699
0.264567
0.255372
0.248727
0.244487
0.241776
0.240309
0.239615
0.239384
0.239336
0.239333
0.239304
0.239230
0.239121
0.238998
0.238824
0.238587
0.238380
0.298340
0.294377
0.287070
0.278022
0.268015
0.257711
0.247571
0.239659
0.233834
0.230077
0.227731
0.226512
0.225981
0.225837
0.225838
0.225855
0.225828
0.225731
0.225573
0.225382
0.225145
0.224879
0.224674
0.447307
0.440541
0.427957
0.412785
0.396480
0.381574
0.368631
0.358895
0.351835
0.346583
0.342370
0.339684
0.337842
0.336280
0.334518
0.332630
0.330603
0.328608
0.326610
0.324794
0.323184
0.321988
0.321309
0.458602
0.451348
0.437813
0.422022
0.405377
0.390307
0.377361
0.367854
0.361323
0.355921
0.350894
0.347742
0.345678
0.343987
0.342100
0.340112
0.338025
0.336002
0.334000
0.332195
0.330601
0.329410
0.328725
0.479199
0.471160
0.455903
0.439131
0.421963
0.406611
0.393610
0.384514
0.379399
0.373679
0.366607
0.362518
0.360033
0.358146
0.356098
0.354002
0.351859
0.349822
0.347831
0.346057
0.344503
0.343318
0.342613
0.500105
0.492074
0.476827
0.460021
0.442730
0.427043
0.413502
0.403838
0.398183
0.391977
0.384483
0.380102
0.377445
0.375481
0.373415
0.371341
0.369241
0.367256
0.365329
0.363643
0.362184
0.361010
0.360243
0.519548
0.512320
0.498810
0.482988
0.466148
0.450095
0.435389
0.424168
0.416070
0.409231
0.402886
0.398878
0.396314
0.394402
0.392465
0.390553
0.388616
0.386765
0.384997
0.383531
0.382346
0.381188
0.380240
0.539354
0.532687
0.520269
0.505317
0.489240
0.472812
0.456670
0.444103
0.434633
0.427125
0.420778
0.416736
0.414139
0.412265
0.410468
0.408752
0.407021
0.405358
0.403834
0.402783
0.402145
0.401020
0.399681
0.558992
0.552554
0.540619
0.526478
0.512472
0.495664
0.476773
0.462934
0.453082
0.444940
0.437555
0.433140
0.430362
0.428485
0.426814
0.425297
0.423798
0.422324
0.421051
0.420502
0.420743
0.419639
0.417571
0.574917
0.568518
0.556621
0.542417
0.528212
0.511048
0.491646
0.477219
0.466766
0.458199
0.450572
0.445988
0.443113
0.441268
0.439772
0.438522
0.437309
0.435904
0.434476
0.433765
0.433874
0.432685
0.430574
0.587120
0.580605
0.568346
0.553248
0.536573
0.519082
0.501386
0.486998
0.475551
0.466777
0.459876
0.455431
0.452606
0.450866
0.449680
0.448910
0.448305
0.446854
0.444630
0.442989
0.441926
0.440533
0.439040
0.595818
0.588972
0.576030
0.560144
0.542416
0.524670
0.507415
0.493017
0.481261
0.472406
0.465709
0.461343
0.458550
0.456959
0.456210
0.456287
0.457013
0.455528
0.451849
0.449068
0.447107
0.445493
0.444271
0.601923
0.594619
0.579847
0.563247
0.544882
0.526997
0.509955
0.495628
0.483809
0.474973
0.468404
0.464087
0.461343
0.459927
0.459755
0.461163
0.464588
0.463135
0.456793
0.452653
0.450013
0.448231
0.447085
0.600460
0.593167
0.578403
0.561795
0.543420
0.525634
0.508793
0.494643
0.482961
0.474227
0.467729
0.463448
0.460713
0.459299
0.459126
0.460544
0.464015
0.462663
0.456477
0.452515
0.450029
0.448352
0.447257
0.591048
0.584232
0.571301
0.555360
0.537471
0.520028
0.503532
0.489714
0.478385
0.469832
0.463364
0.459112
0.456356
0.454771
0.454032
0.454157
0.455040
0.453869
0.450673
0.448431
0.446941
0.445643
0.444586
0.578111
0.571687
0.559487
0.544223
0.526915
0.509954
0.493914
0.480585
0.469816
0.461524
0.455024
0.450790
0.448042
0.446339
0.445215
0.444574
0.444267
0.443356
0.441934
0.441163
0.440808
0.439938
0.438783
0.559909
0.553742
0.541976
0.527346
0.510746
0.494379
0.478896
0.466198
0.456446
0.448485
0.441637
0.437383
0.434664
0.432937
0.431630
0.430663
0.429949
0.429325
0.428987
0.429380
0.430267
0.429779
0.428289
0.535864
0.530000
0.518848
0.505070
0.489434
0.473730
0.458579
0.446188
0.436788
0.429184
0.422655
0.418656
0.416125
0.414515
0.413240
0.412242
0.411488
0.411043
0.411103
0.411877
0.413078
0.412799
0.411411
0.504673
0.499206
0.489058
0.476590
0.462578
0.447609
0.432252
0.419662
0.409889
0.402630
0.397069
0.393570
0.391375
0.389980
0.388889
0.388027
0.387361
0.386977
0.386989
0.387473
0.388109
0.387875
0.387048
0.469313
0.464203
0.454993
0.444304
0.432838
0.418675
0.402298
0.389141
0.379227
0.372294
0.367295
0.364185
0.362270
0.361109
0.360250
0.359588
0.359063
0.358729
0.358640
0.358810
0.359028
0.358793
0.358295
0.429283
0.424493
0.416285
0.407846
0.400704
0.387431
0.368435
0.354365
0.344375
0.337828
0.333338
0.330588
0.328953
0.328028
0.327402
0.326938
0.326558
0.326291
0.326155
0.326156
0.326147
0.325917
0.325599
0.387861
0.383319
0.375578
0.367782
0.361474
0.349137
0.331129
0.318024
0.308886
0.303061
0.299159
0.296828
0.295492
0.294798
0.294368
0.294057
0.293782
0.293570
0.293419
0.293340
0.293232
0.293006
0.292760
0.347366
0.343014
0.335284
0.326547
0.317544
0.306114
0.292682
0.282267
0.274775
0.269922
0.266733
0.264888
0.263890
0.263412
0.263138
0.262935
0.262730
0.262532
0.262347
0.262194
0.262010
0.261763
0.261543
0.316465
0.312262
0.304584
0.295318
0.285221
0.274500
0.263575
0.255028
0.248733
0.244647
0.242025
0.240582
0.239852
0.239535
0.239364
0.239225
0.239053
0.238849
0.238617
0.238388
0.238131
0.237854
0.237640
0.299075
0.294949
0.287315
0.277868
0.267402
0.257073
0.247312
0.239669
0.234009
0.230339
0.228040
0.226822
0.226241
0.226011
0.225895
0.225786
0.225628
0.225415
0.225150
0.224870
0.224565
0.224267
0.224055
0.445630
0.439252
0.427372
0.412754
0.396831
0.382174
0.369387
0.359693
0.352483
0.347202
0.343086
0.340343
0.338365
0.336596
0.334581
0.332471
0.330290
0.328221
0.326226
0.324462
0.322920
0.321768
0.321104
0.455673
0.449050
0.436719
0.421757
0.405608
0.390824
0.378014
0.368423
0.361400
0.355989
0.351449
0.348420
0.346298
0.344403
0.342224
0.339976
0.337715
0.335620
0.333637
0.331909
0.330406
0.329272
0.328605
0.474027
0.467040
0.453954
0.438480
0.421974
0.406945
0.394002
0.384476
0.377808
0.372116
0.366675
0.363146
0.360771
0.358697
0.356304
0.353891
0.351544
0.349437
0.347496
0.345844
0.344427
0.343323
0.342641
0.495085
0.488048
0.474857
0.459244
0.442528
0.427157
0.413753
0.403758
0.396664
0.390529
0.384644
0.380817
0.378268
0.376100
0.373654
0.371226
0.368903
0.366857
0.365020
0.363515
0.362249
0.361189
0.360458
0.517229
0.510422
0.497704
0.482320
0.465596
0.449817
0.435614
0.424726
0.416624
0.409911
0.403862
0.399885
0.397227
0.395050
0.392705
0.390415
0.388240
0.386347
0.384721
0.383509
0.382584
0.381586
0.380694
0.539318
0.532563
0.519875
0.504567
0.487871
0.471683
0.456702
0.445209
0.436872
0.429558
0.422553
0.418076
0.415203
0.412997
0.410747
0.408608
0.406615
0.404928
0.403608
0.402883
0.402583
0.401667
0.400403
0.560897
0.553928
0.540672
0.525224
0.508868
0.492304
0.476349
0.464726
0.457850
0.449975
0.440335
0.434870
0.431589
0.429310
0.427135
0.425150
0.423360
0.421878
0.420874
0.420728
0.421506
0.420648
0.418533
0.576892
0.569944
0.556691
0.541147
0.524560
0.507622
0.491156
0.478953
0.471502
0.463194
0.453275
0.447625
0.444246
0.442006
0.440015
0.438282
0.436730
0.435340
0.434279
0.434041
0.434734
0.433808
0.431647
0.587387
0.580712
0.568037
0.552478
0.535100
0.517797
0.501251
0.487976
0.477810
0.469211
0.461462
0.456498
0.453369
0.451313
0.449670
0.448357
0.447190
0.445785
0.444221
0.443202
0.442651
0.441530
0.440111
0.594374
0.587755
0.575192
0.559492
0.541733
0.524178
0.507431
0.493544
0.482321
0.473555
0.466544
0.461935
0.458940
0.457068
0.455815
0.455048
0.454490
0.453085
0.450864
0.449120
0.447831
0.446511
0.445338
0.598554
0.591825
0.578510
0.562585
0.544548
0.526878
0.510084
0.495996
0.484389
0.475578
0.468862
0.464386
0.461456
0.459730
0.458847
0.458699
0.459138
0.457786
0.454664
0.452361
0.450688
0.449255
0.448131
0.597257
0.590535
0.577232
0.561314
0.543296
0.525704
0.509037
0.495060
0.483531
0.474782
0.468110
0.463637
0.460694
0.458978
0.458139
0.458054
0.458572
0.457319
0.454318
0.452143
0.450593
0.449233
0.448130
0.590077
0.583490
0.570978
0.555310
0.537570
0.520250
0.503937
0.490375
0.479357
0.470771
0.463923
0.459338
0.456306
0.454473
0.453373
0.452817
0.452516
0.451419
0.449583
0.448252
0.447384
0.446285
0.445138
0.579054
0.572503
0.560037
0.544588
0.527187
0.510286
0.494521
0.481702
0.471726
0.463394
0.456020
0.451172
0.448011
0.446053
0.444720
0.443813
0.443111
0.442243
0.441345
0.441083
0.441353
0.440597
0.439110
0.562874
0.556222
0.543282
0.527998
0.511050
0.494706
0.479704
0.468030
0.460508
0.452517
0.443388
0.438033
0.434695
0.432668
0.431198
0.430113
0.429270
0.428668
0.428593
0.429523
0.431618
0.431194
0.428696
0.539498
0.532985
0.520372
0.505641
0.489402
0.473665
0.459113
0.447851
0.440740
0.433152
0.424390
0.419320
0.416187
0.414280
0.412852
0.411762
0.410925
0.410455
0.410640
0.411833
0.414155
0.413900
0.411499
0.508024
0.501849
0.490360
0.476598
0.461488
0.446398
0.431858
0.420203
0.411465
0.404319
0.398014
0.393986
0.391426
0.389806
0.388571
0.387599
0.386826
0.386350
0.386318
0.386873
0.387830
0.387581
0.386413
0.473352
0.467257
0.456154
0.443316
0.429602
0.415224
0.400534
0.388649
0.379571
0.372886
0.367725
0.364433
0.362335
0.361015
0.360011
0.359210
0.358540
0.358064
0.357842
0.357913
0.358134
0.357855
0.357254
0.434447
0.428287
0.417311
0.405399
0.393630
0.380061
0.364885
0.352936
0.343978
0.337825
0.333466
0.330738
0.329042
0.328003
0.327233
0.326608
0.326054
0.325610
0.325295
0.325127
0.325000
0.324705
0.324358
0.392819
0.386946
0.376496
0.365306
0.354420
0.341799
0.327584
0.316525
0.308341
0.302905
0.299205
0.296964
0.295616
0.294829
0.294256
0.293778
0.293324
0.292924
0.292583
0.292318
0.292067
0.291766
0.291503
0.350567
0.345388
0.336036
0.325409
0.314330
0.302718
0.290849
0.281463
0.274493
0.269888
0.266850
0.265073
0.264057
0.263488
0.263078
0.262716
0.262342
0.261974
0.261616
0.261296
0.260979
0.260664
0.260430
0.318210
0.313590
0.305119
0.294973
0.284016
0.273201
0.262872
0.254775
0.248738
0.244789
0.242250
0.240830
0.240058
0.239648
0.239350
0.239067
0.238744
0.238393
0.238018
0.237653
0.237290
0.236959
0.236733
0.300131
0.295783
0.287743
0.277859
0.267021
0.256645
0.247122
0.239697
0.234179
0.230591
0.228333
0.227108
0.226471
0.226146
0.225908
0.225666
0.225370
0.225028
0.224641
0.224249
0.223857
0.223515
0.223292
0.444528
0.438400
0.426973
0.412754
0.397157
0.382740
0.370142
0.360570
0.353365
0.348060
0.343911
0.341061
0.338958
0.337016
0.334785
0.332498
0.330200
0.328078
0.326081
0.324351
0.322857
0.321727
0.321061
0.454050
0.447771
0.436077
0.421620
0.405846
0.391326
0.378717
0.369235
0.362134
0.356723
0.352277
0.349213
0.347011
0.344940
0.342500
0.340035
0.337637
0.335489
0.333520
0.331849
0.330422
0.329322
0.328651
0.471546
0.465048
0.452936
0.438122
0.422047
0.407304
0.394560
0.385072
0.378048
0.372394
0.367407
0.364003
0.361639
0.359390
0.356673
0.353984
0.351471
0.349315
0.347419
0.345872
0.344593
0.343549
0.342848
0.492803
0.486193
0.473849
0.458789
0.442424
0.427327
0.414181
0.404326
0.397032
0.390972
0.385466
0.381736
0.379188
0.376833
0.374036
0.371305
0.368801
0.366720
0.364971
0.363636
0.362587
0.361618
0.360855
0.516495
0.509787
0.497184
0.481909
0.465249
0.449703
0.435993
0.425664
0.418531
0.411934
0.405195
0.400981
0.398160
0.395753
0.393050
0.390449
0.388096
0.386191
0.384720
0.383794
0.383273
0.382408
0.381393
0.540611
0.533521
0.519989
0.504191
0.487152
0.471172
0.457085
0.446901
0.441239
0.434094
0.424818
0.419504
0.416241
0.413739
0.411097
0.408623
0.406449
0.404781
0.403718
0.403496
0.404054
0.403322
0.401608
0.565198
0.557296
0.541623
0.524834
0.507348
0.491018
0.477240
0.468623
0.477634
0.469935
0.445005
0.437232
0.432843
0.430154
0.427520
0.425174
0.423224
0.421810
0.421220
0.422021
0.425030
0.424406
0.420615
0.581212
0.573322
0.557645
0.540737
0.522994
0.506268
0.491965
0.482756
0.491262
0.483124
0.457835
0.449873
0.445388
0.442756
0.440331
0.438251
0.436536
0.435239
0.434645
0.435395
0.438340
0.437665
0.433841
0.588795
0.581746
0.568180
0.552054
0.534258
0.517095
0.501387
0.489385
0.481931
0.473485
0.463391
0.457575
0.454063
0.451756
0.449784
0.448153
0.446739
0.445429
0.444350
0.444001
0.444430
0.443545
0.441680
0.593961
0.587355
0.574764
0.559031
0.541210
0.523775
0.507433
0.494077
0.483962
0.475284
0.467374
0.462460
0.459280
0.457238
0.455703
0.454568
0.453546
0.452253
0.450756
0.449696
0.449077
0.447988
0.446682
0.596493
0.590032
0.577720
0.562102
0.544251
0.526707
0.510096
0.496223
0.484901
0.476126
0.469206
0.464603
0.461567
0.459691
0.458488
0.457766
0.457176
0.455954
0.454160
0.452782
0.451799
0.450610
0.449424
0.595321
0.588876
0.576595
0.561010
0.543201
0.525718
0.509177
0.495350
0.484046
0.475299
0.468405
0.463785
0.460716
0.458859
0.457732
0.457108
0.456615
0.455492
0.453797
0.452521
0.451652
0.450515
0.449316
0.590056
0.583521
0.571027
0.555429
0.537745
0.520494
0.504342
0.491075
0.480726
0.472118
0.464552
0.459617
0.456355
0.454373
0.453092
0.452278
0.451576
0.450587
0.449424
0.448726
0.448606
0.447672
0.446191
0.581002
0.574185
0.560903
0.545147
0.527631
0.510772
0.495315
0.483249
0.475345
0.466977
0.457457
0.451763
0.448164
0.445999
0.444508
0.443471
0.442624
0.441851
0.441396
0.441842
0.443488
0.442862
0.440356
0.569159
0.561618
0.545351
0.529055
0.511715
0.495428
0.481206
0.471700
0.471789
0.463777
0.446956
0.439343
0.435058
0.432704
0.431036
0.429843
0.428945
0.428452
0.428940
0.431228
0.437499
0.437197
0.430951
0.546397
0.538868
0.522685
0.506723
0.489924
0.474201
0.460485
0.451441
0.452008
0.444431
0.427982
0.420677
0.416597
0.414355
0.412715
0.411501
0.410597
0.410191
0.410852
0.413322
0.419768
0.419604
0.413435
0.512223
0.505302
0.492094
0.477227
0.461356
0.446163
0.432183
0.421492
0.414963
0.407883
0.399535
0.394715
0.391721
0.389871
0.388449
0.387336
0.386449
0.385927
0.386005
0.386982
0.389087
0.388868
0.386669
0.477993
0.470940
0.457960
0.443513
0.428488
0.413907
0.399983
0.388857
0.380730
0.374195
0.368459
0.364900
0.362589
0.361100
0.359919
0.358953
0.358127
0.357531
0.357251
0.357370
0.357900
0.357605
0.356669
0.440469
0.432973
0.419417
0.405100
0.390999
0.377139
0.363446
0.352437
0.344106
0.338180
0.333816
0.331059
0.329278
0.328112
0.327170
0.326362
0.325622
0.325016
0.324555
0.324279
0.324122
0.323783
0.323361
0.398705
0.391518
0.378519
0.364973
0.351796
0.338897
0.326131
0.315936
0.308258
0.303046
0.299452
0.297247
0.295852
0.294955
0.294216
0.293552
0.292903
0.292332
0.291822
0.291408
0.291049
0.290693
0.290404
0.354317
0.348321
0.337426
0.325405
0.313162
0.301373
0.290135
0.281215
0.274527
0.270069
0.267118
0.265366
0.264300
0.263625
0.263059
0.262525
0.261972
0.261443
0.260927
0.260464
0.260034
0.259665
0.259417
0.320221
0.315197
0.305966
0.295142
0.283635
0.272730
0.262680
0.254814
0.248935
0.245068
0.242572
0.241143
0.240307
0.239790
0.239348
0.238912
0.238433
0.237942
0.237431
0.236948
0.236489
0.236112
0.235874
0.301319
0.296763
0.288344
0.278112
0.267013
0.256591
0.247195
0.239899
0.234475
0.230933
0.228688
0.227434
0.226723
0.226291
0.225918
0.225536
0.225099
0.224632
0.224127
0.223634
0.223162
0.222780
0.222547
0.443986
0.437972
0.426742
0.412740
0.397343
0.383076
0.370563
0.361004
0.353748
0.348399
0.344217
0.341300
0.339110
0.337096
0.334827
0.332532
0.330241
0.328130
0.326148
0.324443
0.322984
0.321861
0.321176
0.453452
0.447287
0.435793
0.421551
0.405971
0.391594
0.379056
0.369560
0.362369
0.356919
0.352490
0.349393
0.347125
0.344995
0.342527
0.340064
0.337684
0.335558
0.333617
0.331990
0.330632
0.329546
0.328836
0.470874
0.464487
0.452580
0.437964
0.422063
0.407446
0.394750
0.385206
0.378007
0.372330
0.367470
0.364095
0.361701
0.359412
0.356678
0.354000
0.351514
0.349394
0.347550
0.346088
0.344962
0.343944
0.343144
0.492163
0.485644
0.473458
0.458541
0.442297
0.427311
0.414220
0.404324
0.396873
0.390821
0.385469
0.381794
0.379229
0.376847
0.374029
0.371300
0.368817
0.366780
0.365086
0.363840
0.362946
0.362021
0.361170
0.516045
0.509369
0.496807
0.481576
0.464958
0.449494
0.435883
0.425600
0.418451
0.411892
0.405248
0.401078
0.398256
0.395812
0.393058
0.390437
0.388103
0.386221
0.384772
0.383895
0.383452
0.382631
0.381611
0.540385
0.533263
0.519641
0.503762
0.486653
0.470723
0.456794
0.446741
0.441163
0.434096
0.424909
0.419655
0.416426
0.413883
0.411149
0.408630
0.406484
0.404820
0.403718
0.403494
0.404068
0.403383
0.401720
0.565270
0.557268
0.541313
0.524306
0.506582
0.490276
0.476761
0.468347
0.477507
0.469924
0.445103
0.437429
0.433154
0.430432
0.427648
0.425252
0.423403
0.421979
0.421232
0.421956
0.424913
0.424338
0.420647
0.581270
0.573283
0.557321
0.540185
0.522184
0.505473
0.491426
0.482417
0.491075
0.483064
0.457889
0.450039
0.445680
0.443033
0.440464
0.438339
0.436722
0.435427
0.434685
0.435361
0.438252
0.437639
0.433926
0.588518
0.581442
0.567787
0.551562
0.533656
0.516507
0.500935
0.489067
0.481728
0.473379
0.463380
0.457659
0.454229
0.451917
0.449866
0.448191
0.446794
0.445505
0.444424
0.444086
0.444535
0.443720
0.441939
0.593379
0.586826
0.574305
0.558607
0.540781
0.523371
0.507099
0.493816
0.483769
0.475160
0.467330
0.462501
0.459395
0.457362
0.455780
0.454597
0.453525
0.452273
0.450888
0.449908
0.449357
0.448346
0.447105
0.595663
0.589330
0.577239
0.561771
0.543995
0.526487
0.509900
0.496047
0.484751
0.476021
0.469170
0.464652
0.461686
0.459827
0.458574
0.457755
0.456981
0.455809
0.454277
0.453050
0.452169
0.451065
0.449937
0.594591
0.588293
0.576262
0.560861
0.543150
0.525701
0.509141
0.495286
0.483968
0.475251
0.468417
0.463878
0.460874
0.459035
0.457849
0.457115
0.456421
0.455343
0.453907
0.452773
0.451994
0.450945
0.449806
0.589779
0.583342
0.571020
0.555577
0.537997
0.520748
0.504513
0.491165
0.480770
0.472167
0.464653
0.459798
0.456608
0.454624
0.453263
0.452357
0.451551
0.450576
0.449518
0.448880
0.448810
0.447947
0.446528
0.581188
0.574423
0.561252
0.545631
0.528242
0.511355
0.495728
0.483515
0.475530
0.467153
0.457684
0.452083
0.448573
0.446377
0.444738
0.443563
0.442612
0.441806
0.441358
0.441792
0.443436
0.442865
0.440432
0.569706
0.562186
0.545987
0.529824
0.512664
0.496331
0.481835
0.472124
0.472104
0.464081
0.447326
0.439832
0.435678
0.433263
0.431345
0.429933
0.428882
0.428304
0.428729
0.430943
0.437156
0.436890
0.430725
0.547151
0.539608
0.523423
0.507512
0.490825
0.475052
0.461103
0.451898
0.452384
0.444819
0.428440
0.421247
0.417273
0.414950
0.413027
0.411558
0.410460
0.409940
0.410503
0.412869
0.419228
0.419089
0.412996
0.513074
0.506080
0.492746
0.477748
0.461781
0.446532
0.432526
0.421838
0.415330
0.408296
0.400017
0.395268
0.392309
0.390354
0.388692
0.387339
0.386258
0.385600
0.385569
0.386446
0.388476
0.388263
0.386115
0.478857
0.471672
0.458435
0.443651
0.428295
0.413664
0.399952
0.389025
0.381033
0.374593
0.368936
0.365427
0.363107
0.361501
0.360106
0.358914
0.357891
0.357146
0.356749
0.356772
0.357235
0.356933
0.356023
0.441294
0.433626
0.419705
0.404862
0.390164
0.376264
0.363060
0.352436
0.344339
0.338549
0.334276
0.331561
0.329749
0.328463
0.327322
0.326295
0.325354
0.324593
0.324007
0.323631
0.323402
0.323044
0.322632
0.399463
0.392116
0.378760
0.364691
0.350913
0.337992
0.325737
0.315937
0.308487
0.303413
0.299901
0.297720
0.296271
0.295262
0.294337
0.293465
0.292615
0.291899
0.291266
0.290747
0.290306
0.289932
0.289646
0.355013
0.348894
0.337747
0.325380
0.312792
0.300989
0.290040
0.281373
0.274840
0.270468
0.267560
0.265803
0.264675
0.263881
0.263147
0.262429
0.261703
0.261037
0.260406
0.259848
0.259348
0.258952
0.258700
0.320843
0.315738
0.306351
0.295330
0.283647
0.272736
0.262833
0.255106
0.249315
0.245490
0.242999
0.241539
0.240628
0.239995
0.239403
0.238810
0.238183
0.237572
0.236962
0.236397
0.235880
0.235474
0.235230
0.301891
0.297279
0.288757
0.278406
0.267212
0.256788
0.247471
0.240258
0.234886
0.231362
0.229102
0.227800
0.227007
0.226462
0.225952
0.225430
0.224863
0.224288
0.223693
0.223129
0.222606
0.222197
0.221956
0.443926
0.437885
0.426603
0.412627
0.397302
0.383079
0.370526
0.360830
0.353398
0.347981
0.343830
0.340916
0.338691
0.336710
0.334584
0.332459
0.330313
0.328291
0.326367
0.324712
0.323341
0.322222
0.321466
0.453787
0.447501
0.435793
0.421465
0.405897
0.391521
0.378886
0.369175
0.361731
0.356201
0.351854
0.348796
0.346503
0.344439
0.342183
0.339953
0.337760
0.335745
0.333881
0.332348
0.331188
0.330107
0.329223
0.471799
0.465154
0.452788
0.437916
0.421931
0.407250
0.394378
0.384514
0.376935
0.371167
0.366491
0.363213
0.360819
0.358640
0.356205
0.353841
0.351600
0.349618
0.347887
0.346627
0.346017
0.345001
0.343725
0.492996
0.486220
0.473595
0.458417
0.442071
0.426988
0.413682
0.403407
0.395474
0.389339
0.384301
0.380806
0.378305
0.376053
0.373543
0.371141
0.368924
0.367005
0.365372
0.364267
0.363820
0.362877
0.361584
0.515928
0.509190
0.496526
0.481231
0.464562
0.449008
0.435128
0.424329
0.416054
0.409455
0.403847
0.400091
0.397512
0.395225
0.392696
0.390355
0.388306
0.386481
0.384859
0.383810
0.383211
0.382341
0.381347
0.538897
0.531986
0.518811
0.503152
0.486066
0.470024
0.455661
0.444596
0.436494
0.429428
0.422769
0.418545
0.415899
0.413574
0.410962
0.408703
0.406944
0.405251
0.403621
0.402795
0.402489
0.401700
0.400603
0.562237
0.554793
0.539845
0.523430
0.505775
0.489274
0.474620
0.463761
0.457419
0.449916
0.440682
0.435638
0.433081
0.430710
0.427789
0.425708
0.425017
0.423464
0.421070
0.420433
0.420775
0.420030
0.418365
0.578185
0.570766
0.555819
0.539290
0.521366
0.504457
0.489274
0.477840
0.470954
0.463038
0.453532
0.448338
0.445734
0.443440
0.440715
0.438891
0.438434
0.436987
0.434560
0.433838
0.434092
0.433301
0.431622
0.586668
0.579880
0.566801
0.550875
0.533024
0.515774
0.499803
0.487002
0.477226
0.468934
0.461503
0.456876
0.454116
0.452037
0.450045
0.448573
0.447527
0.446147
0.444422
0.443338
0.442750
0.441815
0.440691
0.592354
0.585941
0.573663
0.558120
0.540332
0.522876
0.506415
0.492776
0.481785
0.473235
0.466485
0.462164
0.459444
0.457587
0.456099
0.455073
0.454196
0.452881
0.451101
0.449629
0.448525
0.447427
0.446462
0.594887
0.588662
0.576785
0.561462
0.543760
0.526231
0.509534
0.495517
0.484000
0.475328
0.468835
0.464633
0.461943
0.460235
0.459070
0.458369
0.457680
0.456442
0.454631
0.452978
0.451675
0.450495
0.449547
0.593901
0.587727
0.575963
0.560768
0.543194
0.525720
0.508997
0.494938
0.483384
0.474711
0.468233
0.464027
0.461322
0.459613
0.458461
0.457780
0.457116
0.455951
0.454254
0.452710
0.451511
0.450397
0.449467
0.588881
0.582659
0.570854
0.555782
0.538479
0.521188
0.504576
0.490740
0.479570
0.470997
0.464322
0.460013
0.457249
0.455389
0.453945
0.452969
0.452106
0.451009
0.449659
0.448557
0.447836
0.446930
0.445974
0.579436
0.573088
0.561092
0.546192
0.529365
0.512400
0.495975
0.482626
0.472365
0.464000
0.456811
0.452311
0.449527
0.447463
0.445546
0.444111
0.442966
0.441954
0.441094
0.440761
0.440976
0.440358
0.439102
0.564491
0.557933
0.545305
0.530629
0.514592
0.498119
0.481950
0.469479
0.461559
0.453523
0.444641
0.439774
0.437078
0.434856
0.432363
0.430474
0.429067
0.428151
0.427832
0.428459
0.430298
0.429950
0.427721
0.541783
0.535235
0.522692
0.508297
0.492744
0.476847
0.461273
0.449368
0.441968
0.434393
0.425896
0.421293
0.418748
0.416572
0.414029
0.412034
0.410543
0.409658
0.409483
0.410285
0.412277
0.412051
0.409900
0.510574
0.504170
0.492294
0.478160
0.462784
0.447529
0.432895
0.421240
0.412581
0.405584
0.399525
0.395789
0.393447
0.391506
0.389429
0.387667
0.386260
0.385338
0.384928
0.385125
0.385800
0.385548
0.384546
0.475918
0.469394
0.457424
0.443407
0.428414
0.413886
0.400119
0.388999
0.380418
0.374054
0.369170
0.366076
0.364007
0.362338
0.360639
0.359131
0.357839
0.356897
0.356290
0.356040
0.356026
0.355710
0.355193
0.436886
0.430141
0.417851
0.403957
0.389553
0.375856
0.362992
0.352596
0.344546
0.338865
0.334830
0.332267
0.330514
0.329118
0.327728
0.326437
0.325269
0.324343
0.323629
0.323142
0.322786
0.322421
0.322100
0.395088
0.388643
0.376892
0.363724
0.350191
0.337479
0.325650
0.316184
0.308916
0.303937
0.300527
0.298401
0.296945
0.295801
0.294653
0.293552
0.292509
0.291641
0.290904
0.290324
0.289841
0.289449
0.289184
0.352637
0.347043
0.336813
0.324946
0.312486
0.300824
0.290166
0.281739
0.275345
0.271031
0.268154
0.266394
0.265213
0.264290
0.263362
0.262449
0.261553
0.260761
0.260045
0.259438
0.258910
0.258500
0.258249
0.320059
0.315175
0.306174
0.295355
0.283722
0.272886
0.263142
0.255544
0.249826
0.246021
0.243520
0.242023
0.241037
0.240283
0.239527
0.238771
0.238001
0.237285
0.236600
0.235991
0.235447
0.235028
0.234779
0.301830
0.297306
0.288932
0.278657
0.267482
0.257099
0.247865
0.240720
0.235383
0.231857
0.229566
0.228210
0.227333
0.226674
0.226019
0.225356
0.224663
0.223994
0.223332
0.222726
0.222175
0.221752
0.221504
0.444451
0.438202
0.426559
0.412377
0.396991
0.382747
0.370122
0.360276
0.352675
0.347198
0.343090
0.340201
0.337970
0.336064
0.334131
0.332233
0.330287
0.328403
0.326585
0.325053
0.323907
0.322805
0.321876
0.455347
0.448628
0.436161
0.421359
0.405601
0.391136
0.378364
0.368419
0.360731
0.355128
0.350865
0.347866
0.345582
0.343628
0.341634
0.339699
0.337751
0.335902
0.334188
0.332913
0.332338
0.331274
0.329879
0.474873
0.467470
0.453765
0.438024
0.421657
0.406789
0.393692
0.383490
0.375568
0.369711
0.365181
0.362013
0.359654
0.357632
0.355545
0.353558
0.351627
0.349853
0.348377
0.347745
0.348764
0.347764
0.344985
0.496031
0.488502
0.474542
0.458492
0.441748
0.426451
0.412882
0.402217
0.393878
0.387657
0.382841
0.379525
0.377124
0.375057
0.372900
0.370897
0.369027
0.367295
0.365834
0.365277
0.366387
0.365432
0.362648
0.517443
0.510280
0.496802
0.481017
0.464109
0.448385
0.434230
0.422977
0.414146
0.407490
0.402326
0.398920
0.396625
0.394547
0.392258
0.390293
0.388688
0.386955
0.385100
0.383976
0.383663
0.382720
0.381285
0.539438
0.532332
0.518566
0.502693
0.485489
0.469293
0.454572
0.442803
0.433635
0.426552
0.420948
0.417506
0.415572
0.413510
0.410905
0.409074
0.408176
0.406462
0.403866
0.402333
0.401511
0.400566
0.399557
0.564075
0.556311
0.539651
0.522920
0.505123
0.488424
0.473210
0.461101
0.452248
0.444774
0.438192
0.434804
0.434174
0.432171
0.428474
0.427047
0.428687
0.427003
0.421824
0.419577
0.418516
0.417516
0.416463
0.579859
0.572159
0.555562
0.538765
0.520724
0.503627
0.487897
0.475235
0.465866
0.457998
0.451164
0.447658
0.447022
0.445104
0.441580
0.440398
0.442272
0.440663
0.435381
0.432973
0.431752
0.430689
0.429653
0.586402
0.579607
0.566251
0.550335
0.532474
0.515119
0.498841
0.485420
0.474678
0.466433
0.460102
0.456341
0.454401
0.452607
0.450559
0.449472
0.449266
0.447765
0.444852
0.442786
0.441363
0.440219
0.439350
0.591811
0.585446
0.573164
0.557691
0.539930
0.522421
0.505793
0.491871
0.480517
0.472026
0.465779
0.461939
0.459678
0.458061
0.456693
0.455952
0.455461
0.454047
0.451610
0.449446
0.447754
0.446480
0.445637
0.594318
0.588164
0.576397
0.561194
0.543567
0.526012
0.509185
0.494997
0.483334
0.474730
0.468542
0.464708
0.462374
0.460890
0.459885
0.459426
0.458972
0.457627
0.455303
0.453015
0.451183
0.449836
0.448980
0.593348
0.587283
0.575720
0.560745
0.543345
0.525848
0.508915
0.494623
0.482899
0.474288
0.468125
0.464322
0.462005
0.460498
0.459427
0.458888
0.458364
0.457071
0.454914
0.452781
0.451082
0.449822
0.449005
0.588199
0.582179
0.570782
0.556170
0.539300
0.521978
0.504869
0.490521
0.478915
0.470382
0.464225
0.460502
0.458285
0.456595
0.455012
0.453957
0.453069
0.451806
0.450059
0.448430
0.447192
0.446183
0.445440
0.578351
0.572376
0.561194
0.547231
0.531435
0.514421
0.496843
0.482393
0.471062
0.462707
0.456576
0.453091
0.451267
0.449352
0.446870
0.445010
0.443613
0.442354
0.441089
0.440142
0.439570
0.438872
0.438125
0.562399
0.556477
0.545498
0.532518
0.518643
0.502106
0.483560
0.468987
0.458387
0.450333
0.444019
0.440951
0.440054
0.437979
0.434168
0.431412
0.429508
0.428234
0.427398
0.427105
0.427365
0.426934
0.425945
0.539507
0.533642
0.522825
0.510176
0.496815
0.480883
0.462969
0.449008
0.438963
0.431370
0.425410
0.422567
0.421781
0.419708
0.415795
0.412878
0.410845
0.409592
0.408932
0.408865
0.409318
0.409022
0.408106
0.508691
0.502854
0.492104
0.479103
0.464844
0.449631
0.433989
0.421366
0.411723
0.404738
0.399666
0.396839
0.395329
0.393402
0.390608
0.388248
0.386442
0.385251
0.384552
0.384309
0.384340
0.384056
0.383543
0.473283
0.467410
0.456582
0.443478
0.429098
0.414710
0.400713
0.389319
0.380437
0.374122
0.369653
0.366971
0.365235
0.363513
0.361417
0.359526
0.357951
0.356818
0.356050
0.355616
0.355372
0.355049
0.354705
0.433004
0.427113
0.416281
0.403370
0.389422
0.375952
0.363267
0.352979
0.344957
0.339351
0.335483
0.333086
0.331431
0.329941
0.328288
0.326723
0.325341
0.324269
0.323455
0.322896
0.322477
0.322114
0.321842
0.391323
0.385693
0.375335
0.363050
0.349873
0.337390
0.325851
0.316608
0.309459
0.304548
0.301210
0.299143
0.297694
0.296436
0.295075
0.293754
0.292536
0.291544
0.290733
0.290117
0.289621
0.289230
0.288976
0.350546
0.345437
0.336025
0.324671
0.312416
0.300910
0.290468
0.282211
0.275907
0.271630
0.268769
0.267009
0.265788
0.264750
0.263644
0.262548
0.261505
0.260613
0.259837
0.259206
0.258672
0.258261
0.258010
0.319327
0.314663
0.306028
0.295443
0.283912
0.273162
0.263535
0.256026
0.250350
0.246547
0.244028
0.242496
0.241447
0.240584
0.239680
0.238775
0.237884
0.237084
0.236348
0.235716
0.235163
0.234739
0.234487
0.301721
0.297296
0.289085
0.278919
0.267799
0.257465
0.248291
0.241189
0.235865
0.232323
0.229995
0.228588
0.227638
0.226876
0.226092
0.225303
0.224504
0.223762
0.223053
0.222422
0.221859
0.221428
0.221175
0.445119
0.438562
0.426370
0.411851
0.396332
0.382058
0.369404
0.359492
0.351807
0.346297
0.342198
0.339299
0.337052
0.335200
0.333423
0.331722
0.329970
0.328245
0.326603
0.325338
0.324775
0.323716
0.322319
0.457392
0.450076
0.436537
0.421048
0.404997
0.390432
0.377582
0.367519
0.359702
0.354055
0.349821
0.346832
0.344543
0.342667
0.340873
0.339177
0.337461
0.335807
0.334378
0.333729
0.334728
0.333710
0.330918
0.478971
0.470553
0.454989
0.438046
0.421139
0.406071
0.392826
0.382437
0.374324
0.368411
0.363943
0.360816
0.358484
0.356574
0.354733
0.353045
0.351425
0.349926
0.349028
0.350060
0.355614
0.354678
0.347714
0.500232
0.491680
0.475799
0.458533
0.441230
0.425714
0.411968
0.401079
0.392508
0.386232
0.381523
0.378303
0.376014
0.374087
0.372150
0.370474
0.369002
0.367527
0.366506
0.367524
0.373051
0.372134
0.365218
0.520692
0.512795
0.497456
0.480828
0.463520
0.447629
0.433289
0.421777
0.412633
0.405940
0.401040
0.397898
0.396137
0.394227
0.391863
0.390265
0.389800
0.388187
0.385503
0.384605
0.385543
0.384550
0.381758
0.543948
0.536014
0.519197
0.502442
0.484873
0.468525
0.453576
0.441439
0.431765
0.424679
0.419663
0.416905
0.416550
0.414717
0.411245
0.409994
0.411694
0.409980
0.404696
0.402300
0.401296
0.400198
0.398875
0.583911
0.573781
0.542557
0.523388
0.504619
0.487675
0.472100
0.459405
0.449321
0.441915
0.437051
0.435555
0.441425
0.439793
0.431340
0.431132
0.450610
0.448774
0.425085
0.420043
0.417332
0.416025
0.415080
0.599532
0.589517
0.558423
0.539247
0.520267
0.502937
0.486851
0.473611
0.463020
0.455235
0.450140
0.448562
0.454457
0.452924
0.444645
0.444679
0.464492
0.462701
0.438731
0.433429
0.430432
0.429043
0.428178
0.589967
0.582581
0.566578
0.550070
0.531997
0.514543
0.498062
0.484307
0.473108
0.464901
0.459212
0.456225
0.455975
0.454447
0.451502
0.450990
0.453401
0.451794
0.445904
0.442599
0.440410
0.439043
0.438242
0.592527
0.586025
0.572935
0.557355
0.539560
0.522012
0.505252
0.491144
0.479574
0.471119
0.465213
0.461776
0.460220
0.458829
0.457342
0.456951
0.457612
0.456115
0.452284
0.449410
0.447191
0.445732
0.444901
0.593971
0.587839
0.576039
0.560925
0.543390
0.525829
0.508879
0.494551
0.482778
0.474216
0.468242
0.464700
0.462730
0.461458
0.460585
0.460407
0.460316
0.458889
0.455989
0.453138
0.450881
0.449361
0.448491
0.592884
0.586897
0.575468
0.560703
0.543529
0.526036
0.508876
0.494378
0.482519
0.473948
0.468008
0.464522
0.462574
0.461257
0.460254
0.459890
0.459579
0.458188
0.455565
0.452930
0.450841
0.449428
0.448608
0.587688
0.581816
0.570751
0.556613
0.540377
0.523057
0.505309
0.490494
0.478577
0.470062
0.464245
0.460996
0.459381
0.457836
0.455991
0.454854
0.453968
0.452567
0.450452
0.448400
0.446790
0.445662
0.444982
0.577735
0.572025
0.561503
0.548612
0.534521
0.517508
0.498200
0.482655
0.470637
0.462267
0.456748
0.454141
0.453616
0.451806
0.448288
0.445884
0.444230
0.442759
0.441159
0.439801
0.438783
0.437993
0.437434
0.561440
0.555967
0.546278
0.535508
0.525747
0.509248
0.486520
0.469646
0.457520
0.449410
0.444395
0.443034
0.445265
0.443273
0.436576
0.432493
0.429981
0.428390
0.427179
0.426386
0.425911
0.425400
0.424888
0.538425
0.533047
0.523574
0.513181
0.504002
0.488131
0.466022
0.449784
0.438228
0.430579
0.425902
0.424739
0.427070
0.425044
0.418181
0.413890
0.411209
0.409637
0.408635
0.408110
0.407862
0.407501
0.407066
0.507588
0.502143
0.492260
0.480470
0.468013
0.452879
0.435592
0.421964
0.411688
0.404688
0.400176
0.398141
0.397828
0.395895
0.391928
0.388878
0.386690
0.385278
0.384359
0.383852
0.383555
0.383230
0.382910
0.471679
0.466218
0.456164
0.443822
0.430231
0.415979
0.401517
0.389813
0.380710
0.374413
0.370199
0.367848
0.366538
0.364773
0.362191
0.359958
0.358160
0.356880
0.355965
0.355389
0.354994
0.354648
0.354377
0.430735
0.425346
0.415386
0.403139
0.389631
0.376347
0.363694
0.353421
0.345397
0.339830
0.336062
0.333785
0.332241
0.330687
0.328810
0.327056
0.325538
0.324362
0.323442
0.322797
0.322315
0.321938
0.321683
0.389153
0.383994
0.374444
0.362721
0.349853
0.337555
0.326171
0.317038
0.309943
0.305070
0.301773
0.299742
0.298303
0.296972
0.295460
0.294002
0.292680
0.291607
0.290713
0.290038
0.289506
0.289108
0.288855
0.349303
0.344486
0.335567
0.324558
0.312492
0.301117
0.290804
0.282637
0.276377
0.272113
0.269253
0.267486
0.266233
0.265114
0.263884
0.262674
0.261543
0.260582
0.259744
0.259074
0.258520
0.258102
0.257847
0.318854
0.314334
0.305944
0.295537
0.284113
0.273439
0.263886
0.256425
0.250766
0.246954
0.244409
0.242843
0.241743
0.240798
0.239786
0.238783
0.237814
0.236956
0.236173
0.235513
0.234945
0.234513
0.234254
0.301631
0.297279
0.289191
0.279121
0.268063
0.257773
0.248639
0.241559
0.236234
0.232669
0.230302
0.228847
0.227836
0.226994
0.226114
0.225237
0.224368
0.223573
0.222825
0.222171
0.221593
0.221152
0.220892
0.444002
0.437437
0.425235
0.410723
0.395235
0.381012
0.368418
0.358554
0.350899
0.345382
0.341237
0.338269
0.335961
0.334107
0.332400
0.330808
0.329178
0.327567
0.326027
0.324845
0.324351
0.323344
0.321978
0.456313
0.448983
0.435427
0.419937
0.403911
0.389393
0.376596
0.366575
0.358783
0.353123
0.348830
0.345759
0.343400
0.341527
0.339819
0.338249
0.336665
0.335127
0.333795
0.333220
0.334279
0.333309
0.330548
0.477945
0.469509
0.453920
0.436969
0.420080
0.405052
0.391849
0.381492
0.373396
0.367459
0.362913
0.359687
0.357272
0.355373
0.353642
0.352102
0.350624
0.349242
0.348429
0.349516
0.355110
0.354214
0.347278
0.499252
0.490687
0.474780
0.457504
0.440213
0.424735
0.411014
0.400129
0.391542
0.385237
0.380453
0.377136
0.374763
0.372863
0.371051
0.369532
0.368199
0.366837
0.365878
0.366916
0.372445
0.371558
0.364670
0.519798
0.511881
0.496511
0.479876
0.462583
0.446712
0.432366
0.420808
0.411591
0.404851
0.399914
0.396711
0.394895
0.393018
0.390785
0.389347
0.389018
0.387489
0.384826
0.383896
0.384786
0.383792
0.381030
0.543195
0.535229
0.518363
0.501592
0.484032
0.467683
0.452682
0.440426
0.430586
0.423436
0.418451
0.415681
0.415303
0.413521
0.410190
0.409103
0.410932
0.409273
0.403956
0.401453
0.400326
0.399197
0.397915
0.583329
0.573154
0.541855
0.522654
0.503881
0.486914
0.471235
0.458329
0.447932
0.440453
0.435741
0.434301
0.440186
0.438627
0.430329
0.430292
0.449886
0.448079
0.424306
0.419082
0.416159
0.414795
0.413917
0.598998
0.588951
0.557799
0.538608
0.519630
0.502280
0.486078
0.472610
0.461690
0.453834
0.448901
0.447394
0.453316
0.451871
0.443750
0.443954
0.463874
0.462100
0.438022
0.432513
0.429282
0.427826
0.427018
0.589370
0.581981
0.565982
0.549512
0.531484
0.514027
0.497454
0.483534
0.472132
0.463858
0.458226
0.455274
0.455051
0.453605
0.450809
0.450463
0.452996
0.451398
0.445391
0.441909
0.439553
0.438112
0.437311
0.591884
0.585409
0.572375
0.556887
0.539179
0.521649
0.504816
0.490584
0.478885
0.470373
0.464475
0.461053
0.459530
0.458219
0.456875
0.456658
0.457463
0.455976
0.452020
0.449000
0.446683
0.445150
0.444260
0.593354
0.587263
0.575547
0.560552
0.543131
0.525603
0.508592
0.494167
0.482304
0.473695
0.467707
0.464169
0.462231
0.461041
0.460311
0.460323
0.460422
0.459008
0.455949
0.452975
0.450693
0.449099
0.448096
0.592360
0.586412
0.575058
0.560399
0.543327
0.525877
0.508679
0.494119
0.482201
0.473597
0.467629
0.464130
0.462200
0.460956
0.460079
0.459888
0.459751
0.458368
0.455579
0.452813
0.450690
0.449205
0.448252
0.587323
0.581461
0.570430
0.556350
0.540186
0.522907
0.505163
0.490345
0.478421
0.469879
0.464012
0.460724
0.459115
0.457610
0.455841
0.454826
0.454050
0.452632
0.450362
0.448142
0.446414
0.445205
0.444464
0.577523
0.571798
0.561268
0.548386
0.534330
0.517363
0.498108
0.482628
0.470658
0.462270
0.456672
0.453999
0.453479
0.451675
0.448165
0.445830
0.444240
0.442726
0.440954
0.439373
0.438147
0.437266
0.436710
0.561275
0.555783
0.546089
0.535308
0.525569
0.509129
0.486494
0.469741
0.457695
0.449578
0.444481
0.443049
0.445330
0.443319
0.436530
0.432459
0.429976
0.428321
0.426905
0.425825
0.425038
0.424427
0.423994
0.538163
0.532793
0.523350
0.512972
0.503831
0.488042
0.466049
0.449949
0.438481
0.430837
0.426077
0.424835
0.427199
0.425149
0.418184
0.413895
0.411231
0.409597
0.408392
0.407578
0.407010
0.406558
0.406209
0.507057
0.501672
0.491897
0.480207
0.467846
0.452816
0.435650
0.422146
0.411960
0.404961
0.400368
0.398249
0.397911
0.395952
0.391957
0.388946
0.386796
0.385332
0.384239
0.383503
0.382984
0.382576
0.382283
0.470698
0.465388
0.455588
0.443473
0.430056
0.415940
0.401599
0.389997
0.380960
0.374667
0.370403
0.367992
0.366647
0.364866
0.362297
0.360131
0.358394
0.357073
0.355999
0.355231
0.354673
0.354255
0.353979
0.429341
0.424192
0.414635
0.402728
0.389457
0.376335
0.363799
0.353610
0.345632
0.340073
0.336278
0.333963
0.332390
0.330830
0.328986
0.327317
0.325879
0.324673
0.323597
0.322774
0.322157
0.321718
0.321446
0.387771
0.382867
0.373731
0.362354
0.349715
0.337576
0.326296
0.317224
0.310153
0.305292
0.301977
0.299916
0.298444
0.297113
0.295629
0.294244
0.292989
0.291899
0.290867
0.290040
0.289392
0.288951
0.288682
0.348369
0.343727
0.335095
0.324333
0.312440
0.301177
0.290937
0.282810
0.276564
0.272296
0.269412
0.267614
0.266328
0.265191
0.263964
0.262792
0.261702
0.260720
0.259785
0.259011
0.258384
0.257931
0.257661
0.318351
0.313931
0.305706
0.295445
0.284128
0.273523
0.264013
0.256573
0.250915
0.247086
0.244509
0.242905
0.241766
0.240789
0.239759
0.238761
0.237802
0.236923
0.236080
0.235360
0.234748
0.234291
0.234021
0.301368
0.297076
0.289085
0.279105
0.268113
0.257866
0.248757
0.241686
0.236354
0.232764
0.230359
0.228861
0.227807
0.226927
0.226018
0.225128
0.224254
0.223439
0.222650
0.221957
0.221350
0.220889
0.220618
0.441089
0.434810
0.423138
0.408974
0.393676
0.379576
0.367119
0.357411
0.349893
0.344390
0.340131
0.337025
0.334604
0.332695
0.330986
0.329425
0.327852
0.326308
0.324794
0.323509
0.322569
0.321622
0.320787
0.452100
0.445336
0.432815
0.418008
0.402323
0.387986
0.375362
0.365542
0.357939
0.352286
0.347816
0.344551
0.342042
0.340098
0.338384
0.336841
0.335300
0.333798
0.332375
0.331322
0.330926
0.330002
0.328699
0.471800
0.464334
0.450546
0.434777
0.418463
0.403702
0.390723
0.380626
0.372790
0.366846
0.362022
0.358515
0.355883
0.353891
0.352163
0.350643
0.349159
0.347733
0.346511
0.346042
0.347179
0.346291
0.343600
0.493136
0.485537
0.471480
0.455394
0.438694
0.423478
0.409971
0.399328
0.390980
0.384638
0.379549
0.375911
0.373251
0.371243
0.369485
0.367983
0.366566
0.365151
0.363869
0.363370
0.364493
0.363602
0.360907
0.514842
0.507591
0.493982
0.478150
0.461271
0.445584
0.431376
0.419954
0.410840
0.404027
0.398797
0.395212
0.392755
0.390777
0.388900
0.387434
0.386256
0.384766
0.382954
0.381711
0.381221
0.380266
0.378943
0.537350
0.530103
0.516115
0.500140
0.482927
0.466695
0.451758
0.439530
0.429662
0.422382
0.417046
0.413645
0.411672
0.409769
0.407608
0.406285
0.405786
0.404224
0.401493
0.399586
0.398308
0.397258
0.396430
0.562653
0.554678
0.537648
0.520737
0.502875
0.486053
0.470398
0.457433
0.446884
0.439178
0.433786
0.430767
0.430277
0.428509
0.425304
0.424408
0.426426
0.424805
0.419299
0.416401
0.414507
0.413314
0.412608
0.578592
0.570712
0.553793
0.536871
0.518801
0.501575
0.485361
0.471793
0.460686
0.452581
0.446969
0.443882
0.443439
0.441788
0.438764
0.438115
0.440360
0.438768
0.433077
0.429947
0.427851
0.426554
0.425821
0.584777
0.577930
0.564514
0.548672
0.530929
0.513528
0.496900
0.482864
0.471304
0.462843
0.456872
0.453304
0.451490
0.449951
0.448376
0.447819
0.448025
0.446540
0.443220
0.440570
0.438591
0.437212
0.436362
0.589945
0.583640
0.571506
0.556301
0.538809
0.521332
0.504425
0.490066
0.478219
0.469543
0.463395
0.459632
0.457487
0.456127
0.455226
0.455058
0.455096
0.453714
0.450827
0.448220
0.446286
0.444782
0.443684
0.592482
0.586442
0.574932
0.560110
0.542854
0.525383
0.508314
0.493785
0.481809
0.473046
0.466827
0.463017
0.460797
0.459573
0.459057
0.459269
0.459617
0.458320
0.455355
0.452731
0.451041
0.449459
0.447971
0.591796
0.585828
0.574495
0.559864
0.542814
0.525423
0.508324
0.493808
0.481894
0.473154
0.466902
0.463072
0.460846
0.459560
0.458913
0.458999
0.459244
0.457973
0.455147
0.452654
0.451077
0.449574
0.448123
0.587096
0.581101
0.569811
0.555386
0.538746
0.521536
0.504411
0.490039
0.478402
0.469779
0.463473
0.459649
0.457503
0.455942
0.454578
0.453932
0.453469
0.452151
0.449854
0.447702
0.446141
0.444870
0.443881
0.577686
0.571658
0.560470
0.546529
0.530841
0.513956
0.496530
0.482289
0.471107
0.462700
0.456349
0.452703
0.451021
0.449133
0.446570
0.444898
0.443724
0.442321
0.440458
0.438755
0.437439
0.436447
0.435771
0.561720
0.555744
0.544872
0.531868
0.518061
0.501694
0.483437
0.469253
0.458826
0.450764
0.444341
0.441181
0.440766
0.438638
0.434234
0.431407
0.429585
0.428079
0.426493
0.425160
0.424125
0.423364
0.422875
0.538510
0.532665
0.522066
0.509481
0.496249
0.480546
0.462993
0.449485
0.439660
0.432079
0.426002
0.423045
0.422708
0.420549
0.416012
0.412999
0.411024
0.409531
0.408120
0.407004
0.406147
0.405528
0.405135
0.506873
0.501236
0.490883
0.478207
0.464251
0.449352
0.434091
0.421878
0.412529
0.405555
0.400257
0.397217
0.395760
0.393759
0.390780
0.388518
0.386844
0.385472
0.384169
0.383126
0.382330
0.381768
0.381425
0.469877
0.464527
0.454610
0.442266
0.428447
0.414480
0.400863
0.389799
0.381136
0.374841
0.370230
0.367385
0.365597
0.363841
0.361775
0.360114
0.358762
0.357497
0.356179
0.355089
0.354262
0.353698
0.353370
0.428058
0.423015
0.413645
0.401912
0.388759
0.375792
0.363481
0.353461
0.345602
0.340023
0.336077
0.333582
0.331872
0.330382
0.328857
0.327605
0.326528
0.325355
0.323995
0.322831
0.321951
0.321371
0.321046
0.386420
0.381665
0.372812
0.361732
0.349349
0.337345
0.326129
0.317090
0.310050
0.305156
0.301766
0.299630
0.298128
0.296866
0.295623
0.294586
0.293658
0.292584
0.291284
0.290150
0.289282
0.288713
0.288396
0.347264
0.342753
0.334358
0.323844
0.312159
0.301001
0.290785
0.282660
0.276410
0.272117
0.269190
0.267350
0.266052
0.264967
0.263896
0.262958
0.262089
0.261125
0.260008
0.259025
0.258245
0.257709
0.257407
0.317564
0.313234
0.305166
0.295064
0.283878
0.273339
0.263846
0.256404
0.250737
0.246885
0.244272
0.242635
0.241481
0.240530
0.239586
0.238720
0.237888
0.237023
0.236082
0.235246
0.234545
0.234039
0.233748
0.300797
0.296565
0.288677
0.278796
0.267886
0.257679
0.248582
0.241509
0.236165
0.232552
0.230112
0.228582
0.227508
0.226638
0.225777
0.224963
0.224161
0.223358
0.222517
0.221758
0.221098
0.220606
0.220320
0.438396
0.432317
0.421004
0.407066
0.391882
0.377879
0.365573
0.356086
0.348794
0.343321
0.338893
0.335609
0.333064
0.331087
0.329343
0.327776
0.326231
0.324754
0.323317
0.322062
0.321023
0.320154
0.319546
0.448437
0.442088
0.430308
0.415983
0.400531
0.386350
0.373941
0.364446
0.357191
0.351565
0.346795
0.343242
0.340548
0.338504
0.336736
0.335170
0.333641
0.332187
0.330791
0.329620
0.328753
0.327900
0.327161
0.466726
0.459985
0.447500
0.432590
0.416690
0.402172
0.389497
0.379870
0.372557
0.366629
0.361306
0.357346
0.354434
0.352297
0.350496
0.348935
0.347436
0.346018
0.344698
0.343708
0.343296
0.342462
0.341329
0.488259
0.481359
0.468569
0.453327
0.437044
0.422076
0.408869
0.398681
0.390833
0.384480
0.378864
0.374732
0.371743
0.369573
0.367757
0.366212
0.364747
0.363337
0.361986
0.360971
0.360541
0.359700
0.358563
0.511805
0.504882
0.491937
0.476513
0.459858
0.444329
0.430320
0.419179
0.410343
0.403476
0.397842
0.393814
0.390957
0.388830
0.386994
0.385487
0.384131
0.382688
0.381110
0.379819
0.378867
0.377977
0.377225
0.535895
0.528654
0.514924
0.498967
0.481787
0.465617
0.450778
0.438674
0.428897
0.421505
0.415806
0.411901
0.409264
0.407212
0.405334
0.403914
0.402794
0.401318
0.399399
0.397823
0.396560
0.395593
0.394963
0.560753
0.552775
0.536828
0.519883
0.501991
0.485169
0.469538
0.456596
0.446020
0.438136
0.432302
0.428509
0.426385
0.424441
0.422333
0.421132
0.421050
0.419552
0.416496
0.414511
0.412943
0.411864
0.411229
0.576956
0.569047
0.553186
0.536219
0.518123
0.500880
0.484640
0.471028
0.459833
0.451522
0.445472
0.441617
0.439539
0.437724
0.435829
0.434897
0.435058
0.433595
0.430364
0.428184
0.426484
0.425288
0.424550
0.584424
0.577448
0.564080
0.548161
0.530441
0.513040
0.496337
0.482194
0.470504
0.461847
0.455552
0.451516
0.449054
0.447413
0.446215
0.445661
0.445360
0.443991
0.441491
0.439342
0.437740
0.436415
0.435392
0.589442
0.583089
0.570991
0.555872
0.538529
0.521081
0.504042
0.489511
0.477498
0.468623
0.462196
0.458092
0.455595
0.454177
0.453503
0.453548
0.453783
0.452538
0.449843
0.447684
0.446463
0.444991
0.443340
0.591906
0.585859
0.574407
0.559753
0.542710
0.525285
0.508065
0.493348
0.481213
0.472247
0.465735
0.461599
0.459121
0.457874
0.457615
0.458318
0.459620
0.458511
0.455163
0.453136
0.452900
0.451337
0.448554
0.591359
0.585336
0.573961
0.559381
0.542437
0.525101
0.507987
0.493451
0.481524
0.472608
0.465980
0.461747
0.459241
0.457933
0.457564
0.458210
0.459491
0.458410
0.455123
0.453156
0.452980
0.451459
0.448696
0.587064
0.580865
0.569239
0.554485
0.537571
0.520432
0.503717
0.489792
0.478554
0.469821
0.462901
0.458473
0.455969
0.454351
0.453207
0.452996
0.453084
0.451912
0.449458
0.447492
0.446457
0.445108
0.443513
0.578272
0.571819
0.559851
0.544961
0.528285
0.511501
0.495304
0.482333
0.472337
0.463907
0.456403
0.451800
0.449691
0.447693
0.445242
0.443988
0.443257
0.441980
0.439965
0.438159
0.436859
0.435726
0.434788
0.562837
0.556230
0.544122
0.529417
0.513458
0.497237
0.481558
0.469801
0.461962
0.453973
0.445314
0.440767
0.439981
0.437684
0.433125
0.430666
0.429335
0.427949
0.426103
0.424487
0.423232
0.422287
0.421657
0.539516
0.533050
0.521229
0.506959
0.491583
0.476039
0.461087
0.450023
0.442807
0.435314
0.427019
0.422694
0.422011
0.419704
0.415042
0.412441
0.410985
0.409608
0.407899
0.406427
0.405272
0.404454
0.403957
0.507085
0.501061
0.489984
0.476410
0.461505
0.446751
0.432775
0.421887
0.413781
0.406840
0.400457
0.396532
0.394720
0.392684
0.389914
0.388186
0.387002
0.385738
0.384163
0.382742
0.381629
0.380873
0.380444
0.469197
0.463717
0.453569
0.440981
0.426951
0.413122
0.400009
0.389493
0.381328
0.375028
0.369929
0.366626
0.364626
0.362943
0.361237
0.360153
0.359303
0.358125
0.356480
0.354962
0.353799
0.353044
0.352638
0.426788
0.421796
0.412533
0.400968
0.388001
0.375171
0.362954
0.353046
0.345309
0.339698
0.335558
0.332874
0.331102
0.329759
0.328640
0.327989
0.327448
0.326345
0.324586
0.322935
0.321701
0.320931
0.320533
0.384990
0.380358
0.371741
0.360971
0.348891
0.337006
0.325738
0.316647
0.309595
0.304659
0.301189
0.298988
0.297501
0.296398
0.295522
0.295030
0.294604
0.293588
0.291903
0.290318
0.289134
0.288401
0.288022
0.345999
0.341604
0.333420
0.323165
0.311715
0.300643
0.290375
0.282187
0.275903
0.271577
0.268611
0.266749
0.265479
0.264517
0.263709
0.263157
0.262647
0.261735
0.260360
0.259072
0.258079
0.257434
0.257091
0.316577
0.312327
0.304400
0.294458
0.283407
0.272918
0.263397
0.255919
0.250224
0.246346
0.243707
0.242057
0.240922
0.240050
0.239267
0.238632
0.238015
0.237197
0.236128
0.235133
0.234317
0.233751
0.233436
0.300006
0.295828
0.288032
0.278248
0.267412
0.257232
0.248120
0.241025
0.235659
0.232021
0.229558
0.228014
0.226952
0.226133
0.225377
0.224709
0.224044
0.223282
0.222384
0.221545
0.220824
0.220297
0.219996
0.436016
0.430017
0.418850
0.404984
0.389828
0.375863
0.363671
0.354392
0.347352
0.341931
0.337355
0.333949
0.331346
0.329341
0.327570
0.325990
0.324471
0.323074
0.321756
0.320616
0.319636
0.318861
0.318373
0.445633
0.439460
0.427999
0.413863
0.398502
0.384407
0.372186
0.363031
0.356193
0.350621
0.345538
0.341734
0.338915
0.336807
0.334983
0.333380
0.331857
0.330470
0.329177
0.328078
0.327159
0.326399
0.325885
0.463308
0.456885
0.444974
0.430430
0.414720
0.400359
0.387980
0.378885
0.372236
0.366359
0.360466
0.356054
0.352906
0.350652
0.348758
0.347128
0.345602
0.344229
0.342967
0.341927
0.341126
0.340382
0.339784
0.485087
0.478473
0.466191
0.451289
0.435200
0.420404
0.407501
0.397842
0.390639
0.384319
0.378107
0.373482
0.370211
0.367902
0.365987
0.364359
0.362845
0.361473
0.360189
0.359123
0.358298
0.357546
0.356945
0.510067
0.503157
0.490210
0.474824
0.458239
0.442821
0.429023
0.418225
0.409773
0.402895
0.396836
0.392412
0.389254
0.386988
0.385102
0.383521
0.382054
0.380660
0.379275
0.378076
0.377072
0.376269
0.375738
0.536431
0.528771
0.514148
0.497748
0.480448
0.464313
0.449602
0.437698
0.428117
0.420662
0.414613
0.410318
0.407282
0.405085
0.403247
0.401752
0.400385
0.398969
0.397427
0.396057
0.394889
0.394007
0.393473
0.564311
0.555321
0.537268
0.519208
0.500969
0.484101
0.468537
0.455717
0.445243
0.437244
0.431009
0.426714
0.423812
0.421703
0.419920
0.418594
0.417479
0.416055
0.414229
0.412637
0.411300
0.410308
0.409704
0.580701
0.571773
0.553817
0.535744
0.517314
0.500011
0.483784
0.470221
0.459056
0.450600
0.444154
0.439799
0.436942
0.434975
0.433435
0.432416
0.431590
0.430202
0.428174
0.426401
0.424994
0.423869
0.423071
0.585765
0.578308
0.563966
0.547599
0.529795
0.512375
0.495606
0.481405
0.469651
0.460833
0.454229
0.449835
0.446984
0.445244
0.444206
0.443747
0.443490
0.442202
0.439895
0.438047
0.436915
0.435622
0.434250
0.589371
0.582852
0.570485
0.555332
0.538107
0.520664
0.503458
0.488747
0.476584
0.467528
0.460835
0.456452
0.453704
0.452248
0.451783
0.452215
0.453263
0.452143
0.449043
0.447311
0.447287
0.445826
0.443079
0.591419
0.585317
0.573825
0.559302
0.542490
0.525074
0.507600
0.492637
0.480323
0.471163
0.464378
0.459983
0.457336
0.456127
0.456283
0.458011
0.462176
0.461282
0.455822
0.454443
0.457053
0.455479
0.449913
0.590930
0.584823
0.573362
0.558829
0.542035
0.524709
0.507432
0.492783
0.480832
0.471748
0.464756
0.460223
0.457590
0.456338
0.456366
0.458073
0.462272
0.461413
0.455963
0.454590
0.457210
0.455647
0.450084
0.587002
0.580584
0.568604
0.553581
0.536518
0.519397
0.502880
0.489300
0.478628
0.469803
0.462147
0.457299
0.454837
0.453221
0.452032
0.452271
0.453396
0.452359
0.449262
0.447535
0.447544
0.446105
0.443353
0.578815
0.571943
0.559241
0.543629
0.526385
0.509657
0.494231
0.482444
0.474330
0.465914
0.456681
0.451475
0.450014
0.447952
0.444584
0.443300
0.443052
0.441852
0.439473
0.437596
0.436505
0.435232
0.433833
0.563969
0.556762
0.543530
0.527648
0.510598
0.494515
0.480503
0.471369
0.468865
0.461037
0.447687
0.442251
0.444068
0.441621
0.433778
0.430515
0.429619
0.428247
0.425745
0.423847
0.422478
0.421360
0.420487
0.540532
0.533474
0.520538
0.505099
0.488634
0.473243
0.459985
0.451570
0.449742
0.442429
0.429428
0.424235
0.426206
0.423773
0.415820
0.412436
0.411414
0.410056
0.407686
0.405870
0.404504
0.403507
0.402835
0.507233
0.500821
0.489051
0.474782
0.459328
0.444671
0.431542
0.421915
0.415770
0.408905
0.400848
0.396384
0.395305
0.393273
0.389635
0.387925
0.387105
0.385913
0.384030
0.382288
0.380924
0.379997
0.379459
0.468448
0.462811
0.452394
0.439590
0.425440
0.411695
0.398902
0.388861
0.381391
0.375106
0.369386
0.365794
0.363979
0.362405
0.360708
0.360013
0.359612
0.358520
0.356572
0.354689
0.353244
0.352324
0.351834
0.425453
0.420474
0.411258
0.399820
0.387036
0.374290
0.362060
0.352200
0.344600
0.338968
0.334640
0.331855
0.330158
0.328992
0.328191
0.328072
0.328051
0.327035
0.324920
0.322845
0.321301
0.320370
0.319904
0.383494
0.378947
0.370502
0.359983
0.348175
0.336364
0.324969
0.315774
0.308694
0.303726
0.300194
0.297977
0.296567
0.295651
0.295123
0.295147
0.295222
0.294292
0.292263
0.290281
0.288816
0.287949
0.287517
0.344647
0.340336
0.332308
0.322254
0.311000
0.299972
0.289601
0.281316
0.274978
0.270621
0.267632
0.265777
0.264573
0.263758
0.263219
0.263050
0.262911
0.262079
0.260485
0.258937
0.257763
0.257031
0.256655
0.315468
0.311274
0.303447
0.293618
0.282667
0.272191
0.262608
0.255066
0.249327
0.245421
0.242766
0.241122
0.240036
0.239265
0.238664
0.238272
0.237896
0.237151
0.235989
0.234869
0.233964
0.233354
0.233022
0.299074
0.294932
0.287195
0.277469
0.266674
0.256488
0.247333
0.240193
0.234789
0.231124
0.228642
0.227101
0.226075
0.225332
0.224706
0.224204
0.223703
0.223012
0.222090
0.221202
0.220442
0.219894
0.219585
0.433585
0.427652
0.416588
0.402779
0.387625
0.373631
0.361417
0.352144
0.345150
0.339814
0.335362
0.332111
0.329657
0.327727
0.325955
0.324358
0.322864
0.321561
0.320404
0.319453
0.318637
0.317972
0.317541
0.442969
0.436913
0.425639
0.411626
0.396307
0.382209
0.369983
0.360850
0.354071
0.348590
0.343639
0.340000
0.337335
0.335289
0.333430
0.331773
0.330249
0.328948
0.327820
0.326920
0.326157
0.325515
0.325077
0.460312
0.454079
0.442484
0.428162
0.412558
0.398238
0.385886
0.376838
0.370267
0.364488
0.358718
0.354467
0.351465
0.349249
0.347273
0.345540
0.343976
0.342675
0.341575
0.340722
0.340022
0.339404
0.338946
0.482040
0.475642
0.463712
0.449073
0.433128
0.418415
0.405578
0.396003
0.388897
0.382667
0.376528
0.372003
0.368822
0.366520
0.364496
0.362740
0.361159
0.359850
0.358722
0.357834
0.357096
0.356470
0.356011
0.507280
0.500546
0.487900
0.472760
0.456342
0.441038
0.427354
0.416702
0.408400
0.401574
0.395468
0.391013
0.387846
0.385531
0.383524
0.381815
0.380269
0.378920
0.377687
0.376665
0.375794
0.375097
0.374639
0.533861
0.526355
0.512016
0.495861
0.478756
0.462777
0.448245
0.436581
0.427238
0.419791
0.413523
0.409018
0.405844
0.403534
0.401558
0.399924
0.398439
0.397050
0.395670
0.394463
0.393422
0.392625
0.392136
0.561783
0.552961
0.535277
0.517493
0.499485
0.482810
0.467480
0.454988
0.444850
0.436822
0.430188
0.425514
0.422350
0.420071
0.418125
0.416619
0.415278
0.413864
0.412272
0.410845
0.409622
0.408698
0.408125
0.578428
0.569652
0.552035
0.534222
0.516015
0.498896
0.482871
0.469598
0.458728
0.450215
0.443337
0.438567
0.435411
0.433267
0.431570
0.430374
0.429310
0.427921
0.426103
0.424465
0.423138
0.422063
0.421287
0.584063
0.576680
0.562507
0.546326
0.528713
0.511403
0.494695
0.480611
0.468980
0.460070
0.453141
0.448422
0.445337
0.443450
0.442294
0.441719
0.441337
0.440032
0.437811
0.436033
0.434945
0.433673
0.432308
0.588189
0.581674
0.569361
0.554331
0.537281
0.519862
0.502533
0.487743
0.475536
0.466358
0.459437
0.454830
0.451912
0.450356
0.449826
0.450195
0.451181
0.450041
0.446965
0.445262
0.445254
0.443793
0.441041
0.590689
0.584525
0.572988
0.558541
0.541945
0.524480
0.506667
0.491463
0.478987
0.469689
0.462740
0.458191
0.455428
0.454171
0.454320
0.456044
0.460211
0.459305
0.453822
0.452439
0.455044
0.453452
0.447863
0.590429
0.584206
0.572598
0.558031
0.541360
0.523940
0.506309
0.491406
0.479278
0.470079
0.462972
0.458332
0.455622
0.454380
0.454467
0.456234
0.460478
0.459627
0.454142
0.452742
0.455335
0.453738
0.448133
0.586597
0.579993
0.567724
0.552474
0.535291
0.518045
0.501361
0.487657
0.476897
0.468005
0.460277
0.455359
0.452858
0.451304
0.450261
0.450642
0.451869
0.450862
0.447738
0.445980
0.445967
0.444467
0.441635
0.578531
0.571393
0.558236
0.542186
0.524606
0.507732
0.492307
0.480553
0.472456
0.464030
0.454755
0.449489
0.447998
0.446055
0.442946
0.441916
0.441856
0.440723
0.438325
0.436430
0.435358
0.434005
0.432462
0.563855
0.556308
0.542434
0.525926
0.508337
0.492097
0.478258
0.469296
0.466903
0.459111
0.445730
0.440224
0.441982
0.439698
0.432235
0.429338
0.428730
0.427470
0.424961
0.423090
0.421876
0.420675
0.419519
0.540257
0.532879
0.519320
0.503261
0.486254
0.470728
0.457679
0.449469
0.447773
0.440521
0.427508
0.422262
0.424188
0.421940
0.414383
0.411384
0.410665
0.409443
0.407078
0.405294
0.404081
0.403013
0.402067
0.506466
0.499834
0.487662
0.472972
0.457170
0.442418
0.429412
0.419930
0.413889
0.407077
0.399035
0.394572
0.393527
0.391664
0.388327
0.386926
0.386353
0.385283
0.383416
0.381673
0.380340
0.379352
0.378683
0.467241
0.461493
0.450870
0.437846
0.423516
0.409720
0.396991
0.387035
0.379630
0.373387
0.367697
0.364148
0.362416
0.360989
0.359497
0.359023
0.358812
0.357829
0.355912
0.354027
0.352580
0.351619
0.351067
0.423987
0.418978
0.409698
0.398180
0.385324
0.372559
0.360358
0.350538
0.342969
0.337365
0.333072
0.330353
0.328769
0.327727
0.327054
0.327084
0.327206
0.326294
0.324228
0.322166
0.320617
0.319671
0.319183
0.382002
0.377474
0.369033
0.358498
0.346657
0.334842
0.323454
0.314267
0.307184
0.302235
0.298731
0.296572
0.295261
0.294456
0.294023
0.294161
0.294351
0.293530
0.291568
0.289615
0.288154
0.287296
0.286863
0.343330
0.339037
0.331026
0.320970
0.309695
0.298648
0.288261
0.279961
0.273606
0.269242
0.266259
0.264440
0.263309
0.262582
0.262137
0.262079
0.262056
0.261327
0.259808
0.258305
0.257153
0.256435
0.256063
0.314365
0.310181
0.302360
0.292520
0.281538
0.271026
0.261408
0.253834
0.248064
0.244133
0.241468
0.239841
0.238806
0.238111
0.237605
0.237323
0.237061
0.236417
0.235332
0.234265
0.233392
0.232799
0.232473
0.298113
0.293974
0.286232
0.276484
0.265649
0.255416
0.246215
0.239031
0.233586
0.229888
0.227389
0.225856
0.224869
0.224196
0.223664
0.223272
0.222883
0.222289
0.221446
0.220612
0.219887
0.219358
0.219056
0.430833
0.425010
0.414112
0.400415
0.385281
0.371216
0.358856
0.349402
0.342261
0.337049
0.333016
0.330220
0.328145
0.326388
0.324611
0.322964
0.321475
0.320274
0.319326
0.318640
0.318075
0.317540
0.317139
0.439973
0.434069
0.423037
0.409201
0.393944
0.379785
0.367381
0.357966
0.350901
0.345561
0.341211
0.338187
0.335991
0.334126
0.332211
0.330445
0.328888
0.327682
0.326784
0.326189
0.325714
0.325217
0.324807
0.456945
0.450933
0.439705
0.425665
0.410197
0.395839
0.383271
0.373808
0.366753
0.361129
0.356207
0.352768
0.350339
0.348303
0.346199
0.344281
0.342634
0.341410
0.340555
0.340045
0.339658
0.339197
0.338775
0.478335
0.472226
0.460807
0.446563
0.430843
0.416154
0.403174
0.393277
0.385780
0.379692
0.374300
0.370492
0.367823
0.365642
0.363439
0.361462
0.359772
0.358512
0.357613
0.357051
0.356619
0.356139
0.355714
0.502861
0.496573
0.484790
0.470248
0.454193
0.439049
0.425439
0.414810
0.406523
0.399815
0.393975
0.389820
0.386917
0.384612
0.382365
0.380419
0.378738
0.377414
0.376361
0.375598
0.374971
0.374397
0.373966
0.527642
0.520956
0.508364
0.493263
0.476759
0.461113
0.446904
0.435666
0.426795
0.419432
0.412899
0.408238
0.405107
0.402669
0.400320
0.398395
0.396732
0.395329
0.394075
0.393043
0.392167
0.391459
0.390998
0.551896
0.544592
0.530581
0.514674
0.497622
0.481455
0.466663
0.454949
0.445731
0.437757
0.430364
0.425196
0.422047
0.419513
0.416894
0.414964
0.413338
0.411861
0.410373
0.409055
0.407919
0.407052
0.406520
0.568959
0.561648
0.547615
0.531629
0.514369
0.497734
0.482213
0.469704
0.459748
0.451247
0.443533
0.438190
0.434988
0.432549
0.430159
0.428515
0.427114
0.425626
0.423894
0.422292
0.420940
0.419895
0.419222
0.579112
0.572398
0.559742
0.544476
0.527458
0.510417
0.493886
0.480188
0.469021
0.460071
0.452599
0.447445
0.444177
0.442048
0.440461
0.439492
0.438653
0.437230
0.435154
0.433279
0.431844
0.430588
0.429587
0.586020
0.579673
0.567818
0.553157
0.536556
0.519183
0.501587
0.486765
0.474636
0.465369
0.458154
0.453298
0.450226
0.448485
0.447609
0.447464
0.447484
0.446182
0.443600
0.441542
0.440385
0.438920
0.437255
0.590101
0.583841
0.572282
0.558025
0.542191
0.524595
0.505750
0.490084
0.477361
0.467934
0.460874
0.456231
0.453373
0.451969
0.451714
0.452455
0.453922
0.452780
0.449227
0.447168
0.446909
0.445293
0.442447
0.590337
0.583909
0.572081
0.557544
0.541511
0.523852
0.505067
0.489537
0.476978
0.467656
0.460638
0.456056
0.453305
0.452004
0.451852
0.452738
0.454348
0.453285
0.449744
0.447687
0.447448
0.445814
0.442915
0.586382
0.579556
0.566908
0.551445
0.534258
0.516709
0.499310
0.484939
0.473398
0.464437
0.457270
0.452594
0.449930
0.448496
0.447854
0.448131
0.448635
0.447566
0.444992
0.442964
0.441961
0.440434
0.438521
0.578064
0.570707
0.557090
0.540710
0.522865
0.505607
0.489467
0.476637
0.466707
0.458240
0.450576
0.445732
0.443428
0.441788
0.440243
0.439850
0.439815
0.438771
0.436683
0.434918
0.433927
0.432566
0.430975
0.563884
0.556064
0.541136
0.524172
0.506108
0.489371
0.474527
0.463459
0.456023
0.448147
0.439357
0.434480
0.433280
0.431476
0.428366
0.427194
0.427293
0.426294
0.424089
0.422779
0.422748
0.421563
0.419367
0.540061
0.532428
0.517850
0.501344
0.483853
0.467848
0.453857
0.443596
0.436870
0.429553
0.421182
0.416587
0.415551
0.413787
0.410614
0.409352
0.409378
0.408441
0.406411
0.405258
0.405335
0.404294
0.402250
0.505290
0.498508
0.485956
0.470930
0.454759
0.439690
0.426231
0.415874
0.408131
0.401356
0.395000
0.391032
0.389242
0.387714
0.385955
0.385229
0.384896
0.384013
0.382481
0.381148
0.380377
0.379437
0.378398
0.465835
0.459977
0.449076
0.435748
0.421078
0.407085
0.394222
0.384000
0.376060
0.369888
0.364883
0.361709
0.359961
0.358715
0.357641
0.357226
0.356993
0.356142
0.354580
0.353088
0.352011
0.351136
0.350459
0.422467
0.417370
0.407884
0.396059
0.382856
0.369963
0.357851
0.348081
0.340455
0.334930
0.330914
0.328468
0.327103
0.326121
0.325317
0.325075
0.324960
0.324152
0.322538
0.320935
0.319716
0.318894
0.318408
0.380564
0.375957
0.367341
0.356529
0.344371
0.332455
0.321211
0.312159
0.305134
0.300234
0.296861
0.294885
0.293791
0.292990
0.292316
0.292125
0.292050
0.291324
0.289829
0.288341
0.287198
0.286466
0.286067
0.342049
0.337705
0.329575
0.319323
0.307822
0.296690
0.286377
0.278152
0.271827
0.267475
0.264537
0.262805
0.261792
0.261082
0.260515
0.260270
0.260100
0.259480
0.258326
0.257174
0.256258
0.255646
0.255311
0.313255
0.309037
0.301135
0.291165
0.280030
0.269436
0.259814
0.252241
0.246453
0.242502
0.239839
0.238247
0.237279
0.236625
0.236111
0.235791
0.235511
0.234984
0.234147
0.233308
0.232590
0.232073
0.231777
0.297114
0.292948
0.285143
0.275297
0.264345
0.254028
0.244779
0.237555
0.232066
0.228330
0.225814
0.224294
0.223356
0.222740
0.222260
0.221909
0.221575
0.221101
0.220438
0.219762
0.219146
0.218675
0.218397
0.428255
0.422547
0.411819
0.398243
0.383129
0.368985
0.356474
0.346841
0.339585
0.334525
0.330937
0.328673
0.327054
0.325495
0.323676
0.321926
0.320408
0.319302
0.318580
0.318207
0.317934
0.317537
0.317140
0.437162
0.431414
0.420616
0.406962
0.391767
0.377543
0.364965
0.355299
0.348024
0.342864
0.339121
0.336789
0.335153
0.333493
0.331460
0.329508
0.327872
0.326753
0.326116
0.325896
0.325774
0.325436
0.325021
0.453808
0.448010
0.437116
0.423350
0.408011
0.393618
0.380862
0.371070
0.363688
0.358270
0.354147
0.351579
0.349819
0.347982
0.345661
0.343451
0.341657
0.340504
0.339938
0.339864
0.339893
0.339611
0.339175
0.474899
0.469066
0.458097
0.444228
0.428721
0.414074
0.401002
0.390907
0.383217
0.377332
0.372605
0.369543
0.367470
0.365423
0.362932
0.360614
0.358743
0.357527
0.356894
0.356749
0.356715
0.356406
0.355968
0.498925
0.493030
0.481923
0.467924
0.452215
0.437261
0.423811
0.413403
0.405397
0.398862
0.393142
0.389258
0.386714
0.384405
0.381756
0.379438
0.377555
0.376236
0.375375
0.374922
0.374594
0.374155
0.373723
0.522608
0.516558
0.505146
0.490913
0.474967
0.459716
0.446008
0.435588
0.427717
0.420498
0.413314
0.408344
0.405429
0.402802
0.399723
0.397294
0.395367
0.393912
0.392759
0.391914
0.391220
0.390601
0.390151
0.545103
0.538802
0.526851
0.512270
0.496029
0.480451
0.466482
0.456210
0.448889
0.441048
0.432124
0.426211
0.423644
0.420747
0.416565
0.413814
0.411788
0.410187
0.408725
0.407492
0.406440
0.405624
0.405115
0.562616
0.556251
0.544197
0.529497
0.513060
0.496985
0.482212
0.471098
0.463003
0.454587
0.445272
0.439099
0.436406
0.433566
0.429608
0.427141
0.425321
0.423675
0.421918
0.420318
0.418952
0.417930
0.417316
0.575550
0.569287
0.557570
0.543068
0.526742
0.510006
0.493634
0.480581
0.470323
0.461363
0.452966
0.447204
0.443908
0.441479
0.439160
0.437696
0.436528
0.434954
0.432816
0.430816
0.429170
0.427917
0.427111
0.584789
0.578498
0.566903
0.552727
0.537074
0.519720
0.501304
0.486287
0.474301
0.464932
0.457284
0.452119
0.448955
0.447035
0.445800
0.445328
0.444980
0.443513
0.440865
0.438433
0.436613
0.435128
0.434014
0.590454
0.584017
0.572440
0.558888
0.545438
0.527634
0.505987
0.489162
0.475995
0.466380
0.459166
0.454446
0.451562
0.450079
0.449630
0.450045
0.450867
0.449530
0.446067
0.443301
0.441559
0.439894
0.438305
0.591214
0.584499
0.572460
0.558458
0.544671
0.526677
0.504929
0.488026
0.474814
0.465312
0.458365
0.453909
0.451239
0.449970
0.449769
0.450427
0.451458
0.450233
0.446809
0.444093
0.442447
0.440762
0.439057
0.587106
0.579941
0.566797
0.551224
0.534516
0.516566
0.497793
0.482445
0.470210
0.461166
0.454412
0.450104
0.447587
0.446332
0.445931
0.446256
0.446641
0.445529
0.442982
0.440785
0.439496
0.437953
0.436271
0.578790
0.571030
0.556626
0.539787
0.521747
0.504012
0.486942
0.473076
0.462048
0.453573
0.446898
0.442682
0.440375
0.439084
0.438346
0.438361
0.438547
0.437600
0.435641
0.434289
0.434212
0.432881
0.430515
0.566077
0.557642
0.540702
0.522938
0.504330
0.487025
0.471260
0.458766
0.449190
0.441333
0.434578
0.430511
0.428658
0.427352
0.426128
0.425941
0.426891
0.426149
0.424030
0.423934
0.427183
0.426074
0.420952
0.541964
0.533745
0.517204
0.499891
0.481813
0.465264
0.450458
0.438858
0.430044
0.422774
0.416461
0.412703
0.411037
0.409772
0.408466
0.408161
0.409026
0.408371
0.406490
0.406624
0.410048
0.409103
0.404115
0.505137
0.498036
0.484778
0.469216
0.452588
0.437124
0.423186
0.412113
0.403463
0.396775
0.391477
0.388226
0.386534
0.385359
0.384311
0.383895
0.383769
0.383070
0.381867
0.381247
0.381717
0.380878
0.378922
0.464965
0.458914
0.447605
0.433863
0.418798
0.404540
0.391491
0.381010
0.372756
0.366686
0.362236
0.359611
0.358234
0.357176
0.356116
0.355545
0.355207
0.354475
0.353299
0.352341
0.351866
0.351115
0.350172
0.421281
0.416049
0.406286
0.394089
0.380503
0.367433
0.355342
0.345584
0.337929
0.332508
0.328815
0.326826
0.325987
0.325065
0.323807
0.323079
0.322629
0.321904
0.320768
0.319702
0.318899
0.318234
0.317727
0.379345
0.374635
0.365801
0.354667
0.342167
0.330116
0.318960
0.310003
0.303026
0.298201
0.295021
0.293385
0.292757
0.291958
0.290766
0.290056
0.289622
0.288976
0.287966
0.286993
0.286209
0.285635
0.285273
0.340918
0.336503
0.328218
0.317734
0.305984
0.294740
0.284463
0.276288
0.269981
0.265652
0.262795
0.261229
0.260446
0.259747
0.258928
0.258393
0.258022
0.257503
0.256729
0.255964
0.255310
0.254825
0.254534
0.312236
0.307969
0.299960
0.289834
0.278526
0.267828
0.258178
0.250590
0.244777
0.240807
0.238160
0.236636
0.235776
0.235162
0.234587
0.234185
0.233863
0.233452
0.232875
0.232287
0.231742
0.231315
0.231054
0.296169
0.291962
0.284075
0.274110
0.263024
0.252605
0.243292
0.236017
0.230477
0.226702
0.224175
0.222684
0.221810
0.221250
0.220800
0.220471
0.220182
0.219829
0.219357
0.218858
0.218366
0.217963
0.217714
0.426111
0.420489
0.409886
0.396391
0.381278
0.367058
0.354420
0.344663
0.337353
0.332433
0.329212
0.327404
0.326203
0.324826
0.322962
0.321113
0.319559
0.318532
0.318010
0.317910
0.317899
0.317618
0.317218
0.434847
0.429213
0.418587
0.405059
0.389897
0.375613
0.362904
0.353089
0.345731
0.340738
0.337456
0.335688
0.334552
0.333073
0.330922
0.328789
0.327069
0.326023
0.325616
0.325729
0.325931
0.325728
0.325299
0.451253
0.445611
0.434962
0.421387
0.406134
0.391714
0.378843
0.368894
0.361409
0.356190
0.352622
0.350722
0.349547
0.347878
0.345329
0.342834
0.340889
0.339793
0.339488
0.339807
0.340222
0.340096
0.339632
0.472147
0.466513
0.455861
0.442252
0.426894
0.412287
0.399196
0.389083
0.381441
0.375757
0.371440
0.368928
0.367396
0.365459
0.362643
0.359982
0.357920
0.356738
0.356345
0.356571
0.356905
0.356747
0.356285
0.495912
0.490276
0.479612
0.465978
0.450523
0.435734
0.422500
0.412462
0.405000
0.398643
0.392804
0.389086
0.387028
0.384700
0.381451
0.378710
0.376596
0.375266
0.374568
0.374386
0.374326
0.374002
0.373560
0.519104
0.513428
0.502690
0.488998
0.473458
0.458553
0.445410
0.436028
0.429638
0.422588
0.414367
0.409079
0.406980
0.404154
0.399667
0.396529
0.394261
0.392727
0.391648
0.390955
0.390420
0.389873
0.389425
0.540926
0.535151
0.524228
0.510409
0.494763
0.479714
0.466692
0.458329
0.454047
0.446413
0.435084
0.428654
0.428916
0.425638
0.417477
0.413223
0.410570
0.408792
0.407311
0.406135
0.405148
0.404369
0.403870
0.558822
0.552939
0.541859
0.527914
0.512157
0.496585
0.482606
0.473312
0.468180
0.459927
0.448170
0.441419
0.441479
0.438234
0.430320
0.426366
0.423928
0.422082
0.420242
0.418619
0.417242
0.416235
0.415649
0.573351
0.567318
0.556127
0.542247
0.526948
0.510468
0.493819
0.481434
0.472436
0.463491
0.453858
0.447550
0.444865
0.442162
0.438487
0.436399
0.435041
0.433312
0.430923
0.428791
0.427013
0.425753
0.425027
0.584195
0.577906
0.566581
0.553277
0.540108
0.522746
0.501910
0.486247
0.474358
0.464868
0.456694
0.451257
0.448214
0.446165
0.444481
0.443827
0.443608
0.442004
0.438872
0.436106
0.433936
0.432416
0.431507
0.591185
0.584653
0.573539
0.562287
0.556993
0.539018
0.508711
0.489113
0.474970
0.465071
0.457661
0.452882
0.450055
0.448573
0.448169
0.448751
0.452149
0.450680
0.444301
0.440856
0.438341
0.436607
0.435436
0.592446
0.585541
0.573760
0.561906
0.556152
0.537875
0.507318
0.487445
0.473055
0.463277
0.456340
0.452006
0.449473
0.448306
0.448301
0.449223
0.452909
0.451589
0.445273
0.441949
0.439688
0.437937
0.436511
0.588949
0.581397
0.567297
0.552029
0.537333
0.518994
0.497274
0.480553
0.467591
0.458435
0.451957
0.447974
0.445700
0.444646
0.444492
0.445032
0.446243
0.445131
0.441839
0.439657
0.439008
0.437445
0.435048
0.582152
0.573738
0.556940
0.539523
0.521632
0.503442
0.485064
0.470290
0.458547
0.450066
0.443987
0.440316
0.438303
0.437330
0.437067
0.437440
0.438816
0.438000
0.435394
0.434937
0.437914
0.436617
0.431372
0.582859
0.572563
0.542602
0.522809
0.503111
0.485241
0.468643
0.455260
0.444668
0.436860
0.431154
0.427798
0.426109
0.425237
0.425298
0.426069
0.438178
0.437776
0.426050
0.428723
0.444549
0.443539
0.426035
0.558379
0.548341
0.518879
0.499519
0.480238
0.463152
0.447684
0.435298
0.425525
0.418332
0.413087
0.410061
0.408586
0.407755
0.407694
0.408303
0.420159
0.419865
0.408580
0.411539
0.427610
0.426782
0.409391
0.507624
0.499939
0.484348
0.467988
0.450784
0.434940
0.420600
0.409063
0.399941
0.393346
0.388712
0.386090
0.384812
0.383951
0.383219
0.383009
0.383832
0.383330
0.381844
0.382352
0.386076
0.385334
0.380472
0.465269
0.458935
0.446601
0.432382
0.416892
0.402375
0.389120
0.378433
0.369987
0.364012
0.359995
0.357910
0.357103
0.356230
0.355006
0.354265
0.354259
0.353639
0.352432
0.352046
0.352730
0.352082
0.350259
0.420467
0.415093
0.404995
0.392469
0.378559
0.365310
0.353163
0.343365
0.335677
0.330355
0.326992
0.325586
0.325647
0.324809
0.322785
0.321530
0.320822
0.320159
0.319354
0.318708
0.318349
0.317805
0.317161
0.378356
0.373555
0.364505
0.353111
0.340336
0.328151
0.316990
0.308047
0.301078
0.296328
0.293387
0.292240
0.292463
0.291702
0.289688
0.288425
0.287699
0.287114
0.286441
0.285837
0.285350
0.284902
0.284540
0.339935
0.335457
0.327036
0.316364
0.304410
0.293052
0.282750
0.274567
0.268249
0.263940
0.261186
0.259853
0.259450
0.258786
0.257622
0.256818
0.256304
0.255871
0.255373
0.254888
0.254439
0.254056
0.253797
0.311321
0.307007
0.298900
0.288638
0.277180
0.266377
0.256668
0.249037
0.243184
0.239196
0.236578
0.235147
0.234449
0.233883
0.233225
0.232758
0.232425
0.232117
0.231744
0.231350
0.230947
0.230595
0.230365
0.295300
0.291055
0.283088
0.273015
0.261805
0.251284
0.241894
0.234555
0.228958
0.225147
0.222616
0.221165
0.220372
0.219871
0.219447
0.219149
0.218918
0.218678
0.218367
0.218012
0.217628
0.217285
0.217063
0.424689
0.419112
0.408570
0.395108
0.379976
0.365689
0.352957
0.343114
0.335768
0.330921
0.327885
0.326314
0.325335
0.324093
0.322272
0.320430
0.318896
0.317921
0.317492
0.317510
0.317609
0.317381
0.316986
0.433327
0.427755
0.417216
0.403745
0.388582
0.374239
0.361436
0.351526
0.344120
0.339208
0.336146
0.334650
0.333760
0.332415
0.330285
0.328133
0.326415
0.325419
0.325117
0.325369
0.325698
0.325558
0.325132
0.449599
0.444043
0.433517
0.420033
0.404805
0.390346
0.377389
0.367339
0.359794
0.354668
0.351356
0.349762
0.348851
0.347309
0.344749
0.342198
0.340229
0.339178
0.338986
0.339463
0.340024
0.339970
0.339509
0.470386
0.464863
0.454368
0.440882
0.425572
0.410960
0.397818
0.387642
0.379965
0.374381
0.370290
0.368045
0.366739
0.364907
0.362057
0.359317
0.357207
0.356062
0.355774
0.356148
0.356615
0.356533
0.356075
0.494058
0.488550
0.478086
0.464615
0.449252
0.434498
0.421280
0.411277
0.403876
0.397602
0.391872
0.388299
0.386382
0.384105
0.380798
0.377969
0.375801
0.374482
0.373856
0.373784
0.373829
0.373560
0.373122
0.517075
0.511566
0.501105
0.487639
0.472245
0.457432
0.444389
0.435165
0.428954
0.421971
0.413711
0.408416
0.406355
0.403517
0.398934
0.395693
0.393353
0.391804
0.390760
0.390132
0.389660
0.389147
0.388703
0.538686
0.533127
0.522583
0.509058
0.493605
0.478693
0.465842
0.457740
0.453741
0.446162
0.434660
0.428095
0.428320
0.424976
0.416667
0.412278
0.409529
0.407712
0.406235
0.405085
0.404125
0.403365
0.402872
0.556725
0.551043
0.540312
0.526635
0.511053
0.495611
0.481791
0.472746
0.467884
0.459673
0.447716
0.440794
0.440781
0.437455
0.429383
0.425280
0.422725
0.420830
0.418977
0.417355
0.415974
0.414981
0.414406
0.571813
0.565880
0.554865
0.541132
0.525935
0.509508
0.492914
0.480653
0.471806
0.462875
0.453110
0.446684
0.443940
0.441167
0.437367
0.435142
0.433665
0.431874
0.429465
0.427317
0.425511
0.424256
0.423558
0.583231
0.576942
0.565630
0.552351
0.539209
0.521810
0.500894
0.485203
0.473334
0.463835
0.455606
0.450130
0.447068
0.444977
0.443196
0.442414
0.442069
0.440397
0.437242
0.434435
0.432192
0.430673
0.429831
0.590647
0.584042
0.572828
0.561515
0.556212
0.538123
0.507594
0.487835
0.473609
0.463688
0.456289
0.451544
0.448749
0.447263
0.446790
0.447251
0.450496
0.448958
0.442573
0.439053
0.436388
0.434655
0.433618
0.592043
0.585039
0.573104
0.561135
0.555316
0.536879
0.506040
0.485936
0.471402
0.461612
0.454754
0.450531
0.448088
0.446974
0.446944
0.447774
0.451324
0.449955
0.443643
0.440253
0.437846
0.436101
0.434802
0.588473
0.580816
0.566547
0.551123
0.536291
0.517755
0.495758
0.478777
0.465637
0.456489
0.450182
0.446409
0.444306
0.443368
0.443258
0.443767
0.444919
0.443784
0.440504
0.438318
0.437630
0.436069
0.433712
0.581562
0.573047
0.556076
0.538481
0.520407
0.501993
0.483321
0.468236
0.456252
0.447804
0.442017
0.438668
0.436891
0.436103
0.435976
0.436388
0.437764
0.436960
0.434396
0.434000
0.437035
0.435743
0.430466
0.582203
0.571807
0.541665
0.521675
0.501766
0.483652
0.466735
0.452979
0.442042
0.434285
0.429003
0.426050
0.424602
0.423967
0.424282
0.425165
0.437321
0.436968
0.425325
0.428123
0.444106
0.443110
0.425505
0.557653
0.547528
0.517895
0.498338
0.478839
0.461524
0.445761
0.433024
0.422914
0.415781
0.410961
0.408335
0.407098
0.406512
0.406709
0.407435
0.419344
0.419122
0.407945
0.411052
0.427295
0.426496
0.409003
0.506825
0.499064
0.483327
0.466788
0.449388
0.433351
0.418795
0.407020
0.397699
0.391153
0.386811
0.384510
0.383475
0.382808
0.382221
0.382067
0.382921
0.382486
0.381119
0.381771
0.385629
0.384920
0.380013
0.464425
0.458026
0.445566
0.431181
0.415512
0.400842
0.387455
0.376636
0.368090
0.362149
0.358308
0.356443
0.355830
0.355088
0.353918
0.353166
0.353151
0.352598
0.351541
0.351316
0.352125
0.351525
0.349695
0.419618
0.414190
0.403980
0.391295
0.377213
0.363846
0.351629
0.341771
0.334038
0.328738
0.325472
0.324205
0.324407
0.323647
0.321611
0.320291
0.319536
0.318945
0.318323
0.317866
0.317639
0.317161
0.316534
0.377536
0.372699
0.363552
0.352014
0.339077
0.326800
0.315596
0.306619
0.299613
0.294875
0.291982
0.290915
0.291227
0.290524
0.288485
0.287155
0.286377
0.285879
0.285397
0.284979
0.284614
0.284244
0.283910
0.339187
0.334674
0.326174
0.315387
0.303306
0.291861
0.281510
0.273289
0.266934
0.262611
0.259871
0.258578
0.258233
0.257615
0.256459
0.255639
0.255123
0.254776
0.254439
0.254106
0.253762
0.253441
0.253207
0.310632
0.306288
0.298117
0.287765
0.276205
0.265320
0.255551
0.247868
0.241971
0.237954
0.235330
0.233919
0.233263
0.232745
0.232128
0.231695
0.231406
0.231186
0.230939
0.230659
0.230339
0.230035
0.229826
0.294643
0.290371
0.282349
0.272199
0.260901
0.250301
0.240843
0.233445
0.227797
0.223952
0.221408
0.219967
0.219210
0.218760
0.218395
0.218158
0.217995
0.217845
0.217640
0.217378
0.217062
0.216760
0.216558
0.423962
0.418401
0.407881
0.394425
0.379274
0.364944
0.352154
0.342257
0.334878
0.330042
0.327054
0.325534
0.324610
0.323441
0.321716
0.319952
0.318470
0.317522
0.317104
0.317117
0.317207
0.316983
0.316604
0.432559
0.427009
0.416503
0.403047
0.387871
0.373488
0.360624
0.350652
0.343201
0.338295
0.335281
0.333827
0.332976
0.331705
0.329688
0.327631
0.325975
0.325006
0.324709
0.324945
0.325255
0.325116
0.324711
0.448776
0.443250
0.432770
0.419315
0.404084
0.389585
0.376560
0.366429
0.358811
0.353685
0.350434
0.348879
0.347985
0.346515
0.344096
0.341662
0.339764
0.338740
0.338546
0.338996
0.339525
0.339469
0.339034
0.469531
0.464037
0.453596
0.440148
0.424845
0.410187
0.396959
0.386659
0.378848
0.373256
0.369287
0.367108
0.365795
0.364032
0.361363
0.358753
0.356722
0.355595
0.355303
0.355653
0.356096
0.356006
0.355571
0.493154
0.487687
0.
