# Supplementary material for: A computational model of spatio-temporal cardiac intracellular calcium handling with realistic structure and spatial flux distribution from sarcoplasmic reticulum and t-tubule reconstructions
Source: PLoS Comput Biol. 2017 Aug 31;13(8):e1005714. doi: 10.1371/journal.pcbi.1005714 (PMC5597258; doi:10.1371/journal.pcbi.1005714)
Supplement: S1 Code — Code provided in C/C++ and includes the structural datasets used in this study. Documentation is provided on use of and updating the code. Updates may also be available on Michael Colman’s website, http://www.physicsoftheheart.com and github repository: https://github.com/michaelcolman/CODE---PLOS-Comp-Biol-2017-Model-SR. (ZIP) [file pcbi.1005714.s001.zip › PLOS_SR_Clean/Spatial_diff_out/CaSR_1D_output_0110.dat]

548.076870
548.345685
548.785022
549.309882
549.896283
550.547590
551.229467
551.919170
552.630854
553.382873
554.142503
554.885265
555.626049
556.383780
557.120704
557.802586
558.433049
559.025082
559.548951
559.982089
560.334109
560.613686
560.775275
547.530335
547.855124
548.350066
548.903435
549.505613
550.188823
550.892841
551.581013
552.285085
553.052862
553.823244
554.556582
555.286206
556.062317
556.817166
557.498552
558.124073
558.733115
559.270921
559.701651
560.051389
560.355946
560.541190
546.569104
546.999287
547.589856
548.184792
548.804539
549.549230
550.295602
550.979080
551.663964
552.467180
553.259983
553.973390
554.675608
555.490366
556.278842
556.955339
557.565126
558.210132
558.775372
559.198718
559.537106
559.890728
560.120113
545.505039
546.038834
546.716871
547.349913
547.983662
548.799917
549.595731
550.281493
550.947142
551.794059
552.610961
553.305242
553.974391
554.832047
555.652109
556.322087
556.911260
557.598560
558.193978
558.612371
558.935368
559.341952
559.613243
544.743351
545.244925
545.929086
546.606153
547.301201
548.130204
548.949119
549.677297
550.389810
551.221770
552.031238
552.742111
553.440861
554.272779
555.080891
555.765649
556.385129
557.060098
557.658124
558.103680
558.465245
558.858713
559.120823
543.980293
544.461936
545.147036
545.850788
546.585914
547.437691
548.286373
549.054887
549.804105
550.633779
551.439454
552.159468
552.872135
553.689146
554.487267
555.177887
555.812962
556.487247
557.093530
557.561497
557.948903
558.340261
558.598378
543.078494
543.605102
544.323858
545.035768
545.774859
546.675751
547.569329
548.357641
549.112066
549.968104
550.786125
551.493603
552.186359
553.021004
553.829420
554.508117
555.128004
555.829548
556.460374
556.931942
557.316065
557.738461
558.021252
542.226260
542.817836
543.575032
544.284917
545.006632
545.960300
546.892931
547.685299
548.425801
549.320641
550.159268
550.851162
551.511371
552.378707
553.203379
553.863950
554.453316
555.191557
555.848041
556.313733
556.678240
557.142261
557.455238
541.783227
542.317353
543.049838
543.779970
544.540849
545.466255
546.383686
547.193053
547.967531
548.845140
549.682679
550.403378
551.101777
551.935439
552.737941
553.409270
554.026222
554.733898
555.376491
555.860907
556.257934
556.693203
556.984438
541.401214
541.899811
542.615105
543.357601
544.138159
545.040980
545.937738
546.746784
547.534475
548.408166
549.253795
550.000427
550.724053
551.538534
552.323305
552.996550
553.623601
554.310954
554.941377
555.434203
555.846497
556.265163
556.541880
540.902712
541.435894
542.173798
542.915551
543.683216
544.594117
545.486838
546.272249
547.037499
547.936970
548.807687
549.557541
550.271101
551.098607
551.884830
552.538719
553.141201
553.838141
554.473968
554.954613
555.350829
555.788966
556.082871
540.436944
541.028783
541.798826
542.533109
543.272874
544.207825
545.105935
545.863912
546.591706
547.527573
548.423525
549.163820
549.847834
550.700346
551.492557
552.118573
552.679840
553.399002
554.045239
554.506290
554.871001
555.341764
555.660413
540.330091
540.866770
541.610463
542.357332
543.125034
544.027804
544.907299
545.679888
546.438197
547.339837
548.217682
548.972417
549.682308
550.494321
551.256469
551.883411
552.461637
553.140556
553.763762
554.235318
554.624837
555.058319
555.349793
540.247264
540.752938
541.480362
542.234494
543.016590
543.902693
544.772137
545.554859
546.328835
547.208876
548.070810
548.829130
549.546487
550.328689
551.063309
551.680882
552.258454
552.910646
553.517060
553.992567
554.391965
554.801460
555.073297
540.029678
540.574116
541.325150
542.074978
542.841655
543.742084
544.618961
545.389296
546.143546
547.034753
547.900282
548.641335
549.332263
550.115007
550.839467
551.425061
551.966399
552.623363
553.231816
553.691065
554.069034
554.490524
554.774418
539.846522
540.450080
541.229441
541.964698
542.697833
543.623304
544.511270
545.260654
545.978619
546.894828
547.769593
548.486356
549.136266
549.934378
550.656565
551.205304
551.694922
552.367470
552.977972
553.408223
553.745790
554.190925
554.494292
540.043264
540.581167
541.319207
542.051701
542.800409
543.685752
544.551610
545.313610
546.057893
546.933886
547.781905
548.505054
549.174987
549.930320
550.623694
551.176665
551.682227
552.297971
552.863395
553.283003
553.628400
554.026722
554.298529
540.270940
540.761916
541.459989
542.175377
542.917711
543.770915
544.616990
545.383611
546.138692
546.986890
547.813328
548.537926
549.216077
549.943308
550.615729
551.170049
551.678591
552.248276
552.767927
553.164069
553.498447
553.861266
554.108399
540.361975
540.871070
541.560931
542.239036
542.937182
543.782581
544.621630
545.369410
546.101020
546.951031
547.774807
548.484058
549.141978
549.871217
550.540809
551.078275
551.559905
552.115817
552.609012
552.963236
553.256648
553.619435
553.872405
540.488005
541.026929
541.702878
542.326083
542.955801
543.796591
544.625523
545.342713
546.033850
546.896257
547.721406
548.409379
549.034847
549.778938
550.451633
550.967735
551.412025
551.972297
552.451583
552.764751
553.007021
553.382144
553.645848
540.999576
541.427025
542.006248
542.584820
543.197328
543.959795
544.735633
545.448495
546.155449
546.968766
547.760057
548.454024
549.101444
549.806771
550.454985
550.983226
551.450640
551.966325
552.412670
552.729752
552.987026
553.301449
553.517961
541.528962
541.843336
542.318160
542.849559
543.440506
544.132292
544.856888
545.567356
546.287088
547.058292
547.817223
548.518654
549.184978
549.858030
550.483706
551.026597
551.516073
551.997711
552.418287
552.746341
553.017499
553.276774
553.443226
541.826314
542.080024
542.493519
542.992368
543.564367
544.218789
544.915569
545.622776
546.346007
547.097234
547.839648
548.543854
549.217544
549.875943
550.490520
551.040272
551.539085
552.005830
552.414345
552.747495
553.022568
553.254054
553.393645
547.486921
547.811568
548.306189
548.858945
549.460084
550.141892
550.844550
551.531973
552.236383
553.005713
553.778529
554.514568
555.246530
556.024172
556.779528
557.460300
558.084049
558.690298
559.224733
559.652155
559.999252
560.302143
560.486636
546.731994
547.173766
547.763010
548.341244
548.939161
549.678261
550.417507
551.087020
551.758241
552.567920
553.365970
554.075310
554.769851
555.593713
556.386771
557.056549
557.654468
558.300776
558.862995
559.273980
559.597913
559.954967
560.188713
545.324176
546.035399
546.808458
547.409315
547.956739
548.836002
549.656797
550.278258
550.849467
551.773854
552.634096
553.277472
553.860412
554.809604
555.686888
556.320741
556.833869
557.588937
558.215929
558.581143
558.823423
559.314755
559.655061
543.726130
544.792902
545.756346
546.356528
546.781429
547.877828
548.804627
549.369050
549.770658
550.888414
551.829531
552.389550
552.781073
553.932943
554.909596
555.489679
555.849404
556.782772
557.493288
557.799455
557.890014
558.583571
559.044946
543.281643
544.096271
544.987699
545.673023
546.291010
547.270286
548.176677
548.840173
549.431558
550.393893
551.275672
551.906302
552.473932
553.451254
554.357279
554.993530
555.507723
556.304991
556.975217
557.359083
557.619197
558.166998
558.556648
542.663787
543.364354
544.212539
544.936391
545.638285
546.598315
547.521532
548.257725
548.942597
549.849386
550.700554
551.362693
551.995817
552.902646
553.769388
554.426478
554.998386
555.753493
556.416278
556.847751
557.182100
557.679680
558.035642
541.521272
542.367522
543.290658
543.991964
544.632380
545.712548
546.722074
547.462461
548.104027
549.088731
549.971630
550.585282
551.132295
552.119056
553.025376
553.639963
554.135223
554.981200
555.702276
556.114264
556.391703
556.983643
557.405608
540.240520
541.385450
542.428538
543.069861
543.529102
544.830070
545.947763
546.646134
547.135950
548.298952
549.250660
549.782421
550.131614
551.314175
552.298947
552.838196
553.149802
554.187259
554.994985
555.349193
555.463612
556.250794
556.779081
540.200983
541.053922
541.989386
542.707145
543.368086
544.473445
545.507322
546.267722
546.928435
547.937534
548.843451
549.472182
550.025034
551.009889
551.907945
552.511571
553.001400
553.855764
554.591794
555.018107
555.309248
555.916816
556.349498
540.030836
540.746256
541.621166
542.378876
543.122301
544.135828
545.108013
545.880373
546.599458
547.559046
548.459675
549.153152
549.797703
550.700020
551.547315
552.176576
552.732149
553.507724
554.202916
554.661282
555.020229
555.553229
555.934534
539.347722
540.190418
541.129828
541.869398
542.549381
543.618694
544.601102
545.308980
545.937056
546.990279
547.954757
548.633370
549.216002
550.186365
551.058967
551.640399
552.113865
552.954423
553.680725
554.099823
554.387107
555.000292
555.437941
538.497009
539.621448
540.674165
541.360375
541.869293
543.105413
544.140647
544.752286
545.175952
546.431723
547.488555
548.106110
548.509859
549.656248
550.590116
551.085652
551.366142
552.379141
553.172465
553.516430
553.624543
554.425502
554.964311
538.780750
539.628066
540.575623
541.323336
542.005002
543.063529
544.027996
544.718259
545.336550
546.394025
547.370088
548.057797
548.638861
549.591594
550.436013
550.986240
551.432462
552.254814
552.969282
553.379911
553.660783
554.269330
554.704527
538.888614
539.613561
540.506255
541.283861
542.034349
543.023087
543.955181
544.688465
545.386023
546.358861
547.287658
548.004289
548.649130
549.512620
550.298642
550.861024
551.359129
552.100751
552.775235
553.218555
553.565731
554.089628
554.465928
538.465091
539.332183
540.296555
541.051861
541.734394
542.794471
543.761053
544.455804
545.076790
546.118258
547.077728
547.751324
548.313804
549.230843
550.027415
550.522400
550.918708
551.729453
552.440528
552.847167
553.122058
553.715805
554.140785
537.881949
539.043311
540.122713
540.817718
541.322170
542.555956
543.588915
544.204240
544.633499
545.856255
546.884458
547.479316
547.852008
548.931323
549.776869
550.169168
550.348292
551.338552
552.116372
552.443406
552.535375
553.303168
553.821424
538.502566
539.365098
540.318441
541.057657
541.723382
542.770755
543.729970
544.421007
545.035466
546.060823
547.001811
547.658535
548.201019
549.088002
549.850781
550.312230
550.672079
551.437893
552.101590
552.465299
552.705541
553.274960
553.687339
538.960782
539.676820
540.545029
541.286302
541.999067
542.960901
543.879058
544.609275
545.298718
546.234898
547.124374
547.811211
548.422065
549.222132
549.938209
550.436491
550.866385
551.515181
552.091324
552.447314
552.724792
553.199341
553.549591
538.890718
539.723949
540.626482
541.308148
541.921473
542.934164
543.876342
544.570365
545.190122
546.177720
547.088523
547.742058
548.289780
549.136299
549.870538
550.333554
550.692619
551.367428
551.927484
552.206259
552.383181
552.916049
553.309736
538.684958
539.776924
540.744136
541.320092
541.716068
542.873654
543.863570
544.480114
544.924354
546.061122
547.025133
547.613397
548.003945
548.990950
549.774324
550.168859
550.361082
551.167083
551.754172
551.931059
551.907171
552.603161
553.079913
539.757810
540.476556
541.241750
541.818598
542.349041
543.265558
544.136275
544.802679
545.407598
546.347144
547.216522
547.860912
548.407720
549.221036
549.928286
550.391582
550.747457
551.369938
551.872235
552.116739
552.262162
552.730194
553.071475
540.760404
541.196005
541.767156
542.321112
542.905730
543.661753
544.432002
545.132583
545.825961
546.643088
547.435595
548.121786
548.758326
549.467482
550.115905
550.634517
551.088088
551.603883
552.045635
552.347924
552.588147
552.905801
553.126861
541.280980
541.592658
542.062897
542.589206
543.175763
543.864566
544.587636
545.297634
546.017434
546.788717
547.547554
548.248704
548.914453
549.586422
550.210478
550.751319
551.238297
551.717023
552.134498
552.459610
552.728291
552.985716
553.151139
546.439545
546.869409
547.459257
548.052614
548.669223
549.409156
550.150530
550.830866
551.516308
552.324391
553.125206
553.847590
554.557580
555.377446
556.167789
556.842660
557.447075
558.083209
558.637520
559.050092
559.380021
559.728580
559.955834
545.238784
545.949823
546.722536
547.322521
547.867820
548.743410
549.560080
550.178691
550.749883
551.677706
552.543862
553.193892
553.782546
554.735431
555.614120
556.246976
556.756398
557.505034
558.123946
558.481159
558.717271
559.205180
559.544195
542.625962
544.189758
545.389041
545.920193
546.102576
547.448577
548.476080
548.903831
549.029722
550.414669
551.477611
551.911662
552.027611
553.471794
554.595000
555.081659
555.203233
556.369963
557.176444
557.358393
557.200427
558.163350
558.794483
538.772395
542.156433
543.940696
544.250426
543.321156
545.889184
547.280157
547.375482
546.277323
548.908347
550.319373
550.378270
549.194972
551.953071
553.477840
553.681896
552.709571
555.001094
556.134728
556.004034
554.720924
556.886276
557.963976
540.207518
541.940413
543.304063
543.919347
544.155991
545.636078
546.774958
547.236860
547.363586
548.809001
549.905348
550.305962
550.379154
551.877977
553.049194
553.524831
553.625547
554.862573
555.733794
555.925155
555.768653
556.822854
557.535760
540.189311
541.406867
542.581479
543.296534
543.844085
545.080815
546.170677
546.814527
547.301871
548.431126
549.399314
549.922670
550.323534
551.482645
552.509099
553.072016
553.447077
554.426815
555.221911
555.552115
555.706182
556.472134
557.042149
538.267353
540.054042
541.444101
542.022751
542.195685
543.876587
545.189897
545.765111
545.962662
547.421997
548.501722
548.851659
548.856419
550.398575
551.575928
551.987403
551.994821
553.361434
554.331882
554.550900
554.381291
555.528277
556.302363
534.876571
538.416439
540.281460
540.509384
539.311540
542.412234
544.153513
544.449536
543.486571
546.135900
547.525733
547.480888
546.100363
549.021553
550.579814
550.640687
549.359146
552.026855
553.370955
553.272899
551.887667
554.306281
555.522335
536.902042
538.694023
540.094264
540.686602
540.878105
542.586778
543.926572
544.520307
544.734532
546.223778
547.332744
547.700433
547.711006
549.249854
550.415267
550.809639
550.806848
552.187309
553.179281
553.415216
553.260073
554.427977
555.216880
537.462107
538.689942
539.884996
540.624648
541.205248
542.504698
543.648025
544.319112
544.827562
546.030706
547.066820
547.628885
548.040877
549.192711
550.189492
550.704084
551.042685
552.063773
552.909668
553.269201
553.442621
554.262645
554.871757
536.120536
537.868871
539.266800
539.910997
540.175021
541.779363
543.005241
543.477533
543.577732
545.190728
546.420366
546.884935
546.969856
548.460174
549.576633
549.940647
549.921221
551.279719
552.254585
552.473998
552.303637
553.487258
554.287425
533.300931
536.717612
538.575591
538.921597
537.964505
540.785664
542.313008
542.372775
541.074219
544.082484
545.716277
545.855366
544.666342
547.430877
548.882791
548.884045
547.577808
550.200071
551.516988
551.390004
549.962558
552.430340
553.672192
535.563442
537.318288
538.728614
539.386779
539.656468
541.245322
542.445398
542.891978
542.976745
544.597971
545.846877
546.327501
546.414691
547.883109
548.964302
549.289897
549.237754
550.577902
551.541851
551.753111
551.576229
552.754897
553.552472
536.340777
537.582224
538.805557
539.582593
540.185802
541.442445
542.521625
543.129487
543.598134
544.830944
545.917547
546.524049
546.951313
548.048661
548.962979
549.389898
549.654063
550.646168
551.477539
551.824889
551.987551
552.797727
553.401363
535.199201
537.011178
538.461131
539.135454
539.406514
541.006458
542.218727
542.686649
542.798222
544.380895
545.600743
546.067440
546.141679
547.558350
548.569827
548.806185
548.659213
550.027504
551.017335
551.243559
551.077303
552.228873
553.008665
532.562899
536.123001
538.055387
538.423855
537.453507
540.297588
541.842355
541.943284
540.730776
543.627954
545.204971
545.325812
544.131418
546.785770
548.105884
547.929396
546.375385
549.110579
550.476407
550.370336
548.976727
551.367084
552.570229
535.281034
537.092431
538.534863
539.194829
539.450226
541.040866
542.251196
542.722959
542.834190
544.397696
545.596849
546.048979
546.105865
547.486740
548.459179
548.660611
548.476866
549.793335
550.728331
550.906419
550.702399
551.827997
552.594469
536.496924
537.743640
538.952355
539.696183
540.262431
541.502465
542.583724
543.213388
543.698783
544.878243
545.915555
546.502090
546.911598
547.923411
548.750718
549.113766
549.316735
550.193193
550.904181
551.150772
551.236433
551.993465
552.569147
535.782036
537.568319
538.956184
539.550216
539.743246
541.313826
542.528616
543.045863
543.222977
544.698354
545.847464
546.327248
546.454322
547.734300
548.659182
548.910637
548.819462
549.938408
550.692820
550.745142
550.451178
551.547221
552.298849
533.615819
537.118015
538.926364
539.156419
538.042579
540.849881
542.392567
542.591611
541.594507
544.221484
545.678888
545.870196
544.918687
547.262129
548.464307
548.409575
547.197743
549.396617
550.399692
550.065761
548.488535
550.838563
552.007150
537.046935
538.651657
539.852910
540.336866
540.458783
541.903597
543.029369
543.534735
543.720868
545.121440
546.210343
546.694770
546.844151
548.067866
548.952559
549.223955
549.155799
550.194615
550.870031
550.897274
550.587553
551.584669
552.253035
539.318171
540.033627
540.793041
541.363153
541.887427
542.799580
543.668071
544.333916
544.938916
545.878369
546.747355
547.391132
547.936785
548.747943
549.452112
549.911517
550.262504
550.878887
551.374455
551.612542
551.752658
552.217009
552.556399
540.313086
540.734456
541.303136
541.869637
542.471286
543.226114
543.997897
544.709426
545.416311
546.229524
547.020264
547.713241
548.358859
549.060986
549.704581
550.226958
550.687069
551.193972
551.630788
551.938743
552.188373
552.497306
552.710903
545.246815
545.780232
546.457565
547.088401
547.716093
548.521445
549.304804
549.981870
550.647425
551.504803
552.339781
553.054425
553.741101
554.610178
555.434799
556.102148
556.680524
557.348745
557.920017
558.314458
558.619064
559.015564
559.283129
543.515074
544.581518
545.544865
546.144088
546.564006
547.649203
548.562297
549.116301
549.516179
550.643582
551.602206
552.181896
552.590059
553.752297
554.733165
555.311390
555.661688
556.576937
557.263921
557.546581
557.619523
558.304758
558.763798
538.650572
542.034247
543.819060
544.129582
543.197793
545.756357
547.134838
547.219834
546.118427
548.756644
550.181397
550.255516
549.084720
551.849800
553.377451
553.580941
552.602706
554.880550
555.995738
555.846356
554.549655
556.710570
557.788188
524.174578
538.335429
541.831906
541.101460
531.816080
542.853195
545.456138
544.288204
534.320027
545.845466
548.524169
547.256302
536.759877
548.869873
551.784389
550.912656
541.997390
552.249156
554.506094
553.191806
543.675833
554.163662
556.667863
535.868784
539.490324
541.482436
541.874751
540.974648
543.707164
545.221993
545.331562
544.206342
546.934030
548.406456
548.427821
547.181811
550.034505
551.629791
551.808095
550.781827
553.164488
554.367073
554.218362
552.902366
555.193335
556.382079
537.406760
539.321052
540.841873
541.502151
541.734578
543.406686
544.699816
545.218425
545.362158
546.871784
548.002718
548.360857
548.371168
549.949605
551.171324
551.603275
551.630335
552.980754
553.939823
554.132202
553.953661
555.127925
555.940614
533.696153
537.425696
539.444867
539.718603
538.514490
541.704374
543.498468
543.764123
542.746019
545.462674
546.897661
546.821057
545.388898
548.390966
550.011253
550.057297
548.732461
551.461229
552.843399
552.715748
551.288519
553.790635
555.080992
519.555235
534.208025
537.803608
536.701208
525.371530
538.747842
542.037704
541.173245
531.545831
542.904541
545.505501
543.979093
532.456031
545.538295
548.578421
547.322498
536.587461
548.745567
551.474985
550.121974
539.704060
551.283017
554.069862
532.271954
536.006063
538.034684
538.321170
537.135828
540.359330
542.185034
542.470736
541.468268
544.220260
545.687624
545.628993
544.201486
547.199219
548.805402
548.830383
547.492137
550.242653
551.653997
551.547135
550.135349
552.663784
553.972184
534.560305
536.480118
538.017336
538.695028
538.951081
540.706378
542.065428
542.606198
542.749960
544.363410
545.578290
545.977671
545.995585
547.565618
548.750755
549.115625
549.078524
550.506288
551.540141
551.765704
551.594671
552.848818
553.714094
531.613738
535.222368
537.233700
537.621780
536.664862
539.620298
541.252834
541.325343
539.999040
543.082599
544.756218
544.851201
543.600890
546.453935
547.977126
547.967417
546.623261
549.334710
550.717388
550.578725
549.121411
551.692942
553.022830
518.596689
532.614805
536.147796
535.344651
525.403758
537.340104
540.169085
538.772576
527.302176
540.524654
543.651721
542.480776
531.868816
544.086210
546.900124
545.577548
534.909422
546.919275
549.593446
548.168675
537.504516
549.333040
552.180593
531.068556
534.685575
536.713380
537.121524
536.175798
539.112222
540.713805
540.755323
539.409299
542.504481
544.201335
544.316287
543.071062
545.897639
547.380024
547.326341
545.944018
548.635987
550.006030
549.856719
548.390881
550.956422
552.283535
533.463390
535.400624
536.976779
537.712121
538.017120
539.706541
540.980573
541.437151
541.516622
543.182105
544.465696
544.926764
544.979227
546.472355
547.555556
547.814316
547.681222
549.088012
550.109285
550.319755
550.135345
551.377167
552.236542
530.610762
534.367423
536.468592
536.902580
535.949777
538.914643
540.538352
540.624077
539.367943
542.361408
544.009049
544.113538
542.876730
545.621118
547.008647
546.817472
545.224820
548.052662
549.489607
549.376648
547.958236
550.460917
551.758306
517.328988
531.975116
535.676863
534.906524
524.852157
536.926773
539.803593
538.528228
527.606776
540.255500
543.253084
542.081355
531.633184
543.554516
546.170502
544.516519
532.787545
545.708678
548.572060
547.233501
536.867584
548.355569
551.121360
530.757095
534.517274
536.614067
537.034837
536.065991
539.022574
540.646244
540.739983
539.488553
542.458121
544.082689
544.175248
542.924938
545.626479
546.968484
546.740069
545.110484
547.879534
549.255576
549.090707
547.632389
550.108052
551.391655
533.736513
535.698595
537.270626
537.974166
538.237187
539.917562
541.203464
541.702766
541.832309
543.413251
544.634793
545.088901
545.152191
546.524421
547.499012
547.694167
547.515136
548.775433
549.655400
549.754517
549.487562
550.673987
551.504349
531.379361
535.131857
537.170606
537.509915
536.444962
539.411867
541.065094
541.264061
540.231417
542.966285
544.502779
544.675098
543.671892
546.097242
547.349249
547.249210
545.972439
548.272581
549.362715
549.029117
547.433514
549.913919
551.192967
518.526940
533.254395
536.830944
535.877640
525.454960
537.709869
540.652903
539.675087
530.065714
541.358150
544.085848
543.177149
534.266164
544.585047
546.913783
545.672570
536.211962
546.649958
548.798686
547.118542
536.269740
547.990393
550.759053
533.036153
536.536921
538.342651
538.568655
537.449987
540.254805
541.798957
542.000723
541.005882
543.632880
545.089809
545.281115
544.328799
546.668458
547.865422
547.804735
546.584016
548.771408
549.762590
549.416431
547.829168
550.173618
551.340290
537.668452
538.755271
539.713241
540.277846
540.662774
541.812933
542.800402
543.417585
543.863115
544.999743
545.962809
546.549941
546.938029
547.919553
548.695203
549.080228
549.259785
550.049487
550.618627
550.778052
550.739897
551.426699
551.899202
539.227341
539.757990
540.419331
541.025244
541.638804
542.468195
543.291616
544.007522
544.698996
545.561062
546.384977
547.071071
547.693121
548.430946
549.094759
549.599641
550.029429
550.571661
551.031087
551.325032
551.551397
551.915642
552.173917
544.311699
544.813031
545.497630
546.173570
546.859858
547.668382
548.462035
549.171207
549.881323
550.732551
551.576367
552.325773
553.057251
553.909906
554.726867
555.408704
556.010693
556.651607
557.205185
557.606276
557.934548
558.312182
558.569796
542.904618
543.718518
544.611598
545.298999
545.910232
546.864771
547.738722
548.375856
548.960037
549.942966
550.862932
551.535881
552.138511
553.135942
554.050521
554.685326
555.183231
555.943413
556.563769
556.897155
557.120392
557.655389
558.044094
539.932218
541.662839
543.029706
543.652936
543.888301
545.337769
546.434834
546.860390
546.972097
548.440322
549.579116
550.025459
550.135245
551.650593
552.828711
553.305909
553.394701
554.591841
555.407763
555.541889
555.343997
556.393159
557.112076
535.725908
539.343345
541.338737
541.742668
540.848688
543.551878
545.027776
545.102261
543.958402
546.707413
548.215901
548.274673
547.058421
549.919083
551.517608
551.700153
550.670371
553.019651
554.176134
553.978314
552.625092
554.921482
556.121555
537.068258
538.999709
540.564328
541.290053
541.590506
543.191228
544.412211
544.873157
544.984991
546.523720
547.704427
548.116074
548.179919
549.756987
550.989184
551.453343
551.520947
552.802309
553.698819
553.851589
553.664229
554.821720
555.635574
536.953577
538.352520
539.723092
540.558637
541.186326
542.542374
543.719700
544.380501
544.872497
546.082993
547.126786
547.666542
548.068704
549.291882
550.369530
550.925084
551.280580
552.306212
553.140221
553.461956
553.614564
554.467824
555.121635
534.817500
536.823336
538.434081
539.133095
539.377683
541.202499
542.623418
543.216436
543.409541
544.965943
546.130097
546.487393
546.478289
548.096037
549.330154
549.723859
549.699802
551.138650
552.175498
552.399161
552.230621
553.479785
554.346444
531.218388
535.032930
537.148041
537.489717
536.341543
539.621596
541.493273
541.800594
540.810490
543.585246
545.072592
545.020305
543.598374
546.619770
548.246992
548.276145
546.938826
549.713611
551.149535
551.056261
549.657403
552.205717
553.531996
533.323411
535.336374
536.960036
537.676577
537.947152
539.812264
541.274248
541.899138
542.117524
543.704197
544.892399
545.261675
545.254314
546.867392
548.090256
548.469517
548.441028
549.903165
550.973348
551.226142
551.080829
552.353418
553.234473
533.957610
535.371384
536.768227
537.635013
538.309003
539.754391
541.017163
541.733664
542.263553
543.547512
544.648955
545.214986
545.619313
546.832659
547.882131
548.393833
548.723031
549.809535
550.720081
551.097866
551.289114
552.200176
552.890816
532.550575
534.507563
536.117795
536.881559
537.226842
538.995043
540.354406
540.870693
540.982137
542.685348
543.982545
544.437925
544.498834
546.064530
547.244455
547.601674
547.561531
548.994096
550.034438
550.258026
550.088918
551.378324
552.273466
529.631196
533.303269
535.396163
535.851903
534.951497
537.967009
539.645624
539.740469
538.430082
541.551103
543.261125
543.373921
542.132353
544.998185
546.527928
546.510741
545.158147
547.875053
549.264058
549.122555
547.667851
550.268345
551.625289
532.016483
533.983345
535.611763
536.396467
536.753225
538.508729
539.843751
540.335738
540.432705
542.141823
543.453892
543.921903
543.982420
545.523755
546.666442
546.983150
546.905981
548.311598
549.329659
549.533826
549.350289
550.632359
551.525176
532.879851
534.314680
535.752799
536.672561
537.382063
538.789411
539.989916
540.645557
541.136407
542.444794
543.589052
544.193385
544.608218
545.761988
546.725242
547.146083
547.393352
548.433141
549.305308
549.647058
549.810959
550.708921
551.395979
531.681144
533.726309
535.420833
536.245290
536.617284
538.378730
539.714409
540.217521
540.335527
542.006610
543.293737
543.753492
543.803451
545.285862
546.349281
546.567728
546.386935
547.810135
548.841933
549.048371
548.866150
550.121513
550.999227
528.978892
532.829722
535.039443
535.555769
534.665543
537.693744
539.370250
539.489588
538.256007
541.266169
542.924306
543.027218
541.784221
544.525941
545.906325
545.695318
544.079327
546.890049
548.306106
548.162718
546.724594
549.248532
550.571272
531.918556
533.965050
535.654802
536.466931
536.822275
538.569000
539.895474
540.396019
540.509665
542.159976
543.426917
543.873627
543.905859
545.346905
546.362630
546.537842
546.313561
547.680179
548.653821
548.809681
548.588041
549.816606
550.680663
533.357631
534.801663
536.230966
537.122254
537.793155
539.171765
540.358867
541.023205
541.522708
542.774719
543.871486
544.460186
544.857116
545.913040
546.771152
547.110844
547.283047
548.197589
548.942756
549.178537
549.261550
550.104487
550.762906
532.746543
534.749530
536.362861
537.090650
537.368751
539.084595
540.409548
540.952789
541.130763
542.689387
543.904661
544.380773
544.483827
545.815666
546.772625
546.988786
546.851367
548.021406
548.820208
548.856986
548.549225
549.744971
550.590285
530.690518
534.446732
536.490574
536.835273
535.774992
538.744268
540.404385
540.615248
539.593862
542.325393
543.859551
544.036557
543.038987
545.453758
546.695599
546.591425
545.308537
547.582953
548.643669
548.283185
546.667748
549.142502
550.421094
534.518279
536.305545
537.694100
538.287736
538.479249
540.049464
541.270480
541.798675
541.985358
543.459543
544.606764
545.089029
545.217476
546.486381
547.397993
547.638347
547.530671
548.617581
549.335214
549.352517
549.031917
550.115750
550.863730
537.195830
538.024929
538.919528
539.591092
540.194332
541.200470
542.142798
542.841974
543.466864
544.454185
545.363194
546.016056
546.560959
547.397050
548.117318
548.564871
548.902621
549.545434
550.068622
550.312125
550.461387
550.978126
551.364986
538.427072
538.928100
539.603368
540.263862
540.945281
541.779002
542.613560
543.362413
544.096388
544.946069
545.767851
546.474680
547.127751
547.846728
548.502090
549.022209
549.480720
550.005472
550.463212
550.783316
551.049255
551.394318
551.638919
543.323386
543.804893
544.493398
545.200860
545.927169
546.745785
547.550865
548.284933
549.027457
549.889689
550.753358
551.537522
552.303751
553.152895
553.965468
554.654709
555.266168
555.887254
556.421922
556.817413
557.151634
557.523020
557.778535
542.076256
542.773999
543.627886
544.364229
545.063878
545.976789
546.836015
547.517841
548.183114
549.130105
550.053283
550.793118
551.489187
552.426663
553.306869
553.966481
554.517726
555.207627
555.780428
556.118987
556.385664
556.872128
557.235509
539.732849
540.939018
542.122354
542.869244
543.435558
544.595314
545.584430
546.137975
546.577407
547.766493
548.832449
549.456606
549.938264
551.118652
552.154090
552.729138
553.096435
553.987634
554.661335
554.861773
554.916060
555.698012
556.298466
537.114713
539.003551
540.533636
541.246523
541.535023
543.094844
544.260434
544.662220
544.722937
546.319960
547.565641
548.036737
548.143869
549.720883
550.943028
551.399022
551.445892
552.685316
553.505082
553.542836
553.225380
554.462540
555.331565
536.786044
538.174763
539.553078
540.418419
541.069887
542.369474
543.473132
544.066054
544.517007
545.770304
546.879959
547.485656
547.940114
549.168681
550.248419
550.816566
551.176640
552.143638
552.896875
553.130178
553.212873
554.091239
554.775211
536.108828
537.282718
538.580722
539.517851
540.322921
541.563823
542.682470
543.409827
544.044171
545.167565
546.204893
546.870476
547.455050
548.539998
549.538635
550.148730
550.629627
551.523612
552.289249
552.665605
552.941833
553.674785
554.251847
534.378618
535.861734
537.321324
538.216059
538.892109
540.355363
541.625864
542.340204
542.867441
544.147728
545.254150
545.832528
546.254812
547.487981
548.555558
549.076955
549.406447
550.497310
551.405509
551.780135
551.971326
552.865006
553.545749
532.344641
534.446076
536.155067
536.932425
537.245556
539.139795
540.614576
541.227192
541.422307
543.072781
544.322583
544.744638
544.785645
546.392027
547.606600
547.974959
547.935872
549.425182
550.523875
550.805637
550.691984
551.953227
552.828056
532.811554
534.305055
535.781662
536.698591
537.407813
538.922512
540.249343
541.012483
541.576053
542.879828
543.997908
544.578351
544.997430
546.226383
547.287705
547.803240
548.137782
549.256700
550.205744
550.621303
550.845019
551.757400
552.446162
532.959079
534.157402
535.491733
536.470300
537.337603
538.690855
539.930640
540.758836
541.466192
542.636099
543.695309
544.362101
544.937208
546.013863
546.997386
547.587723
548.070764
549.027530
549.882658
550.346573
550.691713
551.460585
552.052397
532.018052
533.457696
534.902541
535.825826
536.556451
538.051109
539.354531
540.101630
540.659465
541.981588
543.122281
543.723177
544.155327
545.375478
546.429457
546.948553
547.286162
548.366098
549.269942
549.643430
549.837430
550.764802
551.469332
530.664104
532.663947
534.327146
535.130769
535.503985
537.364947
538.808678
539.402497
539.590034
541.279813
542.570308
543.026880
543.090642
544.670993
545.863751
546.232808
546.204773
547.620177
548.646010
548.860757
548.692284
549.991827
550.897598
531.494886
532.946073
534.411243
535.357391
536.102004
537.590602
538.878371
539.610647
540.159645
541.480657
542.624963
543.228544
543.654360
544.852024
545.874410
546.359464
546.662375
547.705989
548.573442
548.913789
549.084051
550.003195
550.707157
531.899828
533.123653
534.503549
535.536577
536.440219
537.774689
538.975892
539.770865
540.459894
541.629878
542.700074
543.378057
543.945636
544.972625
545.888162
546.409018
546.823348
547.706667
548.487140
548.881163
549.175794
549.933721
550.528653
531.188252
532.724213
534.277481
535.294256
536.081450
537.548681
538.803540
539.512261
540.047699
541.357158
542.499068
543.108599
543.530576
544.670858
545.619670
546.029769
546.265619
547.274330
548.110139
548.414430
548.552735
549.464990
550.169260
530.118776
532.277176
534.086909
535.006015
535.455536
537.261864
538.640567
539.190426
539.353493
541.018575
542.302341
542.769999
542.833738
544.299948
545.356571
545.587802
545.429136
546.779109
547.738486
547.877344
547.639543
548.925951
549.831162
531.521464
533.057588
534.606690
535.613088
536.382632
537.824973
539.055867
539.746443
540.266154
541.556143
542.681490
543.278442
543.680229
544.778419
545.675790
546.035605
546.221965
547.176871
547.959103
548.215793
548.316249
549.203036
549.894492
532.581552
533.807465
535.178677
536.190535
537.058176
538.336899
539.486762
540.248255
540.910834
542.038035
543.074948
543.736701
544.274657
545.209416
546.014686
546.435311
546.754208
547.526830
548.196206
548.492560
548.709793
549.416038
549.984511
532.570068
534.024936
535.469521
536.378845
537.067449
538.453674
539.653847
540.342613
540.866804
542.108745
543.199677
543.800423
544.214020
545.248477
546.089509
546.429837
546.603952
547.473566
548.166378
548.356973
548.408056
549.247599
549.908628
532.259173
534.238303
535.831814
536.560931
536.851086
538.536617
539.840859
540.381788
540.560650
542.114159
543.322544
543.799066
543.900400
545.224891
546.167058
546.365324
546.199577
547.373043
548.162125
548.183752
547.857789
549.042824
549.878681
534.456387
535.712681
536.933938
537.691926
538.271682
539.516897
540.613271
541.272772
541.787585
542.956542
543.986389
544.584612
545.008859
545.991039
546.790797
547.143333
547.332302
548.138634
548.767939
548.941244
548.973141
549.714667
550.288223
536.499682
537.216410
538.084012
538.823865
539.535011
540.495412
541.419953
542.165281
542.868685
543.802590
544.688122
545.377141
545.988101
546.769217
547.462653
547.941187
548.343279
548.937037
549.447666
549.742567
549.973977
550.425720
550.767611
537.575958
538.061901
538.750182
539.453455
540.184252
541.029673
541.875593
542.649047
543.411087
544.258879
545.082255
545.804733
546.477524
547.189197
547.840941
548.371990
548.848680
549.370324
549.833677
550.176248
550.468752
550.806517
551.042589
542.129885
542.655987
543.383067
544.108734
544.845063
545.699850
546.530424
547.267733
548.010585
548.917661
549.822807
550.624647
551.395257
552.272954
553.101718
553.783474
554.377538
555.006202
555.536654
555.905075
556.213719
556.617055
556.903116
540.666189
541.502543
542.437421
543.173658
543.833011
544.831628
545.734115
546.381187
546.979769
548.039379
549.042322
549.780905
550.429486
551.451582
552.374226
553.001883
553.482962
554.225995
554.806130
555.068472
555.231068
555.831542
556.281632
537.608000
539.348697
540.753460
541.423440
541.702623
543.194321
544.303027
544.691818
544.750129
546.367314
547.642506
548.182573
548.354542
549.889724
551.067024
551.521612
551.571205
552.751170
553.494640
553.459297
553.050708
554.314682
555.185246
533.319610
536.913359
538.941875
539.393033
538.536831
541.288261
542.759652
542.728279
541.349854
544.434277
546.156255
546.341407
545.215938
548.078223
549.664207
549.804843
548.692011
551.054856
552.114564
551.604120
549.641241
552.555316
554.048387
534.449239
536.411638
538.040207
538.833929
539.191928
540.840679
542.071770
542.489239
542.544348
544.244902
545.580218
546.101830
546.238349
547.835696
549.063938
549.502245
549.531606
550.805915
551.644523
551.642860
551.256852
552.632875
553.598756
534.123193
535.599955
537.073227
538.003758
538.708278
540.117868
541.316029
541.963326
542.450842
543.776236
544.951558
545.599137
546.076623
547.317379
548.388714
548.924237
549.260002
550.294135
551.123476
551.411360
551.533939
552.453614
553.164989
531.737408
533.897107
535.663390
536.488780
536.831225
538.710130
540.146605
540.705861
540.854363
542.572962
543.901968
544.398557
544.503822
546.102897
547.305947
547.664760
547.610753
549.095988
550.180283
550.448232
550.334218
551.581697
552.454489
527.844469
531.954187
534.282067
534.776868
533.754083
537.078677
538.956371
539.181161
537.990480
541.090245
542.805136
542.940375
541.738616
544.636451
546.192393
546.160905
544.741590
547.632660
549.161919
549.171777
547.932077
550.384573
551.677026
530.099459
532.272779
534.059091
534.908224
535.287591
537.232591
538.744074
539.370461
539.566407
541.301209
542.628692
543.116224
543.212377
544.808703
546.010746
546.370132
546.327508
547.849028
548.985451
549.308484
549.237630
550.497403
551.370464
530.822785
532.333453
533.848566
534.817109
535.581702
537.145081
538.514403
539.313338
539.910194
541.254108
542.412975
543.032115
543.483442
544.721646
545.790770
546.319942
546.669863
547.786967
548.734114
549.151227
549.380995
550.307057
551.005766
529.429179
531.469225
533.172372
533.996576
534.382968
536.340121
537.881308
538.568047
538.841310
540.513346
541.788431
542.242387
542.314145
543.925511
545.153855
545.560433
545.572501
547.005913
548.054552
548.295943
548.151627
549.459825
550.367928
526.482399
530.257542
532.435190
532.901416
531.907976
535.263526
537.206568
537.567815
536.615049
539.511956
541.114275
541.182471
539.911715
542.852658
544.453501
544.516443
543.276378
545.930293
547.295021
547.154450
545.720096
548.332987
549.703430
528.918515
530.972020
532.698609
533.550217
533.956128
535.910229
537.441224
538.121043
538.390342
540.054893
541.323774
541.772663
541.834242
543.422685
544.623115
545.001657
544.981599
546.368518
547.365185
547.557269
547.377333
548.678644
549.590128
529.784037
531.326980
532.897085
533.934667
534.754212
536.299017
537.638924
538.425532
539.021503
540.344058
541.487144
542.099784
542.537263
543.723878
544.734765
545.214202
545.510162
546.523135
547.353509
547.656788
547.800729
548.729671
549.446431
528.490738
530.727347
532.614040
533.603182
534.123624
535.988790
537.431886
538.049711
538.276057
539.949914
541.241687
541.729497
541.829606
543.324392
544.431639
544.737420
544.659190
545.983094
546.913529
547.026513
546.765734
548.097127
549.033087
525.605074
529.823868
532.296492
533.018013
532.329854
535.408015
537.167463
537.410212
536.354443
539.288854
540.933647
541.082667
539.949940
542.645969
544.062030
543.993084
542.654315
545.178513
546.412000
546.106883
544.455135
547.182992
548.609663
528.912347
531.150815
533.036432
534.019114
534.522231
536.350756
537.754131
538.339207
538.540012
540.193114
541.471081
541.949541
542.030768
543.478219
544.526777
544.774954
544.642467
545.913865
546.793774
546.861200
546.563679
547.871558
548.796096
530.640831
532.192343
533.763949
534.796138
535.590194
537.045319
538.292848
539.010190
539.556125
540.837124
541.957375
542.566699
542.985049
544.061352
544.940914
545.300251
545.487054
546.395394
547.123536
547.333371
547.400760
548.283906
548.978153
530.243272
532.322859
534.054858
534.917412
535.326539
537.083813
538.439472
539.007520
539.205463
540.804293
542.048006
542.533731
542.636717
543.997272
544.964295
545.155104
544.972028
546.206560
547.048409
547.095400
546.789505
548.028433
548.906576
528.372591
532.190624
534.343179
534.833914
533.964046
536.893443
538.546998
538.757294
537.722120
540.515708
542.083140
542.256992
541.222329
543.693871
544.941476
544.764415
543.314886
545.781620
546.941457
546.607454
544.979278
547.524642
548.843155
532.369115
534.209606
535.687340
536.389198
536.689990
538.285436
539.523330
540.063655
540.260140
541.770847
542.944393
543.432874
543.556446
544.850247
545.765975
545.973050
545.816282
546.981256
547.762517
547.810091
547.504141
548.629132
549.405002
535.192312
536.064932
537.031138
537.784690
538.464235
539.517078
540.492273
541.215399
541.861149
542.875624
543.807081
544.472698
545.025999
545.877360
546.604970
547.046598
547.380049
548.058187
548.619474
548.890256
549.061270
549.605349
550.010950
536.509174
537.047857
537.785266
538.516153
539.263168
540.147703
541.020668
541.798518
542.557029
543.431352
544.274277
544.996440
545.662011
546.394649
547.059927
547.584880
548.051583
548.600238
549.086231
549.431144
549.719360
550.086599
550.345811
540.895644
541.487002
542.258639
542.994445
543.725786
544.629325
545.492751
546.230007
546.960617
547.926519
548.877051
549.688043
550.447033
551.365791
552.216383
552.886192
553.453449
554.108115
554.648637
554.993410
555.267427
555.717613
556.039719
539.026864
540.150662
541.211788
541.915714
542.435384
543.618108
544.598618
545.177297
545.597606
546.882717
547.998936
548.697240
549.189122
550.400545
551.401667
551.968235
552.288317
553.186825
553.816499
553.976371
553.921910
554.758000
555.338787
533.971546
537.378790
539.258898
539.670705
538.825023
541.487817
542.906039
542.908127
541.595071
544.631173
546.334069
546.579132
545.529438
548.326058
549.857569
550.014520
548.940033
551.229987
552.235250
551.737587
549.803830
552.627671
554.044128
519.501199
533.446275
537.016058
536.382140
527.124907
538.327012
540.938470
539.455290
527.962296
541.208352
544.413561
543.394927
533.178481
545.180439
548.066190
547.087216
537.779061
548.316242
550.423299
548.266434
535.202073
549.274366
552.612375
530.586946
534.275961
536.416393
536.951890
536.165180
539.015507
540.569528
540.584253
539.239959
542.389500
544.171831
544.390918
543.284130
546.170821
547.767133
547.894421
546.773941
549.188317
550.307198
549.836174
547.905509
550.868418
552.398867
531.697202
533.790403
535.534314
536.389524
536.777980
538.570701
539.922402
540.420719
540.537770
542.285156
543.662263
544.210785
544.360429
545.973926
547.195242
547.593529
547.581075
548.967338
549.934798
550.069123
549.822044
551.149887
552.082987
527.418246
531.541568
533.897472
534.426853
533.426355
536.728673
538.568099
538.756353
537.548318
540.677116
542.439061
542.622845
541.460356
544.373603
545.938515
545.916272
544.498910
547.363220
548.853154
548.819825
547.547367
550.008263
551.313569
512.062037
527.957347
532.061923
531.279752
520.296741
533.674710
536.973105
535.840849
524.836743
537.806173
540.953660
539.845799
529.360297
541.589377
544.438250
543.026168
531.785057
544.522932
547.481237
546.379323
536.778278
547.672707
550.354928
525.717811
529.858388
532.237748
532.792062
531.829604
535.210794
537.139043
537.406869
536.254330
539.392545
541.143250
541.309933
540.134179
543.047941
544.617725
544.601552
543.199694
546.107147
547.656412
547.687187
546.466032
548.932185
550.231663
528.262076
530.400930
532.192680
533.077679
533.506168
535.502168
537.068179
537.757840
538.021637
539.753430
541.082280
541.578644
541.685818
543.309512
544.542839
544.942651
544.943480
546.437221
547.546174
547.844118
547.749680
549.041231
549.935549
525.319692
529.133420
531.355918
531.859276
530.900353
534.306681
536.299225
536.701375
535.781455
538.703239
540.327334
540.416309
539.168292
542.136050
543.764495
543.852669
542.638023
545.326737
546.728192
546.622399
545.214982
547.834053
549.204404
512.108391
526.490312
530.227526
529.367481
518.426754
531.841506
535.271680
534.491825
524.788185
536.494508
539.310434
538.029407
527.199293
539.732542
542.712112
541.575206
531.454893
543.017444
545.621379
544.199865
533.612532
545.443721
548.331302
524.826753
528.653794
530.899583
531.432339
530.497644
533.901158
535.887159
536.288948
535.369941
538.279468
539.890390
539.969185
538.708744
541.651204
543.252522
543.316167
542.071946
544.706317
546.045082
545.878486
544.425907
547.041127
548.418237
527.253036
529.428096
531.278730
532.245866
532.756586
534.717577
536.255217
536.949701
537.233464
538.922141
540.215236
540.695908
540.791804
542.352393
543.528606
543.893439
543.861041
545.218521
546.177360
546.324349
546.102229
547.424579
548.354305
524.120220
528.355996
530.857916
531.614533
530.969707
534.112494
535.939303
536.242212
535.234013
538.193131
539.853666
540.017425
538.907455
541.645404
543.113734
543.099384
541.807801
544.353153
545.599658
545.306367
543.667393
546.410949
547.848118
509.656117
525.861417
530.177727
529.836157
520.439961
532.343344
535.359688
534.363557
524.263159
536.288521
539.221608
538.169753
528.282195
539.765799
542.423878
541.148446
531.030895
542.335685
544.748325
543.018218
531.483446
544.147685
547.214071
524.622654
528.862023
531.364654
532.117131
531.455446
534.550723
536.325296
536.584790
535.543691
538.478819
540.125260
540.281537
539.154951
541.838895
543.241974
543.164999
541.816189
544.309699
545.507332
545.169469
543.494196
546.216230
547.643340
528.260327
530.455577
532.317259
533.293856
533.798037
535.629697
537.040135
537.640361
537.858515
539.500247
540.773695
541.265031
541.366405
542.783197
543.804480
544.034407
543.883427
545.139999
546.001061
546.055245
545.753679
547.038147
547.949956
526.308765
530.232344
532.520555
533.130416
532.359388
535.375683
537.093134
537.336715
536.324157
539.160243
540.761591
540.945073
539.916412
542.427120
543.711761
543.549509
542.109507
544.612955
545.807335
545.489152
543.877263
546.470758
547.829638
513.824630
528.684159
532.497556
531.876781
522.246574
534.011602
536.908812
535.909717
526.123586
537.691318
540.506049
539.565404
530.379769
541.017063
543.386195
541.928746
531.441064
542.956945
545.378584
543.729873
532.687643
544.719904
547.599472
528.681465
532.306304
534.304179
534.751437
533.886725
536.709310
538.290205
538.513460
537.520220
540.240160
541.756238
541.952794
540.967079
543.384839
544.603681
544.468362
543.079192
545.492538
546.620476
546.323336
544.742021
547.192419
548.427277
533.643691
534.828054
535.937194
536.665579
537.203624
538.448292
539.506541
540.171816
540.656046
541.850432
542.860323
543.470680
543.872178
544.890814
545.688090
546.063633
546.228736
547.094465
547.737851
547.945504
547.945370
548.691917
549.207170
535.398698
536.010661
536.801116
537.547767
538.291240
539.224071
540.126902
540.900753
541.640017
542.552031
543.418697
544.134277
544.780517
545.548522
546.236173
546.753159
547.199335
547.788963
548.302425
548.642116
548.910591
549.321076
549.611275
539.956628
540.497455
541.251251
542.011815
542.788508
543.687273
544.562467
545.343935
546.132632
547.089289
548.044174
548.889941
549.693053
550.588929
551.424584
552.107887
552.705218
553.343527
553.886898
554.267909
554.588649
555.004176
555.298370
538.459401
539.311011
540.273240
541.044463
541.744001
542.787205
543.734287
544.424448
545.068636
546.181232
547.239002
548.026307
548.709911
549.748228
550.673225
551.297041
551.777651
552.531364
553.126321
553.401678
553.576453
554.191509
554.651908
535.339038
537.096669
538.531155
539.237374
539.556984
541.095032
542.248260
542.677542
542.779920
544.456159
545.795028
546.392352
546.604498
548.152572
549.324990
549.766905
549.809441
551.003294
551.765453
551.743480
551.346330
552.629506
553.514384
530.966125
534.581438
536.646495
537.139499
536.326601
539.127319
540.642545
540.647873
539.310317
542.459456
544.253037
544.503504
543.424640
546.298061
547.875128
547.997700
546.872810
549.254407
550.336629
549.839669
547.886727
550.824665
552.335418
531.990725
533.985827
535.666583
536.517280
536.929140
538.627812
539.899628
540.351251
540.447026
542.210053
543.616639
544.203902
544.388063
546.004052
547.231921
547.661481
547.687100
548.977866
549.837208
549.850724
549.477960
550.874811
551.855935
531.542937
533.070587
534.620080
535.629399
536.401788
537.861831
539.095084
539.770415
540.294823
541.681098
542.927735
543.641321
544.168637
545.436946
546.519978
547.059875
547.401839
548.451484
549.299353
549.603198
549.740795
550.678002
551.401567
529.028838
531.263940
533.135174
534.063484
534.488908
536.418017
537.882047
538.459308
538.636739
540.418896
541.823572
542.389418
542.548510
544.182026
545.406534
545.780475
545.740363
547.241864
548.343671
548.627243
548.528134
549.791411
550.674742
525.036431
529.241726
531.694583
532.308506
531.380359
534.755725
536.657859
536.894709
535.725812
538.893392
540.687077
540.892909
539.747366
542.683616
544.267863
544.259479
542.860278
545.769048
547.315218
547.339884
546.114132
548.581678
549.883967
527.280677
529.536402
531.437813
532.400314
532.872794
534.878280
536.426932
537.078470
537.305524
539.099504
540.494488
541.043675
541.191570
542.829201
544.065593
544.454239
544.436375
545.978082
547.131756
547.469646
547.412586
548.685996
549.567869
528.018136
529.595732
531.209070
532.277791
533.130500
534.765510
536.190254
537.032998
537.672155
539.066903
540.278528
540.945986
541.441287
542.722231
543.831105
544.394918
544.773306
545.912270
546.876712
547.308249
547.551118
548.489589
549.196374
526.631039
528.731905
530.522855
531.436160
531.905727
533.945070
535.558803
536.305733
536.630146
538.347339
539.662752
540.151965
540.258996
541.914619
543.187970
543.634105
543.677650
545.132860
546.197203
546.451081
546.317900
547.637531
548.553675
523.692041
527.528180
529.789139
530.337581
529.423235
532.869074
534.896307
535.328373
534.432606
537.371272
539.005935
539.100196
537.857452
540.843958
542.492996
542.598239
541.390978
544.064739
545.442087
545.310896
543.885316
546.508777
547.887086
526.166755
528.274356
530.078886
531.011310
531.498211
533.541229
535.157014
535.909355
536.236369
537.942945
539.243176
539.717741
539.807630
541.437134
542.682168
543.100720
543.111031
544.515327
545.521013
545.718711
545.545230
546.856087
547.775009
527.074564
528.669458
530.316464
531.435684
532.337472
533.968771
535.390974
536.248391
536.900890
538.265667
539.441008
540.081089
540.547936
541.771635
542.823009
543.339744
543.663353
544.689191
545.522608
545.825397
545.971716
546.910090
547.635252
525.818191
528.112403
530.080325
531.152405
531.754097
533.704448
535.227745
535.913976
536.194689
537.909194
539.232751
539.748210
539.877391
541.406946
542.552816
542.895492
542.844167
544.174937
545.100574
545.205038
544.940995
546.283744
547.230880
522.985573
527.268952
529.826425
530.630163
530.019460
533.180242
535.015835
535.322336
534.316941
537.288262
538.962145
539.136759
538.031316
540.760400
542.214110
542.182441
540.871549
543.398332
544.622394
544.303891
542.644778
545.387506
546.828342
526.402845
528.695937
530.658615
531.719443
532.296339
534.197507
535.665669
536.303985
536.546868
538.232242
539.535391
540.035303
540.140248
541.618852
542.702773
542.984443
542.876681
544.155879
545.033361
545.094326
544.795375
546.116849
547.054137
528.258397
529.854822
531.494581
532.599547
533.461786
534.977189
536.274836
537.031426
537.608403
538.915871
540.056147
540.680136
541.116242
542.223077
543.137305
543.526602
543.735833
544.659827
545.396726
545.610157
545.683125
546.580721
547.287154
527.980934
530.101136
531.896248
532.827410
533.298916
535.104101
536.495353
537.088056
537.305033
538.925258
540.183754
540.675079
540.787040
542.180639
543.184885
543.403516
543.240569
544.498823
545.360354
545.418750
545.122715
546.379771
547.272099
526.221230
530.077953
532.289684
532.844808
532.032303
534.999473
536.677739
536.901973
535.876545
538.688986
540.267852
540.440174
539.406121
541.914595
543.201923
543.050994
541.619211
544.116033
545.302830
544.984696
543.368023
545.935496
547.270359
530.326514
532.198813
533.726901
534.484467
534.835098
536.465146
537.725549
538.279449
538.486563
540.012688
541.196702
541.687496
541.817034
543.140396
544.089576
544.321822
544.185709
545.378904
546.186895
546.253755
545.963518
547.108453
547.898235
533.236220
534.134240
535.142245
535.943178
536.666320
537.752639
538.751712
539.491511
540.150966
541.180027
542.123187
542.796800
543.361423
544.236267
544.990931
545.456312
545.811791
546.515485
547.101858
547.393550
547.582520
548.143947
548.560718
534.600922
535.161529
535.935851
536.709381
537.496671
538.414092
539.312040
540.108707
540.882899
541.772101
542.627930
543.361304
544.040767
544.794220
545.483252
546.030964
546.519996
547.092822
547.602801
547.969072
548.275918
548.659135
548.928037
538.990036
539.502844
540.247222
541.026356
541.834808
542.743159
543.638087
544.459334
545.292052
546.254024
547.218453
548.091691
548.923619
549.807823
550.632004
551.321986
551.938757
552.581178
553.143718
553.564977
553.923756
554.321857
554.595620
537.671240
538.401201
539.311766
540.118788
540.898937
541.903817
542.853084
543.618433
544.371609
545.427742
546.465020
547.306512
548.075613
549.041852
549.921014
550.566357
551.111801
551.827889
552.434354
552.798760
553.088477
553.609021
553.997080
535.197263
536.438212
537.681638
538.498618
539.141706
540.400487
541.480390
542.108126
542.626062
543.944146
545.149534
545.899717
546.471911
547.667046
548.678315
549.211010
549.547986
550.481453
551.202108
551.426627
551.496166
552.329446
552.967918
532.404216
534.336035
535.939094
536.729713
537.092829
538.764750
540.021240
540.483525
540.603317
542.354604
543.764913
544.386998
544.610492
546.185271
547.365306
547.755397
547.740760
549.051857
549.934459
549.992384
549.673489
550.986322
551.907421
531.850676
533.310756
534.799238
535.779378
536.535771
537.940305
539.124868
539.776343
540.296781
541.687279
542.953471
543.702922
544.262805
545.517462
546.582283
547.115960
547.452289
548.466743
549.271220
549.532216
549.633710
550.567208
551.291726
530.902467
532.197019
533.664903
534.770233
535.716050
537.056310
538.238478
539.009674
539.706662
540.960936
542.152303
542.957944
543.646671
544.782519
545.798513
546.410918
546.899880
547.829470
548.635643
549.043157
549.347839
550.122090
550.728846
528.856838
530.540425
532.249124
533.374770
534.232487
535.784945
537.092877
537.818508
538.378789
539.806909
541.084443
541.812328
542.347982
543.646758
544.753930
545.304055
545.662435
546.786308
547.728965
548.133342
548.353248
549.283552
549.989559
526.544368
528.935816
530.958732
532.014019
532.548329
534.517198
536.010968
536.606471
536.792181
538.625966
540.066896
540.646598
540.810415
542.487206
543.754673
544.169582
544.174740
545.696831
546.826631
547.135101
547.046253
548.344421
549.243700
527.066494
528.776256
530.523551
531.692368
532.603091
534.227739
535.611887
536.401688
537.003419
538.444814
539.715362
540.427557
540.954034
542.263676
543.392570
543.967049
544.352822
545.511309
546.493885
546.938043
547.188985
548.133020
548.842826
527.290260
528.648226
530.200966
531.391092
532.438572
533.935044
535.281792
536.189610
536.973937
538.249366
539.417920
540.180974
540.842033
542.005883
543.071056
543.732219
544.273548
545.273752
546.163220
546.655941
547.028358
547.825377
548.435804
526.360566
527.948907
529.587393
530.691218
531.582264
533.252061
534.707940
535.577622
536.238383
537.647404
538.863772
539.526248
540.019058
541.336143
542.487845
543.090664
543.494475
544.616370
545.550467
545.948662
546.166537
547.120361
547.842876
524.992405
527.159501
529.011914
529.975816
530.486809
532.554675
534.184210
534.928783
535.237570
537.001463
538.345814
538.837555
538.934732
540.626892
541.930724
542.392808
542.437523
543.887505
544.935390
545.167395
545.016876
546.342243
547.266303
525.933089
527.517551
529.154365
530.261957
531.160985
532.840008
534.308022
535.191091
535.858507
537.258713
538.458688
539.103264
539.575087
540.863541
541.983548
542.553989
542.921292
543.997159
544.880204
545.230033
545.413254
546.355739
547.077920
526.433604
527.780113
529.327817
530.527022
531.593171
533.107428
534.479643
535.419600
536.222901
537.474866
538.605697
539.333453
539.955609
541.059439
542.060052
542.659615
543.132461
544.038146
544.820402
545.209097
545.506214
546.288974
546.905834
525.769250
527.452553
529.189650
530.376880
531.323351
532.970609
534.393980
535.243955
535.890672
537.278868
538.480952
539.142568
539.620847
540.831953
541.861780
542.353009
542.651038
543.663550
544.478762
544.754132
544.875577
545.823648
546.560357
524.757955
527.106233
529.118641
530.206807
530.800838
532.790975
534.334517
535.018684
535.287980
537.022262
538.360117
538.875929
538.992919
540.526662
541.663888
541.982755
541.899913
543.232470
544.153478
544.244043
543.965869
545.309588
546.260251
526.429350
528.106195
529.831012
530.999697
531.915002
533.511303
534.878351
535.678460
536.283943
537.636960
538.810348
539.446842
539.893606
541.056104
542.028493
542.462046
542.705464
543.666784
544.433677
544.665248
544.751929
545.679462
546.407047
527.776586
529.108174
530.629607
531.794391
532.801678
534.202910
535.453070
536.290924
537.013116
538.194354
539.270003
539.954890
540.521848
541.523237
542.403255
542.885520
543.249279
544.053212
544.738000
545.036374
545.260625
546.003843
546.603584
528.012083
529.563482
531.148461
532.206267
533.028658
534.506390
535.770438
536.499057
537.051663
538.342678
539.462435
540.059900
540.472123
541.591223
542.518942
542.913429
543.120746
544.047174
544.783158
544.992434
545.057180
545.944551
546.642085
527.917454
529.996638
531.726454
532.600646
533.023156
534.771057
536.110588
536.662087
536.838366
538.446662
539.678964
540.126282
540.183396
541.626538
542.671320
542.916856
542.766381
544.023728
544.876457
544.923078
544.604162
545.855493
546.736512
530.355190
531.687459
533.021345
533.901292
534.589558
535.898996
537.032766
537.709708
538.235894
539.442245
540.492867
541.081570
541.498323
542.558026
543.436673
543.837118
544.058913
544.931563
545.619715
545.828507
545.885857
546.677444
547.286050
532.590946
533.364183
534.321884
535.162211
535.964742
536.991525
537.961373
538.736556
539.464381
540.429360
541.337953
542.037579
542.665033
543.498218
544.249597
544.774425
545.217763
545.865333
546.427878
546.763588
547.029578
547.519780
547.887100
533.772752
534.305712
535.071888
535.864077
536.678044
537.590020
538.485584
539.295700
540.088373
540.966660
541.815696
542.558494
543.256844
544.011297
544.711426
545.287038
545.807013
546.377478
546.889238
547.274126
547.603698
547.975052
548.231986
537.844636
538.398861
539.174930
539.963842
540.776844
541.724619
542.654828
543.491895
544.332735
545.333737
546.329562
547.213018
548.043629
548.946918
549.779138
550.459138
551.067147
551.745554
552.345623
552.786203
553.151296
553.574413
553.864026
536.315426
537.183989
538.169653
538.965811
539.697070
540.798306
541.810585
542.566048
543.270926
544.425475
545.524825
546.357282
547.076672
548.108463
549.011717
549.612230
550.088157
550.903193
551.584586
551.954911
552.206038
552.805978
553.242217
533.129096
534.915776
536.377900
537.099259
537.430088
539.054804
540.296535
540.812827
541.001337
542.703262
544.081408
544.744220
545.026881
546.525085
547.633713
548.003752
547.984772
549.306969
550.223621
550.381831
550.168330
551.343726
552.148294
528.656699
532.331153
534.436089
534.931386
534.069872
537.026110
538.658112
538.775601
537.582474
540.702205
542.525494
542.873979
541.964353
544.685952
546.148363
546.134204
544.795936
547.465114
548.786194
548.583518
547.082816
549.652382
550.992779
529.624127
531.676844
533.420440
534.316095
534.756375
536.538849
537.885869
538.408770
538.579080
540.367063
541.815928
542.471343
542.729760
544.306014
545.482674
545.851356
545.820977
547.235638
548.240141
548.422712
548.225445
549.516561
550.421356
529.040361
530.669912
532.334188
533.442559
534.291630
535.794306
537.055658
537.755069
538.308369
539.741144
541.039124
541.801737
542.369271
543.657478
544.750173
545.295951
545.651004
546.745563
547.651265
548.017282
548.205522
549.139000
549.851537
526.242719
528.714912
530.798358
531.901238
532.469251
534.385465
535.820365
536.365763
536.515439
538.376335
539.848794
540.451556
540.626531
542.329587
543.616005
544.050208
544.072562
545.561439
546.651885
546.916736
546.785519
548.106194
549.022988
521.801294
526.527851
529.311555
530.181621
529.528235
532.765690
534.574792
534.719984
533.414225
536.752996
538.643352
538.870837
537.680326
540.764167
542.457052
542.558095
541.307570
544.113483
545.590535
545.527754
544.143706
546.780748
548.160530
524.413338
526.919727
529.050011
530.200934
530.822650
532.809711
534.315725
534.917448
535.101785
536.975034
538.440298
539.024410
539.188357
540.911875
542.231941
542.699634
542.753000
544.271406
545.391489
545.684353
545.575948
546.911270
547.834909
525.327784
527.048087
528.820045
530.023388
530.972285
532.632283
534.048299
534.865346
535.488504
536.943730
538.218273
538.924824
539.449368
540.797949
541.974281
542.593710
543.012535
544.163699
545.126844
545.547954
545.781595
546.744979
547.471863
523.908356
526.175232
528.121139
529.151722
529.701540
531.774303
533.384576
534.090077
534.360460
536.181727
537.580612
538.102461
538.214210
539.959763
541.307509
541.799556
541.868277
543.356465
544.439760
544.698975
544.565896
545.906680
546.837855
520.784504
524.926934
527.377502
528.042378
527.206385
530.682596
532.700496
533.048145
531.962189
535.145239
536.905276
537.013328
535.690763
538.849471
540.597051
540.742530
539.535197
542.270988
543.682321
543.560910
542.125547
544.784359
546.180678
523.522927
525.772888
527.700110
528.718704
529.267450
531.353964
532.986715
533.716113
534.000381
535.812688
537.192854
537.694730
537.783390
539.496050
540.807380
541.262561
541.292475
542.737539
543.774762
543.989783
543.824301
545.154923
546.085846
524.579625
526.249289
527.971548
529.142937
530.084046
531.778385
533.248320
534.125383
534.788722
536.214135
537.442470
538.109851
538.594016
539.870528
540.969542
541.515255
541.858467
542.923519
543.791498
544.117007
544.277841
545.231599
545.966050
523.354711
525.728855
527.755101
528.839278
529.426583
531.490327
533.098926
533.821778
534.112722
535.893158
537.264037
537.794355
537.922646
539.513680
540.706791
541.065636
541.011889
542.404939
543.379930
543.512618
543.263660
544.624498
545.581984
520.473562
524.907017
527.527594
528.294368
527.534305
530.938104
532.903916
533.243158
532.196046
535.282671
537.010687
537.178001
536.010541
538.855629
540.370679
540.336955
538.958614
541.615245
542.912537
542.625791
540.974656
543.745433
545.200257
524.080274
526.444163
528.453629
529.516249
530.070557
532.079067
533.628347
534.299956
534.547693
536.286908
537.621472
538.119649
538.212008
539.753753
540.891028
541.194102
541.086964
542.429077
543.354851
543.441773
543.156452
544.498798
545.449028
526.058365
527.703203
529.389503
530.523458
531.407924
532.975062
534.314264
535.087950
535.669398
537.008549
538.163417
538.772133
539.192027
540.364593
541.346852
541.779522
542.015999
542.979475
543.746783
543.974559
544.054624
544.977566
545.701553
525.818848
528.013415
529.872842
530.849365
531.355286
533.189243
534.593883
535.171968
535.355245
537.020383
538.284754
538.713944
538.733805
540.269801
541.393855
541.679420
541.551738
542.847431
543.729494
543.781899
543.464397
544.774830
545.700732
524.022695
528.030816
530.333381
530.943721
530.170253
533.152501
534.824262
534.994085
533.841969
536.774659
538.364607
538.400527
537.056690
539.925536
541.412266
541.347142
539.943442
542.488935
543.691436
543.338478
541.621662
544.321031
545.716470
528.313313
530.254532
531.842672
532.644576
533.027202
534.673492
535.933474
536.462922
536.629761
538.193636
539.378652
539.805654
539.842410
541.304617
542.370873
542.669860
542.569567
543.796859
544.621871
544.680977
544.368491
545.566460
546.389971
531.340490
532.269309
533.313957
534.148025
534.897871
536.001912
537.008787
537.746018
538.399794
539.442139
540.387854
541.044370
541.595123
542.525205
543.341279
543.852658
544.241033
544.972824
545.579125
545.880561
546.075842
546.661223
547.094718
532.757194
533.336184
534.137074
534.937980
535.749333
536.685099
537.594949
538.397894
539.176878
540.075394
540.936869
541.670458
542.356523
543.142199
543.871068
544.454389
544.973171
545.572030
546.103372
546.485711
546.806233
547.205696
547.485298
536.688981
537.307942
538.125450
538.919142
539.722673
540.721705
541.690347
542.533337
543.364386
544.417575
545.449887
546.336072
547.151521
548.089480
548.940032
549.608624
550.196456
550.922993
551.561900
552.009641
552.362899
552.827435
553.144053
534.754955
535.914487
537.024200
537.778917
538.358373
539.656489
540.761003
541.462849
542.001698
543.366723
544.565854
545.354816
545.924404
547.124991
548.092669
548.620460
548.924402
549.940561
550.722373
551.050264
551.146288
551.940831
552.477982
529.555675
533.033478
534.971723
535.408361
534.545425
537.414643
539.007438
539.178725
538.063698
541.116459
542.893494
543.278530
542.428835
545.078329
546.487532
546.498503
545.214501
547.831976
549.132307
548.988059
547.552618
550.011714
551.251983
514.780769
528.954269
532.611314
531.939986
522.194222
534.090144
536.969940
535.739140
524.867577
537.713421
540.947586
540.184123
530.889086
542.016808
544.620845
543.283040
532.661066
544.644093
547.303293
545.870105
535.229160
547.026789
549.871346
525.875551
529.686233
531.946217
532.558697
531.785578
534.836608
536.541544
536.697355
535.529853
538.695468
540.557837
540.922191
540.022464
542.780321
544.275947
544.276641
542.957813
545.693207
547.092825
546.958049
545.512773
548.115545
549.476373
526.739450
529.034004
530.989896
532.027742
532.562814
534.435532
535.843304
536.389486
536.561813
538.404188
539.884319
540.530468
540.761954
542.415416
543.659086
544.071010
544.080192
545.553652
546.626799
546.874942
546.729533
548.043978
548.957836
521.778030
526.487032
529.257403
530.122670
529.462268
532.669257
534.445189
534.566889
533.251684
536.594793
538.501583
538.752693
537.582867
540.668044
542.357758
542.458001
541.206726
544.002593
545.466426
545.389434
543.993464
546.631262
548.013305
504.260029
522.461041
527.329899
527.113784
517.365742
529.767334
532.810967
531.440956
519.605690
533.483461
536.881555
535.780301
524.823298
537.718331
540.817462
539.665439
529.175876
541.254364
544.033174
542.698171
532.149806
544.021449
546.923362
519.927124
524.677285
527.499851
528.414443
527.805077
531.082495
532.925759
533.097798
531.812275
535.166503
537.065331
537.294606
536.109907
539.223844
540.954889
541.092972
539.873514
542.694670
544.181347
544.125039
542.746801
545.399147
546.789408
522.950436
525.369411
527.450849
528.582244
529.198078
531.241635
532.802493
533.454251
533.684061
535.548227
537.001270
537.572532
537.727550
539.484408
540.841257
541.341835
541.420960
542.939214
544.053417
544.339109
544.226149
545.573099
546.506172
519.862994
524.067965
526.588060
527.308174
526.504918
529.979679
531.977963
532.299645
531.199458
534.410869
536.210646
536.354348
535.062012
538.250081
540.023672
540.191820
539.008184
541.776401
543.221404
543.129319
541.715319
544.385888
545.786879
505.541627
521.261682
525.435343
524.801773
514.041408
527.492755
530.908037
529.886455
518.979901
532.006079
535.152196
533.848493
522.349835
535.723637
538.941765
537.865160
527.596625
539.423610
542.109949
540.700290
530.001280
541.995446
544.928465
519.513708
523.690385
526.178291
526.874361
526.062866
529.555080
531.584172
531.939341
530.860997
534.062256
535.841129
535.964026
534.648324
537.799342
539.532404
539.660670
538.437053
541.163604
542.564993
542.430233
540.983801
543.646888
545.048937
522.307417
524.633146
526.626887
527.693785
528.277362
530.372330
532.011440
532.751802
533.053122
534.870027
536.265783
536.797779
536.919599
538.587356
539.854083
540.272819
540.272719
541.708202
542.731501
542.920049
542.723743
544.076731
545.024483
519.194941
523.626753
526.247792
527.017622
526.270762
529.716171
531.726793
532.101740
531.083665
534.204801
535.961172
536.147665
535.000790
537.892293
539.457477
539.468615
538.132157
540.834969
542.179049
541.935940
540.318518
543.101731
544.559656
504.245959
521.137243
525.613531
525.122655
514.661848
527.820061
531.175226
530.217362
519.704209
532.288866
535.359763
534.258967
523.904444
535.959679
538.771254
537.452379
526.804833
538.757103
541.349425
539.674118
528.098384
540.870053
543.969078
519.974843
524.393379
526.994184
527.741080
526.961838
530.347207
532.295886
532.619478
531.557900
534.632738
536.346773
536.496435
535.311271
538.151375
539.660667
539.617051
538.228187
540.880721
542.175257
541.884764
540.228959
542.996203
544.448724
523.897441
526.191168
528.143192
529.177486
529.722231
531.664164
533.160607
533.798898
534.024132
535.738109
537.045397
537.510714
537.569151
539.122707
540.269852
540.576537
540.470556
541.805946
542.726434
542.808756
542.517151
543.854610
544.800348
521.986046
526.091187
528.507436
529.206015
528.505824
531.580143
533.328792
533.542612
532.419963
535.401167
537.029362
537.078282
535.742868
538.653292
540.180189
540.135487
538.748123
541.332235
542.571159
542.237390
540.538514
543.282447
544.714614
509.056319
524.589186
528.615570
528.105860
518.572767
530.351011
533.235784
532.082974
521.545408
533.866677
536.757110
535.423400
524.341385
536.967556
539.849998
538.546473
528.022723
539.715360
542.178363
540.417528
528.716073
541.471760
544.520194
524.654473
528.450106
530.566946
531.099453
530.300233
533.156110
534.741646
534.916043
533.800190
536.651774
538.185874
538.244952
536.951417
539.761541
541.216491
541.197378
539.862002
542.350370
543.517597
543.203100
541.534795
544.135425
545.443546
529.885919
531.130915
532.309104
533.101245
533.692859
534.975115
536.053702
536.719504
537.194045
538.423585
539.445319
540.027489
540.393479
541.524763
542.432796
542.888333
543.111805
544.033186
544.719192
544.949740
544.960739
545.758152
546.306002
531.742691
532.389138
533.230043
534.030144
534.822130
535.793574
536.723692
537.514596
538.267418
539.201638
540.083726
540.804573
541.464808
542.292223
543.050308
543.630438
544.131343
544.771895
545.329534
545.703884
546.001069
546.443896
546.754598
535.863076
536.431802
537.231076
538.048147
538.895336
539.885293
540.861470
541.743466
542.625669
543.663873
544.692769
545.604724
546.458141
547.378341
548.224690
548.920668
549.551588
550.263012
550.903013
551.382961
551.777622
552.214731
552.508335
534.307073
535.193835
536.205508
537.029977
537.795143
538.941896
540.004094
540.807231
541.555038
542.747807
543.881320
544.743520
545.486253
546.533510
547.448623
548.062972
548.561449
549.413435
550.141652
550.559245
550.845232
551.457206
551.894436
531.075763
532.888375
534.381990
535.131555
535.494544
537.170807
538.468669
539.036180
539.269193
541.010212
542.423837
543.118426
543.425664
544.936973
546.054180
546.434625
546.436984
547.802777
548.777518
548.996306
548.827398
550.009453
550.808937
526.562877
530.271974
532.414788
532.939133
532.107046
535.119580
536.810313
536.978635
535.828527
538.986119
540.844665
541.226047
540.343011
543.076653
544.546586
544.541651
543.224008
545.942032
547.328202
547.195309
545.748082
548.317287
549.646785
527.527597
529.612812
531.397355
532.329370
532.804900
534.634927
536.029242
536.592892
536.798671
538.620005
540.100710
540.785634
541.069269
542.663199
543.854790
544.239992
544.235095
545.694209
546.755148
546.996174
546.842135
548.139330
549.038719
526.947984
528.610509
530.321501
531.476144
532.366219
533.904984
535.196386
535.920546
536.497467
537.957469
539.282714
540.069752
540.660457
541.974327
543.093446
543.665857
544.051023
545.183352
546.131964
546.539821
546.758890
547.703275
548.416932
524.144451
526.655940
528.795858
529.956001
530.570327
532.511307
533.958611
534.511369
534.671382
536.555029
538.051837
538.674126
538.869471
540.606918
541.931366
542.401159
542.456805
543.977578
545.099359
545.392565
545.282760
546.616028
547.537904
519.693667
524.466450
527.314336
528.249156
527.646073
530.899125
532.707726
532.847534
531.542219
534.903073
536.817956
537.062852
535.890170
539.015009
540.752363
540.892786
539.676004
542.509245
544.010265
543.967658
542.599194
545.249228
546.635942
522.316020
524.863355
527.053224
528.264237
528.931107
530.934283
532.439347
533.035239
533.221478
535.116170
536.608692
537.216446
537.404089
539.163551
540.521260
541.022327
541.104661
542.648188
543.790338
544.101467
544.007534
545.354923
546.285421
523.238551
524.995038
526.820444
528.077131
529.065790
530.742916
532.160091
532.973193
533.601331
535.082638
536.392403
537.132593
537.687116
539.064531
540.266822
540.908705
541.349214
542.524724
543.511575
543.952531
544.201628
545.176977
545.910575
521.818272
524.121693
526.118850
527.198814
527.785231
529.874362
531.485721
532.186162
532.461703
534.318227
535.763969
536.330153
536.477287
538.245135
539.607470
540.110452
540.193020
541.706947
542.818096
543.100374
542.984504
544.338137
545.276356
518.699463
522.879522
525.378637
526.088675
525.286827
528.778753
530.798721
531.141124
530.059243
533.286285
535.101228
535.259593
533.975465
537.151663
538.906795
539.056024
537.857285
540.622049
542.065707
541.970680
540.554308
543.227002
544.630613
521.477558
523.753626
525.716110
526.768729
527.345805
529.451796
531.095920
531.831968
532.130130
533.981215
535.408384
535.953397
536.075411
537.806953
539.128806
539.591728
539.634753
541.108228
542.178283
542.421945
542.277548
543.621647
544.558937
522.587027
524.269576
526.010334
527.201061
528.162971
529.882308
531.376346
532.274521
532.960850
534.417956
535.680336
536.378258
536.887985
538.185992
539.302350
539.863333
540.225952
541.321191
542.223906
542.581454
542.766119
543.732155
544.471143
521.416261
523.792403
525.821875
526.910352
527.509521
529.604528
531.249456
532.005146
532.324892
534.131166
535.524287
536.072501
536.218049
537.833436
539.050578
539.430852
539.401194
540.828750
541.843087
542.013295
541.792338
543.163295
544.122640
518.587034
523.015669
525.629720
526.390200
525.633948
529.073756
531.083019
531.460890
530.444698
533.552730
535.295018
535.471226
534.314123
537.185891
538.729065
538.719819
537.367487
540.062509
541.403104
541.158335
539.539184
542.317683
543.772200
522.239703
524.598886
526.602071
527.660363
528.221049
530.259333
531.846464
532.553123
532.828943
534.587522
535.934595
536.441269
536.544721
538.109409
539.272631
539.600421
539.520523
540.899357
541.866170
541.992092
541.735847
543.088774
544.040984
524.262768
525.905056
527.588884
528.723704
529.617582
531.207501
532.575532
533.377063
533.981898
535.338840
536.506672
537.125764
537.558063
538.749834
539.754001
540.208952
540.471211
541.468736
542.273610
542.536093
542.641928
543.577796
544.306458
524.067315
526.260882
528.120936
529.102026
529.618601
531.470161
532.896063
533.495209
533.697250
535.378582
536.656248
537.096817
537.129104
538.681818
539.824143
540.128120
540.022826
541.351153
542.269019
542.353451
542.059366
543.383649
544.316145
522.310388
526.318244
528.623188
529.239957
528.477260
531.473711
533.161680
533.347713
532.210814
535.158301
536.761398
536.808825
535.476840
538.361114
539.863759
539.813778
538.428893
541.006423
542.243639
541.920936
540.226090
542.939239
544.341918
526.629871
528.572161
530.164148
530.973367
531.366417
533.025184
534.298783
534.841980
535.022291
536.599683
537.797463
538.236368
538.285458
539.762249
540.843749
541.158233
541.077136
542.332715
543.188457
543.274834
542.982962
544.194274
545.024543
529.676140
530.607020
531.656487
532.498293
533.258275
534.373990
535.393358
536.143291
536.809745
537.864842
538.823048
539.491826
540.055439
540.999972
541.831616
542.359756
542.768051
543.525008
544.158115
544.483784
544.697976
545.296032
545.735960
531.102451
531.683952
532.490099
533.298905
534.120256
535.067384
535.989325
536.804607
537.595965
538.506898
539.380720
540.126742
540.825962
541.626193
542.371001
542.971868
543.510899
544.133381
544.689370
545.094179
545.432602
545.844266
546.130041
535.039229
535.582923
536.374256
537.207980
538.082625
539.075977
540.063866
540.975227
541.890384
542.926317
543.956715
544.887227
545.764831
546.681194
547.530974
548.249928
548.909974
549.617723
550.260551
550.762137
551.181172
551.604008
551.882690
533.654938
534.427438
535.392482
536.252659
537.095635
538.195812
539.249432
540.112240
540.951885
542.084440
543.190486
544.093020
544.910201
545.904100
546.802037
547.469753
548.056175
548.848005
549.552574
550.019026
550.385272
550.921857
551.304545
531.061125
532.373118
533.687180
534.552054
535.244560
536.622255
537.827698
538.563945
539.173267
540.570191
541.848249
542.666780
543.294047
544.507323
545.525170
546.067698
546.438051
547.467874
548.318538
548.686635
548.870247
549.692633
550.301983
528.145534
530.188691
531.882661
532.715491
533.102142
534.924329
536.322681
536.896382
537.106015
538.933922
540.417697
541.114271
541.404503
542.986850
544.165652
544.556372
544.562623
545.992991
547.030925
547.269693
547.115961
548.371658
549.236768
527.619787
529.166134
530.746655
531.793326
532.606860
534.121663
535.412745
536.150373
536.743105
538.201377
539.533106
540.345321
540.959958
542.242904
543.328933
543.885554
544.263439
545.376019
546.307756
546.708032
546.920369
547.842205
548.537825
526.696327
528.070060
529.641405
530.842957
531.871094
533.284546
534.526213
535.344127
536.085383
537.396056
538.642894
539.495723
540.228267
541.416432
542.485198
543.148582
543.695055
544.701851
545.597971
546.095977
546.468433
547.257653
547.860531
524.625994
526.409516
528.249447
529.504893
530.468083
532.059011
533.378865
534.106619
534.676270
536.156948
537.485045
538.243699
538.807691
540.187673
541.380867
542.006645
542.433228
543.618692
544.622250
545.082114
545.343315
546.298886
547.014735
522.264734
524.788901
526.969675
528.181601
528.846745
530.818855
532.287294
532.849166
533.010087
534.907246
536.402859
537.001665
537.170969
538.960977
540.337947
540.841378
540.919772
542.491067
543.663829
544.007320
543.943114
545.272140
546.188050
522.834608
524.647860
526.533714
527.840073
528.855616
530.500217
531.867690
532.631041
533.223491
534.716229
536.045233
536.797358
537.358983
538.753022
539.967503
540.613492
541.059028
542.265492
543.289430
543.766752
544.043333
545.013540
545.738745
523.086073
524.530010
526.202744
527.510054
528.643955
530.169925
531.510340
532.399367
533.184583
534.519578
535.765464
536.597158
537.316750
538.539393
539.656506
540.360332
540.942149
541.992142
542.929686
543.461115
543.863002
544.684791
545.309531
522.139918
523.822222
525.579691
526.793210
527.764315
529.461929
530.909724
531.752108
532.404855
533.903262
535.230765
535.993035
536.563921
537.918517
539.090196
539.703939
540.124556
541.305831
542.301520
542.746924
542.998053
543.978948
544.716616
520.751999
523.033428
525.007232
526.075765
526.665935
528.756160
530.375120
531.080618
531.356380
533.251103
534.736409
535.349132
535.541165
537.251170
538.553214
539.002998
539.040305
540.569004
541.694074
541.981474
541.866688
543.222822
544.163108
521.804460
523.459654
525.180619
526.364137
527.324734
529.040267
530.524221
531.406175
532.084611
533.580865
534.891854
535.633956
536.179980
537.498900
538.630426
539.204690
539.586583
540.727762
541.683593
542.093018
542.318023
543.287842
544.022846
522.435105
523.812289
525.400213
526.637831
527.744353
529.312966
530.735907
531.715983
532.561818
533.882330
535.085936
535.876301
536.549231
537.695878
538.729155
539.354374
539.860985
540.830675
541.686899
542.143163
542.490035
543.294607
543.918160
521.893283
523.577344
525.315623
526.500691
527.458513
529.184159
530.693501
531.615537
532.322523
533.761696
535.005259
535.695404
536.199220
537.466926
538.549465
539.081279
539.422417
540.509874
541.411074
541.770260
541.956459
542.915522
543.649002
520.996223
523.324933
525.312531
526.365933
526.935312
529.033184
530.688189
531.461744
531.799686
533.572149
534.930718
535.449010
535.564439
537.172403
538.376956
538.742271
538.701193
540.123460
541.143478
541.334124
541.141260
542.479092
543.416327
522.754400
524.416764
526.122089
527.270327
528.185463
529.857388
531.314284
532.192260
532.857641
534.247204
535.440677
536.085426
536.544685
537.761850
538.792046
539.273811
539.567375
540.608213
541.464671
541.783459
541.937506
542.876939
543.601346
524.189375
525.513927
527.027984
528.190934
529.214199
530.666567
531.979939
532.876637
533.646898
534.863141
535.962687
536.664735
537.253256
538.295871
539.221380
539.746398
540.158882
541.034328
541.798794
542.171107
542.450376
543.216357
543.822230
524.515461
526.063123
527.648504
528.715303
529.559562
531.074181
532.382109
533.153231
533.743111
535.066857
536.212570
536.830944
537.266231
538.420298
539.383841
539.810559
540.056689
541.054551
541.868295
542.145919
542.260931
543.174778
543.882822
524.504221
526.579450
528.313025
529.200990
529.646853
531.423186
532.794682
533.377507
533.582611
535.221868
536.480465
536.948864
537.026632
538.503277
539.578253
539.845796
539.719664
541.054668
541.986667
542.099339
541.828926
543.106634
543.999318
526.998032
528.331181
529.672721
530.568394
531.278938
532.613638
533.774323
534.478064
535.030477
536.264442
537.340636
537.952232
538.392418
539.482163
540.390079
540.816935
541.071461
542.006533
542.761647
543.028392
543.129292
543.947186
544.568057
529.271061
530.048375
531.016308
531.873230
532.697209
533.747930
534.742857
535.543294
536.296359
537.287117
538.220803
538.944732
539.597640
540.459917
541.241768
541.798258
542.279590
542.979266
543.597584
543.983290
544.288155
544.803621
545.183224
530.472060
531.010385
531.787888
532.596986
533.432025
534.367427
535.287499
536.122418
536.939961
537.843318
538.717226
539.484936
540.209611
540.993223
541.724872
542.334745
542.894488
543.512674
544.074526
544.504996
544.870792
545.266509
545.535545
534.070865
534.661708
535.486356
536.324460
537.194552
538.221161
539.235919
540.150888
541.060901
542.126462
543.179239
544.110978
544.982585
545.923392
546.792669
547.513349
548.168882
548.901541
549.562833
550.064086
550.475815
550.920559
551.216379
532.447355
533.379184
534.428334
535.269611
536.047285
537.245091
538.357186
539.195435
539.968470
541.194238
542.355371
543.237461
543.997255
545.069041
546.012453
546.658163
547.187699
548.058156
548.806585
549.248598
549.555927
550.170957
550.606662
529.053270
530.986264
532.548254
533.297685
533.627579
535.406340
536.783172
537.386556
537.629075
539.422732
540.873760
541.586752
541.904045
543.451330
544.609155
545.037148
545.091479
546.461363
547.451146
547.702646
547.571318
548.739488
549.527221
524.283562
528.283454
530.539431
531.027530
530.026954
533.277560
535.091312
535.287673
534.094108
537.355510
539.266013
539.659545
538.762949
541.558289
543.084699
543.149940
541.935817
544.613187
546.003825
545.917904
544.553498
547.063542
548.364911
525.545163
527.742392
529.586856
530.512535
530.949180
532.874370
534.339877
534.930463
535.136318
537.001873
538.510626
539.203188
539.489247
541.121698
542.359230
542.795805
542.846143
544.315713
545.398904
545.679684
545.568006
546.849673
547.734793
525.196186
526.875921
528.600350
529.758282
530.651401
532.223869
533.545613
534.284335
534.865861
536.343224
537.675884
538.455598
539.040372
540.390839
541.553321
542.163460
542.582435
543.750261
544.738825
545.191167
545.447050
546.385992
547.089452
522.592444
525.044258
527.154837
528.314599
528.944901
530.886499
532.335071
532.883427
533.032705
534.927701
536.418006
537.004169
537.152283
538.958536
540.341266
540.839333
540.907010
542.490614
543.676434
544.036965
543.991240
545.296746
546.196077
518.358500
522.951973
525.727954
526.660200
526.096097
529.311990
531.098277
531.213515
529.865926
533.257741
535.163534
535.336190
534.010677
537.304204
539.126753
539.279603
538.020093
540.971048
542.564576
542.623155
541.397094
543.944194
545.283227
520.833446
523.311423
525.465076
526.674930
527.356124
529.344709
530.832880
531.410281
531.578944
533.487361
534.982567
535.566551
535.713560
537.528639
538.923101
539.430527
539.508822
541.113141
542.320827
542.698889
542.667985
543.989788
544.900023
521.659548
523.398950
525.217580
526.481945
527.481660
529.148910
530.548929
531.342408
531.958571
533.465566
534.808082
535.578090
536.153922
537.526364
538.713839
539.336245
539.766774
540.984134
542.021909
542.508096
542.790232
543.768426
544.498948
520.191554
522.499952
524.507925
525.608724
526.218715
528.285002
529.865920
530.528491
530.769800
532.694246
534.221971
534.886468
535.135686
536.819535
538.099784
538.533602
538.560853
540.139562
541.313740
541.639057
541.549209
542.914587
543.856699
517.052899
521.250797
523.768854
524.513275
523.770915
527.202567
529.173588
529.449006
528.256607
531.642346
533.593500
533.929715
532.926167
535.841545
537.435680
537.458223
536.100372
539.022744
540.562277
540.517494
539.126587
541.814549
543.223913
519.867757
522.144196
524.109766
525.174671
525.770492
527.858975
529.483747
530.195117
530.470185
532.392633
533.904364
534.551813
534.779657
536.426861
537.665634
538.060182
538.049551
539.587059
540.720466
541.009613
540.893550
542.247909
543.187135
521.048478
522.702801
524.418171
525.594149
526.551663
528.278044
529.784109
530.697050
531.401953
532.884002
534.178290
534.913786
535.454428
536.743033
537.840486
538.385143
538.744580
539.876136
540.828161
541.237158
541.462374
542.424764
543.154243
520.013008
522.297699
524.255788
525.294708
525.860913
527.990671
529.680554
530.490449
530.869800
532.656050
534.033439
534.570174
534.700884
536.350278
537.591291
537.988141
537.980282
539.443226
540.513522
540.764810
540.631370
541.952827
542.874702
517.395941
521.605700
524.093994
524.768060
523.921945
527.451866
529.539382
530.013313
529.141093
532.143554
533.825581
533.950522
532.710683
535.681125
537.279460
537.304074
535.988320
538.719483
540.128674
540.013004
538.607207
541.212611
542.585814
520.907484
523.164799
525.084311
526.083432
526.606690
528.683070
530.324068
531.096492
531.439667
533.172102
534.494162
534.983163
535.069167
536.666949
537.855964
538.204966
538.152577
539.571027
540.599144
540.813198
540.649819
541.951341
542.863201
522.884422
524.466961
526.093124
527.189259
528.067037
529.674767
531.079218
531.929558
532.580842
533.939620
535.112361
535.754558
536.213823
537.392081
538.379659
538.828512
539.101153
540.140630
541.004872
541.336709
541.499656
542.421537
543.130079
522.751065
524.860592
526.655910
527.602287
528.109101
529.972831
531.431911
532.087716
532.357987
534.029575
535.326819
535.845178
535.984987
537.438105
538.496308
538.750653
538.621916
540.010164
541.002927
541.170975
540.954867
542.247104
543.151466
521.139471
524.972020
527.186075
527.765547
526.995962
530.002351
531.726252
531.992801
531.000005
533.868391
535.488418
535.685242
534.662162
537.240469
538.572690
538.425698
536.950654
539.643586
540.981740
540.775030
539.241253
541.840349
543.188539
525.315120
527.184004
528.723705
529.508160
529.896380
531.564352
532.864145
533.455981
533.699153
535.269363
536.492436
537.014730
537.173874
538.547666
539.539919
539.799428
539.689622
540.999244
541.921993
542.082241
541.861031
543.043090
543.849376
528.276899
529.181000
530.206187
531.035025
531.793284
532.916830
533.953764
534.730935
535.427597
536.496130
537.477350
538.186804
538.788631
539.708460
540.508452
541.017530
541.424654
542.211480
542.885853
543.254772
543.503083
544.101695
544.536104
529.670590
530.240301
531.033879
531.835629
532.657143
533.611374
534.546873
535.380959
536.192572
537.119898
538.013473
538.784313
539.503296
540.301016
541.037234
541.635061
542.182162
542.827467
543.413687
543.848912
544.210239
544.629620
544.916279
533.150064
533.808906
534.672300
535.505534
536.352570
537.421887
538.464137
539.370683
540.255343
541.360976
542.438568
543.362121
544.211367
545.186980
546.078886
546.792424
547.426640
548.194872
548.876938
549.367821
549.755637
550.235687
550.557105
531.086262
532.335855
533.514516
534.298729
534.894533
536.296839
537.497456
538.266097
538.850611
540.281024
541.532610
542.358522
542.958092
544.204140
545.222529
545.807285
546.171669
547.222037
548.045200
548.423345
548.564793
549.363878
549.898238
525.484858
529.279891
531.358172
531.777748
530.766514
533.914422
535.672896
535.907826
534.778044
537.962867
539.815873
540.232494
539.385559
542.114156
543.599086
543.701653
542.543979
545.141359
546.469530
546.396744
545.063403
547.469471
548.682560
509.380343
524.951170
528.904616
528.077631
517.189487
530.359497
533.563271
532.358328
521.083651
534.446545
537.812593
537.058091
527.595684
538.976086
541.700596
540.524970
530.387350
542.004623
544.646502
543.334681
533.122228
544.540147
547.301137
521.867008
525.981155
528.368182
528.954627
528.024777
531.342017
533.198611
533.402072
532.202536
535.484050
537.403819
537.778910
536.867207
539.709406
541.290753
541.390442
540.203752
542.929744
544.368125
544.315523
542.980279
545.526612
546.855820
523.250091
525.582106
527.567707
528.615617
529.154804
531.100447
532.569617
533.145624
533.324226
535.203172
536.696486
537.325974
537.537710
539.265781
540.590608
541.071730
541.143005
542.682332
543.828987
544.160142
544.090058
545.388729
546.283796
518.714954
523.257953
525.971990
526.847815
526.240622
529.437690
531.217605
531.332410
529.983464
533.363638
535.258267
535.426544
534.100279
537.381456
539.194255
539.343081
538.081226
541.024507
542.610185
542.663299
541.432568
543.971108
545.304045
502.129788
519.457511
524.143866
523.946968
514.441620
526.618136
529.606039
528.176263
516.109373
530.199186
533.588282
532.276264
520.395255
534.244416
537.577420
536.422359
525.538059
538.148735
541.134122
540.036695
530.216193
541.430073
544.192395
516.978813
521.546131
524.301171
525.225788
524.668041
527.907859
529.722682
529.862597
528.530634
531.925476
533.827086
533.994437
532.666047
535.953456
537.772257
537.922644
536.664345
539.628868
541.237496
541.307624
540.090520
542.647120
543.992391
519.759843
522.147749
524.223690
525.377344
526.023800
528.051887
529.587018
530.206721
530.410280
532.326058
533.835593
534.457011
534.653353
536.402365
537.740360
538.211872
538.268112
539.870742
541.074771
541.437895
541.386089
542.734148
543.662326
516.575749
520.799205
523.346496
524.115216
523.384432
526.799467
528.742661
528.988635
527.774335
531.160691
533.118158
533.459372
532.462319
535.393009
537.004117
537.041565
535.699762
538.649129
540.217688
540.199364
538.828408
541.521527
542.931365
502.173106
517.976093
522.197518
521.658611
511.237914
524.358133
527.657698
526.456674
514.852020
528.664310
532.125182
531.269738
521.326983
533.187060
535.993663
534.615799
523.471711
536.177691
539.104798
537.786696
527.120718
539.153453
542.099817
516.258486
520.444876
522.945360
523.673776
522.924766
526.366087
528.358563
528.660579
527.488903
530.872837
532.816968
533.147916
532.136575
535.029879
536.598115
536.596587
535.218113
538.124878
539.651456
539.596159
538.198009
540.880890
542.288113
519.193438
521.466644
523.419811
524.465598
525.044858
527.157323
528.821273
529.590058
529.926402
531.791131
533.247082
533.850504
534.038202
535.688065
536.926854
537.321830
537.314601
538.822302
539.934246
540.214918
540.098126
541.437678
542.367789
516.400786
520.603269
523.089135
523.767783
522.932319
526.476957
528.578195
529.062586
528.204816
531.242945
532.965282
533.127215
531.919752
534.916838
536.539397
536.586995
535.295923
538.060781
539.506048
539.424971
538.046204
540.659752
542.034114
502.432144
518.331166
522.514685
521.830588
510.897761
524.534902
528.074501
527.350041
517.581888
529.496790
532.404611
531.168736
520.302261
532.909388
535.870559
534.625380
524.077784
536.066730
538.787867
537.435161
527.001087
538.704785
541.568208
517.315209
521.485757
523.929880
524.568581
523.692144
527.181582
529.234746
529.686455
528.798498
531.778380
533.442053
533.556563
532.306930
535.251965
536.823427
536.826033
535.494324
538.217554
539.623978
539.509203
538.102801
540.696867
542.060724
521.091039
523.270394
525.123835
526.094007
526.610202
528.588373
530.149803
530.875600
531.193199
532.903058
534.220606
534.732586
534.852682
536.381543
537.507748
537.812662
537.729124
539.146775
540.175674
540.385558
540.210077
541.510444
542.418405
519.353015
523.254423
525.550062
526.190886
525.476746
528.572797
530.380346
530.703603
529.752695
532.665454
534.321524
534.536977
533.528950
536.138906
537.501111
537.370102
535.912076
538.646570
540.030461
539.859521
538.357326
540.987706
542.359183
507.176876
521.907679
525.719004
525.142615
515.608583
527.395889
530.348003
529.393233
519.587040
531.290966
534.168285
533.242770
523.946607
534.803960
537.245919
535.726770
524.696891
536.956405
539.650853
538.165467
527.277259
539.304641
542.194477
522.038777
525.648963
527.665809
528.156998
527.352174
530.224020
531.856198
532.126064
531.171813
533.958673
535.529009
535.763002
534.801022
537.304082
538.585077
538.470481
537.055394
539.684060
540.982705
540.814132
539.329471
541.822068
543.076377
527.063647
528.257700
529.394992
530.167043
530.757565
532.054460
533.164072
533.878484
534.411007
535.659545
536.721107
537.378623
537.828128
538.910536
539.770624
540.202342
540.428420
541.411815
542.174954
542.485460
542.563998
543.358218
543.896027
528.860509
529.487489
530.308768
531.098827
531.892875
532.877975
533.832458
534.656611
535.445891
536.409536
537.327300
538.093151
538.792411
539.621038
540.373037
540.956901
541.479066
542.165366
542.779799
543.210309
543.550351
544.007991
544.321290
532.649386
533.244444
534.075453
534.921161
535.801348
536.841872
537.871908
538.800308
539.720366
540.792654
541.849574
542.784637
543.661652
544.612362
545.495391
546.231258
546.900168
547.641887
548.309203
548.815292
549.231488
549.680155
549.978321
531.021540
531.958579
533.014258
533.861971
534.648602
535.861505
536.990697
537.843291
538.626201
539.857924
541.021733
541.905226
542.669275
543.752175
544.712005
545.375934
545.920771
546.799217
547.551520
547.996486
548.307113
548.925826
549.363943
527.623402
529.563486
531.132024
531.885086
532.220829
534.016937
535.414327
536.033451
536.285082
538.082900
539.533411
540.243535
540.562092
542.122443
543.301181
543.752700
543.826118
545.201746
546.191709
546.443162
546.313298
547.485064
548.275487
522.862612
526.870258
529.130749
529.618269
528.619541
531.889466
533.726052
533.938882
532.752874
536.015004
537.919261
538.303172
537.402617
540.211929
541.762525
541.855519
540.664295
543.345380
544.733883
544.646239
543.282173
545.796235
547.100727
524.163506
526.361268
528.203046
529.124391
529.562230
531.503063
532.989097
533.595677
533.807424
535.667167
537.160705
537.835403
538.112124
539.754562
541.013988
541.475681
541.546559
543.024023
544.109547
544.391687
544.282223
545.568017
546.456155
523.870243
525.540111
527.251147
528.398493
529.290090
530.874626
532.215408
532.970790
533.556872
535.019291
536.323760
537.072789
537.639034
538.996093
540.178598
540.810384
541.247232
542.427806
543.425047
543.883379
544.144119
545.087974
545.794622
521.325234
523.754858
525.839515
526.980443
527.604725
529.556490
531.025043
531.593347
531.748139
533.617445
535.064044
535.602997
535.719779
537.533241
538.937696
539.455330
539.538303
541.138769
542.338674
542.708820
542.669778
543.981370
544.884498
517.133161
521.694641
524.435816
525.343283
524.769345
527.994210
529.801022
529.939048
528.599867
531.958517
533.811249
533.926105
532.558925
535.862883
537.708595
537.878130
536.629919
539.599493
541.209323
541.278482
540.059275
542.613300
543.956735
519.603413
522.055719
524.178830
525.365790
526.037184
528.031480
529.535360
530.129898
530.303049
532.186275
533.639480
534.178003
534.293073
536.110242
537.518131
538.036096
538.122461
539.739792
540.959459
541.345421
541.320143
542.648336
543.563011
520.410033
522.131334
523.926591
525.172232
526.163050
527.833080
529.243428
530.047974
530.666778
532.160027
533.478459
534.222469
534.779571
536.147688
537.337438
537.962311
538.395684
539.619354
540.662910
541.152115
541.436988
542.421426
543.157056
518.926437
521.220357
523.209195
524.293884
524.895223
526.962624
528.550573
529.220989
529.465762
531.386370
532.906048
533.561948
533.804120
535.480631
536.754968
537.184107
537.208856
538.789224
539.964304
540.287448
540.196469
541.569480
542.518545
515.778379
519.962650
522.463328
523.192825
522.441600
525.873597
527.849913
528.131941
526.944911
530.333881
532.288112
532.628158
531.626914
534.534796
536.119736
536.134452
534.771596
537.694512
539.233353
539.183779
537.788820
540.486494
541.904339
518.584075
520.849209
522.799767
523.851567
524.439336
526.526635
528.154575
528.871280
529.152869
531.082966
532.603743
533.260684
533.495011
535.140328
536.374388
536.765082
536.753074
538.292680
539.427994
539.717016
539.601179
540.962006
541.906549
519.762853
521.406413
523.107508
524.271205
525.220919
526.944556
528.451641
529.368274
530.079798
531.572358
532.879530
533.627980
534.178619
535.471740
536.571757
537.119998
537.484785
538.622760
539.582308
539.999229
540.230801
541.196091
541.926354
518.734641
521.006267
522.948293
523.974186
524.532042
526.657609
528.346644
529.158397
529.543759
531.343060
532.736791
533.289828
533.434209
535.093367
536.343786
536.752110
536.757267
538.231660
539.316013
539.584469
539.464492
540.785039
541.702854
516.127521
520.321088
522.790987
523.450895
522.595885
526.120766
528.206453
528.681148
527.814345
530.832145
532.533280
532.677327
531.454328
534.437909
536.050236
536.092233
534.795948
537.542620
538.971468
538.880894
537.495506
540.096528
541.461942
519.638371
521.881653
523.783787
524.768751
525.282989
527.354932
528.995125
529.769893
530.120291
531.867970
533.209297
533.718110
533.822059
535.434851
536.639518
537.007231
536.975853
538.414442
539.466286
539.707119
539.563580
540.864578
541.770658
521.616235
523.185909
524.795124
525.876737
526.745283
528.349791
529.755374
530.610224
531.270516
532.644603
533.836567
534.498977
534.976570
536.169800
537.172569
537.639397
537.933209
538.996087
539.887421
540.247779
540.430913
541.354492
542.058659
521.489944
523.584912
525.361562
526.291934
526.788732
528.650692
530.112954
530.774889
531.055182
532.742749
534.059900
534.599478
534.757986
536.224537
537.296474
537.567502
537.459859
538.873644
539.896848
540.097533
539.904809
541.196933
542.095306
519.884684
523.700587
525.894724
526.457496
525.677542
528.683756
530.412394
530.685905
529.703289
532.588093
534.228361
534.447057
533.443258
536.032990
537.377222
537.245644
535.791128
538.510107
539.880220
539.709299
538.202721
540.797967
542.137682
524.051752
525.908256
527.432254
528.203453
528.583982
530.252143
531.556727
532.155878
532.409377
533.994573
535.235809
535.777528
535.954106
537.340072
538.344420
538.618945
538.528498
539.862092
540.813170
541.003376
540.803876
541.986361
542.787640
527.002058
527.898297
528.912867
529.732682
530.486151
531.610406
532.652009
533.436516
534.143236
535.225076
536.221940
536.947904
537.565038
538.497687
539.310550
539.834570
540.259736
541.067668
541.765402
542.157251
542.421795
543.024283
543.457526
528.388784
528.953047
529.738976
530.534252
531.352698
532.308114
533.248271
534.089651
534.911050
535.850697
536.758426
537.544104
538.277265
539.087960
539.837357
540.449993
541.014219
541.678755
542.285277
542.739467
543.114276
543.538913
543.826295
532.196931
532.749997
533.554472
534.403032
535.297632
536.319983
537.339646
538.278740
539.214506
540.264019
541.302058
542.237952
543.124946
544.060515
544.937623
545.687284
546.374647
547.100137
547.754980
548.266839
548.695624
549.127104
549.410868
530.798583
531.584371
532.563664
533.435495
534.294982
535.428360
536.518840
537.411840
538.271961
539.416863
540.527303
541.430461
542.253819
543.270677
544.203052
544.909702
545.529229
546.334915
547.045402
547.517298
547.890403
548.435476
548.823629
528.183405
529.518320
530.848567
531.716948
532.415577
533.836817
535.089428
535.859829
536.488109
537.894792
539.170175
539.978350
540.602631
541.846867
542.912612
543.510217
543.927436
544.960760
545.805158
546.169990
546.355019
547.186871
547.803001
525.267208
527.344668
529.053608
529.877355
530.251661
532.132322
533.588195
534.198734
534.422802
536.255460
537.724894
538.394163
538.664262
540.286951
541.525949
541.987298
542.059691
543.478010
544.498775
544.727668
544.569903
545.838346
546.712305
524.839793
526.394123
527.971083
529.004423
529.813794
531.369345
532.709752
533.483935
534.090139
535.537117
536.835238
537.604860
538.193672
539.503225
540.641099
541.256522
541.683861
542.804512
543.734468
544.134040
544.348882
545.281186
545.984361
524.051046
525.400715
526.940765
528.117015
529.139665
530.582240
531.868676
532.727119
533.482888
534.759134
535.941148
536.721521
537.407539
538.616375
539.733246
540.443897
541.027447
542.059441
542.972339
543.481671
543.863363
544.663688
545.273884
522.130534
523.848883
525.622104
526.832120
527.780029
529.397120
530.766479
531.549012
532.144985
533.558011
534.777732
535.416587
535.892769
537.308383
538.561732
539.229546
539.682560
540.908399
541.944664
542.424676
542.698638
543.668304
544.392979
519.892163
522.307298
524.392194
525.542142
526.180716
528.180275
529.703757
530.336338
530.548482
532.342444
533.696194
534.135673
534.165709
536.027273
537.480682
538.019610
538.107350
539.732798
540.947727
541.313828
541.260980
542.607726
543.534635
520.414041
522.154105
523.963645
525.216751
526.209766
527.871100
529.279023
530.091200
530.707870
532.134095
533.358869
533.996065
534.469890
535.888720
537.145464
537.813944
538.270232
539.509705
540.562335
541.055698
541.342036
542.327264
543.063152
520.600624
521.999600
523.618695
524.885134
526.000359
527.534907
528.900668
529.818262
530.614427
531.917559
533.108547
533.881154
534.557738
535.776048
536.900930
537.608459
538.192973
539.257454
540.207317
540.742486
541.146924
541.984220
542.621937
519.617727
521.264075
522.978071
524.156522
525.109031
526.812033
528.277199
529.138682
529.801645
531.292254
532.603568
533.351367
533.912420
535.247727
536.402577
537.001882
537.412779
538.598682
539.594915
540.029162
540.269243
541.274064
542.032213
518.216209
520.459073
522.391284
523.425870
523.994689
526.090845
527.724177
528.445702
528.735284
530.637240
532.131552
532.760796
532.970962
534.652101
535.924665
536.350084
536.368645
537.902485
539.024570
539.290200
539.147007
540.542795
541.511968
519.240899
520.867723
522.554708
523.709995
524.653506
526.369379
527.861891
528.755987
529.448913
530.961804
532.293676
533.060362
533.625456
534.934266
536.049697
536.611046
536.986026
538.132242
539.090669
539.494050
539.711759
540.702205
541.453356
519.865134
521.216440
522.772859
523.985127
525.076512
526.640968
528.066791
529.054301
529.913358
531.256764
532.488667
533.308086
534.003548
535.156836
536.192419
536.823408
537.340319
538.322055
539.193128
539.666020
540.026573
540.835876
541.459966
519.346872
520.995605
522.696202
523.854045
524.796210
526.513875
528.020965
528.944643
529.660995
531.130313
532.410440
533.136424
533.670209
534.955738
536.055937
536.612796
536.983949
538.091038
539.020932
539.422648
539.647063
540.592858
541.309548
518.486191
520.763303
522.704237
523.727249
524.280349
526.367513
528.017118
528.787581
529.128943
530.940660
532.343688
532.904688
533.058217
534.689391
535.921232
536.326730
536.335160
537.779719
538.839472
539.096760
538.972832
540.273370
541.177764
520.228366
521.853049
523.517656
524.636123
525.534045
527.197532
528.652350
529.532781
530.209645
531.633581
532.869235
533.556440
534.053764
535.299265
536.359992
536.881656
537.221521
538.299509
539.204824
539.587225
539.793692
540.718800
541.421234
521.659466
522.952438
524.428327
525.560597
526.565448
528.012850
529.329217
530.234349
531.021693
532.270398
533.410680
534.155631
534.782859
535.853345
536.807045
537.367771
537.823461
538.745364
539.566599
540.003658
540.331107
541.092348
541.681936
522.008279
523.516858
525.057802
526.088672
526.910898
528.425209
529.741238
530.524291
531.133125
532.491222
533.679957
534.345587
534.824007
535.999868
536.985227
537.442953
537.730894
538.781033
539.661030
540.017161
540.194607
541.092924
541.776629
522.026182
524.048493
525.730410
526.577929
526.997102
528.779628
530.163589
530.759534
530.982143
532.658720
533.962808
534.483190
534.611776
536.100139
537.189929
537.484554
537.398564
538.787976
539.792381
539.999270
539.817950
541.054081
541.908810
524.487084
525.786196
527.089678
527.954883
528.647643
529.985618
531.157500
531.875516
532.447470
533.713418
534.828775
535.483673
535.963790
537.072983
538.000122
538.454575
538.747135
539.731500
540.548476
540.887423
541.046355
541.850722
542.450403
526.725970
527.484527
528.428847
529.266464
530.080474
531.133717
532.138596
532.953567
533.726367
534.744283
535.710245
536.468770
537.153800
538.040048
538.845531
539.430666
539.947566
540.689799
541.356825
541.792859
542.134531
542.653215
543.026238
527.908795
528.435343
529.196916
529.992928
530.822057
531.760400
532.690072
533.539498
534.376391
535.304412
536.206842
537.004665
537.758037
538.566936
539.324025
539.962834
540.556382
541.212907
541.815913
542.285745
542.679667
543.084309
543.353144
531.605173
532.189862
533.009554
533.847840
534.723761
535.759548
536.785821
537.710881
538.624717
539.683686
540.723172
541.640694
542.504560
543.451166
544.336288
545.077253
545.749751
546.487335
547.146871
547.645238
548.057315
548.509546
548.811680
530.014933
530.929416
531.965332
532.803638
533.587462
534.792068
535.916029
536.767115
537.546137
538.758953
539.898040
540.756542
541.501681
542.584650
543.553000
544.229527
544.784184
545.650911
546.385454
546.812289
547.110061
547.738158
548.185186
526.707500
528.586504
530.114629
530.856343
531.198858
532.973728
534.361669
534.985442
535.244440
537.006515
538.415027
539.082260
539.363263
540.938738
542.141635
542.624550
542.730612
544.069329
545.017690
545.225846
545.054048
546.259388
547.073191
522.094846
525.955849
528.145861
528.623337
527.664077
530.878273
532.699142
532.929494
531.784554
534.971392
536.808879
537.123143
536.138729
539.002370
540.598261
540.748792
539.649525
542.231313
543.547107
543.381726
541.902572
544.519144
545.871646
523.304951
525.430807
527.218355
528.116870
528.556678
530.482592
531.972614
532.599531
532.826212
534.635509
536.062767
536.669005
536.889404
538.545555
539.832282
540.325721
540.426674
541.865658
542.906799
543.139988
542.983490
544.305226
545.220253
522.991190
524.607909
526.264527
527.373773
528.248290
529.843498
531.215864
532.015929
532.629642
534.027541
535.241033
535.897844
536.393271
537.760364
538.967737
539.615833
540.057111
541.225576
542.198745
542.623002
542.854697
543.819501
544.546351
520.510310
522.853349
524.857512
525.933797
526.514346
528.511419
530.054692
530.728961
530.988673
532.712297
533.997082
534.376214
534.346316
536.225229
537.686029
538.218804
538.288741
539.896246
541.080624
541.405527
541.310430
542.671611
543.610310
516.450340
520.836086
523.458580
524.268211
523.588565
526.926066
528.855933
529.187035
528.162498
531.162990
532.755592
532.619017
530.916529
534.461848
536.424374
536.610442
535.311487
538.325815
539.925172
539.917710
538.547368
541.245170
542.656316
518.792174
521.156989
523.196232
524.312937
524.936688
526.980763
528.566793
529.274454
529.557104
531.293531
532.581441
532.956095
532.921649
534.805628
536.271476
536.804458
536.875549
538.495795
539.694400
540.028900
539.942708
541.320010
542.271136
519.531844
521.199832
522.932921
524.124224
525.083545
526.780789
528.244856
529.114144
529.774395
531.196852
532.412904
533.052074
533.528373
534.913661
536.135244
536.778176
537.212629
538.415949
539.423378
539.863883
540.107425
541.114937
541.874579
518.050024
520.279485
522.201652
523.224615
523.778189
525.885505
527.530041
528.265250
528.562912
530.407261
531.831928
532.388341
532.541842
534.261137
535.583952
536.052104
536.104428
537.633895
538.744732
538.990758
538.822713
540.247468
541.235785
514.953477
519.022011
521.439345
522.087262
521.230265
524.758916
526.812139
527.184874
526.132900
529.368554
531.205735
531.421843
530.246861
533.298244
534.972091
535.058519
533.787923
536.594950
538.035078
537.862904
536.280667
539.136241
540.628345
517.639737
519.855560
521.759207
522.766268
523.313614
525.429849
527.092613
527.849847
528.172801
530.050606
531.515358
532.112655
532.287280
533.979358
535.259601
535.690421
535.709496
537.198155
538.271112
538.488536
538.300291
539.708351
540.687167
518.727395
520.360858
522.050035
523.203360
524.144836
525.862144
527.363072
528.272458
528.977498
530.473190
531.782938
532.530841
533.080930
534.381711
535.495272
536.062342
536.440175
537.551380
538.475844
538.860227
539.068268
540.038306
540.775824
517.623178
519.915839
521.876245
522.923768
523.504289
525.588656
527.229964
527.982424
528.304159
530.170170
531.627431
532.235950
532.433262
534.068301
535.309319
535.734317
535.766515
537.207313
538.263421
538.521411
538.404211
539.707907
540.616556
514.938117
519.193413
521.706543
522.419037
521.648248
525.067213
527.064232
527.420920
526.363104
529.578886
531.407948
531.660315
530.580957
533.467269
535.048322
535.120494
533.906040
536.573299
537.966635
537.881698
536.535409
539.086603
540.428509
518.481214
520.752510
522.681319
523.694361
524.233868
526.261103
527.845121
528.549617
528.829981
530.654215
532.073077
532.648849
532.815218
534.415213
535.621965
536.017200
536.023714
537.441368
538.480673
538.728885
538.600919
539.880484
540.770530
520.475171
522.056001
523.675419
524.763110
525.630660
527.218211
528.593738
529.407027
530.034129
531.444132
532.676844
533.364255
533.858787
535.085800
536.127557
536.635823
536.965088
538.028516
538.921215
539.296998
539.497262
540.401470
541.088169
520.345826
522.448657
524.225858
525.144980
525.620348
527.484378
528.928898
529.545004
529.769832
531.509800
532.858590
533.381133
533.495820
535.061406
536.224040
536.569728
536.525722
537.933244
538.960028
539.196275
539.054305
540.294562
541.156821
518.723415
522.555510
524.746512
525.281869
524.442757
527.487380
529.207088
529.408809
528.277744
531.303829
532.989296
533.140950
531.949121
534.785626
536.283906
536.265781
534.937382
537.601311
538.966954
538.863160
537.504149
539.950887
541.221464
522.907192
524.767490
526.286526
527.041316
527.398322
529.073769
530.369722
530.932954
531.136843
532.768578
534.031347
534.546248
534.673044
536.159863
537.258258
537.609048
537.582744
538.913684
539.871887
540.098951
539.950667
541.083186
541.849850
525.865631
526.761221
527.771346
528.582676
529.326873
530.449802
531.485942
532.257277
532.951786
534.048569
535.056610
535.780091
536.395386
537.371120
538.234135
538.802870
539.262940
540.083083
540.791412
541.201159
541.482180
542.071380
542.491768
527.254596
527.817245
528.599424
529.389404
530.202892
531.155985
532.093094
532.929940
533.749582
534.697161
535.613602
536.405073
537.147697
537.984342
538.765712
539.408646
539.997008
540.675648
541.292867
541.758115
542.140527
542.561753
542.844149
531.034148
531.675058
532.519445
533.340497
534.181113
535.243116
536.280001
537.181473
538.055415
539.136958
540.182941
541.073956
541.897444
542.863175
543.755884
544.476329
545.117082
545.880455
546.553608
547.035868
547.419665
547.908109
548.237098
529.041854
530.247450
531.391298
532.160335
532.754410
534.140994
535.333358
536.100818
536.680818
538.075434
539.282329
540.062035
540.623100
541.868534
542.899014
543.504048
543.889071
544.918116
545.714929
546.066050
546.184461
547.006466
547.558163
523.655148
527.293704
529.292463
529.697001
528.722458
531.809794
533.548827
533.797483
532.703232
535.802489
537.576122
537.909565
536.967015
539.744824
541.274427
541.437490
540.375831
542.871947
544.124553
543.971846
542.522700
545.036517
546.301467
508.227625
523.123025
526.905436
526.083350
515.488938
528.337391
531.490373
530.339946
519.344808
532.368260
535.589169
534.678994
524.822368
536.537672
539.370423
538.338571
528.728235
539.806684
542.278383
540.780879
529.941203
541.970846
544.868574
520.149127
524.086352
526.368078
526.918088
526.015392
529.282352
531.141621
531.385908
530.237058
533.407370
535.206660
535.455648
534.415339
537.304073
538.933334
539.091806
537.995027
540.616143
541.973245
541.830495
540.370015
543.028304
544.414905
521.457835
523.684279
525.569994
526.548654
527.054771
529.019521
530.543937
531.202279
531.446405
533.198165
534.531068
534.997711
535.069846
536.824578
538.188391
538.690968
538.767240
540.285034
541.393690
541.667809
541.539443
542.886838
543.819801
517.099706
521.433293
523.990085
524.739022
524.012228
527.326548
529.248199
529.580618
528.557658
531.544438
533.126088
532.988528
531.283389
534.795455
536.723620
536.886940
535.570452
538.551754
540.117570
540.081607
538.689843
541.381127
542.790447
501.195657
517.762997
522.176802
521.753259
511.691494
524.430480
527.693053
526.763460
516.532449
528.714141
531.481254
529.581491
515.997211
531.378564
535.039299
533.886976
522.664974
535.595013
538.586485
537.287969
526.610724
538.670695
541.623634
515.379271
519.735189
522.326481
523.113931
522.428522
525.792316
527.759802
528.128217
527.130034
530.130004
531.714189
531.570476
529.858966
533.379494
535.315090
535.478051
534.159682
537.153492
538.731054
538.699877
537.312171
540.020495
541.443514
517.985610
520.268145
522.229904
523.283657
523.863935
525.943246
527.569794
528.304543
528.600269
530.375858
531.707684
532.147177
532.184706
533.975763
535.362894
535.855492
535.907759
537.471339
538.613343
538.890443
538.754193
540.156842
541.130264
514.834584
518.907457
521.327646
521.976912
521.118927
524.640477
526.687794
527.057409
525.995298
529.190944
530.973901
531.131036
529.911995
532.978329
534.678790
534.783934
533.524534
536.341655
537.789188
537.621231
536.041994
538.901883
540.397194
500.806665
516.113097
520.146680
519.414598
508.433224
522.092572
525.574565
524.600075
513.773355
526.777528
529.964964
528.816438
517.959623
530.674573
533.705445
532.496714
521.889508
534.009292
536.711123
535.092989
523.418568
536.411375
539.571585
514.389015
518.452597
520.861363
521.501025
520.639639
524.169683
526.230829
526.616229
525.575763
528.811214
530.645923
530.859544
529.677267
532.712975
534.368688
534.439554
533.152308
535.927632
537.337161
537.142608
535.545447
538.386768
539.870795
517.116482
519.369336
521.300065
522.326962
522.891358
524.992643
526.646356
527.403261
527.727258
529.600252
531.061451
531.663601
531.847418
533.507462
534.764177
535.188348
535.208539
536.662333
537.714330
537.940649
537.780009
539.133870
540.077826
514.158513
518.416954
520.938817
521.663752
520.907608
524.342759
526.353549
526.719450
525.670399
528.907218
530.757689
531.027652
529.962563
532.861163
534.452663
534.533139
533.324601
535.995483
537.387549
537.296281
535.945415
538.509458
539.862553
499.881805
516.058334
520.341342
519.795074
509.372190
522.465084
525.801441
524.779325
513.920245
526.941190
530.168369
529.187379
519.054878
531.003724
533.852045
532.692511
522.617908
534.139195
536.763678
535.444494
525.270089
536.697938
539.496124
514.988926
519.227710
521.722043
522.418276
521.626541
525.001886
526.952337
527.268877
526.179256
529.376472
531.192635
531.435129
530.344752
533.212122
534.773614
534.829237
533.599899
536.251237
537.631067
537.536674
536.181356
538.716730
540.047196
518.816463
521.016540
522.886582
523.866970
524.383856
526.334033
527.848122
528.504326
528.754046
530.542683
531.934692
532.489178
532.633646
534.222808
535.414325
535.790314
535.774451
537.185868
538.217308
538.458831
538.323911
539.582009
540.456972
517.070225
520.990798
523.286114
523.901260
523.126461
526.252252
528.037588
528.272963
527.163738
530.237213
531.963154
532.131597
530.951089
533.826989
535.364645
535.370043
534.058048
536.742420
538.127115
538.034198
536.688825
539.161978
540.455477
504.803536
519.622749
523.430983
522.779524
512.922536
524.998090
527.958421
526.812806
516.151175
528.706080
531.729136
530.589820
520.082352
532.252341
535.070563
533.797708
523.329824
535.146962
537.799757
536.503692
526.480699
537.642092
540.336784
519.754109
523.376306
525.383365
525.839896
524.970159
527.880172
529.504418
529.702293
528.600181
531.537913
533.162395
533.334415
532.190877
534.964261
536.426675
536.451296
535.182982
537.767738
539.072474
538.983346
537.655752
539.994629
541.173667
524.797231
525.989493
527.117628
527.873522
528.445561
529.743657
530.846912
531.540478
532.049027
533.333727
534.420264
535.075221
535.514168
536.680059
537.626785
538.134431
538.423242
539.423580
540.204854
540.549125
540.663881
541.428711
541.942638
526.596071
527.219226
528.032728
528.812814
529.598022
530.580176
531.531543
532.350862
533.139910
534.121157
535.057730
535.837194
536.554422
537.428783
538.234649
538.869443
539.433087
540.143721
540.777421
541.228095
541.582682
542.034381
542.339307
530.829307
531.403930
532.209723
533.034863
533.898498
534.920945
535.933349
536.843912
537.740401
538.776936
539.790070
540.679554
541.515632
542.436079
543.297692
544.019622
544.680697
545.416723
546.081473
546.587310
547.005909
547.462297
547.766361
529.265035
530.164877
531.182588
532.005881
532.776956
533.966812
535.076133
535.913228
536.675361
537.864199
538.974633
539.802769
540.517827
541.572220
542.513978
543.167784
543.708323
544.574411
545.316496
545.752750
546.058102
546.690507
547.139413
526.002389
527.857547
529.359510
530.083232
530.412935
532.170421
533.542724
534.154309
534.398228
536.133785
537.510114
538.143449
538.390777
539.933736
541.104651
541.557905
541.644009
542.983700
543.943321
544.163610
544.000683
545.210125
546.025592
521.432317
525.259642
527.415410
527.871670
526.900107
530.094891
531.901056
532.123365
530.967836
534.126692
535.929490
536.207633
535.186774
538.013936
539.571981
539.685389
538.559042
541.141929
542.469647
542.316542
540.846235
543.465866
544.819357
522.649684
524.744765
526.496591
527.369210
527.792987
529.704523
531.186969
531.811979
532.032182
533.818218
535.213710
535.786003
535.970358
537.586521
538.830987
539.284583
539.356599
540.787953
541.832184
542.070918
541.918998
543.242829
544.158738
522.340409
523.926864
525.544624
526.622085
527.477077
529.064372
530.439700
531.248258
531.863306
533.242551
534.427995
535.055416
535.517458
536.840356
537.999967
538.604928
539.013903
540.164571
541.129206
541.549085
541.778826
542.744269
543.472301
519.876191
522.182828
524.140484
525.177702
525.735334
527.730683
529.288399
529.984803
530.257259
531.963042
533.220838
533.575960
533.517658
535.346104
536.751511
537.236263
537.269331
538.850264
540.015606
540.326162
540.222005
541.582765
542.523425
515.832912
520.174994
522.744445
523.509962
522.804705
526.144334
528.095663
528.458512
527.456462
530.436366
532.001144
531.845012
530.120315
533.609832
535.512003
535.647446
534.309086
537.291265
538.864387
538.835161
537.449899
540.146844
541.560560
518.160556
520.488549
522.480236
523.556571
524.156679
526.199768
527.802060
528.534187
528.832122
530.553283
531.816944
532.170642
532.111016
533.947754
535.361275
535.848207
535.881293
537.468811
538.639132
538.949981
538.847916
540.221683
541.173862
518.882682
520.520028
522.212750
523.369876
524.308325
525.999748
527.471009
528.353777
529.020521
530.429476
531.623057
532.239057
532.688508
534.036204
535.216738
535.821578
536.222284
537.394684
538.373989
538.790399
539.017627
540.020338
540.780257
517.389854
519.589164
521.474725
522.468909
523.004704
525.102186
526.746590
527.487908
527.787035
529.615738
531.016941
531.548816
531.676025
533.365118
534.656480
535.094372
535.117979
536.618788
537.701914
537.922781
537.737067
539.157923
540.147394
514.273033
518.310860
520.695596
521.320937
520.450636
523.967476
526.016311
526.391583
525.339648
528.557114
530.370252
530.562701
529.364099
532.390821
534.039912
534.102283
532.807824
535.588739
537.002293
536.804670
535.203550
538.057142
539.551595
516.897080
519.095332
520.980000
521.974047
522.512812
524.619877
526.277215
527.033487
527.353446
529.216601
530.662307
531.240929
531.396876
533.068698
534.328196
534.738865
534.737762
536.204402
537.254907
537.451460
537.248078
538.652305
539.631534
517.906256
519.537906
521.225592
522.378576
523.318618
525.030431
526.526349
527.433319
528.134779
529.620167
530.917392
531.653675
532.191217
533.475063
534.570270
535.119927
535.480808
536.573921
537.480719
537.849768
538.046698
539.011119
539.746647
516.726359
519.032026
521.007810
522.068152
522.655539
524.737260
526.374285
527.125061
527.445151
529.304062
530.754416
531.358831
531.550605
533.170726
534.394695
534.804791
534.823282
536.248839
537.290933
537.538032
537.412892
538.709501
539.614139
513.985626
518.264171
520.803447
521.537473
520.779783
524.197350
526.190679
526.547278
525.490747
528.701399
530.527567
530.782115
529.704091
532.577353
534.143548
534.204360
532.980041
535.633977
537.015278
536.922053
535.569954
538.112752
539.449228
517.515992
519.805625
521.757287
522.790063
523.341599
525.369442
526.951188
527.655823
527.937600
529.760121
531.179305
531.759258
531.928826
533.522808
534.721764
535.111271
535.111623
536.518432
537.546430
537.786049
537.651489
538.923332
539.808267
519.514603
521.106097
522.740626
523.842671
524.719190
526.307175
527.680788
528.494095
529.122622
530.533038
531.768035
532.460629
532.960234
534.188134
535.230391
535.740430
536.068418
537.121953
538.002202
538.367708
538.560067
539.456694
540.138554
519.391555
521.499185
523.285132
524.214457
524.696657
526.558928
528.000586
528.616669
528.843405
530.584484
531.936627
532.465645
532.587997
534.159617
535.330042
535.685784
535.646461
537.042657
538.054324
538.278387
538.127695
539.359648
540.216692
517.770745
521.603907
523.799469
524.342442
523.509273
526.549498
528.265180
528.467109
527.338922
530.366226
532.055644
532.215017
531.033131
533.878519
535.389104
535.387187
534.069234
536.719642
538.068041
537.951371
536.583937
539.021763
540.286781
521.948443
523.808495
525.329142
526.087626
526.447242
528.119480
529.412640
529.976452
530.183309
531.817846
533.085621
533.608553
533.745348
535.242302
536.353265
536.718456
536.700622
538.023095
538.967936
539.184040
539.027970
540.153265
540.915484
524.898779
525.793572
526.803397
527.615351
528.359691
529.480648
530.515542
531.288050
531.985756
533.086686
534.100670
534.832161
535.456877
536.442499
537.316423
537.895915
538.361738
539.177786
539.877673
540.279364
540.554033
541.137906
541.555118
526.282474
526.844074
527.625037
528.414169
529.226733
530.178418
531.115109
531.953563
532.776696
533.729110
534.651950
535.451364
536.202967
537.048987
537.839961
538.491472
539.084281
539.760876
540.372367
540.831431
541.208580
541.625584
541.905530
530.628218
531.159623
531.936219
532.760495
533.633168
534.629994
535.623020
536.535005
537.438125
538.443234
539.428557
540.308842
541.141168
542.025427
542.856034
543.567585
544.232425
544.956978
545.624575
546.153265
546.596337
547.036317
547.323682
529.293221
530.043415
530.983378
531.827427
532.665505
533.768739
534.829865
535.697408
536.527171
537.622883
538.674053
539.515813
540.279318
541.239771
542.118602
542.777852
543.367655
544.176630
544.906822
545.401043
545.791613
546.345223
546.736389
526.797463
528.063952
529.331602
530.167397
530.849724
532.229502
533.447547
534.198091
534.804629
536.151772
537.355814
538.093073
538.648928
539.828615
540.828124
541.359371
541.728905
542.776215
543.653340
544.049465
544.257209
545.096091
545.713522
524.008889
525.973378
527.593760
528.380797
528.750860
530.574044
531.992698
532.594848
532.815123
534.575347
535.963167
536.554875
536.749235
538.299787
539.458873
539.831853
539.828483
541.275060
542.337693
542.601931
542.470118
543.741092
544.613958
523.560336
525.029877
526.522461
527.505345
528.290777
529.811172
531.134379
531.911032
532.513357
533.905997
535.133513
535.833008
536.349613
537.578232
538.627746
539.155467
539.516266
540.633539
541.580301
541.997615
542.225830
543.161642
543.865527
522.765145
524.039445
525.490732
526.599805
527.584111
529.012015
530.308962
531.194106
531.962239
533.194707
534.315326
535.038918
535.662844
536.778206
537.793420
538.413176
538.929794
539.929944
540.829461
541.331800
541.710249
542.513517
543.127070
520.896783
522.517325
524.178555
525.299640
526.196125
527.817238
529.228547
530.076702
530.721628
532.081435
533.236830
533.836033
534.272043
535.568807
536.696432
537.262234
537.640941
538.813171
539.810248
540.258410
540.510298
541.484724
542.217105
518.729809
521.009449
522.957682
524.001240
524.574877
526.594125
528.181862
528.914514
529.222880
530.932114
532.210218
532.627413
532.653260
534.360516
535.666027
536.095173
536.104731
537.662228
538.820400
539.135091
539.040893
540.398738
541.338206
519.188436
520.829644
522.524596
523.685239
524.624464
526.291036
527.744419
528.626687
529.297127
530.675098
531.841050
532.444797
532.885016
534.191477
535.328946
535.900229
536.280560
537.453029
538.446544
538.888049
539.137740
540.122195
540.864870
519.324019
520.646649
522.172611
523.364603
524.436271
525.960523
527.345650
528.299912
529.118499
530.387754
531.528496
532.257131
532.885276
534.023483
535.061293
535.691317
536.209228
537.211449
538.103420
538.587363
538.956509
539.788456
540.430274
518.335271
519.898801
521.524521
522.641581
523.560545
525.240268
526.705447
527.586234
528.261226
529.711882
530.969312
531.666882
532.177157
533.451317
534.542109
535.081997
535.437927
536.565361
537.502954
537.881247
538.079814
539.084539
539.850665
516.926470
519.065547
520.910493
521.897456
522.447530
524.509733
526.131473
526.867420
527.174612
529.021944
530.456559
531.035136
531.198644
532.830696
534.053981
534.433873
534.409131
535.887451
536.950949
537.155490
536.959522
538.367688
539.351151
517.787279
519.360282
520.998110
522.125963
523.055186
524.747561
526.227090
527.123747
527.817948
529.293617
530.581262
531.309122
531.837661
533.105977
534.180095
534.702807
535.039855
536.140826
537.051561
537.408260
537.590075
538.579879
539.336867
518.219802
519.566333
521.119650
522.333167
523.423764
524.973727
526.387190
527.371478
528.226459
529.545984
530.750738
531.548444
532.221656
533.339436
534.336818
534.933646
535.418458
536.363562
537.198363
537.639924
537.978052
538.777726
539.398980
517.518286
519.208229
520.950739
522.142247
523.104144
524.810492
526.304915
527.226923
527.944741
529.395493
530.660613
531.384018
531.915120
533.163763
534.224471
534.751528
535.098305
536.173149
537.073956
537.455891
537.667988
538.597284
539.304061
516.513346
518.872389
520.887269
521.967845
522.560886
524.632571
526.268072
527.041959
527.396745
529.188139
530.583083
531.158744
531.333749
532.921127
534.112855
534.495671
534.490453
535.903123
536.936673
537.181506
537.054344
538.330618
539.219573
518.260719
519.938610
521.661045
522.827309
523.755334
525.413951
526.860077
527.742346
528.426639
529.843288
531.078897
531.780232
532.292198
533.518380
534.558345
535.069262
535.400294
536.453945
537.334965
537.702260
537.899310
538.805799
539.495443
519.724651
521.043353
522.553358
523.717975
524.743562
526.188017
527.497558
528.403298
529.195696
530.443762
531.588137
532.345883
532.986413
534.056560
535.010676
535.578699
536.036990
536.935462
537.727972
538.144322
538.457472
539.201974
539.780373
520.098604
521.615538
523.174270
524.229354
525.070860
526.575234
527.880883
528.664593
529.280568
530.638427
531.832086
532.511946
533.008340
534.195093
535.198693
535.687105
535.998869
537.014966
537.853848
538.183076
538.344617
539.223427
539.894484
520.126707
522.146370
523.836602
524.706186
525.150768
526.910792
528.278965
528.876824
529.111966
530.785080
532.093568
532.630852
532.784104
534.287253
535.406055
535.751925
535.717953
537.052897
538.003498
538.180733
537.986530
539.198480
540.038335
522.571039
523.866913
525.172577
526.048163
526.751517
528.077528
529.240172
529.960415
530.541482
531.810797
532.934327
533.605755
534.107669
535.236235
536.191497
536.685138
537.008170
537.964222
538.744240
539.058629
539.203255
539.990436
540.579211
524.789757
525.545281
526.487896
527.327195
528.142844
529.190675
530.192173
531.010376
531.791051
532.816862
533.793999
534.568478
535.272619
536.178321
537.006864
537.617492
538.150400
538.881180
539.527517
539.946355
540.275684
540.782951
541.148898
525.960210
526.483700
527.241777
528.035666
528.863114
529.798377
530.727346
531.580834
532.425661
533.363501
534.278481
535.091986
535.863126
536.690452
537.467087
538.124476
538.728445
539.380022
539.970334
540.427525
540.811179
541.207267
541.470981
530.243615
530.804189
531.595430
532.410896
533.265371
534.270793
535.263976
536.156286
537.032304
538.039671
539.018930
539.872932
540.670962
541.548074
542.363799
543.043364
543.679111
544.424184
545.115222
545.649824
546.089403
546.550894
546.854062
528.736852
529.604742
530.597012
531.411008
532.178312
533.343249
534.428289
535.249068
535.995778
537.150193
538.222249
539.013806
539.689807
540.691501
541.571983
542.160835
542.655075
543.550738
544.343168
544.828384
545.169482
545.799887
546.241115
525.612062
527.377153
528.825831
529.545042
529.895484
531.599058
532.933186
533.535850
533.785402
535.467732
536.794952
537.392985
537.606240
539.074665
540.151236
540.483063
540.447806
541.889455
542.957669
543.272281
543.189003
544.364366
545.152126
521.264377
524.870449
526.931246
527.395830
526.518282
529.581309
531.327531
531.556842
530.464984
533.520514
535.262964
535.516843
534.489228
537.203178
538.626555
538.535689
537.091204
539.963461
541.477789
541.473321
540.182671
542.673871
543.966349
522.324192
524.317306
526.001773
526.858850
527.297437
529.155354
530.605635
531.232100
531.470749
533.219109
534.588987
535.154592
535.323378
536.846420
537.967890
538.277138
538.211309
539.729057
540.869213
541.193756
541.116186
542.401554
543.287339
521.960170
523.479985
525.036892
526.079995
526.918603
528.482244
529.846647
530.663117
531.294528
532.670181
533.870331
534.541652
535.031594
536.235754
537.254573
537.742413
538.073487
539.217876
540.204352
540.655777
540.911842
541.864337
542.578508
519.564255
521.766974
523.639132
524.623262
525.150590
527.132792
528.694288
529.416671
529.731842
531.444309
532.762227
533.270942
533.399932
534.964904
536.141139
536.495628
536.470504
537.989108
539.128265
539.441288
539.350694
540.691462
541.617924
515.689480
519.815870
522.259514
522.956622
522.211229
525.543482
527.507058
527.917431
527.015045
529.967794
531.625098
531.778712
530.658772
533.476769
535.005075
534.992121
533.642381
536.491980
538.005034
537.969372
536.616238
539.262285
540.652585
517.864328
520.087410
521.992469
523.014982
523.583490
525.609222
527.210613
527.965194
528.305332
530.038630
531.371202
531.888831
532.025937
533.603910
534.793354
535.156839
535.134457
536.647803
537.774609
538.071595
537.971679
539.322731
540.261015
518.531579
520.100735
521.731815
522.856046
523.778851
525.435353
526.882972
527.762933
528.441413
529.861428
531.091871
531.777899
532.279902
533.514266
534.563629
535.071736
535.409716
536.540720
537.496519
537.903694
538.128017
539.117146
539.867571
517.100602
519.196659
521.017474
522.006884
522.571966
524.587577
526.172216
526.889357
527.185751
529.013123
530.433480
531.012258
531.182894
532.766853
533.944959
534.289532
534.240573
535.730201
536.812477
537.037984
536.860013
538.262791
539.240148
514.134307
517.951072
520.250043
520.911560
520.190804
523.508377
525.452364
525.790617
524.736271
527.935451
529.759352
530.014894
528.944778
531.780398
533.294070
533.249865
531.844547
534.666126
536.103454
535.927372
534.361208
537.174236
538.649124
516.496184
518.614051
520.460657
521.471056
522.052485
524.084065
525.684723
526.418361
526.731782
528.574973
530.012688
530.608821
530.790902
532.375995
533.549370
533.887033
533.826583
535.294570
536.353375
536.559592
536.366345
537.754459
538.722747
517.285335
518.917887
520.612907
521.782430
522.737050
524.427592
525.909151
526.824477
527.539456
528.986197
530.248078
530.968831
531.494987
532.729873
533.769509
534.268786
534.590843
535.673054
536.577659
536.947352
537.144835
538.100442
538.829429
515.890351
518.277016
520.309639
521.404524
522.012839
524.096520
525.753500
526.567879
526.974363
528.727185
530.094360
530.660750
530.834517
532.408855
533.584654
533.949739
533.929868
535.348094
536.386836
536.632868
536.508906
537.793808
538.691083
512.900009
517.393108
520.041331
520.829914
520.109894
523.534180
525.572592
526.068382
525.288567
528.210146
529.886504
530.091222
529.012390
531.821287
533.334894
533.346454
532.065626
534.730834
536.112612
536.020026
534.679438
537.197244
538.522624
516.584720
518.963186
520.980353
522.054695
522.634284
524.673908
526.288516
527.071522
527.451991
529.171253
530.509084
531.056165
531.214803
532.767959
533.925748
534.279637
534.247383
535.639311
536.651297
536.877040
536.734825
537.995138
538.874963
518.686380
520.304030
521.969221
523.103949
524.009638
525.597473
526.985811
527.843873
528.518724
529.886936
531.083834
531.771573
532.278301
533.463174
534.463563
534.949337
535.260855
536.277630
537.118938
537.450402
537.618315
538.512678
539.196851
518.628775
520.728251
522.528031
523.502393
524.048393
525.869774
527.304863
527.971959
528.275741
529.952814
531.272914
531.837842
532.032584
533.507490
534.610112
534.954356
534.932760
536.248975
537.184948
537.343859
537.137684
538.390496
539.264032
517.065339
520.850981
523.051288
523.671018
523.009124
525.897979
527.576547
527.862366
526.938180
529.780924
531.415988
531.667172
530.728746
533.314009
534.707738
534.716249
533.510934
535.981085
537.208961
536.991087
535.499039
538.022422
539.326529
521.183223
523.024215
524.546290
525.340160
525.757170
527.384307
528.665853
529.273601
529.553574
531.134358
532.383013
532.951652
533.168051
534.575636
535.625890
535.985867
535.990339
537.234994
538.105355
538.256828
538.045437
539.192462
539.971991
524.090546
524.977587
525.985330
526.807098
527.566048
528.677560
529.713079
530.505810
531.228923
532.321428
533.333679
534.083571
534.729970
535.689306
536.537448
537.107213
537.567666
538.348871
539.008996
539.375170
539.624180
540.208041
540.629318
525.454062
526.010858
526.787905
527.577635
528.393085
529.343234
530.283499
531.133694
531.969649
532.924582
533.850791
534.659479
535.418488
536.255161
537.033218
537.675359
538.257942
538.913464
539.499991
539.936288
540.297425
540.709564
540.989143
529.816513
530.433957
531.255263
532.061390
532.886942
533.917504
534.918287
535.784472
536.618277
537.642786
538.623258
539.445823
540.197104
541.082399
541.891816
542.535850
543.129187
543.907381
544.624548
545.155488
545.575728
546.072590
546.400303
527.933435
529.077275
530.178254
530.935231
531.529176
532.865538
534.011522
534.747910
535.299826
536.624289
537.756529
538.465841
538.954439
540.101665
541.021630
541.507656
541.796613
542.887871
543.773730
544.210168
544.396228
545.208049
545.744957
522.874495
526.279918
528.175245
528.586381
527.703312
530.641532
532.299909
532.536642
531.484286
534.445718
536.118680
536.385909
535.395605
538.020658
539.375561
539.294790
537.889149
540.689870
542.160366
542.187747
540.940802
543.329574
544.531924
508.486326
522.342729
525.890219
525.139095
515.195216
527.327342
530.317044
529.212178
518.666346
531.158149
534.224983
533.279625
523.570359
534.915934
537.475506
535.937261
524.594212
537.349365
540.296821
539.143981
529.206908
540.421388
543.140271
519.492530
523.173921
525.325504
525.861026
525.038450
528.156850
529.946762
530.198757
529.116338
532.175167
533.911844
534.142742
533.088004
535.788945
537.193403
537.068427
535.599121
538.496384
540.047594
540.068759
538.800721
541.325973
542.645596
520.636682
522.730509
524.505519
525.424231
525.905626
527.822752
529.326136
529.999367
530.276297
532.006709
533.353267
533.893622
534.036120
535.548577
536.656208
536.949697
536.878145
538.389949
539.534276
539.861020
539.784046
541.099979
542.007189
516.474868
520.553464
522.941671
523.591128
522.805457
526.098531
528.029086
528.415767
527.500676
530.455661
532.130080
532.311840
531.206204
533.971418
535.434251
535.369407
533.985768
536.816448
538.323087
538.289343
536.938117
539.574135
540.955491
501.440291
517.049389
521.165529
520.604998
510.440506
523.193512
526.486777
525.682140
515.943763
527.751819
530.661677
529.603127
519.620327
531.269035
533.962262
532.559234
521.663355
534.006521
536.846402
535.548556
525.105579
536.894579
539.786023
514.789386
518.886988
521.305311
521.989787
521.241956
524.576497
526.545109
526.962394
526.071519
529.049354
530.741092
530.934291
529.839101
532.621093
534.100872
534.048311
532.668797
535.490757
536.979038
536.921788
535.554341
538.202782
539.598121
517.230891
519.374509
521.219244
522.211687
522.768173
524.776693
526.360234
527.092018
527.410582
529.193185
530.576880
531.135816
531.291289
532.845572
533.993791
534.316832
534.258651
535.745452
536.841765
537.099302
536.958646
538.333131
539.289251
514.266433
518.074377
520.361772
521.014405
520.284158
523.579642
525.503921
525.831267
524.769167
527.947686
529.752304
529.994827
528.912436
531.722839
533.209975
533.144343
531.727115
534.551090
536.000422
535.841500
534.290069
537.100215
538.570262
501.157757
515.408507
519.215574
518.624751
508.630270
521.208008
524.414965
523.372984
512.596633
525.504025
528.699991
527.725882
517.696674
529.465041
532.181826
530.746417
519.671774
532.131811
534.907078
533.345425
521.881640
534.650256
537.757050
513.621387
517.461392
519.784576
520.464986
519.754245
523.066521
525.005525
525.347204
524.298999
527.486199
529.300112
529.552969
528.479177
531.295040
532.785269
532.720665
531.298419
534.102877
535.529927
535.352869
533.787441
536.582439
538.043191
515.865505
518.115894
520.054723
521.108236
521.701357
523.748601
525.365934
526.132634
526.487783
528.276982
529.671867
530.248176
530.419676
531.985650
533.143137
533.477587
533.423520
534.858807
535.903301
536.126587
535.966038
537.300904
538.232928
512.436843
516.908553
519.540436
520.324140
519.605169
523.025886
525.059864
525.552651
524.772937
527.698417
529.380015
529.588483
528.509960
531.313540
532.816551
532.813408
531.520185
534.188300
535.572677
535.476003
534.132094
536.665961
538.005183
497.090566
514.274134
518.819898
518.378574
508.071856
521.108611
524.516255
523.864084
514.627302
525.998392
528.831598
527.773302
517.777482
529.480394
532.217878
530.952945
520.646103
532.312949
534.950137
533.637768
523.562234
534.863103
537.633226
513.087172
517.552222
520.169652
520.934686
520.191338
523.570014
525.567479
526.038036
525.241398
528.133725
529.786485
529.978733
528.889541
531.671562
533.157647
533.147076
531.845182
534.481258
535.832707
535.712097
534.348885
536.855085
538.175448
517.169445
519.415035
521.330992
522.361190
522.928886
524.863683
526.395347
527.129473
527.478615
529.173352
530.497207
531.049969
531.222732
532.726131
533.843333
534.179288
534.139612
535.480830
536.442076
536.621840
536.439332
537.696490
538.576444
515.558741
519.438030
521.744146
522.442431
521.845621
524.821079
526.579948
526.922420
526.038194
528.909844
530.563393
530.818446
529.880361
532.474984
533.873867
533.873774
532.659260
535.139123
536.378411
536.161660
534.675028
537.228581
538.560506
503.555106
518.112015
521.904318
521.456750
512.579768
523.700658
526.525212
525.621305
516.133649
527.550698
530.390529
529.528764
520.494175
531.164524
533.661643
532.471583
522.802626
533.705036
536.072439
534.545012
523.898675
535.615215
538.427445
518.224123
521.786027
523.782929
524.306600
523.605249
526.360780
527.953972
528.250477
527.367873
530.122442
531.695207
531.968621
531.078569
533.583434
534.920048
534.951132
533.790007
536.175311
537.337827
537.127188
535.659639
538.080624
539.299165
523.164703
524.336597
525.453015
526.219764
526.819442
528.093219
529.198496
529.932537
530.496386
531.758048
532.838845
533.527586
534.015668
535.126220
536.028331
536.523398
536.811355
537.746343
538.459118
538.742276
538.808666
539.577499
540.099083
524.923693
525.534705
526.335320
527.110186
527.896941
528.875362
529.834787
530.677016
531.490941
532.476724
533.419001
534.214218
534.945421
535.804179
536.589891
537.210620
537.758481
538.433281
539.025126
539.437419
539.764125
540.207258
540.511035
529.665142
530.231841
531.032792
531.857210
532.714275
533.712168
534.691045
535.565334
536.418874
537.397628
538.344163
539.163421
539.925684
540.766333
541.546754
542.196585
542.814717
543.558835
544.260693
544.809920
545.260879
545.726941
546.030785
528.163573
529.039615
530.045064
530.872302
531.645221
532.801291
533.870340
534.673171
535.397890
536.522111
537.559673
538.315050
538.953592
539.915716
540.756083
541.309524
541.782621
542.680314
543.489419
543.995085
544.351257
544.985723
545.426293
525.049206
526.825347
528.292071
529.031189
529.392561
531.083483
532.398289
532.983887
533.213465
534.863334
536.154458
536.715327
536.889455
538.313512
539.341724
539.627583
539.563389
541.012270
542.106505
542.450715
542.388594
543.565752
544.349890
520.720133
524.337525
526.416703
526.903574
526.040490
529.085474
530.809628
531.024494
529.918481
532.942054
534.650062
534.869843
533.804375
536.470236
537.837423
537.689878
536.206324
539.088557
540.633318
540.662882
539.397233
541.886274
543.172057
521.813725
523.809946
525.500951
526.367288
526.809628
528.652104
530.084322
530.698904
530.927155
532.655525
534.003865
534.547353
534.685319
536.159859
537.221796
537.472792
537.366751
538.881053
540.037431
540.383512
540.321722
541.606450
542.487846
521.493596
523.003621
524.548864
525.582655
526.411721
527.960830
529.311752
530.120024
530.746812
532.117619
533.315976
533.985520
534.458212
535.612239
536.565770
536.992704
537.280225
538.405042
539.388008
539.842899
540.102558
541.054690
541.767325
519.146736
521.324642
523.166212
524.123783
524.630018
526.596380
528.147119
528.864861
529.181730
530.902826
532.239171
532.770924
532.901706
534.409212
535.508601
535.795869
535.722013
537.207801
538.326931
538.627867
538.530324
539.870291
540.797314
515.311347
519.401152
521.801587
522.461631
521.687789
525.002095
526.954967
527.361840
526.464155
529.432052
531.119122
531.312901
530.211840
532.963195
534.405834
534.322345
532.922118
535.732214
537.216793
537.160745
535.794363
538.439626
539.831518
517.489059
519.680495
521.545487
522.532620
523.072787
525.076808
526.663458
527.411650
527.753751
529.497379
530.851512
531.396603
531.540675
533.066626
534.184909
534.486252
534.417409
535.895494
536.997313
537.277212
537.166486
538.514231
539.451857
518.153842
519.697591
521.296695
522.393809
523.292908
524.922946
526.348848
527.217069
527.891509
529.309721
530.544242
531.237184
531.732198
532.927112
533.922825
534.381150
534.680906
535.786088
536.726858
537.126583
537.346464
538.330148
539.076597
516.727806
518.799817
520.594959
521.567699
522.116801
524.098876
525.652611
526.352498
526.639630
528.450762
529.857511
530.426835
530.581629
532.132092
533.267971
533.572346
533.492861
534.966542
536.044855
536.274177
536.099649
537.494313
538.463817
513.760309
517.551683
519.828926
520.482500
519.753795
523.029968
524.934461
525.250788
524.184273
527.355726
529.154646
529.392348
528.303351
531.108198
532.585847
532.507324
531.076205
533.888198
535.327992
535.162450
533.605543
536.407470
537.871812
516.085813
518.185613
520.015584
521.017665
521.586705
523.580645
525.141167
525.846635
526.140255
527.957762
529.372716
529.951469
530.115437
531.674163
532.816846
533.125047
533.041884
534.499023
535.556124
535.766212
535.576248
536.957626
537.919543
516.830480
518.450532
520.132717
521.293111
522.232207
523.886997
525.327450
526.209012
526.899262
528.326075
529.573263
530.282804
530.795088
532.007249
533.019288
533.491215
533.790266
534.856515
535.749868
536.110782
536.302177
537.255550
537.984245
515.397501
517.772714
519.794073
520.881363
521.475452
523.521374
525.134041
525.910492
526.290285
528.029803
529.391523
529.955029
530.120852
531.673882
532.822283
533.159372
533.113695
534.510206
535.527763
535.751291
535.610716
536.898155
537.801675
512.372991
516.852168
519.487291
520.268708
519.537702
522.922807
524.917502
525.376825
524.572258
527.486922
529.164543
529.372566
528.290929
531.078404
532.563969
532.546719
531.238041
533.877935
535.231787
535.106876
533.740858
536.265738
537.602022
516.015540
518.378349
520.376257
521.434550
521.997755
524.009565
525.596212
526.357261
526.723478
528.438116
529.776418
530.325008
530.479447
532.014401
533.147311
533.474844
533.416427
534.782683
535.766602
535.962458
535.798545
537.060548
537.947402
518.079582
519.676222
521.311364
522.416834
523.299816
524.874516
526.257634
527.115224
527.790134
529.155080
530.348314
531.032934
531.532778
532.701228
533.679848
534.142410
534.430384
535.423336
536.239816
536.546774
536.697424
537.589275
538.276282
517.995639
520.065232
521.821620
522.752254
523.268588
525.092120
526.545632
527.234898
527.554038
529.227781
530.539153
531.096968
531.283293
532.741496
533.823607
534.146845
534.103803
535.398359
536.312961
536.451150
536.229860
537.479036
538.353832
516.409990
520.158856
522.307409
522.874449
522.177459
525.080730
526.793825
527.117071
526.219707
529.057728
530.680640
530.923032
529.976541
532.544576
533.918691
533.908227
532.683756
535.134345
536.343529
536.107270
534.601060
537.121341
538.426484
520.490498
522.301439
523.779313
524.529048
524.919311
526.557181
527.868816
528.509949
528.813303
530.394345
531.634681
532.195522
532.403846
533.797570
534.831808
535.175813
535.164072
536.392151
537.246487
537.382797
537.159995
538.303067
539.082226
523.364880
524.230495
525.205503
525.995128
526.735494
527.852209
528.907995
529.724515
530.464792
531.560876
532.569407
533.313819
533.953359
534.902333
535.738056
536.294655
536.741368
537.508566
538.155144
538.508903
538.748535
539.327819
539.747668
524.710442
525.250768
526.002125
526.766815
527.567837
528.520175
529.474507
530.342298
531.191651
532.151353
533.076391
533.881312
534.634658
535.462994
536.230704
536.861336
537.431643
538.074554
538.648837
539.074116
539.426829
539.834141
540.111768
529.458066
530.002335
530.799461
531.643555
532.523073
533.503630
534.467035
535.343780
536.203404
537.150454
538.068921
538.879383
539.640783
540.452881
541.213061
541.864299
542.493207
543.218207
543.910247
544.470412
544.937326
545.384921
545.672099
528.131798
528.900549
529.870408
530.746688
531.601500
532.682795
533.708586
534.541746
535.331049
536.362908
537.340785
538.108502
538.797143
539.678199
540.474945
541.058849
541.602146
542.421819
543.193121
543.734870
544.160012
544.717938
545.104135
525.651896
526.947027
528.259778
529.150705
529.872431
531.212271
532.381939
533.102319
533.680205
534.950882
536.070912
536.729532
537.206485
538.294886
539.191171
539.616378
539.911900
540.993646
541.942833
542.415401
542.679870
543.510633
544.111496
522.893057
524.892740
526.564567
527.423315
527.862002
529.613132
530.969106
531.550233
531.766909
533.436660
534.736784
535.254698
535.373419
536.822278
537.857215
538.089979
537.968579
539.479801
540.638489
541.000549
540.950750
542.189691
543.032233
522.524416
524.004430
525.516924
526.532057
527.341488
528.816370
530.094160
530.850819
531.442061
532.783636
533.959765
534.614652
535.071941
536.198183
537.118914
537.514631
537.778634
538.908719
539.907634
540.384725
540.658403
541.581722
542.268138
521.834517
523.083426
524.507777
525.599455
526.567795
527.962928
529.230637
530.101349
530.863768
532.085048
533.204526
533.935540
534.536885
535.540108
536.411192
536.899930
537.324652
538.290642
539.188968
539.702593
540.090793
540.891369
541.499951
520.094013
521.642693
523.226537
524.286347
525.136739
526.727206
528.118675
528.959807
529.610941
530.992130
532.198427
532.877141
533.356643
534.500701
535.443157
535.862759
536.143107
537.246259
538.200133
538.619747
538.852536
539.829747
540.566304
518.044125
520.204071
522.037354
522.992230
523.499754
525.488073
527.058528
527.787254
528.108554
529.855240
531.216561
531.775387
531.932084
533.416127
534.493167
534.764756
534.676609
536.144154
537.236485
537.499848
537.365165
538.734087
539.684040
518.472001
520.025549
521.622471
522.703601
523.582214
525.206117
526.631575
527.503554
528.181179
529.584269
530.807917
531.500735
531.995421
533.160304
534.124496
534.560992
534.848715
535.946414
536.885847
537.288502
537.511480
538.493820
539.238277
518.583486
519.841480
521.294051
522.431292
523.458940
524.925269
526.263889
527.197094
528.012274
529.276629
530.428857
531.183968
531.811799
532.859635
533.778181
534.303813
534.745148
535.696864
536.560639
537.032519
537.395268
538.214434
538.846401
517.616684
519.112565
520.678871
521.772904
522.678463
524.272051
525.663497
526.514452
527.183413
528.589129
529.811826
530.493321
530.978509
532.180115
533.180047
533.635712
533.929079
535.030631
535.968503
536.366751
536.585485
537.562546
538.304112
516.235870
518.286594
520.076992
521.071186
521.651828
523.584661
525.103562
525.804900
526.117622
527.877809
529.244830
529.787393
529.921362
531.483661
532.627904
532.933459
532.851478
534.322278
535.404579
535.652528
535.505908
536.863671
537.809114
516.989917
518.509134
520.108148
521.232291
522.156870
523.753382
525.138571
525.981872
526.648031
528.059922
529.293926
529.987662
530.484409
531.696925
532.706140
533.167150
533.457284
534.543013
535.458800
535.835147
536.036284
537.002117
537.738433
517.313908
518.627798
520.153506
521.356491
522.425550
523.893262
525.214235
526.128027
526.934934
528.213372
529.389415
530.168888
530.819371
531.890029
532.829635
533.370355
533.809229
534.725295
535.539762
535.964527
536.290534
537.087340
537.709021
516.539254
518.198108
519.917173
521.104667
522.053014
523.666473
525.055783
525.891718
526.550361
527.980345
529.242365
529.970133
530.495900
531.696281
532.696325
533.164651
533.459391
534.492152
535.346866
535.672562
535.837218
536.787145
537.517261
515.480604
517.796253
519.783208
520.868220
521.472164
523.429211
524.950595
525.634308
525.925206
527.716580
529.127678
529.726433
529.916401
531.445718
532.570416
532.890518
532.826722
534.190634
535.160974
535.317531
535.102182
536.431007
537.363938
517.132074
518.770186
520.451704
521.593625
522.500872
524.089347
525.466509
526.296330
526.946546
528.359468
529.603450
530.317561
530.831249
532.015235
532.999935
533.455799
533.733826
534.736767
535.557077
535.851570
535.989472
536.916037
537.632031
518.519135
519.787429
521.230073
522.331731
523.309624
524.728829
526.030013
526.937813
527.733220
528.973347
530.110546
530.865965
531.497728
532.532994
533.441391
533.963064
534.375733
535.226931
535.967140
536.328849
536.602298
537.347930
537.937182
518.856182
520.295155
521.749180
522.697197
523.460690
524.987848
526.349546
527.195197
527.857466
529.196890
530.364795
531.031453
531.516590
532.665835
533.625553
534.073070
534.345654
535.317964
536.110343
536.393570
536.521322
537.397580
538.074219
518.865989
520.776861
522.333935
523.062426
523.391990
525.226033
526.699789
527.404888
527.729384
529.362858
530.629484
531.149643
531.297580
532.755697
533.829622
534.138782
534.072067
535.365700
536.273489
536.407742
536.178246
537.392086
538.237940
521.209652
522.427692
523.626864
524.393399
525.023473
526.390694
527.634545
528.440502
529.084470
530.341756
531.439066
532.094516
532.584758
533.681682
534.602454
535.065282
535.359050
536.281471
537.026805
537.307795
537.426889
538.209695
538.799927
523.344081
524.050244
524.919702
525.686240
526.458219
527.522545
528.572710
529.445907
530.266022
531.295086
532.261127
533.024391
533.716471
534.600938
535.404510
535.990074
536.497545
537.200909
537.819579
538.212863
538.523062
539.022518
539.386483
524.471591
524.959726
525.663252
526.403634
527.199895
528.141293
529.101288
529.992577
530.865605
531.811513
532.722675
533.528578
534.289265
535.100418
535.857081
536.492777
537.073795
537.701153
538.267386
538.702792
539.069955
539.457121
539.717388
529.041737
529.635678
530.472393
531.329081
532.205480
533.200182
534.166486
535.026508
535.861385
536.809717
537.721418
538.507196
539.239975
540.055949
540.814869
541.446571
542.052305
542.793123
543.497677
544.052348
544.507225
544.970770
545.271414
527.485964
528.417641
529.485350
530.367844
531.178182
532.321232
533.369688
534.159859
534.871489
535.955226
536.948294
537.663967
538.269302
539.206618
540.024369
540.556564
541.014153
541.913430
542.731773
543.250641
543.617738
544.244272
544.677081
524.228278
526.145158
527.734265
528.580467
529.035408
530.669842
531.940215
532.520683
532.763742
534.339932
535.563568
536.072134
536.204155
537.606648
538.610998
538.867338
538.774957
540.240663
541.358903
541.734935
541.707586
542.855188
543.618620
519.656212
523.592406
525.866015
526.522436
525.884891
528.745790
530.385660
530.613061
529.601681
532.468842
534.079286
534.234965
533.110906
535.769433
537.113620
536.923379
535.374984
538.309944
539.896555
539.982188
538.811502
541.210965
542.455616
521.048325
523.173214
524.970452
525.928845
526.453373
528.234012
529.619994
530.229203
530.473907
532.138019
533.431402
533.935231
534.039544
535.492071
536.526523
536.743565
536.604353
538.129814
539.302993
539.672076
539.638312
540.895051
541.758598
520.943611
522.475899
524.043997
525.098312
525.939262
527.466046
528.792314
529.584773
530.200904
531.554621
532.739354
533.401798
533.866036
534.988440
535.906176
536.300428
536.561904
537.676377
538.651245
539.095631
539.345446
540.300241
541.016167
518.765048
520.888145
522.687451
523.613319
524.089439
526.046423
527.580460
528.271684
528.558291
530.300406
531.662085
532.227286
532.392612
533.840144
534.883697
535.130899
535.027307
536.492295
537.583340
537.837240
537.682037
539.066898
540.023915
515.100713
519.036331
521.343696
521.936448
521.089402
524.418069
526.359344
526.724067
525.748133
528.794824
530.541097
530.811001
529.835088
532.445306
533.802708
533.670937
532.235219
535.024744
536.470220
536.327470
534.798827
537.592275
539.050352
517.177463
519.293998
521.093674
522.030823
522.528176
524.514487
526.080913
526.803573
527.118354
528.882413
530.261612
530.841493
531.023281
532.495792
533.565655
533.834153
533.741862
535.203253
536.281934
536.521159
536.357608
537.748678
538.713781
517.791311
519.295357
520.857052
521.933134
522.818150
524.408153
525.802948
526.661216
527.336311
528.729528
529.943581
530.627376
531.116541
532.295600
533.273405
533.716618
534.006086
535.106645
536.048157
536.453106
536.677735
537.655372
538.395945
516.379981
518.410295
520.184236
521.177549
521.771758
523.661004
525.159513
525.874468
526.218876
527.927293
529.251601
529.766268
529.877703
531.441326
532.584816
532.889668
532.812087
534.293634
535.397583
535.682242
535.578395
536.909216
537.835232
513.481698
517.191322
519.450357
520.177829
519.639034
522.676264
524.480079
524.850046
523.998663
526.892304
528.537351
528.679452
527.485618
530.361794
531.872407
531.805211
530.384222
533.208806
534.691197
534.635184
533.287704
535.890706
537.263824
515.762008
517.815728
519.624078
520.650998
521.264944
523.145750
524.622213
525.314101
525.645115
527.361516
528.702872
529.234240
529.360126
530.937282
532.092319
532.404409
532.324513
533.788708
534.868044
535.127294
535.003351
536.325271
537.248643
516.541307
518.102218
519.742590
520.898392
521.835840
523.393204
524.727974
525.525924
526.162410
527.582658
528.838724
529.558344
530.076226
531.284820
532.289678
532.754080
533.046286
534.104573
534.987380
535.333409
535.511424
536.475833
537.214379
515.268424
517.498520
519.435366
520.522126
521.149919
523.028163
524.464965
525.062462
525.272828
527.123788
528.590378
529.227753
529.447583
530.970866
532.089840
532.406945
532.344233
533.714849
534.683477
534.814454
534.557281
535.949212
536.922406
512.528775
516.659723
519.147648
519.960513
519.423452
522.459281
524.191147
524.360054
523.128314
526.417825
528.311634
528.653374
527.706866
530.396039
531.824662
531.777358
530.445914
533.047136
534.321037
534.011294
532.298168
535.152020
536.638793
515.844735
518.046171
519.931013
520.953932
521.528410
523.393146
524.834422
525.437657
525.646285
527.484705
528.935795
529.560147
529.767633
531.273353
532.375668
532.678656
532.597186
533.935118
534.865873
534.961450
534.674375
536.043637
537.004361
517.716810
519.212217
520.731944
521.732220
522.532456
524.085428
525.450013
526.271833
526.911876
528.304385
529.527927
530.226214
530.726924
531.896311
532.866630
533.309343
533.573294
534.559375
535.359360
535.632056
535.749626
536.666508
537.377386
517.594719
519.528854
521.116252
521.834335
522.125694
524.095253
525.671958
526.425249
526.778094
528.439277
529.726862
530.240446
530.368149
531.866660
532.963993
533.262176
533.173277
534.502631
535.440419
535.586314
535.370789
536.615858
537.490872
516.091016
519.597823
521.508225
521.722467
520.453489
523.867968
525.862854
526.327450
525.531203
528.309040
529.868941
530.010804
528.889462
531.601320
533.023294
532.970361
531.623031
534.198076
535.472207
535.272464
533.806870
536.294891
537.586110
519.976045
521.664113
522.983579
523.525651
523.698851
525.508536
526.977269
527.715777
528.074431
529.636872
530.836981
531.337687
531.476662
532.909682
533.962296
534.284794
534.231254
535.501227
536.390437
536.549263
536.342951
537.475642
538.247359
522.738917
523.545296
524.431841
525.118134
525.779100
526.941183
528.064713
528.933041
529.701929
530.794856
531.783532
532.498650
533.110824
534.063199
534.900234
535.445775
535.878171
536.654880
537.313600
537.676024
537.920450
538.496445
538.913109
524.040792
524.545818
525.241152
525.945252
526.706394
527.670257
528.656849
529.554511
530.421323
531.381718
532.295949
533.084395
533.822876
534.646381
535.409954
536.032581
536.594818
537.237821
537.814992
538.242489
538.595710
539.001028
539.276863
528.595327
529.257479
530.135802
530.993158
531.849254
532.870687
533.847202
534.685989
535.483878
536.449649
537.363433
538.121483
538.815430
539.652887
540.420941
541.030089
541.598790
542.369051
543.088894
543.627678
544.054015
544.545779
544.867914
526.611154
527.858164
529.063255
529.912578
530.575811
531.877415
532.983259
533.696867
534.228140
535.470920
536.517992
537.151305
537.574904
538.675124
539.552209
539.997341
540.253818
541.347696
542.248147
542.706779
542.914695
543.708114
544.230474
521.192752
524.944582
527.068449
527.680423
527.042763
529.790446
531.351393
531.588556
530.613308
533.383454
534.919609
535.084986
534.004045
536.597624
537.909448
537.768800
536.286232
539.137930
540.654568
540.745137
539.598510
541.893778
543.050835
505.501407
520.804052
524.799307
524.444883
515.689768
526.695739
529.444443
528.414940
518.549469
530.244283
533.069154
531.986420
522.070212
533.496622
536.022268
534.380285
522.699135
535.765367
538.815582
537.807465
528.410168
539.091701
541.692511
517.916635
521.921594
524.271598
524.980108
524.382118
527.300372
528.989626
529.242494
528.244095
531.129562
532.751695
532.904137
531.775482
534.444376
535.799479
535.607286
534.052788
536.990956
538.575275
538.644058
537.463855
539.898171
541.176776
519.560139
521.690540
523.495662
524.442048
524.943929
526.811074
528.268037
528.913736
529.173302
530.868640
532.187310
532.713181
532.842457
534.291501
535.332370
535.565806
535.443846
536.937428
538.065663
538.371535
538.272920
539.594477
540.506804
515.760349
519.684531
521.976479
522.554787
521.690230
524.981494
526.884619
527.217435
526.215110
529.239122
530.965543
531.218852
530.229869
532.829639
534.178900
534.040255
532.599961
535.394658
536.848822
536.716276
535.193379
537.975183
539.422439
501.440982
516.348570
520.236268
519.520195
509.042245
521.992637
525.281510
524.366290
514.179815
526.437347
529.496889
528.642012
519.401833
530.278195
532.754235
531.255281
520.267979
532.599804
535.364595
533.836421
522.469895
535.154540
538.237404
514.187653
518.095471
520.377743
520.958987
520.109248
523.426052
525.359411
525.723258
524.751090
527.799679
529.547876
529.819877
528.850051
531.479441
532.858396
532.744074
531.318995
534.112617
535.558261
535.414807
533.885552
536.676808
538.133425
516.476405
518.536081
520.304064
521.251365
521.782087
523.706225
525.228628
525.941456
526.268411
528.003232
529.356201
529.906661
530.057775
531.581031
532.693602
532.986436
532.907404
534.384807
535.482811
535.751492
535.621980
536.981913
537.925276
513.553466
517.254183
519.492048
520.191390
519.627905
522.656072
524.458597
524.829977
523.980326
526.871171
528.515977
528.661935
527.471935
530.341396
531.845398
531.776517
530.360247
533.195747
534.694189
534.655727
533.321131
535.926538
537.298132
500.792016
514.658666
518.407985
518.043056
509.261666
520.524138
523.451989
522.614913
513.254492
524.639612
527.445494
526.259739
515.708209
527.944097
530.755708
529.340348
518.295100
530.762767
533.625287
532.363337
522.106109
533.687880
536.530174
512.936671
516.662920
518.937869
519.674474
519.132750
522.142408
523.910503
524.247074
523.375556
526.277371
527.944251
528.110624
526.937001
529.821213
531.337230
531.276272
529.858871
532.675362
534.147683
534.082238
532.726294
535.325435
536.696459
515.217890
517.346714
519.204603
520.249504
520.855878
522.707202
524.131959
524.749241
525.003751
526.788004
528.201798
528.797823
528.980653
530.538167
531.680614
531.999816
531.933438
533.357139
534.388302
534.589690
534.403108
535.762562
536.711742
512.195745
516.289370
518.748857
519.552824
519.011084
522.015538
523.710723
523.849979
522.601872
525.891170
527.792290
528.141269
527.201708
529.904387
531.344803
531.305447
529.984090
532.609511
533.910865
533.624940
531.929583
534.796372
536.289612
498.356781
513.906696
518.083969
517.819629
508.947162
520.274219
523.067762
521.701655
510.146247
523.738837
527.142821
526.385418
517.057018
528.151770
530.736348
529.415072
519.079017
530.670913
533.155924
531.355995
519.294893
532.551578
535.752304
512.768839
516.829073
519.227835
519.955951
519.350893
522.352960
524.065264
524.218949
522.973476
526.249763
528.132862
528.466223
527.512567
530.194404
531.616147
531.561859
530.220969
532.808968
534.067180
533.741018
532.012634
534.856672
536.338305
516.388402
518.439434
520.152033
520.997602
521.409623
523.316057
524.815913
525.482449
525.754183
527.507367
528.883141
529.455447
529.624362
531.129834
532.231851
532.530798
532.442482
533.776481
534.710124
534.826461
534.571791
535.884877
536.809121
514.768283
518.348035
520.343445
520.619811
519.395783
522.857895
524.880995
525.343949
524.542996
527.362089
528.963522
529.123223
528.009241
530.744150
532.182303
532.125273
530.770399
533.363804
534.653693
534.451415
532.986269
535.516350
536.845497
503.431230
517.033937
520.322001
518.990507
506.969345
521.124840
524.704286
524.102268
515.049076
526.098638
528.786956
527.665522
517.664216
529.243799
531.896797
530.574238
520.171099
531.800459
534.341763
532.896771
522.464647
533.975618
536.746468
517.230624
520.515693
522.220322
522.330471
521.014687
524.302218
526.217562
526.691655
525.931296
528.622923
530.117287
530.270151
529.186875
531.830900
533.211575
533.191141
531.896165
534.405642
535.636152
535.463579
534.036344
536.421704
537.624165
521.901907
522.965090
523.927710
524.510126
524.947497
526.320537
527.545152
528.366399
528.980430
530.232675
531.278412
531.915280
532.348628
533.470813
534.374587
534.846251
535.099963
536.052557
536.782817
537.076421
537.149029
537.909213
538.424901
523.574603
524.124147
524.828382
525.498396
526.212862
527.210263
528.221964
529.112744
529.955390
530.941446
531.865252
532.632450
533.337135
534.186720
534.963193
535.567464
536.097777
536.769318
537.361815
537.773750
538.098481
538.536752
538.837206
528.478374
529.074921
529.915438
530.775463
531.652976
532.645579
533.607420
534.460059
535.281773
536.209075
537.096003
537.858890
538.575125
539.382981
540.140006
540.771306
541.372616
542.101517
542.789531
543.327642
543.769915
544.226789
544.525031
526.924026
527.859318
528.932189
529.819519
530.632112
531.773206
532.818047
533.602763
534.302315
535.362204
536.326513
537.016120
537.603744
538.534997
539.354943
539.891238
540.347016
541.232329
542.030125
542.528408
542.880193
543.499916
543.930882
523.670174
525.592035
527.187806
528.040637
528.499173
530.130863
531.398686
531.977265
532.211018
533.758069
534.946250
535.423634
535.536028
536.936546
537.950550
538.219337
538.130576
539.578419
540.669416
541.018224
540.970905
542.112121
542.874993
519.108394
523.048953
525.327554
525.989338
525.354985
528.210395
529.847049
530.075223
529.058224
531.891509
533.461688
533.583177
532.439024
535.100647
536.461752
536.292332
534.754538
537.668493
539.222991
539.276845
538.082455
540.476541
541.721649
520.525479
522.647240
524.439622
525.393697
525.913724
527.686333
529.066464
529.672383
529.907824
531.543599
532.802475
533.276859
533.365751
534.824133
535.877905
536.117012
535.988826
537.499794
538.646656
538.988985
538.935114
540.184148
541.045859
520.455237
521.972399
523.520132
524.555712
525.381324
526.895384
528.211980
528.996028
529.599755
530.931581
532.089937
532.729143
533.182892
534.315886
535.256897
535.675667
535.950565
537.057659
538.014606
538.440548
538.675835
539.621053
540.332273
518.312750
520.405657
522.166965
523.058920
523.508719
525.447665
526.968281
527.647207
527.919972
529.645506
530.987464
531.533567
531.691304
533.157309
534.231890
534.510093
534.425886
535.888177
536.967829
537.211403
537.047740
538.421536
539.371124
514.665667
518.558964
520.815789
521.364010
520.482460
523.788930
525.713689
526.063454
525.073581
528.109206
529.842736
530.098141
529.116675
531.753093
533.147660
533.052070
531.641698
534.431408
535.871150
535.726026
534.195587
536.977151
538.425866
516.706166
518.787942
520.540994
521.433232
521.893750
523.854428
525.401190
526.106949
526.409410
528.169073
529.546589
530.124750
530.311012
531.806698
532.907374
533.205889
533.135952
534.604930
535.687596
535.932502
535.771687
537.154524
538.111325
517.268663
518.748100
520.271389
521.305120
522.152199
523.714685
525.086841
525.924833
526.587858
527.985636
529.212475
529.909996
530.413730
531.611513
532.610078
533.073567
533.380791
534.495973
535.453078
535.874677
536.109181
537.080790
537.812817
515.816695
517.829226
519.570139
520.521176
521.074179
522.935185
524.407913
525.096241
525.424772
527.148274
528.501149
529.044148
529.178747
530.757509
531.913041
532.229708
532.166011
533.668338
534.799812
535.114710
535.031042
536.353948
537.267946
512.902701
516.597449
518.825006
519.508274
518.923486
521.931641
523.705699
524.041341
523.167278
526.083867
527.767650
527.946850
526.781541
529.670262
531.187785
531.127511
529.718046
532.567267
534.084493
534.068519
532.750575
535.341510
536.698816
515.202276
517.238053
519.013342
519.997469
520.566808
522.410880
523.850203
524.504875
524.813945
526.545546
527.919363
528.483871
528.635572
530.226636
531.389962
531.709907
531.642264
533.128941
534.239155
534.532292
534.431692
535.748232
536.660985
516.026106
517.561728
519.163769
520.277029
521.170568
522.682298
523.970113
524.725034
525.336052
526.762761
528.042232
528.787204
529.325966
530.550002
531.566588
532.041532
532.346499
533.423391
534.329859
534.700213
534.894243
535.857940
536.591158
514.808294
517.001262
518.890836
519.933503
520.517617
522.341239
523.720175
524.265117
524.441980
526.295262
527.780290
528.436538
528.672222
530.212022
531.345772
531.675441
531.625075
533.010845
533.997387
534.145929
533.900166
535.292250
536.262505
512.104868
516.187412
518.620238
519.387614
518.808649
521.784785
523.453594
523.564606
522.292985
525.584612
527.493955
527.848972
526.913034
529.618455
531.062709
531.028057
529.707528
532.320797
533.608203
533.311639
531.607473
534.460488
535.944753
515.394782
517.554921
519.387375
520.363006
520.894105
522.708345
524.098448
524.655638
524.832733
526.667130
528.125055
528.756118
528.970054
530.487127
531.601447
531.914338
531.841080
533.187450
534.126986
534.230587
533.948749
535.317977
536.277482
517.223121
518.683481
520.153506
521.104324
521.861172
523.377405
524.709768
525.503590
526.123534
527.508406
528.730466
529.428370
529.930305
531.105713
532.083454
532.531972
532.800266
533.791286
534.596040
534.872007
534.991311
535.909078
536.620417
517.065417
518.964580
520.500737
521.165561
521.413244
523.360335
524.923747
525.665904
526.008820
527.661441
528.941705
529.448478
529.571549
531.072211
532.173693
532.473599
532.384486
533.716145
534.656297
534.801658
534.584686
535.831689
536.709007
515.533631
519.003986
520.862352
521.021862
519.709355
523.113318
525.108485
525.573280
524.774099
527.543595
529.093168
529.224132
528.093859
530.805666
532.229444
532.175044
530.823930
533.399621
534.674373
534.471398
533.001848
535.492739
536.787460
519.381197
521.040808
522.317717
522.815098
522.954256
524.754290
526.224257
526.964903
527.322259
528.877967
530.068414
530.558654
530.689136
532.119375
533.170723
533.490263
533.432729
534.701084
535.588525
535.743581
535.533847
536.667840
537.441776
522.113100
522.899371
523.754412
524.407389
525.042874
526.194463
527.316315
528.184894
528.951907
530.039213
531.019776
531.726077
532.330796
533.278835
534.112738
534.654574
535.082888
535.856575
536.512359
536.871213
537.112842
537.688759
538.106313
523.398696
523.888200
524.558490
525.235804
525.975913
526.928917
527.911786
528.808025
529.672251
530.627451
531.534513
532.315218
533.046928
533.865539
534.625158
535.243757
535.801900
536.441315
537.015069
537.439171
537.789886
538.194488
538.470512
528.325742
528.875679
529.680880
530.532129
531.414116
532.389625
533.343602
534.206361
535.040551
535.943845
536.810469
537.573466
538.301024
539.097298
539.854715
540.506968
541.128768
541.829374
542.487299
543.013744
543.455481
543.890941
544.174240
527.000215
527.777956
528.760066
529.648267
530.509609
531.585563
532.603708
533.428931
534.197654
535.177114
536.091834
536.803487
537.454806
538.325315
539.129282
539.726001
540.270067
541.058382
541.784172
542.281457
542.674149
543.220896
543.605396
524.522361
525.832772
527.164089
528.074728
528.810987
530.141189
531.304815
532.030234
532.602147
533.800319
534.835383
535.422374
535.854701
536.944329
537.867174
538.329105
538.645092
539.678575
540.560238
540.968533
541.185628
542.010393
542.615059
521.776598
523.795606
525.486065
526.366755
526.827419
528.556730
529.904699
530.504315
530.739841
532.309651
533.505029
533.938960
534.005033
535.471826
536.553873
536.849612
536.779041
538.218442
539.289493
539.570442
539.455668
540.699410
541.551993
521.470811
522.947649
524.453797
525.465802
526.272954
527.728260
528.994833
529.754351
530.339737
531.610767
532.703984
533.289562
533.708881
534.852696
535.820984
536.273578
536.572614
537.659735
538.592043
539.005316
539.231097
540.144973
540.832140
520.869838
522.081679
523.460464
524.513684
525.452463
526.822317
528.072074
528.929832
529.671262
530.844827
531.905166
532.582080
533.156191
534.185824
535.111077
535.657289
536.115313
537.059004
537.913507
538.386212
538.744067
539.525199
540.124241
519.237418
520.700464
522.190876
523.174860
523.969496
525.526404
526.893321
527.711089
528.334502
529.682642
530.845089
531.474114
531.924710
533.119292
534.137988
534.632573
534.962731
536.049172
536.971259
537.369916
537.590165
538.538462
539.255285
517.268602
519.290250
520.991443
521.843119
522.273884
524.223699
525.764764
526.463189
526.753143
528.481017
529.812545
530.323390
530.438186
532.006040
533.181792
533.546961
533.533284
534.977683
536.045111
536.306723
536.181751
537.510019
538.431180
517.577530
519.036222
520.522046
521.504191
522.304948
523.881214
525.270074
526.107716
526.758809
528.155934
529.375299
530.055729
530.546793
531.770474
532.808418
533.315452
533.656847
534.759101
535.699390
536.115353
536.349550
537.306161
538.026902
517.550571
518.751938
520.120665
521.167460
522.115551
523.531172
524.826949
525.716615
526.503484
527.783677
528.967009
529.750391
530.405585
531.492169
532.453484
533.020611
533.497836
534.475700
535.370029
535.880513
536.269327
537.067337
537.674277
516.482265
517.943967
519.441596
520.442864
521.255865
522.803553
524.147360
524.934853
525.556868
527.012757
528.309537
529.058133
529.595853
530.821909
531.839540
532.313408
532.630456
533.776101
534.775655
535.250847
535.529716
536.469447
537.170515
515.057176
517.085836
518.812087
519.703726
520.167783
522.066867
523.533359
524.145145
524.373075
526.224407
527.700314
528.336335
528.542904
530.116102
531.262085
531.571526
531.503253
533.032284
534.198443
534.557959
534.517800
535.803006
536.687661
515.861772
517.346611
518.877817
519.909791
520.736367
522.268962
523.581900
524.338431
524.943472
526.406443
527.724063
528.495639
529.050810
530.284735
531.303355
531.773693
532.083245
533.217540
534.203341
534.664422
534.931903
535.865737
536.564748
516.296504
517.552186
518.996204
520.113231
521.095464
522.471712
523.694723
524.512798
525.259425
526.561044
527.794117
528.629105
529.322370
530.422621
531.383475
531.942610
532.404707
533.358406
534.222872
534.702594
535.066746
535.854030
536.457864
515.672903
517.230156
518.840444
519.942537
520.813643
522.306478
523.565954
524.279448
524.854197
526.304530
527.615429
528.383030
528.937346
530.174391
531.206130
531.699600
532.018365
533.081211
533.972417
534.336858
534.528834
535.472962
536.191834
514.741210
516.900230
518.750404
519.751039
520.296105
522.105362
523.475263
524.013854
524.187975
526.018008
527.479909
528.106116
528.307955
529.880536
531.042736
531.389798
531.347674
532.735946
533.734213
533.922017
533.733071
535.050503
535.971985
516.289108
517.815509
519.376323
520.425407
521.255594
522.732263
523.994456
524.717007
525.288677
526.707579
527.975131
528.702990
529.225527
530.436788
531.448950
531.925552
532.219712
533.239418
534.077472
534.389890
534.541072
535.463515
536.173996
517.557040
518.741203
520.073947
521.072652
521.963564
523.310967
524.548127
525.397651
526.149906
527.378270
528.514569
529.267801
529.899622
530.948785
531.873432
532.406631
532.827264
533.688384
534.437534
534.805102
535.081551
535.828509
536.418207
517.824196
519.176210
520.512550
521.340195
522.004288
523.500785
524.848271
525.678341
526.324246
527.645433
528.795994
529.444897
529.917228
531.073846
532.042843
532.492761
532.763478
533.742053
534.537819
534.816969
534.938483
535.821792
536.504740
517.796773
519.604497
521.033885
521.627486
521.838785
523.684905
525.182652
525.900830
526.227758
527.839639
529.079727
529.570925
529.693098
531.158629
532.238490
532.542541
532.463776
533.763942
534.672261
534.794782
534.549030
535.777346
536.634439
520.041294
521.187762
522.288135
522.951115
523.500150
524.863066
526.123119
526.941638
527.587629
528.829296
529.903563
530.533783
531.003318
532.097675
533.017328
533.473189
533.756957
534.678015
535.419388
535.689901
535.798564
536.587587
537.184558
522.097087
522.758078
523.559374
524.254338
524.972125
526.020974
527.073718
527.951324
528.769685
529.786827
530.734974
531.478788
532.154779
533.031455
533.829266
534.407105
534.905852
535.603471
536.215728
536.600543
536.903940
537.404208
537.770684
523.185614
523.641230
524.293169
524.978815
525.732843
526.655089
527.610445
528.500810
529.369585
530.304875
531.200946
531.990602
532.737361
533.539050
534.288056
534.915629
535.488226
536.108297
536.667242
537.095127
537.456703
537.842598
538.103437
527.954090
528.529567
529.342339
530.177118
531.037170
532.024437
532.987251
533.841481
534.658834
535.568750
536.434165
537.179852
537.889705
538.706990
539.484392
540.138445
540.749576
541.456835
542.107865
542.607797
543.022507
543.473786
543.773944
526.448389
527.341645
528.368279
529.216953
530.003632
531.145649
532.201082
532.998598
533.703210
534.736273
535.668031
536.331948
536.909113
537.859126
538.715664
539.297697
539.783893
540.625468
541.359148
541.793676
542.097465
542.723042
543.166163
523.317765
525.133747
526.639932
527.424101
527.830860
529.485574
530.786793
531.405610
531.677528
533.164488
534.292659
534.724167
534.810564
536.254888
537.341179
537.713284
537.729570
539.057761
540.019518
540.245136
540.085419
541.282160
542.087225
518.962149
522.660249
524.793076
525.349158
524.602473
527.537425
529.237197
529.543045
528.648588
531.335414
532.806772
532.855065
531.642633
534.399753
535.877945
535.896528
534.661504
537.262819
538.601153
538.456427
536.995766
539.588746
540.924848
520.203081
522.207388
523.898401
524.775375
525.238759
527.032366
528.445651
529.091914
529.363823
530.933672
532.122705
532.538676
532.595847
534.116019
535.268447
535.635942
535.631475
537.028925
538.050801
538.277564
538.117083
539.414403
540.310984
520.066970
521.504174
522.971704
523.947531
524.736212
526.246882
527.573614
528.371824
528.979185
530.269244
531.367604
531.941062
532.355266
533.562009
534.609675
535.137690
535.491673
536.560862
537.461257
537.848551
538.061706
538.985050
539.683588
517.994526
519.957970
521.616204
522.443629
522.857158
524.784075
526.305124
526.990399
527.263522
528.940884
530.205362
530.632842
530.665933
532.300221
533.547518
533.976325
534.015468
535.431645
536.479056
536.752313
536.658837
537.929046
538.812535
514.528979
518.144619
520.249498
520.718788
519.794168
523.086711
525.009583
525.367939
524.399511
527.365589
529.001431
529.055675
527.705578
530.766889
532.436927
532.559599
531.406296
534.040508
535.438399
535.397740
534.135437
536.622841
537.935764
516.281285
518.244863
519.900138
520.721216
521.134140
523.081437
524.622097
525.317949
525.613041
527.358876
528.705904
529.206028
529.292041
530.954676
532.213723
532.645605
532.690805
534.131473
535.211573
535.517125
535.447913
536.724220
537.607691
516.626288
518.068070
519.529802
520.482181
521.253703
522.822802
524.192426
524.988439
525.606143
527.067491
528.361626
529.097115
529.625721
530.881037
531.941098
532.460876
532.813320
533.945868
534.927316
535.395245
535.672953
536.598157
537.288719
514.995602
517.027873
518.719323
519.532596
519.902927
521.862342
523.360184
523.933474
524.081230
526.043603
527.608340
528.303126
528.558113
530.120445
531.263836
531.579268
531.516330
533.064070
534.249447
534.637943
534.631745
535.884974
536.747166
511.905932
515.712569
517.897906
518.346740
517.292168
520.673476
522.536057
522.636910
521.191144
524.760242
526.830469
527.264727
526.367034
529.104805
530.544708
530.440090
528.974782
531.921171
533.527557
533.638863
532.525187
534.928352
536.194830
514.360055
516.419770
518.148713
518.995439
519.381035
521.323653
522.788788
523.329662
523.459489
525.430846
527.019440
527.740532
528.014324
529.579402
530.716784
531.022225
530.948642
532.489359
533.668432
534.049963
534.037276
535.285648
536.145472
515.324954
516.839018
518.390518
519.424141
520.239105
521.760291
523.049486
523.767669
524.339618
525.830502
527.184564
527.983889
528.559712
529.811811
530.850438
531.343283
531.669345
532.790948
533.761758
534.216683
534.482097
535.396965
536.082262
514.246173
516.373077
518.194939
519.170480
519.696590
521.520169
522.904941
523.454777
523.644772
525.476876
526.944410
527.567099
527.757119
529.380231
530.583016
530.956925
530.942772
532.382208
533.454384
533.743324
533.658321
534.916058
535.790218
511.700126
515.638924
517.979522
518.674219
518.018198
521.019723
522.707260
522.852878
521.657675
524.841274
526.668461
526.911119
525.781965
528.699050
530.264046
530.290389
529.009192
531.686853
533.085318
533.024303
531.747850
534.200589
535.498881
514.902236
516.998179
518.776046
519.709965
520.204725
522.008217
523.391443
523.952562
524.140872
525.923146
527.325645
527.891869
528.039825
529.633327
530.816922
531.176661
531.139610
532.530036
533.540530
533.768270
533.636007
534.875897
535.746120
516.680007
518.115970
519.567440
520.515087
521.270810
522.744939
524.035672
524.801948
525.403211
526.761266
527.957761
528.634082
529.125074
530.319789
531.326291
531.804939
532.100911
533.108761
533.937456
534.250857
534.403841
535.296550
535.983730
516.511466
518.399764
519.946893
520.663835
520.983539
522.818511
524.286421
524.969274
525.274808
526.914513
528.192004
528.710932
528.860984
530.343408
531.445264
531.767880
531.710389
533.022545
533.943024
534.066132
533.819318
535.093031
535.984637
514.990236
518.443490
520.333224
520.615842
519.555727
522.670337
524.499931
524.878150
524.021248
526.795784
528.360075
528.534334
527.497089
530.124608
531.522407
531.494276
530.213381
532.709447
533.926180
533.653043
532.067310
534.663228
536.004699
518.796547
520.453955
521.752923
522.312284
522.530033
524.219199
525.591889
526.270527
526.589693
528.138011
529.334381
529.845841
530.007656
531.410951
532.449634
532.779570
532.741970
533.977052
534.826966
534.938816
534.684167
535.851561
536.648943
521.499340
522.286326
523.150911
523.824652
524.474894
525.583699
526.656025
527.486325
528.227760
529.303646
530.281906
530.993271
531.605109
532.545521
533.374629
533.918901
534.350070
535.109997
535.746483
536.084195
536.309383
536.892855
537.318718
522.771118
523.260975
523.934450
524.616977
525.355155
526.284463
527.236836
528.106176
528.950437
529.893532
530.794663
531.573968
532.305707
533.120898
533.878044
534.496535
535.053592
535.685424
536.247953
536.660267
537.002986
537.408719
537.687712
527.516643
528.143423
528.976075
529.791178
530.616220
531.626169
532.600422
533.437473
534.223947
535.155461
536.029067
536.754885
537.435445
538.287923
539.090114
539.738132
540.325289
541.058560
541.716974
542.192247
542.571286
543.054005
543.378926
525.623486
526.791914
527.918688
528.702554
529.317139
530.621554
531.742665
532.475219
533.016412
534.203254
535.189635
535.775168
536.175551
537.309452
538.249852
538.777211
539.100132
540.107086
540.896251
541.245014
541.361426
542.175002
542.720449
520.502968
523.994585
525.951223
526.437949
525.673034
528.496195
530.121074
530.436981
529.580170
532.185180
533.601326
533.676896
532.520110
535.216149
536.662476
536.731081
535.562335
538.077834
539.342205
539.197097
537.756478
540.249165
541.501495
505.825247
520.044122
523.707402
523.123846
513.829592
525.316938
528.220686
527.390093
518.251034
529.170359
531.754350
530.504547
520.213902
532.058467
534.832974
533.666924
523.696788
535.036498
537.556298
536.078496
525.302724
537.246821
540.117778
517.274867
520.999762
523.163136
523.733086
523.000798
525.991956
527.745271
528.078305
527.197482
529.909355
531.396194
531.439020
530.224659
533.027869
534.560855
534.618955
533.409464
536.019520
537.356817
537.201695
535.737754
538.355812
539.716967
518.724747
520.703026
522.371574
523.218435
523.654598
525.518996
526.992477
527.662508
527.934503
529.549876
530.763712
531.171945
531.212402
532.806330
534.032466
534.456127
534.489544
535.893385
536.917260
537.156367
537.021917
538.302420
539.191976
515.138914
518.747793
520.847800
521.316957
520.390372
523.662310
525.566334
525.913794
524.930414
527.854092
529.440417
529.451609
528.073876
531.135344
532.819022
532.959268
531.816180
534.437135
535.814890
535.757139
534.481945
536.955028
538.259322
501.910649
515.553746
519.087925
518.229102
507.668629
520.605509
523.894826
523.015187
513.025221
525.004173
527.856795
526.459296
515.011249
528.191433
531.344309
530.336708
520.587328
531.846857
534.448594
533.230472
523.497833
534.497727
537.201545
513.382620
516.995110
519.094132
519.554385
518.622201
521.919538
523.843990
524.195195
523.226358
526.235849
527.923557
528.021782
526.705986
529.795337
531.486504
531.623547
530.480829
533.130651
534.546913
534.527412
533.281653
535.756940
537.058096
515.188861
517.182889
518.848240
519.654036
520.036835
521.993394
523.516701
524.150547
524.372273
526.240908
527.714245
528.326233
528.510559
530.141931
531.363650
531.755329
531.757625
533.252676
534.382191
534.726937
534.687246
535.943639
536.810299
511.887700
515.681986
517.845467
518.267332
517.193974
520.589352
522.472564
522.586706
521.146173
524.721020
526.791527
527.221565
526.323643
529.080150
530.547164
530.470746
529.024520
531.963137
533.553689
533.651551
532.529567
534.926026
536.189588
498.356870
512.892597
516.607516
515.625164
504.256613
517.939025
521.207574
519.675348
506.830811
521.832172
525.619990
524.999912
515.703846
526.888018
529.469885
527.938437
516.510070
529.427318
532.478487
531.524138
522.385841
532.866964
535.457948
511.241406
515.067150
517.270692
517.728157
516.672559
520.047789
521.895644
521.975135
520.514304
524.100422
526.196822
526.655057
525.777495
528.532985
529.990197
529.900974
528.443118
531.378849
532.968545
533.064486
531.939532
534.331967
535.593005
513.838012
515.930301
517.700580
518.601844
519.049120
520.935589
522.364178
522.907932
523.067112
524.981754
526.526454
527.213303
527.459198
529.068514
530.254246
530.607875
530.574825
532.073560
533.207289
533.551475
533.508524
534.754665
535.614744
511.117191
515.047890
517.377513
518.057142
517.389993
520.411288
522.117008
522.269022
521.079046
524.289625
526.147575
526.416230
525.309143
528.247846
529.831638
529.872944
528.609689
531.325987
532.772159
532.761852
531.524752
533.971279
535.257518
497.933218
512.844107
516.807344
516.385487
507.192287
518.740361
521.587803
520.325390
509.277475
522.301762
525.506023
524.448638
513.974492
526.250050
529.147118
527.939822
517.641053
529.370891
532.066064
530.875132
521.231354
532.111906
534.784534
511.808329
515.706550
517.994885
518.639726
517.947311
520.944799
522.645806
522.811837
521.624212
524.767064
526.542181
526.741899
525.585087
528.490483
530.054574
530.084275
528.802175
531.466049
532.847117
532.771935
531.483940
533.918299
535.204658
515.284723
517.283176
518.955840
519.791549
520.206009
522.025675
523.448489
524.065922
524.306352
526.007868
527.336428
527.867957
528.012029
529.557072
530.712614
531.066252
531.029042
532.388010
533.360132
533.541659
533.356732
534.612949
535.492839
513.647034
517.192243
519.199908
519.585370
518.600692
521.745713
523.576186
523.931471
523.055247
525.858507
527.454185
527.639747
526.610474
529.273661
530.707485
530.698634
529.432582
531.960257
533.208259
532.954888
531.388284
534.014045
535.380378
502.410034
515.891965
519.229815
518.237786
507.743224
520.300793
523.458323
522.683089
513.441282
524.583847
527.307916
526.303408
516.840904
527.893552
530.462278
529.220531
519.240529
530.433605
532.834212
531.208205
520.118591
532.268076
535.177513
516.048958
519.315233
521.051757
521.288599
520.224538
523.198397
524.919810
525.283096
524.446562
527.131970
528.634543
528.827811
527.836795
530.392724
531.745945
531.752539
530.527089
532.948355
534.107916
533.849916
532.295015
534.789205
536.044359
520.655942
521.715798
522.689206
523.304626
523.775433
525.061336
526.198290
526.953976
527.522191
528.752859
529.790550
530.432577
530.879342
531.984188
532.880522
533.359080
533.622625
534.550093
535.248235
535.505389
535.545095
536.323763
536.855462
522.302411
522.849851
523.555031
524.229221
524.937779
525.891996
526.851305
527.695963
528.503043
529.465705
530.375588
531.136651
531.839317
532.682438
533.455750
534.061207
534.591143
535.250771
535.825474
536.218204
536.529216
536.970037
537.275721
527.348792
527.911479
528.704139
529.517132
530.357935
531.330503
532.281808
533.125893
533.933902
534.835846
535.695436
536.438902
537.152427
537.980783
538.774311
539.444624
540.066212
540.774238
541.419561
541.911911
542.319977
542.766724
543.064699
525.851974
526.728805
527.731165
528.554694
529.320301
530.448178
531.493422
532.281710
532.977315
534.002557
534.928270
535.589442
536.170571
537.134493
538.011731
538.615024
539.114803
539.955352
540.679903
541.104031
541.399354
542.019404
542.459967
522.734061
524.527194
526.002823
526.756981
527.140029
528.782536
530.076482
530.687858
530.951239
532.430731
533.552574
533.980116
534.070246
535.533221
536.647902
537.049918
537.085798
538.408940
539.355400
539.566036
539.395036
540.584686
541.386602
518.380804
522.051576
524.150929
524.675642
523.904986
526.831443
528.527531
528.828373
527.926574
530.606444
532.070790
532.113737
530.904353
533.684021
535.196208
535.251592
534.042059
536.633764
537.951653
537.788620
536.314772
538.899331
540.231547
519.587813
521.574243
523.241844
524.096616
524.543569
526.331234
527.742898
528.386993
528.654117
530.216874
531.398049
531.809069
531.870559
533.411324
534.594883
534.995282
535.012061
536.403774
537.408448
537.618232
537.444750
538.733197
539.625335
519.400572
520.832957
522.292707
523.260065
524.042375
525.551359
526.879674
527.679822
528.285815
529.568216
530.657317
531.225665
531.644372
532.869024
533.943614
534.499396
534.870509
535.936511
536.823202
537.195702
537.396653
538.310675
539.004189
517.273086
519.244355
520.909964
521.741903
522.158365
524.088469
525.615437
526.308218
526.584893
528.253450
529.506694
529.928378
529.965837
531.617291
532.890056
533.345041
533.400078
534.811841
535.845252
536.103850
535.998106
537.257750
538.135419
513.760249
517.392826
519.514952
519.996806
519.081085
522.380091
524.311972
524.682212
523.722504
526.679838
528.305188
528.355349
527.011193
530.091200
531.787544
531.937125
530.800139
533.425889
534.805777
534.747612
533.471562
535.946729
537.253188
515.489969
517.468053
519.139350
519.972192
520.393587
522.348572
523.898080
524.603551
524.906086
526.651497
527.997887
528.502033
528.599614
530.283299
531.569066
532.026265
532.084246
533.514414
534.571760
534.853296
534.765371
536.030011
536.908585
515.817486
517.270051
518.742747
519.701025
520.476346
522.052799
523.429729
524.230534
524.853130
526.324432
527.631621
528.382201
528.929776
530.210277
531.299430
531.845183
532.208437
533.325653
534.275644
534.708712
534.959909
535.875367
536.564754
514.167661
516.209791
517.907863
518.719338
519.086374
521.053857
522.558397
523.130987
523.279384
525.262414
526.853737
527.573553
527.853767
529.446153
530.623478
530.969653
530.919544
532.444484
533.586541
533.926361
533.883502
535.131617
535.998583
511.067500
514.884517
517.073323
517.513770
516.449209
519.841252
521.711982
521.808891
520.358934
523.956055
526.059598
526.522432
525.651869
528.422256
529.899726
529.831091
528.383707
531.302456
532.859025
532.913941
531.756418
534.160751
535.437030
513.538983
515.603782
517.332088
518.170005
518.548239
520.499540
521.974574
522.517853
522.649445
524.639389
526.250168
526.991527
527.287538
528.882544
530.055462
530.394341
530.337507
531.860953
533.003345
533.342936
533.298407
534.543036
535.407362
514.531273
516.045774
517.592999
518.617737
519.427900
520.958876
522.263078
522.993045
523.572195
525.068306
526.425879
527.229543
527.817028
529.094526
530.166307
530.690427
531.034576
532.152216
533.105878
533.540527
533.789784
534.696803
535.379611
513.478645
515.603731
517.418849
518.383888
518.905018
520.742577
522.149649
522.720378
522.921515
524.744905
526.196082
526.804810
526.993572
528.639258
529.875610
530.282009
530.290155
531.736185
532.807807
533.096057
533.009263
534.256021
535.121646
510.955526
514.892786
517.226973
517.910856
517.248451
520.266801
521.979353
522.149052
520.966032
524.128900
525.925243
526.140426
524.999341
527.938014
529.537406
529.597696
528.342399
531.032253
532.439801
532.390590
531.122956
533.562094
534.848140
514.179881
516.276541
518.053401
518.984033
519.477277
521.289512
522.685473
523.257892
523.447331
525.208155
526.580435
527.119944
527.256486
528.865557
530.077949
530.467659
530.454467
531.858904
532.880077
533.118860
532.993461
534.225604
535.087618
515.976022
517.417175
518.876711
519.832520
520.592656
522.063911
523.348624
524.107725
524.697331
526.034349
527.205511
527.859921
528.341942
529.548499
530.578623
531.082510
531.398591
532.418283
533.254095
533.572539
533.727701
534.617761
535.301980
515.819668
517.718631
519.284122
520.022148
520.353577
522.172935
523.615647
524.274106
524.557179
526.175411
527.431185
527.931139
528.072916
529.566835
530.690451
531.035563
530.995068
532.315015
533.237206
533.358573
533.109150
534.383522
535.276347
514.305132
517.772698
519.687264
519.999755
518.957975
522.046481
523.838021
524.181408
523.295804
526.049090
527.594091
527.750791
526.704597
529.344392
530.763015
530.755289
529.488974
531.989005
533.203187
532.923579
531.331683
533.930462
535.275672
518.116834
519.786620
521.106819
521.689771
521.918728
523.586792
524.925688
525.571455
525.863376
527.391410
528.570901
529.068412
529.223935
530.635744
531.690030
532.035510
532.008727
533.246680
534.093883
534.199993
533.940571
535.109616
535.909870
520.822286
521.618175
522.497527
523.185892
523.840526
524.934204
525.980993
526.784575
527.502758
528.560358
529.524059
530.224619
530.832044
531.777367
532.616734
533.171754
533.610600
534.373156
535.008259
535.342507
535.564948
536.149053
536.576506
522.094973
522.591514
523.275660
523.967648
524.706953
525.624203
526.556067
527.402858
528.226617
529.152901
530.040821
530.810877
531.538896
532.357062
533.121449
533.747965
534.311037
534.945431
535.507535
535.917882
536.259045
536.665063
536.944975
527.118019
527.640462
528.403528
529.209991
530.052935
530.999479
531.930671
532.772919
533.588012
534.474801
535.328737
536.085929
536.819712
537.638246
538.428810
539.115189
539.759210
540.460202
541.105517
541.616608
542.045573
542.472449
542.751560
525.819320
526.558333
527.486412
528.320575
529.137589
530.186613
531.185404
531.992153
532.742434
533.705771
534.606864
535.310681
535.968006
536.868075
537.716757
538.361028
538.936744
539.718993
540.422518
540.897546
541.273525
541.809525
542.188915
523.389826
524.637410
525.893482
526.734500
527.416546
528.727094
529.879351
530.590330
531.144661
532.327937
533.347610
533.921769
534.356828
535.490094
536.478574
537.013995
537.383802
538.393607
539.233324
539.607334
539.801520
540.611980
541.209978
520.678454
522.607716
524.208023
525.009972
525.407533
527.131692
528.478963
529.069296
529.287971
530.845176
532.023434
532.438390
532.499149
534.025115
535.190993
535.585204
535.599666
536.987421
537.996425
538.233410
538.091387
539.317536
540.161779
520.274114
521.699276
523.146077
524.104559
524.871772
526.319630
527.586451
528.342465
528.917441
530.173330
531.247685
531.817776
532.240242
533.431852
534.472433
535.005640
535.362684
536.424331
537.310221
537.684902
537.884095
538.779802
539.457711
519.544447
520.745191
522.106556
523.140839
524.065324
525.432614
526.686958
527.550758
528.291053
529.445343
530.482122
531.144116
531.724109
532.792147
533.776694
534.386635
534.886332
535.817761
536.638771
537.079994
537.413998
538.175734
538.763930
517.777830
519.268264
520.781095
521.777905
522.580856
524.143371
525.523417
526.362634
527.001247
528.320778
529.450411
530.061029
530.516420
531.747703
532.822695
533.378786
533.750652
534.820485
535.707901
536.076653
536.275213
537.199622
537.902381
515.688771
517.772310
519.523976
520.408673
520.863218
522.823104
524.384063
525.118631
525.446668
527.133208
528.426713
528.919679
529.039942
530.649639
531.885472
532.318396
532.356944
533.767303
534.788052
535.014546
534.868508
536.165642
537.069802
515.974968
517.476787
519.004023
520.013634
520.833137
522.424317
523.832341
524.694643
525.367625
526.754260
527.963695
528.646485
529.157261
530.425149
531.521609
532.088349
532.465051
533.538172
534.425426
534.790883
534.988678
535.920690
536.631055
515.924029
517.154567
518.549407
519.606610
520.558930
521.991676
523.303473
524.200782
524.994316
526.296044
527.506577
528.319497
529.011728
530.150303
531.174163
531.801283
532.307623
533.247563
534.069075
534.500981
534.830799
535.614599
536.223947
514.808784
516.301605
517.815892
518.805191
519.598144
521.172564
522.533671
523.308918
523.915103
525.429659
526.792905
527.596238
528.185570
529.474998
530.567357
531.117065
531.475775
532.558293
533.449507
533.803892
533.987362
534.936634
535.662094
513.343093
515.415373
517.153905
518.012059
518.424329
520.372701
521.864626
522.447248
522.624546
524.575503
526.144870
526.846586
527.108696
528.752880
529.984762
530.390499
530.393184
531.828611
532.858811
533.064365
532.885350
534.220182
535.152434
514.204897
515.709907
517.241560
518.245797
519.043023
520.604482
521.942433
522.693896
523.285658
524.802815
526.177605
526.993400
527.593098
528.890787
529.988316
530.539827
530.898179
531.980584
532.872265
533.226947
533.409226
534.354409
535.076462
514.709804
515.969058
517.403164
518.495233
519.460084
520.862063
522.121122
522.964267
523.724134
525.036457
526.275134
527.114696
527.827364
528.982687
530.016640
530.646485
531.151279
532.091074
532.913781
533.347597
533.676490
534.449904
535.050484
514.142370
515.696553
517.289439
518.360030
519.209450
520.742151
522.059769
522.829008
523.438828
524.857594
526.120484
526.845232
527.383932
528.677143
529.787655
530.355424
530.725854
531.798390
532.687594
533.058206
533.258594
534.168541
534.861414
513.253520
515.410830
517.242737
518.205221
518.713056
520.581834
522.025043
522.638352
522.869651
524.624176
525.996002
526.541058
526.690206
528.331722
529.582371
530.010826
530.032800
531.438738
532.456464
532.686262
532.547105
533.805064
534.682947
514.846811
516.374860
517.930560
518.965184
519.782950
521.286854
522.586132
523.345427
523.933271
525.294324
526.485020
527.143783
527.630091
528.883971
529.965371
530.510268
530.858191
531.903505
532.763950
533.107975
533.285996
534.179546
534.863627
516.149442
517.345236
518.695538
519.712977
520.615087
521.953792
523.177113
524.014096
524.745745
525.927704
527.006916
527.708829
528.316855
529.395398
530.374047
530.962687
531.426502
532.309820
533.072268
533.451563
533.734774
534.473713
535.054940
516.435623
517.813621
519.194795
520.080814
520.787453
522.232963
523.512955
524.285909
524.883118
526.161742
527.266889
527.871723
528.320556
529.508599
530.529237
531.029851
531.338270
532.329341
533.124633
533.396154
533.508345
534.396819
535.084502
516.414195
518.259727
519.753343
520.438384
520.733651
522.479977
523.868686
524.501223
524.761463
526.335270
527.536738
527.984199
528.073684
529.581122
530.715172
531.068340
531.025826
532.327456
533.223805
533.324444
533.054596
534.300201
535.171063
518.671712
519.847893
520.999762
521.727568
522.319370
523.619782
524.793930
525.537019
526.123999
527.327175
528.368096
528.966505
529.417972
530.537243
531.495217
531.987161
532.295990
533.219997
533.951991
534.206035
534.300220
535.097508
535.703633
520.734219
521.414762
522.249133
522.979919
523.712811
524.725351
525.720335
526.541005
527.311900
528.293838
529.213725
529.935210
530.601412
531.490819
532.312130
532.913689
533.429154
534.131283
534.739326
535.115461
535.412050
535.915185
536.286088
521.824764
522.294190
522.968580
523.675366
524.433641
525.330122
526.242445
527.087023
527.915318
528.818362
529.689150
530.460763
531.200402
532.009394
532.774268
533.418971
534.004270
534.629397
535.187105
535.610586
535.968836
536.355914
536.619074
526.665711
527.218384
527.994369
528.786899
529.605702
530.556177
531.484048
532.304774
533.096250
533.997544
534.863552
535.614719
536.336974
537.177337
537.984300
538.668460
539.305361
540.032406
540.700197
541.216185
541.641179
542.086770
542.379574
525.172379
526.036128
527.019100
527.819755
528.561069
529.666409
530.684553
531.440470
532.109929
533.144897
534.086278
534.758596
535.348567
536.327630
537.220352
537.837833
538.353291
539.217691
539.973943
540.437284
540.765453
541.370414
541.794447
522.061772
523.833497
525.285031
526.012312
526.365614
527.988789
529.249623
529.805676
530.007021
531.534249
532.695788
533.140375
533.234921
534.722124
535.856319
536.271235
536.319782
537.677080
538.674274
538.963350
538.882341
540.002354
540.755516
517.711922
521.346478
523.420993
523.918288
523.107283
526.030776
527.692307
527.905256
526.844305
529.673191
531.214222
531.278614
530.054284
532.878716
534.413329
534.475134
533.263498
535.904138
537.291234
537.261843
536.028231
538.392957
539.624952
518.825381
520.815422
522.488152
523.340399
523.775615
525.556680
526.946840
527.547330
527.761825
529.375249
530.600530
531.036956
531.107989
532.659742
533.844786
534.242394
534.259462
535.676144
536.721525
536.997663
536.904960
538.126473
538.974204
518.484398
519.981528
521.499511
522.502346
523.301681
524.813461
526.138973
526.935931
527.542716
528.835260
529.947766
530.554482
531.007928
532.203978
533.243342
533.773962
534.131082
535.202029
536.096446
536.473897
536.677195
537.591908
538.285637
516.071468
518.247425
520.062415
520.981868
521.450784
523.391126
524.932641
525.662038
525.992492
527.633728
528.899166
529.401838
529.554635
531.082527
532.252113
532.644090
532.656164
534.062792
535.074651
535.276009
535.092910
536.420018
537.342558
512.114131
516.240322
518.623568
519.242496
518.424532
521.720626
523.676782
524.127114
523.324771
526.160598
527.778995
527.980220
526.977439
529.699888
531.204425
531.255216
530.031714
532.666207
534.000377
533.809813
532.290752
534.984105
536.392631
514.249771
516.442909
518.280739
519.222029
519.715891
521.693022
523.270180
524.029278
524.396585
526.101741
527.439503
528.006571
528.210690
529.778587
530.977185
531.387214
531.404720
532.799388
533.785707
533.954569
533.748987
535.087745
536.026124
514.818101
516.361042
517.931873
518.975912
519.818055
521.413732
522.813247
523.657163
524.320016
525.754913
527.024240
527.762582
528.316841
529.594249
530.693709
531.263995
531.636203
532.675478
533.505306
533.793600
533.925252
534.892607
535.640021
513.261019
515.360500
517.136571
518.043713
518.512350
520.461572
521.975191
522.610856
522.841484
524.724115
526.214740
526.847708
527.056259
528.735790
530.017743
530.485787
530.546272
531.891393
532.809657
532.885330
532.575524
533.995808
534.991100
510.172685
514.054666
516.324614
516.894404
516.042567
519.305826
521.161552
521.368850
520.154283
523.484134
525.405745
525.702354
524.610453
527.623718
529.297684
529.464948
528.369780
530.865854
532.068234
531.687872
529.866465
532.823456
534.358573
512.676760
514.780540
516.564051
517.477812
517.946416
519.883876
521.377780
521.992010
522.207981
524.091446
525.588216
526.225583
526.439242
528.133307
529.430421
529.909141
529.974662
531.320651
532.239410
532.315795
532.005290
533.419551
534.409850
513.656212
515.205546
516.790677
517.849629
518.693903
520.262477
521.617222
522.410541
523.036044
524.480130
525.765205
526.506873
527.061837
528.378360
529.516864
530.113669
530.499801
531.538814
532.367860
532.660225
532.795188
533.744623
534.477543
512.529804
514.721725
516.576565
517.543149
518.048495
519.975208
521.475135
522.140057
522.421100
524.171555
525.544111
526.097702
526.261150
527.928047
529.208802
529.669530
529.716677
531.100765
532.081812
532.264905
532.084063
533.372967
534.277209
509.871559
513.965101
516.357366
517.008485
516.225573
519.438285
521.291739
521.603187
520.611221
523.593222
525.275083
525.425921
524.250311
527.212888
528.854959
528.979865
527.814135
530.402544
531.716975
531.552676
530.119579
532.686524
534.033940
513.239786
515.404297
517.220711
518.149995
518.621475
520.514636
521.990660
522.641029
522.898063
524.589534
525.891001
526.380079
526.491258
528.117004
529.364575
529.797704
529.822479
531.192690
532.165666
532.344519
532.157181
533.428002
534.318528
515.114107
516.593788
518.090933
519.073237
519.852613
521.345983
522.652988
523.433316
524.032379
525.337849
526.462790
527.068869
527.518810
528.754363
529.826844
530.366913
530.705621
531.723749
532.545419
532.842801
532.979470
533.877276
534.570301
514.965308
516.915245
518.535568
519.331596
519.719735
521.510322
522.925554
523.563718
523.823402
525.420353
526.632195
527.057629
527.117471
528.695762
529.894998
530.283118
530.261508
531.600003
532.529586
532.651533
532.402045
533.674705
534.567986
513.406896
516.969594
518.962473
519.368770
518.463875
521.434462
523.153185
523.447095
522.507160
525.255176
526.752799
526.786283
525.512874
528.386073
529.933234
529.976544
528.716237
531.257786
532.493823
532.227204
530.649191
533.237746
534.578950
517.295718
519.012235
520.384875
521.025966
521.308976
522.934767
524.227965
524.835714
525.093198
526.603013
527.747137
528.178025
528.256293
529.753114
530.880815
531.266125
531.257372
532.519751
533.383894
533.501124
533.249421
534.416375
535.214995
520.045509
520.863544
521.772995
522.492370
523.167849
524.247775
525.270256
526.049176
526.744950
527.784959
528.726468
529.397783
529.983747
530.958418
531.833834
532.415362
532.871771
533.650266
534.297384
534.639890
534.867383
535.452483
535.879972
521.335541
521.845345
522.549243
523.260601
524.010729
524.921985
525.838571
526.667473
527.474135
528.385423
529.258034
530.013192
530.734716
531.566976
532.352744
532.998640
533.576962
534.223999
534.795821
535.213037
535.558460
535.966317
536.246871
526.155319
526.761693
527.560608
528.334556
529.115836
530.082937
531.012637
531.805364
532.559359
533.488441
534.372268
535.110875
535.806974
536.682628
537.511148
538.185757
538.801039
539.567923
540.264600
540.779629
541.188191
541.668706
541.985609
524.271809
525.412507
526.499559
527.236839
527.802027
529.063696
530.134008
530.804376
531.289433
532.498270
533.512890
534.116599
534.530898
535.695429
536.666948
537.221746
537.572627
538.622208
539.465644
539.883162
540.065758
540.843599
541.358990
519.181758
522.618375
524.522960
524.952183
524.117834
526.912876
528.476974
528.676439
527.638154
530.392971
531.893044
531.994958
530.829459
533.587217
535.076350
535.169686
534.015915
536.600089
537.955770
537.967634
536.784987
539.054265
540.200527
504.618740
518.663133
522.260058
521.606379
512.140657
523.710606
526.553834
525.488964
515.447690
527.244059
530.035846
528.811087
518.350697
530.421109
533.258557
532.100752
522.049529
533.556326
536.217336
535.086384
525.665872
536.289440
538.872604
515.805287
519.518138
521.677771
522.231012
521.460490
524.445347
526.157530
526.394451
525.349140
528.214096
529.789788
529.871720
528.658517
531.500637
533.047505
533.106121
531.892424
534.557260
535.970210
535.952501
534.730536
537.130268
538.392210
516.958923
519.058700
520.821627
521.720875
522.180045
524.043312
525.507380
526.167313
526.435754
528.064484
529.314225
529.788090
529.902205
531.438058
532.608962
532.997244
533.010091
534.429990
535.470687
535.719881
535.590130
536.871531
537.761161
512.691165
516.819003
519.203188
519.822597
518.998046
522.264524
524.187277
524.608846
523.779711
526.585161
528.175215
528.355014
527.334626
530.029978
531.509822
531.543172
530.312094
532.953029
534.301107
534.126057
532.617171
535.307804
536.711278
497.279007
513.199331
517.352180
516.760138
506.526634
519.291745
522.607089
521.935437
512.810780
523.978896
526.757417
525.786978
516.368767
527.496551
530.147586
528.937073
518.843538
530.328163
532.871271
531.317783
520.237652
532.543833
535.536357
510.854754
515.005444
517.419735
518.068052
517.275025
520.588733
522.556329
523.013351
522.221543
525.091659
526.750080
526.988733
526.016205
528.753209
530.266724
530.323248
529.098366
531.716023
533.020374
532.791071
531.240974
533.947755
535.372864
513.249103
515.414098
517.246727
518.197236
518.701363
520.679896
522.239602
522.952311
523.261417
525.050209
526.454934
527.048885
527.253911
528.878478
530.123019
530.567682
530.606468
531.960887
532.888056
532.981552
532.702633
534.084833
535.058948
510.099042
514.003539
516.301901
516.902076
516.080435
519.365304
521.250623
521.497859
520.311255
523.606668
525.481472
525.742346
524.629869
527.635779
529.313410
529.491007
528.401178
530.875999
532.046624
531.632632
529.786003
532.747737
534.291267
496.482510
511.229954
515.103380
514.430419
504.143835
516.888982
520.058164
518.832904
507.388631
520.941905
524.288423
523.266861
512.722474
525.200484
528.251601
527.322672
517.955513
528.699276
530.936277
528.919326
516.218203
530.073509
533.408515
509.523914
513.428172
515.728494
516.331141
515.508123
518.782389
520.650751
520.878398
519.676730
522.973737
524.852161
525.112018
523.999983
527.025290
528.724527
528.918079
527.836362
530.311282
531.480599
531.066248
529.218789
532.172118
533.709267
512.114139
514.271438
516.104918
517.061784
517.567042
519.518852
521.037667
521.698911
521.959930
523.768354
525.185545
525.765148
525.946886
527.635672
528.941119
529.427748
529.490967
530.840537
531.762349
531.860523
531.591628
532.943893
533.897435
509.214146
513.314606
515.718177
516.381822
515.615798
518.862249
520.749575
521.087852
520.117265
523.122332
524.824865
524.993637
523.835922
526.819889
528.485219
528.631963
527.478751
530.055487
531.343246
531.143647
529.683017
532.266825
533.632722
495.330968
510.985739
515.094576
514.538828
504.499566
517.021698
520.204349
519.286844
509.274508
521.280623
524.194242
523.006126
512.416343
524.789283
527.774452
526.725026
516.923181
528.144865
530.636868
529.178838
518.684070
530.353245
533.200712
509.926162
513.996688
516.360037
516.985389
516.184232
519.391803
521.250467
521.572695
520.580497
523.523300
525.154890
525.261401
524.053037
526.995813
528.626007
528.742528
527.567065
530.139168
531.432448
531.243824
529.789036
532.352744
533.701447
513.592645
515.665585
517.404328
518.285286
518.731200
520.589607
522.050245
522.705263
522.967970
524.607699
525.854207
526.299523
526.378073
527.985716
529.219500
529.639040
529.646439
531.003411
531.954079
532.101251
531.880672
533.155897
534.051761
511.937953
515.600175
517.711760
518.212714
517.380931
520.419808
522.186604
522.499243
521.568429
524.348101
525.870636
525.907444
524.636739
527.549625
529.138842
529.206576
527.964160
530.537054
531.802580
531.553782
529.993230
532.610805
533.976154
500.396538
514.272585
517.783871
517.022261
507.258968
519.116443
522.080270
521.193795
511.737693
522.989574
525.638562
524.312007
513.537187
525.917950
528.824144
527.671587
517.599011
528.970466
531.423455
529.828574
518.812984
530.895197
533.791093
514.391397
517.768042
519.605733
519.959518
519.044808
521.888372
523.513860
523.803042
522.891892
525.560372
527.006025
527.065525
525.842119
528.648963
530.153476
530.230623
529.026302
531.502146
532.694333
532.457866
530.922305
533.407243
534.658043
519.105231
520.207734
521.236294
521.909087
522.422210
523.677159
524.767755
525.477522
526.004174
527.206752
528.209168
528.801367
529.203506
530.371157
531.333851
531.859491
532.153605
533.110754
533.830732
534.103062
534.152585
534.932525
535.464084
520.785076
521.356850
522.098005
522.807394
523.535669
524.477909
525.408631
526.220151
526.996253
527.933567
528.819109
529.557037
530.249991
531.120030
531.931732
532.572038
533.129703
533.812472
534.404924
534.810341
535.129365
535.573587
535.880447
525.922826
526.467549
527.228900
528.001702
528.797434
529.722945
530.624183
531.419582
532.194433
533.093860
533.966475
534.725546
535.455593
536.305104
537.120456
537.812212
538.460747
539.208302
539.900932
540.439779
540.881938
541.337996
541.635535
524.429562
525.284475
526.251447
527.030557
527.746774
528.825426
529.813423
530.538146
531.186505
532.222742
533.175024
533.856531
534.453803
535.443158
536.344076
536.966440
537.491550
538.380650
539.167710
539.658596
540.006677
540.623046
541.051981
521.318640
523.080343
524.514298
525.217774
525.543246
527.138347
528.364266
528.879045
529.050247
530.585961
531.766402
532.221519
532.321078
533.821125
534.963295
535.377384
535.430237
536.820124
537.858266
538.182211
538.125213
539.257646
540.015706
516.966029
520.590824
522.648861
523.123358
522.284914
525.182441
526.807686
526.972696
525.873351
528.719028
530.284874
530.359242
529.135709
531.975298
533.516959
533.571627
532.356763
535.036858
536.471892
536.481599
535.274187
537.651239
538.887786
518.069661
520.054751
521.718576
522.557392
522.974588
524.734690
526.095220
526.659086
526.846643
528.468497
529.710603
530.155362
530.228601
531.788607
532.975982
533.367270
533.384148
534.830393
535.914469
536.223542
536.153277
537.386212
538.238387
517.715137
519.214402
520.735004
521.738426
522.533155
524.032415
525.338879
526.114699
526.706844
527.999773
529.118840
529.730400
530.185679
531.382283
532.418101
532.942165
533.299440
534.388905
535.309252
535.709683
535.929069
536.852848
537.550439
515.287379
517.473231
519.303416
520.238805
520.717812
522.654194
524.186554
524.908120
525.233469
526.869383
528.132732
528.636282
528.789385
530.310974
531.471127
531.853671
531.862632
533.280079
534.307788
534.522787
534.349051
535.682136
536.607543
511.317519
515.459850
517.868146
518.515527
517.720727
521.020073
522.975588
523.428643
522.628595
525.454403
527.063295
527.260997
526.257113
528.968951
530.461550
530.501705
529.271928
531.912037
533.253642
533.067821
531.551187
534.247009
535.657082
513.448939
515.659166
517.524980
518.498712
519.020630
521.011587
522.598480
523.367920
523.739892
525.433886
526.755975
527.311835
527.509847
529.070980
530.264854
530.671715
530.686170
532.078976
533.061371
533.224382
533.013664
534.350528
535.288726
514.014594
515.574683
517.174523
518.253095
519.127247
520.745341
522.164607
523.027602
523.698751
525.118211
526.362138
527.078694
527.621297
528.898516
530.005737
530.585764
530.961379
531.990829
532.803197
533.072996
533.190710
534.152163
534.898209
512.453790
514.571337
516.378065
517.322896
517.828584
519.805638
521.347675
522.013743
522.260093
524.118268
525.569347
526.167683
526.358176
528.044660
529.348091
529.840817
529.913148
531.239191
532.125499
532.169300
531.836343
533.248346
534.242358
509.363343
513.263616
515.564205
516.173059
515.361953
518.655142
520.545273
520.793136
519.603544
522.900014
524.770912
525.023524
523.908022
526.933301
528.637472
528.839543
527.763857
530.232534
531.392292
530.970850
529.119734
532.068236
533.602942
511.873079
513.990660
515.798563
516.744724
517.249254
519.219645
520.750918
521.404618
521.641819
523.500401
524.953311
525.551108
525.743884
527.445742
528.767423
529.273915
529.352393
530.676248
531.556819
531.594735
531.256390
532.661165
533.650525
512.860389
514.417679
516.018609
517.100743
517.974398
519.577161
520.971570
521.803902
522.449663
523.876347
525.125908
525.834621
526.371634
527.690442
528.843985
529.457618
529.849234
530.871630
531.670272
531.929638
532.040140
532.982036
533.715269
511.740089
513.934700
515.797714
516.779365
517.308256
519.269712
520.812462
521.520466
521.826144
523.560033
524.899108
525.422721
525.569403
527.235068
528.524144
528.994324
529.042841
530.413637
531.369568
531.522644
531.318566
532.605072
533.513554
509.081645
513.175015
515.571541
516.233025
515.469100
518.715320
520.611636
520.968478
520.006063
522.968893
524.617580
524.740935
523.550275
526.511201
528.159222
528.291027
527.126373
529.704846
530.998949
530.807704
529.352281
531.922868
533.278120
512.436551
514.603881
516.427425
517.368476
517.857615
519.777221
521.285583
521.968727
522.245824
523.926606
525.206133
525.676468
525.778105
527.404696
528.659315
529.100447
529.129080
530.495311
531.456884
531.619894
531.419945
532.692542
533.587754
514.290063
515.778484
517.289689
518.288538
519.085320
520.596219
521.920902
522.717046
523.325009
524.627524
525.743508
526.341369
526.788796
528.030138
529.113592
529.665552
530.013074
531.034247
531.854780
532.149181
532.283210
533.180354
533.873602
514.118292
516.084258
517.726938
518.545347
518.951368
520.751016
522.170317
522.809149
523.068130
524.667579
525.880782
526.306469
526.369639
527.959577
529.175132
529.580355
529.573234
530.920763
531.857956
531.988252
531.744878
533.014401
533.903649
512.544302
516.128533
518.149140
518.581405
517.694821
520.668189
522.381929
522.666732
521.719410
524.473755
525.979196
526.018057
524.751367
527.640755
529.208240
529.272496
528.030919
530.585015
531.834095
531.583344
530.018053
532.601195
533.935549
516.440083
518.174237
519.571068
520.234902
520.533089
522.161174
523.448760
524.047590
524.299111
525.813749
526.966091
527.404720
527.492407
529.005185
530.152406
530.557897
530.567591
531.844544
532.723300
532.856157
532.615818
533.781062
534.575304
519.202385
520.032982
520.960894
521.698113
522.385644
523.468738
524.488072
525.261420
525.954052
526.997491
527.945980
528.625502
529.221734
530.210812
531.103370
531.702731
532.175898
532.969024
533.630113
533.985845
534.222507
534.808979
535.234988
520.500314
521.019829
521.738648
522.464824
523.225325
524.140336
525.055573
525.881197
526.686393
527.600607
528.479388
529.242632
529.974431
530.820011
531.621302
532.283411
532.877264
533.538436
534.123382
534.552222
534.905650
535.316222
535.596788
525.639651
526.145720
526.879051
527.645895
528.443140
529.340968
530.218957
531.008825
531.789334
532.675698
533.545828
534.319450
535.068390
535.906353
536.713702
537.412897
538.077167
538.819438
539.514790
540.070878
540.532809
540.979052
541.266658
524.342828
525.062684
525.957002
526.746319
527.512025
528.508997
529.445704
530.183087
530.884212
531.858837
532.788854
533.511484
534.180878
535.105341
535.971331
536.620082
537.208156
538.044907
538.815074
539.347024
539.762639
540.319667
540.707565
521.916607
523.140090
524.356441
525.144320
525.765087
527.022667
528.099660
528.707455
529.175872
530.403260
531.479005
532.073103
532.507544
533.679487
534.687801
535.208096
535.565751
536.661465
537.600181
538.051673
538.296655
539.129165
539.734789
519.203823
521.105879
522.665953
523.412286
523.740945
525.422195
526.689062
527.144681
527.223469
528.877990
530.140397
530.570533
530.604340
532.192290
533.381530
533.736221
533.695112
535.212471
536.350370
536.679777
536.597095
537.842715
538.692674
518.771061
520.183002
521.608464
522.535494
523.261258
524.669536
525.871350
526.533440
527.028568
528.327878
529.454498
530.040727
530.457482
531.678368
532.727337
533.234198
533.570035
534.712385
535.693751
536.142645
536.389794
537.305809
537.990579
518.004683
519.210623
520.578529
521.615782
522.532570
523.873405
525.085929
525.901158
526.606694
527.768215
528.824100
529.497563
530.080861
531.152033
532.128288
532.718079
533.210125
534.186080
535.066391
535.556734
535.923365
536.702145
537.297159
516.197438
517.713655
519.263678
520.301627
521.134642
522.681837
524.038461
524.863530
525.497533
526.801984
527.925961
528.542282
529.004743
530.217470
531.266629
531.795887
532.153896
533.251703
534.176194
534.573684
534.790369
535.726847
536.435241
514.071103
516.199296
518.012982
518.971585
519.495245
521.442377
522.992978
523.739869
524.089877
525.740059
527.007391
527.500099
527.634151
529.206375
530.405581
530.805571
530.817792
532.251680
533.294584
533.531721
533.388878
534.692713
535.600811
514.354327
515.897272
517.488566
518.573611
519.459915
521.070647
522.493895
523.382133
524.073530
525.429709
526.602225
527.264804
527.769724
529.018684
530.100880
530.657380
531.023956
532.097107
532.978305
533.331355
533.517509
534.446844
535.157780
514.300563
515.569694
517.028028
518.161072
519.183264
520.657090
522.007819
522.950917
523.770454
525.032382
526.182788
526.947811
527.616210
528.757300
529.801391
530.454367
530.972977
531.889044
532.669526
533.059466
533.358300
534.132094
534.740489
513.174498
514.709467
516.291930
517.365788
518.242587
519.866151
521.285449
522.139510
522.801406
524.242069
525.502795
526.221575
526.765333
528.081105
529.232829
529.853059
530.257272
531.282814
532.090516
532.368019
532.496605
533.434913
534.162236
511.698222
513.817596
515.627196
516.577975
517.092412
519.084391
520.646502
521.343383
521.626922
523.452954
524.878471
525.464647
525.655943
527.350676
528.670957
529.183615
529.273818
530.609443
531.519802
531.621280
531.364831
532.696489
533.636445
512.581244
514.118303
515.703430
516.779263
517.656371
519.277894
520.693533
521.543636
522.203178
523.644649
524.906924
525.627029
526.174714
527.501040
528.665044
529.293993
529.699969
530.718961
531.514786
531.778772
531.896266
532.829228
533.554960
513.111629
514.386242
515.851244
516.989551
518.013648
519.483893
520.827429
521.762156
522.576295
523.841069
524.994313
525.759166
526.432397
527.597707
528.669868
529.342951
529.866421
530.766967
531.520029
531.879319
532.153406
532.917496
533.523722
512.566308
514.120601
515.724497
516.820028
517.712392
519.319305
520.733341
521.609226
522.290954
523.655925
524.832852
525.488332
525.990507
527.284113
528.415485
529.006716
529.383229
530.426425
531.258673
531.557807
531.699814
532.618154
533.328744
511.686722
513.833177
515.664946
516.639375
517.175930
519.122529
520.668634
521.406022
521.744115
523.414716
524.689260
525.166288
525.280461
526.921561
528.187486
528.633047
528.659910
530.042847
531.011681
531.168660
530.956688
532.251468
533.161688
513.244638
514.773843
516.339266
517.392665
518.241709
519.803099
521.176423
522.018682
522.666537
523.987600
525.118172
525.731704
526.196274
527.453610
528.551578
529.114880
529.472250
530.508161
531.341370
531.644380
531.786167
532.695195
533.397019
514.494470
515.709704
517.089400
518.140420
519.077500
520.450735
521.710000
522.581768
523.334768
524.507335
525.564478
526.247143
526.848893
527.941264
528.944645
529.559750
530.043274
530.932117
531.691337
532.063936
532.341501
533.080152
533.662525
514.718339
516.139711
517.574385
518.512025
519.260053
520.717842
521.998379
522.765015
523.353593
524.643210
525.754674
526.359275
526.812411
528.028769
529.086991
529.626492
529.968232
530.975790
531.787232
532.081991
532.215345
533.088952
533.762263
514.645320
516.558443
518.123767
518.873655
519.218926
520.957583
522.322108
522.920244
523.145997
524.750037
525.976741
526.434110
526.530301
528.080357
529.262957
529.665356
529.668909
530.990450
531.914168
532.059952
531.838184
533.050306
533.894078
516.936806
518.160379
519.370514
520.151716
520.780033
522.078788
523.232990
523.948507
524.514594
525.734731
526.797430
527.411449
527.879476
529.035247
530.036597
530.572954
530.922487
531.873824
532.636173
532.928727
533.055133
533.839283
534.429339
519.038951
519.748988
520.624481
521.394348
522.153464
523.170049
524.154831
524.960194
525.721769
526.712727
527.648612
528.386796
529.073052
529.992657
530.849711
531.488278
532.038273
532.769066
533.405477
533.810633
534.128304
534.631108
534.996279
520.151035
520.641517
521.347522
522.085376
522.865108
523.768137
524.675974
525.512175
526.336424
527.245976
528.129892
528.917862
529.677913
530.513833
531.310042
531.987386
532.603777
533.256753
533.840692
534.288188
534.663154
535.054585
535.316696
525.148015
525.685523
526.433533
527.187943
527.962335
528.866607
529.741137
530.505440
531.259122
532.168227
533.057985
533.826589
534.561093
535.421494
536.240909
536.925844
537.570243
538.339158
539.057003
539.611926
540.064218
540.535407
540.843635
523.658484
524.503309
525.452190
526.205548
526.891710
527.948478
528.900841
529.570826
530.171392
531.239766
532.226096
532.914412
533.503674
534.516456
535.423791
536.021507
536.518471
537.454818
538.287819
538.797321
539.149191
539.794886
540.244780
520.558753
522.303297
523.709084
524.369335
524.638625
526.222518
527.398196
527.797386
527.824538
529.481190
530.742865
531.190482
531.228619
532.805277
533.966851
534.306337
534.237449
535.771901
536.912005
537.253308
537.164608
538.375510
539.182311
516.230655
519.825500
521.843672
522.251127
521.295814
524.232413
525.800291
525.758941
524.260738
527.475143
529.197839
529.228850
527.786635
530.858463
532.453134
532.352545
530.756535
533.845506
535.471484
535.483467
534.128618
536.710439
538.038683
517.357613
519.313019
520.939813
521.734746
522.098695
523.845680
525.152877
525.598691
525.639354
527.376847
528.691599
529.118057
529.121662
530.762003
531.975592
532.296997
532.195839
533.793233
534.988231
535.324879
535.229952
536.537528
537.433693
517.087622
518.529874
520.002125
520.978092
521.753676
523.220999
524.481168
525.195969
525.734056
527.046659
528.178370
528.766507
529.187480
530.424770
531.487720
531.998543
532.334518
533.488507
534.478309
534.927169
535.175173
536.110515
536.811677
514.865973
516.894802
518.632626
519.551023
520.050339
521.925262
523.402840
524.083057
524.379336
526.002201
527.239955
527.682384
527.757907
529.357679
530.575338
530.971884
530.980076
532.457370
533.558632
533.860478
533.776849
535.055283
535.941374
511.241524
514.996622
517.245592
517.894216
517.211571
520.368122
522.247490
522.665682
521.845740
524.644925
526.201947
526.280933
525.057155
527.983600
529.582864
529.645929
528.391088
531.128357
532.568035
532.526784
531.243050
533.739231
535.055108
513.007309
515.067454
516.852588
517.824505
518.384326
520.332572
521.889864
522.648954
523.013899
524.682596
525.960165
526.445162
526.562863
528.194949
529.445562
529.876173
529.900992
531.349698
532.405636
532.667323
532.557216
533.821883
534.703778
513.342729
514.862640
516.440134
517.525052
518.419639
520.042635
521.473243
522.360056
523.050353
524.437045
525.636135
526.309914
526.822925
528.114771
529.243958
529.842222
530.238392
531.308053
532.184742
532.545750
532.743232
533.649957
534.342545
511.663524
513.786258
515.600858
516.560847
517.087591
519.095276
520.683525
521.424555
521.754442
523.530674
524.909092
525.467973
525.645495
527.321777
528.628066
529.134626
529.232373
530.596604
531.564346
531.759273
531.606270
532.862830
533.746529
508.507923
512.443552
514.766106
515.393088
514.600072
517.942184
519.905826
520.293498
519.342922
522.412051
524.159290
524.368244
523.259021
526.247526
527.941396
528.154896
527.112563
529.613329
530.877044
530.713724
529.348126
531.834471
533.154964
511.058459
513.185553
515.004228
515.966515
516.494455
518.503505
520.093751
520.837774
521.171202
522.949725
524.330475
524.892427
525.074608
526.758288
528.072391
528.583413
528.678948
530.031755
530.981153
531.154521
530.984256
532.238356
533.124373
512.117793
513.653296
515.243756
516.335658
517.234074
518.862078
520.299284
521.195409
521.896129
523.285402
524.487003
525.165425
525.687400
526.994569
528.140022
528.748930
529.142080
530.184808
531.017725
531.324973
531.476871
532.388169
533.092148
511.127588
513.235126
515.052284
516.039468
516.607030
518.569155
520.143462
520.926649
521.320559
522.983757
524.258739
524.747138
524.876322
526.531694
527.808203
528.259043
528.285113
529.681721
530.655994
530.808205
530.585267
531.897510
532.818274
508.665751
512.536996
514.844335
515.517019
514.843474
518.031325
519.945710
520.414668
519.670362
522.433885
523.978217
524.059617
522.849988
525.803722
527.435488
527.530005
526.293896
528.938600
530.253004
530.028220
528.477031
531.149429
532.548703
511.793659
513.876117
515.654922
516.599711
517.122628
519.035223
520.563506
521.307630
521.665729
523.291141
524.529596
524.985851
525.084506
526.705326
527.948593
528.371472
528.377836
529.765194
530.736782
530.888304
530.662150
531.966953
532.881406
513.478977
514.953972
516.459362
517.465080
518.276525
519.796472
521.135093
521.952999
522.585021
523.898535
525.028932
525.650125
526.119984
527.353608
528.426934
528.976200
529.327198
530.353460
531.183077
531.490720
531.636474
532.529175
533.216870
513.176910
515.179268
516.846920
517.678613
518.091180
519.906218
521.330471
521.958123
522.198539
523.861725
525.140429
525.637721
525.773678
527.327650
528.520256
528.935208
528.959274
530.294231
531.241475
531.417630
531.237670
532.452959
533.304693
511.475576
515.164238
517.236634
517.685091
516.789414
519.792643
521.505683
521.744466
520.693029
523.602551
525.223282
525.387161
524.301513
527.060992
528.578188
528.667317
527.515905
530.005747
531.259150
531.096692
529.714664
532.125219
533.379242
515.447423
517.228295
518.659982
519.341569
519.646187
521.288918
522.577159
523.156778
523.383665
524.968480
526.196969
526.716196
526.883590
528.366259
529.496619
529.918599
529.965890
531.233980
532.127056
532.311573
532.139238
533.249063
534.003681
518.260403
519.110992
520.060018
520.813099
521.511750
522.605370
523.629357
524.401609
525.097835
526.175971
527.168640
527.894161
528.528865
529.522625
530.418195
531.030921
531.523650
532.326189
533.003670
533.387062
533.649333
534.223819
534.636142
519.579599
520.110533
520.844569
521.584941
522.357286
523.282271
524.204531
525.035826
525.851436
526.789197
527.698345
528.492917
529.250579
530.109152
530.920369
531.595464
532.204577
532.879075
533.479771
533.927190
534.294915
534.705016
534.981309
524.609019
525.202738
525.978682
526.721001
527.465040
528.395658
529.279625
530.019261
530.736425
531.685662
532.602091
533.360343
534.066458
534.964631
535.802949
536.467901
537.075750
537.880713
538.619839
539.161150
539.585266
540.091293
540.425719
522.732060
523.854701
524.910710
525.603117
526.112796
527.341036
528.351222
528.923382
529.309631
530.594103
531.675576
532.292331
532.685203
533.904293
534.892372
535.402425
535.687562
536.836329
537.762008
538.207843
538.386542
539.221852
539.774460
517.664459
521.066406
522.921410
523.268458
522.298175
525.114873
526.597777
526.559957
525.099988
528.241327
529.923493
529.997099
528.619370
531.622590
533.168461
533.097130
531.552637
534.566534
536.134745
536.159324
534.833574
537.321941
538.570237
503.177723
517.129270
520.650228
519.838465
509.809401
521.811692
524.582108
522.970580
510.668094
524.679176
527.931210
526.534125
514.704098
528.174849
531.208892
529.593568
517.244310
531.095414
534.276844
533.070995
522.615626
534.368784
537.204785
514.348756
518.007680
520.107238
520.582168
519.685330
522.690868
524.318330
524.315414
522.845155
526.088750
527.832820
527.868887
526.429194
529.523203
531.136773
531.036952
529.437028
532.541205
534.179761
534.190292
532.836917
535.448290
536.804274
515.637667
517.630827
519.317901
520.180896
520.617456
522.429298
523.817190
524.371259
524.533040
526.218381
527.500487
527.935082
527.973557
529.601840
530.824135
531.183048
531.135628
532.682999
533.842566
534.169396
534.085287
535.383867
536.279174
511.862452
515.585911
517.798583
518.414296
517.696502
520.803871
522.624061
522.977807
522.102962
524.891765
526.441657
526.500500
525.252479
528.181008
529.779213
529.829901
528.565912
531.330973
532.806270
532.794705
531.530051
534.030567
535.345837
498.219025
512.285252
516.042623
515.523884
506.045441
518.023077
521.144658
520.412115
511.266018
522.384654
525.067611
523.789519
513.115794
525.493444
528.431616
527.238875
516.864747
528.742796
531.485400
530.281448
520.459279
531.557475
534.282842
509.982809
513.742223
516.006651
516.679257
516.025212
519.212664
521.121050
521.563918
520.766513
523.595942
525.180272
525.280497
524.075961
527.032346
528.662509
528.753049
527.515026
530.246400
531.674598
531.626556
530.339749
532.824080
534.132201
511.831977
513.923471
515.728891
516.706041
517.262415
519.250731
520.833328
521.593892
521.950383
523.675726
525.004246
525.526352
525.675012
527.333986
528.617945
529.091778
529.159406
530.575841
531.602167
531.848230
531.729796
532.985469
533.861132
508.459170
512.391726
514.717353
515.355000
514.575176
517.922573
519.894711
520.298121
519.361327
522.414959
524.143727
524.339672
523.220375
526.197270
527.878518
528.081237
527.037671
529.562157
530.863284
530.743861
529.413039
531.890668
533.197853
494.629967
509.552611
513.485579
512.849961
502.560219
515.437652
518.753745
517.888806
507.784974
520.022671
523.043506
521.952450
511.547639
523.837535
526.858796
525.957125
516.703761
527.435283
529.854814
528.508175
518.570709
529.691711
532.420480
507.853184
511.790125
514.117924
514.755126
513.974681
517.324076
519.300826
519.711202
518.782206
521.840231
523.573540
523.775018
522.661647
525.644518
527.330833
527.535409
526.487489
528.997560
530.276704
530.130978
528.778571
531.257124
532.569571
510.591254
512.706037
514.523970
515.503338
516.059608
518.055770
519.651911
520.432515
520.812339
522.540427
523.873981
524.405798
524.566680
526.237261
527.531376
528.011249
528.073481
529.454314
530.426147
530.600976
530.413472
531.695202
532.595277
508.006616
511.875083
514.185581
514.868395
514.211689
517.424898
519.365855
519.859580
519.140659
521.934840
523.511145
523.622023
522.436712
525.407832
527.054025
527.162515
525.938544
528.587499
529.905603
529.687006
528.142761
530.816113
532.215240
495.140232
509.725054
513.601508
513.102165
503.578003
515.648095
518.835147
518.217771
509.430859
520.255194
522.889575
521.621976
510.985835
523.366900
526.325422
525.178551
514.964688
526.587402
529.139935
527.568781
516.476921
528.749838
531.727869
508.663996
512.506223
514.777719
515.418194
514.717184
517.878278
519.770866
520.224088
519.469767
522.229354
523.774249
523.858872
522.648347
525.585827
527.199213
527.280278
526.036602
528.676210
529.990442
529.769444
528.220834
530.887062
532.280494
511.944600
513.991423
515.721749
516.617885
517.094910
518.970452
520.459463
521.157420
521.469207
523.128206
524.402616
524.893351
525.020545
526.611501
527.829947
528.248789
528.265817
529.632147
530.598720
530.769824
530.573082
531.837495
532.723117
510.014614
513.779044
515.944973
516.470676
515.642125
518.722513
520.503267
520.787307
519.770330
522.719001
524.372030
524.551311
523.476937
526.262333
527.801977
527.898151
526.752052
529.267500
530.546233
530.396541
529.027774
531.471438
532.753478
497.950167
512.317294
515.959014
515.220349
505.340998
517.356721
520.329415
519.303048
509.153659
521.190524
524.112818
523.086961
513.248376
524.786393
527.537932
526.469113
516.907779
527.821143
530.251181
528.899284
518.932401
529.987112
532.653423
512.383226
515.880676
517.790160
518.176827
517.265137
520.148747
521.779783
522.025386
521.016014
523.864028
525.456800
525.672804
524.656849
527.346086
528.811577
528.929101
527.833035
530.258771
531.473001
531.347194
530.012852
532.321952
533.485861
517.228826
518.371963
519.441277
520.144851
520.679339
521.956815
523.058685
523.767396
524.296115
525.565575
526.646610
527.320607
527.797401
528.969179
529.939442
530.493434
530.829422
531.802762
532.553874
532.879570
532.984130
533.736407
534.242563
518.951609
519.545223
520.315695
521.053005
521.804917
522.767517
523.713204
524.536814
525.332246
526.312071
527.250954
528.043857
528.783697
529.678495
530.511008
531.177747
531.765959
532.475142
533.098253
533.538982
533.885788
534.329929
534.630016
524.353820
524.891443
525.641223
526.399055
527.176621
528.082123
528.957330
529.724169
530.484467
531.405311
532.310548
533.095414
533.843093
534.710829
535.533013
536.217577
536.858244
537.619413
538.327092
538.871881
539.316554
539.784054
540.091208
522.866199
523.710033
524.660304
525.417798
526.107789
527.164671
528.115943
528.786939
529.393567
530.474856
531.479017
532.186469
532.790957
533.810605
534.719847
535.316965
535.809924
536.736739
537.557119
538.054064
538.396719
539.038962
539.488420
519.767371
521.508748
522.915565
523.581851
523.856950
525.439001
526.610558
527.008107
527.040120
528.711630
529.994890
530.466460
530.523546
532.105671
533.267719
533.606775
533.534220
535.056225
536.179775
536.504565
536.403854
537.612234
538.420005
515.430943
519.021130
521.041178
521.457895
520.511941
523.445511
525.007132
524.962052
523.467250
526.697856
528.444528
528.502884
527.083256
530.158913
531.753286
531.653559
530.055741
533.130365
534.737256
534.730146
533.361179
535.941990
537.272487
516.526306
518.482303
520.116019
520.923511
521.298669
523.046736
524.350463
524.793969
524.838430
526.590085
527.925712
528.375345
528.398162
530.045956
531.263075
531.587556
531.485739
533.072489
534.251872
534.572700
534.466454
535.772120
536.669563
516.216160
517.665496
519.151678
520.145123
520.935269
522.408060
523.668077
524.382191
524.923962
526.248197
527.396071
528.001009
528.436653
529.685020
530.756841
531.274545
531.612729
532.760865
533.740252
534.178199
534.418396
535.351743
536.053435
513.957199
515.999082
517.757953
518.699794
519.218239
521.101425
522.580445
523.260140
523.558955
525.192123
526.442587
526.896282
526.982271
528.596000
529.827415
530.235125
530.249319
531.724627
532.819964
533.115223
533.026688
534.304198
535.191088
510.306650
514.078855
516.353610
517.030201
516.370775
519.537238
521.419152
521.837095
521.018909
523.828731
525.397056
525.483934
524.267065
527.208643
528.823531
528.899754
527.653808
530.392086
531.830181
531.786978
530.501681
532.998608
534.315609
512.065390
514.141326
515.951439
516.951051
517.534495
519.495940
521.059623
521.822426
522.192462
523.871660
525.160441
525.654285
525.779353
527.421698
528.682436
529.122053
529.154593
530.608668
531.669863
531.936826
531.830563
533.096973
533.979262
512.404007
513.937116
515.536758
516.647380
517.565037
519.203261
520.643796
521.538802
522.238345
523.637080
524.849461
525.535568
526.057375
527.352735
528.482845
529.082425
529.483055
530.562402
531.452768
531.828369
532.036303
532.944855
533.636151
510.732353
512.865833
514.699494
515.683044
516.232141
518.254864
519.854586
520.607044
520.949944
522.741034
524.136656
524.713301
524.902409
526.574977
527.872142
528.371245
528.469067
529.847048
530.837084
531.056779
530.921753
532.178214
533.057567
507.586707
511.530128
513.867545
514.514655
513.742248
517.097501
519.072741
519.473832
518.539342
521.626473
523.395279
523.627686
522.534330
525.513707
527.191302
527.391112
526.344912
528.861781
530.152571
530.020373
528.678691
531.161796
532.475072
510.150261
512.280207
514.106397
515.081220
515.623961
517.645417
519.248175
520.006828
520.358140
522.158133
523.563692
524.150388
524.348020
526.026407
527.326787
527.825883
527.918436
529.283381
530.254561
530.452994
530.301483
531.556153
532.438073
511.225925
512.757113
514.345172
515.439904
516.346084
517.985002
519.435113
520.346138
521.065874
522.480852
523.711792
524.417760
524.956895
526.263349
527.399755
528.000615
528.392095
529.441681
530.287847
530.610653
530.774543
531.689215
532.392793
510.252790
512.347062
514.151124
515.131593
515.700220
517.671717
519.258864
520.056172
520.469296
522.163746
523.474890
523.997021
524.148239
525.805157
527.075201
527.520877
527.546346
528.945443
529.925816
530.085977
529.869929
531.186709
532.109396
507.796719
511.648031
513.935735
514.596269
513.919916
517.116994
519.044496
519.526854
518.801248
521.601121
523.187580
523.308731
522.126804
525.082612
526.708993
526.800525
525.565433
528.210579
529.527734
529.307473
527.760775
530.438205
531.840285
510.896693
512.965881
514.730557
515.666633
516.189123
518.111578
519.654166
520.414143
520.793859
522.454535
523.734000
524.228805
524.354386
525.981782
527.223588
527.646052
527.655004
529.045379
530.022181
530.180707
529.960868
531.269806
532.185906
512.542822
514.013940
515.514928
516.518659
517.333858
518.866282
520.221660
521.058028
521.713578
523.061112
524.230647
524.888577
525.384563
526.627592
527.702705
528.254322
528.610681
529.644168
530.484409
530.805245
530.961641
531.856840
532.543601
512.205276
514.212083
515.884169
516.719483
517.138748
518.970033
520.414090
521.061495
521.325166
523.022798
524.341359
524.876219
525.039621
526.603076
527.798426
528.217999
528.250775
529.596800
530.560459
530.757679
530.594488
531.809061
532.655912
510.482347
514.181284
516.263988
516.719575
515.832017
518.854921
520.589926
520.848485
519.818722
522.763092
524.423944
524.626107
523.569588
526.337148
527.857137
527.952712
526.812908
529.316070
530.589602
530.454027
529.094410
531.500540
532.746410
514.456725
516.247076
517.690322
518.382240
518.698517
520.360182
521.669379
522.269022
522.518072
524.133411
525.396161
525.948130
526.140567
527.633794
528.769917
529.199992
529.259464
530.542280
531.455261
531.663687
531.509938
532.619691
533.369473
517.280473
518.138695
519.098844
519.863967
520.576338
521.687639
522.731036
523.522954
524.240714
525.344842
526.365626
527.117751
527.773435
528.779605
529.683808
530.306074
530.811067
531.628355
532.323711
532.726298
533.003026
533.581095
533.992363
518.607459
519.144994
519.889660
520.642630
521.429400
522.371333
523.312001
524.162462
524.998849
525.960013
526.893735
527.711444
528.487962
529.359684
530.181029
530.866492
531.487890
532.176793
532.793854
533.257701
533.637797
534.053021
534.330168
524.049251
524.555226
525.292647
526.067989
526.873349
527.773930
528.652840
529.447197
530.240530
531.150599
532.052285
532.859444
533.635625
534.487482
535.299634
535.998427
536.656035
537.382705
538.057258
538.592635
539.039227
539.478880
539.764947
522.760518
523.476176
524.372897
525.172819
525.949112
526.945191
527.877663
528.615261
529.327406
530.329009
531.296790
532.060958
532.763944
533.699689
534.567229
535.215200
535.796794
536.612948
537.355705
537.860493
538.256373
538.808293
539.196740
520.347665
521.556799
522.772275
523.576490
524.215752
525.464052
526.526756
527.126543
527.601397
528.862293
529.986846
530.637712
531.120175
532.294831
533.297747
533.818215
534.173005
535.238025
536.137286
536.549751
536.765623
537.598319
538.209484
517.633346
519.508207
521.066214
521.838536
522.200880
523.862075
525.105451
525.545414
525.623434
527.318666
528.638798
529.139297
529.240474
530.816212
531.993672
532.352841
532.319050
533.794267
534.882694
535.163026
535.039627
536.295329
537.156757
517.116415
518.522592
519.960562
520.918252
521.674128
523.079020
524.267642
524.919973
525.418957
526.750640
527.924875
528.565789
529.030031
530.257945
531.308733
531.823345
532.162430
533.277361
534.220865
534.631804
534.850894
535.768400
536.459624
516.251870
517.472729
518.871602
519.949346
520.900522
522.250629
523.459450
524.269827
524.980166
526.167093
527.257839
527.966745
528.580505
529.673097
530.667160
531.272793
531.771722
532.733351
533.589416
534.055026
534.404324
535.181204
535.778900
514.356170
515.905405
517.505070
518.598105
519.476708
521.037716
522.392692
523.211480
523.845437
525.174119
526.325247
526.961262
527.439692
528.685618
529.767528
530.323847
530.698106
531.788754
532.697747
533.079709
533.285640
534.221949
534.932621
512.165794
514.341888
516.218739
517.244966
517.827509
519.787020
521.335247
522.073055
522.415554
524.095632
525.388275
525.890011
526.024667
527.640807
528.881405
529.315521
529.353712
530.782947
531.817487
532.047648
531.899429
533.207396
534.118628
512.444648
514.026960
515.676525
516.825365
517.766241
519.401045
520.833201
521.724263
522.420977
523.801130
524.996966
525.673829
526.188224
527.462515
528.569440
529.147555
529.532757
530.614419
531.504333
531.867419
532.061141
532.994156
533.705534
512.405654
513.705201
515.213300
516.403925
517.477511
518.981425
520.350412
521.308362
522.145011
523.431277
524.608648
525.398978
526.085621
527.231524
528.275058
528.929005
529.455753
530.392639
531.203124
531.626471
531.950149
532.724156
533.326591
511.299042
512.858346
514.483678
515.611433
516.539886
518.191394
519.631493
520.508017
521.196299
522.665835
523.962442
524.723446
525.299611
526.596355
527.718406
528.315376
528.713751
529.773580
530.635097
530.975202
531.153819
532.079394
532.788049
509.844897
511.982500
513.826611
514.826374
515.393860
517.404926
518.986008
519.709610
520.027248
521.887287
523.358882
524.006046
524.252800
525.902343
527.169255
527.639398
527.707519
529.090575
530.071363
530.258667
530.082231
531.377384
532.284557
510.758577
512.301720
513.903980
515.009632
515.922128
517.566624
519.005635
519.884688
520.580205
522.064051
523.378119
524.155532
524.743893
526.046718
527.170671
527.766599
528.160184
529.210159
530.058851
530.385915
530.554631
531.476271
532.184220
511.331364
512.592924
514.050499
515.194613
516.235802
517.729015
519.098456
520.061658
520.911984
522.229840
523.445003
524.270377
524.982872
526.139647
527.186050
527.838547
528.356760
529.272166
530.054291
530.448657
530.750339
531.517988
532.120378
510.841740
512.353835
513.920730
514.997465
515.889442
517.518587
518.959014
519.858767
520.572275
522.007227
523.264993
523.997937
524.554094
525.840189
526.949100
527.526981
527.902996
528.948258
529.790644
530.104555
530.259415
531.187766
531.902479
510.002783
512.075917
513.848742
514.788335
515.311285
517.283750
518.857536
519.612971
519.972249
521.733479
523.107838
523.681871
523.873495
525.496769
526.737374
527.174455
527.207724
528.583983
529.553066
529.715186
529.507937
530.816939
531.734884
511.475264
512.962864
514.489489
515.519453
516.364173
517.949084
519.352058
520.221242
520.905222
522.304768
523.526399
524.227097
524.754971
526.014963
527.101096
527.661190
528.024972
529.063474
529.904597
530.220486
530.374158
531.292525
531.997999
512.622646
513.827832
515.196579
516.241493
517.184720
518.586108
519.880150
520.786356
521.583060
522.827291
523.967580
524.729514
525.388005
526.492974
527.493757
528.111469
528.606141
529.508234
530.289245
530.691797
530.994692
531.735286
532.312644
512.757861
514.194985
515.641863
516.585155
517.343208
518.839891
520.162514
520.965666
521.596503
522.960784
524.157686
524.845601
525.361819
526.587569
527.642989
528.189669
528.550675
529.578976
530.426374
530.774616
530.955972
531.815497
532.468798
512.626117
514.576458
516.169567
516.930119
517.281285
519.072884
520.486127
521.118613
521.377472
523.063832
524.380602
524.928429
525.101534
526.648317
527.823784
528.237328
528.269432
529.613413
530.581957
530.802096
530.658165
531.830572
532.638827
514.938614
516.189422
517.427270
518.228106
518.876204
520.218578
521.416838
522.169296
522.774799
524.060869
525.197461
525.884162
526.409705
527.577715
528.583166
529.133949
529.509661
530.489340
531.295004
531.647014
531.825046
532.596221
533.166362
517.074581
517.803087
518.703208
519.497564
520.283730
521.337480
522.361426
523.204402
524.006806
525.050303
526.043503
526.836690
527.566279
528.507075
529.377842
530.034127
530.608842
531.369075
532.043102
532.491425
532.842866
533.349152
533.708444
518.207393
518.712545
519.441264
520.205077
521.014008
521.951532
522.895959
523.769248
524.633438
525.588900
526.521316
527.355167
528.152315
529.012447
529.826877
530.523898
531.164622
531.846480
532.464133
532.946556
533.348113
533.748835
534.011343
523.527989
524.072436
524.842079
525.631921
526.444326
527.375186
528.277831
529.079340
529.872428
530.807266
531.727246
532.537402
533.309394
534.177769
534.999436
535.692088
536.333218
537.058022
537.719773
538.227730
538.647134
539.095370
539.392025
522.055993
522.898948
523.869672
524.671163
525.411859
526.486120
527.464142
528.185879
528.847617
529.926688
530.938880
531.688647
532.343838
533.342328
534.241065
534.864569
535.385570
536.240403
536.982965
537.429674
537.744666
538.358933
538.792433
519.001314
520.712575
522.138062
522.879891
523.260301
524.819158
526.008478
526.499966
526.668479
528.267201
529.533366
530.095981
530.303559
531.772824
532.890129
533.310553
533.379685
534.702742
535.666762
535.917415
535.796600
536.950820
537.728747
514.734132
518.222886
520.256330
520.799266
520.099778
522.883287
524.437144
524.553931
523.410722
526.361303
528.042040
528.274127
527.277736
529.975077
531.458235
531.535648
530.403806
532.945685
534.271274
534.172641
532.831043
535.296744
536.577550
515.610889
517.560708
519.238965
520.140297
520.632037
522.365141
523.690606
524.228168
524.408311
526.092433
527.419463
527.967857
528.146810
529.683001
530.857064
531.266327
531.308687
532.692137
533.703737
533.940654
533.807844
535.064832
535.938621
515.056136
516.579590
518.154452
519.232300
520.093578
521.602243
522.897301
523.659728
524.252587
525.589892
526.766194
527.433721
527.936572
529.161951
530.223725
530.776202
531.151300
532.212563
533.090353
533.448490
533.637218
534.564819
535.271003
512.456436
514.714725
516.639217
517.678209
518.249453
520.195106
521.714952
522.415073
522.722330
524.410778
525.720155
526.242996
526.397431
527.989904
529.212958
529.647317
529.694559
531.089223
532.085459
532.272072
532.077387
533.416604
534.349052
508.334696
512.611514
515.149193
515.933144
515.288067
518.557594
520.486037
520.898322
520.025441
522.953792
524.613804
524.797949
523.712468
526.571746
528.161083
528.276335
527.128647
529.720863
531.032580
530.826347
529.285343
532.003960
533.424706
510.513309
512.807132
514.781153
515.871571
516.498910
518.515194
520.106547
520.869355
521.231769
522.976129
524.336351
524.901937
525.090961
526.710655
527.954698
528.403523
528.457560
529.852503
530.841804
531.017168
530.814992
532.159903
533.099479
511.128523
512.744252
514.431050
515.610107
516.575232
518.236845
519.681272
520.564673
521.258346
522.714806
523.998380
524.752662
525.323868
526.602434
527.704514
528.283101
528.668491
529.732117
530.593927
530.922030
531.087216
532.038404
532.768026
509.607012
511.768135
513.650117
514.693117
515.299419
517.307269
518.875240
519.576071
519.865048
521.760959
523.266068
523.945296
524.221769
525.835649
527.066511
527.504443
527.544896
528.946484
529.935573
530.106851
529.901360
531.242245
532.180089
506.550960
510.487745
512.852985
513.563770
512.894515
516.165968
518.068543
518.358932
517.234575
520.565606
522.508813
522.902648
522.015055
524.819229
526.377219
526.470042
525.279494
527.902703
529.217366
529.003138
527.457340
530.167310
531.585631
509.117690
511.246575
513.086613
514.091516
514.670218
516.665019
518.227181
518.925328
519.218673
521.135087
522.666289
523.369131
523.661988
525.281553
526.512612
526.948700
526.985340
528.379951
529.362000
529.527975
529.318678
530.654669
531.589482
510.190797
511.717742
513.303663
514.397087
515.301660
516.942924
518.378353
519.251417
519.945579
521.454417
522.800056
523.608493
524.217511
525.503599
526.603337
527.178920
527.559219
528.606911
529.453568
529.773187
529.934545
530.872033
531.592740
509.222083
511.300470
513.082139
514.024379
514.543207
516.553682
518.141633
518.873444
519.198536
521.064436
522.543704
523.206361
523.468826
525.083039
526.315460
526.762515
526.818544
528.181338
529.145865
529.316528
529.125757
530.433015
531.350247
506.780933
510.597618
512.844431
513.424202
512.595512
515.927673
517.876300
518.227739
517.196348
520.396702
522.243098
522.567119
521.617506
524.422581
525.984410
526.103534
524.985221
527.511857
528.788318
528.590940
527.115530
529.734561
531.111161
509.852586
511.906051
513.646140
514.539589
515.010741
516.982036
518.540522
519.250575
519.551965
521.378623
522.815077
523.439381
523.670159
525.260202
526.473791
526.907292
526.954642
528.312463
529.278891
529.457364
529.270226
530.563051
531.466446
511.478738
512.947629
514.440319
515.427159
516.229292
517.792990
519.174666
520.016471
520.678031
522.096313
523.344883
524.071392
524.614975
525.856605
526.922427
527.475175
527.842416
528.879545
529.733300
530.080757
530.264257
531.155126
531.833887
511.123981
513.140482
514.813451
515.635249
516.038072
517.921181
519.413496
520.097692
520.397704
522.128789
523.484486
524.054411
524.241993
525.809581
526.999510
527.413069
527.444500
528.814501
529.810855
530.052716
529.937293
531.133204
531.962937
509.383259
513.109418
515.198153
515.628097
514.675314
517.808973
519.618672
519.933510
518.963218
521.912634
523.587585
523.808141
522.765488
525.536290
527.050133
527.131951
525.970073
528.523139
529.846050
529.778989
528.522977
530.857718
532.068352
513.394727
515.199136
516.650974
517.339368
517.648244
519.364752
520.726617
521.370909
521.659126
523.290749
524.567198
525.132713
525.335146
526.831696
527.965327
528.390314
528.448408
529.759530
530.708927
530.962557
530.855282
531.947997
532.682911
516.247446
517.114493
518.085352
518.859987
519.585432
520.729442
521.808747
522.633847
523.380111
524.503186
525.538530
526.302834
526.967346
527.977843
528.883159
529.506711
530.018005
530.853788
531.574033
532.004642
532.305185
532.885546
533.294150
517.589450
518.134399
518.890716
519.657667
520.462444
521.430400
522.399815
523.277837
524.138352
525.118262
526.066709
526.896145
527.681177
528.558001
529.382472
530.072003
530.701755
531.405827
532.042551
532.527256
532.924289
533.346570
533.625429
522.934819
523.543836
524.360131
525.164394
525.975477
526.954152
527.889113
528.691355
529.468304
530.442198
531.385270
532.188141
532.938461
533.837213
534.675351
535.354732
535.965225
536.705801
537.366012
537.844094
538.224985
538.698045
539.015085
521.083795
522.204206
523.301523
524.079690
524.692905
525.946725
527.004397
527.670273
528.168118
529.435018
530.527771
531.222710
531.722371
532.886738
533.853114
534.414924
534.771765
535.774064
536.560473
536.920955
537.056540
537.840770
538.366059
516.136935
519.442209
521.329974
521.836241
521.148733
523.836966
525.336544
525.494174
524.418762
527.286735
528.911519
529.181004
528.250961
530.871691
532.305011
532.421892
531.350445
533.794653
535.038471
534.939373
533.620412
535.976865
537.166664
502.172103
515.538854
519.052213
518.568115
509.818803
520.722142
523.394737
522.220861
511.866648
524.054470
527.047857
526.144517
516.746989
527.863351
530.521778
529.447799
519.960711
530.837111
533.284042
531.941144
521.902026
533.090289
535.797572
512.549980
516.154777
518.331712
518.997632
518.403477
521.295786
522.947487
523.140655
522.053790
525.032722
526.732185
526.976119
525.993883
528.707406
530.211637
530.307022
529.186560
531.715671
533.018801
532.891920
531.535654
534.026201
535.334349
513.341098
515.479618
517.329622
518.347887
518.921356
520.794887
522.246409
522.889539
523.151818
524.848358
526.175244
526.721440
526.898314
528.464566
529.666444
530.095395
530.143727
531.519070
532.503520
532.697654
532.523202
533.821163
534.727216
508.778779
513.054849
515.595005
516.382893
515.736032
518.985357
520.886693
521.271063
520.374582
523.295790
524.954623
525.140786
524.056326
526.902706
528.481103
528.592774
527.444088
530.024812
531.324978
531.110610
529.563906
532.278727
533.697150
492.886534
509.279687
513.671293
513.330818
503.630842
516.048016
519.283389
518.504836
508.917229
520.588739
523.475390
522.416386
512.382538
524.205134
527.058576
525.990936
516.256593
527.427287
529.894109
528.295832
517.084922
529.523110
532.545680
506.808077
511.122162
513.710150
514.543395
513.944896
517.263081
519.232350
519.672630
518.824938
521.804876
523.517846
523.747327
522.696217
525.568746
527.165908
527.288696
526.146109
528.735324
530.038691
529.820283
528.270420
530.999421
532.430241
509.326891
511.580849
513.545279
514.647562
515.295248
517.332452
518.931044
519.675895
520.012560
521.848646
523.297404
523.933364
524.175457
525.793841
527.030633
527.473871
527.522585
528.924157
529.915712
530.088681
529.885505
531.238194
532.185091
506.242328
510.216262
512.629302
513.385288
512.752557
516.045751
517.963394
518.265646
517.147664
520.472347
522.405307
522.789941
521.895377
524.691668
526.243051
526.330828
525.139902
527.773574
529.099426
528.891127
527.349151
530.075184
531.505076
492.651727
507.480277
511.460697
510.985827
501.240594
513.626917
516.774901
515.621486
504.358021
517.851532
521.278092
520.555913
511.215518
522.487145
525.209495
524.054840
514.049747
525.485678
528.014923
526.438199
515.261367
527.675079
530.695049
505.795085
509.722750
512.078817
512.783973
512.113836
515.389599
517.297804
517.592912
516.475837
519.826184
521.791378
522.204473
521.329038
524.129266
525.678303
525.762781
524.568568
527.197011
528.519934
528.312057
526.771326
529.492433
530.918375
508.518614
510.627102
512.446355
513.429845
513.989375
516.003597
517.587064
518.306207
518.622268
520.535913
522.067636
522.772855
523.064447
524.681476
525.908275
526.345987
526.393523
527.780322
528.765346
528.945207
528.755436
530.087567
531.020170
505.950907
509.785506
512.059127
512.667317
511.865793
515.224209
517.189514
517.546030
516.522854
519.769984
521.669627
522.039106
521.121530
523.934464
525.497114
525.618169
524.506182
527.043260
528.332682
528.147986
526.684771
529.316907
530.702085
493.186679
507.636622
511.430611
510.721622
500.331886
513.254913
516.547069
515.544373
504.819649
517.752110
521.018291
520.205349
510.693837
522.084284
524.844325
523.797656
514.304942
525.210314
527.641177
526.146194
515.458266
527.361181
530.264054
506.583653
510.393178
512.624950
513.183721
512.334479
515.657362
517.598617
517.940130
516.899220
520.103606
521.956045
522.283746
521.332016
524.121031
525.665398
525.773470
524.653350
527.184745
528.476938
528.303800
526.848728
529.461265
530.828580
509.816606
511.864457
513.587912
514.460368
514.912382
516.861415
518.407161
519.118157
519.430665
521.229238
522.645158
523.256111
523.471890
525.049543
526.246632
526.665619
526.705483
528.077870
529.073506
529.299172
529.161682
530.415994
531.288592
507.843914
511.640586
513.817783
514.320311
513.432006
516.648870
518.530038
518.887412
517.947717
520.947581
522.666410
522.908161
521.876174
524.665846
526.192618
526.272223
525.108974
527.683285
529.028967
528.971523
527.727469
530.104577
531.351425
495.671061
510.171614
513.838233
513.021677
502.688328
515.251290
518.404980
517.499200
507.562584
519.506361
522.445720
521.454181
511.639977
523.182323
525.918794
524.807036
515.076707
526.209623
528.751669
527.567959
518.123689
528.718241
531.284487
510.254166
513.791222
515.724811
516.105097
515.149170
518.172664
519.909854
520.241270
519.315403
522.184316
523.803255
524.046361
523.049389
525.743478
527.202358
527.305919
526.192826
528.684876
529.971337
529.937625
528.725099
530.969966
532.101628
515.168195
516.332031
517.426900
518.153223
518.713081
520.056986
521.227333
521.998324
522.581513
523.886809
524.997129
525.695635
526.189484
527.368754
528.340193
528.895440
529.241540
530.251099
531.049864
531.429321
531.582439
532.337647
532.839929
516.922833
517.533000
518.329596
519.097702
519.886748
520.900374
521.900815
522.776463
523.617765
524.633944
525.602157
526.418420
527.174764
528.078889
528.916773
529.590719
530.194504
530.932821
531.593719
532.074482
532.454383
532.913117
533.217727
522.584436
523.153782
523.965644
524.805709
525.668710
526.646061
527.591090
528.429844
529.250587
530.200148
531.127838
531.944389
532.722703
533.596014
534.422227
535.117278
535.752747
536.458786
537.094312
537.576618
537.976451
538.413094
538.704814
521.079754
521.952516
522.972419
523.831220
524.628360
525.752445
526.776623
527.540886
528.234075
529.325386
530.342190
531.097648
531.759883
532.762709
533.667054
534.296489
534.814383
535.646242
536.356460
536.772804
537.065680
537.667757
538.096464
517.965651
519.715540
521.202092
522.013266
522.460207
524.073301
525.314435
525.857885
526.065458
527.670614
528.935940
529.503838
529.720914
531.192544
532.316782
532.750029
532.822430
534.114484
535.035886
535.249078
535.102641
536.244287
537.017963
513.625820
517.162186
519.267903
519.891235
519.267982
522.108644
523.718572
523.895544
522.800548
525.751089
527.426037
527.664189
526.681296
529.378273
530.868905
530.965585
529.845350
532.349365
533.625937
533.486695
532.118638
534.572788
535.850333
514.434005
516.433528
518.187559
519.170938
519.738825
521.533785
522.916422
523.509116
523.730997
525.423711
526.751115
527.306123
527.496069
529.036459
530.219604
530.644542
530.693994
532.051415
533.025992
533.230801
533.077083
534.325252
535.196937
513.801430
515.379458
517.034195
518.193846
519.128976
520.701654
522.052523
522.862174
523.489387
524.843279
526.028265
526.704334
527.216768
528.450029
529.521904
530.086022
530.465768
531.514430
532.371747
532.710870
532.887329
533.810615
534.516563
511.117250
513.441760
515.454475
516.576029
517.218289
519.228665
520.802633
521.543566
521.879726
523.589506
524.913519
525.446827
525.610499
527.212653
528.446377
528.890848
528.943736
530.336233
531.326111
531.505966
531.307727
532.647922
533.582617
506.940339
511.293639
513.924208
514.788652
514.209727
517.542806
519.522837
519.970888
519.122361
522.073708
523.750575
523.945276
522.868008
525.737044
527.336958
527.462122
526.322691
528.920576
530.236728
530.033974
528.497252
531.222003
532.647492
509.152065
511.505543
513.557401
514.718933
515.406862
517.479188
519.116154
519.911132
520.295898
522.059517
523.433238
524.006330
524.200941
525.828492
527.081481
527.539092
527.603140
529.010809
530.014009
530.202130
530.011522
531.367066
532.313433
509.830776
511.486724
513.231476
514.468571
515.486180
517.195159
518.678703
519.590916
520.304748
521.775583
523.067168
523.823794
524.396316
525.680052
526.788471
527.373188
527.768714
528.851782
529.736932
530.086602
530.270022
531.235981
531.974313
508.365067
510.552483
512.476410
513.565490
514.216081
516.263645
517.865234
518.591977
518.899111
520.805378
522.313575
522.989671
523.262454
524.879484
526.113986
526.553758
526.602172
528.030239
529.052308
529.253276
529.071773
530.431186
531.379588
505.343802
509.298525
511.695298
512.443320
511.811816
515.117145
517.049399
517.363716
516.256801
519.596710
521.541374
521.929593
521.035035
523.841623
525.400914
525.491204
524.305211
526.960775
528.315662
528.137019
526.619331
529.350528
530.780677
507.919298
510.064149
511.930968
512.966903
513.577687
515.603662
517.193730
517.914279
518.224857
520.153671
521.691351
522.393752
522.683128
524.302687
525.532145
525.965220
526.008301
527.432926
528.454819
528.658240
528.479235
529.837232
530.783921
508.983377
510.527337
512.138669
513.258886
514.191180
515.863105
517.326417
518.220855
518.932710
520.460599
521.822061
522.638967
523.249983
524.534332
525.628922
526.199668
526.586184
527.661583
528.547205
528.905445
529.098564
530.057627
530.789409
507.996961
510.095623
511.903571
512.869450
513.412156
515.455250
517.072773
517.824877
518.167233
520.060477
521.566361
522.246646
522.516218
524.126798
525.349294
525.786556
525.845167
527.235775
528.240888
528.452578
528.295421
529.622945
530.549934
505.545095
509.385773
511.660746
512.262768
511.455377
514.823749
516.804600
517.176069
516.160860
519.395080
521.274855
521.621663
520.681852
523.480815
525.028236
525.132190
524.011434
526.566647
527.885103
527.730244
526.289867
528.927349
530.312399
508.631842
510.707799
512.476940
513.396408
513.893606
515.900230
517.491773
518.226077
518.548375
520.404693
521.869426
522.512725
522.750297
524.333348
525.531856
525.950101
525.995029
527.376332
528.379684
528.596194
528.440666
529.752817
530.665642
510.282852
511.773664
513.297286
514.314990
515.148261
516.747513
518.163862
519.034904
519.721036
521.162273
522.430028
523.168231
523.713687
524.946189
525.995901
526.532714
526.896316
527.952745
528.838354
529.218455
529.429442
530.340312
531.030051
509.953086
511.993323
513.700159
514.556643
514.993869
516.913728
518.443145
519.161003
519.487762
521.234993
522.601448
523.176329
523.361278
524.916363
526.087506
526.481644
526.505454
527.893839
528.920390
529.191171
529.099290
530.315638
531.158260
508.241466
511.993072
514.117171
514.583194
513.665749
516.836267
518.683888
519.034546
518.092316
521.052003
522.731533
522.952773
521.905249
524.661230
526.154589
526.214340
525.041053
527.613526
528.966095
528.925193
527.689523
530.044551
531.268774
512.295875
514.121859
515.605504
516.327791
516.670449
518.421509
519.817969
520.494107
520.806547
522.448482
523.728342
524.293090
524.490045
525.974210
527.091251
527.499640
527.551031
528.877316
529.851014
530.127508
530.039428
531.149794
531.895883
515.189332
516.073472
517.071268
517.876227
518.632647
519.807851
520.917365
521.769305
522.535769
523.669618
524.709209
525.473149
526.133123
527.134773
528.028936
528.642723
529.152301
530.000078
530.739667
531.190008
531.508079
532.103467
532.521199
516.555363
517.114819
517.894998
518.689820
519.523567
520.520428
521.517250
522.419154
523.297748
524.288466
525.241721
526.071378
526.852862
527.723072
528.539732
529.223529
529.854333
530.569157
531.222696
531.725379
532.138912
532.574783
532.861607
522.170859
522.729360
523.553751
524.430454
525.336261
526.327304
527.289158
528.157945
529.006904
529.942909
530.856561
531.675356
532.464460
533.325402
534.146806
534.852556
535.501253
536.189011
536.809230
537.292450
537.700442
538.118705
538.396384
520.805914
521.587715
522.589199
523.508031
524.399244
525.491649
526.515359
527.342149
528.122742
529.140610
530.110129
530.884651
531.604247
532.545704
533.424100
534.089435
534.671588
535.435157
536.106152
536.546356
536.897306
537.427071
537.807980
518.251966
519.554304
520.906685
521.861731
522.644235
523.993199
525.159203
525.878243
526.454624
527.703961
528.808003
529.469834
529.982165
531.150330
532.164550
532.725564
533.109149
534.088422
534.882091
535.209219
535.370419
536.181242
536.787056
515.366227
517.365996
519.092590
520.047282
520.586910
522.343002
523.697068
524.287497
524.518011
526.155890
527.431839
527.948943
528.105747
529.651608
530.837399
531.263729
531.307356
532.649995
533.602794
533.784778
533.601715
534.839234
535.698644
514.723605
516.249855
517.858300
518.993951
519.912729
521.434436
522.737419
523.514475
524.118139
525.442894
526.600911
527.255480
527.751978
528.977386
530.044680
530.605902
530.981535
532.020838
532.869989
533.205992
533.379426
534.282914
534.973754
513.696358
515.048608
516.626022
517.876001
518.977319
520.455300
521.776429
522.684108
523.466344
524.679912
525.782507
526.507304
527.141928
528.248184
529.263395
529.898217
530.413410
531.343546
532.151701
532.574913
532.898516
533.669872
534.270248
511.584604
513.311549
515.118584
516.385234
517.403138
519.099820
520.565893
521.463479
522.150060
523.523631
524.705168
525.361009
525.856907
527.123336
528.228807
528.808010
529.196667
530.282039
531.176535
531.543366
531.742035
532.683728
533.402070
509.214914
511.630742
513.741466
514.937725
515.642008
517.744335
519.402347
520.205741
520.584391
522.320625
523.652623
524.174650
524.323428
525.961764
527.226576
527.682534
527.740348
529.180397
530.223594
530.459855
530.319982
531.644155
532.568367
509.634362
511.379801
513.214488
514.512915
515.571614
517.325548
518.852305
519.803813
520.538743
521.961216
523.186337
523.876234
524.399258
525.691198
526.818207
527.414078
527.819679
528.928701
529.848541
530.237655
530.454991
531.412582
532.140553
509.779361
511.176209
512.813910
514.125140
515.303539
516.904366
518.352547
519.365986
520.240017
521.554750
522.746720
523.537366
524.222510
525.380734
526.438381
527.102082
527.646351
528.627206
529.489615
529.958327
530.319638
531.126208
531.748716
508.811144
510.428121
512.143342
513.366265
514.384792
516.115617
517.622889
518.550381
519.274317
520.761535
522.059357
522.805324
523.365121
524.673193
525.804309
526.397273
526.801282
527.927218
528.865997
529.270052
529.498286
530.464525
531.197236
507.439682
509.611204
511.520773
512.597815
513.244721
515.320951
516.960701
517.732479
518.087185
519.958903
521.425787
522.048212
522.263680
523.930184
525.202829
525.653268
525.705371
527.181203
528.261657
528.526897
528.408272
529.750358
530.684603
508.364682
509.941953
511.601078
512.770237
513.747827
515.455028
516.950366
517.873491
518.602794
520.109449
521.432841
522.201614
522.774441
524.081578
525.202765
525.783225
526.177831
527.301448
528.242320
528.649651
528.880926
529.849676
530.583889
508.909404
510.211444
511.724700
512.921913
514.016225
515.574162
517.001516
518.004965
518.887117
520.246049
521.494955
522.335793
523.049705
524.202756
525.236373
525.871621
526.395249
527.373778
528.242803
528.719655
529.087943
529.899983
530.525528
508.365803
509.932270
511.559252
512.678746
513.608916
515.313597
516.818693
517.752605
518.489996
519.992262
521.313692
522.086652
522.659179
523.934025
525.016436
525.562932
525.932587
527.045146
527.981177
528.385934
528.615209
529.581837
530.314545
507.483016
509.629162
511.469235
512.443342
512.985906
515.054302
516.702843
517.486227
517.852536
519.710422
521.171493
521.801593
522.020934
523.622640
524.823142
525.211118
525.216092
526.672799
527.745146
528.006297
527.883914
529.220647
530.150846
509.003058
510.550625
512.143965
513.221939
514.109378
515.775549
517.250582
518.162493
518.878188
520.349753
521.639017
522.383697
522.928433
524.169880
525.218166
525.735273
526.082326
527.179159
528.106247
528.506604
528.730330
529.685243
530.408326
510.210355
511.469882
512.908519
514.015967
515.019573
516.496638
517.863804
518.828677
519.673988
520.966570
522.147552
522.934480
523.597636
524.681434
525.644011
526.220349
526.699974
527.647582
528.500196
528.972252
529.332803
530.115250
530.715689
510.389854
511.888125
513.413541
514.430100
515.258264
516.832045
518.233422
519.110306
519.803323
521.194157
522.407114
523.104086
523.616721
524.812673
525.821732
526.315952
526.648824
527.725879
528.643713
529.052938
529.282910
530.188459
530.869495
510.304998
512.327325
514.005528
514.843835
515.268315
517.137301
518.632456
519.349292
519.685348
521.374840
522.688870
523.236734
523.405332
524.913192
526.034827
526.383298
526.366087
527.774328
528.817961
529.093262
528.988601
530.210851
531.049796
512.723256
514.029218
515.340308
516.213032
516.930490
518.344641
519.616100
520.439159
521.101954
522.401868
523.539352
524.223335
524.739433
525.878436
526.843161
527.348566
527.698758
528.719798
529.582904
529.982552
530.198647
531.010091
531.605601
514.959595
515.727790
516.686834
517.544167
518.393245
519.510692
520.596795
521.495964
522.341554
523.404939
524.404679
525.196684
525.917628
526.839456
527.684743
528.316385
528.883487
529.671170
530.387298
530.875956
531.262713
531.801148
532.180146
516.150296
516.687261
517.466507
518.287408
519.154730
520.150588
521.150464
522.072302
522.973486
523.950314
524.891958
525.726292
526.516675
527.363375
528.160961
528.844347
529.485550
530.189983
530.842531
531.361192
531.795847
532.224674
532.503901
521.566193
522.188547
523.072650
523.981466
524.905202
525.938398
526.931466
527.806707
528.649280
529.601068
530.518228
531.318430
532.085992
532.965612
533.802162
534.501214
535.134282
535.835585
536.460684
536.927591
537.316744
537.757756
538.056895
519.933978
520.894354
522.015229
522.957481
523.822648
525.011765
526.093954
526.905271
527.629098
528.711228
529.702498
530.424475
531.061892
532.080801
533.005302
533.641279
534.155685
534.985982
535.685463
536.079262
536.353773
536.970774
537.416010
516.551087
518.484870
520.134402
521.054967
521.579877
523.275003
524.593680
525.210929
525.484687
527.040896
528.244786
528.739960
528.889516
530.412928
531.581831
532.025830
532.089208
533.390095
534.301804
534.475148
534.282835
535.472770
536.284926
511.837120
515.746806
518.090879
518.846375
518.304496
521.245660
522.952971
523.243449
522.315803
525.113372
526.678489
526.793992
525.645213
528.486956
530.058159
530.168225
529.022295
531.559764
532.833691
532.632854
531.148568
533.729353
535.075596
512.837532
515.037002
516.971985
518.076693
518.730715
520.618110
522.086655
522.756612
523.045096
524.689314
525.953171
526.429442
526.546824
528.142727
529.375909
529.814411
529.859651
531.241041
532.226054
532.410389
532.225264
533.525409
534.436286
512.285621
513.991793
515.787108
517.051283
518.065772
519.726846
521.154413
522.017379
522.674814
524.020788
525.174640
525.800220
526.271972
527.534337
528.639936
529.213985
529.596314
530.680883
531.576323
531.942682
532.141703
533.077915
533.794369
509.543860
512.006360
514.156463
515.367777
516.069389
518.180561
519.835485
520.620472
520.974113
522.689455
523.992188
524.470414
524.576295
526.226409
527.500045
527.945913
527.987444
529.454159
530.528522
530.797759
530.696163
531.993947
532.903764
505.245639
509.803737
512.585406
513.522202
512.956754
516.429867
518.504731
518.995170
518.156741
521.117655
522.769380
522.881208
521.671951
524.660405
526.322592
526.435488
525.231663
527.978874
529.432048
529.393983
528.115709
530.652497
532.002351
507.604441
510.076543
512.242609
513.474589
514.208914
516.376777
518.093849
518.933217
519.333808
521.095482
522.437281
522.943373
523.071263
524.748354
526.046926
526.512209
526.574905
528.075325
529.188196
529.493532
529.420782
530.735114
531.652689
508.400975
510.126967
511.953047
513.249940
514.318572
516.108499
517.670917
518.642027
519.387847
520.831040
522.063812
522.738447
523.245063
524.567524
525.724714
526.331371
526.747348
527.908098
528.890052
529.336729
529.601130
530.567441
531.297336
506.998901
509.231042
511.214268
512.344988
513.031679
515.171468
516.872569
517.698418
518.093982
519.903889
521.291303
521.820578
521.951858
523.667178
524.987788
525.456445
525.516631
527.044949
528.183770
528.507213
528.445879
529.774716
530.700137
504.022585
507.994570
510.435505
511.205717
510.574674
514.007240
516.068149
516.543609
515.684808
518.760463
520.502214
520.651641
519.417455
522.505950
524.212958
524.327082
523.100736
525.918106
527.426219
527.424215
526.164254
528.735142
530.101880
506.568006
508.755659
510.677717
511.750467
512.393222
514.508712
516.198341
517.020616
517.421796
519.250483
520.662292
521.213023
521.355083
523.064301
524.367869
524.815996
524.860701
526.388085
527.531770
527.859076
527.800847
529.136110
530.066487
507.577183
509.190124
510.876489
512.048223
513.024653
514.772210
516.316140
517.279577
518.033953
519.520644
520.808339
521.531699
522.064426
523.368452
524.483569
525.039981
525.416942
526.584014
527.581113
528.035501
528.303362
529.287762
530.030718
506.464319
508.690932
510.609318
511.637128
512.220499
514.349247
516.052606
516.878314
517.277960
519.123512
520.561304
521.153520
521.337290
522.965624
524.182226
524.548494
524.519570
526.063398
527.216938
527.531503
527.447618
528.809444
529.756913
503.831774
507.915434
510.344233
511.012326
510.221632
513.706961
515.790276
516.262254
515.383492
518.496043
520.284256
520.519630
519.425659
522.300265
523.835618
523.790383
522.379130
525.277245
526.813022
526.780843
525.436828
528.090533
529.494690
507.103768
509.316103
511.206928
512.198795
512.742682
514.831151
516.501413
517.303629
517.682963
519.501687
520.914757
521.488300
521.649895
523.236586
524.406256
524.730987
524.669560
526.190790
527.328667
527.631220
527.536381
528.888198
529.828959
508.878341
510.462507
512.089749
513.186376
514.081970
515.741302
517.215924
518.137316
518.859451
520.286504
521.524020
522.221651
522.726414
523.933250
524.941783
525.409577
525.719671
526.842858
527.809140
528.239433
528.484071
529.447226
530.174613
508.579336
510.724319
512.544344
513.495708
514.017738
515.973383
517.547165
518.319761
518.704045
520.415686
521.746761
522.293761
522.458926
523.965934
525.075704
525.380525
525.320019
526.787500
527.886423
528.176487
528.076947
529.379283
530.280561
506.854086
510.757969
513.014385
513.597009
512.820214
515.967225
517.842463
518.268481
517.467289
520.306271
521.926878
522.129959
521.103272
523.768953
525.176685
525.104283
523.734279
526.486744
527.932786
527.878476
526.541642
529.070356
530.384765
511.078124
512.992960
514.573008
515.379470
515.799140
517.574513
519.003329
519.725078
520.089810
521.697840
522.948644
523.495130
523.681076
525.119985
526.180772
526.509928
526.482851
527.873837
528.899996
529.179880
529.072375
530.260717
531.061352
514.114364
515.048005
516.108942
516.971803
517.777764
518.986808
520.126674
521.006558
521.794598
522.923812
523.951895
524.701941
525.346260
526.323007
527.184967
527.759236
528.240409
529.110179
529.877384
530.340249
530.667148
531.299477
531.745713
515.556338
516.148641
516.975205
517.815329
518.688792
519.718385
520.742617
521.665919
522.558350
523.551259
524.499242
525.318358
526.085903
526.938620
527.734159
528.395543
529.014018
529.739742
530.411774
530.929362
531.357905
531.817455
532.122094
520.975017
521.689146
522.643915
523.575670
524.498206
525.582931
526.608533
527.476917
528.293804
529.276629
530.206384
530.981669
531.712340
532.626355
533.485291
534.169829
534.772260
535.503640
536.142940
536.587737
536.944187
537.427502
537.761355
518.848408
520.156337
521.452989
522.384710
523.119133
524.499711
525.668431
526.418159
526.973869
528.227384
529.281698
529.914912
530.360770
531.567585
532.576800
533.145867
533.487691
534.490757
535.257400
535.566829
535.655288
536.478221
537.043113
513.232806
517.016644
519.249043
519.954818
519.394303
522.253922
523.907839
524.203966
523.300987
526.033199
527.548409
527.666993
526.541911
529.334562
530.873523
530.998637
529.880771
532.364672
533.596330
533.397364
531.926520
534.438264
535.728378
497.660389
512.642740
516.735690
516.493614
507.835635
518.988759
521.868236
520.959143
511.513294
522.824622
525.561896
524.350753
514.075590
526.037152
528.926629
527.853189
518.176961
529.249364
531.709102
530.175639
519.449797
531.344273
534.261580
509.272395
513.393464
515.955126
516.844758
516.392598
519.478492
521.301946
521.639175
520.725021
523.571409
525.158705
525.240089
524.052467
526.947204
528.568042
528.675375
527.515024
530.112264
531.439157
531.244670
529.761590
532.416440
533.829256
510.322527
512.750895
514.892814
516.106744
516.817493
518.871910
520.475214
521.209907
521.523624
523.216777
524.500865
524.950240
525.034625
526.678792
527.954267
528.391527
528.425064
529.876820
530.931765
531.159278
531.014087
532.347092
533.289613
505.560673
510.193880
513.038422
513.990784
513.415629
516.900552
518.971924
519.426359
518.543503
521.500368
523.138971
523.207557
521.954229
524.957477
526.632313
526.726519
525.496260
528.263537
529.731175
529.678943
528.382552
530.946787
532.324683
489.027186
506.240714
511.009693
510.778259
500.840400
513.792483
517.253886
516.536124
506.922593
518.663055
521.526962
520.250589
509.511539
522.022094
525.058570
523.910860
513.666599
525.492729
528.272466
527.058597
517.204322
528.417444
531.229442
503.625873
508.262391
511.113957
512.077091
511.526408
515.070134
517.206427
517.715664
516.878067
519.880684
521.555679
521.647212
520.411257
523.443732
525.146253
525.261273
524.054176
526.864116
528.381153
528.375859
527.116543
529.697527
531.081782
506.453070
508.882652
511.031835
512.248674
512.979404
515.184631
516.936934
517.780513
518.173264
519.968971
521.327852
521.811000
521.909414
523.629170
524.966039
525.435037
525.496216
527.053322
528.224309
528.561241
528.507870
529.862311
530.810690
503.484641
507.580632
510.138235
510.967113
510.365853
513.868574
515.984354
516.472608
515.601365
518.673040
520.387533
520.475351
519.186649
522.306639
524.050385
524.167487
522.936076
525.802762
527.357662
527.372878
526.119508
528.725544
530.121713
490.067134
504.868241
508.960438
508.496215
498.536707
511.375377
514.807570
514.042276
504.189255
516.250900
519.211633
517.899411
506.769234
519.733975
522.875533
521.712207
511.264354
523.354342
526.227008
525.051624
515.160928
526.473610
529.314819
503.075492
507.118779
509.607879
510.373413
509.724548
513.203023
515.307892
515.792555
514.926296
518.017585
519.756952
519.866370
518.587635
521.696584
523.416769
523.506084
522.253361
525.120949
526.683038
526.702468
525.451869
528.067748
529.471545
505.710473
507.987042
509.970490
511.045368
511.670167
513.838350
515.575517
516.410165
516.805811
518.651843
520.069871
520.605672
520.734310
522.419350
523.695726
524.092304
524.090581
525.669025
526.864907
527.208397
527.151094
528.538017
529.508660
502.813545
506.993043
509.511270
510.222459
509.456726
513.010037
515.148129
515.633823
514.750069
517.885344
519.677086
519.876553
518.745715
521.661093
523.234043
523.186242
521.766051
524.725964
526.321694
526.313578
524.980983
527.683835
529.128127
489.153793
504.642375
508.818664
508.201268
497.641643
510.979658
514.504659
513.724626
503.725366
515.969560
519.038983
517.960613
507.720848
519.709092
522.505986
521.031932
509.797011
522.537283
525.523688
524.261850
513.878156
525.689404
528.643211
503.455480
507.624779
510.120250
510.799967
509.997695
513.509310
515.612621
516.075220
515.173930
518.283882
520.055635
520.244268
519.097193
521.962514
523.477286
523.377985
521.917338
524.849420
526.424546
526.399223
525.051921
527.745444
529.184524
507.009119
509.272122
511.210053
512.222675
512.778132
514.849680
516.511971
517.308478
517.686220
519.467618
520.844565
521.380720
521.513988
523.063802
524.198878
524.481354
524.392982
525.919136
527.074577
527.381306
527.289320
528.660311
529.620723
505.037164
509.103258
511.524657
512.202707
511.489595
514.755989
516.727279
517.185515
516.392124
519.291918
520.954536
521.143509
520.086979
522.785353
524.209710
524.100439
522.692015
525.505255
527.011571
526.967229
525.633444
528.249035
529.639857
492.561751
507.649643
511.632627
511.063273
501.318516
513.513316
516.704795
515.982097
506.822734
518.031224
520.825457
519.810053
510.257537
521.416581
523.981652
522.528175
511.733459
523.903985
526.713776
525.433191
515.240722
526.723162
529.551749
507.758720
511.530665
513.674451
514.211852
513.419374
516.470112
518.275068
518.693174
517.906093
520.674761
522.244091
522.450260
521.445063
524.049791
525.413182
525.347256
524.002605
526.705631
528.116450
528.069797
526.749348
529.215774
530.479924
513.038227
514.314465
515.538608
516.370782
517.020165
518.431521
519.664285
520.485515
521.109222
522.409366
523.504910
524.176327
524.639536
525.779389
526.698615
527.177830
527.460511
528.525772
529.383410
529.782135
529.941368
530.778724
531.343646
514.971310
515.650216
516.538268
517.389943
518.251238
519.329127
520.384056
521.299181
522.165725
523.190026
524.152704
524.949703
525.679872
526.555921
527.359184
527.992379
528.572466
529.335278
530.033633
530.541606
530.947893
531.454516
531.795884
520.800964
521.491861
522.449775
523.405268
524.360340
525.438066
526.464256
527.346894
528.185801
529.149691
530.069592
530.851720
531.601332
532.495017
533.345964
534.039705
534.661589
535.373542
536.003966
536.457523
536.835263
537.299429
537.623461
518.941202
520.038083
521.279349
522.271255
523.153011
524.414140
525.546246
526.351723
527.048234
528.163864
529.168069
529.851176
530.442166
531.501885
532.459608
533.077713
533.557786
534.423123
535.141844
535.504962
535.743430
536.416916
536.916773
515.075066
517.323786
519.195888
520.157744
520.638909
522.486775
523.897801
524.471849
524.642562
526.304320
527.553092
527.957745
527.973520
529.622355
530.873197
531.263459
531.217102
532.631035
533.600868
533.697876
533.388502
534.731982
535.670690
509.789676
514.283278
516.966225
517.734097
517.020575
520.259009
522.116488
522.309986
521.137275
524.180535
525.840026
525.797243
524.355996
527.480321
529.198992
529.202722
527.804667
530.602463
531.992005
531.653807
529.899229
532.802682
534.364805
511.118637
513.673507
515.866153
517.023196
517.634551
519.692255
521.266182
521.889819
522.067527
523.825879
525.138479
525.513626
525.485665
527.217807
528.542503
528.923672
528.854675
530.366433
531.426521
531.538749
531.237455
532.708419
533.760667
510.709100
512.677146
514.687305
516.016545
517.031484
518.818591
520.333483
521.174544
521.771022
523.184701
524.368822
524.922080
525.304033
526.648134
527.818418
528.357442
528.678162
529.851388
530.812558
531.148926
531.298024
532.343792
533.159793
507.684112
510.531515
512.953061
514.207784
514.850235
517.150489
518.926005
519.666231
519.905258
521.743386
523.101909
523.478503
523.434659
525.226085
526.593959
526.979624
526.906655
528.527747
529.709739
529.942393
529.752836
531.213159
532.253411
502.901196
508.114488
511.266840
512.198701
511.421677
515.238366
517.494914
517.890115
516.795657
520.019977
521.777086
521.724862
520.209381
523.494297
525.311352
525.311624
523.849934
526.905825
528.533607
528.420708
526.927428
529.768892
531.316949
505.747909
508.597370
511.023791
512.288121
512.955728
515.311530
517.150443
517.945696
518.230763
520.112760
521.505764
521.904589
521.878967
523.698014
525.093193
525.501419
525.455013
527.120362
528.354567
528.637109
528.486314
529.965806
531.013301
506.830658
508.800841
510.816688
512.153119
513.204141
515.121168
516.776791
517.728394
518.411022
519.917646
521.171263
521.759924
522.166081
523.573432
524.801868
525.378884
525.742404
527.015362
528.093956
528.541956
528.779092
529.858024
530.684419
505.280339
507.837038
510.036577
511.174951
511.783740
514.106498
515.929838
516.714586
516.994214
518.914961
520.337164
520.739633
520.701979
522.564609
523.989766
524.405480
524.358434
526.058666
527.325925
527.631367
527.494977
528.992879
530.050710
501.926439
506.445549
509.177949
509.900942
509.039770
512.806914
515.049815
515.434590
514.318408
517.643485
519.464499
519.416955
517.846912
521.243951
523.118264
523.124362
521.641076
524.782076
526.479714
526.413503
524.945038
527.828790
529.398284
504.869512
507.376345
509.508084
510.582903
511.144121
513.441417
515.253389
516.035011
516.320481
518.259839
519.705739
520.128396
520.098720
521.949469
523.349709
523.736658
523.668724
525.367945
526.641591
526.951921
526.819878
528.327450
529.392830
506.056577
507.898262
5
