# Supplementary material for: A computational model of spatio-temporal cardiac intracellular calcium handling with realistic structure and spatial flux distribution from sarcoplasmic reticulum and t-tubule reconstructions
Source: PLoS Comput Biol. 2017 Aug 31;13(8):e1005714. doi: 10.1371/journal.pcbi.1005714 (PMC5597258; doi:10.1371/journal.pcbi.1005714)
Supplement: S1 Code — Code provided in C/C++ and includes the structural datasets used in this study. Documentation is provided on use of and updating the code. Updates may also be available on Michael Colman’s website, http://www.physicsoftheheart.com and github repository: https://github.com/michaelcolman/CODE---PLOS-Comp-Biol-2017-Model-SR. (ZIP) [file pcbi.1005714.s001.zip › PLOS_SR_Clean/Spatial_diff_out/CaSR_1D_output_0250.dat]

666.238017
666.425119
666.721476
667.058955
667.417944
667.801105
668.181371
668.542483
668.899758
669.274162
669.647107
670.005129
670.363373
670.740617
671.115015
671.468069
671.809265
672.151880
672.470694
672.743762
672.974426
673.166360
673.280764
665.836457
666.065623
666.402187
666.757682
667.125110
667.531551
667.929117
668.289962
668.642713
669.031096
669.414764
669.768083
670.118861
670.508031
670.892116
671.240373
671.574421
671.928822
672.257528
672.527612
672.755240
672.965800
673.098314
665.141892
665.451158
665.857946
666.239658
666.614659
667.066549
667.496601
667.854408
668.193871
668.612370
669.017736
669.360901
669.693682
670.109209
670.512656
670.849969
671.166096
671.546101
671.894227
672.156228
672.372443
672.619497
672.785635
664.400735
664.789609
665.261907
665.668914
666.049201
666.553247
667.018430
667.375724
667.700098
668.154595
668.583538
668.918566
669.231075
669.677795
670.100902
670.427372
670.721618
671.131330
671.499657
671.754185
671.954856
672.240291
672.437237
663.922018
664.286269
664.764621
665.207451
665.634654
666.140858
666.614437
666.996990
667.353934
667.797987
668.225487
668.578425
668.917745
669.349470
669.766306
670.105623
670.422371
670.816152
671.179733
671.449943
671.676283
671.946834
672.133343
663.449472
663.800231
664.283838
664.753121
665.213371
665.728893
666.213485
666.617078
666.997035
667.440222
667.870210
668.237526
668.594428
669.020548
669.434812
669.783334
670.113498
670.500362
670.862363
671.143865
671.385510
671.648640
671.827921
662.850811
663.239276
663.755153
664.238889
664.706739
665.253082
665.761490
666.171234
666.550382
667.015537
667.461706
667.829185
668.180350
668.623640
669.049430
669.394077
669.715635
670.118202
670.492211
670.771813
671.007496
671.288697
671.482684
662.246370
662.687676
663.238475
663.727739
664.188038
664.771905
665.305777
665.715158
666.081710
666.578049
667.043798
667.405958
667.740214
668.210219
668.651662
668.988137
669.291232
669.719517
670.109688
670.382850
670.602316
670.911264
671.125330
661.895290
662.293575
662.826499
663.331405
663.822321
664.392082
664.922580
665.352035
665.748622
666.229463
666.689291
667.068068
667.428482
667.879585
668.311962
668.662424
668.990101
669.400117
669.782603
670.070794
670.314417
670.602031
670.799627
661.520120
661.892165
662.411828
662.924735
663.431712
663.994390
664.522867
664.964897
665.378642
665.852742
666.309827
666.699351
667.074288
667.515710
667.942515
668.301556
668.642822
669.044108
669.422825
669.721136
669.978491
670.254931
670.441976
660.985551
661.386186
661.923617
662.434759
662.933063
663.510684
664.049379
664.487081
664.891916
665.381277
665.848775
666.233734
666.598676
667.052669
667.486968
667.839417
668.170058
668.584548
668.972723
669.267069
669.516384
669.808326
670.008110
660.418852
660.865397
661.425984
661.928445
662.404123
663.004188
663.554759
663.980687
664.363496
664.876540
665.357396
665.731962
666.075410
666.550936
666.995413
667.334799
667.642708
668.078856
668.479256
668.763541
668.993377
669.310460
669.528785
660.089821
660.487643
661.020165
661.525272
662.017264
662.589036
663.123129
663.557797
663.960997
664.449824
664.917811
665.303936
665.669261
666.120379
666.548884
666.895546
667.222056
667.634283
668.021599
668.315934
668.565640
668.858096
669.058269
659.734660
660.100850
660.610427
661.111036
661.605119
662.155594
662.674290
663.109709
663.519713
663.992399
664.450440
664.842782
665.219299
665.655232
666.070250
666.417810
666.751285
667.148707
667.526483
667.825585
668.084395
668.362149
668.549994
659.232225
659.621217
660.138401
660.624331
661.095323
661.645637
662.160168
662.578417
662.968135
663.445672
663.906155
664.289126
664.652726
665.096238
665.511650
665.846292
666.164012
666.569933
666.952637
667.243552
667.490563
667.780655
667.979508
658.725121
659.153424
659.682326
660.145293
660.578002
661.134374
661.645168
662.037545
662.392599
662.881876
663.345559
663.710283
664.046826
664.507958
664.931482
665.252150
665.546335
665.972431
666.365482
666.644399
666.869964
667.182897
667.398746
658.499090
658.871284
659.358867
659.808021
660.239450
660.750469
661.228549
661.614590
661.976159
662.428839
662.867848
663.232867
663.582232
664.016870
664.428721
664.762079
665.078744
665.482889
665.863578
666.152596
666.397388
666.684457
666.880842
658.310777
658.641965
659.090819
659.517318
659.932562
660.404949
660.851799
661.224593
661.580364
662.005143
662.422727
662.782891
663.134717
663.553126
663.958216
664.300788
664.630632
665.023117
665.395764
665.690436
665.944228
666.214900
666.396906
658.055812
658.397618
658.835696
659.228975
659.604070
660.060094
660.488981
660.834045
661.160689
661.580906
661.991959
662.335088
662.668187
663.093332
663.504594
663.842021
664.161885
664.564270
664.941526
665.227701
665.468359
665.747408
665.936551
657.886318
658.251454
658.680847
659.034704
659.358561
659.807346
660.222347
660.536687
660.825854
661.252269
661.662146
661.986353
662.293008
662.734338
663.154308
663.481412
663.780557
664.200132
664.583224
664.854161
665.069112
665.362836
665.562154
658.087414
658.373339
658.737713
659.065855
659.382821
659.776984
660.153439
660.464259
660.764682
661.152733
661.537586
661.869104
662.196068
662.608164
663.010964
663.350877
663.672875
664.062819
664.424574
664.700852
664.929051
665.182988
665.351188
658.391308
658.598253
658.894162
659.197277
659.506838
659.854879
660.197291
660.508996
660.820590
661.177263
661.539503
661.880470
662.225421
662.612699
662.998159
663.350686
663.691516
664.055309
664.395345
664.676585
664.913216
665.128969
665.263208
658.586742
658.752452
659.009486
659.295673
659.597337
659.922128
660.246793
660.557991
660.873313
661.215467
661.566500
661.911756
662.264162
662.640274
663.017107
663.375335
663.723768
664.075299
664.403900
664.686092
664.923851
665.119905
665.235799
665.817813
666.047059
666.383790
666.739555
667.107373
667.514328
667.912561
668.274266
668.628062
669.017620
669.402519
669.757064
670.109032
670.499344
670.884521
671.233805
671.568801
671.924057
672.253511
672.524228
672.752368
672.963303
673.096020
665.254931
665.573946
665.980979
666.351447
666.712039
667.163693
667.592413
667.942567
668.272945
668.696103
669.104054
669.442464
669.768223
670.189781
670.597020
670.930759
671.240751
671.626674
671.977736
672.234900
672.443681
672.696200
672.867245
664.214087
664.741237
665.286548
665.666051
665.978144
666.540706
667.036386
667.352449
667.608638
668.124038
668.586636
668.883878
669.131522
669.640583
670.099984
670.393164
670.627283
671.098515
671.500321
671.720124
671.862377
672.218312
672.472140
663.059758
663.863394
664.554087
664.926065
665.131518
665.866041
666.444544
666.715965
666.842283
667.509652
668.041892
668.287177
668.401457
669.055743
669.580256
669.819982
669.921863
670.534201
671.000691
671.171519
671.191469
671.702773
672.049224
662.834941
663.442773
664.080762
664.525889
664.888434
665.516302
666.063297
666.400205
666.667480
667.216587
667.707493
668.009878
668.257356
668.790415
669.269019
669.559231
669.786827
670.279796
670.704163
670.929267
671.077702
671.468920
671.754735
662.483262
663.004854
663.616975
664.104732
664.541216
665.138083
665.677632
666.054956
666.386108
666.894033
667.368524
667.703800
668.008695
668.496372
668.953537
669.270551
669.550016
669.997567
670.402968
670.657803
670.859926
671.203289
671.456358
661.704638
662.342796
663.023325
663.510772
663.913772
664.585974
665.171039
665.535707
665.824678
666.396777
666.907568
667.223631
667.481447
668.027950
668.516530
668.810588
669.040800
669.545155
669.982653
670.217626
670.375161
670.780134
671.075977
660.771220
661.643821
662.425944
662.883289
663.166941
663.991779
664.646273
664.969906
665.135826
665.850300
666.422696
666.692600
666.824004
667.507027
668.052848
668.298787
668.403270
669.041118
669.535841
669.725546
669.762501
670.305656
670.676005
660.727729
661.376581
662.075162
662.584501
663.011159
663.707615
664.315472
664.700184
665.006793
665.595073
666.119935
666.447395
666.714417
667.268863
667.764066
668.063755
668.299987
668.812283
669.258949
669.503044
669.668988
670.081034
670.380942
660.506110
661.051624
661.702503
662.235450
662.719708
663.365808
663.950867
664.367051
664.732025
665.272239
665.774986
666.132627
666.455296
666.958801
667.428658
667.755467
668.045360
668.508673
668.932529
669.205181
669.423775
669.782248
670.044414
659.812193
660.463355
661.166644
661.682693
662.117220
662.821078
663.436382
663.828301
664.142190
664.740055
665.273685
665.608048
665.879983
666.437103
666.933758
667.234934
667.473774
667.990746
668.443379
668.693773
668.865474
669.282415
669.584844
658.930850
659.808652
660.601045
661.072593
661.372812
662.212928
662.882855
663.221132
663.401077
664.134802
664.724525
665.008330
665.149888
665.837964
666.385731
666.633402
666.741790
667.387949
667.893432
668.094444
668.141659
668.694206
669.069525
658.920025
659.568191
660.266431
660.776418
661.204565
661.902212
662.512488
662.901062
663.213189
663.810645
664.345356
664.682023
664.955494
665.509521
665.998938
666.292970
666.526831
667.041074
667.492598
667.742852
667.914872
668.332254
668.635046
658.728356
659.267440
659.907867
660.428591
660.900011
661.532965
662.107203
662.516114
662.877139
663.416246
663.921382
664.284698
664.611963
665.109387
665.563880
665.876001
666.156211
666.614671
667.037129
667.310449
667.530494
667.890099
668.152938
658.077611
658.715662
659.397712
659.888528
660.296000
660.970881
661.560743
661.933174
662.232712
662.818094
663.345971
663.682679
663.958628
664.504062
664.975892
665.254465
665.477814
665.984502
666.430811
666.677722
666.847388
667.261464
667.562274
657.268599
658.125208
658.884024
659.315981
659.574157
660.367475
660.995765
661.300993
661.455299
662.162738
662.735496
663.013848
663.154763
663.826060
664.346405
664.570729
664.663296
665.297257
665.794370
665.990343
666.034402
666.580647
666.952130
657.372493
657.992444
658.643152
659.095778
659.462545
660.096817
660.649156
660.988774
661.259636
661.819022
662.324062
662.641362
662.901475
663.437513
663.906935
664.185491
664.408505
664.913277
665.357304
665.602327
665.769805
666.180381
666.478172
657.365965
657.866476
658.441830
658.885400
659.275826
659.827557
660.327574
660.673041
660.979417
661.468116
661.930488
662.260468
662.562268
663.040686
663.485310
663.793701
664.071326
664.523806
664.940160
665.209161
665.424493
665.775628
666.031080
656.992794
657.576617
658.171602
658.564979
658.873873
659.449363
659.950066
660.248953
660.485911
661.009375
661.483239
661.777193
662.020257
662.544302
663.014284
663.300582
663.530209
664.031161
664.469987
664.712559
664.876761
665.277133
665.565263
656.569777
657.348307
657.993288
658.309887
658.457645
659.134122
659.660786
659.889327
659.981681
660.617640
661.129530
661.365781
661.477484
662.122049
662.639768
662.878158
662.984010
663.605185
664.087613
664.276606
664.312252
664.832902
665.181536
657.181922
657.684471
658.185002
658.508780
658.761122
659.263731
659.704179
659.972544
660.189396
660.672252
661.113346
661.399705
661.642753
662.146120
662.602505
662.896623
663.135333
663.616090
664.032935
664.268680
664.424263
664.787768
665.043476
657.829255
658.125053
658.489641
658.805857
659.106808
659.498169
659.870067
660.169770
660.457854
660.847835
661.233525
661.559577
661.879635
662.298261
662.705655
663.042684
663.358676
663.753894
664.117162
664.386524
664.605174
664.863249
665.035898
658.184234
658.391284
658.687255
658.990074
659.298856
659.645678
659.986623
660.296881
660.607325
660.963344
661.325510
661.666951
662.012845
662.401414
662.788329
663.142206
663.484007
663.848177
664.187932
664.468400
664.704159
664.919417
665.053559
665.086794
665.396369
665.803784
666.186462
666.562757
667.016199
667.448140
667.808376
668.150845
668.572786
668.981793
669.328590
669.664886
670.083784
670.490431
670.830731
671.149583
671.532004
671.882211
672.145951
672.363577
672.611682
672.778397
664.177547
664.704950
665.250761
665.631010
665.944055
666.507651
667.004492
667.322063
667.580176
668.097837
668.562855
668.862512
669.112490
669.623787
670.085306
670.380448
670.616341
671.089127
671.492249
671.713137
671.856276
672.212892
672.467105
662.198736
663.389738
664.261270
664.571608
664.579037
665.526567
666.201810
666.380705
666.301720
667.176646
667.804582
667.959574
667.872568
668.732138
669.353056
669.507809
669.416435
670.229060
670.786071
670.870502
670.702114
671.429666
671.912630
659.288069
661.899915
663.222621
663.340454
662.428701
664.374507
665.348476
665.275969
664.259256
666.096269
667.004896
666.903821
665.888453
667.690021
668.584122
668.486718
667.487162
669.218794
670.043385
669.882837
668.828523
670.496499
671.326974
660.542622
661.866357
662.868973
663.249099
663.297944
664.334616
665.077153
665.267967
665.184164
666.111967
666.781188
666.930838
666.827006
667.728990
668.381572
668.522548
668.407435
669.260455
669.854653
669.936908
669.762708
670.550297
671.087894
660.673582
661.598091
662.467316
662.954790
663.277961
664.083656
664.747283
665.051135
665.230492
665.918907
666.499678
666.752281
666.900867
667.562383
668.122307
668.357753
668.484170
669.102098
669.609768
669.790548
669.858066
670.404046
670.818380
659.304932
660.674103
661.728883
662.151885
662.236270
663.328964
664.117140
664.336584
664.271866
665.228044
665.919730
666.080297
665.981088
666.902697
667.568061
667.709258
667.589570
668.462139
669.075429
669.167440
668.999035
669.808364
670.361412
656.746998
659.475239
660.915151
661.117853
660.261443
662.334922
663.403404
663.382154
662.392003
664.294509
665.251025
665.166311
664.146695
665.999458
666.923362
666.821794
665.798564
667.583534
668.451615
668.307234
667.254280
668.980423
669.849970
658.289943
659.671406
660.745973
661.192055
661.301058
662.419643
663.232033
663.472227
663.425515
664.398857
665.105317
665.277335
665.187126
666.116954
666.789056
666.935574
666.821670
667.703114
668.326716
668.428583
668.269163
669.086702
669.644630
658.611347
659.565068
660.477846
661.012845
661.384971
662.244313
662.956849
663.300362
663.513158
664.236987
664.848177
665.123027
665.288301
665.966991
666.540126
666.783958
666.919055
667.555746
668.084989
668.284778
668.369161
668.933779
669.359764
657.364229
658.747612
659.827191
660.281143
660.399693
661.524120
662.342196
662.586932
662.543873
663.530500
664.248345
664.428657
664.344204
665.276036
665.948713
666.095763
665.983512
666.870311
667.500310
667.608246
667.453814
668.277835
668.839160
654.884931
657.617064
659.067927
659.287572
658.453298
660.537041
661.617360
661.604838
660.616505
662.550768
663.530673
663.462867
662.455990
664.311779
665.235589
665.133493
664.111136
665.906825
666.786731
666.652883
665.606792
667.347308
668.223929
656.478481
657.858499
658.932780
659.380667
659.492779
660.610252
661.422438
661.663157
661.617923
662.604033
663.323501
663.507451
663.426009
664.354348
665.017895
665.156155
665.037946
665.921480
666.550105
666.657814
666.503684
667.328038
667.889663
656.847848
657.793771
658.695388
659.218543
659.578393
660.422401
661.121918
661.456739
661.664906
662.387435
663.002447
663.286600
663.460757
664.132026
664.684813
664.909957
665.033156
665.663777
666.191110
666.391589
666.477665
667.042993
667.469355
655.665698
657.031730
658.087966
658.517402
658.611209
659.701740
660.491287
660.716944
660.662725
661.632473
662.344489
662.533126
662.463639
663.379986
664.017052
664.135497
664.005339
664.879027
665.501545
665.606825
665.452552
666.270521
666.828386
653.287508
655.986840
657.399653
657.581724
656.714844
658.738470
659.771846
659.729370
658.728826
660.621333
661.580690
661.514790
660.525441
662.353143
663.236219
663.105168
662.067285
663.845041
664.714704
664.578366
663.537548
665.261693
666.130240
655.009419
656.355210
657.377409
657.766569
657.817975
658.865520
659.615558
659.807319
659.723615
660.665320
661.352394
661.519758
661.430623
662.336519
662.974339
663.094399
662.964835
663.835901
664.455263
664.558297
664.401621
665.215061
665.768958
655.592457
656.493404
657.323045
657.764873
658.041200
658.797825
659.418555
659.688782
659.842519
660.509218
661.077337
661.327227
661.476234
662.124916
662.666897
662.890103
663.012840
663.634303
664.152802
664.348529
664.430225
664.983927
665.400105
654.739143
656.037178
656.993380
657.319375
657.313499
658.293298
658.986758
659.139640
659.027729
659.924043
660.573834
660.717930
660.615563
661.501047
662.138872
662.273107
662.159323
663.018059
663.626725
663.727328
663.569545
664.367340
664.907061
652.835771
655.422326
656.696242
656.757095
655.790052
657.669408
658.588425
658.476166
657.437452
659.227363
660.110703
660.006585
659.007334
660.778189
661.655605
661.554206
660.560845
662.295327
663.135694
662.993986
661.954292
663.634860
664.467966
655.202908
656.368040
657.191753
657.443778
657.389845
658.272961
658.890376
659.021615
658.905266
659.741505
660.345011
660.491079
660.404451
661.251119
661.863804
662.017004
661.928950
662.749197
663.322556
663.424322
663.269945
664.006256
664.491091
656.784883
657.287722
657.788513
658.111780
658.362537
658.862632
659.300022
659.565350
659.779727
660.261081
660.701802
660.988879
661.233633
661.739557
662.198989
662.496011
662.736850
663.218473
663.634750
663.868810
664.022509
664.385064
664.640741
657.483885
657.770067
658.134530
658.461669
658.776164
659.166557
659.538494
659.844861
660.141697
660.527627
660.912066
661.244807
661.574441
661.990369
662.397617
662.741737
663.066830
663.458088
663.819160
664.093236
664.318922
664.571493
664.739516
664.292901
664.682616
665.156562
665.565980
665.949272
666.456472
666.925087
667.286795
667.616802
668.077953
668.514030
668.856180
669.175564
669.628848
670.058142
670.390310
670.689661
671.103796
671.475830
671.733382
671.936517
672.223864
672.421901
662.970138
663.774650
664.467030
664.841433
665.049803
665.786947
666.367851
666.642480
666.773180
667.446012
667.984218
668.235457
668.355462
669.015213
669.544859
669.789270
669.895293
670.511157
670.980522
671.153628
671.175455
671.688336
672.035735
659.234541
661.847139
663.171258
663.291096
662.381747
664.329132
665.303833
665.232616
664.218123
666.058343
666.970600
666.873129
665.861190
667.666033
668.563187
668.468516
667.471311
669.204875
670.030936
669.871450
668.818034
670.486969
671.318089
648.028417
659.061164
661.711641
660.958644
653.179790
662.088904
664.078798
663.058686
655.242492
663.911480
665.808171
664.767726
657.059105
665.576229
667.439632
666.423311
658.887283
667.172855
668.941961
667.874344
660.365100
668.568553
670.515663
657.312231
660.111193
661.601179
661.792027
660.909614
662.974371
664.033507
663.965585
662.926754
664.843599
665.810601
665.696788
664.647135
666.517127
667.459285
667.340612
666.299981
668.096964
668.974067
668.803674
667.727596
669.484023
670.391138
658.676978
660.143565
661.284771
661.737212
661.827474
662.963818
663.782100
663.989766
663.904427
664.893261
665.609994
665.756917
665.636923
666.589146
667.279414
667.409101
667.271181
668.173003
668.809537
668.891210
668.710952
669.564888
670.161301
655.943301
658.815164
660.368611
660.600092
659.734626
661.881315
662.997262
662.958862
661.931003
663.888261
664.881353
664.773815
663.713764
665.618926
666.578791
666.455600
665.393407
667.229651
668.133306
667.970730
666.888388
668.682846
669.612232
645.097373
656.404782
659.207875
658.524375
650.647012
659.852820
661.972075
660.998802
653.137307
661.951184
663.909299
662.867219
655.044563
663.723826
665.635412
664.595259
656.905844
665.379669
667.217178
666.153810
658.547447
666.916929
668.926706
654.881857
657.767690
659.342731
659.598641
658.758942
660.933683
662.075879
662.059523
661.050378
663.026006
664.034489
663.938288
662.886862
664.800576
665.767434
665.649487
664.593015
666.439233
667.354242
667.202111
666.129126
667.932919
668.867964
656.512631
658.014793
659.204567
659.706873
659.846685
661.043032
661.915077
662.164193
662.111608
663.140412
663.889707
664.058181
663.952708
664.924266
665.628804
665.765897
665.634485
666.559462
667.220582
667.321871
667.157538
668.034433
668.645154
653.943496
656.829934
658.410144
658.675638
657.849868
660.026613
661.172459
661.156981
660.141860
662.140396
663.163734
663.077004
662.032664
663.946774
664.913378
664.795035
663.738217
665.591651
666.513474
666.366417
665.295190
667.109125
668.048944
643.215050
654.517408
657.331494
656.670554
648.845484
658.032642
660.157273
659.180224
651.250329
660.166185
662.159756
661.138045
653.338195
662.009941
663.919092
662.875596
655.173024
663.671649
665.522918
664.466565
656.842747
665.251979
667.273408
653.065357
655.948037
657.522690
657.782085
656.949796
659.118656
660.257549
660.237085
659.218927
661.216101
662.240436
662.156983
661.115441
663.025623
663.982977
663.855906
662.793211
664.643362
665.563812
665.416609
664.345801
666.160000
667.100065
654.766246
656.258721
657.436527
657.927506
658.056284
659.234069
660.090356
660.328849
660.270215
661.295837
662.047720
662.225219
662.129167
663.091317
663.774789
663.893249
663.750188
664.668878
665.328007
665.430265
665.268223
666.145226
666.755993
652.293324
655.153599
656.707671
656.950501
656.107925
658.239378
659.351674
659.317977
658.301223
660.268691
661.280872
661.203207
660.180943
662.070308
662.998730
662.852543
661.781029
663.618085
664.531647
664.384106
663.320227
665.120269
666.053775
641.738904
652.956663
655.724370
655.034008
647.240544
656.298389
658.363910
657.366673
649.509315
658.293051
660.250905
659.237598
651.510613
660.096467
661.955126
660.884942
653.189499
661.646779
663.484642
662.433560
654.868282
663.206205
665.210021
651.694768
654.532836
656.050541
656.251189
655.364503
657.450118
658.520357
658.451113
657.403809
659.341103
660.327068
660.228188
659.186987
661.064793
661.992666
661.847572
660.776379
662.609163
663.517884
663.366854
662.299615
664.093705
665.022361
653.635039
655.075751
656.175578
656.581954
656.625941
657.708096
658.479623
658.651570
658.539677
659.501835
660.202818
660.346962
660.229664
661.163881
661.833234
661.949948
661.808610
662.712309
663.358124
663.453592
663.286742
664.147476
664.745326
651.546790
654.320320
655.762645
655.898988
654.964331
656.964716
657.971560
657.867108
656.809081
658.680023
659.622098
659.505694
658.472031
660.307909
661.228595
661.102717
660.067271
661.864437
662.752790
662.598097
661.534803
663.302831
664.212482
641.604320
652.621234
655.223203
654.416401
646.613312
655.419360
657.349078
656.300375
648.542340
657.079096
658.936988
657.908454
650.328194
658.699062
660.526118
659.507389
652.009305
660.264252
662.041677
660.987591
653.474482
661.706593
663.658735
652.276159
654.863286
656.138043
656.198306
655.228887
657.104381
658.018667
657.901626
656.858897
658.646121
659.528320
659.424564
658.427236
660.201860
661.084422
660.988095
659.998491
661.734537
662.573983
662.429398
661.386504
663.065779
663.899241
655.614825
656.393818
657.039130
657.354044
657.497534
658.167535
658.686440
658.907261
658.993247
659.625155
660.135682
660.373186
660.488666
661.139507
661.665162
661.911296
662.022969
662.646782
663.128254
663.313483
663.344802
663.863433
664.212225
656.726257
657.091478
657.520401
657.871592
658.190034
658.631004
659.036822
659.342123
659.623929
660.045800
660.454404
660.780514
661.092023
661.540853
661.969944
662.305896
662.611773
663.034613
663.417092
663.684441
663.895100
664.186598
664.385794
663.747060
664.113174
664.595096
665.042983
665.476221
665.987864
666.466398
666.855399
667.220981
667.675707
668.114831
668.479354
668.829790
669.272075
669.698772
670.047019
670.371588
670.771950
671.140818
671.415168
671.644906
671.918321
672.106566
662.677285
663.287272
663.929303
664.380115
664.749377
665.382133
665.932144
666.273506
666.547703
667.106334
667.607883
667.920817
668.178336
668.720948
669.208430
669.506574
669.740991
670.239567
670.668215
670.896440
671.047483
671.441377
671.728964
660.419524
661.745742
662.752842
663.139267
663.195957
664.236489
664.978486
665.170446
665.090545
666.025811
666.703723
666.861797
666.765806
667.675322
668.334821
668.481793
668.371637
669.228564
669.825352
669.909004
669.736003
670.526013
671.065449
657.241265
660.042336
661.535773
661.731253
660.854596
662.921630
663.978966
663.910207
662.872449
664.793969
665.766457
665.657652
664.612455
666.486873
667.433002
667.317594
666.279492
668.078397
668.956401
668.785858
667.709557
669.467939
670.376645
658.447684
659.930220
661.093300
661.562940
661.668040
662.811618
663.634053
663.841790
663.758237
664.754115
665.479114
665.630189
665.514822
666.472657
667.169758
667.303169
667.169668
668.074322
668.714145
668.796440
668.619490
669.480736
670.085338
658.533886
659.599462
660.621794
661.205659
661.596865
662.503439
663.245881
663.575930
663.767828
664.516558
665.148340
665.407884
665.554387
666.263113
666.863178
667.097710
667.216808
667.879159
668.428586
668.616246
668.691482
669.302156
669.775868
657.026026
658.561521
659.785616
660.304616
660.450365
661.657806
662.534567
662.777355
662.717391
663.745542
664.495063
664.657011
664.545991
665.525187
666.237385
666.372957
666.237583
667.165953
667.828460
667.923568
667.755452
668.641768
669.264218
654.321361
657.256461
658.887118
659.181007
658.369029
660.579967
661.750028
661.744509
660.741261
662.736419
663.761382
663.668485
662.617970
664.547688
665.528705
665.412537
664.355589
666.216258
667.144415
666.995046
665.925553
667.749936
668.703924
655.918508
657.468208
658.714890
659.259842
659.433152
660.670299
661.575591
661.842810
661.803529
662.850411
663.615189
663.788358
663.686040
664.673608
665.393046
665.534650
665.406099
666.344738
667.018991
667.125286
666.967403
667.863109
668.491225
656.279053
657.378493
658.450799
659.088301
659.534530
660.502748
661.302996
661.680150
661.910821
662.698157
663.361273
663.642375
663.804801
664.531253
665.145900
665.390491
665.520608
666.204850
666.778863
666.988247
667.082966
667.714944
668.202142
654.961432
656.513010
657.764961
658.318342
658.502002
659.746218
660.658636
660.931575
660.896501
661.956199
662.731249
662.911414
662.813799
663.803038
664.523256
664.665762
664.539152
665.483119
666.163524
666.275547
666.122512
667.025129
667.657071
652.392795
655.332037
656.974586
657.286822
656.498644
658.722299
659.907049
659.912465
658.912030
660.938008
661.984209
661.905597
660.865614
662.797869
663.779680
663.664223
662.609208
664.481057
665.421129
665.282180
664.219660
666.059465
667.021421
654.089728
655.637713
656.884044
657.430946
657.607433
658.843403
659.748210
660.015165
659.975785
661.032663
661.806875
661.987999
661.890961
662.876370
663.589303
663.724981
663.593668
664.534891
665.214100
665.325983
665.173324
666.076353
666.708651
654.543718
655.634829
656.695316
657.320243
657.752865
658.703213
659.487157
659.851976
660.074023
660.855403
661.517064
661.801419
661.966909
662.685112
663.283924
663.514403
663.635395
664.314473
664.886645
665.096599
665.192945
665.825673
666.313302
653.336355
654.869637
656.096940
656.624324
656.780736
657.986088
658.863963
659.111830
659.059729
660.096129
660.858322
661.038423
660.945232
661.917772
662.611688
662.732732
662.592268
663.524060
664.196732
664.305677
664.152373
665.048340
665.676409
650.916624
653.821297
655.423319
655.695369
654.870879
657.027193
658.156824
658.124704
657.105180
659.082073
660.100452
660.015743
658.983109
660.885537
661.835340
661.697471
660.630370
662.483981
663.412226
663.269138
662.210372
664.032177
664.985079
652.795066
654.305566
655.495011
655.978058
656.087780
657.245229
658.078540
658.287983
658.202672
659.208309
659.944617
660.104650
659.995778
660.957026
661.646042
661.765321
661.622751
662.549024
663.215251
663.318575
663.159765
664.048898
664.671900
653.525475
654.565528
655.545368
656.080335
656.420630
657.273233
657.967904
658.259057
658.419206
659.138597
659.750013
660.000014
660.141415
660.834939
661.418460
661.643066
661.759790
662.424361
662.981224
663.179773
663.265518
663.881713
664.356739
652.723316
654.177482
655.290079
655.700948
655.745875
656.827354
657.596954
657.762812
657.646067
658.602955
659.301055
659.440796
659.322835
660.261418
660.943454
661.071431
660.940540
661.849131
662.498735
662.594078
662.428790
663.297081
663.903024
650.870770
653.643226
655.082740
655.215103
654.275569
656.270393
657.270983
657.160274
656.096827
657.963703
658.903344
658.786133
657.753740
659.594296
660.522872
660.405087
659.375768
661.175800
662.063759
661.906247
660.839714
662.606963
663.517233
653.503330
654.800603
655.754666
656.076035
656.062906
657.033245
657.715758
657.857703
657.736478
658.626220
659.272581
659.416317
659.317159
660.211083
660.861738
661.008913
660.904957
661.768483
662.376612
662.472661
662.309545
663.105410
663.645831
655.360449
655.943285
656.535671
656.923394
657.223194
657.786635
658.273482
658.558703
658.784258
659.300126
659.770741
660.065720
660.314308
660.849228
661.334116
661.635349
661.876583
662.383693
662.822785
663.061157
663.220052
663.618041
663.906469
656.217353
656.557775
656.992519
657.379221
657.744105
658.186778
658.600496
658.930754
659.245219
659.657603
660.065812
660.411008
660.751067
661.188235
661.615047
661.967991
662.300134
662.709444
663.087803
663.370675
663.606728
663.883400
664.072490
663.194973
663.549263
664.039482
664.517971
664.989016
665.513174
666.004170
666.416199
666.808072
667.266771
667.713820
668.098009
668.470946
668.912227
669.340484
669.701430
670.042203
670.437714
670.806278
671.092553
671.338139
671.605160
671.786994
662.244100
662.770087
663.390130
663.888914
664.338556
664.943525
665.485574
665.867684
666.208013
666.730616
667.221705
667.573090
667.893045
668.395082
668.865400
669.193850
669.482828
669.937937
670.348545
670.606476
670.811169
671.158742
671.414903
660.465188
661.395652
662.274747
662.775961
663.117047
663.929981
664.588308
664.890413
665.073631
665.775834
666.372463
666.639537
666.801040
667.475369
668.046782
668.291711
668.425545
669.049218
669.559787
669.740500
669.807569
670.359031
670.777730
658.516342
659.989956
661.140857
661.605669
661.711552
662.853724
663.664983
663.867290
663.780432
664.782766
665.513698
665.672119
665.561459
666.524087
667.223241
667.359630
667.226344
668.132026
668.769269
668.847683
668.662831
669.524508
670.126551
658.444510
659.513920
660.541717
661.132167
661.530700
662.440471
663.180702
663.508505
663.700405
664.456142
665.095845
665.361938
665.513815
666.228137
666.832977
667.071042
667.192535
667.856632
668.406081
668.591747
668.664921
669.279166
669.755898
658.121381
659.010744
659.973565
660.632141
661.160382
661.992611
662.708448
663.110079
663.423932
664.089105
664.687747
665.012161
665.273121
665.891830
666.451367
666.742689
666.968970
667.541174
668.050828
668.294957
668.475034
668.989271
669.397677
656.954395
658.072829
659.162379
659.806654
660.252921
661.223731
662.020551
662.388367
662.609689
663.396952
664.061229
664.340463
664.501137
665.233333
665.852723
666.096434
666.222811
666.908094
667.480410
667.683294
667.772064
668.406730
668.898309
655.480198
657.068120
658.354454
658.927902
659.122114
660.390594
661.318339
661.595618
661.560805
662.629151
663.411071
663.591735
663.492879
664.495564
665.226642
665.371213
665.242000
666.194403
666.879326
666.988816
666.832282
667.742131
668.381317
655.800586
656.933645
658.046684
658.718041
659.193048
660.195450
661.023737
661.418774
661.662831
662.469308
663.148632
663.438828
663.608176
664.348849
664.976020
665.226736
665.361052
666.057184
666.641781
666.856594
666.956308
667.600356
668.097482
655.774683
656.698003
657.712361
658.427145
659.013560
659.910755
660.690051
661.145024
661.502769
662.206516
662.835328
663.180671
663.457815
664.094064
664.669304
664.973291
665.213846
665.808505
666.343550
666.611417
666.813340
667.348014
667.769055
654.826445
655.960941
657.078538
657.757207
658.241239
659.253505
660.092404
660.497389
660.750230
661.565060
662.250725
662.545204
662.717462
663.460558
664.089888
664.343136
664.480945
665.181562
665.771427
665.991587
666.096475
666.746671
667.247324
653.515436
655.107329
656.404570
656.994040
657.207136
658.495866
659.445398
659.742545
659.724754
660.809800
661.604520
661.794096
661.701389
662.709023
663.443993
663.592965
663.470191
664.431284
665.126627
665.246482
665.099394
666.021722
666.668066
653.960652
655.091638
656.203560
656.875482
657.351869
658.355458
659.186116
659.584221
659.831530
660.641861
661.324655
661.617805
661.788743
662.528112
663.152047
663.400524
663.534997
664.233363
664.822037
665.041847
665.146892
665.797581
666.298745
654.050266
654.965828
655.968401
656.669892
657.241368
658.120378
658.882640
659.323924
659.670893
660.365200
660.988058
661.331307
661.606780
662.235293
662.799257
663.093894
663.328376
663.918631
664.451438
664.719020
664.921767
665.457504
665.879354
653.231442
654.350814
655.445008
656.096886
656.550729
657.523380
658.324740
658.699416
658.928096
659.718832
660.388313
660.676199
660.845222
661.573384
662.183213
662.421258
662.548590
663.238308
663.819820
664.034883
664.136547
664.782226
665.280338
652.084898
653.651638
654.910883
655.457942
655.625558
656.850565
657.741357
657.991839
657.937710
658.982062
659.748598
659.925188
659.827086
660.811945
661.522630
661.654707
661.520974
662.465879
663.147948
663.259110
663.106235
664.018230
664.658476
652.748008
653.843505
654.897903
655.503280
655.908137
656.830566
657.584691
657.918106
658.111166
658.870267
659.513980
659.782624
659.936939
660.653626
661.256444
661.490234
661.613286
662.295987
662.869357
663.076753
663.170961
663.808814
664.301591
653.148482
654.010965
654.928590
655.535083
656.008780
656.785782
657.453352
657.814459
658.093322
658.724666
659.297214
659.605804
659.856330
660.460693
661.007396
661.292460
661.518442
662.092598
662.607449
662.859483
663.047245
663.564996
663.974094
652.765366
653.802120
654.773841
655.300205
655.632843
656.478805
657.166754
657.451310
657.605664
658.320296
658.928442
659.176744
659.318839
660.017422
660.610775
660.845823
660.970694
661.639443
662.196991
662.393703
662.477086
663.093787
663.569799
652.197461
653.634739
654.723686
655.117205
655.148302
656.218498
656.977269
657.136586
657.013715
657.966830
658.661708
658.802719
658.686769
659.630208
660.317946
660.453967
660.327590
661.238607
661.885214
661.976492
661.803991
662.665727
663.265509
653.593003
654.490000
655.309920
655.739015
656.000707
656.741362
657.344635
657.597630
657.736544
658.392055
658.953207
659.200205
659.351950
660.013919
660.579244
660.826397
660.967661
661.599153
662.119651
662.311495
662.387814
662.940786
663.358302
654.964413
655.460923
656.027627
656.458843
656.833633
657.366974
657.846745
658.172452
658.462197
658.939260
659.395603
659.725052
660.032895
660.527130
660.995800
661.328774
661.625981
662.090129
662.510185
662.777027
662.988365
663.338119
663.594172
655.698997
656.026176
656.466740
656.880871
657.279875
657.732753
658.158186
658.510271
658.848892
659.262209
659.674762
660.036278
660.396435
660.831784
661.260489
661.627179
661.976706
662.381623
662.759164
663.053105
663.304068
663.573376
663.755598
662.506198
662.900478
663.426981
663.925367
664.410853
664.970323
665.486746
665.907491
666.302443
666.789000
667.258560
667.648807
668.021342
668.484780
668.928931
669.289552
669.624426
670.037575
670.419108
670.703583
670.943223
671.229472
671.427025
661.371691
662.017651
662.711416
663.217120
663.643341
664.328348
664.913817
665.283066
665.583086
666.176922
666.711744
667.050213
667.328427
667.894698
668.401055
668.710067
668.952281
669.466064
669.909217
670.146089
670.304701
670.716493
671.017558
658.994319
660.376250
661.449134
661.896837
662.017253
663.122879
663.894162
664.104817
664.038984
665.021130
665.739260
665.921327
665.839749
666.780997
667.463160
667.617198
667.506637
668.387110
669.002745
669.089920
668.913577
669.736970
670.299829
655.666491
658.559512
660.133256
660.388011
659.553709
661.713849
662.811062
662.755053
661.704761
663.703867
664.727219
664.638742
663.589795
665.515960
666.491168
666.377644
665.319631
667.163712
668.066696
667.890259
666.778247
668.606764
669.552992
656.827243
658.373580
659.610815
660.144573
660.307294
661.523163
662.394794
662.631471
662.567784
663.616010
664.384932
664.561177
664.460781
665.452818
666.175345
666.317901
666.186667
667.118999
667.780986
667.869277
667.691675
668.590587
669.221859
656.847477
657.970381
659.066229
659.717662
660.171668
661.147146
661.944229
662.311978
662.534993
663.330693
664.004133
664.290989
664.457919
665.196348
665.820850
666.068218
666.197062
666.884248
667.456807
667.657933
667.744869
668.383289
668.877971
655.238646
656.849364
658.156547
658.744146
658.948478
660.234539
661.171959
661.452273
661.417895
662.502942
663.298844
663.487126
663.392104
664.406436
665.145628
665.292325
665.161811
666.123514
666.814464
666.924585
666.766630
667.685054
668.330390
652.410644
655.467056
657.195778
657.554864
656.778834
659.095161
660.335274
660.361527
659.356648
661.439081
662.519857
662.449475
661.397500
663.380568
664.393844
664.283063
663.209353
665.127341
666.091973
665.954747
664.879691
666.753849
667.736861
654.038508
655.665080
656.996990
657.612298
657.845299
659.165053
660.137653
660.447835
660.437827
661.542798
662.353801
662.552778
662.466320
663.489833
664.237811
664.392478
664.270788
665.244414
665.948489
666.071160
665.924575
666.852543
667.503469
654.404487
655.565483
656.716180
657.424947
657.936836
658.982653
659.850696
660.277233
660.547430
661.383132
662.086549
662.393151
662.575240
663.333274
663.975871
664.237655
664.382054
665.094654
665.694900
665.921423
666.031370
666.690581
667.197903
653.051647
654.676543
656.011050
656.632337
656.873289
658.204771
659.190958
659.514415
659.516315
660.626513
661.440740
661.641579
661.556271
662.583640
663.335722
663.495069
663.378914
664.355975
665.063754
665.189795
665.046016
665.981769
666.637084
650.422423
653.473825
655.209539
655.582081
654.821566
657.162560
658.430690
658.483678
657.504767
659.594950
660.682184
660.615906
659.565210
661.557503
662.578750
662.476856
661.415144
663.338547
664.310705
664.179819
663.106624
664.999783
665.992351
652.191161
653.812359
655.141079
655.755629
655.988855
657.311033
658.288288
658.604206
658.599713
659.703807
660.513441
660.711454
660.623881
661.647448
662.395227
662.551323
662.432946
663.407887
664.114198
664.239447
664.095405
665.031608
665.687578
652.691399
653.843847
654.982457
655.678341
656.175792
657.201611
658.051202
658.463326
658.721903
659.544261
660.237763
660.539216
660.718037
661.467700
662.101191
662.357220
662.498518
663.206202
663.802881
664.027750
664.137438
664.797706
665.306094
651.489262
653.099006
654.411219
655.009026
655.224872
656.508984
657.451981
657.742529
657.719675
658.799838
659.593731
659.786552
659.700107
660.707690
661.440431
661.588911
661.467479
662.430575
663.127505
663.247161
663.099881
664.030009
664.682587
649.049140
652.074192
653.773578
654.111361
653.324837
655.578618
656.776929
656.780612
655.771264
657.807527
658.861503
658.784562
657.742758
659.695030
660.688150
660.574568
659.514409
661.409602
662.362968
662.221806
661.144802
663.023459
664.008851
651.061473
652.645367
653.915474
654.465184
654.630701
655.862054
656.755222
657.002473
656.942517
657.989598
658.757106
658.930982
658.829881
659.824848
660.549138
660.691753
660.564688
661.519025
662.206145
662.316732
662.160848
663.082007
663.728687
651.907330
653.000144
654.047530
654.645362
655.043586
655.960500
656.709136
657.037178
657.225537
657.980804
658.621996
658.889561
659.045064
659.766928
660.379364
660.623474
660.754860
661.442395
662.017552
662.224491
662.317640
662.956804
663.450818
651.191533
652.698449
653.873081
654.339369
654.434002
655.579892
656.401500
656.599435
656.504102
657.500634
658.230458
658.386877
658.279327
659.249701
659.958963
660.100225
659.975234
660.910392
661.578910
661.679182
661.515184
662.408594
663.034969
649.403716
652.245423
653.747132
653.926232
653.017225
655.087918
656.141298
656.055269
654.994099
656.916602
657.892121
657.787141
656.748762
658.636293
659.594151
659.481969
658.437749
660.281727
661.192757
661.035023
659.953158
661.759688
662.694892
652.162430
653.504157
654.510576
654.879444
654.909113
655.935998
656.663941
656.834002
656.731580
657.657653
658.333560
658.493905
658.405274
659.328095
660.001799
660.159193
660.058877
660.946073
661.571031
661.671461
661.508838
662.326239
662.883775
654.121339
654.735203
655.371988
655.806194
656.151529
656.762369
657.289603
657.604915
657.855192
658.399451
658.895394
659.209401
659.474497
660.030910
660.534967
660.849357
661.101249
661.624333
662.076839
662.323083
662.488958
662.900747
663.200291
655.034728
655.400708
655.875601
656.307236
656.717223
657.203738
657.655544
658.016402
658.357038
658.795310
659.227108
659.592064
659.950125
660.406440
660.850847
661.217941
661.562656
661.985829
662.376553
662.668875
662.913931
663.201790
663.399263
661.802974
662.252544
662.817857
663.326476
663.809687
664.412731
664.960939
665.387407
665.775876
666.300806
666.796818
667.187874
667.548969
668.044249
668.508464
668.864433
669.183525
669.624410
670.023185
670.301356
670.524624
670.839734
671.058278
660.334127
661.218420
662.018444
662.498850
662.810612
663.654637
664.315865
664.649045
664.829944
665.575841
666.180531
666.479263
666.636243
667.344806
667.913119
668.177435
668.296239
668.945722
669.446829
669.637101
669.672381
670.226094
670.603999
656.316469
659.068887
660.534060
660.766178
659.948125
662.043062
663.101095
663.071059
662.067986
664.022428
665.019069
664.962697
663.962847
665.844810
666.791379
666.705620
665.691612
667.488600
668.359028
668.202665
667.121416
668.883139
669.770642
644.643638
656.027634
658.864542
658.208171
650.348815
659.592354
661.699146
660.692512
652.682115
661.678822
663.696815
662.679882
654.845734
663.581275
665.517453
664.488302
656.787622
665.288721
667.125300
666.023771
658.241089
666.792890
668.845072
653.991515
656.949598
658.601672
658.916281
658.125030
660.353212
661.523731
661.511559
660.492662
662.534430
663.593424
663.522594
662.485606
664.438264
665.435744
665.329640
664.277074
666.146143
667.074265
666.911506
665.812780
667.671828
668.643057
655.248169
656.845987
658.145478
658.733070
658.941750
660.221822
661.155342
661.436615
661.407244
662.494871
663.295965
663.492355
663.406315
664.422019
665.163410
665.315209
665.190974
666.148042
666.834736
666.942018
666.781878
667.700330
668.345570
652.284308
655.345536
657.081312
657.448077
656.679725
659.002823
660.248049
660.278887
659.279625
661.370952
662.460987
662.398893
661.354108
663.343672
664.361993
664.254837
663.183932
665.104621
666.071225
665.934963
664.860714
666.737638
667.722579
640.970907
652.755679
655.791474
655.224308
647.265970
656.834988
659.114557
658.182413
650.135971
659.303135
661.393279
660.379709
652.440480
661.337790
663.328223
662.280111
654.415255
663.144802
665.073666
664.021293
656.298510
664.879163
666.967897
651.041584
654.120226
655.882291
656.277912
655.539208
657.897923
659.179931
659.241708
658.267397
660.379255
661.484793
661.433498
660.397432
662.397447
663.426034
663.328072
662.266887
664.200689
665.181016
665.057414
663.994456
665.881041
666.871742
652.714367
654.356905
655.715687
656.362210
656.628385
657.985222
658.994193
659.336528
659.355015
660.484489
661.316289
661.531724
661.459352
662.498837
663.261793
663.429730
663.321065
664.307873
665.024462
665.157711
665.020422
665.960366
666.618747
650.047764
653.117411
654.879344
655.279722
654.547664
656.920166
658.217493
658.295025
657.337462
659.449261
660.555354
660.503994
659.466333
661.473659
662.509018
662.418613
661.367012
663.301755
664.283437
664.159668
663.092412
664.992378
665.989487
639.001110
650.736249
653.771044
653.214385
645.262167
654.867011
657.178754
656.280600
648.294180
657.434187
659.523097
658.508312
650.550973
659.478118
661.483075
660.450718
652.619442
661.335724
663.266454
662.210657
654.443600
663.087087
665.192678
649.190904
652.256522
654.012503
654.406250
653.666652
656.029238
657.317061
657.386658
656.422252
658.526644
659.626874
659.571781
658.531439
660.534778
661.566431
661.473711
660.420582
662.353139
663.333225
663.208383
662.140566
664.040875
665.038620
651.010152
652.642424
653.988589
654.623212
654.877120
656.211097
657.199928
657.527685
657.535232
658.647245
659.465983
659.674801
659.599496
660.629020
661.383837
661.548661
661.439919
662.420246
663.131812
663.262137
663.123460
664.064367
664.723897
648.515206
651.567209
653.307662
653.691013
652.951952
655.257590
656.504380
656.549221
655.574931
657.644235
658.725102
658.667700
657.641830
659.613775
660.626369
660.528699
659.482283
661.392917
662.360295
662.230182
661.162808
663.052901
664.045885
637.693607
649.385999
652.385731
651.816451
643.971277
653.353920
655.573158
654.631808
646.686282
655.696092
657.740041
656.728496
648.887335
657.663699
659.624296
658.589647
650.832041
659.446694
661.346737
660.282969
652.541280
661.139923
663.233342
648.131461
651.156240
652.853751
653.188906
652.399523
654.650483
655.845651
655.846116
654.834125
656.868813
657.922359
657.845978
656.805713
658.763301
659.765422
659.660452
658.607460
660.507714
661.464093
661.324297
660.248041
662.128289
663.114880
650.321485
651.886859
653.138598
653.676274
653.834684
655.051973
655.934625
656.176974
656.115921
657.154748
657.918097
658.093947
657.998947
658.993690
659.722439
659.873583
659.755649
660.710374
661.397271
661.509187
661.355375
662.271388
662.914571
648.376024
651.286608
652.876429
653.130504
652.287011
654.431925
655.548389
655.503005
654.472763
656.437606
657.447894
657.359219
656.331228
658.243831
659.222695
659.116984
658.077089
659.943440
660.876559
660.729817
659.659361
661.495744
662.456117
638.454391
649.732942
652.493670
651.779574
643.946161
653.003343
655.052972
654.039052
646.176009
654.933265
656.877229
655.858309
648.161233
656.728874
658.627449
657.603409
649.956714
658.418548
660.259569
659.194680
651.556897
659.970246
661.991905
649.504148
652.208478
653.607480
653.767510
652.874722
654.877927
655.888170
655.822841
654.803342
656.677154
657.622538
657.546581
656.555619
658.400665
659.332916
659.251537
658.253894
660.052839
660.932248
660.794577
659.742986
661.482216
662.358614
653.093169
653.944662
654.688833
655.100373
655.334555
656.102592
656.703997
656.983351
657.115865
657.806745
658.368799
658.641871
658.786735
659.482121
660.046755
660.316965
660.447002
661.105832
661.616887
661.818293
661.863553
662.415037
662.790224
654.339108
654.760725
655.275496
655.718798
656.127650
656.657307
657.139845
657.505394
657.838295
658.312255
658.767962
659.131948
659.477560
659.964525
660.428592
660.791489
661.121372
661.573079
661.981934
662.269064
662.498823
662.815565
663.033961
661.346631
661.755377
662.306472
662.834904
663.352989
663.949827
664.506079
664.963263
665.391351
665.908244
666.404810
666.818431
667.211225
667.692596
668.152125
668.525706
668.872350
669.297383
669.690328
669.984912
670.233408
670.527244
670.729397
660.181987
660.843974
661.563477
662.098626
662.554709
663.278278
663.908248
664.316260
664.650655
665.276118
665.838755
666.200801
666.499259
667.083888
667.605833
667.927500
668.181214
668.707586
669.162994
669.410378
669.578181
669.998566
670.305053
657.751044
659.152077
660.252642
660.727954
660.870248
662.016565
662.843738
663.097924
663.068733
664.085017
664.832429
665.038356
664.976853
665.937412
666.635655
666.801786
666.702120
667.596711
668.226239
668.324600
668.157865
668.991814
669.561617
654.359871
657.275754
658.880851
659.165664
658.355367
660.559499
661.714379
661.702711
660.689390
662.725108
663.779627
663.715599
662.686667
664.633445
665.625452
665.523736
664.476180
666.336384
667.255156
667.090891
665.989033
667.830365
668.785014
655.463787
657.033382
658.305209
658.875849
659.075104
660.336868
661.258515
661.537661
661.511492
662.596362
663.397277
663.599327
663.520503
664.533242
665.272887
665.428410
665.309437
666.258219
666.936992
667.039536
666.874527
667.786505
668.426052
655.427508
656.574875
657.708403
658.401641
658.898665
659.921882
660.767070
661.177176
661.438667
662.271574
662.977772
663.291603
663.481430
664.241137
664.883363
665.144869
665.287514
665.991916
666.582448
666.799820
666.901441
667.553432
668.056256
653.761077
655.399724
656.748480
657.381124
657.631022
658.967138
659.953822
660.276822
660.281306
661.405140
662.234977
662.450925
662.379407
663.416489
664.174611
664.336250
664.220265
665.200689
665.911011
666.038453
665.896039
666.829222
667.483280
650.883371
653.971454
655.744988
656.151133
655.422018
657.790639
659.080994
659.149773
658.183100
660.306060
661.422151
661.379838
660.351419
662.359195
663.393205
663.298399
662.239702
664.178041
665.162857
665.042756
663.982623
665.872621
666.865161
652.484892
654.140827
655.516777
656.180272
656.462687
657.834796
658.857024
659.210366
659.239507
660.383995
661.230165
661.457981
661.396451
662.445024
663.215090
663.388018
663.283673
664.277397
665.000757
665.140022
665.008218
665.950791
666.610731
652.833487
654.022088
655.215707
655.972715
656.534874
657.633158
658.550866
659.021119
659.330898
660.205242
660.943338
661.278989
661.486768
662.270566
662.936846
663.219217
663.383163
664.115808
664.733972
664.975797
665.099535
665.772258
666.288226
651.465266
653.118771
654.496640
655.165827
655.456625
656.841420
657.877852
658.244878
658.285683
659.434411
660.283095
660.512405
660.452440
661.506940
662.284638
662.466360
662.371415
663.369213
664.093622
664.233167
664.101488
665.050651
665.715029
648.828144
651.910241
653.690270
654.110237
653.398503
655.793851
657.112738
657.208683
656.267373
658.396228
659.517595
659.478680
658.452132
660.472824
661.521080
661.442165
660.401588
662.346771
663.335796
663.217582
662.155262
664.062427
665.064619
650.609047
652.258574
653.630293
654.292398
654.575158
655.950295
656.977279
657.335993
657.369240
658.510254
659.352541
659.577339
659.513970
660.564770
661.339298
661.518766
661.421673
662.417788
663.141681
663.280603
663.148481
664.097818
664.762653
651.128685
652.308091
653.488871
654.232357
654.779593
655.857318
656.755634
657.210061
657.505976
658.363723
659.088286
659.415348
659.617414
660.393186
661.053331
661.333025
661.495686
662.224148
662.838745
663.077954
663.200195
663.873189
664.389988
649.946986
651.585031
652.940300
653.585666
653.850696
655.186695
656.178033
656.509907
656.523135
657.637968
658.461744
658.678269
658.612549
659.645731
660.405890
660.577919
660.477229
661.461158
662.176199
662.309953
662.174846
663.118208
663.779604
647.533349
650.589047
652.332916
652.718155
651.979751
654.285812
655.532223
655.576042
654.601139
656.671930
657.755237
657.700656
656.677794
658.655365
659.675321
659.583968
658.542967
660.458910
661.430236
661.302408
660.236565
662.129255
663.124083
649.589421
651.201937
652.515910
653.113598
653.327880
654.609811
655.549582
655.836355
655.810720
656.890796
657.686745
657.883197
657.802068
658.820377
659.568309
659.731176
659.622162
660.595471
661.299551
661.423440
661.279139
662.213159
662.868520
650.482527
651.602893
652.694433
653.341056
653.788354
654.754370
655.548041
655.914671
656.136784
656.923868
657.592732
657.882836
658.058465
658.801967
659.435275
659.697345
659.845155
660.550059
661.141198
661.361131
661.465779
662.116913
662.619024
649.812283
651.347720
652.568231
653.083942
653.227004
654.421053
655.286366
655.521299
655.458217
656.486036
657.243039
657.421228
657.332892
658.324058
659.052296
659.209188
659.098532
660.050274
660.734238
660.846734
660.693396
661.598753
662.233381
648.078172
650.948706
652.495672
652.722367
651.859306
653.976789
655.072309
655.021323
653.990371
655.943810
656.945947
656.861548
655.840788
657.748821
658.724662
658.626402
657.594681
659.455119
660.381410
660.235204
659.163004
660.981823
661.925530
650.905493
652.271633
653.317534
653.729632
653.802392
654.872557
655.640116
655.844103
655.771467
656.726441
657.427526
657.608157
657.537221
658.478724
659.169123
659.340192
659.252640
660.155012
660.794485
660.906757
660.754414
661.582827
662.147765
652.924722
653.558376
654.228476
654.701425
655.086945
655.737885
656.302451
656.650785
656.930455
657.501928
658.021809
658.356013
658.638982
659.212735
659.732545
660.060751
660.325877
660.863253
661.329698
661.588201
661.764896
662.186544
662.492311
653.872301
654.255509
654.760185
655.227903
655.676250
656.201084
656.688912
657.082194
657.451870
657.916501
658.371591
658.756669
659.132633
659.605699
660.065442
660.446466
660.804655
661.241769
661.646175
661.950961
662.207045
662.504179
662.707233
660.858708
661.244579
661.787588
662.329877
662.870839
663.470738
664.037591
664.519487
664.975507
665.494231
665.994896
666.425161
666.837936
667.315011
667.773826
668.159964
668.523563
668.943133
669.335012
669.641618
669.905108
670.188348
670.380320
659.840057
660.402827
661.080055
661.643703
662.162479
662.846712
663.469270
663.923162
664.328584
664.914278
665.460899
665.858423
666.217637
666.756857
667.258406
667.610878
667.921332
668.402627
668.838797
669.117590
669.340326
669.707020
669.975723
657.938883
658.917660
659.862456
660.429692
660.836126
661.736124
662.484694
662.861407
663.109994
663.882270
664.538237
664.851080
665.049676
665.764875
666.369256
666.635665
666.787261
667.442528
667.983338
668.185348
668.269303
668.846390
669.282503
655.845233
657.382537
658.609578
659.143763
659.313516
660.554343
661.462462
661.739559
661.713989
662.796296
663.592390
663.796600
663.719369
664.729057
665.463855
665.619323
665.498334
666.444259
667.117307
667.217416
667.046293
667.942766
668.567521
655.667510
656.794504
657.901107
658.571076
659.049313
660.056098
660.890314
661.296199
661.556896
662.388599
663.093786
663.409498
663.601263
664.359565
664.999782
665.261147
665.403182
666.103833
666.689316
666.902138
666.997978
667.643266
668.140473
655.233609
656.180781
657.227262
657.974116
658.592231
659.523207
660.333002
660.815311
661.202347
661.943328
662.608230
662.984948
663.289548
663.952336
664.548170
664.866166
665.117899
665.726556
666.273705
666.549529
666.757899
667.302548
667.730141
653.940840
655.128989
656.312460
657.051292
657.591044
658.666709
659.560593
660.009078
660.302788
661.171255
661.904923
662.237081
662.441063
663.221861
663.880718
664.152194
664.304190
665.030263
665.643377
665.879394
665.996756
666.665690
667.178510
652.349495
654.025126
655.415824
656.086803
656.372600
657.754578
658.783292
659.139132
659.170040
660.328708
661.184994
661.418063
661.358492
662.417757
663.193410
663.366438
663.259897
664.260220
664.988838
665.129543
664.996377
665.946756
666.610714
652.634932
653.840604
655.052167
655.823293
656.397096
657.508886
658.437458
658.915287
659.232572
660.121870
660.873364
661.218744
661.433972
662.227782
662.900808
663.186021
663.351725
664.091226
664.716029
664.962258
665.088953
665.766923
666.285855
652.583673
653.571451
654.679580
655.493825
656.181259
657.186751
658.066843
658.607438
659.041630
659.824306
660.523169
660.924458
661.250206
661.939514
662.563222
662.907214
663.185416
663.821836
664.393138
664.690236
664.918565
665.483423
665.924516
651.598673
652.802824
654.016244
654.792663
655.374647
656.499022
657.441409
657.931658
658.258487
659.153340
659.909027
660.257291
660.475631
661.276196
661.958844
662.255576
662.434050
663.179192
663.802279
664.047058
664.173655
664.855312
665.377629
650.257503
651.931921
653.329877
654.014500
654.318214
655.726420
656.782641
657.162641
657.212188
658.381639
659.247079
659.486415
659.432751
660.504919
661.297771
661.490191
661.404090
662.415728
663.146206
663.287683
663.156063
664.115119
664.786165
650.742386
651.942256
653.149023
653.917778
654.491303
655.606284
656.539512
657.021445
657.340443
658.227418
658.976427
659.319746
659.534292
660.331256
661.010791
661.304531
661.478910
662.222746
662.847712
663.092996
663.219491
663.901239
664.423913
650.878442
651.856459
652.950535
653.749536
654.420444
655.406677
656.268398
656.793010
657.212260
657.978484
658.663557
659.055269
659.374130
660.056229
660.674802
661.016032
661.291827
661.925376
662.494989
662.790219
663.017057
663.581642
664.023326
650.094258
651.282171
652.471090
653.219860
653.770346
654.851709
655.752422
656.207805
656.504823
657.367269
658.097101
658.429061
658.635975
659.417939
660.083837
660.367969
660.534404
661.268693
661.887995
662.129547
662.253072
662.930246
663.450060
648.987734
650.636091
651.995651
652.637867
652.895323
654.234365
655.225672
655.553086
655.560080
656.679652
657.506807
657.723500
657.656206
658.697923
659.464928
659.639516
659.538665
660.531174
661.251794
661.386324
661.249185
662.198495
662.863680
649.757164
650.920775
652.069947
652.772005
653.272143
654.300224
655.149847
655.560073
655.817719
656.645041
657.346214
657.656715
657.846770
658.612823
659.265027
659.538439
659.695278
660.418873
661.027762
661.259999
661.374782
662.043306
662.557512
650.268044
651.191140
652.200005
652.903716
653.474259
654.351632
655.110293
655.546659
655.890214
656.585963
657.213841
657.564988
657.852976
658.502103
659.091916
659.412206
659.669665
660.280380
660.828327
661.105268
661.314809
661.859666
662.287966
649.983102
651.082515
652.146665
652.768953
653.195059
654.139968
654.916371
655.272083
655.486601
656.265888
656.928986
657.217756
657.394215
658.137502
658.770671
659.035480
659.186212
659.891247
660.481382
660.700834
660.802992
661.447804
661.944025
649.519731
651.024699
652.205419
652.689441
652.805447
653.974843
654.819810
655.044809
654.974118
655.994959
656.744982
656.922634
656.833798
657.825580
658.552625
658.713730
658.605954
659.556559
660.236633
660.348037
660.188891
661.082729
661.704711
651.061394
652.012003
652.911513
653.424735
653.769661
654.599174
655.282372
655.600419
655.794723
656.509860
657.121834
657.406572
657.589861
658.292099
658.892545
659.165653
659.329795
659.994517
660.545578
660.759552
660.854004
661.432673
661.868143
652.559405
653.097566
653.731628
654.239918
654.694380
655.308606
655.862956
656.253082
656.599552
657.130883
657.634637
658.002850
658.344755
658.874312
659.375048
659.735128
660.058009
660.551691
661.000208
661.291011
661.523379
661.894410
662.164446
653.365138
653.728018
654.229088
654.715763
655.191535
655.721259
656.218388
656.634155
657.029476
657.494779
657.953140
658.353729
658.748672
659.217467
659.676948
660.071259
660.447476
660.880629
661.285786
661.604486
661.877452
662.166149
662.360383
660.204493
660.624107
661.192166
661.740595
662.281912
662.909090
663.499817
663.990012
664.448371
664.992250
665.510935
665.942716
666.350978
666.846915
667.319171
667.703529
668.060578
668.497944
668.903059
669.208071
669.464973
669.765441
669.971317
659.012291
659.689530
660.428265
660.982082
661.458079
662.214703
662.883564
663.326627
663.692260
664.347182
664.932287
665.311533
665.624013
666.224369
666.759334
667.090223
667.352300
667.893629
668.363577
668.622314
668.798672
669.226938
669.537991
656.523018
657.953604
659.079607
659.570109
659.721476
660.909860
661.785929
662.077601
662.078395
663.131882
663.902778
664.123165
664.070247
665.051581
665.764228
665.935174
665.835659
666.754476
667.404561
667.515737
667.356426
668.201950
668.778397
653.045468
656.023565
657.664988
657.961874
657.141166
659.410753
660.621767
660.643893
659.643773
661.735337
662.819486
662.766796
661.732161
663.714748
664.724498
664.620361
663.549849
665.458570
666.407024
666.256425
665.156237
667.017758
667.982173
654.151121
655.755354
657.059332
657.652328
657.869254
659.176581
660.143819
660.457708
660.458734
661.582666
662.411569
662.630388
662.561531
663.596721
664.351522
664.511827
664.393187
665.367926
666.069559
666.187144
666.031709
666.957684
667.605080
654.086315
655.263016
656.430133
657.152903
657.678521
658.742324
659.627932
660.071874
660.363716
661.231973
661.965501
662.298379
662.502938
663.283153
663.940738
664.211004
664.361317
665.085015
665.694820
665.926805
666.039537
666.705646
667.216461
652.352626
654.038611
655.431371
656.097490
656.375488
657.757027
658.784254
659.137236
659.166227
660.332963
661.192184
661.425347
661.363748
662.429272
663.206761
663.377379
663.266341
664.269711
664.999746
665.138344
665.000537
665.955721
666.621947
649.374722
652.557174
654.390396
654.830067
654.115029
656.545596
657.879566
657.970269
657.003139
659.193596
660.346932
660.317367
659.278449
661.338144
662.399839
662.312260
661.244466
663.221383
664.228619
664.112193
663.034228
664.968299
665.980777
651.018071
652.722860
654.145044
654.844335
655.156847
656.574938
657.636562
658.017662
658.068082
659.256089
660.135739
660.383589
660.334130
661.414610
662.208749
662.395275
662.299816
663.316918
664.057058
664.204061
664.074139
665.038239
665.710972
651.375798
652.597767
653.830407
654.622543
655.218074
656.358296
657.314130
657.814328
658.150640
659.062239
659.832872
660.191937
660.418553
661.230088
661.920554
662.221077
662.402042
663.154648
663.784751
664.033952
664.163384
664.850374
665.375892
649.977700
651.675143
653.095556
653.797535
654.115638
655.548114
656.624726
657.018546
657.078464
658.271346
659.156162
659.407594
659.361473
660.451157
661.257960
661.460107
661.384464
662.408271
663.139741
663.281111
663.148395
664.115596
664.791751
647.281004
650.444688
652.277507
652.725603
652.020707
654.484245
655.848527
655.964089
655.016516
657.214586
658.379176
658.356860
657.322304
659.400887
660.485123
660.422243
659.381879
661.373083
662.374615
662.253372
661.171852
663.114972
664.134948
649.121869
650.814173
652.227130
652.920985
653.230511
654.653701
655.721473
656.107371
656.159713
657.344431
658.222326
658.468753
658.418847
659.504716
660.307905
660.505364
660.421182
661.443799
662.182062
662.326088
662.194032
663.161391
663.837883
649.674166
650.883196
652.099331
652.875064
653.453936
654.574988
655.513218
655.998682
656.321190
657.215039
657.971178
658.320870
658.541294
659.344915
660.030046
660.327583
660.505044
661.254791
661.885293
662.133725
662.262055
662.948376
663.474297
648.492019
650.168373
651.561812
652.236792
652.526903
653.913670
654.948705
655.310801
655.346019
656.501522
657.357387
657.593100
657.539087
658.603860
659.389947
659.576587
659.484044
660.494442
661.229234
661.372119
661.239782
662.201502
662.874483
646.051681
649.177092
650.967861
651.377231
650.640341
653.022111
654.319651
654.389030
653.415812
655.547110
656.666845
656.624911
655.592881
657.620092
658.669877
658.586870
657.534030
659.495572
660.492828
660.370903
659.292171
661.220708
662.233047
648.176289
649.827866
651.181986
651.811481
652.052571
653.386281
654.370467
654.687960
654.684047
655.803340
656.629126
656.842052
656.770045
657.817030
658.587651
658.762547
658.659961
659.659500
660.384658
660.519522
660.379733
661.333286
662.000782
649.110834
650.261360
651.392049
652.075523
652.558127
653.569109
654.403952
654.802904
655.051772
655.871637
656.566781
656.873661
657.062155
657.827960
658.480179
658.754970
658.913722
659.639212
660.249543
660.482757
660.597125
661.263851
661.776082
648.452404
650.026825
651.292400
651.846514
652.022339
653.265175
654.172298
654.436747
654.394479
655.459393
656.243104
656.433969
656.351112
657.370179
658.118162
658.285221
658.180759
659.156849
659.861689
659.986213
659.838674
660.765068
661.412540
646.715946
649.650517
651.249314
651.510344
650.662973
652.844730
653.985032
653.956984
652.925863
654.935282
655.967893
655.888188
654.847650
656.806920
657.808603
657.716268
656.674528
658.574961
659.526273
659.387661
658.304299
660.161963
661.124407
649.628755
651.029784
652.115506
652.562059
652.664659
653.779920
654.586181
654.817726
654.764310
655.753782
656.479216
656.670695
656.603182
657.570324
658.279445
658.460326
658.378860
659.304609
659.964420
660.089075
659.943048
660.791891
661.369021
651.711221
652.365290
653.065325
653.570264
653.988427
654.676224
655.275469
655.653385
655.958486
656.556460
657.097466
657.446184
657.740659
658.330846
658.865314
659.205347
659.482170
660.036811
660.520706
660.793829
660.982498
661.417356
661.731083
652.690329
653.088768
653.618652
654.116265
654.596800
655.155615
655.676336
656.099449
656.495711
656.984611
657.459790
657.860633
658.250116
658.737299
659.210402
659.603897
659.975164
660.427873
660.848593
661.168455
661.437596
661.745776
661.955179
659.514985
659.986597
660.586552
661.136173
661.665976
662.329691
662.946654
663.437926
663.885383
664.463798
665.004734
665.432917
665.825600
666.350484
666.840473
667.218278
667.558124
668.023266
668.445675
668.744106
668.983827
669.312122
669.538119
657.990274
658.906359
659.745452
660.263638
660.613057
661.523956
662.263909
662.665610
662.905641
663.710668
664.362063
664.696422
664.881682
665.622990
666.217936
666.500993
666.635483
667.315366
667.844702
668.056706
668.108189
668.677874
669.064982
653.839799
656.666628
658.184745
658.444341
657.626212
659.817298
660.979765
661.021807
660.063703
662.102150
663.151568
663.125101
662.135063
664.068115
665.045623
664.967996
663.940840
665.799089
666.711462
666.578679
665.506969
667.295970
668.197590
641.846531
653.503262
656.426777
655.780778
647.765967
657.268980
659.505311
658.554865
650.461832
659.673916
661.765533
660.764847
652.832299
661.728519
663.709548
662.662528
654.778210
663.513528
665.422132
664.342423
656.517716
665.153544
667.230124
651.345071
654.387159
656.105055
656.461993
655.691704
658.023359
659.287917
659.342332
658.364818
660.494255
661.612340
661.574578
660.549239
662.556213
663.586590
663.489173
662.424197
664.358016
665.332240
665.196745
664.110954
666.001754
666.989541
652.559733
654.217778
655.583246
656.228717
656.491641
657.854310
658.869320
659.217221
659.244362
660.403845
661.260923
661.495455
661.436886
662.495707
663.269533
663.440195
663.330223
664.327102
665.050789
665.184687
665.043137
665.990226
666.651729
649.438888
652.616053
654.440809
654.871087
654.147234
656.570486
657.899298
657.987122
657.018993
659.209758
660.363356
660.334055
659.295278
661.354791
662.415667
662.326688
661.257041
663.232585
664.238514
664.120057
663.039634
664.972207
665.983762
637.704404
649.898975
653.073771
652.562599
644.532585
654.323088
656.700390
655.797014
647.600515
657.048155
659.229603
658.228919
650.136531
659.268603
661.328829
660.287112
652.309568
661.210614
663.192503
662.132515
654.241588
663.039627
665.182173
648.079777
651.277252
653.132696
653.596803
652.907653
655.368100
656.731306
656.846749
655.899689
658.112510
659.287651
659.274103
658.248400
660.324539
661.403098
661.330333
660.276118
662.265635
663.281590
663.171042
662.097931
664.039655
665.057957
649.793347
651.504048
652.939232
653.654824
653.985825
655.428613
656.514883
656.917640
656.986957
658.192846
659.089630
659.351235
659.313887
660.409802
661.219576
661.420691
661.339605
662.367403
663.111813
663.261386
663.133926
664.103990
664.781518
647.047833
650.223356
652.071602
652.535091
651.845583
654.326210
655.706631
655.836342
654.902431
657.117203
658.297332
658.287773
657.264097
659.353482
660.445615
660.387888
659.351645
661.349367
662.357199
662.240384
661.162075
663.109114
664.131508
635.695871
647.780681
650.938229
650.425635
642.363518
652.229224
654.644555
653.771337
645.620693
655.050927
657.240752
656.245632
648.137553
657.313176
659.399849
658.381483
650.420088
659.346554
661.324416
660.257064
652.344877
661.169383
663.322112
646.191801
649.361294
651.201476
651.656714
650.958848
653.430270
654.802116
654.924405
653.983469
656.189788
657.362842
657.348431
656.321228
658.406770
659.495713
659.433899
658.389807
660.386490
661.401194
661.287281
660.209883
662.157074
663.179744
648.095994
649.789168
651.205509
651.904513
652.220125
653.643141
654.712238
655.102100
655.160623
656.346328
657.227698
657.480955
657.439776
658.526157
659.330297
659.529434
659.446712
660.470990
661.215766
661.365212
661.237514
662.206601
662.884267
645.585415
648.729257
650.547687
650.988206
650.285293
652.707028
654.043317
654.146545
653.203380
655.365470
656.511743
656.490196
655.474994
657.521276
658.587869
658.517723
657.475918
659.450648
660.459379
660.346135
659.274402
661.210929
662.228390
634.558646
646.544345
649.652099
649.116693
641.128000
650.808837
653.144603
652.241897
644.174674
653.428831
655.557156
654.558491
646.579752
655.573109
657.605770
656.576996
648.680122
657.501669
659.464839
658.402914
650.534423
659.305362
661.444174
645.289369
648.407319
650.186486
650.582864
649.832786
652.201548
653.487358
653.547002
652.565615
654.689968
655.803956
655.757744
654.723149
656.749391
657.799150
657.717112
656.665981
658.629993
659.629979
659.510406
658.433038
660.361876
661.373903
647.581456
649.207992
650.536919
651.147625
651.374693
652.683523
653.648300
653.954863
653.945086
655.050282
655.864850
656.072606
655.999921
657.040817
657.808258
657.985431
657.888246
658.885729
659.610910
659.749054
659.612912
660.561177
661.224174
645.650356
648.650319
650.330337
650.658851
649.870624
652.122795
653.324056
653.335794
652.335094
654.385004
655.448485
655.380726
654.346727
656.328951
657.350990
657.265277
656.228791
658.153442
659.129579
659.005159
657.935698
659.823926
660.811017
635.600762
647.131895
650.006718
649.350490
641.446703
650.733488
652.882146
651.901863
643.916540
652.906479
654.921090
653.894619
646.008209
654.824744
656.791358
655.771045
648.007876
656.646678
658.547030
657.486712
649.720896
658.316715
660.386369
646.945995
649.731914
651.211080
651.437737
650.594357
652.697334
653.786038
653.773590
652.780177
654.733898
655.728260
655.670259
654.670215
656.580428
657.552959
657.490230
656.495468
658.350599
659.271864
659.157036
658.107341
659.897114
660.798976
650.673519
651.566039
652.369374
652.844417
653.142916
653.985036
654.655275
654.993112
655.174924
655.918746
656.522014
656.823124
656.989162
657.718179
658.312355
658.606341
658.759125
659.453004
659.998619
660.228762
660.296716
660.874829
661.265497
651.982017
652.433653
652.998374
653.501308
653.974386
654.571615
655.119249
655.543781
655.929074
656.450662
656.945610
657.340556
657.712781
658.227779
658.718535
659.106516
659.462555
659.945197
660.386176
660.702998
660.958368
661.296693
661.527355
659.064691
659.491704
660.072400
660.636934
661.197504
661.847356
662.462557
662.976686
663.457204
664.021815
664.559145
665.006597
665.428330
665.936449
666.419708
666.814170
667.181152
667.628839
668.043932
668.357700
668.621743
668.927554
669.136355
657.858235
658.544061
659.296385
659.866444
660.361530
661.141529
661.835710
662.302852
662.690134
663.366376
663.971330
664.366623
664.692591
665.305439
665.851572
666.192375
666.464219
667.016364
667.496840
667.764586
667.948205
668.382186
668.696476
655.343526
656.785133
657.926541
658.433469
658.603403
659.816541
660.719387
661.034992
661.055578
662.131429
662.924911
663.161996
663.122431
664.116988
664.841281
665.021850
664.931703
665.862367
666.523961
666.644441
666.492402
667.344323
667.924597
651.837091
654.828818
656.487556
656.801356
655.999027
658.295020
659.534067
659.580411
658.599945
660.714965
661.822124
661.785688
660.763693
662.760391
663.782576
663.688081
662.626573
664.548324
665.509091
665.367791
664.274553
666.143134
667.111975
652.921578
654.538350
655.859738
656.470953
656.708071
658.041528
659.036609
659.375762
659.398938
660.545813
661.395448
661.629675
661.573501
662.622573
663.390445
663.561633
663.453259
664.440542
665.153863
665.280323
665.131688
666.064359
666.716198
652.834999
654.023720
655.208502
655.950570
656.497542
657.587282
658.500458
658.969880
659.284335
660.175224
660.928919
661.276773
661.493917
662.288327
662.960130
663.242654
663.404228
664.140111
664.760746
665.000621
665.119401
665.791936
666.307382
651.075593
652.774975
654.186715
654.872921
655.172555
656.580400
657.635146
658.012776
658.062718
659.252605
660.133606
660.381934
660.332645
661.413631
662.206977
662.390714
662.291069
663.306845
664.047329
664.192680
664.059773
665.021674
665.693131
648.072808
651.270691
653.124443
653.584899
652.891587
655.349154
656.710592
656.825197
655.878323
658.093141
659.269340
659.255580
658.229343
660.306235
661.384689
661.310041
660.252804
662.242598
663.260560
663.150392
662.076543
664.017980
665.036178
649.702079
651.420839
652.863120
653.583954
653.919391
655.364040
656.452547
656.858053
656.930940
658.143301
659.045496
659.311186
659.277348
660.375094
661.184805
661.383340
661.297657
662.326763
663.078202
663.232515
663.107821
664.078654
664.756418
650.048268
651.283337
652.535741
653.349855
653.969008
655.135599
656.117871
656.642577
657.002367
657.938833
658.733074
659.112605
659.357865
660.187027
660.891351
661.201735
661.389777
662.153789
662.797346
663.055578
663.191392
663.884917
664.414995
648.637889
650.349421
651.790319
652.514485
652.856202
654.315511
655.418590
655.836501
655.919756
657.138761
658.048931
658.322925
658.297762
659.406053
660.224826
660.433301
660.358683
661.394085
662.144432
662.297211
662.171722
663.146117
663.827104
645.932598
649.111970
650.966159
651.436431
650.754755
653.245986
654.637127
654.776378
653.851479
656.076907
657.267907
657.268554
656.254941
658.353442
659.450312
659.393523
658.353560
660.357318
661.378488
661.268755
660.194175
662.145281
663.170547
647.777775
649.483951
650.917236
651.633366
651.966883
653.417472
654.512257
654.922719
654.998790
656.209897
657.113289
657.382203
657.352772
658.458120
659.276025
659.483409
659.406248
660.441351
661.194393
661.348538
661.223610
662.198209
662.879432
648.338667
649.560231
650.795745
651.593660
652.197004
653.345702
654.311533
654.822517
655.169432
656.088771
656.869157
657.240205
657.480119
658.302658
659.003725
659.313701
659.501791
660.264459
660.908049
661.166427
661.302407
661.995743
662.526081
647.165127
648.854396
650.267377
650.964442
651.279070
652.694690
653.758514
654.146733
654.206185
655.386824
656.265880
656.521082
656.484631
657.567973
658.370676
658.570729
658.490217
659.514762
660.263038
660.416457
660.292375
661.261867
661.939645
644.735615
647.875238
649.686490
650.118277
649.406012
651.818420
653.146186
653.242259
652.292961
654.449225
655.590666
655.565672
654.548510
656.593688
657.660035
657.590383
656.549743
658.527021
659.539228
659.429063
658.359493
660.297180
661.315016
646.879205
648.544354
649.919478
650.573105
650.840965
652.205664
653.220682
653.566201
653.587529
654.730224
655.574738
655.801963
655.742822
656.805167
657.590965
657.779231
657.689865
658.705479
659.446762
659.595524
659.467178
660.430498
661.103520
647.833987
648.998108
650.150873
650.860462
651.371905
652.414630
653.281079
653.709524
653.985036
654.826886
655.537097
655.854618
656.052900
656.831378
657.497414
657.785308
657.957855
658.700085
659.328090
659.577607
659.705812
660.383299
660.901176
647.194155
648.783301
650.072465
650.654083
650.859824
652.135494
653.075126
653.370116
653.355569
654.441658
655.236689
655.433896
655.356812
656.386646
657.147938
657.327632
657.236862
658.230826
658.955102
659.097892
658.965944
659.904478
660.558048
645.477774
648.427962
650.050845
650.339302
649.521360
651.736241
652.908882
652.910675
651.906272
653.936470
654.979051
654.903740
653.866855
655.836235
656.850726
656.770265
655.741525
657.660646
658.632306
658.512594
657.445180
659.315969
660.284977
648.416711
649.831334
650.939174
651.411961
651.543192
652.689467
653.526016
653.785565
653.757012
654.765788
655.502170
655.699873
655.637927
656.614503
657.335064
657.527508
657.459252
658.402519
659.081630
659.224676
659.094418
659.955436
660.538678
650.522133
651.187572
651.907216
652.436592
652.881954
653.598461
654.225817
654.629892
654.958157
655.574441
656.127710
656.484986
656.787159
657.386782
657.932046
658.283662
658.573798
659.144636
659.646243
659.936517
660.139990
660.585766
660.905009
651.514190
651.922750
652.470674
652.991440
653.498063
654.084206
654.631748
655.079905
655.498338
656.005150
656.493455
656.904257
657.302668
657.799522
658.283275
658.688414
659.072956
659.541096
659.978477
660.314525
660.597633
660.915949
661.130517
658.575677
658.977175
659.545998
660.120311
660.699236
661.344806
661.961361
662.491652
662.992688
663.553188
664.090670
664.552030
664.991791
665.493826
665.975213
666.381807
666.765415
667.206164
667.618466
667.942771
668.220606
668.514780
668.712799
657.524407
658.106552
658.812198
659.407740
659.963246
660.695265
661.370253
661.873404
662.323671
662.952934
663.537974
663.966619
664.352247
664.917404
665.442025
665.814211
666.143824
666.647857
667.106030
667.403074
667.640259
668.018985
668.294624
655.562453
656.569620
657.548327
658.146766
658.586109
659.538956
660.345367
660.772044
661.063543
661.883437
662.581080
662.924504
663.147377
663.891313
664.520266
664.804790
664.972960
665.654910
666.220940
666.441784
666.539560
667.131144
667.576062
653.397547
654.975669
656.243164
656.808405
657.006645
658.308083
659.278220
659.604679
659.618202
660.753830
661.594037
661.827038
661.769765
662.812961
663.574806
663.746901
663.638127
664.616804
665.318457
665.437263
665.277811
666.192191
666.827884
653.187200
654.346357
655.491731
656.197346
656.712937
657.775589
658.668489
659.125281
659.430372
660.310968
661.057297
661.402222
661.617446
662.406078
663.073510
663.355089
663.515211
664.244219
664.855821
665.087215
665.196505
665.857363
666.364701
652.714012
653.689779
654.774825
655.560809
656.221042
657.205875
658.072184
658.605608
659.038744
659.826888
660.531415
660.937064
661.266200
661.959144
662.583843
662.925195
663.198182
663.833225
664.404234
664.697079
664.918282
665.477698
665.915474
651.364218
652.586481
653.812709
654.592686
655.174893
656.306106
657.256448
657.753993
658.090898
659.009122
659.784265
660.144406
660.371058
661.186159
661.877514
662.173468
662.345938
663.099939
663.736650
663.987012
664.113933
664.799755
665.324768
649.711795
651.432251
652.871353
653.584393
653.910150
655.351908
656.437715
656.839339
656.907700
658.122422
659.023998
659.284952
659.244782
660.346005
661.157765
661.354271
661.263889
662.296218
663.049668
663.202222
663.073631
664.045452
664.724165
649.979523
651.220455
652.477016
653.292169
653.910912
655.078614
656.062042
656.587279
656.947858
657.889116
658.686291
659.065904
659.310469
660.142570
660.848593
661.157487
661.342341
662.108991
662.757128
663.017233
663.153025
663.847659
664.378589
649.910063
650.928612
652.079697
652.938799
653.673251
654.733241
655.666949
656.255458
656.735287
657.569524
658.316654
658.758693
659.121775
659.848935
660.501974
660.867374
661.163708
661.825017
662.419961
662.732760
662.972412
663.551951
664.003436
648.895766
650.135128
651.393957
652.215150
652.842836
654.023818
655.020367
655.556782
655.927017
656.877475
657.686157
658.079477
658.339697
659.181855
659.890843
660.204153
660.394975
661.166733
661.817000
662.078184
662.215122
662.913451
663.447359
647.527177
649.246295
650.693636
651.422062
651.767408
653.237201
654.349435
654.773136
654.860406
656.092118
657.014228
657.298032
657.282236
658.402547
659.224596
659.431993
659.353489
660.397261
661.157616
661.314457
661.189331
662.169725
662.854729
648.031624
649.266053
650.517665
651.331137
651.950944
653.123704
654.112327
654.641466
655.004630
655.947575
656.749541
657.136973
657.390893
658.230770
658.942317
659.257351
659.448623
660.220739
660.872163
661.134203
661.271749
661.970358
662.504438
648.190898
649.197790
650.333262
651.176796
651.895850
652.939310
653.857390
654.432205
654.898846
655.717526
656.451939
656.885627
657.242542
657.964704
658.617030
658.983886
659.281892
659.943136
660.538356
660.852002
661.092655
661.672477
662.124153
647.421682
648.640585
649.871494
650.663651
651.260734
652.403237
653.363599
653.870352
654.213904
655.129030
655.906054
656.275420
656.515023
657.337394
658.038885
658.349576
658.538659
659.304015
659.951380
660.212820
660.350846
661.045527
661.576493
646.329832
648.016180
649.420890
650.105601
650.405788
651.813439
652.868794
653.247861
653.297911
654.472900
655.345273
655.593057
655.549675
656.634032
657.437665
657.637330
657.555857
658.585564
659.338542
659.494735
659.371562
660.343436
661.022189
647.145055
648.340813
649.534801
650.284226
650.835284
651.928532
652.841736
653.307200
653.613537
654.490218
655.229928
655.567828
655.781648
656.581698
657.266162
657.565408
657.746426
658.504461
659.146661
659.405381
659.540841
660.230585
660.757207
647.699968
648.653463
649.708832
650.464791
651.091963
652.034314
652.857223
653.352356
653.748996
654.490407
655.148916
655.520987
655.828485
656.504937
657.123012
657.468572
657.752111
658.397146
658.980678
659.289005
659.524641
660.091678
660.531992
647.449264
648.582951
649.697591
650.374887
650.859028
651.871888
652.714717
653.131289
653.401057
654.225784
654.911866
655.212670
655.400694
656.168380
656.827932
657.115853
657.291024
658.033409
658.662951
658.917219
659.048015
659.718581
660.228155
647.020879
648.565713
649.799190
650.337152
650.507391
651.747986
652.659884
652.943249
652.922880
653.991602
654.762935
654.947828
654.863743
655.881412
656.634530
656.815993
656.728200
657.720593
658.442878
658.589483
658.457186
659.381208
660.018551
648.624722
649.606727
650.553149
651.118516
651.518748
652.412089
653.156769
653.530088
653.773168
654.529744
655.164559
655.461357
655.655337
656.379187
657.003004
657.297532
657.485322
658.186408
658.776312
659.025234
659.148626
659.752867
660.201521
650.176564
650.738973
651.413338
651.970369
652.478454
653.150312
653.760900
654.202915
654.595535
655.164532
655.693492
656.079217
656.437057
656.986791
657.509526
657.892169
658.240550
658.766468
659.249818
659.573565
659.834084
660.226797
660.507956
651.011815
651.395482
651.933022
652.465845
652.993306
653.577415
654.127877
654.593363
655.032939
655.534554
656.019774
656.440940
656.854499
657.343506
657.824686
658.242085
658.644242
659.107684
659.545295
659.895169
660.194923
660.503332
660.707680
657.915633
658.349654
658.940648
659.516760
660.090500
660.756442
661.388388
661.918250
662.413563
662.993623
663.545744
664.006217
664.439936
664.960336
665.455168
665.860123
666.237078
666.695055
667.119524
667.440910
667.710930
668.021686
668.233305
656.692128
657.389092
658.154118
658.735435
659.242219
660.040275
660.752440
661.234647
661.635093
662.328273
662.949410
663.357493
663.694481
664.321054
664.879682
665.230661
665.511649
666.075189
666.565699
666.840647
667.029419
667.469466
667.787460
654.138952
655.605004
656.765106
657.281417
657.456487
658.694969
659.619321
659.947862
659.975527
661.073817
661.886963
662.135331
662.102168
663.115718
663.855224
664.044893
663.960369
664.906517
665.579942
665.706063
665.555526
666.417478
667.003862
650.573273
653.619291
655.305288
655.623859
654.807261
657.148404
658.415088
658.470947
657.482777
659.635320
660.766006
660.736578
659.706807
661.736601
662.778745
662.691281
661.625048
663.573382
664.548929
664.410059
663.307613
665.196640
666.175414
651.687723
653.329523
654.669742
655.289719
655.531223
656.890385
657.907831
658.260717
658.291890
659.461226
660.328504
660.571491
660.519857
661.588572
662.373438
662.555070
662.452980
663.456428
664.181274
664.311851
664.163017
665.105505
665.764009
651.610124
652.812265
654.010483
654.762118
655.318379
656.427607
657.360624
657.845401
658.172141
659.081041
659.849399
660.205478
660.429258
661.240006
661.928391
662.223059
662.393866
663.143399
663.774060
664.017906
664.137878
664.816769
665.337543
649.837325
651.551213
652.975746
653.669673
653.975384
655.404867
656.480073
656.871424
656.929571
658.140875
659.037645
659.291395
659.243211
660.345718
661.158437
661.353275
661.258767
662.292360
663.044347
663.192074
663.056949
664.027198
664.705302
646.805608
650.029549
651.898727
652.363744
651.664785
654.155638
655.540152
655.664352
654.711870
656.962221
658.158195
658.145849
657.104443
659.220679
660.322882
660.254832
659.187337
661.209321
662.243158
662.133306
661.048025
663.006952
664.034771
648.440750
650.173712
651.629030
652.358550
652.701110
654.167262
655.275338
655.694028
655.775856
657.010956
657.930964
658.205891
658.177695
659.297957
660.123858
660.329901
660.246247
661.292110
662.055611
662.213017
662.086582
663.065691
663.749676
648.781055
650.027710
651.293179
652.118463
652.748954
653.934095
654.934384
655.473361
655.846117
656.803224
657.616925
658.012463
658.274155
659.121573
659.834737
660.149150
660.339210
661.115047
661.770304
662.033562
662.170768
662.870548
663.405539
647.350503
649.080163
650.537431
651.272977
651.623944
653.105081
654.226981
654.657105
654.749321
655.994858
656.929495
657.223913
657.220464
658.351703
659.171878
659.376216
659.294032
660.344505
661.111054
661.269450
661.142995
662.127657
662.815434
644.613728
647.828967
649.704803
650.184425
649.501363
652.026028
653.438858
653.585892
652.654392
654.922908
656.143641
656.161641
655.154902
657.292704
658.395243
658.330097
657.267120
659.301370
660.343337
660.236598
659.149381
661.123233
662.159399
646.483944
648.208255
649.658166
650.386230
650.729789
652.203167
653.317705
653.741300
653.827184
655.065235
655.992661
656.279485
656.265370
657.394432
658.222662
658.432022
658.352437
659.403561
660.170619
660.329718
660.203976
661.188811
661.876589
647.059887
648.292712
649.541595
650.351699
650.967930
652.137308
653.123161
653.650499
654.012545
654.953565
655.754457
656.142164
656.397487
657.239483
657.954283
658.272403
658.466169
659.241551
659.896553
660.161063
660.300072
660.999743
661.534407
645.890193
647.591936
649.017809
649.724803
650.048500
651.489585
652.576436
652.981771
653.054980
654.258551
655.156884
655.424811
655.397552
656.503647
657.323849
657.533633
657.458411
658.499611
659.261012
659.421194
659.299827
660.277170
660.959760
643.457261
646.617757
648.443481
648.881187
648.164507
650.617390
651.973504
652.085942
651.142221
653.329704
654.490287
654.471423
653.447283
655.528131
656.616239
656.554450
655.509121
657.515513
658.545492
658.442423
657.370964
659.323365
660.348165
645.625737
647.303265
648.691759
649.356622
649.635410
651.027620
652.068095
652.433841
652.471709
653.635849
654.493964
654.727981
654.673125
655.755081
656.557691
656.756453
656.674141
657.708590
658.465839
658.624992
658.502734
659.475472
660.153490
646.599143
647.773374
648.939755
649.663909
650.191960
651.259532
652.151356
652.603849
652.902371
653.762739
654.480025
654.801051
655.004153
655.794855
656.473989
656.772491
656.955129
657.714333
658.359018
658.622017
658.760366
659.446746
659.968756
645.969462
647.571606
648.875687
649.472057
649.693231
650.997648
651.965594
652.287910
652.300392
653.407606
654.202464
654.396585
654.319444
655.358575
656.130861
656.318465
656.234220
657.249637
657.994166
658.152684
658.031631
658.981990
659.640453
644.254402
647.226198
648.866117
649.166719
648.353892
650.608261
651.811977
651.838621
650.851503
652.912950
653.956235
653.875569
652.833847
654.814290
655.838741
655.761331
654.726125
656.679565
657.675983
657.571707
656.509595
658.399366
659.375423
647.218828
648.646011
649.768811
650.256570
650.403092
651.576398
652.438303
652.720647
652.712810
653.740678
654.480543
654.678089
654.617475
655.602352
656.332206
656.531603
656.469413
657.433263
658.131879
658.290250
658.170693
659.043264
659.631320
649.341594
650.015356
650.748023
651.293114
651.756274
652.494196
653.142684
653.566793
653.913772
654.544590
655.104608
655.466447
655.774031
656.381987
656.936803
657.297871
657.598295
658.183996
658.700914
659.004790
659.219136
659.673055
659.995832
650.341859
650.757280
651.317191
651.853416
652.377809
652.983306
653.550023
654.016492
654.451770
654.971926
655.469041
655.886919
656.292704
656.798402
657.292016
657.707493
658.103228
658.584336
659.035017
659.383270
659.676368
660.001547
660.219222
657.222689
657.707760
658.327659
658.900078
659.455922
660.151512
660.801637
661.324173
661.800907
662.410048
662.980574
663.434900
663.851708
664.401459
664.915036
665.314405
665.674687
666.160801
666.602276
666.916306
667.168221
667.506447
667.737967
655.664105
656.602725
657.466394
658.006444
658.377996
659.325495
660.101137
660.532555
660.797624
661.636979
662.321105
662.681121
662.887955
663.657602
664.278050
664.581961
664.734766
665.438359
665.988232
666.215046
666.276707
666.859034
667.253451
651.422670
654.311908
655.868222
656.144017
655.324230
657.576905
658.783687
658.849559
657.895208
659.987048
661.078467
661.073813
660.088788
662.068141
663.077741
663.017817
661.996056
663.892097
664.829681
664.707871
663.633637
665.448791
666.363451
639.170910
651.076509
654.066908
653.418365
645.258428
654.967307
657.269946
656.329113
648.129447
657.505946
659.654955
658.661064
650.631395
659.676166
661.705593
660.666744
652.708924
661.562331
663.507534
662.427509
654.523844
663.261970
665.364746
648.868315
651.974063
653.730619
654.102845
653.329670
655.723683
657.034050
657.113782
656.142441
658.325533
659.481376
659.461067
658.437611
660.492367
661.558118
661.480757
660.422236
662.395164
663.394126
663.266957
662.175665
664.092425
665.094343
650.113553
651.799341
653.191286
653.855739
654.135885
655.538601
656.592596
656.969945
657.019063
658.215917
659.104166
659.356927
659.311631
660.405193
661.212463
661.407320
661.314811
662.340513
663.085109
663.228061
663.089210
664.050368
664.722414
646.957893
650.170173
652.021381
652.466387
651.747881
654.221319
655.591204
655.703646
654.741537
656.983458
658.172561
658.155053
657.109870
659.223626
660.325263
660.257325
659.189460
661.209701
662.240757
662.127509
661.038523
662.993862
664.019414
635.103924
647.411128
650.622804
650.114120
642.000930
651.930346
654.360102
653.466197
645.172534
654.775212
657.006694
656.000467
647.774081
657.090684
659.209890
658.173509
650.087501
659.141875
661.165177
660.101679
652.133398
661.022682
663.190249
645.550285
648.782523
650.665243
651.146258
650.464817
652.975560
654.378670
654.518514
653.580105
655.846491
657.059276
657.063022
656.037710
658.170047
659.285194
659.228105
658.170351
660.202813
661.245025
661.140610
660.059331
662.023449
663.054941
647.258075
648.992994
650.454574
651.192939
651.546131
653.027404
654.149845
654.580817
654.674221
655.922192
656.857144
657.148333
657.137887
658.272517
659.106393
659.319726
659.243044
660.297025
661.066330
661.226434
661.101211
662.084866
662.772115
644.463398
647.683901
649.566158
650.051762
649.374554
651.905994
653.325339
653.478098
652.552339
654.828611
656.056446
656.080142
655.078848
657.224011
658.333485
658.273524
657.214349
659.252999
660.298070
660.192343
659.105165
661.079869
662.116793
632.963400
645.205520
648.414686
647.914485
639.781793
649.783128
652.248716
651.381611
643.121418
652.732961
654.988866
654.012599
645.810176
655.161062
657.281771
656.245108
648.146065
657.228109
659.260151
658.192444
650.181758
659.124832
661.306912
643.594085
646.808615
648.683375
649.161857
648.477860
651.002015
652.414696
652.562005
651.631199
653.900315
655.121459
655.138440
654.127386
656.270360
657.387907
657.333214
656.276988
658.315872
659.360942
659.255696
658.169163
660.143715
661.180401
645.536701
647.253433
648.696907
649.420767
649.761537
651.227371
652.336740
652.759261
652.846867
654.076982
654.999208
655.284915
655.271771
656.399019
657.233640
657.451369
657.380103
658.431476
659.199102
659.360193
659.237243
660.219464
660.905583
643.028665
646.202291
648.047679
648.507448
647.814821
650.295933
651.679380
651.815733
650.894348
653.108031
654.294434
654.297716
653.292919
655.393726
656.497924
656.447467
655.410228
657.424949
658.460289
658.359105
657.288346
659.243783
660.271208
631.950821
644.022422
647.163651
646.632017
638.549871
648.396322
650.796716
649.920612
641.808374
651.180848
653.354507
652.361411
644.285548
653.435783
655.521310
654.502378
646.527986
655.475655
657.480134
656.427496
648.516654
657.353699
659.510188
642.774104
645.921673
647.728684
648.146525
647.409760
649.841117
651.177714
651.274842
650.318843
652.492159
653.637777
653.607442
652.575698
654.651085
655.736809
655.675335
654.631515
656.638935
657.670025
657.568404
656.497547
658.447909
659.470343
645.107110
646.754711
648.111232
648.750781
649.009036
650.367100
651.379961
651.729792
651.759332
652.903007
653.739210
653.960617
653.901169
654.969955
655.765297
655.964319
655.885956
656.916952
657.672817
657.834385
657.714844
658.680087
659.351385
643.190670
646.221298
647.932155
648.288538
647.523093
649.836691
651.091038
651.147801
650.182752
652.281602
653.359434
653.296352
652.266698
654.273438
655.320219
655.250176
654.218839
656.191901
657.206047
657.107728
656.051739
657.965827
658.963636
633.101299
644.718712
647.631789
646.992229
639.031275
648.459619
650.672012
649.725557
641.696087
650.814194
652.852186
651.825368
643.915420
652.779121
654.770053
653.749015
645.895942
654.677742
656.631456
655.593094
647.792625
656.465000
658.553477
644.542121
647.357508
648.866881
649.121310
648.300246
650.461505
651.598630
651.624905
650.658870
652.657862
653.669825
653.619491
652.625340
654.557569
655.551115
655.501968
654.511398
656.413286
657.371355
657.282187
656.245875
658.061027
658.973381
648.310727
649.219984
650.048886
650.554309
650.886507
651.770446
652.481136
652.856155
653.071625
653.845834
654.467829
654.782948
654.963167
655.711360
656.326141
656.639574
656.811966
657.534654
658.108424
658.362596
658.449132
659.042477
659.440170
649.636844
650.101945
650.690113
651.223141
651.730672
652.365542
652.950410
653.410230
653.827971
654.377102
654.892682
655.304958
655.694440
656.228879
656.740427
657.149513
657.527569
658.034959
658.500585
658.839514
659.112773
659.463717
659.700365
656.779989
657.217154
657.813334
658.395728
658.976547
659.650298
660.290194
660.827863
661.331260
661.920398
662.482526
662.953692
663.398990
663.932115
664.440191
664.858033
665.247045
665.716062
666.150161
666.479482
666.755642
667.070604
667.284261
655.551216
656.251834
657.022370
657.609859
658.123462
658.929400
659.649519
660.139250
660.547428
661.249729
661.880981
662.299652
662.648115
663.287746
663.860009
664.224058
664.517198
665.092087
665.592507
665.875510
666.070529
666.515128
666.835393
652.989002
654.459710
655.625839
656.147963
656.329197
657.575764
658.508118
658.843643
658.878315
659.985901
660.809399
661.068120
661.046135
662.073412
662.827232
663.030177
662.957796
663.915798
664.599480
664.733582
664.589153
665.456266
666.045397
649.414330
652.465860
654.158049
654.481750
653.670325
656.019698
657.294340
657.356580
656.374606
658.536651
659.677842
659.658496
658.639517
660.683805
661.740900
661.666822
660.612534
662.573126
663.559010
663.427651
662.330701
664.225397
665.207379
650.525337
652.171299
653.516522
654.140993
654.387415
655.753779
656.778467
657.137466
657.174821
658.352985
659.230447
659.483731
659.443412
660.526429
661.326262
661.521543
661.431698
662.446970
663.181671
663.319427
663.175962
664.123443
664.784846
650.444849
651.649808
652.851631
653.606871
654.167537
655.283147
656.222808
656.713392
657.046094
657.963254
658.741523
659.107968
659.343307
660.168434
660.871982
661.180513
661.363650
662.124678
662.764684
663.015176
663.140091
663.823353
664.346682
648.666513
650.382695
651.810003
652.506704
652.816174
654.251954
655.333781
655.730745
655.794505
657.013892
657.920418
658.184130
658.147111
659.264631
660.093183
660.301997
660.219542
661.264667
662.025665
662.179239
662.048270
663.022677
663.703229
645.626431
648.852898
650.724924
651.192592
650.497220
652.995018
654.386681
654.516758
653.569966
655.828672
657.034264
657.031226
656.000136
658.132211
659.251102
659.197126
658.141218
660.174875
661.217288
661.112188
660.029812
661.992812
663.023183
647.252975
648.988541
650.447364
651.180680
651.528097
653.001501
654.117101
654.542448
654.630965
655.874695
656.804293
657.088626
657.070698
658.206274
659.049485
659.270377
659.198899
660.255505
661.026387
661.187579
661.063314
662.045393
662.731469
647.584026
648.833774
650.103790
650.934238
651.570918
652.763996
653.772401
654.318856
654.699281
655.665632
656.489065
656.893630
657.164078
658.026527
658.759117
659.089819
659.292752
660.078661
660.740106
661.006027
661.144504
661.846370
662.383039
646.143985
647.877680
649.340651
650.082362
650.440362
651.930494
653.061381
653.499655
653.600205
654.855917
655.800406
656.102277
656.103276
657.249733
658.094209
658.317141
658.248477
659.308958
660.080935
660.240788
660.114470
661.100971
661.790457
643.399605
646.619803
648.502213
648.988552
648.312886
650.847628
652.270356
652.426154
651.503535
653.783575
655.015295
655.041424
654.039397
656.193040
657.320131
657.273313
656.223270
658.267542
659.314582
659.208473
658.120436
660.096306
661.134377
645.267393
646.996274
648.452800
649.188119
649.539857
651.023410
652.148243
652.581519
652.677556
653.927946
654.868000
655.166288
655.162641
656.307716
657.155646
657.381057
657.313671
658.373919
659.145630
659.305537
659.179343
660.165460
660.854595
645.843045
647.080109
648.335468
649.153002
649.777741
650.957326
651.953729
652.491379
652.864454
653.818587
654.633391
655.034736
655.303701
656.161974
656.894149
657.227166
657.432714
658.216711
658.876203
659.141805
659.280686
659.981128
660.516675
644.673701
646.379848
647.812197
648.526411
648.858370
650.309814
651.407385
651.823077
651.907425
653.124940
654.038322
654.321071
654.308800
655.431698
656.268577
656.492678
656.428820
657.478597
658.244513
658.405805
658.284253
659.262262
659.945622
642.242700
645.407951
647.240160
647.684675
646.975653
649.438961
650.805662
650.927892
649.994628
652.196689
653.373357
653.370067
652.361351
654.459563
655.564243
655.516305
654.481757
656.496813
657.531342
657.429203
656.357236
658.310380
659.336029
644.417026
646.098714
647.493268
648.164758
648.451083
649.852817
650.902920
651.277480
651.324827
652.503022
653.378239
653.629143
653.590742
654.689841
655.508537
655.720811
655.649071
656.691487
657.452830
657.612694
657.489792
658.462852
659.141560
645.397126
646.575107
647.747196
648.477627
649.012741
650.088796
650.988744
651.447774
651.752843
652.626589
653.363355
653.703399
653.924137
654.731963
655.426750
655.738260
655.930973
656.697453
657.345651
657.608813
657.745986
658.432284
658.954968
644.773187
646.379214
647.689068
648.291184
648.518545
649.830625
650.804990
651.130281
651.143959
652.263991
653.082711
653.298724
653.240364
654.296933
655.084636
655.284584
655.209621
656.231919
656.979514
657.137436
657.014369
657.964436
658.623792
643.064473
646.040385
647.685994
647.991811
647.184407
649.446286
650.655930
650.684329
649.696548
651.770633
652.838589
652.779956
651.756616
653.754361
654.793824
654.728027
653.701277
655.661516
656.660901
656.555694
655.491112
657.380594
658.357672
646.037952
647.468516
648.596293
649.089292
649.241639
650.422306
651.290872
651.577576
651.573391
652.613332
653.372921
653.589240
653.545374
654.546110
655.290004
655.500631
655.446857
656.416985
657.118475
657.276372
657.154920
658.027037
658.615738
648.168236
648.844788
649.582020
650.132598
650.602129
651.347524
652.003476
652.434312
652.788313
653.430689
654.006483
654.384241
654.706999
655.329473
655.897443
656.269460
656.578321
657.169988
657.689866
657.993973
658.207237
658.660674
658.983673
649.172599
649.590548
650.154865
650.696748
651.227832
651.840962
652.415632
652.890039
653.333947
653.865389
654.376309
654.808595
655.228626
655.748099
656.254366
656.680608
657.084761
657.571732
658.025498
658.374449
658.666983
658.991727
659.209395
656.304923
656.713276
657.293061
657.880360
658.473889
659.135907
659.769200
660.315701
660.833322
661.412534
661.970433
662.453192
662.915869
663.443123
663.950515
664.382142
664.789117
665.251497
665.682685
666.022440
666.312227
666.614840
666.817022
655.240961
655.831712
656.549382
657.157585
657.726883
658.475897
659.167900
659.686563
660.152391
660.800765
661.406687
661.856385
662.264436
662.855820
663.407431
663.804893
664.157817
664.684321
665.162047
665.474589
665.723656
666.111861
666.392411
653.255728
654.275678
655.268481
655.878458
656.329177
657.300731
658.124986
658.565691
658.870227
659.710591
660.430209
660.793696
661.037301
661.809957
662.467898
662.777805
662.968482
663.674708
664.261314
664.496929
664.605269
665.208689
665.660237
651.065774
652.662099
653.945359
654.520038
654.725324
656.048354
657.037372
657.376158
657.399231
658.557762
659.420812
659.672282
659.632553
660.708294
661.501416
661.698692
661.610460
662.615896
663.338816
663.470562
663.318277
664.247728
664.892055
650.853762
652.024875
653.182424
653.896970
654.421502
655.501442
656.411136
656.880692
657.197621
658.097802
658.865219
659.229375
659.465038
660.283608
660.981635
661.289528
661.472440
662.225875
662.857325
663.101739
663.219944
663.892420
664.406843
650.377948
651.361122
652.454632
653.247999
653.917022
654.916709
655.798457
656.344756
656.790392
657.596125
658.320376
658.745121
659.095472
659.817767
660.473247
660.841630
661.138131
661.796595
662.386358
662.691549
662.921575
663.490615
663.934309
649.016661
650.245326
651.478135
652.263325
652.852333
653.998944
654.965239
655.475499
655.824076
656.759730
657.553997
657.931355
658.176972
659.023868
659.747960
660.070816
660.265332
661.043876
661.699260
661.960198
662.093858
662.789723
663.320776
647.345102
649.073672
650.519719
651.236880
651.567120
653.027509
654.131120
654.545744
654.624918
655.858675
656.779311
657.055054
657.029421
658.167240
659.014181
659.236678
659.164834
660.224404
660.996656
661.157016
661.030683
662.014639
662.700651
647.597670
648.845516
650.110047
650.932448
651.560186
652.745061
653.746012
654.285859
654.660292
655.620349
656.437076
656.834354
657.098459
657.963015
658.702434
659.038470
659.244806
660.034256
660.697987
660.964767
661.103408
661.805924
662.342483
647.510316
648.536384
649.697504
650.567015
651.313811
652.391492
653.343250
653.947783
654.443654
655.298079
656.066398
656.528751
656.914053
657.671885
658.357571
658.750855
659.069758
659.751268
660.359047
660.676693
660.918197
661.503234
661.959207
646.475050
647.724839
648.996447
649.829777
650.470790
651.672109
652.688535
653.241775
653.628647
654.602444
655.434801
655.849544
656.131786
657.005574
657.748249
658.089288
658.301240
659.093219
659.755242
660.018580
660.154361
660.858744
661.397841
645.087703
646.821301
648.283854
649.024828
649.382305
650.876379
652.010847
652.451800
652.554872
653.814526
654.763473
655.069784
655.075161
656.229916
657.086455
657.320125
657.259459
658.325452
659.097540
659.254051
659.123538
660.112864
660.804601
645.591171
646.837118
648.103339
648.931101
649.566460
650.761759
651.772628
652.321346
652.704459
653.674728
654.504726
654.918066
655.197871
656.070673
656.815036
657.156747
657.368353
658.159331
658.820858
659.083851
659.219195
659.922747
660.461270
645.751953
646.768784
647.918244
648.776751
649.512723
650.578075
651.518529
652.114356
652.603181
653.449788
654.213644
654.675755
655.061455
655.816440
656.500850
656.894754
657.214148
657.892809
658.497555
658.813327
659.053508
659.636118
660.090537
644.982446
646.212314
647.457495
648.264013
648.877021
650.042336
651.025670
651.553213
651.918459
652.863690
653.672212
654.071084
654.339845
655.196674
655.930848
656.268304
656.478072
657.261499
657.918818
658.182553
658.319917
659.017365
659.550875
643.891744
645.591633
647.011272
647.709041
648.022423
649.454861
650.533694
650.932030
651.000840
652.209039
653.115022
653.392455
653.376624
654.498141
655.335366
655.560770
655.497621
656.547305
657.311117
657.469213
657.343942
658.319843
659.001710
644.722292
645.928582
647.136165
647.899111
648.465111
649.580021
650.514784
650.999292
651.325728
652.232572
653.005597
653.374964
653.619181
654.453893
655.170433
655.495446
655.696116
656.471464
657.123344
657.384320
657.518894
658.210834
658.739647
645.292961
646.255407
647.323379
648.092680
648.734877
649.696790
650.539087
651.051287
651.466203
652.235754
652.928419
653.333764
653.673137
654.382971
655.031873
655.402538
655.705498
656.366282
656.958632
657.269036
657.503822
658.071995
658.514019
645.054087
646.197521
647.324748
648.014189
648.511443
649.543518
650.404157
650.834044
651.116938
651.969519
652.692461
653.027842
653.247394
654.048794
654.738798
655.050353
655.243036
656.001336
656.639751
656.895404
657.024244
657.695973
658.207602
644.636382
646.193070
647.439414
647.987931
648.168219
649.429590
650.359223
650.653649
650.642412
651.740295
652.549129
652.767422
652.712189
653.764530
654.547775
654.750938
654.677588
655.687492
656.419370
656.566875
656.431287
657.357349
657.997261
646.260847
647.251592
648.209391
648.786076
649.198712
650.110230
650.872072
651.259020
651.515960
652.298358
652.965659
653.293482
653.516321
654.271128
654.922769
655.238903
655.442684
656.158479
656.756778
657.007232
657.128840
657.733853
658.184070
647.829875
648.398821
649.083397
649.652476
650.174531
650.863349
651.491120
651.949355
652.359395
652.952112
653.509313
653.923623
654.309440
654.887352
655.435991
655.840130
656.205289
656.744253
657.235200
657.561264
657.821306
658.214133
658.495933
648.674246
649.063556
649.610786
650.155967
650.698006
651.298805
651.866676
652.349719
652.808294
653.332790
653.844127
654.292418
654.733127
655.248970
655.755058
656.193757
656.612839
657.088732
657.533700
657.886380
658.186339
658.494698
658.699257
655.661293
656.099781
656.698110
657.282995
657.866394
658.542787
659.184943
659.724699
660.230954
660.824900
661.393758
661.873303
662.328772
662.874242
663.395502
663.825948
664.226328
664.705450
665.147909
665.483697
665.764651
666.083082
666.298310
654.430570
655.132670
655.905251
656.494771
657.010361
657.819036
658.541305
659.032571
659.442904
660.150117
660.788033
661.214484
661.572392
662.225254
662.811465
663.188259
663.492588
664.078212
664.587364
664.876594
665.075938
665.525223
665.847827
651.864581
653.337397
654.505386
655.028361
655.209732
656.459974
657.394563
657.730413
657.765216
658.878764
659.709085
659.974023
659.958692
661.002319
661.771910
661.987437
661.924825
662.895447
663.588490
663.727293
663.584047
664.459907
665.053613
648.285026
651.340235
653.034000
653.356622
652.540812
654.897229
656.174625
656.235423
655.248829
657.420590
658.569347
658.553814
657.533759
659.602677
660.678271
660.615847
659.566555
661.544572
662.540659
662.410705
661.304858
663.218724
664.208951
649.397773
651.045013
652.390611
653.014263
653.259387
654.628593
655.654677
656.012939
656.049355
657.232796
658.117058
658.376786
658.343486
659.443788
660.259964
660.467781
660.387417
661.415395
662.159340
662.301321
662.158769
663.115404
663.781656
649.318064
650.522836
651.723615
652.477232
653.036680
654.154120
655.094991
655.585546
655.918630
656.838980
657.623221
657.996822
658.241129
659.082194
659.801545
660.122762
660.316176
661.088909
661.738011
661.993948
662.122677
662.812358
663.338664
647.538221
649.253398
650.678226
651.371212
651.676880
653.116813
654.201693
654.600210
654.665894
655.886430
656.796949
657.065047
657.032875
658.170408
659.016802
659.237659
659.162954
660.222314
660.993236
661.151105
661.021892
662.005751
662.689510
644.493094
647.718533
649.587446
650.048948
649.342973
651.852657
653.251061
653.385517
652.444880
654.701071
655.907700
655.903393
654.863442
657.028384
658.169348
658.125980
657.069572
659.125817
660.179366
660.074168
658.981220
660.964592
662.001945
646.112481
647.847481
649.304659
650.035204
650.379928
651.859107
652.979865
653.409147
653.501606
654.747034
655.679699
655.966958
655.952734
657.107880
657.969747
658.204196
658.141592
659.211716
659.989772
660.151544
660.024868
661.014998
661.705343
646.435300
647.685359
648.955281
649.785224
650.422231
651.620190
652.633668
653.184356
653.568805
654.539323
655.367519
655.777389
656.055579
656.932802
657.682605
658.029208
658.245058
659.041303
659.706380
659.971220
660.107725
660.813450
661.353030
644.986532
646.721794
648.185655
648.926947
649.284360
650.782222
651.920130
652.363679
652.468855
653.730888
654.681503
654.989693
655.001244
656.161233
657.020753
657.260473
657.205385
658.276276
659.048959
659.203451
659.070055
660.062511
660.756323
642.233041
645.457023
647.341036
647.825394
647.142869
649.692978
651.125763
651.287673
650.369049
652.658782
653.898751
653.932646
652.941991
655.109015
656.250336
656.218368
655.177014
657.234947
658.282092
658.165905
657.058596
659.051091
660.097028
644.097854
645.829387
647.288285
648.024628
648.376991
649.869105
651.001825
651.441505
651.543932
652.803892
653.753874
654.062089
654.069561
655.228324
656.091607
656.331224
656.274460
657.343174
658.115044
658.268957
658.134765
659.125720
659.818561
644.668447
645.908848
647.167797
647.988249
648.616107
649.801741
650.804281
651.347518
651.727190
652.692663
653.520101
653.934089
654.216103
655.088952
655.835853
656.181823
656.397136
657.187500
657.847384
658.109139
658.243539
658.944636
659.481485
643.489905
645.202822
646.640702
647.358453
647.693190
649.150238
650.252626
650.671362
650.759045
651.992550
652.922711
653.220786
653.222809
654.362133
655.213817
655.449475
655.393177
656.449219
657.215445
657.372393
657.245260
658.223777
658.908130
641.045342
644.225143
646.065180
646.512714
645.803588
648.273727
649.644063
649.764938
648.824627
651.053341
652.252177
652.266490
651.271466
653.389877
654.510194
654.472319
653.440934
655.464687
656.499414
656.390783
655.308110
657.265039
658.292585
643.230221
644.918495
646.317861
646.991508
647.278711
648.683795
649.736081
650.110666
650.159015
651.354347
652.250775
652.521772
652.501407
653.619544
654.453944
654.677152
654.611303
655.657864
656.417272
656.570362
656.439470
657.410973
658.089763
644.215372
645.396833
646.571501
647.302355
647.836952
648.914447
649.814881
650.272461
650.577991
651.465603
652.225188
652.588012
652.829107
653.657575
654.369287
654.692464
654.891490
655.660017
656.304445
656.559497
656.688043
657.370160
657.891936
643.589810
645.200495
646.512452
647.112710
647.336053
648.649815
649.623293
649.942989
649.950804
651.085254
651.931248
652.172004
652.132935
653.215134
654.022598
654.234772
654.165204
655.189249
655.931971
656.079958
655.946270
656.891061
657.549405
641.874989
644.861235
646.509742
646.811234
645.993089
648.261889
649.471621
649.491998
648.491279
650.585000
651.681889
651.645200
650.631000
652.665017
653.727890
653.674331
652.650333
654.614486
655.609284
655.493373
654.416576
656.301161
657.277394
644.862262
646.296581
647.425294
647.915568
648.063403
649.245658
650.114177
650.397478
650.390328
651.443835
652.226384
652.463951
652.437213
653.462279
654.225170
654.447534
654.398784
655.370374
656.067108
656.215502
656.083748
656.950274
657.537501
647.001748
647.679329
648.416605
648.965824
649.433746
650.179698
650.836518
651.267941
651.624656
652.278327
652.872204
653.269023
653.609826
654.251031
654.834673
655.217564
655.532096
656.124745
656.640565
656.936997
657.141983
657.590109
657.911168
648.010309
648.428553
648.992756
649.533995
650.064618
650.678532
651.254890
651.731883
652.180866
652.722914
653.249418
653.699049
654.136337
654.672411
655.192834
655.629400
656.039330
656.527405
656.977803
657.320329
657.605858
657.925683
658.141228
654.986200
655.474225
656.098985
656.677150
657.239050
657.940958
658.596728
659.124588
659.608035
660.227512
660.811878
661.283021
661.719806
662.293441
662.832220
663.255564
663.637392
664.142612
664.599685
664.925506
665.185953
665.530576
665.765145
653.423207
654.365252
655.233693
655.778635
656.154959
657.109209
657.890364
658.326030
658.596266
659.446409
660.144338
660.519983
660.745009
661.540619
662.187760
662.515801
662.689510
663.413637
663.979796
664.217677
664.286259
664.877737
665.276796
649.172310
652.067286
653.628326
653.906480
653.085799
655.349319
656.562219
656.629626
655.674200
657.781268
658.887235
658.894430
657.917766
659.933521
660.974068
660.937449
659.931071
661.854028
662.809492
662.694623
661.615343
663.453044
664.377745
636.900265
648.823331
651.818840
651.167031
642.976532
652.723935
655.035715
654.090861
645.858239
655.279959
657.446920
656.455980
648.376824
657.516854
659.586714
658.567079
650.589146
659.505166
661.472166
660.387296
652.404309
661.239814
663.365354
646.609058
649.719250
651.478203
651.850093
651.073605
653.477033
654.791908
654.871119
653.896689
656.093704
657.264012
657.255920
656.241408
658.334382
659.432290
659.378362
658.334869
660.335058
661.351753
661.230600
660.133526
662.073590
663.086187
647.855279
649.541901
650.933749
651.597046
651.876130
653.284505
654.342232
654.720788
654.771904
655.976177
656.876911
657.143953
657.115132
658.240490
659.078265
659.297351
659.223825
660.272561
661.034147
661.186114
661.051648
662.025703
662.704306
644.695293
647.906988
649.755564
650.194958
649.466786
651.954132
653.331922
653.448980
652.493965
654.737390
655.934787
655.924974
654.881356
657.041678
658.178956
658.133209
657.074724
659.127530
660.177820
660.069853
658.974109
660.954143
661.988957
632.830365
645.137774
648.345220
647.822097
639.647632
649.644142
652.092989
651.211378
642.951350
652.530265
654.761916
653.745001
645.422527
654.881467
657.051357
656.029908
647.889581
657.040251
659.089842
658.017581
649.956966
658.954410
661.144896
643.264835
646.496985
648.378076
648.854695
648.165248
650.692771
652.107819
652.257023
651.329855
653.598953
654.818178
654.826475
653.799600
655.977404
657.130171
657.097747
656.050898
658.114735
659.172200
659.067775
657.974073
659.960720
661.002406
644.957750
646.693972
648.156486
648.895035
649.249339
650.741917
651.875546
652.316313
652.419419
653.676781
654.621342
654.921937
654.922782
656.086037
656.955059
657.198298
657.144316
658.219008
658.997341
659.156822
659.027347
660.020011
660.713366
642.145832
645.370798
647.255665
647.740639
647.058949
649.610726
651.045804
651.210479
650.294683
652.585572
653.824738
653.857499
652.866803
655.037280
656.183526
656.155829
655.118030
657.179841
658.230180
658.115987
657.009934
659.003928
660.050748
630.619513
642.878527
646.092001
645.584099
637.396503
647.471073
649.962130
649.107870
640.846195
650.489068
652.761389
651.796932
643.606106
652.982522
655.138239
654.127477
646.016408
655.151777
657.190101
656.098983
647.984528
657.029358
659.234552
641.254111
644.475012
646.354923
646.835272
646.148982
648.695042
650.125145
650.286466
649.368712
651.658782
652.899493
652.934703
651.941961
654.110808
655.259515
655.230559
654.190188
656.248382
657.296833
657.181514
656.074420
658.066219
659.111631
643.188272
644.912005
646.362791
647.092778
647.439912
648.919086
650.041928
650.476953
650.578446
651.832309
652.779608
653.089771
653.100842
654.255884
655.118564
655.359642
655.305275
656.369497
657.139829
657.295561
657.164803
658.150000
658.839071
640.658761
643.849669
645.706642
646.173539
645.485682
647.980479
649.375194
649.518307
648.599086
650.850807
652.071319
652.104327
651.125449
653.259106
654.390934
654.360600
653.334355
655.363509
656.401444
656.293470
655.210923
657.170956
658.201148
629.517572
641.655502
644.816135
644.289651
636.193904
646.069584
648.480087
647.597074
639.413820
648.897975
651.121330
650.161165
642.095527
651.300317
653.416239
652.412724
644.421763
653.407943
655.416610
654.350841
646.395216
655.266468
657.429916
640.399658
643.564235
645.381636
645.804245
645.068984
647.510115
648.853348
648.951769
647.993440
650.206797
651.394722
651.402807
650.403850
652.516886
653.631884
653.589707
652.554245
654.572354
655.601779
655.488761
654.401686
656.352798
657.376315
642.747173
644.402373
645.764651
646.406084
646.664489
648.027797
649.044066
649.393371
649.424490
650.596593
651.477330
651.742158
651.720600
652.828909
653.655820
653.876269
653.809406
654.845444
655.595882
655.743992
655.609536
656.568212
657.238235
640.824679
643.868092
645.584585
645.938174
645.163116
647.485816
648.741498
648.788990
647.809542
649.940612
651.072780
651.056003
650.056288
652.117714
653.202632
653.155219
652.132678
654.111751
655.118702
655.003513
653.928648
655.834488
656.830876
630.693039
642.362066
645.285004
644.634896
636.618969
646.099015
648.317642
647.354023
639.263832
648.456470
650.555030
649.563567
641.607300
650.602809
652.644738
651.645602
643.782312
652.588620
654.537138
653.480017
645.652587
654.322520
656.410432
642.191883
645.018351
646.531096
646.781126
645.949510
648.119584
649.259504
649.280695
648.306278
650.335749
651.393037
651.381949
650.413500
652.398045
653.428597
653.401593
652.419507
654.326983
655.277952
655.172492
654.117715
655.923924
656.833992
645.981911
646.893880
647.723868
648.228022
648.558490
649.445669
650.160050
650.538043
650.759664
651.556598
652.213610
652.564855
652.778630
653.562797
654.207414
654.541758
654.725466
655.451274
656.018795
656.259955
656.332140
656.916392
657.310797
647.316338
647.782456
648.371312
648.904425
649.412630
650.050721
650.640599
651.107110
651.535881
652.106094
652.651717
653.097026
653.519243
654.085252
654.623831
655.052940
655.442700
655.953251
656.413783
656.741909
657.003112
657.345562
657.578546
654.563459
655.002532
655.602054
656.188525
656.773493
657.451048
658.093932
658.634450
659.142274
659.739328
660.313100
660.799205
661.262533
661.816667
662.346583
662.784866
663.191825
663.676070
664.121864
664.459276
664.740828
665.059743
665.275420
653.332921
654.035434
654.809032
655.400018
655.917068
656.726733
657.449473
657.941197
658.352816
659.062937
659.705617
660.138491
660.504182
661.165801
661.760753
662.145354
662.456230
663.047160
663.559758
663.850509
664.050304
664.500190
664.823434
650.767119
652.240020
653.408738
653.933016
654.115708
655.366673
656.301303
656.637097
656.672714
657.788871
658.623750
658.894913
658.887250
659.939863
660.718363
660.941613
660.885431
661.861787
662.558571
662.698802
662.555804
663.432541
664.027219
647.187100
650.242103
651.936431
652.260329
651.445818
653.802729
655.079698
655.139867
654.153576
656.327680
657.480899
657.471551
656.459164
658.537426
659.622172
659.567460
658.524493
660.508801
661.509016
661.380536
660.274829
662.189929
663.181423
648.297635
649.944954
651.291426
651.916638
652.163265
653.532930
654.558227
654.915402
654.951754
656.137327
657.026173
657.292508
657.267392
658.377160
659.202692
659.418682
659.345216
660.379377
661.127386
661.270975
661.128748
662.086543
662.754096
648.215441
649.420484
650.622447
651.377979
651.939282
653.057362
653.997296
654.486541
654.819403
655.741771
656.530757
656.911407
657.164353
658.014932
658.743723
659.073448
659.274138
660.052928
660.705874
660.963231
661.091989
661.782817
662.310775
646.433857
648.149066
649.574946
650.269866
650.577590
652.018561
653.102835
653.500426
653.566263
654.788828
655.704044
655.979265
655.955788
657.102614
657.958258
658.187532
658.120051
659.185452
659.960025
660.118754
659.988405
660.973644
661.660219
643.387755
646.612645
648.481946
648.944802
648.240598
650.751829
652.150695
652.285628
651.346442
653.604951
654.815857
654.818069
653.786209
655.959842
657.109662
657.074332
656.024788
658.087186
659.144601
659.040347
657.946286
659.931468
660.971838
645.005222
646.739605
648.196687
648.927986
649.274181
650.755241
651.877918
652.309787
652.405720
653.654339
654.590432
654.882697
654.874850
656.037913
656.908591
657.150880
657.094905
658.171045
658.953546
659.117407
658.991371
659.983277
660.675532
645.325960
646.575280
647.844680
648.674888
649.313179
650.513545
651.530692
652.086648
652.477416
653.452156
654.282317
654.694908
654.976760
655.860852
656.619827
656.973910
657.195668
657.997736
658.668036
658.936019
659.074226
659.781816
660.322856
643.875221
645.609430
647.072349
647.813566
648.172227
649.673129
650.816413
651.267963
651.383107
652.650506
653.600890
653.909192
653.918973
655.084772
655.956594
656.203473
656.153093
657.229480
658.008110
658.166360
658.035044
659.029640
659.724917
641.119070
644.341778
646.224701
646.708924
646.027718
648.581220
650.020076
650.190946
649.283424
651.579814
652.820749
652.855737
651.863855
654.036420
655.189128
655.163029
654.125093
656.187786
657.240361
657.127454
656.021792
658.016543
659.064005
642.978920
644.709801
646.168204
646.904807
647.258690
648.754178
649.892617
650.340469
650.452669
651.720622
652.676084
652.989872
653.002590
654.167725
655.037675
655.281269
655.226976
656.299007
657.074529
657.230664
657.097648
658.090103
658.784006
643.543501
644.784097
646.043427
646.864704
647.494296
648.683163
649.690874
650.241388
650.630127
651.605004
652.441710
652.865499
653.156707
654.037034
654.788871
655.137190
655.353760
656.145895
656.807721
657.070557
657.205419
657.907200
658.444602
642.358787
644.072749
645.511813
646.230807
646.567322
648.027357
649.134363
649.559661
649.656044
650.900233
651.842671
652.154009
652.168360
653.316297
654.171909
654.408475
654.352032
655.408490
656.175219
656.331985
656.204274
657.182741
657.867250
639.908946
643.090363
644.931945
645.380704
644.673040
647.145703
648.520042
648.646813
647.714884
649.955094
651.168059
651.197793
650.217006
652.345258
653.469825
653.432598
652.400368
654.423614
655.457494
655.347138
654.262453
656.218493
657.245797
642.091364
643.780669
645.180939
645.855120
646.143030
647.549820
648.605287
648.984977
649.041173
650.248135
651.159594
651.447099
651.442051
652.571354
653.411665
653.636918
653.570839
654.616180
655.373198
655.522767
655.388263
656.357564
657.035481
643.075042
644.256800
645.431396
646.161713
646.695934
647.774109
648.676730
649.138361
649.450791
650.349795
651.124974
651.504995
651.762185
652.603268
653.323062
653.650342
653.850284
654.617194
655.257683
655.507207
655.630289
656.308875
656.829202
642.448238
644.058748
645.369824
645.968524
646.190438
647.503950
648.478689
648.801341
648.814882
649.960314
650.822317
651.080701
651.058244
652.154328
652.971811
653.189974
653.122459
654.144748
654.882290
655.022965
654.882112
655.822380
656.478931
640.732849
643.718718
645.365895
645.665227
644.845035
647.113126
648.323722
648.346592
647.351032
649.455252
650.567749
650.548271
649.550489
651.598982
652.673024
652.626687
651.605604
653.568168
654.557316
654.433266
653.348447
655.228087
656.202371
643.720942
645.154660
646.281868
646.769945
646.915778
648.097364
648.966903
649.252998
649.251284
650.314758
651.111585
651.365114
651.353987
652.393115
653.167308
653.397354
653.352046
654.322528
655.014083
655.154850
655.015507
655.877037
656.462133
645.861675
646.538590
647.274456
647.821801
648.288141
649.033752
649.691915
650.126563
650.489059
651.152204
651.759023
652.170438
652.525814
653.180327
653.774920
654.165490
654.483741
655.075844
655.587351
655.877220
656.075544
656.518965
656.837830
646.871082
647.288680
647.851618
648.391281
648.920679
649.534527
650.112455
650.592936
651.047886
651.599106
652.137747
652.601111
653.052267
653.601115
654.132168
654.576308
654.990069
655.477965
655.924677
656.261414
656.540960
656.856366
657.069733
654.110967
654.520414
655.102549
655.693098
656.289972
656.954668
657.589898
658.138475
658.659773
659.245654
659.813641
660.309539
660.787790
661.332223
661.856712
662.303722
662.723671
663.196510
663.634856
663.978470
664.270043
664.573990
664.777124
653.047768
653.639063
654.358571
654.969698
655.542087
656.293402
656.986800
657.506896
657.975799
658.630442
659.246109
659.708540
660.131858
660.740687
661.309576
661.722190
662.087819
662.625443
663.110842
663.427189
663.677811
664.067798
664.349775
651.064048
652.083284
653.076938
653.689326
654.142792
655.116028
655.940742
656.381760
656.688317
657.534389
658.263265
658.638777
658.896964
659.687852
660.363464
660.687863
660.890253
661.609292
662.204767
662.444085
662.553361
663.159702
663.613633
648.874995
650.468983
651.752185
652.328974
652.536883
653.861009
654.849443
655.187260
655.211124
656.374954
657.247040
657.510083
657.484112
658.579547
659.390948
659.601969
659.523664
660.544568
661.277815
661.413160
661.260767
662.194876
662.842612
648.657815
649.827865
650.986067
651.703129
652.230512
653.311477
654.219849
654.687552
655.004673
655.909566
656.686354
657.063417
657.314777
658.152502
658.868965
659.192091
659.387518
660.154652
660.795626
661.044126
661.163622
661.839668
662.356967
648.177402
649.159987
650.254549
651.050826
651.723173
652.724287
653.604433
654.148477
654.594086
655.404130
656.138142
656.577108
656.944642
657.685782
658.359653
658.744223
659.054593
659.725820
660.324282
660.633404
660.864983
661.437278
661.883791
646.814318
648.041196
649.274142
650.061749
650.654063
651.803166
652.768715
653.277714
653.627312
654.566908
655.370699
655.762675
656.025995
656.891009
657.632834
657.971538
658.179646
658.971085
659.634866
659.898829
660.032836
660.732956
661.267909
645.142447
646.866862
648.311138
649.029128
649.361467
650.826005
651.931436
652.348079
652.431640
653.669197
654.598111
654.887353
654.878703
656.033055
656.896663
657.133975
657.074359
658.147765
658.928737
659.091394
658.963798
659.954094
660.645114
645.388163
646.633110
647.895826
648.718559
649.348555
650.537693
651.543109
652.088988
652.471472
653.437715
654.260931
654.668446
654.946163
655.826234
656.582362
656.933627
657.153022
657.955173
658.627752
658.898354
659.038347
659.745586
660.285888
645.294635
646.318299
647.477472
648.346953
649.096117
650.178905
651.138519
651.754544
652.264533
653.127551
653.898857
654.366685
654.761120
655.532672
656.235161
656.643643
656.975332
657.668857
658.285862
658.608465
658.852655
659.441850
659.900924
644.255412
645.501936
646.770841
647.603698
648.247207
649.454941
650.482788
651.053508
651.463189
652.448134
653.277941
653.693437
653.980086
654.865460
655.625225
655.980342
656.203206
657.006778
657.678300
657.946459
658.084415
658.793754
659.336402
642.863965
644.592935
646.052225
646.792628
647.152757
648.654007
649.801225
650.261365
650.389160
651.662698
652.611558
652.920735
652.932014
654.097441
654.969025
655.213926
655.160962
656.237880
657.018593
657.178336
657.047699
658.043494
658.739555
643.355277
644.599128
645.863965
646.692247
647.330808
648.533131
649.555736
650.121315
650.524917
651.511238
652.351116
652.775521
653.067734
653.953283
654.709648
655.059875
655.277621
656.076071
656.743624
657.009094
657.145060
657.852353
658.393701
643.502022
644.519500
645.670036
646.530494
647.270205
648.342272
649.293196
649.903646
650.410722
651.275949
652.057747
652.539266
652.944008
653.714188
654.408351
654.807657
655.130570
655.813468
656.421600
656.738525
656.978787
657.563044
658.018934
642.718006
643.951429
645.200054
646.009637
646.626518
647.798118
648.790769
649.331230
649.713498
650.679896
651.512624
651.937815
652.231371
653.105805
653.848059
654.187800
654.397874
655.183103
655.841428
656.104090
656.239537
656.937367
657.471642
641.614304
643.320564
644.745143
645.446146
645.762729
647.200658
648.287563
648.697254
648.781994
650.013148
650.947206
651.255175
651.267579
652.409342
653.255291
653.482101
653.417162
654.467434
655.229951
655.383881
655.253395
656.228689
656.910844
642.442801
643.652770
644.863381
645.628060
646.195836
647.314474
648.255557
648.749737
649.091004
650.020760
650.823710
651.225873
651.500564
652.357822
653.086372
653.415796
653.616424
654.390321
655.037736
655.291339
655.418233
656.106439
656.634082
643.012555
643.976384
645.044969
645.813720
646.455522
647.419019
648.265445
648.784867
649.212300
650.004127
650.728224
651.168025
651.539472
652.274635
652.939898
653.319160
653.624498
654.282661
654.867348
655.166530
655.390212
655.951860
656.391538
642.771772
643.915602
645.041776
645.728567
646.223269
647.255056
648.117715
648.552070
648.844315
649.718310
650.474270
650.845381
651.098021
651.927489
652.637814
652.961683
653.158908
653.914084
654.542214
654.782922
654.897054
655.560501
656.069315
642.352784
643.909850
645.154355
645.698965
645.875308
647.135635
648.066520
648.364385
648.361159
649.479587
650.320824
650.573927
650.550938
651.632937
652.438923
652.656786
652.589565
653.596540
654.317098
654.447785
654.295296
655.212774
655.849833
643.980205
644.970347
645.925690
646.498369
646.907281
647.817753
648.581401
648.972972
649.239358
650.041289
650.737712
651.097590
651.351251
652.134241
652.808510
653.140043
653.350876
654.064697
654.652792
654.887893
654.994158
655.589997
656.036699
645.552631
646.120534
646.802659
647.368356
647.887599
648.576040
649.206499
649.670763
650.091645
650.702978
651.286125
651.729453
652.143990
652.748190
653.318479
653.737859
654.110544
654.648687
655.131349
655.444575
655.691575
656.075575
656.353476
646.399073
646.787278
647.332275
647.874659
648.414624
649.015627
649.586782
650.076663
650.546807
651.089353
651.624767
652.100170
652.568117
653.109032
653.636014
654.089678
654.516483
654.992310
655.430341
655.771914
656.060373
656.360412
656.560987
653.492671
653.931410
654.531215
655.118820
655.705295
656.384049
657.028170
657.570440
658.080787
658.681106
659.259043
659.749992
660.218283
660.776778
661.309899
661.750023
662.157855
662.642771
663.088221
663.424090
663.703654
664.021250
664.236552
652.265793
652.966612
653.739661
654.331737
654.850573
655.660896
656.384392
656.877709
657.291856
658.004798
658.651268
659.088785
659.459310
660.125043
660.722696
661.108216
661.419026
662.011656
662.524808
662.814360
663.012209
663.460704
663.783634
649.709099
651.175898
652.341994
652.867579
653.053480
654.303306
655.237504
655.574725
655.613391
656.731091
657.568950
657.844460
657.841525
658.897807
659.677975
659.899769
659.840021
660.821943
661.521883
661.662047
661.517642
662.392745
662.987079
646.144061
649.183065
650.871885
651.198071
650.391249
652.742482
654.017157
654.078748
653.097640
655.270367
656.425569
656.420531
655.413168
657.494634
658.580000
658.520364
657.464327
659.464467
660.471962
660.345112
659.239500
661.152213
662.143138
647.239855
648.880819
650.224930
650.852269
651.102964
652.471403
653.495195
653.852634
653.891250
655.077983
655.970066
656.241634
656.222155
657.335461
658.162569
658.377525
658.301276
659.341824
660.093774
660.238039
660.095029
661.051677
661.719140
647.151141
648.352904
649.554155
650.312234
650.877154
651.995715
652.934326
653.423136
653.757412
654.681867
655.475400
655.863314
656.123978
656.976976
657.707032
658.037839
658.239643
659.021330
659.675874
659.932838
660.060188
660.750552
661.279015
645.374392
647.082943
648.506690
649.204104
649.516067
650.957715
652.040603
652.438180
652.506657
653.731100
654.651959
654.938424
654.928943
656.071997
656.925279
657.155236
657.089852
658.156884
658.931991
659.089588
658.957022
659.942616
660.630663
642.344169
645.551464
647.414513
647.878620
647.179214
649.689954
651.088155
651.225524
650.293715
652.551991
653.768448
653.787087
652.785484
654.937800
656.078756
656.042620
654.995674
657.058768
658.116686
658.011482
656.914754
658.902024
659.944507
643.948293
645.674794
647.127576
647.858893
648.207414
649.689269
650.813520
651.250256
651.354633
652.606481
653.544572
653.844761
653.848286
655.005837
655.873130
656.115326
656.061034
657.139218
657.924001
658.089156
657.963438
658.957063
659.650855
644.265173
645.509205
646.774680
647.604088
648.243775
649.445176
650.466320
651.031564
651.436863
652.416402
653.241531
653.653668
653.937601
654.820383
655.578842
655.932825
656.155139
656.960272
657.635071
657.906697
658.047300
658.757162
659.299670
642.821100
644.546212
646.003259
646.743646
647.105248
648.605600
649.754812
650.221896
650.366441
651.640065
652.570669
652.870873
652.877471
654.040383
654.911919
655.157153
655.104889
656.185542
656.970906
657.134545
657.006619
658.004562
658.701672
640.079604
643.282342
645.156296
645.640919
644.968723
647.515284
648.958183
649.144531
648.266635
650.570270
651.792230
651.820617
650.829337
652.995073
654.145159
654.114815
653.070814
655.140259
656.200570
656.093172
654.989945
656.989642
658.039458
641.918804
643.641572
645.094905
645.830983
646.187738
647.682332
648.824996
649.283769
649.412388
650.687179
651.638882
651.952739
651.967824
653.131358
653.998385
654.237616
654.179454
655.254174
656.034995
656.195841
656.066058
657.061848
657.757547
642.467689
643.706390
644.964104
645.785237
646.416122
647.606286
648.618505
649.177801
649.578368
650.559918
651.399754
651.829056
652.126017
653.007424
653.755542
654.098236
654.310422
655.102926
655.767978
656.034325
656.171962
656.876299
657.415137
641.269935
642.986502
644.426873
645.146951
645.485252
646.946994
648.058737
648.493105
648.601617
649.850516
650.798968
651.119585
651.143061
652.293329
653.143642
653.372255
653.309193
654.365129
655.133904
655.292876
655.166660
656.147637
656.833588
638.806008
641.996353
643.841903
644.293024
643.588652
646.062089
647.441316
647.579277
646.666290
648.904114
650.122083
650.162250
649.192081
651.323415
652.442565
652.396386
651.354787
653.378963
654.414337
654.304545
653.218707
655.178214
656.207193
640.992275
642.684878
644.087111
644.762655
645.052358
646.460762
647.520587
647.908621
647.976032
649.187932
650.107108
650.405448
650.410803
651.544155
652.381599
652.601109
652.529429
653.573207
654.329760
654.478632
654.343146
655.313434
655.992105
641.977647
643.159727
644.334448
645.065206
645.600616
646.679936
647.586045
648.054411
648.375545
649.281480
650.065369
650.456206
650.723646
651.569305
652.288990
652.614179
652.811579
653.576079
654.214233
654.461193
654.581988
655.260384
655.780981
641.351702
642.960571
644.270584
644.869753
645.093961
646.406771
647.383747
647.713102
647.736217
648.887158
649.757260
650.026902
650.016293
651.115689
651.934377
652.153377
652.086205
653.105155
653.838411
653.974095
653.828370
654.768954
655.426148
639.638101
642.619800
644.265092
644.565842
643.751971
646.014762
647.226178
647.256856
646.275648
648.379997
649.498937
649.491911
648.511578
650.557967
651.632799
651.589472
650.572630
652.529447
653.512596
653.381214
652.286862
654.170369
655.146444
642.621564
644.053163
645.178711
645.666616
645.814002
646.994442
647.865917
648.158021
648.165033
649.233464
650.037657
650.301474
650.301587
651.344833
652.122529
652.356124
652.313314
653.281413
653.968686
654.104037
653.959315
654.820662
655.406099
644.759579
645.435334
646.169824
646.716283
647.182593
647.928510
648.589026
649.028461
649.397416
650.066966
650.681469
651.101807
651.466051
652.126872
652.726445
653.120869
653.441238
654.032598
654.541408
654.827595
655.022474
655.464435
655.782821
645.767945
646.184710
646.746451
647.285097
647.814150
648.428663
649.008984
649.493725
649.954412
650.512252
651.058552
651.530285
651.989610
652.545278
653.081791
653.529920
653.945817
654.433603
654.878420
655.212339
655.489176
655.802913
656.015550
652.844825
653.332322
653.957727
654.538047
655.102807
655.807071
656.465440
656.997013
657.485755
658.111994
658.704879
659.185876
659.632807
660.215553
660.761331
661.189071
661.573295
662.080418
662.537334
662.860725
663.117866
663.460287
663.694261
651.288771
652.227344
653.094859
653.641950
654.021882
654.977229
655.760049
656.199186
656.474889
657.330824
658.036530
658.421635
658.656577
659.460880
660.114160
660.444840
660.618710
661.347191
661.914976
662.151083
662.216515
662.805646
663.204229
647.060236
649.938606
651.494044
651.775157
650.963220
653.221898
654.433794
654.504669
653.557242
655.666205
656.778113
656.794174
655.827351
657.850918
658.895654
658.856209
657.837862
659.778049
660.741122
660.626803
659.545978
661.380371
662.304474
634.864117
646.708798
649.688917
649.043836
640.894160
650.604186
652.909150
651.969135
643.762836
653.166725
655.336250
654.354065
646.286471
655.432285
657.503801
656.469255
648.408488
657.414055
659.402063
658.321998
650.345667
659.171146
661.295183
644.497357
647.590232
649.343619
649.719310
648.952456
651.350605
652.662718
652.743529
651.775808
653.974054
655.150795
655.153197
654.150289
656.250844
657.352854
657.296923
656.242934
658.261922
659.287736
659.168516
658.070979
660.008745
661.021425
645.726443
647.405683
648.795312
649.462095
649.746800
651.155338
652.211399
652.590349
652.645362
653.853980
654.763871
655.045377
655.032831
656.162942
657.004232
657.226420
657.155381
658.210781
658.976038
659.127664
658.990711
659.964407
660.644596
642.581625
645.774453
647.616864
648.059096
647.337646
649.824784
651.200930
651.319634
650.372374
652.618086
653.826639
653.840665
652.834836
654.978749
656.111011
656.067748
655.014670
657.070875
658.122646
658.012592
656.911453
658.893407
659.932393
630.798626
643.019688
646.208414
645.686176
637.526749
647.513503
649.961068
649.086756
640.859194
650.419686
652.661914
651.688474
643.526238
652.844412
654.987721
653.965760
645.836418
654.984289
657.034808
655.960042
647.886723
656.895726
659.092220
641.155177
644.366342
646.237621
646.713082
646.027376
648.554674
649.972117
650.129664
649.217883
651.491295
652.717215
652.744764
651.751601
653.910380
655.057001
655.026133
653.984283
656.052458
657.114783
657.012924
655.919054
657.910034
658.955299
642.834336
644.559520
646.014224
646.750680
647.107061
648.600020
649.739064
650.193151
650.316601
651.582599
652.525010
652.829785
652.838262
654.000459
654.871477
655.116732
655.065186
656.146820
656.934332
657.100900
656.975847
657.973112
658.669484
640.040480
643.242231
645.115064
645.598910
644.926088
647.471253
648.912612
649.097707
648.218669
650.520571
651.740637
651.767286
650.774906
652.940701
654.092347
654.064170
653.022729
655.095607
656.159723
656.055751
654.955194
656.956422
658.006945
628.596551
640.762448
643.953378
643.450106
635.317871
645.339005
647.828996
646.994329
638.767406
648.425342
650.680450
649.714800
641.550397
650.893566
653.048134
652.030356
643.891554
653.059191
655.114799
654.033393
645.914994
654.977564
657.188181
639.137172
642.336778
644.206316
644.686420
644.009320
646.548731
647.983574
648.160565
647.265802
649.568377
650.809099
650.849171
649.865291
652.031304
653.178024
653.143673
652.096368
654.162867
655.222232
655.115661
654.013628
656.012530
657.061493
641.035220
642.755165
644.202961
644.932772
645.282594
646.763187
647.893034
648.342200
648.462867
649.728389
650.683883
651.005527
651.028013
652.186969
653.046666
653.280904
653.220718
654.287455
655.064463
655.226744
655.100874
656.090991
656.782800
638.477751
641.676513
643.536449
644.005513
643.321649
645.818358
647.220962
647.380627
646.487342
648.742704
649.973549
650.022864
649.060085
651.199901
652.326395
652.285395
651.248402
653.279783
654.322389
654.218309
653.137319
655.103079
656.136217
627.282997
639.465169
642.636228
642.115133
634.032949
643.902009
646.320509
645.462598
637.359117
646.793173
649.020052
648.077336
640.030440
649.242287
651.352572
650.335191
642.315361
651.319388
653.332936
652.267115
644.299057
653.186834
655.354633
638.199733
641.373290
643.194556
643.619526
642.888043
645.330954
646.681726
646.795997
645.862832
648.080512
649.281580
649.308844
648.328558
650.450666
651.563965
651.514301
650.469332
652.487361
653.516671
653.402114
652.311939
654.265908
655.291071
640.553601
642.209246
643.571257
644.212942
644.473277
645.838043
646.860527
647.222183
647.270021
648.454436
649.351455
649.636433
649.634409
650.752336
651.581529
651.800438
651.730504
652.763013
653.509531
653.652824
653.513617
654.472165
655.142746
638.634023
641.672796
643.386445
643.740516
642.971538
645.289838
646.549379
646.609910
645.651637
647.789945
648.937217
648.942652
647.969473
650.034619
651.122829
651.078729
650.059528
652.031385
653.030392
652.905457
651.818813
653.727670
654.725731
628.516408
640.166385
643.084100
642.438568
634.460022
643.903266
646.121037
645.175484
637.144156
646.305517
648.413591
647.450036
639.563521
648.520040
650.560734
649.569669
641.731158
650.510949
652.446531
651.372858
643.503135
652.204509
654.298524
639.995943
642.816902
644.325736
644.575134
643.748428
645.913390
647.056603
647.089717
646.135113
648.171050
649.242363
649.252085
648.309363
650.298921
651.336319
651.316896
650.341572
652.243253
653.186140
653.070115
652.002621
653.810881
654.722023
643.779788
644.689231
645.516151
646.018093
646.348247
647.235599
647.954421
648.341546
648.575802
649.384982
650.057133
650.426028
650.657645
651.454227
652.108920
652.451046
652.639178
653.363685
653.926302
654.160546
654.225922
654.807519
655.200993
645.112319
645.576678
646.162920
646.693677
647.200890
647.840095
648.434522
648.909160
649.348991
649.932143
650.492889
650.954727
651.393134
651.972755
652.522285
652.959349
653.353395
653.863910
654.320987
654.643805
654.899775
655.238959
655.470491
652.449490
652.888066
653.487801
654.075684
654.662900
655.342982
655.989416
656.535134
657.049704
657.654339
658.236350
658.730911
659.201956
659.761887
660.294967
660.733830
661.139722
661.622541
662.065816
662.399493
662.677089
662.993311
663.207987
651.223483
651.924051
652.696991
653.289404
653.809023
654.620508
655.346195
655.842995
656.261432
656.978526
657.628797
658.069703
658.442820
659.109828
659.707260
660.091347
660.400171
660.990953
661.502263
661.789888
661.985936
662.433138
662.755494
648.668254
650.134585
651.300436
651.826421
652.013172
653.263757
654.199869
654.540619
654.583707
655.705256
656.546507
656.825122
656.824600
657.881943
658.661639
658.881742
658.819944
659.800575
660.499360
660.638168
660.492360
661.366336
661.960186
645.104688
648.142860
649.831072
650.157454
649.351362
651.702767
652.979041
653.044163
652.067594
654.243910
655.402336
655.400393
654.395479
656.477937
657.562737
657.501331
656.443308
658.442900
659.450054
659.322566
658.216128
660.127991
661.118576
646.201331
647.841116
649.183892
649.810392
650.060757
651.429215
652.454704
652.815607
652.858582
654.049242
654.945067
655.220228
655.203559
656.318071
657.144881
657.358590
657.281053
658.321306
659.073218
659.217216
659.073755
660.030062
660.697516
646.114091
647.313963
648.512722
649.268541
649.831821
650.950064
651.890551
652.382912
652.721543
653.650388
654.448461
654.840856
655.105011
655.959403
656.689368
657.019459
657.220643
658.002260
658.656910
658.913782
659.040928
659.731469
660.260345
644.340166
646.045671
647.465511
648.159283
648.468442
649.909195
650.993895
651.395011
651.467803
652.696941
653.623196
653.915284
653.910267
655.054638
655.907733
656.137285
656.071806
657.139086
657.914533
658.072234
657.939685
658.925981
659.614894
641.313060
644.516237
646.374344
646.834060
646.131311
648.640514
650.039808
650.179944
649.251697
651.514535
652.737182
652.762530
651.766427
653.919913
655.060646
655.024441
653.977955
656.041821
657.100646
656.996115
655.899915
657.888448
658.932096
642.917431
644.640304
646.088392
646.815422
647.160558
648.640366
649.764324
650.201819
650.307092
651.562922
652.508592
652.816004
652.825124
653.984846
654.852873
655.095736
655.042569
656.122387
656.909128
657.076116
656.951975
657.947239
658.642192
643.234615
644.475457
645.736691
646.562238
647.198723
648.397392
649.416368
649.979298
650.380746
651.363274
652.198957
652.619552
652.909490
653.795397
654.555584
654.910954
655.135008
655.942665
656.620605
656.895344
657.038581
657.750419
658.294047
641.792005
643.513776
644.966735
645.703760
646.062512
647.559250
648.703860
649.164184
649.293756
650.568925
651.519626
651.831258
651.845087
653.011732
653.885609
654.132631
654.082460
655.166321
655.955819
656.123637
655.999194
656.999348
657.697537
639.051534
642.250599
644.120591
644.602441
643.928063
646.470723
647.908580
648.087853
647.194648
649.499006
650.740179
650.779149
649.794523
651.963754
653.116232
653.087779
652.045995
654.118971
655.183869
655.081174
653.981900
655.983901
657.034777
640.888008
642.607989
644.058147
644.791904
645.146788
646.638604
647.778229
648.233587
648.356996
649.632796
650.592573
650.912195
650.931287
652.097643
652.966992
653.208202
653.152316
654.230431
655.015605
655.180930
655.054960
656.053241
656.750161
641.433365
642.670051
643.925394
644.744759
645.374255
646.562651
647.573271
648.131320
648.530337
649.512888
650.356272
650.787959
651.086754
651.970516
652.721186
653.066029
653.280412
654.075958
654.744843
655.015108
655.156174
655.863150
656.403424
640.232814
641.947584
643.386038
644.104919
644.442468
645.903015
647.013988
647.448306
647.557099
648.806838
649.756142
650.076600
650.099967
651.252496
652.105874
652.336882
652.275854
653.334429
654.106451
654.268643
654.145323
655.129089
655.816720
637.766412
640.954789
642.798478
643.248715
642.544120
645.016667
646.395687
646.534370
645.622445
647.861111
649.078898
649.117532
648.145980
650.279688
651.402141
651.358305
650.318429
652.344830
653.382890
653.275638
652.192096
654.154478
655.185286
639.948777
641.639629
643.039920
643.714248
644.003526
645.411824
646.472560
646.862432
646.931856
648.144990
649.064080
649.361274
649.365701
650.500569
651.340300
651.561437
651.491019
652.536555
653.295368
653.446508
653.313191
654.285886
654.966106
640.930436
642.110681
643.283015
644.011851
644.546385
645.626350
646.534733
647.006355
647.330710
648.238470
649.022646
649.413057
649.680216
650.526647
651.247457
651.573455
651.771644
652.537504
653.177586
653.426619
653.549445
654.229832
654.751682
640.301880
641.908429
643.215301
643.811655
644.034316
645.348385
646.329042
646.663128
646.690788
647.844059
648.714613
648.984280
648.973806
650.073541
650.892575
651.111792
651.045025
652.065033
652.799949
652.937476
652.793568
653.735923
654.394218
638.586320
641.565255
643.206914
643.504332
642.688525
644.952972
646.168738
646.204858
645.228891
647.335846
648.455559
648.449048
647.469259
649.515885
650.590745
650.547362
649.530714
651.488398
652.472994
652.343225
651.250457
653.135624
654.112730
641.566866
642.996249
644.118710
644.603798
644.749774
645.931623
646.806796
647.103709
647.115427
648.186824
648.992626
649.257665
649.258771
650.302549
651.080405
651.314013
651.271418
652.240296
652.928875
653.065732
652.922511
653.785289
654.371600
643.702515
644.376703
645.108890
645.653255
646.118640
646.865661
647.529103
647.972488
648.345482
649.018175
649.634945
650.057091
650.422741
651.084452
651.684461
652.079105
652.399811
652.991940
653.501965
653.789581
653.985884
654.429083
654.748200
644.709699
645.125263
645.685182
646.222181
646.750571
647.366021
647.948812
648.436981
648.901315
649.462337
650.011222
650.485076
650.946053
651.502833
652.039977
652.488481
652.904814
653.393379
653.839364
654.174658
654.452859
654.767727
654.981016
652.026570
652.435583
653.017479
653.608537
654.206802
654.873801
655.513221
656.068280
656.597599
657.191556
657.767163
658.269948
658.753621
659.301078
659.825838
660.270796
660.687417
661.156742
661.591333
661.930980
662.218886
662.520271
662.722282
650.965366
651.555976
652.275202
652.887164
653.461270
654.214379
654.911577
655.438268
655.915444
656.577668
657.200234
657.669025
658.097421
658.708893
659.277593
659.687632
660.049661
660.584440
661.066914
661.379914
661.627239
662.014757
662.295682
648.985190
650.003047
650.996218
651.610120
652.066223
653.039827
653.867378
654.315198
654.630686
655.483224
656.217789
656.598963
656.861864
657.654830
658.329512
658.650358
658.848439
659.566328
660.160717
660.398102
660.505070
661.109076
661.562017
646.799872
648.391260
649.673329
650.252039
650.463905
651.785967
652.775971
653.120732
653.154541
654.323363
655.200355
655.468991
655.447928
656.545102
657.355115
657.561821
657.478204
658.500578
659.234992
659.370205
659.217080
660.149035
660.795879
646.583383
647.750611
648.906373
649.622973
650.151220
651.231251
652.141744
652.615783
652.941489
653.852923
654.636174
655.020073
655.277118
656.117120
656.832889
657.153309
657.345945
658.113891
658.755974
659.004696
659.123786
659.799077
660.316322
646.105971
647.084170
648.173896
648.966783
649.637239
650.637514
651.520218
652.070347
652.524030
653.341952
654.084471
654.532517
654.907491
655.651035
656.324485
656.707719
657.017170
657.688981
658.288251
658.597524
658.828859
659.401684
659.849171
644.750865
645.969707
647.194328
647.975812
648.564279
649.711573
650.679439
651.194424
651.552188
652.500303
653.314485
653.718637
653.992485
654.858528
655.598897
655.936718
656.145068
656.937339
657.601996
657.866110
657.999903
658.701893
659.238984
643.089218
644.800864
646.233571
646.943673
647.271329
648.732543
649.839137
650.260993
650.352466
651.598126
652.538610
652.842930
652.848981
654.001546
654.862351
655.099107
655.040875
656.115830
656.898569
657.062208
656.934923
657.928702
658.622688
643.331506
644.566949
645.819294
646.634050
647.258577
648.443883
649.448910
649.997691
650.385410
651.359241
652.194040
652.615148
652.904588
653.786911
654.543177
654.895495
655.117376
655.922982
656.599686
656.873990
657.017015
657.728007
658.270961
643.236676
644.252635
645.402692
646.264953
647.008809
648.086688
649.043699
649.659629
650.171270
651.040293
651.823250
652.303389
652.707705
653.484019
654.189272
654.600304
654.935486
655.634395
656.258250
656.587577
656.837365
657.430695
657.892088
642.201927
643.439548
644.699237
645.526073
646.165646
647.366481
648.389016
648.956672
649.363631
650.352111
651.194900
651.622530
651.918306
652.809068
653.572896
653.931168
654.157898
654.968342
655.649083
655.926557
656.072242
656.785895
657.330542
640.816097
642.533271
643.982801
644.718797
645.077795
646.569869
647.710293
648.167158
648.292791
649.567226
650.526841
650.846581
650.866306
652.036387
652.911829
653.159739
653.110505
654.195062
654.986047
655.156430
655.034953
656.034739
656.732511
641.298211
642.534274
643.791617
644.615749
645.251945
646.448267
647.466284
648.030079
648.433512
649.421747
650.268290
650.699866
650.998400
651.888601
652.648583
653.001798
653.223402
654.028809
654.705701
654.980839
655.125031
655.837156
656.380786
641.435953
642.448230
643.593263
644.450316
645.187782
646.255988
647.204161
647.814085
648.322135
649.189757
649.975602
650.461082
650.869844
651.644961
652.342944
652.745058
653.071358
653.760118
654.376070
654.700957
654.948114
655.537854
655.996757
640.647183
641.875493
643.119349
643.926709
644.542762
645.710938
646.701413
647.242026
647.625924
648.594649
649.429239
649.855020
650.149605
651.030448
651.777427
652.119791
652.332381
653.122381
653.786969
654.055541
654.196058
654.900246
655.438444
639.540704
641.240291
642.659813
643.359540
643.677340
645.111153
646.196100
646.606665
646.693605
647.927172
648.861614
649.167050
649.176244
650.327193
651.179374
651.408840
651.345596
652.399855
653.167269
653.325034
653.197173
654.180039
654.866928
640.359244
641.564265
642.770070
643.532344
644.099746
645.217037
646.158952
646.656357
647.001674
647.934367
648.737922
649.138804
649.412689
650.275188
651.007858
651.339204
651.541240
652.318163
652.969599
653.226839
653.357025
654.050690
654.581955
640.920555
641.879770
642.942770
643.707268
644.347179
645.311639
646.162214
646.688108
647.122289
647.917938
648.642994
649.082853
649.454973
650.192704
650.859992
651.240290
651.546678
652.207172
652.795192
653.097774
653.324796
653.890454
654.332777
640.675528
641.813227
642.931867
643.612111
644.103240
645.137985
646.008035
646.452402
646.754721
647.633021
648.389509
648.761146
649.015048
649.845706
650.556767
650.880990
651.078872
651.835879
652.466708
652.710207
652.827090
653.493998
654.005078
640.254747
641.803509
643.038818
643.575203
643.746275
645.011392
645.951651
646.261563
646.270667
647.393069
648.234872
648.489231
648.468304
649.550899
650.357054
650.574941
650.508095
651.516611
652.239372
652.372171
652.221574
653.142536
653.781809
641.874208
642.858563
643.806582
644.372655
644.778000
645.691824
646.463265
646.865039
647.141589
647.948912
648.648083
649.010621
649.266906
650.051300
650.726206
651.058047
651.269412
651.984596
652.574681
652.811887
652.920248
653.518751
653.967171
643.440392
644.004692
644.681743
645.242836
645.759914
646.450609
647.086944
647.559178
647.988250
648.605661
649.193242
649.640437
650.058261
650.664667
651.236229
651.656366
652.029851
652.569352
653.053935
653.369322
653.618506
654.004633
654.283852
644.283889
644.669537
645.210722
645.749637
646.288114
646.890898
647.466859
647.963455
648.440784
648.989578
649.530195
650.010099
650.481760
651.025331
651.553980
652.008701
652.436493
652.913716
653.353644
653.697380
653.988005
654.289934
654.491636
651.441110
651.879225
652.478039
653.065025
653.651774
654.331936
654.980123
655.529425
656.048336
656.656318
657.240510
657.736374
658.207804
658.766991
659.298313
659.734786
660.138147
660.618779
661.060372
661.392886
661.669690
661.985259
662.199573
650.214183
650.915080
651.687925
652.280394
652.800445
653.611307
654.338374
654.839178
655.262658
655.982461
656.634109
657.075837
657.449130
658.115122
658.710593
659.092171
659.398468
659.987359
660.497420
660.784414
660.980166
661.426638
661.748528
647.655738
649.124784
650.292440
650.820840
651.011174
652.258180
653.194360
653.540100
653.590525
654.712519
655.553417
655.832158
655.831748
656.887467
657.664790
657.882130
657.817686
658.797159
659.495625
659.635020
659.490347
660.362991
660.956005
644.085963
647.131736
648.823823
649.155646
648.361211
650.700534
651.974444
652.046097
651.082767
653.253616
654.409633
654.407634
653.403723
655.483448
656.565403
656.500952
655.439764
657.439573
658.447619
658.322427
657.220335
659.128778
660.117922
645.192084
646.833234
648.175985
648.803047
649.055430
650.419499
651.445151
651.811379
651.861907
653.053353
653.949483
654.225486
654.209445
655.322372
656.146835
656.358099
656.278621
657.318755
658.071630
658.217498
658.076331
659.032423
659.699756
645.113910
646.310302
647.504580
648.256495
648.817041
649.932826
650.874882
651.372138
651.716564
652.648804
653.449435
653.844221
654.109938
654.963037
655.690842
656.019006
656.219058
657.000630
657.656227
657.914542
658.043206
658.735332
659.265281
643.352490
645.048025
646.458692
647.145566
647.450169
648.887436
649.973522
650.379189
650.457389
651.690570
652.620940
652.917715
652.917033
654.058850
654.909236
655.137285
655.071583
656.138895
656.915182
657.073700
656.941586
657.931389
658.622615
640.343768
643.525364
645.369908
645.821793
645.115927
647.618510
649.017266
649.160487
648.237015
650.502895
651.730793
651.763908
650.778643
652.925054
654.062072
654.025112
652.980113
655.043789
656.103432
655.998943
654.900220
656.896027
657.943343
641.933655
643.645702
645.083951
645.803911
646.144249
647.618936
648.740736
649.178126
649.284250
650.542637
651.494484
651.809248
651.825116
652.984476
653.851981
654.095612
654.044424
655.126097
655.915241
656.084502
655.961994
656.961268
657.658590
642.244956
643.479082
644.733214
645.553490
646.185924
647.378654
648.392671
648.951591
649.349416
650.332164
651.175330
651.603998
651.900278
652.789231
653.551562
653.909507
654.136840
654.947896
655.629819
655.908987
656.056275
656.770478
657.315221
640.806868
642.520115
643.966364
644.700641
645.058929
646.545878
647.681633
648.134786
648.256932
649.526707
650.486839
650.807725
650.828582
651.999999
652.877823
653.129140
653.083931
654.172081
654.966839
655.141385
655.023950
656.024087
656.721801
638.079422
641.261873
643.123794
643.606266
642.941123
645.464654
646.890468
647.064362
646.172830
648.459746
649.704973
649.750609
648.771622
650.946067
652.103533
652.080825
651.046109
653.123122
654.194051
654.100627
653.014629
655.010718
656.059040
639.904565
641.616242
643.060478
643.792718
644.148218
645.630395
646.761212
647.210386
647.329563
648.597754
649.558138
649.880096
649.901920
651.072836
651.947615
652.194924
652.145527
653.229081
654.020250
654.192637
654.073846
655.072494
655.769219
640.448265
641.678127
642.927765
643.744626
644.372586
645.554020
646.556992
647.108015
647.500627
648.479080
649.320563
649.749588
650.046739
650.936083
651.693707
652.045504
652.266479
653.067745
653.741909
654.016936
654.162027
654.872520
655.414725
639.259499
640.961106
642.391073
643.107937
643.446531
644.897447
645.998827
646.423740
646.522792
647.771255
648.716572
649.027439
649.039719
650.204948
651.069698
651.309412
651.255490
652.319370
653.095394
653.259455
653.136196
654.127335
654.819382
636.817572
639.975861
641.806056
642.256089
641.561993
644.015499
645.381410
645.507320
644.577071
646.822544
648.035954
648.055996
647.050054
649.217513
650.358740
650.325428
649.293223
651.323870
652.364550
652.255565
651.163114
653.141786
654.180260
638.973616
640.650964
642.042059
642.713475
643.003593
644.404269
645.458225
645.841345
645.902998
647.114974
648.027814
648.312289
648.302427
649.447794
650.297400
650.525595
650.460745
651.510705
652.273067
652.425768
652.292378
653.272745
653.957676
639.941342
641.113915
642.278592
643.001827
643.532792
644.611551
645.519528
645.990470
646.313320
647.217952
647.994937
648.375941
648.635194
649.482941
650.207083
650.536192
650.737509
651.507658
652.152324
652.405367
652.531634
653.216533
653.741187
639.312324
640.908946
642.205726
642.792069
643.005455
644.325394
645.312248
645.651217
645.682553
646.832382
647.694179
647.954418
647.936069
649.034934
649.854247
650.073382
650.006842
651.031620
651.772125
651.915031
651.775924
652.721714
653.381947
637.606339
640.566481
642.193978
642.475699
641.637316
643.921768
645.150179
645.194863
644.226612
646.328678
647.439018
647.422508
646.431853
648.479917
649.554315
649.508374
648.487542
650.452486
651.443660
651.319935
650.232882
652.120474
653.098989
640.570957
641.991594
643.105039
643.580689
643.717915
644.906778
645.789312
646.091987
646.107822
647.177025
647.976912
648.235317
648.230093
649.271862
650.047710
650.278839
650.234461
651.206690
651.900027
652.041926
651.903311
652.768901
653.356669
642.697409
643.367816
644.095205
644.634806
645.096955
645.846087
646.512999
646.959478
647.334367
648.005980
648.619370
649.037374
649.398928
650.057750
650.655174
651.047578
651.367260
651.961037
652.474396
652.766023
652.966124
653.412042
653.732589
643.701016
644.114538
644.671554
645.205766
645.732565
646.348792
646.933454
647.423451
647.888761
648.449057
648.995690
649.466530
649.924282
650.478139
651.012622
651.459024
651.874492
652.364125
652.812764
653.151496
653.433062
653.750484
653.965142
650.829109
651.315334
651.938384
652.516437
653.079951
653.784095
654.445537
654.983541
655.480145
656.112571
656.709738
657.193420
657.641312
658.222924
658.765726
659.189312
659.569062
660.072255
660.526062
660.847230
661.102848
661.444056
661.677405
649.271546
650.210407
651.076962
651.623516
652.004250
652.957678
653.742737
654.189067
654.474152
655.334760
656.043300
656.430324
656.665965
657.468626
658.118584
658.444922
658.614307
659.339457
659.904930
660.139798
660.204746
660.792393
661.190145
645.034548
647.919988
649.478336
649.764162
648.963675
651.210062
652.420820
652.501229
651.570769
653.676743
654.787716
654.804581
653.839019
655.859300
656.899895
656.855599
655.832132
657.770851
658.733462
658.620456
657.543287
659.373605
660.295921
632.802274
644.685121
647.674746
647.045111
638.967502
648.604008
650.898848
649.974284
641.828169
651.185856
653.347189
652.365692
644.306475
653.441498
655.507442
654.467085
646.395897
655.407063
657.397532
656.323550
648.370889
657.174453
659.294111
642.476652
645.574246
647.327473
647.704814
646.946845
649.331442
650.642808
650.734027
649.783932
651.979819
653.156589
653.160888
652.160127
654.257494
655.355552
655.295557
654.237973
656.257626
657.285577
657.170278
656.078710
658.014563
659.026787
643.724799
645.397016
646.778029
647.437634
647.718009
649.121513
650.180464
650.568617
650.634779
651.849276
652.763849
653.049945
653.040891
654.168624
655.006423
655.225725
655.153249
656.209081
656.976507
657.131142
656.997210
657.974048
658.656315
640.609069
643.777217
645.601591
646.031506
645.303539
647.782942
649.161583
649.289009
648.352488
650.605121
651.821193
651.844568
650.850419
652.986466
654.113603
654.068350
653.016184
655.072518
656.126293
656.017883
654.915825
656.906640
657.950416
628.913236
641.040078
644.197763
643.662487
635.512327
645.472496
647.917719
647.049889
638.836637
648.397578
650.649372
649.694147
641.585298
650.857500
652.990620
651.968227
643.847834
652.990583
655.042510
653.966143
645.868108
654.911525
657.117288
639.188938
642.373865
644.225898
644.688662
643.995912
646.512458
647.925917
648.083607
647.173615
649.451424
650.689720
650.731879
649.754943
651.909777
653.055076
653.026173
651.989195
654.060948
655.128441
655.031303
653.939103
655.940076
656.990305
640.850743
642.562423
644.003732
644.730498
645.080106
646.561595
647.691523
648.138203
648.253837
649.520023
650.478983
650.799743
650.820731
651.988389
652.863413
653.113671
653.068755
654.157248
654.953055
655.128941
655.012486
656.014547
656.713173
638.069887
641.250747
643.110108
643.589678
642.921798
645.442881
646.866366
647.037837
646.143939
648.429476
649.675088
649.721511
648.743266
650.918136
652.077031
652.056925
651.025698
653.106408
654.181131
654.091534
653.008809
655.006861
656.056008
626.693154
638.784437
641.955704
641.459330
633.400817
643.329591
645.790921
644.951587
636.784484
646.346018
648.610743
647.659514
639.505445
648.859594
651.023437
650.016984
641.898499
651.067175
653.134468
652.075566
644.019043
653.035115
655.237064
637.169244
640.348397
642.205928
642.683964
642.013755
644.529375
645.947035
646.113752
645.216204
647.498715
648.742458
648.787869
647.809043
649.983585
651.140397
651.117472
650.083114
652.159517
653.230856
653.139258
652.055305
654.051708
655.099781
639.059324
640.765367
642.202333
642.927525
643.275478
644.742233
645.858125
646.294753
646.403493
647.661989
648.615344
648.931978
648.949459
650.119793
650.993208
651.240766
651.193251
652.271101
653.058822
653.230989
653.113323
654.110596
654.806166
636.533187
639.698135
641.540893
642.007349
641.331782
643.804587
645.188630
645.330323
644.413941
646.673002
647.897653
647.925804
646.926740
649.103697
650.255522
650.232049
649.209245
651.250755
652.301558
652.200883
651.115288
653.100577
654.143053
625.467811
637.509458
640.646821
640.131675
632.129029
641.903071
644.290229
643.402407
635.212105
644.712427
646.936162
645.943317
637.697586
647.104866
649.267084
648.272220
640.270949
649.279804
651.298051
650.223749
642.186936
651.158010
653.346096
636.251802
639.391098
641.194213
641.615278
640.891792
643.314463
644.651493
644.752187
643.799139
646.020644
647.211653
647.212760
646.191203
648.346585
649.481868
649.446209
648.412263
650.438482
651.474723
651.362544
650.267108
652.240927
653.275862
638.570455
640.211018
641.559301
642.191118
642.444843
643.807416
644.828807
645.188453
645.232312
646.411598
647.296813
647.565172
647.547307
648.669293
649.505361
649.730248
649.666082
650.706780
651.461959
651.612764
651.479586
652.446949
653.122761
636.655248
639.670962
641.365650
641.700131
640.905752
643.242822
644.514616
644.582908
643.630610
645.761298
646.894645
646.884243
645.895258
647.961536
649.050941
649.006469
647.985689
649.968292
650.977849
650.862789
649.785300
651.700020
652.701544
626.600787
638.170904
641.057204
640.373645
632.273599
641.833158
644.082627
643.153290
635.146919
644.286026
646.377808
645.395427
637.468920
646.449810
648.492154
647.494471
639.628755
648.441226
650.390868
649.328653
641.473511
650.174940
652.271043
638.005982
640.806059
642.297895
642.528820
641.677787
643.863688
645.021253
645.064030
644.116891
646.147418
647.209172
647.207685
646.252020
648.240560
649.274893
649.250663
648.269995
650.179662
651.131326
651.024287
649.965424
651.778290
652.692007
641.767339
642.669660
643.488204
643.981744
644.305368
645.197118
645.921866
646.313919
646.551077
647.358211
648.024973
648.387074
648.611584
649.403410
650.053582
650.391657
650.577704
651.305231
651.873681
652.114962
652.187111
652.773557
653.169626
643.092841
643.553646
644.134939
644.660952
645.165344
645.805856
646.403313
646.880839
647.322138
647.904035
648.461144
648.918014
649.350942
649.925496
650.470307
650.903598
651.296025
651.808349
652.270032
652.598884
652.860836
653.204613
653.438629
650.471170
650.906953
651.501978
652.085010
652.668656
653.347150
653.995297
654.545750
655.066081
655.674923
656.259132
656.754177
657.224235
657.781874
658.311771
658.747095
659.149576
659.629561
660.070886
660.403565
660.680848
660.996970
661.211644
649.245484
649.943836
650.712672
651.301095
651.818039
652.627178
653.354225
653.856294
654.281257
655.001788
655.653323
656.094150
656.466045
657.130530
657.724718
658.105386
658.411040
658.999372
659.509233
659.796506
659.992881
660.440058
660.762402
646.688427
648.154593
649.317967
649.842306
650.029672
651.274889
652.211144
652.558471
652.610648
653.733124
654.573635
654.851315
654.849474
655.903762
656.680057
656.896936
656.832339
657.811422
658.509868
658.649824
658.506101
659.379774
659.973429
643.118708
646.161315
647.848973
648.176851
647.379739
649.717307
650.991582
651.065416
650.104448
652.275617
653.430920
653.427649
652.422266
654.500653
655.581859
655.517451
654.456756
656.456526
657.465034
657.341015
656.240456
658.150420
659.140458
644.222924
645.860959
647.199240
647.822213
648.071805
649.434571
650.461180
650.830105
650.883385
652.075691
652.971221
653.245886
653.228366
654.340111
655.164045
655.375597
655.296984
656.338025
657.092484
657.240653
657.101969
658.060110
658.728560
644.143299
645.336296
646.525732
647.273168
647.830657
648.945393
649.888890
650.389322
650.736949
651.670584
652.470813
652.864312
653.128666
653.980877
654.708509
655.037348
655.238813
656.022278
656.680683
656.942567
657.074756
657.769447
658.300694
642.382117
644.073449
645.478506
646.160372
646.461586
647.897656
648.985226
649.394207
649.475843
650.710680
651.640850
651.936567
651.934857
653.076333
653.927163
654.156587
654.093111
655.163122
655.943213
656.106430
655.978799
656.971544
657.664153
639.373967
642.550573
644.388941
644.835529
644.126057
646.626941
648.026510
648.172337
647.251825
649.519322
650.747525
650.780324
649.794785
651.941662
653.079877
653.045110
652.003266
654.070299
655.134515
655.035643
653.942215
655.941191
656.989894
640.961227
642.669146
644.101853
644.816725
645.153258
646.625708
647.747121
648.185481
648.293155
649.553059
650.506289
650.822200
650.839118
651.999725
652.868937
653.115233
653.067783
654.153752
654.948286
655.123856
655.007128
656.009948
656.708761
641.269978
642.500846
643.750206
644.565702
645.194136
646.383941
647.396082
647.953893
648.351399
649.335391
650.181177
650.612661
650.911425
651.802355
652.566782
652.927858
653.159660
653.975892
654.663873
654.949994
655.103556
655.821511
656.367719
639.831048
641.541393
642.983245
643.712871
644.066909
645.550225
646.682670
647.132667
647.252428
648.522941
649.486638
649.811529
649.835899
651.009735
651.889987
652.145074
652.105365
653.199456
654.000637
654.182705
654.072057
655.075848
655.774799
637.104245
640.283822
642.141470
642.619346
641.949777
644.469202
645.890786
646.060251
645.165003
647.451789
648.699940
648.749093
647.773335
649.950069
651.110342
651.092067
650.063567
652.147135
653.225001
653.139569
652.060739
654.060209
655.109545
638.930648
640.639632
642.079818
642.807681
643.158834
644.636639
645.762821
646.207193
646.322258
647.588782
648.549545
648.872445
648.895428
650.068217
650.946569
651.199133
651.156321
652.246900
653.045481
653.225700
653.113638
654.115881
654.813872
639.477182
640.704194
641.949764
642.762447
643.386234
644.563088
645.561085
646.106969
646.494868
647.469930
648.308904
648.735556
649.031023
649.921523
650.683766
651.041974
651.270157
652.078775
652.760400
653.042790
653.194040
653.908207
654.451924
638.292830
639.990900
641.416421
642.129238
642.463927
643.910005
645.005974
645.425231
645.518773
646.762384
647.702761
648.008200
648.015918
649.181424
650.051786
650.298977
650.252803
651.324112
652.107398
652.278371
652.160846
653.155542
653.849173
635.854873
639.008899
640.834344
641.280556
640.582985
643.031549
644.391827
644.511728
643.575346
645.815171
647.022416
647.035524
646.023565
648.190380
649.336804
649.310653
648.285825
650.323410
651.370866
651.268345
650.181322
652.163356
653.203393
638.010628
639.684608
641.071652
641.739615
642.026507
643.422964
644.471897
644.849335
644.904863
646.110892
647.017494
647.295237
647.279594
648.423393
649.276077
649.509376
649.450294
650.506132
651.274506
651.433053
651.304657
652.288353
652.974916
638.977453
640.147459
641.308819
642.029033
642.557167
643.632601
644.536407
645.002144
645.318899
646.217730
646.989269
647.364478
647.618588
648.463900
649.188768
649.520484
649.725520
650.500149
651.149878
651.408084
651.538915
652.227086
652.753427
638.348656
639.942898
641.236683
641.820325
642.031299
643.348725
644.332148
644.666185
644.691107
645.835463
646.693242
646.948889
646.925997
648.021709
648.839811
649.059337
648.994567
650.022394
650.766965
650.914337
650.779357
651.728288
652.390203
636.643137
639.600851
641.225569
641.504931
640.664563
642.947220
644.172920
644.213272
643.239021
645.336034
646.443048
646.422547
645.427589
647.471943
648.543788
648.496615
647.476020
649.442778
650.437079
650.317121
649.233715
651.124228
652.104346
639.606120
641.025124
642.136635
642.610656
642.746532
643.934050
644.814452
645.113727
645.124905
646.189670
646.985845
647.240108
647.230509
648.268194
649.040708
649.269608
649.224449
650.197553
650.893211
651.038235
650.902799
651.770974
652.360180
641.730600
642.400110
643.126385
643.665026
644.126321
644.874392
645.539532
645.983259
646.354458
647.022132
647.631619
648.045398
648.402558
649.057149
649.650885
650.040565
650.358894
650.952934
651.468008
651.762228
651.965087
652.413270
652.735085
642.733030
643.146024
643.702361
644.235967
644.762158
645.377466
645.960537
646.448100
646.910189
647.466820
648.009535
648.476163
648.929546
649.479147
650.009832
650.453327
650.867198
651.356794
651.806817
652.147829
652.431894
652.751386
652.967207
650.082185
650.486708
651.061433
651.645152
652.237780
652.901833
653.541534
654.099341
654.631957
655.227790
655.803449
656.304723
656.785896
657.330525
657.852676
658.295546
658.710523
659.178483
659.612388
659.952214
660.240948
660.543370
660.746075
649.023994
649.609531
650.321064
650.925565
651.494150
652.244081
652.941590
653.471473
653.952359
654.616007
655.238069
655.705000
656.130775
656.739471
657.305878
657.714420
658.075405
658.608829
659.090581
659.403867
659.652237
660.041104
660.322924
647.047893
648.059529
649.044251
649.650855
650.102126
651.071970
651.899895
652.352003
652.672472
653.525317
654.258215
654.636909
654.897035
655.687323
656.360308
656.680872
656.879312
657.595679
658.189279
658.427252
658.535732
659.141794
659.596055
644.864585
646.448322
647.721306
648.293193
648.501624
649.819021
650.809673
651.160389
651.201587
652.369161
653.243220
653.508793
653.484908
654.579511
655.388474
655.596337
655.515234
656.535830
657.269869
657.406592
657.255869
658.191005
658.839745
644.643970
645.804149
646.950661
647.659536
648.182997
649.260035
650.172583
650.653076
650.985675
651.898163
652.679437
653.060385
653.314580
654.152411
654.867492
655.189136
655.384140
656.153018
656.797371
657.050046
657.173626
657.852904
658.372360
644.164621
645.134968
646.214257
646.998024
647.662479
648.660507
649.546374
650.103615
650.564526
651.385171
652.126596
652.571950
652.944279
653.686323
654.359780
654.744803
655.057371
655.732370
656.336573
656.652508
656.890564
657.468175
657.918072
642.813301
644.021126
645.232749
646.003560
646.585158
647.729699
648.700768
649.223113
649.588562
650.539958
651.353518
651.755376
652.027096
652.892918
653.634708
653.975931
654.189302
654.986054
655.657470
655.930622
656.073308
656.780441
657.319856
641.157422
642.853782
644.271189
644.969845
645.290514
646.747485
647.855679
648.283404
648.381740
649.630282
650.571131
650.874581
650.879748
652.034062
652.898047
653.140270
653.089737
654.169644
654.960299
655.134948
655.018723
656.017420
656.713404
641.390086
642.614670
643.854170
644.658119
645.274982
646.455439
647.459612
648.010467
648.401429
649.378318
650.216309
650.640076
650.931841
651.817134
652.577233
652.935452
653.165371
653.978593
654.665068
654.951554
655.106033
655.823218
656.368578
641.287177
642.295529
643.435179
644.287504
645.023248
646.095134
647.048140
647.661303
648.171514
649.043342
649.832981
650.320012
650.730173
651.510708
652.220183
652.637687
652.982120
653.690774
654.325734
654.668446
654.930537
655.530527
655.994270
640.250152
641.481064
642.731269
643.548466
644.179360
645.372888
646.388278
646.948250
647.348131
648.338791
649.191860
649.629949
649.934536
650.830127
651.598434
651.964353
652.202734
653.024514
653.716767
654.008947
654.168464
654.887958
655.434096
638.866345
640.576318
642.016418
642.742801
643.092636
644.576675
645.708151
646.154551
646.269946
647.545531
648.514700
648.844517
648.873288
650.047253
650.927414
651.184035
651.147817
652.244845
653.048534
653.235242
653.129711
654.133477
654.831677
639.350117
640.579921
641.828572
642.643766
643.271274
644.458981
645.467533
646.020990
646.415209
647.401156
648.250788
648.686484
648.989122
649.882844
650.649002
651.012084
651.246620
652.065404
652.756324
653.047103
653.205161
653.923093
654.468307
639.494071
640.499602
641.635831
642.484510
643.213934
644.272975
645.211103
645.810574
646.309110
647.170984
647.953612
648.436309
648.843484
649.620890
650.326674
650.740370
651.080263
651.782898
652.413062
652.752379
653.011742
653.608125
654.069543
638.717190
639.935822
641.169327
641.968662
642.577707
643.735649
644.714898
645.244061
645.617071
646.577526
647.404175
647.821481
648.109452
648.990901
649.746792
650.102180
650.329071
651.132859
651.811242
652.093352
652.245273
652.955924
653.496852
637.623299
639.308879
640.716284
641.408558
641.721181
643.143445
644.216202
644.614399
644.688895
645.913238
646.837458
647.131453
647.131237
648.280981
649.141140
649.382995
649.333460
650.400307
651.180525
651.351091
651.234398
652.223021
652.912475
638.436550
639.632082
640.828129
641.583383
642.145030
643.253396
644.185171
644.671648
645.005522
645.927767
646.720080
647.108980
647.372936
648.232361
648.969651
649.309850
649.522496
650.310261
650.973105
651.241770
651.381872
652.081660
652.615844
638.993158
639.945779
641.001007
641.759050
642.393383
643.351421
644.194406
644.711328
645.135286
645.920392
646.634534
647.063142
647.425638
648.158511
648.826473
649.211179
649.524320
650.193144
650.790792
651.103343
651.339227
651.911128
652.356640
638.748763
639.879829
640.990981
641.664946
642.150868
643.181275
644.045981
644.483133
644.776302
645.644449
646.391099
646.752642
646.997362
647.821654
648.529950
648.854522
649.055480
649.818145
650.456699
650.708738
650.833516
651.506540
652.020897
638.330830
639.871402
641.098943
641.629252
641.795425
643.058056
643.994771
644.299120
644.300625
645.413285
646.245987
646.491070
646.461232
647.536367
648.337312
648.552522
648.485842
649.497686
650.226364
650.366280
650.222516
651.149293
651.791763
639.944126
640.923529
641.866272
642.428131
642.830248
643.741956
644.510384
644.907384
645.177258
645.976297
646.667034
647.020794
647.268327
648.044692
648.713000
649.040336
649.249974
649.966692
650.561146
650.804266
650.918649
651.522201
651.973444
641.504359
642.066173
642.740265
643.298876
643.813964
644.502798
645.136328
645.604241
646.027390
646.637607
647.217375
647.656245
648.065545
648.663765
649.228135
649.642881
650.013588
650.553456
651.041242
651.361538
651.615968
652.006456
652.288126
642.344720
642.728971
643.268357
643.805679
644.342747
644.943840
645.517120
646.009654
646.481506
647.023665
647.556851
648.028723
648.492043
649.027445
649.548735
649.997748
650.422320
650.899338
651.341828
651.689875
651.985250
652.291137
652.495069
649.521357
649.953730
650.543844
651.122210
651.702390
652.378900
653.026375
653.576866
654.097053
654.704788
655.287218
655.780128
656.248207
656.804633
657.334432
657.770702
658.174513
658.655246
659.097321
659.431055
659.709681
660.027343
660.243010
648.300934
648.993982
649.756364
650.339318
650.852524
651.659645
652.386262
652.888897
653.314245
654.033131
654.682444
655.120944
655.490865
656.154396
656.749093
657.131766
657.439821
658.028027
658.537666
658.825253
659.022472
659.471633
659.795328
645.755481
647.210731
648.364307
648.881889
649.065322
650.308531
651.244993
651.594436
651.649189
652.768016
653.604976
653.879780
653.875870
654.929689
655.707737
655.929261
655.870786
656.846423
657.542167
657.680699
657.536134
658.413485
659.009491
642.203203
645.222924
646.896649
647.216937
646.416424
648.751987
650.027417
650.106056
649.153807
651.315917
652.465380
652.458324
651.450517
653.528967
654.613308
654.557449
653.512558
655.499956
656.502372
656.374931
655.269403
657.187655
658.181629
643.288812
644.915511
646.243961
646.860684
647.107211
648.469016
649.497231
649.870029
649.927494
651.116545
652.007729
652.278464
652.258292
653.370039
654.196686
654.414043
654.342752
655.381321
656.134383
656.282835
656.144844
657.107144
657.777942
643.200220
644.385715
645.567539
646.309909
646.865062
647.979376
648.924833
649.429058
649.780105
650.712547
651.508746
651.897414
652.158123
653.011065
653.741842
654.075643
654.282473
655.067263
655.727757
655.993604
656.130183
656.827042
657.359093
641.442754
643.123084
644.519230
645.196243
645.495988
646.931253
648.020797
648.434146
648.520219
649.753640
650.678768
650.967438
650.958969
652.104583
652.961120
653.197511
653.141943
654.212694
654.996045
655.166672
655.048079
656.039591
656.730753
638.448869
641.602977
643.429026
643.870644
643.161477
645.659489
647.060261
647.210706
646.296767
648.560718
649.783069
649.806389
648.806229
650.966380
652.114226
652.089888
651.063564
653.125184
654.191840
654.104027
653.029435
655.018111
656.062077
640.014923
641.712873
643.137518
643.847632
644.182249
645.653549
646.775896
647.216792
647.327540
648.587477
649.538785
649.850911
649.863525
651.029068
651.903786
652.156898
652.117976
653.205719
654.004428
654.188825
654.082391
655.084082
655.781159
640.310152
641.536924
642.780995
643.591329
644.215873
645.405486
646.418097
646.975749
647.373201
648.360586
649.209391
649.642857
649.943168
650.835667
651.602054
651.967345
652.205865
653.026385
653.718536
654.012194
654.173598
654.893205
655.439063
638.863538
640.572630
642.010010
642.732146
643.077626
644.563893
645.697040
646.142750
646.255892
647.536517
648.509571
648.842112
648.873248
650.045875
650.925278
651.183790
651.152581
652.251813
653.055270
653.244823
653.143422
654.147256
654.845050
636.131454
639.312965
641.166327
641.632783
640.943123
643.475654
644.899597
645.059017
644.140668
646.453412
647.717723
647.779000
646.817028
648.985893
650.142562
650.126783
649.106471
651.195796
652.276886
652.201405
651.138438
653.131303
654.177251
637.964781
639.672797
641.108700
641.828874
642.170828
643.650571
644.776017
645.214367
645.321101
646.596388
647.565690
647.895701
647.924531
649.094494
649.971304
650.226219
650.189359
651.285736
652.090019
652.279162
652.176607
653.178683
653.875402
638.519920
639.743831
640.984703
641.791862
642.410440
643.585226
644.580892
645.123159
645.507662
646.483849
647.325554
647.755718
648.053954
648.940788
649.701784
650.062552
650.296048
651.110543
651.799031
652.090213
652.249529
652.964569
653.507459
637.347382
639.038678
640.457892
641.165615
641.496222
642.938986
644.032045
644.448844
644.540850
645.781770
646.722394
647.032601
647.047752
648.201165
649.066509
649.315562
649.274817
650.351682
651.142674
651.324563
651.218652
652.210079
652.900689
634.925251
638.064989
639.881845
640.323000
639.622082
642.066598
643.423623
643.541941
642.607020
644.839865
646.046715
646.070836
645.086953
647.218992
648.352229
648.326044
647.307257
649.348561
650.403888
650.316028
649.252445
651.218638
652.251424
637.073947
638.741298
640.122839
640.787121
641.071050
642.463542
643.508382
643.882303
643.935054
645.136283
646.041302
646.322539
646.313486
647.444009
648.289869
648.523245
648.467846
649.527522
650.301954
650.469667
650.351478
651.331562
652.015205
638.038704
639.205393
640.363796
641.082410
641.609069
642.679754
643.578000
644.038309
644.349937
645.244160
646.013421
646.388229
646.641999
647.481502
648.202917
648.534690
648.741953
649.518948
650.172254
650.435306
650.570737
651.259678
651.785851
637.413366
639.004167
640.296347
640.881412
641.094967
642.404327
643.379556
643.706422
643.724876
644.864043
645.719846
645.974845
645.951342
647.041949
647.856767
648.075998
648.013011
649.040552
649.786019
649.935251
649.802073
650.753262
651.416284
635.714895
638.665777
640.289224
640.573888
639.746079
642.011536
643.225738
643.258268
642.278312
644.368933
645.473873
645.453569
644.461156
646.497062
647.564298
647.516685
646.499634
648.461727
649.454306
649.333921
648.249467
650.143907
651.125908
638.671668
640.088197
641.199380
641.676035
641.815514
642.995810
643.868755
644.161637
644.167213
645.227014
646.020420
646.272958
646.261839
647.294319
648.062740
648.289681
648.244211
649.214905
649.909300
650.054063
649.918810
650.788925
651.379347
640.792056
641.460878
642.187165
642.726719
643.188482
643.933282
644.593863
645.032777
645.399238
646.062669
646.668822
647.079595
647.433553
648.083899
648.673751
649.060589
649.377051
649.969360
650.483576
650.777788
650.981199
651.430479
651.753038
641.792684
642.205489
642.761901
643.295804
643.821705
644.434921
645.014666
645.498287
645.956241
646.508940
647.048080
647.511192
647.960848
648.506362
649.033174
649.473483
649.884999
650.372955
650.822234
651.163306
651.447956
651.768265
651.984637
648.919222
649.399636
650.014439
650.584685
651.142435
651.843370
652.503944
653.042412
653.539249
654.170175
654.764651
655.244897
655.689460
656.268938
656.811468
657.236631
657.618801
658.123476
658.578994
658.902490
659.160866
659.505075
659.740289
647.371472
648.300576
649.156123
649.693570
650.068160
651.018292
651.802893
652.250694
652.537281
653.395111
654.100123
654.483398
654.715725
655.516701
656.167442
656.497357
656.671618
657.396183
657.961565
658.197457
658.264074
658.855791
659.256110
643.162628
646.022079
647.562330
647.836790
647.030170
649.272958
650.484362
650.569690
649.647979
651.744274
652.848703
652.860807
651.891702
653.911227
654.954922
654.920056
653.913639
655.840352
656.797294
656.681630
655.600564
657.440650
658.367872
631.020602
642.803703
645.762108
645.119275
637.039087
646.669204
648.966353
648.054786
639.958896
649.266770
651.414234
650.426060
642.361911
651.497940
653.570018
652.551539
644.565145
653.497871
655.470878
654.387545
646.399421
655.245232
657.375268
640.604345
643.674931
645.409598
645.776047
645.013157
647.395795
648.710183
648.809346
647.870805
650.057834
651.226995
651.224999
650.219796
652.317271
653.420002
653.371348
652.332884
654.342198
655.366812
655.251948
654.159331
656.105847
657.123028
641.830939
643.488397
644.855525
645.506054
645.782330
647.184863
648.247325
648.642461
648.715458
649.928052
650.836597
651.115117
651.099626
652.229203
653.072339
653.300289
653.238213
654.295478
655.066818
655.229166
655.103929
656.084727
656.768558
638.729968
641.871111
643.677885
644.098955
643.369410
645.845855
647.227712
647.363206
646.436324
648.685506
649.893650
649.904669
648.893546
651.042696
652.180874
652.148663
651.115073
653.167908
654.226895
654.133335
653.053956
655.036903
656.077043
627.120509
639.145777
642.273990
641.730268
633.592659
643.535142
645.981122
645.123175
636.936955
646.476926
648.717246
647.739938
639.552824
648.901657
651.058435
650.060045
642.010928
651.099940
653.151789
652.101744
644.094171
653.063080
655.253898
637.297886
640.457717
642.293749
642.747932
642.052839
644.565893
645.980734
646.143272
645.240415
647.517196
648.752575
648.787615
647.797723
649.967031
651.123212
651.107079
650.089345
652.159351
653.233837
653.153939
652.086500
654.079684
655.125827
638.927735
640.631489
642.063146
642.780479
643.122475
644.604098
645.734938
646.181114
646.295758
647.569019
648.533954
648.858417
648.881865
650.052436
650.931032
651.188292
651.154329
652.249869
653.054278
653.244414
653.143214
654.147542
654.845661
636.130905
639.311182
641.162724
641.627422
640.936921
643.470522
644.896478
645.058050
644.141523
646.455425
647.719926
647.780609
646.817790
648.986274
650.143082
650.127944
649.108575
651.198409
652.280480
652.206543
651.145270
653.139228
654.185742
624.730288
636.840001
640.004593
639.479859
631.317336
641.337527
643.809952
642.941487
634.635103
644.340183
646.645435
645.720780
637.629177
646.930408
649.083676
648.080328
639.972376
649.152276
651.229095
650.194273
642.208098
651.171079
653.362395
635.234100
638.413162
640.263184
640.725994
640.032020
642.558328
643.975829
644.129474
643.206119
645.514176
646.774678
646.832902
645.867923
648.033168
649.187039
649.168346
648.143558
650.230467
651.313354
651.239119
650.176841
652.168706
653.213915
637.142321
638.842418
640.270808
640.985923
641.323829
642.787400
643.899066
644.328810
644.430272
645.690859
646.648270
646.970428
646.993741
648.155816
649.027489
649.280338
649.242536
650.331012
651.131438
651.319741
651.217839
652.215780
652.909938
634.642785
637.790975
639.621347
640.078499
639.395705
641.862134
643.240721
643.378209
642.460808
644.712105
645.935845
645.974149
645.001836
647.142630
648.283561
648.264413
647.252972
649.303749
650.368514
650.289202
649.232873
651.204387
652.240040
623.643340
635.621443
638.738619
638.214012
630.207648
639.971676
642.352712
641.464279
633.296956
642.763300
644.984187
644.025565
635.964157
645.173855
647.297453
646.303196
638.322808
647.329341
649.361652
648.322864
640.405009
649.271404
651.437674
634.377543
637.500207
639.292152
639.706190
638.977405
641.392439
642.722002
642.816735
641.860606
644.070603
645.257556
645.266647
644.270374
646.387276
647.507993
647.473162
646.447416
648.479841
649.527154
649.433386
648.364835
650.324361
651.352630
636.687856
638.321431
639.663725
640.292251
640.543559
641.896852
642.908186
643.258177
643.292842
644.463093
645.343484
645.610479
645.592710
646.702387
647.532156
647.757557
647.697998
648.742946
649.504813
649.664842
649.541017
650.509506
651.185139
634.781101
637.787668
639.478423
639.816019
639.032043
641.348311
642.604279
642.659805
641.696285
643.816541
644.946118
644.934417
643.946069
646.000301
647.083239
647.038610
646.023130
648.003416
649.014510
648.902977
647.828091
649.748357
650.752339
624.760477
636.296457
639.177844
638.509731
630.489789
639.960348
642.182580
641.239590
633.230100
642.350035
644.437618
643.457716
635.557200
644.500341
646.531644
645.534906
637.694228
646.479628
648.424160
647.360143
639.492796
648.212392
650.313341
636.133327
638.926013
640.416188
640.652367
639.813563
641.980239
643.123454
643.155145
642.198767
644.219540
645.276154
645.271579
644.314901
646.291143
647.317171
647.289373
646.309903
648.213225
649.162433
649.055040
647.995744
649.813534
650.729823
639.884593
640.785080
641.603012
642.097695
642.422341
643.307601
644.024340
644.408155
644.637084
645.436550
646.097147
646.453431
646.671802
647.455166
648.097730
648.430223
648.612747
649.336865
649.903875
650.145405
650.218743
650.807496
651.205043
641.206612
641.666774
642.247702
642.773712
643.277264
643.913948
644.505696
644.976507
645.410630
645.985508
646.536003
646.986119
647.411787
647.978366
648.515602
648.942611
649.330412
649.839603
650.300011
650.629182
650.892424
651.237866
651.472972
648.554313
648.986306
649.576057
650.154306
650.734652
651.411508
652.059382
652.610169
653.130420
653.737960
654.319988
654.812406
655.280159
655.836772
656.367511
656.805492
657.211580
657.694898
658.139818
658.476504
658.757823
659.077483
659.294196
647.335183
648.027526
648.789224
649.371885
649.885203
650.692682
651.419767
651.922801
652.348316
653.067080
653.716067
654.154148
654.523819
655.187651
655.783453
656.168048
656.478530
657.069257
657.581647
657.872161
658.072090
658.523227
658.847938
644.792451
646.246297
647.398520
647.915430
648.098856
649.342443
650.279524
650.629612
650.684780
651.803636
652.640406
652.914907
652.910858
653.965132
654.744525
654.968307
654.912531
655.890513
656.588822
656.730263
656.588474
657.467760
658.064721
641.243550
644.261085
645.932692
646.251839
645.451157
647.787134
649.063429
649.143094
648.191659
650.354047
651.503526
651.496315
650.488452
652.567432
653.653226
653.599831
652.557863
654.547374
655.552225
655.427776
654.325186
656.245359
657.240224
642.330779
643.955507
645.281669
645.896965
646.143170
647.505502
648.534879
648.909074
648.967704
650.157446
651.049025
651.319857
651.299719
652.411895
653.239754
653.459217
653.390500
654.431354
655.187119
655.338832
655.203985
656.168342
656.840036
642.243442
643.427240
644.606704
645.347475
645.902235
647.017172
647.964039
648.469976
648.822481
649.755953
650.552971
650.942070
651.202934
652.056150
652.787789
653.123241
653.332257
654.119361
654.782786
655.052194
655.192168
655.891177
656.424081
640.486756
642.165583
643.559311
644.234710
644.534141
645.970089
647.061217
647.476572
647.564397
648.798993
649.725224
650.014618
650.006436
651.152175
652.009277
652.246983
652.193291
653.266059
654.052248
654.226516
654.111439
655.105023
655.796921
637.491483
640.644487
642.468592
642.909007
642.199859
644.698663
646.101192
646.253975
645.342206
647.607365
648.830837
648.854943
647.855078
650.015180
651.163333
651.139985
650.115138
652.178175
653.247246
653.162753
652.091457
654.081963
655.126578
639.054829
640.752028
642.175401
642.884761
643.219601
644.691955
645.816199
646.259462
646.372439
647.633943
648.586483
648.899297
648.911994
650.077358
650.952131
651.205587
651.167109
652.255781
653.056620
653.243691
653.139876
654.143278
654.841133
639.347926
640.574190
641.817375
642.627133
643.251893
644.442644
645.457085
646.016859
646.416374
647.405587
648.255756
648.689791
648.989884
649.882074
650.648376
651.013289
651.250781
652.071621
652.766038
653.061830
653.225160
653.946395
654.493234
637.900506
639.609249
641.045855
641.767302
642.112749
643.600060
644.734793
645.182163
645.296969
646.579527
647.554038
647.887007
647.917566
649.089735
649.969016
650.226389
650.191988
651.290901
652.097826
652.289484
652.189560
653.195065
653.894065
635.169167
638.350417
640.202974
640.668497
639.978428
642.511813
643.937023
644.097594
643.180380
645.494991
646.760741
646.822410
645.859807
648.028101
649.184670
649.167942
648.144642
650.233258
651.317342
651.243459
650.181525
652.176123
653.223396
637.005320
638.712850
640.147735
640.866792
641.208141
642.688304
643.814642
644.253908
644.361566
645.638106
646.608354
646.938564
646.966790
648.136035
649.012612
649.267227
649.229356
650.325553
651.131303
651.321602
651.220125
652.223647
652.921434
637.564752
638.787846
640.027324
640.833045
641.450720
642.625529
643.621809
644.164888
644.550142
645.526872
646.368851
646.798878
647.096352
647.981995
648.742370
649.103070
649.336619
650.151602
650.841432
651.134155
651.294992
652.011254
652.554869
636.397175
638.087301
639.504667
640.210508
640.539802
641.982280
643.075780
643.493370
643.586021
644.826811
645.767118
646.076998
646.091301
647.242701
648.106811
648.355763
648.315596
649.393338
650.185912
650.369917
650.266030
651.258430
651.949400
633.979684
637.118019
638.932737
639.371693
638.669095
641.113032
642.470243
642.589212
641.654815
643.886947
645.093072
645.116859
644.132286
646.261445
647.392730
647.366155
646.347994
648.390124
649.447070
649.361603
648.300345
650.267195
651.300044
636.131900
637.797966
639.177512
639.839708
640.121895
641.513299
642.557643
642.931482
642.984080
644.184432
645.088506
645.368907
645.358567
646.486509
647.330413
647.563056
647.507823
648.568057
649.343763
649.513415
649.397094
650.377900
651.061686
637.099478
638.265110
639.421894
640.138827
640.663873
641.732912
642.629816
643.089171
643.399952
644.293136
645.061311
645.434854
645.686900
646.524146
647.243694
647.574376
647.781200
648.558162
649.212051
649.476252
649.612897
650.302498
650.828898
636.476564
638.066493
639.357470
639.941410
640.153676
641.460829
642.433911
642.759110
642.776205
643.914162
644.768809
645.022305
644.996844
646.085307
646.898202
647.115969
647.051937
648.078664
648.823854
648.973378
648.840748
649.792367
650.455591
634.779927
637.730036
639.352575
639.636576
638.807885
641.070739
642.282353
642.312923
641.331451
643.420771
644.524456
644.502461
643.507883
645.541572
646.606670
646.557181
645.538527
647.499034
648.490537
648.369698
647.285211
649.179790
650.161894
637.737451
639.153333
640.263657
640.739512
640.877910
642.056056
642.926836
643.218031
643.222275
644.280858
645.072925
645.323646
645.310215
646.340190
647.106055
647.330565
647.282864
648.251485
648.944309
649.088123
648.952424
649.822404
650.412804
639.857973
640.526216
641.251605
641.790150
642.250689
642.993831
643.652816
644.090455
644.455846
645.118176
645.722952
646.131822
646.483340
647.130908
647.717820
648.101762
648.415524
649.005441
649.517796
649.810765
650.013468
650.462417
650.784855
640.858550
641.270804
641.826294
642.359096
642.883748
643.495577
644.074061
644.556662
645.013709
645.565378
646.103124
646.564286
647.011424
647.554006
648.077665
648.514830
648.923407
649.408807
649.856083
650.195771
650.479585
650.799462
651.015660
648.148581
648.551844
649.125161
649.708061
650.300615
650.965147
651.605614
652.164129
652.697081
653.292770
653.867904
654.368461
654.849214
655.394424
655.918636
656.365096
656.784732
657.257798
657.697322
658.043035
658.337165
658.643551
658.848313
647.094077
647.677295
648.386439
648.989590
649.557922
650.308297
651.006678
651.537478
652.018915
652.682518
653.304178
653.770529
654.196043
654.805585
655.374474
655.787186
656.153290
656.691539
657.178577
657.497664
657.751477
658.144216
658.427994
645.125729
646.132542
647.112826
647.717058
648.167789
649.138014
649.967084
650.420660
650.742283
651.595247
652.327908
652.706202
652.966271
653.757794
654.433933
654.759754
654.964379
655.684695
656.282836
656.526499
656.640626
657.250329
657.706324
642.951826
644.527419
645.793695
646.362150
646.569841
647.887596
648.879901
649.233036
649.276508
650.444444
651.318461
651.583795
651.559947
652.656012
653.468537
653.682601
653.609149
654.632195
655.370005
655.512529
655.367975
656.306441
656.956646
642.730876
643.885215
645.025585
645.730796
646.253291
647.331152
648.246121
648.729903
649.065484
649.979392
650.761292
651.142378
651.396742
652.235707
652.953666
653.280284
653.481231
654.253856
654.902953
655.161997
655.291957
655.975059
656.496069
642.251429
643.217669
644.291392
645.071524
645.735082
646.734280
647.623268
648.184757
648.649564
649.472329
650.214938
650.660856
651.033492
651.776207
652.451658
652.840435
653.157764
653.836952
654.446614
654.769606
655.014537
655.596207
656.047572
640.900511
642.105215
643.311489
644.078939
644.660126
645.805889
646.780556
647.308226
647.678824
648.632261
649.447082
649.849847
650.122114
650.988150
651.731280
652.075712
652.293500
653.093634
653.770213
654.050690
654.200697
654.911543
655.452047
639.240660
640.935269
642.348712
643.045240
643.366712
644.824741
645.936778
646.370817
646.475934
647.725733
648.667560
648.972129
648.978169
650.132197
650.997018
651.242213
651.196223
652.277606
653.072169
653.253567
653.144650
654.146137
654.842828
639.467714
640.691040
641.928012
642.730622
643.348258
644.530707
645.538954
646.095501
646.492163
647.471928
648.311926
648.737116
649.029537
649.914638
650.675112
651.034931
651.267149
652.081643
652.771234
653.062789
653.222697
653.942933
654.489510
639.360585
640.368053
641.505879
642.356983
643.093143
644.167402
645.124272
645.742013
646.256773
647.132602
647.925357
648.414280
648.825057
649.605429
650.315035
650.733162
651.078162
651.787083
652.424038
652.769836
653.035427
653.638636
654.104254
638.321785
639.552278
640.800823
641.616277
642.246699
643.442683
644.461459
645.024598
645.427551
646.423036
647.280198
647.720677
648.025971
648.921290
649.689825
650.056334
650.294565
651.114812
651.807794
652.101117
652.262262
652.985439
653.534209
636.938705
638.648886
640.087383
640.811307
641.159363
642.646036
643.780403
644.228544
644.345059
645.626182
646.599941
646.932386
646.962052
648.135342
649.015857
649.274027
649.239251
650.332790
651.135524
651.321734
651.216053
652.224445
652.925914
637.428588
638.657734
639.904357
640.717044
641.342994
642.532010
643.542616
644.097715
644.493430
645.482743
646.335315
646.772643
647.075399
647.968030
648.734083
649.098315
649.334011
650.151597
650.842433
651.133835
651.293168
652.014404
652.561998
637.581485
638.585413
639.718825
640.564544
641.292120
642.351560
643.291266
643.892606
644.392845
645.256022
646.039674
646.522968
646.929550
647.704423
648.409011
648.823359
649.164629
649.867986
650.499806
650.841774
651.104095
651.702793
652.165517
636.814843
638.030908
639.260562
640.056019
640.662388
641.820303
642.801077
643.332620
643.707773
644.667571
645.493721
645.911579
646.199468
647.075429
647.828148
648.183687
648.412504
649.217758
649.898991
650.185649
650.342244
651.054043
651.595094
635.730572
637.412795
638.815626
639.503275
639.812256
641.234289
642.308390
642.709270
642.786706
644.008250
644.930921
645.226367
645.228554
646.368666
647.223079
647.464282
647.417009
648.484758
649.267996
649.444234
649.333888
650.321938
651.010401
636.550170
637.742923
638.934955
639.686162
640.244494
641.351206
642.282549
642.769602
643.103971
644.023958
644.814447
645.202832
645.465784
646.318520
647.051033
647.389869
647.603322
648.391929
649.057245
649.330248
649.474766
650.175178
650.709041
637.111986
638.062491
639.114755
639.870014
640.501748
641.456581
642.296882
642.811998
643.234366
644.017240
644.729383
645.155971
645.515542
646.243626
646.907755
647.290505
647.603067
648.271742
648.870501
649.185490
649.423984
649.996962
650.442717
636.872495
638.001807
639.111080
639.784034
640.268838
641.294105
642.153785
642.587196
642.877370
643.742941
644.487523
644.846331
645.087304
645.907557
646.612315
646.934382
647.133676
647.894542
648.532395
648.785009
648.910920
649.584792
650.099526
636.458580
637.997386
639.223792
639.754775
639.922117
641.177376
642.107411
642.407176
642.405349
643.515124
644.345490
644.587285
644.553015
645.624289
646.421501
646.633602
646.564490
647.572690
648.298928
648.437860
648.294015
649.221186
649.863922
638.072734
639.050885
639.992505
640.554078
640.955553
641.862250
642.625613
643.018852
643.285858
644.082361
644.770561
645.120795
645.363759
646.135465
646.799044
647.121947
647.327547
648.040020
648.631265
648.872523
648.986088
649.589481
650.040747
639.632773
640.193583
640.866341
641.423706
641.937130
642.622688
643.252896
643.718172
644.139136
644.747179
645.324326
645.759522
646.164066
646.756942
647.315670
647.724883
648.090435
648.625616
649.109777
649.427718
649.680865
650.070803
650.352295
640.472848
640.856170
641.394099
641.929771
642.464891
643.063478
643.634350
644.124910
644.595001
645.135184
645.665713
646.133823
646.592244
647.121947
647.637110
648.080027
648.498913
648.970977
649.409624
649.755076
650.048934
650.354075
650.557722
647.569065
648.002166
648.594126
649.175144
649.758171
650.437139
651.086499
651.638357
652.159739
652.769017
653.353182
653.847859
654.317878
654.876847
655.410166
655.851133
656.260758
656.748216
657.197817
657.539316
657.824730
658.146730
658.364411
646.351191
647.044170
647.807777
648.393129
648.909131
649.718565
650.446908
650.950698
651.377086
652.098057
652.749674
653.190329
653.562432
654.228725
654.827139
655.214705
655.528707
656.123567
656.640851
656.936753
657.141412
657.594183
657.919285
643.812736
645.265569
646.418709
646.937975
647.124097
648.369154
649.306979
649.657026
649.712010
650.834574
651.675133
651.952812
651.951416
653.008327
653.790325
654.016991
653.964670
654.946601
655.650152
655.798435
655.663744
656.542032
657.137794
640.272301
643.285126
644.955962
645.276861
644.479150
646.815569
648.092021
648.170550
647.215951
649.385709
650.540687
650.537387
649.532263
651.614061
652.702225
652.651383
651.612727
653.605427
654.615544
654.499950
653.410881
655.323021
656.314164
641.358880
642.982315
644.308135
644.924517
645.172574
646.535994
647.566256
647.940966
648.000161
649.194406
650.090943
650.366209
650.349443
651.463648
652.292869
652.513799
652.447065
653.490359
654.249895
654.407136
654.278375
655.241179
655.911348
641.270943
642.456452
643.636392
644.378095
644.934435
646.050637
646.999083
647.507067
647.862179
648.798946
649.600773
649.995388
650.260802
651.114460
651.845612
652.180981
652.390553
653.178769
653.844098
654.116087
654.258533
654.958502
655.491428
639.506935
641.194263
642.591125
643.268509
643.570491
645.007325
646.100521
646.519734
646.612842
647.848824
648.779610
649.076756
649.076867
650.218579
651.071821
651.307462
651.252871
652.325150
653.111230
653.285197
653.169332
654.165861
654.859123
636.488613
639.666105
641.499627
641.944985
641.241675
643.739796
645.144759
645.304013
644.403829
646.664779
647.891346
647.926061
646.944530
649.089357
650.229147
650.201977
649.175129
651.235920
652.302744
652.214445
651.136131
653.134141
654.181933
638.069857
639.777151
641.206737
641.920576
642.259780
643.734249
644.861882
645.310604
645.430083
646.692460
647.647889
647.966552
647.985927
649.146365
650.016664
650.267101
650.225901
651.311197
652.108566
652.291499
652.183761
653.189609
653.889369
638.373156
639.603378
640.850368
641.664246
642.293438
643.487037
644.505252
645.070342
645.475236
646.465833
647.317156
647.752842
648.054171
648.945549
649.710802
650.074441
650.309398
651.124755
651.813748
652.103443
652.261757
652.984562
653.533511
636.930502
638.641734
640.081554
640.808011
641.159945
642.648605
643.786754
644.240694
644.363162
645.643895
646.616239
646.947117
646.975170
648.149133
649.030521
649.289697
649.255527
650.343737
651.141565
651.322409
651.211463
652.222944
652.926846
634.200663
637.385132
639.241447
639.713981
639.036185
641.565440
642.992893
643.162473
642.260779
644.565062
645.824683
645.881153
644.911132
647.085801
648.247500
648.237374
647.225630
649.291548
650.360453
650.268852
649.180781
651.195540
652.252628
636.040350
637.749832
639.187534
639.911174
640.258689
641.740379
642.870461
643.316544
643.431900
644.706311
645.673805
646.001309
646.026732
647.197971
648.076875
648.333986
648.297676
649.382958
650.178097
650.356884
650.244201
651.253537
651.956086
636.602119
637.826967
639.068528
639.876813
640.497766
641.676245
642.677435
643.226662
643.617561
644.594948
645.436349
645.865691
646.162460
647.048226
647.808569
648.168962
648.400923
649.209650
649.892629
650.178581
650.334239
651.051564
651.596962
635.434434
637.127885
638.547374
639.254192
639.584458
641.032211
642.132073
642.557090
642.657089
643.897469
644.837073
645.146943
645.161323
646.312150
647.175158
647.423180
647.381830
648.453817
649.240717
649.419672
649.311917
650.305120
650.997195
633.013283
636.159433
637.977054
638.415422
637.709722
640.162214
641.527409
641.656081
640.734948
642.961000
644.164664
644.188276
643.204025
645.332258
646.462276
646.435594
645.419581
647.453232
648.504057
648.413481
647.346657
649.316622
650.351044
635.175333
636.844339
638.225255
638.887350
639.169302
640.564922
641.614710
641.995195
642.054701
643.254949
644.158739
644.439304
644.428964
645.556204
646.398809
646.630292
646.574035
647.629685
648.401320
648.567705
648.448809
649.430173
650.114494
636.148559
637.315265
638.472721
639.190073
639.715925
640.786633
641.686541
642.150064
642.465051
643.360140
644.129142
644.502660
644.754024
645.591188
646.309945
646.639188
646.844087
647.618066
648.269232
648.531405
648.666715
649.355783
649.881988
635.527524
637.118660
638.410620
638.995956
639.210395
640.516689
641.490620
641.818420
641.838631
642.978813
643.834219
644.086404
644.058079
645.148547
645.962085
646.178881
646.112976
647.137219
647.880263
648.028457
647.895222
648.845466
649.507917
633.830411
636.783202
638.407457
638.694308
637.871609
640.129056
641.339462
641.371700
640.392840
642.484322
643.588277
643.562835
642.559666
644.600895
645.668710
645.618835
644.598557
646.556524
647.546015
647.424328
646.340504
648.232186
649.212913
636.791640
638.208370
639.319278
639.796170
639.936318
641.112919
641.983816
642.276947
642.283850
643.344680
644.137534
644.386775
644.370202
645.401963
646.168301
646.391615
646.341798
647.307875
647.998490
648.140841
648.004329
648.872606
649.462016
638.914466
639.582660
640.307763
640.846148
641.306868
642.049955
642.710030
643.149952
643.518098
644.182781
644.788802
645.197456
645.547767
646.194868
646.780667
647.162617
647.473825
648.061024
648.570929
648.861975
649.063244
649.510892
649.832588
639.916061
640.327968
640.882825
641.415037
641.939485
642.551694
643.131646
643.616682
644.076512
644.630569
645.169742
645.631130
646.077525
646.618974
647.140868
647.575639
647.981428
648.463980
648.908666
649.246230
649.528408
649.847068
650.062609
646.951738
647.433943
648.052450
648.627451
649.189931
649.894720
650.558148
651.098781
651.597877
652.232161
652.830658
653.315123
653.763968
654.348007
654.895633
655.326738
655.715954
656.228852
656.693622
657.026624
657.293172
657.642138
657.879385
645.406569
646.336386
647.195014
647.737060
648.116423
649.070091
649.857130
650.306484
650.594679
651.456923
652.166914
652.554988
652.791889
653.597665
654.253589
654.589433
654.770712
655.503427
656.078396
656.324877
656.401186
656.995993
657.397206
641.207615
644.062930
645.604110
645.882630
645.081278
647.326312
648.539115
648.624149
647.700213
649.805614
650.917566
650.935602
649.971345
651.996213
653.045165
653.016120
652.016778
653.951013
654.918107
654.816373
653.753215
655.587583
656.511982
629.097300
640.854411
643.809245
643.169825
635.099631
644.726098
647.023007
646.107225
637.985977
647.327419
649.487487
648.506653
640.446100
649.589363
651.666511
650.653484
642.675832
651.612616
653.595803
652.533812
644.612052
653.402279
655.520926
638.661105
641.727415
643.461409
643.830193
643.071458
645.455884
646.772075
646.872062
645.932790
648.130458
649.309389
649.315745
648.316894
650.418721
651.524558
651.479156
650.444969
652.458802
653.490500
653.386681
652.309615
654.249153
655.262874
639.880885
641.542520
642.911864
643.565089
643.845097
645.250233
646.315955
646.715260
646.793557
648.012381
648.929997
649.219024
649.212884
650.343256
651.186039
651.414418
651.353802
652.413267
653.188080
653.354997
653.234195
654.216641
654.900651
636.753930
639.920164
641.736665
642.163516
641.441194
643.918374
645.304248
645.447980
644.534906
646.783291
647.999456
648.026303
647.037705
649.173300
650.303783
650.268345
649.233699
651.285668
652.344331
652.249343
651.165082
653.156370
654.199724
625.026956
637.174260
640.330845
639.800267
631.688604
641.616321
644.065968
643.224328
635.094907
644.592544
646.835495
645.885238
637.797231
647.053769
649.188372
648.183069
640.132089
649.215797
651.263190
650.202660
642.152385
651.164488
653.364566
635.315177
638.502533
640.352683
640.816448
640.131612
642.647595
644.068925
644.242717
643.356095
645.631323
646.871961
646.919614
645.949406
648.103459
649.250588
649.229203
648.206881
650.270887
651.339557
651.251896
650.174237
652.174989
653.225168
636.973915
638.686027
640.125490
640.851107
641.202294
642.689233
643.827466
644.284132
644.410137
645.685940
646.653745
646.982192
647.009003
648.178146
649.054866
649.309788
649.271494
650.356830
651.152604
651.332463
651.221538
652.229940
652.932023
634.185603
637.371516
639.229915
639.705216
639.030912
641.563864
642.996044
643.171276
642.274817
644.581166
645.841822
645.899212
644.929969
647.104631
648.265617
648.254417
647.241177
649.304724
650.371300
650.277482
649.187732
651.202187
652.259397
622.782313
634.904139
638.077431
637.570361
629.466170
639.444116
641.917678
641.071770
632.844128
642.481895
644.771235
643.834889
635.705125
645.043635
647.209428
646.225422
638.205862
647.275800
649.318654
648.242344
640.120998
649.209566
651.428982
633.299751
636.483311
638.339164
638.811575
638.133055
640.658970
642.083211
642.250900
641.347665
643.647683
644.903452
644.957509
643.985675
646.157345
647.315487
647.302001
646.286570
648.346640
649.410123
649.314275
648.223044
650.235069
651.290705
635.214294
636.918007
638.350519
639.070689
639.415127
640.885718
642.006777
642.448424
642.561743
643.823714
644.781276
645.103628
645.126521
646.289094
647.159917
647.411460
647.371044
648.447413
649.236047
649.412718
649.300946
650.301910
650.999380
632.712990
635.869994
637.704847
638.163665
637.480804
639.959479
641.350573
641.502887
640.603449
642.851006
644.074016
644.113886
643.143151
645.282757
646.420553
646.399038
645.387039
647.425015
648.479375
648.391034
647.326315
649.300966
650.338821
621.683942
633.700408
636.825525
636.297884
628.265014
638.066256
640.465074
639.599274
631.493310
640.912785
643.126115
642.168491
634.110108
643.316883
645.437045
644.443877
636.487493
645.457569
647.476260
646.426426
638.483227
647.370607
649.541405
632.460556
635.591323
637.386363
637.800117
637.069056
639.494339
640.834610
640.942588
640.003390
642.209990
643.396675
643.407279
642.412079
644.527494
645.644944
645.607526
644.581519
646.603118
647.642534
647.542565
646.467771
648.429852
649.459319
634.784375
636.420300
637.764078
638.393748
638.646986
640.003607
641.020623
641.378493
641.421519
642.595467
643.478154
643.745986
643.727300
644.837067
645.664832
645.886977
645.823627
646.862630
647.619376
647.775687
647.649352
648.616853
649.292065
632.880542
635.890359
637.583409
637.924544
637.147610
639.460030
640.717192
640.777558
639.819966
641.944787
643.076429
643.062352
642.065622
644.127027
645.211407
645.164578
644.145394
646.120688
647.127662
647.013784
645.938594
647.855411
648.857739
622.851344
634.400409
637.286470
636.627048
628.643168
638.079586
640.296887
639.356769
631.352002
640.476533
642.564898
641.575308
633.625420
642.616219
644.656094
643.658717
635.815819
644.595139
646.535704
645.470953
637.612856
646.318965
648.416385
634.239075
637.034405
638.526215
638.765330
637.932853
640.094470
641.237611
641.272964
640.321630
642.346900
643.405385
643.397821
642.432003
644.414961
645.442215
645.411917
644.428340
646.326563
647.271475
647.161433
646.101433
647.915181
648.829439
637.995685
638.896347
639.714118
640.209028
640.534752
641.420090
642.139083
642.527307
642.761499
643.565571
644.228802
644.584921
644.800853
645.583530
646.223788
646.552264
646.729789
647.448625
648.010920
648.248804
648.319516
648.905756
649.301901
639.319717
639.779434
640.359550
640.884941
641.388634
642.026437
642.621217
643.096748
643.536198
644.115703
644.669086
645.119825
645.544153
646.108510
646.642205
647.064482
647.446859
647.950560
648.406014
648.731154
648.991327
649.334491
649.568374
646.576181
647.010443
647.604567
648.188326
648.774203
649.455773
650.107367
650.661298
651.185086
651.797528
652.385434
652.884064
653.358058
653.921007
654.458293
654.903369
655.317611
655.810489
656.266093
656.613558
656.904023
657.229276
657.448349
645.358471
646.052522
646.818213
647.406245
647.925023
648.736954
649.467353
649.972991
650.401684
651.126095
651.781831
652.226717
652.602956
653.273356
653.875698
654.267140
654.585485
655.185695
655.709009
656.010933
656.220674
656.676563
657.002869
642.820557
644.274273
645.429349
645.951187
646.139969
647.387380
648.326999
648.678521
648.735619
649.862212
650.707616
650.990022
650.993019
652.054271
652.840077
653.070083
653.021421
654.008401
654.717748
654.871797
654.741928
655.622919
656.219525
639.280737
642.294319
643.967090
644.290580
643.495516
645.834264
647.112407
647.192218
646.239639
648.414193
649.574865
649.576910
648.576484
650.662848
651.754542
651.706229
650.670095
652.666997
653.681875
653.570866
652.485528
654.399544
655.391160
640.366579
641.991249
643.319693
643.939198
644.190277
645.556262
646.588556
646.965145
647.027099
648.226327
649.128984
649.410290
649.398806
650.517389
651.349547
651.572211
651.506935
652.552522
653.314582
653.474098
653.347046
654.310649
654.981004
640.276613
641.464154
642.648089
643.394030
643.954178
645.073441
646.024497
646.535181
646.893849
647.835767
648.643997
649.045218
649.316354
650.174049
650.907360
651.243508
651.453267
652.241715
652.907102
653.178844
653.320865
654.020461
654.553238
638.510035
640.200259
641.602870
642.285969
642.592847
644.033356
645.129809
645.552550
645.649931
646.891173
647.828436
648.132432
648.138394
649.283622
650.138145
650.373543
650.317881
651.388690
652.172846
652.344577
652.226626
653.221785
653.914551
635.492382
638.673054
640.512787
640.964565
640.266981
642.769361
644.178304
644.341962
643.446753
645.712928
646.945672
646.986962
646.011005
648.158660
649.298905
649.270629
648.241728
650.299894
651.363557
651.271862
650.190538
652.186537
653.233548
637.077105
638.787320
640.222367
640.942363
641.287507
642.767068
643.899649
644.353625
644.478560
645.746239
646.707338
647.031798
647.055997
648.218752
649.088938
649.337700
649.293805
650.375700
651.169187
651.348133
651.236956
652.240561
652.939408
637.383103
638.616141
639.868289
640.688324
641.323809
642.523304
643.547452
644.118724
644.529627
645.525433
646.381758
646.822408
647.127925
648.021150
648.785695
649.147166
649.378922
650.190214
650.874788
651.160135
651.314812
652.035319
652.583327
635.942506
637.656666
639.101821
639.834777
640.193522
641.688685
642.833589
643.294673
643.423846
644.709514
645.686185
646.021439
646.053407
647.228860
648.108839
648.365350
648.327533
649.410921
650.203780
650.379942
650.265217
651.274402
651.977382
633.215656
636.403052
638.264682
638.743838
638.073171
640.609202
642.043916
642.221374
641.327070
643.636055
644.899636
644.960194
643.993857
646.169799
647.329691
647.316582
646.300967
648.361334
649.424707
649.328139
648.236192
650.248678
651.304864
635.059848
636.771871
638.214268
638.943971
639.298268
640.786887
641.924428
642.378423
642.501147
643.780961
644.753142
645.085319
645.114679
646.286896
647.163336
647.416565
647.375603
648.455224
649.244758
649.418585
649.302095
650.309186
651.010821
635.626356
636.853268
638.098762
638.912357
639.539557
640.724902
641.733594
642.290721
642.689107
643.672706
644.520004
644.955435
645.257332
646.143892
646.900341
647.255296
647.481509
648.284329
648.961704
649.242767
649.394706
650.109861
650.654366
634.462935
636.158009
637.580748
638.292165
638.628127
640.082559
641.189942
641.623028
641.730876
642.977975
643.924492
644.242044
644.263299
645.414882
646.272163
646.513096
646.465001
647.530737
648.311960
648.486023
648.374566
649.365738
650.056999
632.045196
635.192624
637.012960
637.455314
636.754746
639.213583
640.586146
640.722947
639.809926
642.042668
643.253389
643.284948
642.307828
644.436855
645.560958
645.527043
644.504268
646.531752
647.577045
647.481699
646.411229
648.379340
649.413032
634.209381
635.879593
637.262940
637.928579
638.215138
639.616491
640.673029
641.061006
641.128074
642.335054
643.245590
643.533041
643.528325
644.656407
645.494861
645.720661
645.658693
646.708950
647.475688
647.637870
647.515750
648.495243
649.178737
635.183752
636.351719
637.511486
638.232050
638.762003
639.837746
640.743631
641.213844
641.535744
642.437442
643.212751
643.592014
643.847623
644.685738
645.402083
645.727416
645.927947
646.697532
647.344638
647.603368
647.735987
648.423172
648.948410
634.563257
636.155810
637.450069
638.038380
638.256497
639.567183
640.546397
640.880205
640.906785
642.053388
642.914695
643.171758
643.146742
644.238283
645.050647
645.264943
645.195861
646.216584
646.956344
647.101848
646.966470
647.914803
648.576135
632.866844
635.821176
637.447675
637.737281
636.917935
639.179287
640.394497
640.432278
639.459371
641.557075
642.666570
642.645396
641.644943
643.687287
644.754593
644.703081
643.680444
645.635482
646.622240
646.498432
645.412933
647.302668
648.282177
635.830005
637.247923
638.360673
638.839926
638.983070
640.163397
641.038963
641.337520
641.350233
642.416903
643.214840
643.467878
643.453644
644.486356
645.252334
645.474294
645.422422
646.385973
647.074163
647.214530
647.076375
647.942986
648.531355
637.954857
638.623896
639.350455
639.890873
640.354358
641.101111
641.765840
642.211159
642.585003
643.255182
643.865882
644.277973
644.630340
645.278185
645.863556
646.244165
646.553391
647.138247
647.645846
647.934897
648.134486
648.580695
648.901538
638.957680
639.370264
639.926378
640.460467
640.987583
641.603439
642.188042
642.678447
643.143884
643.703235
644.246855
644.711475
645.159761
645.701823
646.223210
646.656604
647.060413
647.540680
647.983094
648.318639
648.599121
648.916447
649.131232
646.163405
646.568956
647.146613
647.735069
648.333433
649.003293
649.648301
650.210933
650.748613
651.350654
651.933192
652.441410
652.929792
653.482718
654.014610
654.468970
654.897497
655.381174
655.832485
656.189911
656.493951
656.806629
657.014007
645.109493
645.694672
646.407882
647.016401
647.590360
648.345832
649.048304
649.582546
650.068268
650.738972
651.368944
651.843485
652.276850
652.894457
653.470992
653.891050
654.265386
654.814337
655.313477
655.644614
655.908584
656.307350
656.593301
643.143123
644.151064
645.134780
645.743974
646.199972
647.174975
648.007405
648.463095
648.787830
649.649770
650.392623
650.780007
651.048080
651.848480
652.532173
652.864013
653.075060
653.806172
654.416568
654.672254
654.796432
655.411296
655.868602
640.972142
642.547800
643.816944
644.390074
644.602759
645.925239
646.920481
647.274567
647.319437
648.499293
649.385796
649.661265
649.645292
650.751401
651.571165
651.789263
651.719027
652.752443
653.501253
653.653978
653.517801
654.459650
655.110347
640.750146
641.905899
643.050253
643.760977
644.289173
645.372054
646.290753
646.777390
647.117293
648.041961
648.836506
649.229241
649.493346
650.341226
651.065040
651.394623
651.597856
652.376146
653.031440
653.296032
653.430228
654.114949
654.636103
640.268644
641.237819
642.317461
643.104847
643.775531
644.780493
645.674404
646.240922
646.712415
647.545393
648.300681
648.759480
649.143139
649.893655
650.573248
650.963444
651.281187
651.961587
652.572372
652.895959
653.140975
653.722174
654.173140
638.915734
640.124726
641.339166
642.116225
642.706683
643.858928
644.839625
645.374269
645.753449
646.716729
647.544038
647.960319
648.244245
649.116684
649.862003
650.205917
650.421843
651.219831
651.893679
652.170999
652.318026
653.026482
653.565905
637.256528
638.956172
640.379021
641.087026
641.420178
642.885128
644.004381
644.447423
644.563216
645.822070
646.775458
647.093179
647.110916
648.269450
649.134556
649.377488
649.327689
650.404725
651.194164
651.370195
651.256636
652.254343
652.949363
637.486847
638.715187
639.961383
640.775461
641.404861
642.596690
643.614404
644.181562
644.589369
645.578902
646.429575
646.866169
647.168368
648.057589
648.817523
649.174121
649.401370
650.209791
650.892631
651.177361
651.331429
652.047574
652.592377
637.382922
638.395512
639.542647
640.405487
641.154032
642.239609
643.208135
643.838452
644.365460
645.250938
646.052942
646.551454
646.970665
647.754661
648.462736
648.876840
649.215972
649.917160
650.546000
650.883911
651.142947
651.742001
652.205916
636.347465
637.583494
638.841937
639.670020
640.314099
641.522454
642.554601
643.132730
643.550052
644.553916
645.418430
645.867126
646.180414
647.079046
647.844737
648.206551
648.438425
649.248664
649.931995
650.216434
650.370475
651.089515
651.636704
634.969573
636.685578
638.134210
638.871377
639.234356
640.733391
641.882095
642.347415
642.481235
643.768677
644.748192
645.087866
645.124723
646.301405
647.178727
647.432354
647.392154
648.472896
649.264091
649.440463
649.327221
650.331577
651.031558
635.468053
636.702104
637.957654
638.782244
639.421807
640.624096
641.649549
642.221257
642.632728
643.631328
644.491918
644.938011
645.248784
646.143862
646.905266
647.262708
647.490430
648.296358
648.975936
649.257598
649.409554
650.126698
650.672737
635.630359
636.638082
637.778816
638.634692
639.374459
640.447359
641.402133
642.019770
642.535449
643.410217
644.204896
644.700363
645.117977
645.894750
646.591169
646.994932
647.325454
648.017318
648.638225
648.970671
649.225781
649.820556
650.281776
634.872612
636.091368
637.326811
638.130808
638.748070
639.919276
640.915416
641.463925
641.855679
642.827799
643.667049
644.100833
644.404209
645.281984
646.021840
646.362758
646.578525
647.371658
648.041839
648.318823
648.468006
649.176381
649.716226
633.795652
635.479595
636.887010
637.581857
637.900446
639.335333
640.424770
640.843333
640.939068
642.171738
643.107279
643.419079
643.437283
644.579354
645.420410
645.646649
645.586374
646.642032
647.414386
647.580931
647.462772
648.448234
649.135869
634.618819
635.813543
637.009890
637.767645
638.334763
639.452918
640.398047
640.900780
641.251042
642.183431
642.986617
643.388887
643.664022
644.518694
645.242263
645.569757
645.772374
646.550663
647.206541
647.471302
647.609393
648.306626
648.839182
635.182001
636.135032
637.191789
637.953270
638.593009
639.557732
640.409918
640.938462
641.374660
642.170340
642.894712
643.332716
643.701096
644.431317
645.090662
645.466014
645.770520
646.430942
647.022066
647.330634
647.564130
648.133513
648.577392
634.942355
636.075140
637.189411
637.868517
638.360763
639.394460
640.264322
640.709329
641.011777
641.890169
642.646469
643.014911
643.262505
644.085238
644.788073
645.105819
645.299579
646.053809
646.685591
646.933589
647.056024
647.725769
648.237985
634.528433
636.071832
637.303645
637.840703
638.015216
639.277663
640.216663
640.526743
640.535857
641.658523
642.500150
642.750349
642.721300
643.795326
644.592147
644.801829
644.729065
645.731481
646.452683
646.588452
646.442779
647.364978
648.004619
636.147698
637.128983
638.074875
638.641556
639.049245
639.963075
640.735336
641.138894
641.416967
642.225221
642.923625
643.281375
643.528958
644.302888
644.966224
645.287040
645.489215
646.196912
646.783716
647.021724
647.132775
647.732467
648.181329
637.712717
638.275513
638.951462
639.513094
640.032129
640.724873
641.364135
641.839881
642.271919
642.890840
643.477276
643.919288
644.327957
644.922527
645.480733
645.887698
646.249745
646.780584
647.260504
647.574896
647.825073
648.212127
648.491839
638.555617
638.940425
639.481023
640.020565
640.561061
641.166858
641.746855
642.247918
642.728981
643.279589
643.818903
644.293424
644.755660
645.286753
645.801174
646.241687
646.656993
647.124830
647.559275
647.901024
648.191760
648.494334
648.696488
645.578599
646.013889
646.610108
647.196792
647.786077
648.471252
649.126223
649.683270
650.210508
650.827648
651.420536
651.923809
652.402207
652.969820
653.511505
653.960612
654.379183
654.877720
655.339488
655.692825
655.988227
656.316703
656.536993
644.360951
645.055690
645.823192
646.413893
646.935804
647.751271
648.484616
648.992355
649.423417
650.153595
650.815204
651.264811
651.645085
652.320783
652.927634
653.322286
653.643816
654.250548
654.780790
655.088836
655.303542
655.763027
656.090521
641.823656
643.277007
644.433256
644.957210
645.148350
646.399574
647.341381
647.692389
647.747862
648.884233
649.737878
650.024805
650.029886
651.098901
651.889772
652.120721
652.071025
653.067904
653.785978
653.945961
653.819864
654.705775
655.303851
638.285277
641.296221
642.969497
643.294583
642.500199
644.844409
646.124252
646.199677
645.234790
647.430015
648.602716
648.608399
647.603837
649.704884
650.802967
650.751855
649.703415
651.719714
652.745529
652.638518
651.551528
653.474033
654.468336
639.365576
640.989930
642.320405
642.943218
643.197647
644.567794
645.602313
645.978427
646.039011
647.248620
648.160471
648.447353
648.438827
649.565733
650.402710
650.625212
650.557047
651.609993
652.377494
652.539137
652.412118
653.378384
654.049806
639.273857
640.460879
641.647761
642.398800
642.964371
644.087602
645.041523
645.554393
645.915940
646.864623
647.680211
648.087634
648.363900
649.228264
649.965908
650.303323
650.512897
651.303478
651.970345
652.242329
652.383901
653.082543
653.614764
637.514787
639.199104
640.603377
641.293028
641.607946
643.051446
644.150659
644.576748
644.678479
645.925413
646.868883
647.178085
647.187868
648.341129
649.200679
649.437747
649.381896
650.453191
651.237308
651.409109
651.291771
652.282146
652.972350
634.519037
637.679210
639.516321
639.975520
639.290879
641.792407
643.203391
643.371143
642.481309
644.752630
645.990597
646.034940
645.057303
647.218054
648.364640
648.337860
647.307618
649.366638
650.430511
650.340886
649.266321
651.250432
652.292217
636.085045
637.789348
639.225768
639.952688
640.306896
641.790945
642.928318
643.388010
643.519128
644.792482
645.759201
646.088696
646.116904
647.286651
648.160045
648.409280
648.364458
649.445843
650.238792
650.418053
650.307791
651.305684
652.001051
636.381202
637.614888
638.871465
639.698742
640.342466
641.549091
642.580501
643.159659
643.578416
644.579953
645.442124
645.889530
646.202100
647.099614
647.863899
648.224050
648.454454
649.264625
649.948696
650.234624
650.389809
651.105854
651.650611
634.937431
636.654756
638.106007
638.846819
639.214159
640.717841
641.872049
642.343949
642.484507
643.774124
644.755980
645.099425
645.141206
646.319652
647.195660
647.448646
647.408853
648.490572
649.283761
649.463521
649.354118
650.354716
651.052014
632.211561
635.403329
637.271595
637.758837
637.097194
639.642314
641.087799
641.279493
640.404231
642.710883
643.977716
644.046691
643.091239
645.269068
646.423595
646.406183
645.388982
647.446394
648.510730
648.422427
647.349268
649.339774
650.385703
634.062274
635.777405
637.225464
637.962624
638.325539
639.823399
640.971479
641.437799
641.573373
642.858199
643.836567
644.177840
644.217176
645.391757
646.263125
646.511218
646.466751
647.543446
648.332197
648.508632
648.396794
649.395353
650.091473
634.636952
635.865207
637.114846
637.935070
638.570533
639.764763
640.783565
641.352095
641.761862
642.753391
643.609608
644.056872
644.371388
645.260707
646.009367
646.356284
646.576565
647.375353
648.049835
648.329150
648.479792
649.191294
649.733321
633.484333
635.177086
636.601739
637.319060
637.663471
639.125878
640.243088
640.688254
640.809258
642.064003
643.021028
643.354333
643.393620
644.548591
645.392499
645.620616
645.563323
646.624188
647.401139
647.570892
647.455299
648.444724
649.135029
631.080613
634.218246
636.037831
636.485771
635.795210
638.259775
639.641682
639.792113
638.897650
641.132949
642.352779
642.400002
641.440650
643.574259
644.684534
644.636732
643.602511
645.626655
646.667615
646.566580
645.489132
647.457988
648.491801
633.235424
634.903249
636.288139
636.959051
637.253347
638.662042
639.727706
640.126954
640.206559
641.421184
642.341411
642.641679
642.650361
643.781938
644.612380
644.829499
644.760427
645.806482
646.568950
646.726491
646.599935
647.577923
648.260734
634.202901
635.372469
636.535840
637.261776
637.798484
638.881938
639.796425
640.275932
640.607462
641.518588
642.303869
642.693800
642.959192
643.800230
644.513308
644.834553
645.031371
645.797338
646.440956
646.696639
646.826716
647.511286
648.035001
633.576320
635.173807
636.473486
637.067306
637.291367
638.610036
639.597358
639.938735
639.972534
641.130081
642.002102
642.269457
642.253461
643.346611
644.157889
644.371116
644.301237
645.318628
646.055796
646.200427
646.065402
647.009193
647.667737
631.872727
634.837288
636.470991
636.765963
635.950925
638.221425
639.444524
639.488068
638.518023
640.630277
641.751759
641.741755
640.753257
642.793387
643.859701
643.809093
642.789400
644.739484
645.724092
645.602033
644.523073
646.402981
647.377854
634.844883
636.268062
637.386371
637.870926
638.019577
639.207400
640.090421
640.395665
640.414629
641.491453
642.298986
642.560662
642.553726
643.587962
644.354610
644.577530
644.526651
645.488343
646.175346
646.316184
646.179473
647.042127
647.627935
636.975980
637.647979
638.378832
638.924281
639.393544
640.147148
640.819140
641.271699
641.652834
642.331212
642.949705
643.368592
643.726256
644.376828
644.963699
645.345249
645.654857
646.238995
646.745817
647.034510
647.233799
647.678316
647.997926
637.981725
638.396523
638.956391
639.495316
640.028198
640.650701
641.242491
641.740283
642.213170
642.780034
643.330639
643.801245
644.254149
644.799164
645.322306
645.756649
646.160728
646.640588
647.082346
647.417260
647.697046
648.013329
648.227374
644.956384
645.440963
646.064225
646.645756
647.215746
647.928414
648.599266
649.146772
649.653148
650.296871
650.905141
651.398704
651.856140
652.449240
653.005407
653.444374
653.841813
654.365166
654.840965
655.184240
655.459306
655.814071
656.053745
643.411199
644.342673
645.205565
645.753722
646.140055
647.101642
647.895410
648.349722
648.642668
649.516914
650.238426
650.635647
650.880070
651.696435
652.361191
652.703287
652.890096
653.635328
654.222649
654.479503
654.563781
655.165223
655.569008
639.214377
642.068257
643.612361
643.895836
643.099053
645.353680
646.572008
646.656056
645.723350
647.854382
648.983366
649.009474
648.045122
650.089083
651.148575
651.120492
650.112771
652.071771
653.055466
652.962989
651.902560
653.748439
654.676708
627.117471
638.858825
641.814268
641.177757
633.099046
642.748230
645.050331
644.120366
635.912455
645.357828
647.547733
646.569889
638.460365
647.672781
649.766322
648.741638
640.677398
649.713960
651.723747
650.665555
642.712909
651.545011
653.672240
636.658656
639.723789
641.462591
641.838717
641.086515
643.481266
644.803159
644.902316
643.954780
646.179173
647.376832
647.393089
646.395585
648.517446
649.633350
649.586937
648.541070
650.575159
651.617699
651.516664
650.436199
652.383254
653.399783
637.872915
639.533745
640.910111
641.574480
641.866239
643.280057
644.352521
644.757104
644.841181
646.073820
647.005605
647.306257
647.309074
648.452672
649.303977
649.535115
649.473943
650.538095
651.315527
651.482599
651.360879
652.341503
653.024659
634.766679
637.915050
639.735475
640.176919
639.474039
641.955418
643.347287
643.498501
642.594653
644.854116
646.082139
646.118198
645.133246
647.287350
648.428168
648.396296
647.361125
649.414820
650.473463
650.379292
649.300317
651.278878
652.316899
623.152408
635.189598
638.335684
637.823387
629.764752
639.665037
642.116698
641.283785
633.167117
642.673091
644.925588
643.977274
635.852606
645.166983
647.317603
646.315330
638.256341
647.347895
649.396670
648.344478
640.346220
649.297234
651.483375
633.334136
636.503563
638.356797
638.835665
638.172072
640.694904
642.125813
642.311261
641.437165
643.723276
644.974496
645.030612
644.063810
646.234441
647.389173
647.369554
646.345527
648.409426
649.477168
649.390734
648.318998
650.305338
651.348579
634.967208
636.680794
638.129856
638.870455
639.238563
640.739668
641.892374
642.364622
642.506285
643.792692
644.771107
645.111023
645.148979
646.326549
647.205069
647.459378
647.419602
648.503143
649.297814
649.478673
649.369799
650.369116
651.065299
632.173178
635.366070
637.237019
637.728173
637.071148
639.620782
641.071132
641.267997
640.397546
642.707016
643.975687
644.046020
643.091904
645.271997
646.429739
646.415329
645.400740
647.460921
648.527879
648.441969
647.370568
649.360784
650.406118
620.769045
632.903308
636.090288
635.599456
627.514277
637.508790
640.003396
639.189347
631.039039
640.631013
642.920638
641.997276
633.887656
643.226190
645.386418
644.398892
636.385015
645.443350
647.487781
646.435678
638.431170
647.396980
649.588250
631.303152
634.493332
636.360513
636.847661
636.186181
638.729980
640.174628
640.366752
639.492264
641.797266
643.062680
643.131135
642.174872
644.350968
645.504028
645.484891
644.465811
646.520450
647.582249
647.492356
646.418035
648.405807
649.449793
633.234240
634.940509
636.381275
637.114481
637.475186
638.963046
640.103779
640.567582
640.703338
641.979219
642.951612
643.292194
643.333543
644.501715
645.364207
645.606038
645.557634
646.627713
647.410940
647.584021
647.470171
648.463759
649.156669
630.757794
633.906814
635.745050
636.215603
635.550426
638.043564
639.453783
639.630207
638.759380
641.017208
642.256293
642.318912
641.372281
643.519284
644.642309
644.604809
643.579052
645.610936
646.657731
646.560740
645.486622
647.459384
648.495810
619.790905
631.753516
634.873750
634.358027
626.356752
636.157195
638.573445
637.737831
629.700598
639.090935
641.314417
640.378190
632.336937
641.559336
643.664938
642.653072
634.668474
643.645853
645.657943
644.595763
636.625420
645.528010
647.700641
630.515254
633.637833
635.435405
635.859554
635.144719
637.583255
638.941421
639.072162
638.160627
640.378013
641.580448
641.610854
640.634660
642.757771
643.866944
643.818581
642.781412
644.797796
645.829742
645.720726
644.636079
646.596736
647.625215
632.822582
634.461562
635.812290
636.452288
636.718631
638.090386
639.124458
639.500754
639.562719
640.754502
641.655166
641.941233
641.938763
643.054350
643.879324
644.096804
644.028512
645.061669
645.812169
645.962815
645.831878
646.794317
647.466678
630.904943
633.926818
635.630628
635.982144
635.215808
637.544787
638.818185
638.893252
637.947625
640.095778
641.247875
641.252969
640.274899
642.337381
643.420914
643.373911
642.355996
644.324040
645.326153
645.211361
644.140362
646.045241
647.041728
620.838763
632.431555
635.333883
634.683912
626.699469
636.162670
638.396408
637.465453
629.443713
638.619189
640.733044
639.767186
631.863184
640.826789
642.863209
641.869997
634.049162
642.803784
644.739066
643.681384
635.869225
644.523376
646.608337
632.268182
635.076152
636.578940
636.828045
636.005326
638.182533
639.340587
639.388904
638.447672
640.494941
641.572198
641.581448
640.631932
642.615769
643.644476
643.616849
642.637246
644.530664
645.473274
645.364851
644.311121
646.114043
647.022903
636.039838
636.946333
637.772301
638.276851
638.613708
639.512548
640.245919
640.648505
640.896929
641.717188
642.395466
642.764645
642.991036
643.779049
644.422582
644.753297
644.932043
645.649652
646.210624
646.447972
646.518493
647.101332
647.495182
637.369778
637.833710
638.420995
638.955706
639.470601
640.121432
640.730397
641.220574
641.674741
642.268977
642.835928
643.298261
643.731633
644.301944
644.839370
645.263812
645.647015
646.150186
646.604564
646.928601
647.187546
647.528807
647.761369
644.576171
645.013653
645.614049
646.206428
646.802314
647.494434
648.156358
648.720158
649.253769
649.876764
650.474938
650.983012
651.465806
652.037460
652.582930
653.035563
653.457239
653.958242
654.421755
654.776195
655.072335
655.401656
655.622701
643.356857
644.053814
644.825616
645.422213
645.950915
646.773407
647.513721
648.028208
648.465653
649.201742
649.868722
650.323229
650.707962
651.387649
651.998208
652.396314
652.720819
653.329724
653.861278
654.169890
654.384798
654.844956
655.173322
640.816297
642.271925
643.432740
643.963009
644.161334
645.419726
646.368510
646.726222
646.788055
647.930420
648.789591
649.081617
649.091311
650.164228
650.958698
651.193024
651.146144
652.144725
652.863427
653.023147
652.896393
653.782713
654.381869
637.272957
640.286380
641.964729
642.296783
641.510171
643.861789
645.148661
645.230732
644.272125
646.473385
647.651733
647.662697
646.662940
648.767838
649.869496
649.821774
648.776085
650.793678
651.819589
651.711792
650.623728
652.546398
653.541637
638.346353
639.973866
641.310332
641.940947
642.203767
643.581844
644.623654
645.006460
645.073269
646.288806
647.206212
647.498259
647.494449
648.625455
649.466269
649.692289
649.626854
650.681042
651.448475
651.609270
651.481286
652.447457
653.119356
638.247353
639.438355
640.632341
641.392158
641.966846
643.098571
644.060090
644.579722
644.947427
645.901921
646.722907
647.135285
647.416146
648.284894
649.026779
649.368032
649.580549
650.372441
651.039125
651.310208
651.450843
652.149192
652.681594
636.482330
638.171392
639.583784
640.283107
640.607817
642.060288
643.167370
643.600297
643.708144
644.960860
645.909620
646.223566
646.237799
647.395697
648.259934
648.501299
648.448905
649.521668
650.305446
650.476340
650.358104
651.348112
652.038365
633.483715
636.649066
638.494787
638.964101
638.289645
640.800470
642.219593
642.394362
641.510728
643.787923
645.031110
645.079972
644.106537
646.272056
647.423659
647.401488
646.375000
648.435798
649.499742
649.409659
648.334568
650.318440
651.360240
635.050752
636.759963
638.204717
638.941596
639.306005
640.799586
641.945480
642.412649
642.550377
643.829675
644.801452
645.135159
645.167154
646.341493
647.220139
647.474139
647.433109
648.516830
649.310883
649.490654
649.380618
650.378566
651.073926
635.349837
636.588062
637.852491
638.689347
639.343120
640.559440
641.599801
642.187043
642.612981
643.620623
644.487579
644.938551
645.253929
646.155781
646.926025
647.291445
647.525983
648.339165
649.025354
649.312867
649.469150
650.185509
650.730142
633.909740
635.631356
637.090031
637.840006
638.217182
639.730666
640.894256
641.374898
641.523296
642.819290
643.805618
644.151701
644.194784
645.377336
646.260660
646.519867
646.484755
647.570101
648.366147
648.548294
648.440668
649.441581
650.138472
631.188338
634.384134
636.259306
636.755177
636.103056
638.658022
640.113285
640.314342
639.447565
641.761067
643.032559
643.104145
642.149872
644.331773
645.493984
645.483191
644.470942
646.532182
647.599360
647.513363
646.441902
648.432361
649.477636
633.044751
634.763289
636.217397
636.962416
637.334400
638.842115
640.000390
640.476731
640.621473
641.913705
642.897136
643.241377
643.282476
644.461549
645.340668
645.595786
645.556643
646.636781
647.427296
647.604660
647.493264
648.491367
649.186847
633.625293
634.856275
636.111014
636.938226
637.582237
638.786360
639.815846
640.395132
640.814807
641.814230
642.675388
643.124757
643.439831
644.334084
645.092580
645.448418
645.675100
646.476956
647.151640
647.429958
647.579442
648.289860
648.831179
632.477912
634.172799
635.601711
636.325208
636.677647
638.150030
639.278385
639.734935
639.866461
641.129508
642.090938
642.424408
642.461267
643.621464
644.479037
644.719101
644.669789
645.733575
646.509302
646.676332
646.558202
647.545936
648.235399
630.078211
633.217621
635.040972
635.494564
634.811622
637.286208
638.679462
638.841512
637.957849
640.202034
641.426748
641.474394
640.512607
642.651646
643.776182
643.740697
642.714555
644.741348
645.780498
645.676059
644.595495
646.562416
647.595329
632.235213
633.905016
635.293823
635.970463
636.272399
637.690884
638.767669
639.178410
639.268928
640.492862
641.419458
641.723031
641.733082
642.870392
643.711515
643.937998
643.875295
644.923574
645.684681
645.839433
645.710199
646.686377
647.368305
633.203740
634.375771
635.543575
636.275580
636.820045
637.913096
638.838319
639.328866
639.671031
640.591690
641.384595
641.780237
642.050036
642.896971
643.617770
643.945810
644.147497
644.915559
645.558781
645.812905
645.941243
646.624367
647.147281
632.577888
634.178471
635.483214
636.083438
636.315300
637.643499
638.641205
638.993033
639.036953
640.204127
641.084597
641.359103
641.349196
642.448265
643.265603
643.484139
643.418280
644.437904
645.175686
645.320048
645.184333
646.127050
646.784863
630.875975
633.844161
635.483387
635.784955
634.977650
637.257649
638.490819
638.544243
637.583743
639.705564
640.835828
640.833579
639.851827
641.897795
642.969442
642.923469
641.907452
643.859993
644.845981
644.724649
643.645881
645.525009
646.499229
633.852269
635.278792
636.402530
636.893788
637.050270
638.247231
639.139862
639.454577
639.482748
640.568688
641.384753
641.654116
641.653937
642.693972
643.465702
643.692993
643.645663
644.609962
645.298721
645.440685
645.304488
646.166862
646.752310
635.987693
636.662669
637.398698
637.950819
638.427912
639.190321
639.871531
640.333249
640.723312
641.410364
642.036999
642.463293
642.827536
643.483833
644.075688
644.461504
644.774609
645.361418
645.870138
646.160082
646.360025
646.804621
647.124129
636.996074
637.413650
637.978525
638.524061
639.064728
639.695853
640.296642
640.803415
641.285055
641.860340
642.418839
642.896655
643.356003
643.906681
644.434757
644.873321
645.280873
645.763423
646.207123
646.543329
646.823835
647.140365
647.354439
644.160873
644.570989
645.157354
645.757628
646.369576
647.053560
647.712592
648.288773
648.839240
649.453094
650.046375
650.564398
651.061748
651.622828
652.162347
652.623872
653.058832
653.547791
654.003187
654.363655
654.670068
654.984867
655.193706
643.103467
643.693182
644.415321
645.036111
645.624106
646.393825
647.110304
647.658055
648.156575
648.839260
649.480234
649.964892
650.407456
651.033039
651.616978
652.044062
652.424617
652.978235
653.480640
653.813936
654.079510
654.480117
654.767576
641.130519
642.142835
643.135929
643.758355
644.229387
645.218769
646.065094
646.534128
646.871563
647.745796
648.500155
648.898336
649.176237
649.984171
650.674863
651.013600
651.230691
651.965330
652.577564
652.833929
652.958409
653.574709
654.033605
638.949665
640.529613
641.809057
642.396926
642.626228
643.963261
644.972347
645.339577
645.396881
646.589349
647.487833
647.774829
647.769655
648.882651
649.709088
649.934138
649.870093
650.905716
651.654923
651.806963
651.669891
652.612814
653.264952
638.711851
639.873943
641.030817
641.757990
642.303812
643.402725
644.336057
644.836114
645.188556
646.125536
646.931795
647.335576
647.609772
648.465557
649.196720
649.533304
649.742219
650.522787
651.177970
651.441302
651.574253
652.259235
652.781246
638.213699
639.191459
640.286333
641.092302
641.782048
642.804429
643.713783
644.293981
644.777974
645.623034
646.389669
646.858892
647.252096
648.011382
648.699255
649.096991
649.420669
650.103455
650.713584
651.035376
651.278740
651.859580
652.310966
636.846777
638.066553
639.298816
640.096538
640.707545
641.878237
642.874953
643.423384
643.814879
644.790333
645.628812
646.054968
646.347947
647.229898
647.984512
648.336958
648.560083
649.360599
650.032920
650.308037
650.453179
651.160987
651.700614
635.180273
636.892327
638.334353
639.064065
639.418670
640.902650
642.038402
642.495451
642.623427
643.894935
644.859459
645.186524
645.212586
646.381215
647.256261
647.508279
647.466281
648.546233
649.334838
649.509480
649.394704
650.391957
651.087094
635.413988
636.653442
637.917796
638.753013
639.403718
640.615124
641.650196
642.232474
642.653636
643.655673
644.517118
644.962832
645.273321
646.171851
646.941349
647.306640
647.541033
648.353596
649.038137
649.323665
649.478167
650.194436
650.739240
635.316711
636.339290
637.503303
638.386321
639.155742
640.261240
641.248056
641.894861
642.436595
643.334839
644.147262
644.654472
645.081445
645.873929
646.591378
647.014026
647.360302
648.067031
648.699953
649.041183
649.302724
649.902351
650.365856
634.288349
635.533982
636.808466
637.655859
638.320336
639.548806
640.600108
641.196087
641.629560
642.646883
643.521687
643.978682
644.299065
645.205399
645.980727
646.351308
646.590553
647.407661
648.096928
648.386839
648.545373
649.264697
649.810567
632.918706
634.644197
636.107958
636.863355
637.246057
638.765225
639.933793
640.418098
640.569232
641.871190
642.861637
643.210166
643.254809
644.438607
645.325541
645.588119
645.555294
646.643679
647.441139
647.623334
647.515245
648.518527
649.216388
633.429592
634.671304
635.939911
636.780985
637.439226
638.661594
639.707644
640.299511
640.729549
641.743667
642.615953
643.071173
643.389791
644.293338
645.065527
645.433375
645.669738
646.482190
647.165550
647.449799
647.603590
648.319609
648.864056
633.604507
634.618088
635.769605
636.639950
637.397143
638.490180
639.466461
640.105568
640.641170
641.532683
642.339546
642.843694
643.268418
644.054870
644.764768
645.181754
645.522787
646.220022
646.841163
647.171867
647.425130
648.017961
648.477837
632.858062
634.081065
635.325234
636.141697
636.774953
637.966638
638.985245
639.556259
639.968908
640.959337
641.811308
642.253036
642.562087
643.450214
644.206990
644.564425
644.792757
645.590495
646.257670
646.529102
646.673400
647.378860
647.917315
631.790104
633.477075
634.891879
635.597726
635.930851
637.386772
638.499203
638.940435
639.056950
640.309799
641.259567
641.580476
641.605378
642.757914
643.616340
643.859517
643.811939
644.871659
645.639773
645.799265
645.674850
646.657152
647.343421
632.617201
633.815856
635.020171
635.789350
636.371531
637.509713
638.477180
639.002500
639.374212
640.326485
641.145085
641.558847
641.843383
642.709351
643.447756
643.789456
644.002781
644.784806
645.437688
645.696925
645.829921
646.524037
647.055149
633.181993
634.140434
635.206524
635.980292
636.635479
637.619664
638.493351
639.043661
639.500849
640.316187
641.057151
641.508866
641.889024
642.630918
643.302744
643.689595
644.002886
644.667242
645.257653
645.563484
645.794007
646.360771
646.803183
632.942870
634.083122
635.208375
635.900376
636.407880
637.461155
638.351966
638.817509
639.139687
640.037878
640.811916
641.195750
641.456729
642.291056
643.004800
643.332313
643.533766
644.292477
644.925822
645.174006
645.295932
645.963366
646.473950
632.531057
634.084189
635.328307
635.878409
636.067333
637.349956
638.309550
638.638888
638.666059
639.808845
640.668890
640.935356
640.920580
642.005767
642.812575
643.031139
642.965641
643.973084
644.697517
644.835807
644.692048
645.611757
646.249547
634.161577
635.150769
636.108267
636.688333
637.111260
638.043809
638.835469
639.257657
639.553648
640.380490
641.096345
641.469780
641.731113
642.516358
643.189518
643.518884
643.728131
644.441161
645.031825
645.272747
645.385600
645.984447
646.432343
635.737560
636.306769
636.993403
637.568405
638.102956
638.813378
639.471054
639.964923
640.414577
641.050867
641.653652
642.110512
642.532319
643.138166
643.706145
644.121521
644.490539
645.026802
645.510732
645.827980
646.079832
646.467077
646.746558
636.586798
636.977357
637.528126
638.080908
638.636894
639.259882
639.857786
640.376649
640.875049
641.442411
641.997451
642.486314
642.961334
643.503601
644.027744
644.476598
644.898820
645.372094
645.810570
646.155129
646.447540
646.750729
646.952991
643.578171
644.019828
644.628001
645.230619
645.837861
646.541226
647.214161
647.788506
648.331511
648.961851
649.566187
650.079911
650.567713
651.143023
651.691854
652.147893
652.572192
653.073592
653.536281
653.889572
654.184874
654.514141
654.735666
642.354642
643.055801
643.835838
644.443568
644.984629
645.818412
646.570021
647.095943
647.543821
648.286524
648.959259
649.419971
649.810667
650.492895
651.106277
651.508507
651.836751
652.444387
652.973495
653.280000
653.493567
653.953205
654.281996
639.807077
641.266489
642.436298
642.979690
643.193163
644.461892
645.422158
645.793480
645.869332
647.015164
647.878802
648.178843
648.198549
649.269714
650.065366
650.306140
650.267893
651.259662
651.972192
652.128440
652.000300
652.884889
653.484146
636.255302
639.270962
640.959201
641.307296
640.542081
642.899859
644.197808
644.296726
643.361503
645.557054
646.737409
646.759594
645.781473
647.872656
648.972512
648.935495
647.912691
649.909319
650.924040
650.812390
649.725495
651.643820
652.638298
637.310017
638.943758
640.292237
640.938605
641.218625
642.608704
643.663043
644.059821
644.140545
645.359335
646.280768
646.580193
646.585794
647.714728
648.556973
648.790216
648.734577
649.782608
650.544170
650.702212
650.573844
651.539111
652.211277
637.189765
638.391733
639.600957
640.377184
640.967939
642.114334
643.089219
643.620821
643.998537
644.959555
645.785780
646.203433
646.489385
647.360038
648.105311
648.452530
648.671672
649.463235
650.126950
650.396086
650.536055
651.235817
651.769675
635.396695
637.106905
638.540034
639.257183
639.597194
641.066471
642.187646
642.631245
642.746811
644.007946
644.963092
645.282196
645.301182
646.461486
647.330043
647.578393
647.535701
648.609431
649.388518
649.556305
649.435560
650.430188
651.123676
632.360960
635.568719
637.442450
637.930361
637.267987
639.799352
641.233413
641.417506
640.537908
642.826979
644.078029
644.132940
643.166331
645.332489
646.488421
646.474213
645.460060
647.520439
648.579698
648.485097
647.401899
649.397504
650.445038
633.957391
635.688086
637.153981
637.908477
638.287713
639.797699
640.956991
641.433790
641.578414
642.866344
643.844589
644.183052
644.219292
645.396628
646.280526
646.541496
646.508244
647.595300
648.390274
648.570161
648.459822
649.463847
650.162911
634.275949
635.526257
636.806437
637.659032
638.327575
639.558117
640.610481
641.206930
641.640228
642.655948
643.528714
643.983528
644.301891
645.207326
645.983823
646.356095
646.597249
647.416299
648.106800
648.397517
648.556758
649.278031
649.825263
632.844749
634.576266
636.048388
636.812561
637.203535
638.729948
639.904266
640.392488
640.546137
641.852777
642.845982
643.196096
643.242250
644.427360
645.317666
645.583765
645.554261
646.648324
647.450925
647.637015
647.531872
648.539864
649.239752
630.126011
633.333584
635.221567
635.730397
635.090899
637.657996
639.122930
639.328805
638.459911
640.791982
642.073559
642.151267
641.204227
643.385157
644.553680
644.549065
643.538908
645.613964
646.688999
646.604957
645.529146
647.533288
648.583696
631.993457
633.719587
635.184044
635.940325
636.323877
637.843378
639.012021
639.495962
639.646139
640.949833
641.940962
642.289709
642.334662
643.517667
644.406040
644.671077
644.640250
645.730255
646.526726
646.706588
646.596000
647.600185
648.298702
632.581394
633.818192
635.081414
635.917957
636.571991
637.788364
638.829381
639.417987
639.845428
640.854955
641.722559
642.174581
642.491289
643.391539
644.163494
644.534215
644.773886
645.584480
646.262909
646.542685
646.693430
647.406422
647.949283
631.437256
633.138384
634.574810
635.305160
635.664312
637.151318
638.292674
638.757967
638.894728
640.171836
641.141218
641.476602
641.513705
642.679552
643.554957
643.815026
643.782962
644.855025
645.632233
645.798916
645.681063
646.669633
647.359805
629.037469
632.186115
634.016899
634.474381
633.790491
636.286671
637.694804
637.862683
636.973383
639.243949
640.481590
640.534080
639.577416
641.718255
642.860157
642.845782
641.839189
643.872374
644.911794
644.806412
643.726041
645.692813
646.725996
631.204412
632.880206
634.275942
634.958637
635.266643
636.699757
637.789959
638.210105
638.306696
639.545760
640.482392
640.791271
640.805655
641.949462
642.805398
643.048851
643.001240
644.056996
644.819960
644.974933
644.846168
645.822787
646.505130
632.179702
633.357193
634.532268
635.271716
635.824547
636.930294
637.868395
638.370115
638.722075
639.653958
640.455559
640.857366
641.132748
641.987826
642.720609
643.061373
643.274326
644.050015
644.696963
644.953041
645.082835
645.766903
646.290385
631.556596
633.164808
634.477986
635.085715
635.325025
636.667203
637.678411
638.041776
638.095700
639.273523
640.162786
640.444227
640.440681
641.548635
642.376047
642.604138
642.546408
643.574210
644.317401
644.465334
644.332295
645.276039
645.934385
629.854397
632.835721
634.484966
634.792949
633.988175
636.287140
637.535206
637.599866
636.647829
638.781361
639.920931
639.925821
638.949648
641.005798
642.086650
642.047950
641.036374
642.999222
643.992093
643.875614
642.801126
644.680538
645.655051
632.848012
634.282058
635.414330
635.913418
636.077515
637.287874
638.193154
638.518664
638.556246
639.652176
640.477157
640.754265
640.761273
641.809933
642.589932
642.824411
642.783196
643.755029
644.449811
644.596305
644.463551
645.327399
645.913563
634.996415
635.676341
636.419774
636.980305
637.466618
638.240155
638.932456
639.404420
639.803947
640.500208
641.135442
641.569712
641.941647
642.605927
643.205556
643.598553
643.918212
644.511389
645.025452
645.319575
645.522637
645.969145
646.289611
636.011497
636.433178
637.004947
637.558966
638.109134
638.750659
639.361877
639.878564
640.369538
640.953738
641.520680
642.006504
642.473635
643.032078
643.567722
644.013411
644.427535
644.916074
645.364840
645.705075
645.988616
646.307175
646.522288
642.965447
643.458868
644.098269
644.700618
645.293420
646.028484
646.721011
647.289015
647.813689
648.471959
649.092645
649.597567
650.065172
650.665895
651.229105
651.675067
652.078190
652.603310
653.078869
653.421274
653.695903
654.051487
654.292618
641.410296
642.350725
643.230795
643.801628
644.213004
645.196872
646.012820
646.489357
646.803000
647.689955
648.423043
648.832763
649.089747
649.911029
650.581687
650.932208
651.127493
651.870700
652.454723
652.709035
652.792124
653.393472
653.798698
637.198368
640.059434
641.622283
641.932937
641.169531
643.441810
644.682256
644.793568
643.893581
646.026143
647.163414
647.206621
646.269245
648.303215
649.364306
649.350331
648.368260
650.306800
651.278811
651.181460
650.121297
651.963384
652.892385
625.094779
636.829571
639.804804
639.204006
631.198691
640.829748
643.150851
642.259340
634.152170
643.531556
645.720488
644.772124
636.776417
645.891333
647.974654
646.979339
639.044043
647.956743
649.937537
648.874585
640.941734
649.750387
651.875219
634.586881
637.663966
639.427425
639.835952
639.121275
641.537136
642.883406
643.010758
642.095938
644.321629
645.526836
645.559027
644.587372
646.698540
647.816215
647.784865
646.766170
648.780775
649.812358
649.707815
648.629481
650.574230
651.591669
635.758062
637.441772
638.849072
639.546473
639.870571
641.313796
642.412904
642.841120
642.945267
644.190899
645.133473
645.444939
645.458785
646.605797
647.463438
647.705377
647.656587
648.719930
649.493831
649.658819
649.536783
650.521173
651.207680
632.586069
635.786850
637.650474
638.127296
637.453008
639.970268
641.390718
641.562851
640.672499
642.950904
644.192344
644.239141
643.265225
645.422922
646.571384
646.551549
645.532849
647.587338
648.641115
648.542459
647.456009
649.448071
650.493429
620.800434
633.020936
636.233086
635.756344
627.700560
637.663569
640.147400
639.331246
631.203341
640.752545
643.023181
642.088675
633.991155
643.293528
645.450695
644.463642
636.439519
645.515835
647.557793
646.494523
638.443246
647.455895
649.657680
631.138757
634.361140
636.258035
636.771868
636.136038
638.694142
640.152457
640.356920
639.494606
641.799973
643.064687
643.130678
642.173776
644.349191
645.513787
645.507073
644.498226
646.567335
647.638187
647.552302
646.476573
648.478942
649.530420
632.819861
634.558642
636.039587
636.812030
637.209987
638.740259
639.917394
640.408007
640.563543
641.866531
642.856948
643.204756
643.248989
644.433612
645.324534
645.591803
645.564167
646.659296
647.463001
647.650252
647.546289
648.556039
649.257990
630.040586
633.255534
635.154439
635.674766
635.045976
637.622295
639.094569
639.305738
638.440630
640.775494
642.059133
642.138128
641.192300
643.375416
644.547037
644.545529
643.538846
645.618697
646.699058
646.619878
645.548357
647.556645
648.609612
618.624422
630.799148
634.014623
633.550821
625.491043
635.511408
638.025605
637.216263
629.016162
638.689494
641.004600
640.096492
632.024907
641.337891
643.508223
642.529422
634.492440
643.604422
645.667127
644.614575
636.560004
645.593735
647.800622
629.195851
632.403919
634.293509
634.804508
634.167110
636.735378
638.201121
638.407463
637.538621
639.870445
641.152157
641.230216
640.283909
642.465512
643.636221
643.635025
642.628428
644.705035
645.779941
645.695185
644.618752
646.623128
647.674612
631.143060
632.862378
634.321840
635.075255
635.456819
636.970160
638.134043
638.615756
638.765141
640.061519
641.047066
641.393301
641.438192
642.617641
643.505853
643.774790
643.749524
644.836826
645.629486
645.807569
645.697363
646.697424
647.394184
628.671078
631.835628
633.691060
634.176453
633.521769
636.048825
637.485366
637.677120
636.808570
639.100557
640.356848
640.424025
639.480013
641.635084
642.791827
642.790782
641.796614
643.843701
644.896477
644.802246
643.731286
645.707056
646.745735
617.687507
629.686617
632.825167
632.314744
624.270412
634.156872
636.606362
635.774115
627.654916
637.166306
639.423327
638.500331
630.495285
639.693992
641.830022
640.857352
632.918009
641.897576
643.912640
642.852456
634.887570
643.789126
645.962997
628.448910
631.586522
633.400137
633.837557
633.131887
635.604235
636.989395
637.136700
636.229152
638.482823
639.706556
639.748275
638.782966
640.915907
642.052913
642.035532
641.026385
643.056459
644.094482
643.988657
642.907209
644.869981
645.900108
630.772500
632.423909
633.790969
634.447431
634.731012
636.129045
637.188540
637.586183
637.666104
638.880383
639.798539
640.097096
640.105757
641.237102
642.085050
642.326038
642.278350
643.326538
644.085772
644.241787
644.115051
645.080382
645.754564
628.858802
631.899773
633.622402
633.989871
633.236297
635.596550
636.897114
636.994420
636.067196
638.237158
639.406987
639.425880
638.459609
640.540401
641.643582
641.614390
640.610308
642.595852
643.609398
643.502346
642.437875
644.344948
645.342963
618.767240
630.413873
633.340119
632.701088
624.691650
634.223828
636.490317
635.580607
627.566750
636.773934
638.907237
637.954796
630.053416
639.045528
641.100725
640.119978
632.293138
641.082416
643.032959
641.985722
634.188438
642.837563
644.922925
630.259737
633.086281
634.607604
634.872835
634.062912
636.270133
637.453795
637.523172
636.599538
638.667454
639.762613
639.787095
638.850917
640.852573
641.897603
641.883688
640.914496
642.824112
643.778768
643.679332
642.633142
644.438782
645.349329
634.062268
634.979425
635.821025
636.343091
636.698613
637.620103
638.375568
638.798357
639.065368
639.903952
640.599312
640.984243
641.225694
642.029441
642.688188
643.032865
643.224248
643.954428
644.525858
644.771403
644.848243
645.435121
645.831137
635.407001
635.879583
636.481296
637.033571
637.567843
638.239620
638.869366
639.379172
639.851786
640.463693
641.047367
641.525499
641.974149
642.559670
643.111867
643.550178
643.946172
644.461054
644.925351
645.257325
645.522383
645.867906
646.102742
642.605502
643.055651
643.677795
644.296540
644.920108
645.639052
646.325963
646.912235
647.465369
648.104469
648.716292
649.236272
649.729497
650.309754
650.862919
651.322502
651.749756
652.253760
652.718681
653.073942
653.371489
653.703482
653.927062
641.367037
642.077982
642.873599
643.498752
644.057143
644.907432
645.673778
646.212111
646.670375
647.421893
648.102012
648.568735
648.964618
649.651685
650.269362
650.675070
651.006190
651.616307
652.147473
652.455705
652.671429
653.134100
653.465309
638.794390
640.265826
641.453909
642.016871
642.249342
643.536135
644.512441
644.897048
644.983793
646.138462
647.009241
647.314839
647.339310
648.415052
649.214881
649.459039
649.423620
650.417698
651.132109
651.289836
651.163821
652.052035
652.654325
635.215701
638.245569
639.954701
640.324567
639.580155
641.957647
643.273016
643.386192
642.462485
644.666823
645.853987
645.881200
644.907348
647.002656
648.106399
648.072611
647.052678
649.051592
650.068409
649.958475
648.874065
650.796737
651.794805
636.249160
637.897679
639.268377
639.938076
640.240374
641.651462
642.724183
643.135737
643.228122
644.455987
645.384130
645.688118
645.697394
646.830043
647.675697
647.911658
647.858475
648.909472
649.674359
649.835293
649.710444
650.680611
651.356589
636.110281
637.327761
638.560420
639.361170
639.975253
641.143641
642.137569
642.684153
643.073491
644.043812
644.876750
645.298648
645.587857
646.461915
647.210109
647.559413
647.780370
648.575764
649.244685
649.518272
649.662944
650.368237
650.906141
634.299326
636.026751
637.485176
638.227816
638.591672
640.083696
641.224330
641.682746
641.809577
643.080177
644.042133
644.365269
644.387256
645.550984
646.422203
646.671911
646.629013
647.707522
648.495242
648.669164
648.554195
649.555129
650.253085
631.251633
634.478097
636.378147
636.891783
636.253065
638.807388
640.260797
640.459100
639.590040
641.888510
643.146388
643.205145
642.241364
644.411362
645.570521
645.558153
644.544448
646.610621
647.679439
647.591733
646.514853
648.517384
649.569783
632.849057
634.596753
636.087350
636.866780
637.269184
638.801082
639.978662
640.468792
640.623251
641.919833
642.904578
643.246875
643.286145
644.467746
645.355978
645.620489
645.590922
646.684638
647.487799
647.674677
647.570937
648.582015
649.286039
633.172317
634.437843
635.740825
636.617020
637.307692
638.558792
639.628076
640.236642
640.678737
641.702327
642.581378
643.040100
643.361767
644.272153
645.054252
645.431597
645.678220
646.504953
647.203870
647.501890
647.667896
648.396376
648.948804
631.744176
633.490202
634.983924
635.770306
636.182034
637.727843
638.917864
639.416844
639.578020
640.892030
641.891595
642.245672
642.295290
643.486348
644.383697
644.656144
644.633333
645.736421
646.548312
646.742110
646.643758
647.659385
648.365048
629.028085
632.249962
634.158714
634.688449
634.068280
636.653807
638.133503
638.349129
637.486919
639.826164
641.114134
641.195836
640.252457
642.440381
643.617198
643.619943
642.617356
644.702902
645.788519
645.713021
644.644483
646.656818
647.713341
630.901386
632.640754
634.124705
634.900748
635.302616
636.839313
638.021773
638.515006
638.671822
639.982442
640.979814
641.332897
641.382220
642.572722
643.470193
643.743722
643.721687
644.823025
645.631236
645.821004
645.718921
646.731528
647.435864
631.494694
632.744058
634.025814
634.881101
635.552481
636.785102
637.839214
638.436707
638.870708
639.887187
640.761194
641.217941
641.539514
642.447742
643.229603
643.609692
643.858937
644.681732
645.373289
645.664448
645.824856
646.546554
647.095049
630.353611
632.067600
633.522356
634.270622
634.646124
636.148986
637.303132
637.776887
637.919947
639.204478
640.180854
640.521322
640.563457
641.737866
642.624032
642.893866
642.871492
643.956679
644.748494
644.927765
644.820338
645.818015
646.513920
627.958286
631.120349
632.969472
633.444218
632.775824
635.287850
636.708824
636.885049
636.001992
638.280769
639.526233
639.584425
638.633270
640.783292
641.936448
641.931998
640.935050
642.981866
644.036306
643.943597
642.873583
644.849543
645.888513
630.136890
631.825105
633.238376
633.938034
634.261531
635.709976
636.812949
637.242062
637.345832
638.593346
639.538166
639.853587
639.874553
641.027916
641.895127
642.148993
642.111667
643.180355
643.956872
644.123231
644.003977
644.989111
645.676871
631.126618
632.315761
633.507699
634.263878
634.832209
635.953014
636.904008
637.415468
637.775578
638.716196
639.526204
639.935180
640.217966
641.082841
641.826781
642.178206
642.401752
643.189387
643.847877
644.113458
644.251442
644.943175
645.471653
630.518282
632.138226
633.468119
634.092280
634.346826
635.704088
636.728481
637.102130
637.164817
638.351744
639.249644
639.538554
639.542753
640.660643
641.498976
641.737428
641.689937
642.728901
643.481994
643.637622
643.511363
644.462157
645.125294
628.834036
631.827183
633.492779
633.816569
633.026426
635.340382
636.601716
636.676864
635.733837
637.876705
639.025045
639.037496
638.069076
640.135086
641.226403
641.197346
640.195163
642.168572
643.170330
643.060347
641.991571
643.877605
644.856731
631.852462
633.296618
634.443520
634.957397
635.135562
636.360029
637.277985
637.613907
637.660623
638.765747
639.599405
639.884250
639.899150
640.957171
641.746945
641.990583
641.958333
642.939623
643.642457
643.795096
643.667801
644.537469
645.127615
634.024816
634.712957
635.469030
636.043172
636.542865
637.329527
638.033756
638.515922
638.924577
639.629763
640.273485
640.715626
641.095545
641.768680
642.377450
642.779224
643.107487
643.709261
644.230871
644.531156
644.739661
645.191287
645.515072
635.054360
635.483149
636.066327
636.633175
637.196229
637.850277
638.472951
638.999676
639.499729
640.092670
640.667964
641.161710
641.636848
642.203859
642.748280
643.202515
643.625010
644.121724
644.577821
644.924278
645.213267
645.536562
645.754612
642.227776
642.656554
643.272514
643.905670
644.550257
645.265463
645.952347
646.551865
647.122028
647.753142
648.361118
648.891075
649.398782
649.969774
650.518076
650.986525
651.427219
651.921485
652.381387
652.745517
653.056322
653.377256
653.590989
641.134350
641.746619
642.502686
643.159333
643.782037
644.585162
645.331305
645.903381
646.422099
647.122211
647.777726
648.273683
648.726016
649.361456
649.954295
650.388164
650.774271
651.332954
651.839458
652.175612
652.445148
652.852911
653.146474
639.100539
640.142637
641.177137
641.840345
642.349483
643.375958
644.255084
644.750332
645.109175
646.000747
646.769153
647.177499
647.464232
648.281694
648.981380
649.326824
649.549585
650.288716
650.904449
651.162529
651.290355
651.915784
652.382874
636.855982
638.473339
639.801421
640.435035
640.706129
642.083963
643.129040
643.524736
643.605484
644.814434
645.726122
646.022152
646.025117
647.146602
647.981680
648.213465
648.156086
649.195329
649.947997
650.101628
649.968029
650.922342
651.584482
636.577927
637.776558
638.983892
639.759862
640.350469
641.492685
642.463679
642.992741
643.367912
644.322918
645.142628
645.554613
645.835497
646.699437
647.438393
647.780493
647.994716
648.781294
649.442564
649.710217
649.849259
650.546272
651.078366
636.043396
637.058572
638.205957
639.062989
639.799522
640.867197
641.815392
642.424611
642.930692
643.794796
644.575297
645.052237
645.451266
646.218399
646.913215
647.315291
647.643522
648.334600
648.954055
649.283336
649.535379
650.129225
650.590880
634.634868
635.898140
637.187744
638.038414
638.696614
639.914924
640.951748
641.528459
641.940629
642.936246
643.789348
644.222674
644.520606
645.411093
646.172734
646.528657
646.755535
647.566840
648.252013
648.537005
648.692424
649.415107
649.966124
632.935157
634.698632
636.202265
636.985347
637.385564
638.919087
640.095450
640.579214
640.725451
642.018116
642.997812
643.331283
643.361089
644.539877
645.423490
645.679581
645.641763
646.735224
647.539189
647.725129
647.621302
648.635360
649.343099
633.179503
634.462121
635.783124
636.670295
637.366931
638.624480
639.697541
640.305331
640.744521
641.765251
642.640546
643.092649
643.407695
644.316314
645.095960
645.468061
645.709985
646.537240
647.237955
647.536437
647.703627
648.436419
648.993428
633.097885
634.157293
635.372644
636.304839
637.118654
638.267040
639.288930
639.959352
640.517858
641.432783
642.257923
642.771302
643.203189
644.006637
644.736552
645.168864
645.525489
646.248847
646.899455
647.255213
647.530707
648.146937
648.622479
632.074360
633.355823
634.679427
635.573020
636.278848
637.548414
638.632837
639.249944
639.697815
640.731182
641.618478
642.080810
642.405317
643.324960
644.116021
644.498393
644.749456
645.586659
646.296351
646.602096
646.775123
647.512397
648.071245
630.706106
632.468875
633.980908
634.779634
635.200004
636.759445
637.959883
638.463152
638.626368
639.944798
640.948041
641.301264
641.349093
642.549325
643.454957
643.730746
643.710048
644.822839
645.643881
645.843191
645.749762
646.772852
647.484868
631.233162
632.508001
633.821404
634.703780
635.398613
636.657913
637.733568
638.343776
638.786394
639.815786
640.700585
641.161910
641.486379
642.406237
643.198287
643.582405
643.834931
644.671857
645.379733
645.683073
645.853575
646.588806
647.146773
631.421216
632.465712
633.659612
634.569298
635.361478
636.489316
637.493688
638.150556
638.698835
639.605486
640.425183
640.936481
641.368379
642.171572
642.903103
643.339110
643.699085
644.421783
645.068875
645.420608
645.692192
646.304054
646.776975
630.676933
631.933030
633.220000
634.073908
634.739479
635.966107
637.012804
637.600538
638.024748
639.032061
639.898413
640.347584
640.663355
641.569604
642.350608
642.728491
642.976303
643.801889
644.497369
644.791121
644.954286
645.679589
646.231613
629.611815
631.335959
632.794829
633.536324
633.898425
635.391054
636.532460
636.989617
637.116067
638.389002
639.355612
639.685062
639.717055
640.889436
641.773272
642.036627
642.007174
643.097080
643.894737
644.076307
643.969951
644.972771
645.673168
630.468116
631.699015
632.944571
633.749324
634.362118
635.534173
636.529615
637.072550
637.457464
638.428686
639.264342
639.689010
639.983990
640.869903
641.632601
641.995059
642.228287
643.037569
643.716923
643.996369
644.146522
644.859386
645.403532
631.065673
632.053318
633.158530
633.967680
634.654210
635.670802
636.572089
637.141716
637.614580
638.448537
639.206701
639.671123
640.064160
640.826115
641.521049
641.928482
642.261967
642.950951
643.564141
643.887168
644.132802
644.716549
645.170988
630.853977
632.024694
633.189354
633.916093
634.454077
635.540062
636.459129
636.944876
637.283686
638.201186
638.993008
639.390201
639.664723
640.519621
641.255642
641.602180
641.821990
642.604374
643.258051
643.520085
643.654173
644.338042
644.860706
630.475081
632.061161
633.344808
633.928055
634.145232
635.461243
636.449600
636.799304
636.843133
638.005941
638.884218
639.164046
639.162346
640.268505
641.096649
641.331886
641.281402
642.312793
643.056435
643.206122
643.071655
644.007990
644.658069
632.165278
633.180618
634.172314
634.783392
635.234283
636.197064
637.015469
637.457945
637.771219
638.617219
639.350842
639.738489
640.014001
640.818498
641.511286
641.857115
642.082076
642.815243
643.422780
643.674944
643.797634
644.410231
644.868245
633.800052
634.388813
635.103666
635.707031
636.268572
637.006209
637.688369
638.202253
638.669557
639.323940
639.943782
640.415577
640.852382
641.475915
642.061956
642.493727
642.878733
643.432384
643.931548
644.260496
644.522785
644.921323
645.208622
634.684446
635.091027
635.666479
636.245805
636.827860
637.476385
638.097462
638.636090
639.152221
639.737055
640.308700
640.812815
641.303157
641.862295
642.403625
642.868720
643.306835
643.796259
644.249256
644.605817
644.908884
645.222107
645.430910
641.711225
642.181291
642.830097
643.472601
644.116599
644.855564
645.558873
646.155867
646.717169
647.365685
647.985559
648.510023
649.006962
649.593856
650.153006
650.615363
651.044947
651.554566
652.025405
652.384688
652.687062
653.027649
653.258324
640.419623
641.159613
641.989796
642.641642
643.221212
644.095047
644.880446
645.429303
645.894803
646.657125
647.346040
647.815349
648.212694
648.908326
649.533519
649.940820
650.272592
650.890099
651.428597
651.739822
651.959292
652.433881
652.775470
637.752933
639.273660
640.511165
641.105094
641.358413
642.676074
643.676658
644.071418
644.163609
645.331704
646.212549
646.516547
646.536718
647.626087
648.436738
648.679951
648.641083
649.646788
650.371452
650.529738
650.403938
651.311265
651.930252
634.074823
637.183234
638.956984
639.361156
638.634499
641.052627
642.397936
642.521554
641.602754
643.822139
645.020125
645.040890
644.052998
646.170723
647.288863
647.251195
646.221626
648.238404
649.268741
649.156697
648.065673
650.017609
651.038605
635.108987
636.815279
638.245114
638.952324
639.280074
640.727635
641.829071
642.252441
642.350819
643.593854
644.532824
644.833730
644.836931
645.983334
646.839372
647.072291
647.013955
648.078154
648.855780
649.018602
648.895441
649.888077
650.583726
634.963458
636.230428
637.518921
638.358568
639.001257
640.205129
641.227346
641.786640
642.182898
643.168443
644.012481
644.433432
644.719679
645.604102
646.359840
646.705788
646.922751
647.729987
648.412407
648.691478
648.842357
649.566957
650.122010
633.112561
634.898666
636.418262
637.199733
637.589626
639.121716
640.293260
640.763102
640.893960
642.183020
643.157959
643.478637
643.494508
644.671886
645.551541
645.795230
645.744219
646.838614
647.644269
647.825768
647.718498
648.739511
649.455566
630.014869
633.321213
635.290495
635.841130
635.219554
637.823623
639.311581
639.518675
638.646861
640.969811
642.242779
642.295188
641.315605
643.508917
644.680470
644.659730
643.630566
645.721673
646.813207
646.734338
645.667049
647.689492
648.761375
631.647473
633.453312
635.004404
635.822041
636.249887
637.821346
639.029013
639.529282
639.686291
641.000138
641.996920
642.335652
642.367927
643.563992
644.462808
644.723601
644.688483
645.799895
646.621834
646.817398
646.722298
647.753803
648.476042
631.993694
633.307002
634.664289
635.578040
636.296109
637.582223
638.678678
639.297746
639.744061
640.780682
641.669190
642.125015
642.442227
643.364931
644.157932
644.534969
644.780592
645.623060
646.339150
646.646181
646.821303
647.569546
648.139114
630.552395
632.351057
633.900852
634.722456
635.157393
636.740615
637.958954
638.467232
638.630946
639.957014
640.964952
641.312293
641.352029
642.561537
643.474201
643.746627
643.721049
644.844565
645.676719
645.879968
645.790660
646.827798
647.552246
627.810381
631.098288
633.067742
633.629221
633.022388
635.653586
637.164651
637.388477
636.527918
638.878153
640.173533
640.242223
639.274197
641.496103
642.694635
642.695705
641.682488
643.799066
644.910478
644.845686
643.787277
645.822457
646.899850
629.714504
631.505742
633.044372
633.853814
634.276774
635.848559
637.056939
637.557266
637.714918
639.036371
640.041578
640.388113
640.428262
641.638407
642.552631
642.827434
642.804089
643.928486
644.760262
644.962395
644.871443
645.907236
646.631335
630.325692
631.621374
632.954731
633.844049
634.538724
635.801795
636.878286
637.481764
637.916378
638.943210
639.825842
640.280252
640.598726
641.521561
642.317020
642.698820
642.949193
643.793226
644.508679
644.814370
644.987659
645.732782
646.300452
629.165686
630.935938
632.447407
633.228938
633.624157
635.160141
636.337657
636.815450
636.956597
638.253641
639.240539
639.578061
639.614780
640.806831
641.707289
641.975154
641.948026
643.060655
643.881391
644.076173
643.980599
645.005649
645.723588
626.737841
629.978136
631.891976
632.397803
631.739808
634.293899
635.741675
635.920412
635.032088
637.327115
638.585033
638.637177
637.671542
639.848950
641.019388
641.007736
639.991196
642.080783
643.170157
643.091776
642.028708
644.038050
645.102637
628.970291
630.714228
632.183305
632.915257
633.257495
634.737966
635.863649
636.296851
636.399322
637.660326
638.616859
638.930770
638.947672
640.119238
641.001371
641.254408
641.213410
642.309300
643.112912
643.292570
643.183487
644.195457
644.905148
630.003317
631.237747
632.479443
633.267807
633.857625
635.006054
635.977464
636.494507
636.856102
637.809046
638.630281
639.040441
639.323549
640.203170
640.960908
641.315349
641.541324
642.349789
643.029031
643.304832
643.452011
644.166926
644.714879
629.407274
631.077896
632.459539
633.114627
633.388472
634.774541
635.820382
636.199471
636.263270
637.464335
638.374499
638.663903
638.667089
639.801269
640.654204
640.894361
640.846141
641.908160
642.680438
642.841016
642.717710
643.694394
644.379210
627.731186
630.789489
632.510621
632.862709
632.086398
634.432752
635.717301
635.797149
634.853693
637.013048
638.174779
638.185813
637.211985
639.298253
640.405076
640.373308
639.358569
641.365234
642.387867
642.277444
641.199949
643.120815
644.125423
630.837764
632.324660
633.514613
634.054244
634.248814
635.498566
636.435939
636.778107
636.827435
637.946079
638.791253
639.077507
639.092306
640.164913
640.967532
641.212932
641.179876
642.180784
642.898749
643.053868
642.927241
643.818579
644.426891
633.096893
633.810798
634.597150
635.193690
635.710467
636.516539
637.236270
637.726245
638.140359
638.855882
639.508894
639.955104
640.338693
641.022264
641.641174
642.048005
642.380961
642.995201
643.527823
643.833363
644.047083
644.512184
644.847239
634.176467
634.623005
635.229496
635.816356
636.396101
637.066645
637.702757
638.237988
638.744765
639.346471
639.929869
640.428921
640.909290
641.484909
642.038057
642.498609
642.927517
643.434043
643.899418
644.252356
644.547959
644.881192
645.107047
641.215155
641.752423
642.446871
643.094275
643.724424
644.499512
645.224686
645.811703
646.350162
647.028332
647.665911
648.178060
648.650895
649.266045
649.842003
650.291803
650.697418
651.234778
651.722666
652.071093
652.353147
652.727568
652.985019
639.532373
640.543236
641.498816
642.119329
642.566374
643.600646
644.456590
644.949603
645.272054
646.184812
646.938488
647.349721
647.604151
648.447125
649.135709
649.485738
649.677006
650.439184
651.040391
651.296697
651.382005
652.012749
652.444360
635.076593
638.076256
639.756048
640.121137
639.382033
641.730353
643.026736
643.148659
642.245874
644.417492
645.583094
645.614008
644.650701
646.728566
647.819980
647.795331
646.790926
648.767115
649.767424
649.661853
648.585928
650.484346
651.460928
622.639390
634.673493
637.814768
637.268739
629.248537
639.008301
641.404970
640.519315
632.404571
641.829791
644.053749
643.074031
634.987933
644.209477
646.339815
645.320821
637.322579
646.313808
648.336883
647.251767
639.250005
648.176110
650.372713
632.260773
635.497116
637.399351
637.874832
637.192179
639.696230
641.107837
641.247739
640.329571
642.598917
643.834865
643.850771
642.848233
645.005047
646.153689
646.107092
645.061615
647.118365
648.184187
648.073076
646.980770
648.990236
650.063030
633.452454
635.260610
636.793878
637.563463
637.932850
639.454927
640.615136
641.060164
641.166938
642.451824
643.422753
643.725130
643.722164
644.899871
645.780028
646.009491
645.942805
647.039039
647.845867
648.014563
647.895482
648.929712
649.661955
630.167823
633.529903
635.537460
636.083715
635.440431
638.055175
639.545734
639.728730
638.827303
641.159192
642.435966
642.466697
641.460077
643.664269
644.841136
644.800327
643.745900
645.849794
646.950139
646.856948
645.773111
647.820617
648.917820
618.165223
630.678661
634.067133
633.648501
625.556812
635.686282
638.256970
637.439134
629.253912
638.901516
641.219240
640.251836
632.052444
641.470580
643.673178
642.652252
634.535721
643.721492
645.828041
644.769271
636.730377
645.793033
648.055514
628.692152
632.075008
634.114612
634.696772
634.090816
636.745525
638.272448
638.485365
637.609252
639.966072
641.264682
641.312988
640.322208
642.545756
643.742454
643.718979
642.680525
644.802447
645.919890
645.841148
644.769609
646.828150
647.931912
630.452759
632.312958
633.917506
634.759786
635.200565
636.809163
638.045444
638.548643
638.701724
640.040223
641.056467
641.391921
641.416574
642.636121
643.555657
643.815770
643.775694
644.911350
645.754615
645.951916
645.856362
646.916671
647.664890
627.618437
630.979177
633.011389
633.594187
632.991107
635.659775
637.197319
637.416094
636.541235
638.914197
640.224683
640.279991
639.292059
641.534210
642.746960
642.735074
641.703343
643.841750
644.971074
644.899808
643.831774
645.898882
647.005980
616.067246
628.472850
631.843832
631.427691
623.326210
633.503737
636.099025
635.291343
627.081252
636.789550
639.133638
638.177176
629.955606
639.437077
641.673154
640.671987
632.546165
641.785659
643.917366
642.871186
634.822821
643.918086
646.189708
626.784186
630.136381
632.156379
632.726219
632.110463
634.766741
636.293407
636.503489
635.622039
637.989870
639.297498
639.352313
638.365333
640.608253
641.822818
641.813748
640.784872
642.924923
644.054858
643.983514
642.914725
644.980894
646.087801
628.796819
630.634268
632.211588
633.027763
633.444261
635.027392
636.241711
636.728070
636.868979
638.196102
639.206151
639.541351
639.569484
640.788230
641.710115
641.975736
641.941810
643.080182
643.924637
644.122774
644.027557
645.084986
645.831389
626.254254
629.575090
631.565008
632.108738
631.472961
634.084491
635.577440
635.767283
634.879243
637.212513
638.500011
638.551234
637.576842
639.786175
640.981689
640.966347
639.940065
642.062390
643.180685
643.105193
642.040146
644.088441
645.186819
615.084135
627.375886
630.681036
630.216815
622.124125
632.162122
634.684495
633.841705
625.679405
635.256554
637.554396
636.599817
628.495159
637.818640
640.008337
638.999052
630.918605
640.083324
642.188067
641.138044
633.142339
642.156296
644.406151
626.072856
629.365525
631.311714
631.805568
631.117011
633.671764
635.112156
635.257779
634.332000
636.628723
637.885798
637.914283
636.921254
639.109390
640.286128
640.256344
639.216890
641.321749
642.422174
642.331362
641.252943
643.287261
644.376765
628.514170
630.281262
631.762154
632.477803
632.793279
634.255477
635.361772
635.763642
635.836893
637.085488
638.032746
638.326999
638.326056
639.496112
640.377572
640.617269
640.562887
641.661475
642.467264
642.636132
642.517666
643.540381
644.264458
626.593199
629.776191
631.622768
632.044812
631.312717
633.745972
635.098480
635.196850
634.256803
636.469786
637.673535
637.683801
636.699084
638.827749
639.968657
639.931511
638.904243
640.954708
642.016188
641.909182
640.832106
642.812046
643.869267
616.419831
628.308586
631.380133
630.785358
622.763141
632.399350
634.727971
633.812725
625.771932
635.037650
637.212218
636.240970
628.288781
637.360299
639.460963
638.453152
630.517089
639.454215
641.466571
640.400376
632.514311
641.308436
643.472022
628.192808
631.141975
632.767638
633.077729
632.284879
634.556817
635.787352
635.860182
634.927769
637.035977
638.162480
638.181047
637.229547
639.274468
640.352840
640.332072
639.340987
641.307753
642.301806
642.198843
641.136960
643.005623
643.966708
632.221479
633.202616
634.111701
634.675488
635.059173
636.023328
636.812273
637.246631
637.519212
638.382893
639.099898
639.489373
639.732893
640.561779
641.243383
641.593920
641.788438
642.547827
643.144245
643.396925
643.479255
644.098802
644.522873
633.687695
634.200098
634.850668
635.441042
636.005724
636.710990
637.367933
637.892714
638.376513
639.007209
639.608028
640.095138
640.552134
641.155996
641.726257
642.175152
642.581375
643.116726
643.600260
643.943530
644.219848
644.586931
644.839439
641.065336
641.580764
642.273055
642.935171
643.588242
644.351814
645.073334
645.669967
646.226541
646.890198
647.522080
648.042358
648.532193
649.132477
649.702418
650.159918
650.582088
651.104949
651.587420
651.944490
652.244439
652.605632
652.856088
639.601710
640.438345
641.344630
642.013049
642.585377
643.506744
644.324531
644.861209
645.301995
646.100096
646.813863
647.266612
647.636735
648.366059
649.014866
649.405372
649.710137
650.360910
650.923782
651.221596
651.421198
651.941031
652.324091
636.565954
638.320636
639.707774
640.300909
640.488051
641.923016
642.992904
643.342906
643.346017
644.615399
645.555535
645.809550
645.738232
646.925809
647.794341
647.988340
647.859679
648.962148
649.745030
649.858722
649.654064
650.678390
651.391563
632.448464
636.001544
638.011040
638.380472
637.469551
640.132353
641.597900
641.630381
640.501188
642.944329
644.249843
644.173485
642.973501
645.310014
646.533821
646.401031
645.163643
647.395835
648.531619
648.330341
647.046023
649.240256
650.421655
633.756644
635.725149
637.328232
638.040443
638.300956
639.878133
641.057647
641.432471
641.435082
642.787794
643.791900
644.036895
643.940416
645.192470
646.112022
646.290215
646.134662
647.303814
648.146455
648.261198
648.054835
649.176909
649.979031
633.742448
635.194643
636.623677
637.485695
638.104624
639.395516
640.476232
641.007286
641.350776
642.403400
643.292488
643.676826
643.905176
644.852735
645.651990
645.962228
646.123356
646.994461
647.723202
647.974122
648.083127
648.893540
649.527425
631.699244
633.756713
635.456817
636.245576
636.568190
638.234582
639.487509
639.908736
639.942423
641.343402
642.384652
642.647761
642.561366
643.845993
644.790412
644.978248
644.828332
646.030458
646.904009
647.038611
646.848685
648.001505
648.825940
628.249456
632.023753
634.246099
634.766589
633.958944
636.819291
638.434963
638.549709
637.462772
640.015639
641.399410
641.350659
640.152376
642.569629
643.850245
643.731284
642.489270
644.802999
646.006315
645.839458
644.578647
646.850145
648.088143
630.219486
632.297318
634.029406
634.854333
635.214717
636.920671
638.209710
638.660847
638.719992
640.145479
641.208405
641.489333
641.419326
642.723095
643.687097
643.892358
643.758816
644.978884
645.869596
646.018862
645.841490
647.005316
647.836368
630.737166
632.237965
633.737516
634.673687
635.367419
636.741659
637.897146
638.486917
638.878830
639.982380
640.915768
641.334042
641.592636
642.579734
643.417542
643.759387
643.949749
644.858415
645.623135
645.903357
646.037344
646.872840
647.522519
629.129019
631.196768
632.924810
633.751592
634.117412
635.834237
637.132962
637.590781
637.655177
639.092202
640.165793
640.454837
640.392135
641.710578
642.689629
642.907381
642.784094
644.017591
644.919477
645.076709
644.904910
646.075031
646.909162
626.051069
629.801209
632.018964
632.546676
631.750714
634.636825
636.273869
636.402857
635.324297
637.903536
639.308995
639.275684
638.088472
640.536835
641.846571
641.750837
640.525887
642.867926
644.093279
643.941496
642.689621
644.975410
646.220339
628.294998
630.354483
632.070241
632.883731
633.236414
634.940501
636.227939
636.676605
636.733982
638.165759
639.236489
639.525068
639.463349
640.782931
641.764079
641.984862
641.864677
643.100292
644.003364
644.161124
643.989182
645.158725
645.992600
629.078231
630.559159
6
