# Supplementary material for: A computational model of spatio-temporal cardiac intracellular calcium handling with realistic structure and spatial flux distribution from sarcoplasmic reticulum and t-tubule reconstructions
Source: PLoS Comput Biol. 2017 Aug 31;13(8):e1005714. doi: 10.1371/journal.pcbi.1005714 (PMC5597258; doi:10.1371/journal.pcbi.1005714)
Supplement: S1 Code — Code provided in C/C++ and includes the structural datasets used in this study. Documentation is provided on use of and updating the code. Updates may also be available on Michael Colman’s website, http://www.physicsoftheheart.com and github repository: https://github.com/michaelcolman/CODE---PLOS-Comp-Biol-2017-Model-SR. (ZIP) [file pcbi.1005714.s001.zip › PLOS_SR_Clean/Spatial_diff_out/CaSR_output_0000.vtk]

# vtk DataFile Version 3.0
vtk output
ASCII
DATASET STRUCTURED_POINTS
DIMENSIONS 26 26 52
SPACING 1 1 1
ORIGIN 0 0 0
POINT_DATA 35152
SCALARS ImageFile float 1
LOOKUP_TABLE default
-100 -100 -100 -100 -100 -100 -100 -100 -100 -100 -100 -100 -100 -100 -100 -100 -100 -100 -100 -100 -100 -100 -100 -100 -100 -100 
-100 -100 -100 -100 -100 -100 -100 -100 -100 -100 -100 -100 -100 -100 -100 -100 -100 -100 -100 -100 -100 -100 -100 -100 -100 -100 
-100 -100 -100 -100 -100 -100 -100 -100 -100 -100 -100 -100 -100 -100 -100 -100 -100 -100 -100 -100 -100 -100 -100 -100 -100 -100 
-100 -100 -100 -100 -100 -100 -100 -100 -100 -100 -100 -100 -100 -100 -100 -100 -100 -100 -100 -100 -100 -100 -100 -100 -100 -100 
-100 -100 -100 -100 -100 -100 -100 -100 -100 -100 -100 -100 -100 -100 -100 -100 -100 -100 -100 -100 -100 -100 -100 -100 -100 -100 
-100 -100 -100 -100 -100 -100 -100 -100 -100 -100 -100 -100 -100 -100 -100 -100 -100 -100 -100 -100 -100 -100 -100 -100 -100 -100 
-100 -100 -100 -100 -100 -100 -100 -100 -100 -100 -100 -100 -100 -100 -100 -100 -100 -100 -100 -100 -100 -100 -100 -100 -100 -100 
-100 -100 -100 -100 -100 -100 -100 -100 -100 -100 -100 -100 -100 -100 -100 -100 -100 -100 -100 -100 -100 -100 -100 -100 -100 -100 
-100 -100 -100 -100 -100 -100 -100 -100 -100 -100 -100 -100 -100 -100 -100 -100 -100 -100 -100 -100 -100 -100 -100 -100 -100 -100 
-100 -100 -100 -100 -100 -100 -100 -100 -100 -100 -100 -100 -100 -100 -100 -100 -100 -100 -100 -100 -100 -100 -100 -100 -100 -100 
-100 -100 -100 -100 -100 -100 -100 -100 -100 -100 -100 -100 -100 -100 -100 -100 -100 -100 -100 -100 -100 -100 -100 -100 -100 -100 
-100 -100 -100 -100 -100 -100 -100 -100 -100 -100 -100 -100 -100 -100 -100 -100 -100 -100 -100 -100 -100 -100 -100 -100 -100 -100 
-100 -100 -100 -100 -100 -100 -100 -100 -100 -100 -100 -100 -100 -100 -100 -100 -100 -100 -100 -100 -100 -100 -100 -100 -100 -100 
-100 -100 -100 -100 -100 -100 -100 -100 -100 -100 -100 -100 -100 -100 -100 -100 -100 -100 -100 -100 -100 -100 -100 -100 -100 -100 
-100 -100 -100 -100 -100 -100 -100 -100 -100 -100 -100 -100 -100 -100 -100 -100 -100 -100 -100 -100 -100 -100 -100 -100 -100 -100 
-100 -100 -100 -100 -100 -100 -100 -100 -100 -100 -100 -100 -100 -100 -100 -100 -100 -100 -100 -100 -100 -100 -100 -100 -100 -100 
-100 -100 -100 -100 -100 -100 -100 -100 -100 -100 -100 -100 -100 -100 -100 -100 -100 -100 -100 -100 -100 -100 -100 -100 -100 -100 
-100 -100 -100 -100 -100 -100 -100 -100 -100 -100 -100 -100 -100 -100 -100 -100 -100 -100 -100 -100 -100 -100 -100 -100 -100 -100 
-100 -100 -100 -100 -100 -100 -100 -100 -100 -100 -100 -100 -100 -100 -100 -100 -100 -100 -100 -100 -100 -100 -100 -100 -100 -100 
-100 -100 -100 -100 -100 -100 -100 -100 -100 -100 -100 -100 -100 -100 -100 -100 -100 -100 -100 -100 -100 -100 -100 -100 -100 -100 
-100 -100 -100 -100 -100 -100 -100 -100 -100 -100 -100 -100 -100 -100 -100 -100 -100 -100 -100 -100 -100 -100 -100 -100 -100 -100 
-100 -100 -100 -100 -100 -100 -100 -100 -100 -100 -100 -100 -100 -100 -100 -100 -100 -100 -100 -100 -100 -100 -100 -100 -100 -100 
-100 -100 -100 -100 -100 -100 -100 -100 -100 -100 -100 -100 -100 -100 -100 -100 -100 -100 -100 -100 -100 -100 -100 -100 -100 -100 
-100 -100 -100 -100 -100 -100 -100 -100 -100 -100 -100 -100 -100 -100 -100 -100 -100 -100 -100 -100 -100 -100 -100 -100 -100 -100 
-100 -100 -100 -100 -100 -100 -100 -100 -100 -100 -100 -100 -100 -100 -100 -100 -100 -100 -100 -100 -100 -100 -100 -100 -100 -100 
-100 -100 -100 -100 -100 -100 -100 -100 -100 -100 -100 -100 -100 -100 -100 -100 -100 -100 -100 -100 -100 -100 -100 -100 -100 -100 
-100 -100 -100 -100 -100 -100 -100 -100 -100 -100 -100 -100 -100 -100 -100 -100 -100 -100 -100 -100 -100 -100 -100 -100 -100 -100 
-100 -100 -100 -100 -100 -100 -100 -100 -100 -100 -100 -100 -100 -100 -100 -100 -100 -100 -100 -100 -100 -100 -100 -100 -100 -100 
-100 -100 -100 -100 -100 -100 -100 -100 -100 -100 -100 -100 -100 -100 -100 -100 -100 -100 -100 -100 -100 -100 -100 -100 -100 -100 
-100 -100 -100 -100 -100 -100 -100 -100 -100 -100 -100 -100 -100 -100 -100 -100 -100 -100 -100 -100 -100 -100 -100 -100 -100 -100 
-100 -100 -100 -100 -100 -100 -100 -100 -100 -100 -100 -100 -100 -100 -100 -100 -100 -100 -100 -100 -100 -100 -100 -100 -100 -100 
-100 -100 -100 -100 -100 -100 -100 -100 -100 -100 -100 -100 -100 -100 -100 -100 -100 -100 -100 -100 -100 -100 -100 -100 -100 -100 
-100 -100 -100 -100 -100 -100 -100 -100 -100 -100 -100 -100 -100 -100 -100 -100 -100 -100 -100 -100 -100 -100 -100 -100 -100 -100 
-100 -100 -100 -100 -100 -100 -100 -100 -100 -100 -100 -100 -100 -100 -100 -100 -100 -100 -100 -100 -100 -100 -100 -100 -100 -100 
-100 -100 -100 -100 -100 -100 -100 -100 -100 -100 -100 -100 -100 -100 -100 -100 -100 -100 -100 -100 -100 -100 -100 -100 -100 -100 
-100 -100 -100 -100 -100 -100 -100 -100 -100 -100 -100 -100 -100 -100 -100 -100 -100 -100 -100 -100 -100 -100 -100 -100 -100 -100 
-100 -100 -100 -100 -100 -100 -100 -100 -100 -100 -100 -100 -100 -100 -100 -100 -100 -100 -100 -100 -100 -100 -100 -100 -100 -100 
-100 -100 -100 -100 -100 -100 -100 -100 -100 -100 -100 -100 -100 -100 -100 -100 -100 -100 -100 -100 -100 -100 -100 -100 -100 -100 
-100 -100 -100 -100 -100 -100 -100 -100 -100 -100 -100 -100 -100 -100 -100 -100 -100 -100 -100 -100 -100 -100 -100 -100 -100 -100 
-100 -100 -100 -100 -100 -100 -100 -100 -100 -100 -100 -100 -100 -100 -100 -100 -100 -100 -100 -100 -100 -100 -100 -100 -100 -100 
-100 -100 -100 -100 -100 -100 -100 -100 -100 -100 -100 -100 -100 -100 -100 -100 -100 -100 -100 -100 -100 -100 -100 -100 -100 -100 
-100 -100 -100 -100 -100 -100 -100 -100 -100 -100 -100 -100 -100 -100 -100 -100 -100 -100 -100 -100 -100 -100 -100 -100 -100 -100 
-100 -100 -100 -100 -100 -100 -100 -100 -100 -100 -100 -100 -100 -100 -100 -100 -100 -100 -100 -100 -100 -100 -100 -100 -100 -100 
-100 -100 -100 -100 -100 -100 -100 -100 -100 -100 -100 -100 -100 -100 -100 -100 -100 -100 -100 -100 -100 -100 -100 -100 -100 -100 
-100 -100 -100 -100 -100 -100 -100 -100 -100 -100 -100 -100 -100 -100 -100 -100 -100 -100 -100 -100 -100 -100 -100 -100 -100 -100 
-100 -100 -100 -100 -100 -100 -100 -100 -100 -100 -100 -100 -100 -100 -100 -100 -100 -100 -100 -100 -100 -100 -100 -100 -100 -100 
-100 -100 -100 -100 -100 -100 -100 -100 -100 -100 -100 -100 -100 -100 -100 -100 -100 -100 -100 -100 -100 -100 -100 -100 -100 -100 
-100 -100 -100 -100 -100 -100 -100 -100 -100 -100 -100 -100 -100 -100 -100 -100 -100 -100 -100 -100 -100 -100 -100 -100 -100 -100 
-100 -100 -100 -100 -100 -100 -100 -100 -100 -100 -100 -100 -100 -100 -100 -100 -100 -100 -100 -100 -100 -100 -100 -100 -100 -100 
-100 -100 -100 -100 -100 -100 -100 -100 -100 -100 -100 -100 -100 -100 -100 -100 -100 -100 -100 -100 -100 -100 -100 -100 -100 -100 
-100 -100 -100 -100 -100 -100 -100 -100 -100 -100 -100 -100 -100 -100 -100 -100 -100 -100 -100 -100 -100 -100 -100 -100 -100 -100 
-100 -100 -100 -100 -100 -100 -100 -100 -100 -100 -100 -100 -100 -100 -100 -100 -100 -100 -100 -100 -100 -100 -100 -100 -100 -100 
-100 -100 -100 -100 -100 -100 -100 -100 -100 -100 -100 -100 -100 -100 -100 -100 -100 -100 -100 -100 -100 -100 -100 -100 -100 -100 
-100 -100 -100 -100 -100 -100 -100 -100 -100 -100 -100 -100 -100 -100 -100 -100 -100 -100 -100 -100 -100 -100 -100 -100 -100 -100 
-100 -100 800.000556 800.000556 800.000556 800.000556 800.000556 800.000556 800.000556 800.000556 800.000556 800.000556 800.000556 800.000556 800.000556 800.000556 800.000556 800.000556 800.000556 800.000556 800.000556 800.000556 800.000556 800.000556 800.000556 -100 
-100 -100 800.000556 800.000556 800.000556 800.000556 800.000556 800.000556 800.000556 800.000556 800.000556 800.000556 800.000556 800.000556 800.000556 800.000556 800.000556 800.000556 800.000556 800.000556 800.000556 800.000556 800.000556 800.000556 800.000556 -100 
-100 -100 800.000556 800.000556 800.000556 800.000556 800.000556 800.000556 800.000556 800.000556 800.000556 800.000556 800.000556 800.000556 800.000556 800.000556 800.000556 800.000556 800.000556 800.000556 800.000556 800.000556 800.000556 800.000556 800.000556 -100 
-100 -100 800.000556 800.000556 800.000556 800.000556 800.000556 800.000556 800.000556 800.000556 800.000556 800.000556 800.000556 800.000556 800.000556 800.000556 800.000556 800.000556 800.000556 800.000556 800.000556 800.000556 800.000556 800.000556 800.000556 -100 
-100 -100 800.000556 800.000556 800.000556 800.000556 800.000556 800.000556 800.000556 800.000556 800.000556 800.000556 800.000556 800.000556 800.000556 800.000556 800.000556 800.000556 800.000556 800.000556 800.000556 800.000556 800.000556 800.000556 800.000556 -100 
-100 -100 800.000556 800.000556 800.000556 800.000556 800.000556 800.000556 800.000556 800.000556 800.000556 800.000556 800.000556 800.000556 800.000556 800.000556 800.000556 800.000556 800.000556 800.000556 800.000556 800.000556 800.000556 800.000556 800.000556 -100 
-100 -100 800.000556 800.000556 800.000556 800.000556 800.000556 800.000556 800.000556 800.000556 800.000556 800.000556 800.000556 800.000556 800.000556 800.000556 800.000556 800.000556 800.000556 800.000556 800.000556 800.000556 800.000556 800.000556 800.000556 -100 
-100 -100 800.000556 800.000556 800.000556 800.000556 800.000556 800.000556 800.000556 800.000556 800.000556 800.000556 800.000556 800.000556 800.000556 800.000556 800.000556 800.000556 800.000556 800.000556 800.000556 800.000556 800.000556 800.000556 800.000556 -100 
-100 -100 800.000556 800.000556 800.000556 800.000556 800.000556 800.000556 800.000556 800.000556 800.000556 800.000556 800.000556 800.000556 800.000556 800.000556 800.000556 800.000556 800.000556 800.000556 800.000556 800.000556 800.000556 800.000556 800.000556 -100 
-100 -100 800.000556 800.000556 800.000556 800.000556 800.000556 800.000556 800.000556 800.000556 800.000556 800.000556 800.000556 800.000556 800.000556 800.000556 800.000556 800.000556 800.000556 800.000556 800.000556 800.000556 800.000556 800.000556 800.000556 -100 
-100 -100 800.000556 800.000556 800.000556 800.000556 800.000556 800.000556 800.000556 800.000556 800.000556 800.000556 800.000556 800.000556 800.000556 800.000556 800.000556 800.000556 800.000556 800.000556 800.000556 800.000556 800.000556 800.000556 800.000556 -100 
-100 -100 800.000556 800.000556 800.000556 800.000556 800.000556 800.000556 800.000556 800.000556 800.000556 800.000556 800.000556 800.000556 800.000556 800.000556 800.000556 800.000556 800.000556 800.000556 800.000556 800.000556 800.000556 800.000556 800.000556 -100 
-100 -100 800.000556 800.000556 800.000556 800.000556 800.000556 800.000556 800.000556 800.000556 800.000556 800.000556 800.000556 800.000556 800.000556 800.000556 800.000556 800.000556 800.000556 800.000556 800.000556 800.000556 800.000556 800.000556 800.000556 -100 
-100 -100 800.000556 800.000556 800.000556 800.000556 800.000556 800.000556 800.000556 800.000556 800.000556 800.000556 800.000556 800.000556 800.000556 800.000556 800.000556 800.000556 800.000556 800.000556 800.000556 800.000556 800.000556 800.000556 800.000556 -100 
-100 -100 800.000556 800.000556 800.000556 800.000556 800.000556 800.000556 800.000556 800.000556 800.000556 800.000556 800.000556 800.000556 800.000556 800.000556 800.000556 800.000556 800.000556 800.000556 800.000556 800.000556 800.000556 800.000556 800.000556 -100 
-100 -100 800.000556 800.000556 800.000556 800.000556 800.000556 800.000556 800.000556 800.000556 800.000556 800.000556 800.000556 800.000556 800.000556 800.000556 800.000556 800.000556 800.000556 800.000556 800.000556 800.000556 800.000556 800.000556 800.000556 -100 
-100 -100 800.000556 800.000556 800.000556 800.000556 800.000556 800.000556 800.000556 800.000556 800.000556 800.000556 800.000556 800.000556 800.000556 800.000556 800.000556 800.000556 800.000556 800.000556 800.000556 800.000556 800.000556 800.000556 800.000556 -100 
-100 -100 800.000556 800.000556 800.000556 800.000556 800.000556 800.000556 800.000556 800.000556 800.000556 800.000556 800.000556 800.000556 800.000556 800.000556 800.000556 800.000556 800.000556 800.000556 800.000556 800.000556 800.000556 800.000556 800.000556 -100 
-100 -100 800.000556 800.000556 800.000556 800.000556 800.000556 800.000556 800.000556 800.000556 800.000556 800.000556 800.000556 800.000556 800.000556 800.000556 800.000556 800.000556 800.000556 800.000556 800.000556 800.000556 800.000556 800.000556 800.000556 -100 
-100 -100 800.000556 800.000556 800.000556 800.000556 800.000556 800.000556 800.000556 800.000556 800.000556 800.000556 800.000556 800.000556 800.000556 800.000556 800.000556 800.000556 800.000556 800.000556 800.000556 800.000556 800.000556 800.000556 800.000556 -100 
-100 -100 800.000556 800.000556 800.000556 800.000556 800.000556 800.000556 800.000556 800.000556 800.000556 800.000556 800.000556 800.000556 800.000556 800.000556 800.000556 800.000556 800.000556 800.000556 800.000556 800.000556 800.000556 800.000556 800.000556 -100 
-100 -100 800.000556 800.000556 800.000556 800.000556 800.000556 800.000556 800.000556 800.000556 800.000556 800.000556 800.000556 800.000556 800.000556 800.000556 800.000556 800.000556 800.000556 800.000556 800.000556 800.000556 800.000556 800.000556 800.000556 -100 
-100 -100 800.000556 800.000556 800.000556 800.000556 800.000556 800.000556 800.000556 800.000556 800.000556 800.000556 800.000556 800.000556 800.000556 800.000556 800.000556 800.000556 800.000556 800.000556 800.000556 800.000556 800.000556 800.000556 800.000556 -100 
-100 -100 -100 -100 -100 -100 -100 -100 -100 -100 -100 -100 -100 -100 -100 -100 -100 -100 -100 -100 -100 -100 -100 -100 -100 -100 
-100 -100 -100 -100 -100 -100 -100 -100 -100 -100 -100 -100 -100 -100 -100 -100 -100 -100 -100 -100 -100 -100 -100 -100 -100 -100 
-100 -100 -100 -100 -100 -100 -100 -100 -100 -100 -100 -100 -100 -100 -100 -100 -100 -100 -100 -100 -100 -100 -100 -100 -100 -100 
-100 -100 800.000556 800.000556 800.000556 800.000556 800.000556 800.000556 800.000556 800.000556 800.000556 800.000556 800.000556 800.000556 800.000556 800.000556 800.000556 800.000556 800.000556 800.000556 800.000556 800.000556 800.000556 800.000556 800.000556 -100 
-100 -100 800.000556 800.000556 800.000556 800.000556 800.000556 800.000556 800.000556 800.000556 800.000556 800.000556 800.000556 800.000556 800.000556 800.000556 800.000556 800.000556 800.000556 800.000556 800.000556 800.000556 800.000556 800.000556 800.000556 -100 
-100 -100 800.000556 800.000556 800.000556 800.000556 800.000556 800.000556 800.000556 800.000556 800.000556 800.000556 800.000556 800.000556 800.000556 800.000556 800.000556 800.000556 800.000556 800.000556 800.000556 800.000556 800.000556 800.000556 800.000556 -100 
-100 -100 800.000556 800.000556 800.000556 800.000556 800.000556 800.000556 800.000556 800.000556 800.000556 800.000556 800.000556 800.000556 800.000556 800.000556 800.000556 800.000556 800.000556 800.000556 800.000556 800.000556 800.000556 800.000556 800.000556 -100 
-100 -100 800.000556 800.000556 800.000556 800.000556 800.000556 800.000556 800.000556 800.000556 800.000556 800.000556 800.000556 800.000556 800.000556 800.000556 800.000556 800.000556 800.000556 800.000556 800.000556 800.000556 800.000556 800.000556 800.000556 -100 
-100 -100 800.000556 800.000556 800.000556 800.000556 800.000556 800.000556 800.000556 800.000556 800.000556 800.000556 800.000556 800.000556 800.000556 800.000556 800.000556 800.000556 800.000556 800.000556 800.000556 800.000556 800.000556 800.000556 800.000556 -100 
-100 -100 800.000556 800.000556 800.000556 800.000556 800.000556 800.000556 800.000556 800.000556 800.000556 800.000556 800.000556 800.000556 800.000556 800.000556 800.000556 800.000556 800.000556 800.000556 800.000556 800.000556 800.000556 800.000556 800.000556 -100 
-100 -100 800.000556 800.000556 800.000556 800.000556 800.000556 800.000556 800.000556 800.000556 800.000556 800.000556 800.000556 800.000556 800.000556 800.000556 800.000556 800.000556 800.000556 800.000556 800.000556 800.000556 800.000556 800.000556 800.000556 -100 
-100 -100 800.000556 800.000556 800.000556 800.000556 800.000556 800.000556 800.000556 800.000556 800.000556 800.000556 800.000556 800.000556 800.000556 800.000556 800.000556 800.000556 800.000556 800.000556 800.000556 800.000556 800.000556 800.000556 800.000556 -100 
-100 -100 800.000556 800.000556 800.000556 800.000556 800.000556 800.000556 800.000556 800.000556 800.000556 800.000556 800.000556 800.000556 800.000556 800.000556 800.000556 800.000556 800.000556 800.000556 800.000556 800.000556 800.000556 800.000556 800.000556 -100 
-100 -100 800.000556 800.000556 800.000556 800.000556 800.000556 800.000556 800.000556 800.000556 800.000556 800.000556 800.000556 800.000556 800.000556 800.000556 800.000556 800.000556 800.000556 800.000556 800.000556 800.000556 800.000556 800.000556 800.000556 -100 
-100 -100 800.000556 800.000556 800.000556 800.000556 800.000556 800.000556 800.000556 800.000556 800.000556 800.000556 800.000556 800.000556 800.000556 800.000556 800.000556 800.000556 800.000556 800.000556 800.000556 800.000556 800.000556 800.000556 800.000556 -100 
-100 -100 800.000556 800.000556 800.000556 800.000556 800.000556 800.000556 800.000556 800.000556 800.000556 800.000556 800.000556 800.000556 800.000556 800.000556 800.000556 800.000556 800.000556 800.000556 800.000556 800.000556 800.000556 800.000556 800.000556 -100 
-100 -100 800.000556 800.000556 800.000556 800.000556 800.000556 800.000556 800.000556 800.000556 800.000556 800.000556 800.000556 800.000556 800.000556 800.000556 800.000556 800.000556 800.000556 800.000556 800.000556 800.000556 800.000556 800.000556 800.000556 -100 
-100 -100 800.000556 800.000556 800.000556 800.000556 800.000556 800.000556 800.000556 800.000556 800.000556 800.000556 800.000556 800.000556 800.000556 800.000556 800.000556 800.000556 800.000556 800.000556 800.000556 800.000556 800.000556 800.000556 800.000556 -100 
-100 -100 800.000556 800.000556 800.000556 800.000556 800.000556 800.000556 800.000556 800.000556 800.000556 800.000556 800.000556 800.000556 800.000556 800.000556 800.000556 800.000556 800.000556 800.000556 800.000556 800.000556 800.000556 800.000556 800.000556 -100 
-100 -100 800.000556 800.000556 800.000556 800.000556 800.000556 800.000556 800.000556 800.000556 800.000556 800.000556 800.000556 800.000556 800.000556 800.000556 800.000556 800.000556 800.000556 800.000556 800.000556 800.000556 800.000556 800.000556 800.000556 -100 
-100 -100 800.000556 800.000556 800.000556 800.000556 800.000556 800.000556 800.000556 800.000556 800.000556 800.000556 800.000556 800.000556 800.000556 800.000556 800.000556 800.000556 800.000556 800.000556 800.000556 800.000556 800.000556 800.000556 800.000556 -100 
-100 -100 800.000556 800.000556 800.000556 800.000556 800.000556 800.000556 800.000556 800.000556 800.000556 800.000556 800.000556 800.000556 800.000556 800.000556 800.000556 800.000556 800.000556 800.000556 800.000556 800.000556 800.000556 800.000556 800.000556 -100 
-100 -100 800.000556 800.000556 800.000556 800.000556 800.000556 800.000556 800.000556 800.000556 800.000556 800.000556 800.000556 800.000556 800.000556 800.000556 800.000556 800.000556 800.000556 800.000556 800.000556 800.000556 800.000556 800.000556 800.000556 -100 
-100 -100 800.000556 800.000556 800.000556 800.000556 800.000556 800.000556 800.000556 800.000556 800.000556 800.000556 800.000556 800.000556 800.000556 800.000556 800.000556 800.000556 800.000556 800.000556 800.000556 800.000556 800.000556 800.000556 800.000556 -100 
-100 -100 800.000556 800.000556 800.000556 800.000556 800.000556 800.000556 800.000556 800.000556 800.000556 800.000556 800.000556 800.000556 800.000556 800.000556 800.000556 800.000556 800.000556 800.000556 800.000556 800.000556 800.000556 800.000556 800.000556 -100 
-100 -100 800.000556 800.000556 800.000556 800.000556 800.000556 800.000556 800.000556 800.000556 800.000556 800.000556 800.000556 800.000556 800.000556 800.000556 800.000556 800.000556 800.000556 800.000556 800.000556 800.000556 800.000556 800.000556 800.000556 -100 
-100 -100 -100 -100 -100 -100 -100 -100 -100 -100 -100 -100 -100 -100 -100 -100 -100 -100 -100 -100 -100 -100 -100 -100 -100 -100 
-100 -100 -100 -100 -100 -100 -100 -100 -100 -100 -100 -100 -100 -100 -100 -100 -100 -100 -100 -100 -100 -100 -100 -100 -100 -100 
-100 -100 -100 -100 -100 -100 -100 -100 -100 -100 -100 -100 -100 -100 -100 -100 -100 -100 -100 -100 -100 -100 -100 -100 -100 -100 
-100 -100 800.000556 800.000556 800.000556 800.000556 800.000556 800.000556 800.000556 800.000556 800.000556 800.000556 800.000556 800.000556 800.000556 800.000556 800.000556 800.000556 800.000556 800.000556 800.000556 800.000556 800.000556 800.000556 800.000556 -100 
-100 -100 800.000556 800.000556 800.000556 800.000556 800.000556 800.000556 800.000556 800.000556 800.000556 800.000556 800.000556 800.000556 800.000556 800.000556 800.000556 800.000556 800.000556 800.000556 800.000556 800.000556 800.000556 800.000556 800.000556 -100 
-100 -100 800.000556 800.000556 800.000556 800.000556 800.000556 800.000556 800.000556 800.000556 800.000556 800.000556 800.000556 800.000556 800.000556 800.000556 800.000556 800.000556 800.000556 800.000556 800.000556 800.000556 800.000556 800.000556 800.000556 -100 
-100 -100 800.000556 800.000556 800.000556 800.000556 800.000556 800.000556 800.000556 800.000556 800.000556 800.000556 800.000556 800.000556 800.000556 800.000556 800.000556 800.000556 800.000556 800.000556 800.000556 800.000556 800.000556 800.000556 800.000556 -100 
-100 -100 800.000556 800.000556 800.000556 800.000556 800.000556 800.000556 800.000556 800.000556 800.000556 800.000556 800.000556 800.000556 800.000556 800.000556 800.000556 800.000556 800.000556 800.000556 800.000556 800.000556 800.000556 800.000556 800.000556 -100 
-100 -100 800.000556 800.000556 800.000556 800.000556 800.000556 800.000556 800.000556 800.000556 800.000556 800.000556 800.000556 800.000556 800.000556 800.000556 800.000556 800.000556 800.000556 800.000556 800.000556 800.000556 800.000556 800.000556 800.000556 -100 
-100 -100 800.000556 800.000556 800.000556 800.000556 800.000556 800.000556 800.000556 800.000556 800.000556 800.000556 800.000556 800.000556 800.000556 800.000556 800.000556 800.000556 800.000556 800.000556 800.000556 800.000556 800.000556 800.000556 800.000556 -100 
-100 -100 800.000556 800.000556 800.000556 800.000556 800.000556 800.000556 800.000556 800.000556 800.000556 800.000556 800.000556 800.000556 800.000556 800.000556 800.000556 800.000556 800.000556 800.000556 800.000556 800.000556 800.000556 800.000556 800.000556 -100 
-100 -100 800.000556 800.000556 800.000556 800.000556 800.000556 800.000556 800.000556 800.000556 800.000556 800.000556 800.000556 800.000556 800.000556 800.000556 800.000556 800.000556 800.000556 800.000556 800.000556 800.000556 800.000556 800.000556 800.000556 -100 
-100 -100 800.000556 800.000556 800.000556 800.000556 800.000556 800.000556 800.000556 800.000556 800.000556 800.000556 800.000556 800.000556 800.000556 800.000556 800.000556 800.000556 800.000556 800.000556 800.000556 800.000556 800.000556 800.000556 800.000556 -100 
-100 -100 800.000556 800.000556 800.000556 800.000556 800.000556 800.000556 800.000556 800.000556 800.000556 800.000556 800.000556 800.000556 800.000556 800.000556 800.000556 800.000556 800.000556 800.000556 800.000556 800.000556 800.000556 800.000556 800.000556 -100 
-100 -100 800.000556 800.000556 800.000556 800.000556 800.000556 800.000556 800.000556 800.000556 800.000556 800.000556 800.000556 800.000556 800.000556 800.000556 800.000556 800.000556 800.000556 800.000556 800.000556 800.000556 800.000556 800.000556 800.000556 -100 
-100 -100 800.000556 800.000556 800.000556 800.000556 800.000556 800.000556 800.000556 800.000556 800.000556 800.000556 800.000556 800.000556 800.000556 800.000556 800.000556 800.000556 800.000556 800.000556 800.000556 800.000556 800.000556 800.000556 800.000556 -100 
-100 -100 800.000556 800.000556 800.000556 800.000556 800.000556 800.000556 800.000556 800.000556 800.000556 800.000556 800.000556 800.000556 800.000556 800.000556 800.000556 800.000556 800.000556 800.000556 800.000556 800.000556 800.000556 800.000556 800.000556 -100 
-100 -100 800.000556 800.000556 800.000556 800.000556 800.000556 800.000556 800.000556 800.000556 800.000556 800.000556 800.000556 800.000556 800.000556 800.000556 800.000556 800.000556 800.000556 800.000556 800.000556 800.000556 800.000556 800.000556 800.000556 -100 
-100 -100 800.000556 800.000556 800.000556 800.000556 800.000556 800.000556 800.000556 800.000556 800.000556 800.000556 800.000556 800.000556 800.000556 800.000556 800.000556 800.000556 800.000556 800.000556 800.000556 800.000556 800.000556 800.000556 800.000556 -100 
-100 -100 800.000556 800.000556 800.000556 800.000556 800.000556 800.000556 800.000556 800.000556 800.000556 800.000556 800.000556 800.000556 800.000556 800.000556 800.000556 800.000556 800.000556 800.000556 800.000556 800.000556 800.000556 800.000556 800.000556 -100 
-100 -100 800.000556 800.000556 800.000556 800.000556 800.000556 800.000556 800.000556 800.000556 800.000556 800.000556 800.000556 800.000556 800.000556 800.000556 800.000556 800.000556 800.000556 800.000556 800.000556 800.000556 800.000556 800.000556 800.000556 -100 
-100 -100 800.000556 800.000556 800.000556 800.000556 800.000556 800.000556 800.000556 800.000556 800.000556 800.000556 800.000556 800.000556 800.000556 800.000556 800.000556 800.000556 800.000556 800.000556 800.000556 800.000556 800.000556 800.000556 800.000556 -100 
-100 -100 800.000556 800.000556 800.000556 800.000556 800.000556 800.000556 800.000556 800.000556 800.000556 800.000556 800.000556 800.000556 800.000556 800.000556 800.000556 800.000556 800.000556 800.000556 800.000556 800.000556 800.000556 800.000556 800.000556 -100 
-100 -100 800.000556 800.000556 800.000556 800.000556 800.000556 800.000556 800.000556 800.000556 800.000556 800.000556 800.000556 800.000556 800.000556 800.000556 800.000556 800.000556 800.000556 800.000556 800.000556 800.000556 800.000556 800.000556 800.000556 -100 
-100 -100 800.000556 800.000556 800.000556 800.000556 800.000556 800.000556 800.000556 800.000556 800.000556 800.000556 800.000556 800.000556 800.000556 800.000556 800.000556 800.000556 800.000556 800.000556 800.000556 800.000556 800.000556 800.000556 800.000556 -100 
-100 -100 800.000556 800.000556 800.000556 800.000556 800.000556 800.000556 800.000556 800.000556 800.000556 800.000556 800.000556 800.000556 800.000556 800.000556 800.000556 800.000556 800.000556 800.000556 800.000556 800.000556 800.000556 800.000556 800.000556 -100 
-100 -100 -100 -100 -100 -100 -100 -100 -100 -100 -100 -100 -100 -100 -100 -100 -100 -100 -100 -100 -100 -100 -100 -100 -100 -100 
-100 -100 -100 -100 -100 -100 -100 -100 -100 -100 -100 -100 -100 -100 -100 -100 -100 -100 -100 -100 -100 -100 -100 -100 -100 -100 
-100 -100 -100 -100 -100 -100 -100 -100 -100 -100 -100 -100 -100 -100 -100 -100 -100 -100 -100 -100 -100 -100 -100 -100 -100 -100 
-100 -100 800.000556 800.000556 800.000556 800.000556 800.000556 800.000556 800.000556 800.000556 800.000556 800.000556 800.000556 800.000556 800.000556 800.000556 800.000556 800.000556 800.000556 800.000556 800.000556 800.000556 800.000556 800.000556 800.000556 -100 
-100 -100 800.000556 800.000556 800.000556 800.000556 800.000556 800.000556 800.000556 800.000556 800.000556 800.000556 800.000556 800.000556 800.000556 800.000556 800.000556 800.000556 800.000556 800.000556 800.000556 800.000556 800.000556 800.000556 800.000556 -100 
-100 -100 800.000556 800.000556 800.000556 800.000556 800.000556 800.000556 800.000556 800.000556 800.000556 800.000556 800.000556 800.000556 800.000556 800.000556 800.000556 800.000556 800.000556 800.000556 800.000556 800.000556 800.000556 800.000556 800.000556 -100 
-100 -100 800.000556 800.000556 800.000556 800.000556 800.000556 800.000556 800.000556 800.000556 800.000556 800.000556 800.000556 800.000556 800.000556 800.000556 800.000556 800.000556 800.000556 800.000556 800.000556 800.000556 800.000556 800.000556 800.000556 -100 
-100 -100 800.000556 800.000556 800.000556 800.000556 800.000556 800.000556 800.000556 800.000556 800.000556 800.000556 800.000556 800.000556 800.000556 800.000556 800.000556 800.000556 800.000556 800.000556 800.000556 800.000556 800.000556 800.000556 800.000556 -100 
-100 -100 800.000556 800.000556 800.000556 800.000556 800.000556 800.000556 800.000556 800.000556 800.000556 800.000556 800.000556 800.000556 800.000556 800.000556 800.000556 800.000556 800.000556 800.000556 800.000556 800.000556 800.000556 800.000556 800.000556 -100 
-100 -100 800.000556 800.000556 800.000556 800.000556 800.000556 800.000556 800.000556 800.000556 800.000556 800.000556 800.000556 800.000556 800.000556 800.000556 800.000556 800.000556 800.000556 800.000556 800.000556 800.000556 800.000556 800.000556 800.000556 -100 
-100 -100 800.000556 800.000556 800.000556 800.000556 800.000556 800.000556 800.000556 800.000556 800.000556 800.000556 800.000556 800.000556 800.000556 800.000556 800.000556 800.000556 800.000556 800.000556 800.000556 800.000556 800.000556 800.000556 800.000556 -100 
-100 -100 800.000556 800.000556 800.000556 800.000556 800.000556 800.000556 800.000556 800.000556 800.000556 800.000556 800.000556 800.000556 800.000556 800.000556 800.000556 800.000556 800.000556 800.000556 800.000556 800.000556 800.000556 800.000556 800.000556 -100 
-100 -100 800.000556 800.000556 800.000556 800.000556 800.000556 800.000556 800.000556 800.000556 800.000556 800.000556 800.000556 800.000556 800.000556 800.000556 800.000556 800.000556 800.000556 800.000556 800.000556 800.000556 800.000556 800.000556 800.000556 -100 
-100 -100 800.000556 800.000556 800.000556 800.000556 800.000556 800.000556 800.000556 800.000556 800.000556 800.000556 800.000556 800.000556 800.000556 800.000556 800.000556 800.000556 800.000556 800.000556 800.000556 800.000556 800.000556 800.000556 800.000556 -100 
-100 -100 800.000556 800.000556 800.000556 800.000556 800.000556 800.000556 800.000556 800.000556 800.000556 800.000556 800.000556 800.000556 800.000556 800.000556 800.000556 800.000556 800.000556 800.000556 800.000556 800.000556 800.000556 800.000556 800.000556 -100 
-100 -100 800.000556 800.000556 800.000556 800.000556 800.000556 800.000556 800.000556 800.000556 800.000556 800.000556 800.000556 800.000556 800.000556 800.000556 800.000556 800.000556 800.000556 800.000556 800.000556 800.000556 800.000556 800.000556 800.000556 -100 
-100 -100 800.000556 800.000556 800.000556 800.000556 800.000556 800.000556 800.000556 800.000556 800.000556 800.000556 800.000556 800.000556 800.000556 800.000556 800.000556 800.000556 800.000556 800.000556 800.000556 800.000556 800.000556 800.000556 800.000556 -100 
-100 -100 800.000556 800.000556 800.000556 800.000556 800.000556 800.000556 800.000556 800.000556 800.000556 800.000556 800.000556 800.000556 800.000556 800.000556 800.000556 800.000556 800.000556 800.000556 800.000556 800.000556 800.000556 800.000556 800.000556 -100 
-100 -100 800.000556 800.000556 800.000556 800.000556 800.000556 800.000556 800.000556 800.000556 800.000556 800.000556 800.000556 800.000556 800.000556 800.000556 800.000556 800.000556 800.000556 800.000556 800.000556 800.000556 800.000556 800.000556 800.000556 -100 
-100 -100 800.000556 800.000556 800.000556 800.000556 800.000556 800.000556 800.000556 800.000556 800.000556 800.000556 800.000556 800.000556 800.000556 800.000556 800.000556 800.000556 800.000556 800.000556 800.000556 800.000556 800.000556 800.000556 800.000556 -100 
-100 -100 800.000556 800.000556 800.000556 800.000556 800.000556 800.000556 800.000556 800.000556 800.000556 800.000556 800.000556 800.000556 800.000556 800.000556 800.000556 800.000556 800.000556 800.000556 800.000556 800.000556 800.000556 800.000556 800.000556 -100 
-100 -100 800.000556 800.000556 800.000556 800.000556 800.000556 800.000556 800.000556 800.000556 800.000556 800.000556 800.000556 800.000556 800.000556 800.000556 800.000556 800.000556 800.000556 800.000556 800.000556 800.000556 800.000556 800.000556 800.000556 -100 
-100 -100 800.000556 800.000556 800.000556 800.000556 800.000556 800.000556 800.000556 800.000556 800.000556 800.000556 800.000556 800.000556 800.000556 800.000556 800.000556 800.000556 800.000556 800.000556 800.000556 800.000556 800.000556 800.000556 800.000556 -100 
-100 -100 800.000556 800.000556 800.000556 800.000556 800.000556 800.000556 800.000556 800.000556 800.000556 800.000556 800.000556 800.000556 800.000556 800.000556 800.000556 800.000556 800.000556 800.000556 800.000556 800.000556 800.000556 800.000556 800.000556 -100 
-100 -100 800.000556 800.000556 800.000556 800.000556 800.000556 800.000556 800.000556 800.000556 800.000556 800.000556 800.000556 800.000556 800.000556 800.000556 800.000556 800.000556 800.000556 800.000556 800.000556 800.000556 800.000556 800.000556 800.000556 -100 
-100 -100 800.000556 800.000556 800.000556 800.000556 800.000556 800.000556 800.000556 800.000556 800.000556 800.000556 800.000556 800.000556 800.000556 800.000556 800.000556 800.000556 800.000556 800.000556 800.000556 800.000556 800.000556 800.000556 800.000556 -100 
-100 -100 -100 -100 -100 -100 -100 -100 -100 -100 -100 -100 -100 -100 -100 -100 -100 -100 -100 -100 -100 -100 -100 -100 -100 -100 
-100 -100 -100 -100 -100 -100 -100 -100 -100 -100 -100 -100 -100 -100 -100 -100 -100 -100 -100 -100 -100 -100 -100 -100 -100 -100 
-100 -100 -100 -100 -100 -100 -100 -100 -100 -100 -100 -100 -100 -100 -100 -100 -100 -100 -100 -100 -100 -100 -100 -100 -100 -100 
-100 -100 800.000556 800.000556 800.000556 800.000556 800.000556 800.000556 800.000556 800.000556 800.000556 800.000556 800.000556 800.000556 800.000556 800.000556 800.000556 800.000556 800.000556 800.000556 800.000556 800.000556 800.000556 800.000556 800.000556 -100 
-100 -100 800.000556 800.000556 800.000556 800.000556 800.000556 800.000556 800.000556 800.000556 800.000556 800.000556 800.000556 800.000556 800.000556 800.000556 800.000556 800.000556 800.000556 800.000556 800.000556 800.000556 800.000556 800.000556 800.000556 -100 
-100 -100 800.000556 800.000556 800.000556 800.000556 800.000556 800.000556 800.000556 800.000556 800.000556 800.000556 800.000556 800.000556 800.000556 800.000556 800.000556 800.000556 800.000556 800.000556 800.000556 800.000556 800.000556 800.000556 800.000556 -100 
-100 -100 800.000556 800.000556 800.000556 800.000556 800.000556 800.000556 800.000556 800.000556 800.000556 800.000556 800.000556 800.000556 800.000556 800.000556 800.000556 800.000556 800.000556 800.000556 800.000556 800.000556 800.000556 800.000556 800.000556 -100 
-100 -100 800.000556 800.000556 800.000556 800.000556 800.000556 800.000556 800.000556 800.000556 800.000556 800.000556 800.000556 800.000556 800.000556 800.000556 800.000556 800.000556 800.000556 800.000556 800.000556 800.000556 800.000556 800.000556 800.000556 -100 
-100 -100 800.000556 800.000556 800.000556 800.000556 800.000556 800.000556 800.000556 800.000556 800.000556 800.000556 800.000556 800.000556 800.000556 800.000556 800.000556 800.000556 800.000556 800.000556 800.000556 800.000556 800.000556 800.000556 800.000556 -100 
-100 -100 800.000556 800.000556 800.000556 800.000556 800.000556 800.000556 800.000556 800.000556 800.000556 800.000556 800.000556 800.000556 800.000556 800.000556 800.000556 800.000556 800.000556 800.000556 800.000556 800.000556 800.000556 800.000556 800.000556 -100 
-100 -100 800.000556 800.000556 800.000556 800.000556 800.000556 800.000556 800.000556 800.000556 800.000556 800.000556 800.000556 800.000556 800.000556 800.000556 800.000556 800.000556 800.000556 800.000556 800.000556 800.000556 800.000556 800.000556 800.000556 -100 
-100 -100 800.000556 800.000556 800.000556 800.000556 800.000556 800.000556 800.000556 800.000556 800.000556 800.000556 800.000556 800.000556 800.000556 800.000556 800.000556 800.000556 800.000556 800.000556 800.000556 800.000556 800.000556 800.000556 800.000556 -100 
-100 -100 800.000556 800.000556 800.000556 800.000556 800.000556 800.000556 800.000556 800.000556 800.000556 800.000556 800.000556 800.000556 800.000556 800.000556 800.000556 800.000556 800.000556 800.000556 800.000556 800.000556 800.000556 800.000556 800.000556 -100 
-100 -100 800.000556 800.000556 800.000556 800.000556 800.000556 800.000556 800.000556 800.000556 800.000556 800.000556 800.000556 800.000556 800.000556 800.000556 800.000556 800.000556 800.000556 800.000556 800.000556 800.000556 800.000556 800.000556 800.000556 -100 
-100 -100 800.000556 800.000556 800.000556 800.000556 800.000556 800.000556 800.000556 800.000556 800.000556 800.000556 800.000556 800.000556 800.000556 800.000556 800.000556 800.000556 800.000556 800.000556 800.000556 800.000556 800.000556 800.000556 800.000556 -100 
-100 -100 800.000556 800.000556 800.000556 800.000556 800.000556 800.000556 800.000556 800.000556 800.000556 800.000556 800.000556 800.000556 800.000556 800.000556 800.000556 800.000556 800.000556 800.000556 800.000556 800.000556 800.000556 800.000556 800.000556 -100 
-100 -100 800.000556 800.000556 800.000556 800.000556 800.000556 800.000556 800.000556 800.000556 800.000556 800.000556 800.000556 800.000556 800.000556 800.000556 800.000556 800.000556 800.000556 800.000556 800.000556 800.000556 800.000556 800.000556 800.000556 -100 
-100 -100 800.000556 800.000556 800.000556 800.000556 800.000556 800.000556 800.000556 800.000556 800.000556 800.000556 800.000556 800.000556 800.000556 800.000556 800.000556 800.000556 800.000556 800.000556 800.000556 800.000556 800.000556 800.000556 800.000556 -100 
-100 -100 800.000556 800.000556 800.000556 800.000556 800.000556 800.000556 800.000556 800.000556 800.000556 800.000556 800.000556 800.000556 800.000556 800.000556 800.000556 800.000556 800.000556 800.000556 800.000556 800.000556 800.000556 800.000556 800.000556 -100 
-100 -100 800.000556 800.000556 800.000556 800.000556 800.000556 800.000556 800.000556 800.000556 800.000556 800.000556 800.000556 800.000556 800.000556 800.000556 800.000556 800.000556 800.000556 800.000556 800.000556 800.000556 800.000556 800.000556 800.000556 -100 
-100 -100 800.000556 800.000556 800.000556 800.000556 800.000556 800.000556 800.000556 800.000556 800.000556 800.000556 800.000556 800.000556 800.000556 800.000556 800.000556 800.000556 800.000556 800.000556 800.000556 800.000556 800.000556 800.000556 800.000556 -100 
-100 -100 800.000556 800.000556 800.000556 800.000556 800.000556 800.000556 800.000556 800.000556 800.000556 800.000556 800.000556 800.000556 800.000556 800.000556 800.000556 800.000556 800.000556 800.000556 800.000556 800.000556 800.000556 800.000556 800.000556 -100 
-100 -100 800.000556 800.000556 800.000556 800.000556 800.000556 800.000556 800.000556 800.000556 800.000556 800.000556 800.000556 800.000556 800.000556 800.000556 800.000556 800.000556 800.000556 800.000556 800.000556 800.000556 800.000556 800.000556 800.000556 -100 
-100 -100 800.000556 800.000556 800.000556 800.000556 800.000556 800.000556 800.000556 800.000556 800.000556 800.000556 800.000556 800.000556 800.000556 800.000556 800.000556 800.000556 800.000556 800.000556 800.000556 800.000556 800.000556 800.000556 800.000556 -100 
-100 -100 800.000556 800.000556 800.000556 800.000556 800.000556 800.000556 800.000556 800.000556 800.000556 800.000556 800.000556 800.000556 800.000556 800.000556 800.000556 800.000556 800.000556 800.000556 800.000556 800.000556 800.000556 800.000556 800.000556 -100 
-100 -100 800.000556 800.000556 800.000556 800.000556 800.000556 800.000556 800.000556 800.000556 800.000556 800.000556 800.000556 800.000556 800.000556 800.000556 800.000556 800.000556 800.000556 800.000556 800.000556 800.000556 800.000556 800.000556 800.000556 -100 
-100 -100 -100 -100 -100 -100 -100 -100 -100 -100 -100 -100 -100 -100 -100 -100 -100 -100 -100 -100 -100 -100 -100 -100 -100 -100 
-100 -100 -100 -100 -100 -100 -100 -100 -100 -100 -100 -100 -100 -100 -100 -100 -100 -100 -100 -100 -100 -100 -100 -100 -100 -100 
-100 -100 -100 -100 -100 -100 -100 -100 -100 -100 -100 -100 -100 -100 -100 -100 -100 -100 -100 -100 -100 -100 -100 -100 -100 -100 
-100 -100 800.000556 800.000556 800.000556 800.000556 800.000556 800.000556 800.000556 800.000556 800.000556 800.000556 800.000556 800.000556 800.000556 800.000556 800.000556 800.000556 800.000556 800.000556 800.000556 800.000556 800.000556 800.000556 800.000556 -100 
-100 -100 800.000556 800.000556 800.000556 800.000556 800.000556 800.000556 800.000556 800.000556 800.000556 800.000556 800.000556 800.000556 800.000556 800.000556 800.000556 800.000556 800.000556 800.000556 800.000556 800.000556 800.000556 800.000556 800.000556 -100 
-100 -100 800.000556 800.000556 800.000556 800.000556 800.000556 800.000556 800.000556 800.000556 800.000556 800.000556 800.000556 800.000556 800.000556 800.000556 800.000556 800.000556 800.000556 800.000556 800.000556 800.000556 800.000556 800.000556 800.000556 -100 
-100 -100 800.000556 800.000556 800.000556 800.000556 800.000556 800.000556 800.000556 800.000556 800.000556 800.000556 800.000556 800.000556 800.000556 800.000556 800.000556 800.000556 800.000556 800.000556 800.000556 800.000556 800.000556 800.000556 800.000556 -100 
-100 -100 800.000556 800.000556 800.000556 800.000556 800.000556 800.000556 800.000556 800.000556 800.000556 800.000556 800.000556 800.000556 800.000556 800.000556 800.000556 800.000556 800.000556 800.000556 800.000556 800.000556 800.000556 800.000556 800.000556 -100 
-100 -100 800.000556 800.000556 800.000556 800.000556 800.000556 800.000556 800.000556 800.000556 800.000556 800.000556 800.000556 800.000556 800.000556 800.000556 800.000556 800.000556 800.000556 800.000556 800.000556 800.000556 800.000556 800.000556 800.000556 -100 
-100 -100 800.000556 800.000556 800.000556 800.000556 800.000556 800.000556 800.000556 800.000556 800.000556 800.000556 800.000556 800.000556 800.000556 800.000556 800.000556 800.000556 800.000556 800.000556 800.000556 800.000556 800.000556 800.000556 800.000556 -100 
-100 -100 800.000556 800.000556 800.000556 800.000556 800.000556 800.000556 800.000556 800.000556 800.000556 800.000556 800.000556 800.000556 800.000556 800.000556 800.000556 800.000556 800.000556 800.000556 800.000556 800.000556 800.000556 800.000556 800.000556 -100 
-100 -100 800.000556 800.000556 800.000556 800.000556 800.000556 800.000556 800.000556 800.000556 800.000556 800.000556 800.000556 800.000556 800.000556 800.000556 800.000556 800.000556 800.000556 800.000556 800.000556 800.000556 800.000556 800.000556 800.000556 -100 
-100 -100 800.000556 800.000556 800.000556 800.000556 800.000556 800.000556 800.000556 800.000556 800.000556 800.000556 800.000556 800.000556 800.000556 800.000556 800.000556 800.000556 800.000556 800.000556 800.000556 800.000556 800.000556 800.000556 800.000556 -100 
-100 -100 800.000556 800.000556 800.000556 800.000556 800.000556 800.000556 800.000556 800.000556 800.000556 800.000556 800.000556 800.000556 800.000556 800.000556 800.000556 800.000556 800.000556 800.000556 800.000556 800.000556 800.000556 800.000556 800.000556 -100 
-100 -100 800.000556 800.000556 800.000556 800.000556 800.000556 800.000556 800.000556 800.000556 800.000556 800.000556 800.000556 800.000556 800.000556 800.000556 800.000556 800.000556 800.000556 800.000556 800.000556 800.000556 800.000556 800.000556 800.000556 -100 
-100 -100 800.000556 800.000556 800.000556 800.000556 800.000556 800.000556 800.000556 800.000556 800.000556 800.000556 800.000556 800.000556 800.000556 800.000556 800.000556 800.000556 800.000556 800.000556 800.000556 800.000556 800.000556 800.000556 800.000556 -100 
-100 -100 800.000556 800.000556 800.000556 800.000556 800.000556 800.000556 800.000556 800.000556 800.000556 800.000556 800.000556 800.000556 800.000556 800.000556 800.000556 800.000556 800.000556 800.000556 800.000556 800.000556 800.000556 800.000556 800.000556 -100 
-100 -100 800.000556 800.000556 800.000556 800.000556 800.000556 800.000556 800.000556 800.000556 800.000556 800.000556 800.000556 800.000556 800.000556 800.000556 800.000556 800.000556 800.000556 800.000556 800.000556 800.000556 800.000556 800.000556 800.000556 -100 
-100 -100 800.000556 800.000556 800.000556 800.000556 800.000556 800.000556 800.000556 800.000556 800.000556 800.000556 800.000556 800.000556 800.000556 800.000556 800.000556 800.000556 800.000556 800.000556 800.000556 800.000556 800.000556 800.000556 800.000556 -100 
-100 -100 800.000556 800.000556 800.000556 800.000556 800.000556 800.000556 800.000556 800.000556 800.000556 800.000556 800.000556 800.000556 800.000556 800.000556 800.000556 800.000556 800.000556 800.000556 800.000556 800.000556 800.000556 800.000556 800.000556 -100 
-100 -100 800.000556 800.000556 800.000556 800.000556 800.000556 800.000556 800.000556 800.000556 800.000556 800.000556 800.000556 800.000556 800.000556 800.000556 800.000556 800.000556 800.000556 800.000556 800.000556 800.000556 800.000556 800.000556 800.000556 -100 
-100 -100 800.000556 800.000556 800.000556 800.000556 800.000556 800.000556 800.000556 800.000556 800.000556 800.000556 800.000556 800.000556 800.000556 800.000556 800.000556 800.000556 800.000556 800.000556 800.000556 800.000556 800.000556 800.000556 800.000556 -100 
-100 -100 800.000556 800.000556 800.000556 800.000556 800.000556 800.000556 800.000556 800.000556 800.000556 800.000556 800.000556 800.000556 800.000556 800.000556 800.000556 800.000556 800.000556 800.000556 800.000556 800.000556 800.000556 800.000556 800.000556 -100 
-100 -100 800.000556 800.000556 800.000556 800.000556 800.000556 800.000556 800.000556 800.000556 800.000556 800.000556 800.000556 800.000556 800.000556 800.000556 800.000556 800.000556 800.000556 800.000556 800.000556 800.000556 800.000556 800.000556 800.000556 -100 
-100 -100 800.000556 800.000556 800.000556 800.000556 800.000556 800.000556 800.000556 800.000556 800.000556 800.000556 800.000556 800.000556 800.000556 800.000556 800.000556 800.000556 800.000556 800.000556 800.000556 800.000556 800.000556 800.000556 800.000556 -100 
-100 -100 800.000556 800.000556 800.000556 800.000556 800.000556 800.000556 800.000556 800.000556 800.000556 800.000556 800.000556 800.000556 800.000556 800.000556 800.000556 800.000556 800.000556 800.000556 800.000556 800.000556 800.000556 800.000556 800.000556 -100 
-100 -100 -100 -100 -100 -100 -100 -100 -100 -100 -100 -100 -100 -100 -100 -100 -100 -100 -100 -100 -100 -100 -100 -100 -100 -100 
-100 -100 -100 -100 -100 -100 -100 -100 -100 -100 -100 -100 -100 -100 -100 -100 -100 -100 -100 -100 -100 -100 -100 -100 -100 -100 
-100 -100 -100 -100 -100 -100 -100 -100 -100 -100 -100 -100 -100 -100 -100 -100 -100 -100 -100 -100 -100 -100 -100 -100 -100 -100 
-100 -100 800.000556 800.000556 800.000556 800.000556 800.000556 800.000556 800.000556 800.000556 800.000556 800.000556 800.000556 800.000556 800.000556 800.000556 800.000556 800.000556 800.000556 800.000556 800.000556 800.000556 800.000556 800.000556 800.000556 -100 
-100 -100 800.000556 800.000556 800.000556 800.000556 800.000556 800.000556 800.000556 800.000556 800.000556 800.000556 800.000556 800.000556 800.000556 800.000556 800.000556 800.000556 800.000556 800.000556 800.000556 800.000556 800.000556 800.000556 800.000556 -100 
-100 -100 800.000556 800.000556 800.000556 800.000556 800.000556 800.000556 800.000556 800.000556 800.000556 800.000556 800.000556 800.000556 800.000556 800.000556 800.000556 800.000556 800.000556 800.000556 800.000556 800.000556 800.000556 800.000556 800.000556 -100 
-100 -100 800.000556 800.000556 800.000556 800.000556 800.000556 800.000556 800.000556 800.000556 800.000556 800.000556 800.000556 800.000556 800.000556 800.000556 800.000556 800.000556 800.000556 800.000556 800.000556 800.000556 800.000556 800.000556 800.000556 -100 
-100 -100 800.000556 800.000556 800.000556 800.000556 800.000556 800.000556 800.000556 800.000556 800.000556 800.000556 800.000556 800.000556 800.000556 800.000556 800.000556 800.000556 800.000556 800.000556 800.000556 800.000556 800.000556 800.000556 800.000556 -100 
-100 -100 800.000556 800.000556 800.000556 800.000556 800.000556 800.000556 800.000556 800.000556 800.000556 800.000556 800.000556 800.000556 800.000556 800.000556 800.000556 800.000556 800.000556 800.000556 800.000556 800.000556 800.000556 800.000556 800.000556 -100 
-100 -100 800.000556 800.000556 800.000556 800.000556 800.000556 800.000556 800.000556 800.000556 800.000556 800.000556 800.000556 800.000556 800.000556 800.000556 800.000556 800.000556 800.000556 800.000556 800.000556 800.000556 800.000556 800.000556 800.000556 -100 
-100 -100 800.000556 800.000556 800.000556 800.000556 800.000556 800.000556 800.000556 800.000556 800.000556 800.000556 800.000556 800.000556 800.000556 800.000556 800.000556 800.000556 800.000556 800.000556 800.000556 800.000556 800.000556 800.000556 800.000556 -100 
-100 -100 800.000556 800.000556 800.000556 800.000556 800.000556 800.000556 800.000556 800.000556 800.000556 800.000556 800.000556 800.000556 800.000556 800.000556 800.000556 800.000556 800.000556 800.000556 800.000556 800.000556 800.000556 800.000556 800.000556 -100 
-100 -100 800.000556 800.000556 800.000556 800.000556 800.000556 800.000556 800.000556 800.000556 800.000556 800.000556 800.000556 800.000556 800.000556 800.000556 800.000556 800.000556 800.000556 800.000556 800.000556 800.000556 800.000556 800.000556 800.000556 -100 
-100 -100 800.000556 800.000556 800.000556 800.000556 800.000556 800.000556 800.000556 800.000556 800.000556 800.000556 800.000556 800.000556 800.000556 800.000556 800.000556 800.000556 800.000556 800.000556 800.000556 800.000556 800.000556 800.000556 800.000556 -100 
-100 -100 800.000556 800.000556 800.000556 800.000556 800.000556 800.000556 800.000556 800.000556 800.000556 800.000556 800.000556 800.000556 800.000556 800.000556 800.000556 800.000556 800.000556 800.000556 800.000556 800.000556 800.000556 800.000556 800.000556 -100 
-100 -100 800.000556 800.000556 800.000556 800.000556 800.000556 800.000556 800.000556 800.000556 800.000556 800.000556 800.000556 800.000556 800.000556 800.000556 800.000556 800.000556 800.000556 800.000556 800.000556 800.000556 800.000556 800.000556 800.000556 -100 
-100 -100 800.000556 800.000556 800.000556 800.000556 800.000556 800.000556 800.000556 800.000556 800.000556 800.000556 800.000556 800.000556 800.000556 800.000556 800.000556 800.000556 800.000556 800.000556 800.000556 800.000556 800.000556 800.000556 800.000556 -100 
-100 -100 800.000556 800.000556 800.000556 800.000556 800.000556 800.000556 800.000556 800.000556 800.000556 800.000556 800.000556 800.000556 800.000556 800.000556 800.000556 800.000556 800.000556 800.000556 800.000556 800.000556 800.000556 800.000556 800.000556 -100 
-100 -100 800.000556 800.000556 800.000556 800.000556 800.000556 800.000556 800.000556 800.000556 800.000556 800.000556 800.000556 800.000556 800.000556 800.000556 800.000556 800.000556 800.000556 800.000556 800.000556 800.000556 800.000556 800.000556 800.000556 -100 
-100 -100 800.000556 800.000556 800.000556 800.000556 800.000556 800.000556 800.000556 800.000556 800.000556 800.000556 800.000556 800.000556 800.000556 800.000556 800.000556 800.000556 800.000556 800.000556 800.000556 800.000556 800.000556 800.000556 800.000556 -100 
-100 -100 800.000556 800.000556 800.000556 800.000556 800.000556 800.000556 800.000556 800.000556 800.000556 800.000556 800.000556 800.000556 800.000556 800.000556 800.000556 800.000556 800.000556 800.000556 800.000556 800.000556 800.000556 800.000556 800.000556 -100 
-100 -100 800.000556 800.000556 800.000556 800.000556 800.000556 800.000556 800.000556 800.000556 800.000556 800.000556 800.000556 800.000556 800.000556 800.000556 800.000556 800.000556 800.000556 800.000556 800.000556 800.000556 800.000556 800.000556 800.000556 -100 
-100 -100 800.000556 800.000556 800.000556 800.000556 800.000556 800.000556 800.000556 800.000556 800.000556 800.000556 800.000556 800.000556 800.000556 800.000556 800.000556 800.000556 800.000556 800.000556 800.000556 800.000556 800.000556 800.000556 800.000556 -100 
-100 -100 800.000556 800.000556 800.000556 800.000556 800.000556 800.000556 800.000556 800.000556 800.000556 800.000556 800.000556 800.000556 800.000556 800.000556 800.000556 800.000556 800.000556 800.000556 800.000556 800.000556 800.000556 800.000556 800.000556 -100 
-100 -100 800.000556 800.000556 800.000556 800.000556 800.000556 800.000556 800.000556 800.000556 800.000556 800.000556 800.000556 800.000556 800.000556 800.000556 800.000556 800.000556 800.000556 800.000556 800.000556 800.000556 800.000556 800.000556 800.000556 -100 
-100 -100 800.000556 800.000556 800.000556 800.000556 800.000556 800.000556 800.000556 800.000556 800.000556 800.000556 800.000556 800.000556 800.000556 800.000556 800.000556 800.000556 800.000556 800.000556 800.000556 800.000556 800.000556 800.000556 800.000556 -100 
-100 -100 -100 -100 -100 -100 -100 -100 -100 -100 -100 -100 -100 -100 -100 -100 -100 -100 -100 -100 -100 -100 -100 -100 -100 -100 
-100 -100 -100 -100 -100 -100 -100 -100 -100 -100 -100 -100 -100 -100 -100 -100 -100 -100 -100 -100 -100 -100 -100 -100 -100 -100 
-100 -100 -100 -100 -100 -100 -100 -100 -100 -100 -100 -100 -100 -100 -100 -100 -100 -100 -100 -100 -100 -100 -100 -100 -100 -100 
-100 -100 800.000556 800.000556 800.000556 800.000556 800.000556 800.000556 800.000556 800.000556 800.000556 800.000556 800.000556 800.000556 800.000556 800.000556 800.000556 800.000556 800.000556 800.000556 800.000556 800.000556 800.000556 800.000556 800.000556 -100 
-100 -100 800.000556 800.000556 800.000556 800.000556 800.000556 800.000556 800.000556 800.000556 800.000556 800.000556 800.000556 800.000556 800.000556 800.000556 800.000556 800.000556 800.000556 800.000556 800.000556 800.000556 800.000556 800.000556 800.000556 -100 
-100 -100 800.000556 800.000556 800.000556 800.000556 800.000556 800.000556 800.000556 800.000556 800.000556 800.000556 800.000556 800.000556 800.000556 800.000556 800.000556 800.000556 800.000556 800.000556 800.000556 800.000556 800.000556 800.000556 800.000556 -100 
-100 -100 800.000556 800.000556 800.000556 800.000556 800.000556 800.000556 800.000556 800.000556 800.000556 800.000556 800.000556 800.000556 800.000556 800.000556 800.000556 800.000556 800.000556 800.000556 800.000556 800.000556 800.000556 800.000556 800.000556 -100 
-100 -100 800.000556 800.000556 800.000556 800.000556 800.000556 800.000556 800.000556 800.000556 800.000556 800.000556 800.000556 800.000556 800.000556 800.000556 800.000556 800.000556 800.000556 800.000556 800.000556 800.000556 800.000556 800.000556 800.000556 -100 
-100 -100 800.000556 800.000556 800.000556 800.000556 800.000556 800.000556 800.000556 800.000556 800.000556 800.000556 800.000556 800.000556 800.000556 800.000556 800.000556 800.000556 800.000556 800.000556 800.000556 800.000556 800.000556 800.000556 800.000556 -100 
-100 -100 800.000556 800.000556 800.000556 800.000556 800.000556 800.000556 800.000556 800.000556 800.000556 800.000556 800.000556 800.000556 800.000556 800.000556 800.000556 800.000556 800.000556 800.000556 800.000556 800.000556 800.000556 800.000556 800.000556 -100 
-100 -100 800.000556 800.000556 800.000556 800.000556 800.000556 800.000556 800.000556 800.000556 800.000556 800.000556 800.000556 800.000556 800.000556 800.000556 800.000556 800.000556 800.000556 800.000556 800.000556 800.000556 800.000556 800.000556 800.000556 -100 
-100 -100 800.000556 800.000556 800.000556 800.000556 800.000556 800.000556 800.000556 800.000556 800.000556 800.000556 800.000556 800.000556 800.000556 800.000556 800.000556 800.000556 800.000556 800.000556 800.000556 800.000556 800.000556 800.000556 800.000556 -100 
-100 -100 800.000556 800.000556 800.000556 800.000556 800.000556 800.000556 800.000556 800.000556 800.000556 800.000556 800.000556 800.000556 800.000556 800.000556 800.000556 800.000556 800.000556 800.000556 800.000556 800.000556 800.000556 800.000556 800.000556 -100 
-100 -100 800.000556 800.000556 800.000556 800.000556 800.000556 800.000556 800.000556 800.000556 800.000556 800.000556 800.000556 800.000556 800.000556 800.000556 800.000556 800.000556 800.000556 800.000556 800.000556 800.000556 800.000556 800.000556 800.000556 -100 
-100 -100 800.000556 800.000556 800.000556 800.000556 800.000556 800.000556 800.000556 800.000556 800.000556 800.000556 800.000556 800.000556 800.000556 800.000556 800.000556 800.000556 800.000556 800.000556 800.000556 800.000556 800.000556 800.000556 800.000556 -100 
-100 -100 800.000556 800.000556 800.000556 800.000556 800.000556 800.000556 800.000556 800.000556 800.000556 800.000556 800.000556 800.000556 800.000556 800.000556 800.000556 800.000556 800.000556 800.000556 800.000556 800.000556 800.000556 800.000556 800.000556 -100 
-100 -100 800.000556 800.000556 800.000556 800.000556 800.000556 800.000556 800.000556 800.000556 800.000556 800.000556 800.000556 800.000556 800.000556 800.000556 800.000556 800.000556 800.000556 800.000556 800.000556 800.000556 800.000556 800.000556 800.000556 -100 
-100 -100 800.000556 800.000556 800.000556 800.000556 800.000556 800.000556 800.000556 800.000556 800.000556 800.000556 800.000556 800.000556 800.000556 800.000556 800.000556 800.000556 800.000556 800.000556 800.000556 800.000556 800.000556 800.000556 800.000556 -100 
-100 -100 800.000556 800.000556 800.000556 800.000556 800.000556 800.000556 800.000556 800.000556 800.000556 800.000556 800.000556 800.000556 800.000556 800.000556 800.000556 800.000556 800.000556 800.000556 800.000556 800.000556 800.000556 800.000556 800.000556 -100 
-100 -100 800.000556 800.000556 800.000556 800.000556 800.000556 800.000556 800.000556 800.000556 800.000556 800.000556 800.000556 800.000556 800.000556 800.000556 800.000556 800.000556 800.000556 800.000556 800.000556 800.000556 800.000556 800.000556 800.000556 -100 
-100 -100 800.000556 800.000556 800.000556 800.000556 800.000556 800.000556 800.000556 800.000556 800.000556 800.000556 800.000556 800.000556 800.000556 800.000556 800.000556 800.000556 800.000556 800.000556 800.000556 800.000556 800.000556 800.000556 800.000556 -100 
-100 -100 800.000556 800.000556 800.000556 800.000556 800.000556 800.000556 800.000556 800.000556 800.000556 800.000556 800.000556 800.000556 800.000556 800.000556 800.000556 800.000556 800.000556 800.000556 800.000556 800.000556 800.000556 800.000556 800.000556 -100 
-100 -100 800.000556 800.000556 800.000556 800.000556 800.000556 800.000556 800.000556 800.000556 800.000556 800.000556 800.000556 800.000556 800.000556 800.000556 800.000556 800.000556 800.000556 800.000556 800.000556 800.000556 800.000556 800.000556 800.000556 -100 
-100 -100 800.000556 800.000556 800.000556 800.000556 800.000556 800.000556 800.000556 800.000556 800.000556 800.000556 800.000556 800.000556 800.000556 800.000556 800.000556 800.000556 800.000556 800.000556 800.000556 800.000556 800.000556 800.000556 800.000556 -100 
-100 -100 800.000556 800.000556 800.000556 800.000556 800.000556 800.000556 800.000556 800.000556 800.000556 800.000556 800.000556 800.000556 800.000556 800.000556 800.000556 800.000556 800.000556 800.000556 800.000556 800.000556 800.000556 800.000556 800.000556 -100 
-100 -100 800.000556 800.000556 800.000556 800.000556 800.000556 800.000556 800.000556 800.000556 800.000556 800.000556 800.000556 800.000556 800.000556 800.000556 800.000556 800.000556 800.000556 800.000556 800.000556 800.000556 800.000556 800.000556 800.000556 -100 
-100 -100 -100 -100 -100 -100 -100 -100 -100 -100 -100 -100 -100 -100 -100 -100 -100 -100 -100 -100 -100 -100 -100 -100 -100 -100 
-100 -100 -100 -100 -100 -100 -100 -100 -100 -100 -100 -100 -100 -100 -100 -100 -100 -100 -100 -100 -100 -100 -100 -100 -100 -100 
-100 -100 -100 -100 -100 -100 -100 -100 -100 -100 -100 -100 -100 -100 -100 -100 -100 -100 -100 -100 -100 -100 -100 -100 -100 -100 
-100 -100 800.000556 800.000556 800.000556 800.000556 800.000556 800.000556 800.000556 800.000556 800.000556 800.000556 800.000556 800.000556 800.000556 800.000556 800.000556 800.000556 800.000556 800.000556 800.000556 800.000556 800.000556 800.000556 800.000556 -100 
-100 -100 800.000556 800.000556 800.000556 800.000556 800.000556 800.000556 800.000556 800.000556 800.000556 800.000556 800.000556 800.000556 800.000556 800.000556 800.000556 800.000556 800.000556 800.000556 800.000556 800.000556 800.000556 800.000556 800.000556 -100 
-100 -100 800.000556 800.000556 800.000556 800.000556 800.000556 800.000556 800.000556 800.000556 800.000556 800.000556 800.000556 800.000556 800.000556 800.000556 800.000556 800.000556 800.000556 800.000556 800.000556 800.000556 800.000556 800.000556 800.000556 -100 
-100 -100 800.000556 800.000556 800.000556 800.000556 800.000556 800.000556 800.000556 800.000556 800.000556 800.000556 800.000556 800.000556 800.000556 800.000556 800.000556 800.000556 800.000556 800.000556 800.000556 800.000556 800.000556 800.000556 800.000556 -100 
-100 -100 800.000556 800.000556 800.000556 800.000556 800.000556 800.000556 800.000556 800.000556 800.000556 800.000556 800.000556 800.000556 800.000556 800.000556 800.000556 800.000556 800.000556 800.000556 800.000556 800.000556 800.000556 800.000556 800.000556 -100 
-100 -100 800.000556 800.000556 800.000556 800.000556 800.000556 800.000556 800.000556 800.000556 800.000556 800.000556 800.000556 800.000556 800.000556 800.000556 800.000556 800.000556 800.000556 800.000556 800.000556 800.000556 800.000556 800.000556 800.000556 -100 
-100 -100 800.000556 800.000556 800.000556 800.000556 800.000556 800.000556 800.000556 800.000556 800.000556 800.000556 800.000556 800.000556 800.000556 800.000556 800.000556 800.000556 800.000556 800.000556 800.000556 800.000556 800.000556 800.000556 800.000556 -100 
-100 -100 800.000556 800.000556 800.000556 800.000556 800.000556 800.000556 800.000556 800.000556 800.000556 800.000556 800.000556 800.000556 800.000556 800.000556 800.000556 800.000556 800.000556 800.000556 800.000556 800.000556 800.000556 800.000556 800.000556 -100 
-100 -100 800.000556 800.000556 800.000556 800.000556 800.000556 800.000556 800.000556 800.000556 800.000556 800.000556 800.000556 800.000556 800.000556 800.000556 800.000556 800.000556 800.000556 800.000556 800.000556 800.000556 800.000556 800.000556 800.000556 -100 
-100 -100 800.000556 800.000556 800.000556 800.000556 800.000556 800.000556 800.000556 800.000556 800.000556 800.000556 800.000556 800.000556 800.000556 800.000556 800.000556 800.000556 800.000556 800.000556 800.000556 800.000556 800.000556 800.000556 800.000556 -100 
-100 -100 800.000556 800.000556 800.000556 800.000556 800.000556 800.000556 800.000556 800.000556 800.000556 800.000556 800.000556 800.000556 800.000556 800.000556 800.000556 800.000556 800.000556 800.000556 800.000556 800.000556 800.000556 800.000556 800.000556 -100 
-100 -100 800.000556 800.000556 800.000556 800.000556 800.000556 800.000556 800.000556 800.000556 800.000556 800.000556 800.000556 800.000556 800.000556 800.000556 800.000556 800.000556 800.000556 800.000556 800.000556 800.000556 800.000556 800.000556 800.000556 -100 
-100 -100 800.000556 800.000556 800.000556 800.000556 800.000556 800.000556 800.000556 800.000556 800.000556 800.000556 800.000556 800.000556 800.000556 800.000556 800.000556 800.000556 800.000556 800.000556 800.000556 800.000556 800.000556 800.000556 800.000556 -100 
-100 -100 800.000556 800.000556 800.000556 800.000556 800.000556 800.000556 800.000556 800.000556 800.000556 800.000556 800.000556 800.000556 800.000556 800.000556 800.000556 800.000556 800.000556 800.000556 800.000556 800.000556 800.000556 800.000556 800.000556 -100 
-100 -100 800.000556 800.000556 800.000556 800.000556 800.000556 800.000556 800.000556 800.000556 800.000556 800.000556 800.000556 800.000556 800.000556 800.000556 800.000556 800.000556 800.000556 800.000556 800.000556 800.000556 800.000556 800.000556 800.000556 -100 
-100 -100 800.000556 800.000556 800.000556 800.000556 800.000556 800.000556 800.000556 800.000556 800.000556 800.000556 800.000556 800.000556 800.000556 800.000556 800.000556 800.000556 800.000556 800.000556 800.000556 800.000556 800.000556 800.000556 800.000556 -100 
-100 -100 800.000556 800.000556 800.000556 800.000556 800.000556 800.000556 800.000556 800.000556 800.000556 800.000556 800.000556 800.000556 800.000556 800.000556 800.000556 800.000556 800.000556 800.000556 800.000556 800.000556 800.000556 800.000556 800.000556 -100 
-100 -100 800.000556 800.000556 800.000556 800.000556 800.000556 800.000556 800.000556 800.000556 800.000556 800.000556 800.000556 800.000556 800.000556 800.000556 800.000556 800.000556 800.000556 800.000556 800.000556 800.000556 800.000556 800.000556 800.000556 -100 
-100 -100 800.000556 800.000556 800.000556 800.000556 800.000556 800.000556 800.000556 800.000556 800.000556 800.000556 800.000556 800.000556 800.000556 800.000556 800.000556 800.000556 800.000556 800.000556 800.000556 800.000556 800.000556 800.000556 800.000556 -100 
-100 -100 800.000556 800.000556 800.000556 800.000556 800.000556 800.000556 800.000556 800.000556 800.000556 800.000556 800.000556 800.000556 800.000556 800.000556 800.000556 800.000556 800.000556 800.000556 800.000556 800.000556 800.000556 800.000556 800.000556 -100 
-100 -100 800.000556 800.000556 800.000556 800.000556 800.000556 800.000556 800.000556 800.000556 800.000556 800.000556 800.000556 800.000556 800.000556 800.000556 800.000556 800.000556 800.000556 800.000556 800.000556 800.000556 800.000556 800.000556 800.000556 -100 
-100 -100 800.000556 800.000556 800.000556 800.000556 800.000556 800.000556 800.000556 800.000556 800.000556 800.000556 800.000556 800.000556 800.000556 800.000556 800.000556 800.000556 800.000556 800.000556 800.000556 800.000556 800.000556 800.000556 800.000556 -100 
-100 -100 800.000556 800.000556 800.000556 800.000556 800.000556 800.000556 800.000556 800.000556 800.000556 800.000556 800.000556 800.000556 800.000556 800.000556 800.000556 800.000556 800.000556 800.000556 800.000556 800.000556 800.000556 800.000556 800.000556 -100 
-100 -100 -100 -100 -100 -100 -100 -100 -100 -100 -100 -100 -100 -100 -100 -100 -100 -100 -100 -100 -100 -100 -100 -100 -100 -100 
-100 -100 -100 -100 -100 -100 -100 -100 -100 -100 -100 -100 -100 -100 -100 -100 -100 -100 -100 -100 -100 -100 -100 -100 -100 -100 
-100 -100 -100 -100 -100 -100 -100 -100 -100 -100 -100 -100 -100 -100 -100 -100 -100 -100 -100 -100 -100 -100 -100 -100 -100 -100 
-100 -100 800.000556 800.000556 800.000556 800.000556 800.000556 800.000556 800.000556 800.000556 800.000556 800.000556 800.000556 800.000556 800.000556 800.000556 800.000556 800.000556 800.000556 800.000556 800.000556 800.000556 800.000556 800.000556 800.000556 -100 
-100 -100 800.000556 800.000556 800.000556 800.000556 800.000556 800.000556 800.000556 800.000556 800.000556 800.000556 800.000556 800.000556 800.000556 800.000556 800.000556 800.000556 800.000556 800.000556 800.000556 800.000556 800.000556 800.000556 800.000556 -100 
-100 -100 800.000556 800.000556 800.000556 800.000556 800.000556 800.000556 800.000556 800.000556 800.000556 800.000556 800.000556 800.000556 800.000556 800.000556 800.000556 800.000556 800.000556 800.000556 800.000556 800.000556 800.000556 800.000556 800.000556 -100 
-100 -100 800.000556 800.000556 800.000556 800.000556 800.000556 800.000556 800.000556 800.000556 800.000556 800.000556 800.000556 800.000556 800.000556 800.000556 800.000556 800.000556 800.000556 800.000556 800.000556 800.000556 800.000556 800.000556 800.000556 -100 
-100 -100 800.000556 800.000556 800.000556 800.000556 800.000556 800.000556 800.000556 800.000556 800.000556 800.000556 800.000556 800.000556 800.000556 800.000556 800.000556 800.000556 800.000556 800.000556 800.000556 800.000556 800.000556 800.000556 800.000556 -100 
-100 -100 800.000556 800.000556 800.000556 800.000556 800.000556 800.000556 800.000556 800.000556 800.000556 800.000556 800.000556 800.000556 800.000556 800.000556 800.000556 800.000556 800.000556 800.000556 800.000556 800.000556 800.000556 800.000556 800.000556 -100 
-100 -100 800.000556 800.000556 800.000556 800.000556 800.000556 800.000556 800.000556 800.000556 800.000556 800.000556 800.000556 800.000556 800.000556 800.000556 800.000556 800.000556 800.000556 800.000556 800.000556 800.000556 800.000556 800.000556 800.000556 -100 
-100 -100 800.000556 800.000556 800.000556 800.000556 800.000556 800.000556 800.000556 800.000556 800.000556 800.000556 800.000556 800.000556 800.000556 800.000556 800.000556 800.000556 800.000556 800.000556 800.000556 800.000556 800.000556 800.000556 800.000556 -100 
-100 -100 800.000556 800.000556 800.000556 800.000556 800.000556 800.000556 800.000556 800.000556 800.000556 800.000556 800.000556 800.000556 800.000556 800.000556 800.000556 800.000556 800.000556 800.000556 800.000556 800.000556 800.000556 800.000556 800.000556 -100 
-100 -100 800.000556 800.000556 800.000556 800.000556 800.000556 800.000556 800.000556 800.000556 800.000556 800.000556 800.000556 800.000556 800.000556 800.000556 800.000556 800.000556 800.000556 800.000556 800.000556 800.000556 800.000556 800.000556 800.000556 -100 
-100 -100 800.000556 800.000556 800.000556 800.000556 800.000556 800.000556 800.000556 800.000556 800.000556 800.000556 800.000556 800.000556 800.000556 800.000556 800.000556 800.000556 800.000556 800.000556 800.000556 800.000556 800.000556 800.000556 800.000556 -100 
-100 -100 800.000556 800.000556 800.000556 800.000556 800.000556 800.000556 800.000556 800.000556 800.000556 800.000556 800.000556 800.000556 800.000556 800.000556 800.000556 800.000556 800.000556 800.000556 800.000556 800.000556 800.000556 800.000556 800.000556 -100 
-100 -100 800.000556 800.000556 800.000556 800.000556 800.000556 800.000556 800.000556 800.000556 800.000556 800.000556 800.000556 800.000556 800.000556 800.000556 800.000556 800.000556 800.000556 800.000556 800.000556 800.000556 800.000556 800.000556 800.000556 -100 
-100 -100 800.000556 800.000556 800.000556 800.000556 800.000556 800.000556 800.000556 800.000556 800.000556 800.000556 800.000556 800.000556 800.000556 800.000556 800.000556 800.000556 800.000556 800.000556 800.000556 800.000556 800.000556 800.000556 800.000556 -100 
-100 -100 800.000556 800.000556 800.000556 800.000556 800.000556 800.000556 800.000556 800.000556 800.000556 800.000556 800.000556 800.000556 800.000556 800.000556 800.000556 800.000556 800.000556 800.000556 800.000556 800.000556 800.000556 800.000556 800.000556 -100 
-100 -100 800.000556 800.000556 800.000556 800.000556 800.000556 800.000556 800.000556 800.000556 800.000556 800.000556 800.000556 800.000556 800.000556 800.000556 800.000556 800.000556 800.000556 800.000556 800.000556 800.000556 800.000556 800.000556 800.000556 -100 
-100 -100 800.000556 800.000556 800.000556 800.000556 800.000556 800.000556 800.000556 800.000556 800.000556 800.000556 800.000556 800.000556 800.000556 800.000556 800.000556 800.000556 800.000556 800.000556 800.000556 800.000556 800.000556 800.000556 800.000556 -100 
-100 -100 800.000556 800.000556 800.000556 800.000556 800.000556 800.000556 800.000556 800.000556 800.000556 800.000556 800.000556 800.000556 800.000556 800.000556 800.000556 800.000556 800.000556 800.000556 800.000556 800.000556 800.000556 800.000556 800.000556 -100 
-100 -100 800.000556 800.000556 800.000556 800.000556 800.000556 800.000556 800.000556 800.000556 800.000556 800.000556 800.000556 800.000556 800.000556 800.000556 800.000556 800.000556 800.000556 800.000556 800.000556 800.000556 800.000556 800.000556 800.000556 -100 
-100 -100 800.000556 800.000556 800.000556 800.000556 800.000556 800.000556 800.000556 800.000556 800.000556 800.000556 800.000556 800.000556 800.000556 800.000556 800.000556 800.000556 800.000556 800.000556 800.000556 800.000556 800.000556 800.000556 800.000556 -100 
-100 -100 800.000556 800.000556 800.000556 800.000556 800.000556 800.000556 800.000556 800.000556 800.000556 800.000556 800.000556 800.000556 800.000556 800.000556 800.000556 800.000556 800.000556 800.000556 800.000556 800.000556 800.000556 800.000556 800.000556 -100 
-100 -100 800.000556 800.000556 800.000556 800.000556 800.000556 800.000556 800.000556 800.000556 800.000556 800.000556 800.000556 800.000556 800.000556 800.000556 800.000556 800.000556 800.000556 800.000556 800.000556 800.000556 800.000556 800.000556 800.000556 -100 
-100 -100 800.000556 800.000556 800.000556 800.000556 800.000556 800.000556 800.000556 800.000556 800.000556 800.000556 800.000556 800.000556 800.000556 800.000556 800.000556 800.000556 800.000556 800.000556 800.000556 800.000556 800.000556 800.000556 800.000556 -100 
-100 -100 -100 -100 -100 -100 -100 -100 -100 -100 -100 -100 -100 -100 -100 -100 -100 -100 -100 -100 -100 -100 -100 -100 -100 -100 
-100 -100 -100 -100 -100 -100 -100 -100 -100 -100 -100 -100 -100 -100 -100 -100 -100 -100 -100 -100 -100 -100 -100 -100 -100 -100 
-100 -100 -100 -100 -100 -100 -100 -100 -100 -100 -100 -100 -100 -100 -100 -100 -100 -100 -100 -100 -100 -100 -100 -100 -100 -100 
-100 -100 800.000556 800.000556 800.000556 800.000556 800.000556 800.000556 800.000556 800.000556 800.000556 800.000556 800.000556 800.000556 800.000556 800.000556 800.000556 800.000556 800.000556 800.000556 800.000556 800.000556 800.000556 800.000556 800.000556 -100 
-100 -100 800.000556 800.000556 800.000556 800.000556 800.000556 800.000556 800.000556 800.000556 800.000556 800.000556 800.000556 800.000556 800.000556 800.000556 800.000556 800.000556 800.000556 800.000556 800.000556 800.000556 800.000556 800.000556 800.000556 -100 
-100 -100 800.000556 800.000556 800.000556 800.000556 800.000556 800.000556 800.000556 800.000556 800.000556 800.000556 800.000556 800.000556 800.000556 800.000556 800.000556 800.000556 800.000556 800.000556 800.000556 800.000556 800.000556 800.000556 800.000556 -100 
-100 -100 800.000556 800.000556 800.000556 800.000556 800.000556 800.000556 800.000556 800.000556 800.000556 800.000556 800.000556 800.000556 800.000556 800.000556 800.000556 800.000556 800.000556 800.000556 800.000556 800.000556 800.000556 800.000556 800.000556 -100 
-100 -100 800.000556 800.000556 800.000556 800.000556 800.000556 800.000556 800.000556 800.000556 800.000556 800.000556 800.000556 800.000556 800.000556 800.000556 800.000556 800.000556 800.000556 800.000556 800.000556 800.000556 800.000556 800.000556 800.000556 -100 
-100 -100 800.000556 800.000556 800.000556 800.000556 800.000556 800.000556 800.000556 800.000556 800.000556 800.000556 800.000556 800.000556 800.000556 800.000556 800.000556 800.000556 800.000556 800.000556 800.000556 800.000556 800.000556 800.000556 800.000556 -100 
-100 -100 800.000556 800.000556 800.000556 800.000556 800.000556 800.000556 800.000556 800.000556 800.000556 800.000556 800.000556 800.000556 800.000556 800.000556 800.000556 800.000556 800.000556 800.000556 800.000556 800.000556 800.000556 800.000556 800.000556 -100 
-100 -100 800.000556 800.000556 800.000556 800.000556 800.000556 800.000556 800.000556 800.000556 800.000556 800.000556 800.000556 800.000556 800.000556 800.000556 800.000556 800.000556 800.000556 800.000556 800.000556 800.000556 800.000556 800.000556 800.000556 -100 
-100 -100 800.000556 800.000556 800.000556 800.000556 800.000556 800.000556 800.000556 800.000556 800.000556 800.000556 800.000556 800.000556 800.000556 800.000556 800.000556 800.000556 800.000556 800.000556 800.000556 800.000556 800.000556 800.000556 800.000556 -100 
-100 -100 800.000556 800.000556 800.000556 800.000556 800.000556 800.000556 800.000556 800.000556 800.000556 800.000556 800.000556 800.000556 800.000556 800.000556 800.000556 800.000556 800.000556 800.000556 800.000556 800.000556 800.000556 800.000556 800.000556 -100 
-100 -100 800.000556 800.000556 800.000556 800.000556 800.000556 800.000556 800.000556 800.000556 800.000556 800.000556 800.000556 800.000556 800.000556 800.000556 800.000556 800.000556 800.000556 800.000556 800.000556 800.000556 800.000556 800.000556 800.000556 -100 
-100 -100 800.000556 800.000556 800.000556 800.000556 800.000556 800.000556 800.000556 800.000556 800.000556 800.000556 800.000556 800.000556 800.000556 800.000556 800.000556 800.000556 800.000556 800.000556 800.000556 800.000556 800.000556 800.000556 800.000556 -100 
-100 -100 800.000556 800.000556 800.000556 800.000556 800.000556 800.000556 800.000556 800.000556 800.000556 800.000556 800.000556 800.000556 800.000556 800.000556 800.000556 800.000556 800.000556 800.000556 800.000556 800.000556 800.000556 800.000556 800.000556 -100 
-100 -100 800.000556 800.000556 800.000556 800.000556 800.000556 800.000556 800.000556 800.000556 800.000556 800.000556 800.000556 800.000556 800.000556 800.000556 800.000556 800.000556 800.000556 800.000556 800.000556 800.000556 800.000556 800.000556 800.000556 -100 
-100 -100 800.000556 800.000556 800.000556 800.000556 800.000556 800.000556 800.000556 800.000556 800.000556 800.000556 800.000556 800.000556 800.000556 800.000556 800.000556 800.000556 800.000556 800.000556 800.000556 800.000556 800.000556 800.000556 800.000556 -100 
-100 -100 800.000556 800.000556 800.000556 800.000556 800.000556 800.000556 800.000556 800.000556 800.000556 800.000556 800.000556 800.000556 800.000556 800.000556 800.000556 800.000556 800.000556 800.000556 800.000556 800.000556 800.000556 800.000556 800.000556 -100 
-100 -100 800.000556 800.000556 800.000556 800.000556 800.000556 800.000556 800.000556 800.000556 800.000556 800.000556 800.000556 800.000556 800.000556 800.000556 800.000556 800.000556 800.000556 800.000556 800.000556 800.000556 800.000556 800.000556 800.000556 -100 
-100 -100 800.000556 800.000556 800.000556 800.000556 800.000556 800.000556 800.000556 800.000556 800.000556 800.000556 800.000556 800.000556 800.000556 800.000556 800.000556 800.000556 800.000556 800.000556 800.000556 800.000556 800.000556 800.000556 800.000556 -100 
-100 -100 800.000556 800.000556 800.000556 800.000556 800.000556 800.000556 800.000556 800.000556 800.000556 800.000556 800.000556 800.000556 800.000556 800.000556 800.000556 800.000556 800.000556 800.000556 800.000556 800.000556 800.000556 800.000556 800.000556 -100 
-100 -100 800.000556 800.000556 800.000556 800.000556 800.000556 800.000556 800.000556 800.000556 800.000556 800.000556 800.000556 800.000556 800.000556 800.000556 800.000556 800.000556 800.000556 800.000556 800.000556 800.000556 800.000556 800.000556 800.000556 -100 
-100 -100 800.000556 800.000556 800.000556 800.000556 800.000556 800.000556 800.000556 800.000556 800.000556 800.000556 800.000556 800.000556 800.000556 800.000556 800.000556 800.000556 800.000556 800.000556 800.000556 800.000556 800.000556 800.000556 800.000556 -100 
-100 -100 800.000556 800.000556 800.000556 800.000556 800.000556 800.000556 800.000556 800.000556 800.000556 800.000556 800.000556 800.000556 800.000556 800.000556 800.000556 800.000556 800.000556 800.000556 800.000556 800.000556 800.000556 800.000556 800.000556 -100 
-100 -100 800.000556 800.000556 800.000556 800.000556 800.000556 800.000556 800.000556 800.000556 800.000556 800.000556 800.000556 800.000556 800.000556 800.000556 800.000556 800.000556 800.000556 800.000556 800.000556 800.000556 800.000556 800.000556 800.000556 -100 
-100 -100 -100 -100 -100 -100 -100 -100 -100 -100 -100 -100 -100 -100 -100 -100 -100 -100 -100 -100 -100 -100 -100 -100 -100 -100 
-100 -100 -100 -100 -100 -100 -100 -100 -100 -100 -100 -100 -100 -100 -100 -100 -100 -100 -100 -100 -100 -100 -100 -100 -100 -100 
-100 -100 -100 -100 -100 -100 -100 -100 -100 -100 -100 -100 -100 -100 -100 -100 -100 -100 -100 -100 -100 -100 -100 -100 -100 -100 
-100 -100 800.000556 800.000556 800.000556 800.000556 800.000556 800.000556 800.000556 800.000556 800.000556 800.000556 800.000556 800.000556 800.000556 800.000556 800.000556 800.000556 800.000556 800.000556 800.000556 800.000556 800.000556 800.000556 800.000556 -100 
-100 -100 800.000556 800.000556 800.000556 800.000556 800.000556 800.000556 800.000556 800.000556 800.000556 800.000556 800.000556 800.000556 800.000556 800.000556 800.000556 800.000556 800.000556 800.000556 800.000556 800.000556 800.000556 800.000556 800.000556 -100 
-100 -100 800.000556 800.000556 800.000556 800.000556 800.000556 800.000556 800.000556 800.000556 800.000556 800.000556 800.000556 800.000556 800.000556 800.000556 800.000556 800.000556 800.000556 800.000556 800.000556 800.000556 800.000556 800.000556 800.000556 -100 
-100 -100 800.000556 800.000556 800.000556 800.000556 800.000556 800.000556 800.000556 800.000556 800.000556 800.000556 800.000556 800.000556 800.000556 800.000556 800.000556 800.000556 800.000556 800.000556 800.000556 800.000556 800.000556 800.000556 800.000556 -100 
-100 -100 800.000556 800.000556 800.000556 800.000556 800.000556 800.000556 800.000556 800.000556 800.000556 800.000556 800.000556 800.000556 800.000556 800.000556 800.000556 800.000556 800.000556 800.000556 800.000556 800.000556 800.000556 800.000556 800.000556 -100 
-100 -100 800.000556 800.000556 800.000556 800.000556 800.000556 800.000556 800.000556 800.000556 800.000556 800.000556 800.000556 800.000556 800.000556 800.000556 800.000556 800.000556 800.000556 800.000556 800.000556 800.000556 800.000556 800.000556 800.000556 -100 
-100 -100 800.000556 800.000556 800.000556 800.000556 800.000556 800.000556 800.000556 800.000556 800.000556 800.000556 800.000556 800.000556 800.000556 800.000556 800.000556 800.000556 800.000556 800.000556 800.000556 800.000556 800.000556 800.000556 800.000556 -100 
-100 -100 800.000556 800.000556 800.000556 800.000556 800.000556 800.000556 800.000556 800.000556 800.000556 800.000556 800.000556 800.000556 800.000556 800.000556 800.000556 800.000556 800.000556 800.000556 800.000556 800.000556 800.000556 800.000556 800.000556 -100 
-100 -100 800.000556 800.000556 800.000556 800.000556 800.000556 800.000556 800.000556 800.000556 800.000556 800.000556 800.000556 800.000556 800.000556 800.000556 800.000556 800.000556 800.000556 800.000556 800.000556 800.000556 800.000556 800.000556 800.000556 -100 
-100 -100 800.000556 800.000556 800.000556 800.000556 800.000556 800.000556 800.000556 800.000556 800.000556 800.000556 800.000556 800.000556 800.000556 800.000556 800.000556 800.000556 800.000556 800.000556 800.000556 800.000556 800.000556 800.000556 800.000556 -100 
-100 -100 800.000556 800.000556 800.000556 800.000556 800.000556 800.000556 800.000556 800.000556 800.000556 800.000556 800.000556 800.000556 800.000556 800.000556 800.000556 800.000556 800.000556 800.000556 800.000556 800.000556 800.000556 800.000556 800.000556 -100 
-100 -100 800.000556 800.000556 800.000556 800.000556 800.000556 800.000556 800.000556 800.000556 800.000556 800.000556 800.000556 800.000556 800.000556 800.000556 800.000556 800.000556 800.000556 800.000556 800.000556 800.000556 800.000556 800.000556 800.000556 -100 
-100 -100 800.000556 800.000556 800.000556 800.000556 800.000556 800.000556 800.000556 800.000556 800.000556 800.000556 800.000556 800.000556 800.000556 800.000556 800.000556 800.000556 800.000556 800.000556 800.000556 800.000556 800.000556 800.000556 800.000556 -100 
-100 -100 800.000556 800.000556 800.000556 800.000556 800.000556 800.000556 800.000556 800.000556 800.000556 800.000556 800.000556 800.000556 800.000556 800.000556 800.000556 800.000556 800.000556 800.000556 800.000556 800.000556 800.000556 800.000556 800.000556 -100 
-100 -100 800.000556 800.000556 800.000556 800.000556 800.000556 800.000556 800.000556 800.000556 800.000556 800.000556 800.000556 800.000556 800.000556 800.000556 800.000556 800.000556 800.000556 800.000556 800.000556 800.000556 800.000556 800.000556 800.000556 -100 
-100 -100 800.000556 800.000556 800.000556 800.000556 800.000556 800.000556 800.000556 800.000556 800.000556 800.000556 800.000556 800.000556 800.000556 800.000556 800.000556 800.000556 800.000556 800.000556 800.000556 800.000556 800.000556 800.000556 800.000556 -100 
-100 -100 800.000556 800.000556 800.000556 800.000556 800.000556 800.000556 800.000556 800.000556 800.000556 800.000556 800.000556 800.000556 800.000556 800.000556 800.000556 800.000556 800.000556 800.000556 800.000556 800.000556 800.000556 800.000556 800.000556 -100 
-100 -100 800.000556 800.000556 800.000556 800.000556 800.000556 800.000556 800.000556 800.000556 800.000556 800.000556 800.000556 800.000556 800.000556 800.000556 800.000556 800.000556 800.000556 800.000556 800.000556 800.000556 800.000556 800.000556 800.000556 -100 
-100 -100 800.000556 800.000556 800.000556 800.000556 800.000556 800.000556 800.000556 800.000556 800.000556 800.000556 800.000556 800.000556 800.000556 800.000556 800.000556 800.000556 800.000556 800.000556 800.000556 800.000556 800.000556 800.000556 800.000556 -100 
-100 -100 800.000556 800.000556 800.000556 800.000556 800.000556 800.000556 800.000556 800.000556 800.000556 800.000556 800.000556 800.000556 800.000556 800.000556 800.000556 800.000556 800.000556 800.000556 800.000556 800.000556 800.000556 800.000556 800.000556 -100 
-100 -100 800.000556 800.000556 800.000556 800.000556 800.000556 800.000556 800.000556 800.000556 800.000556 800.000556 800.000556 800.000556 800.000556 800.000556 800.000556 800.000556 800.000556 800.000556 800.000556 800.000556 800.000556 800.000556 800.000556 -100 
-100 -100 800.000556 800.000556 800.000556 800.000556 800.000556 800.000556 800.000556 800.000556 800.000556 800.000556 800.000556 800.000556 800.000556 800.000556 800.000556 800.000556 800.000556 800.000556 800.000556 800.000556 800.000556 800.000556 800.000556 -100 
-100 -100 800.000556 800.000556 800.000556 800.000556 800.000556 800.000556 800.000556 800.000556 800.000556 800.000556 800.000556 800.000556 800.000556 800.000556 800.000556 800.000556 800.000556 800.000556 800.000556 800.000556 800.000556 800.000556 800.000556 -100 
-100 -100 -100 -100 -100 -100 -100 -100 -100 -100 -100 -100 -100 -100 -100 -100 -100 -100 -100 -100 -100 -100 -100 -100 -100 -100 
-100 -100 -100 -100 -100 -100 -100 -100 -100 -100 -100 -100 -100 -100 -100 -100 -100 -100 -100 -100 -100 -100 -100 -100 -100 -100 
-100 -100 -100 -100 -100 -100 -100 -100 -100 -100 -100 -100 -100 -100 -100 -100 -100 -100 -100 -100 -100 -100 -100 -100 -100 -100 
-100 -100 800.000556 800.000556 800.000556 800.000556 800.000556 800.000556 800.000556 800.000556 800.000556 800.000556 800.000556 800.000556 800.000556 800.000556 800.000556 800.000556 800.000556 800.000556 800.000556 800.000556 800.000556 800.000556 800.000556 -100 
-100 -100 800.000556 800.000556 800.000556 800.000556 800.000556 800.000556 800.000556 800.000556 800.000556 800.000556 800.000556 800.000556 800.000556 800.000556 800.000556 800.000556 800.000556 800.000556 800.000556 800.000556 800.000556 800.000556 800.000556 -100 
-100 -100 800.000556 800.000556 800.000556 800.000556 800.000556 800.000556 800.000556 800.000556 800.000556 800.000556 800.000556 800.000556 800.000556 800.000556 800.000556 800.000556 800.000556 800.000556 800.000556 800.000556 800.000556 800.000556 800.000556 -100 
-100 -100 800.000556 800.000556 800.000556 800.000556 800.000556 800.000556 800.000556 800.000556 800.000556 800.000556 800.000556 800.000556 800.000556 800.000556 800.000556 800.000556 800.000556 800.000556 800.000556 800.000556 800.000556 800.000556 800.000556 -100 
-100 -100 800.000556 800.000556 800.000556 800.000556 800.000556 800.000556 800.000556 800.000556 800.000556 800.000556 800.000556 800.000556 800.000556 800.000556 800.000556 800.000556 800.000556 800.000556 800.000556 800.000556 800.000556 800.000556 800.000556 -100 
-100 -100 800.000556 800.000556 800.000556 800.000556 800.000556 800.000556 800.000556 800.000556 800.000556 800.000556 800.000556 800.000556 800.000556 800.000556 800.000556 800.000556 800.000556 800.000556 800.000556 800.000556 800.000556 800.000556 800.000556 -100 
-100 -100 800.000556 800.000556 800.000556 800.000556 800.000556 800.000556 800.000556 800.000556 800.000556 800.000556 800.000556 800.000556 800.000556 800.000556 800.000556 800.000556 800.000556 800.000556 800.000556 800.000556 800.000556 800.000556 800.000556 -100 
-100 -100 800.000556 800.000556 800.000556 800.000556 800.000556 800.000556 800.000556 800.000556 800.000556 800.000556 800.000556 800.000556 800.000556 800.000556 800.000556 800.000556 800.000556 800.000556 800.000556 800.000556 800.000556 800.000556 800.000556 -100 
-100 -100 800.000556 800.000556 800.000556 800.000556 800.000556 800.000556 800.000556 800.000556 800.000556 800.000556 800.000556 800.000556 800.000556 800.000556 800.000556 800.000556 800.000556 800.000556 800.000556 800.000556 800.000556 800.000556 800.000556 -100 
-100 -100 800.000556 800.000556 800.000556 800.000556 800.000556 800.000556 800.000556 800.000556 800.000556 800.000556 800.000556 800.000556 800.000556 800.000556 800.000556 800.000556 800.000556 800.000556 800.000556 800.000556 800.000556 800.000556 800.000556 -100 
-100 -100 800.000556 800.000556 800.000556 800.000556 800.000556 800.000556 800.000556 800.000556 800.000556 800.000556 800.000556 800.000556 800.000556 800.000556 800.000556 800.000556 800.000556 800.000556 800.000556 800.000556 800.000556 800.000556 800.000556 -100 
-100 -100 800.000556 800.000556 800.000556 800.000556 800.000556 800.000556 800.000556 800.000556 800.000556 800.000556 800.000556 800.000556 800.000556 800.000556 800.000556 800.000556 800.000556 800.000556 800.000556 800.000556 800.000556 800.000556 800.000556 -100 
-100 -100 800.000556 800.000556 800.000556 800.000556 800.000556 800.000556 800.000556 800.000556 800.000556 800.000556 800.000556 800.000556 800.000556 800.000556 800.000556 800.000556 800.000556 800.000556 800.000556 800.000556 800.000556 800.000556 800.000556 -100 
-100 -100 800.000556 800.000556 800.000556 800.000556 800.000556 800.000556 800.000556 800.000556 800.000556 800.000556 800.000556 800.000556 800.000556 800.000556 800.000556 800.000556 800.000556 800.000556 800.000556 800.000556 800.000556 800.000556 800.000556 -100 
-100 -100 800.000556 800.000556 800.000556 800.000556 800.000556 800.000556 800.000556 800.000556 800.000556 800.000556 800.000556 800.000556 800.000556 800.000556 800.000556 800.000556 800.000556 800.000556 800.000556 800.000556 800.000556 800.000556 800.000556 -100 
-100 -100 800.000556 800.000556 800.000556 800.000556 800.000556 800.000556 800.000556 800.000556 800.000556 800.000556 800.000556 800.000556 800.000556 800.000556 800.000556 800.000556 800.000556 800.000556 800.000556 800.000556 800.000556 800.000556 800.000556 -100 
-100 -100 800.000556 800.000556 800.000556 800.000556 800.000556 800.000556 800.000556 800.000556 800.000556 800.000556 800.000556 800.000556 800.000556 800.000556 800.000556 800.000556 800.000556 800.000556 800.000556 800.000556 800.000556 800.000556 800.000556 -100 
-100 -100 800.000556 800.000556 800.000556 800.000556 800.000556 800.000556 800.000556 800.000556 800.000556 800.000556 800.000556 800.000556 800.000556 800.000556 800.000556 800.000556 800.000556 800.000556 800.000556 800.000556 800.000556 800.000556 800.000556 -100 
-100 -100 800.000556 800.000556 800.000556 800.000556 800.000556 800.000556 800.000556 800.000556 800.000556 800.000556 800.000556 800.000556 800.000556 800.000556 800.000556 800.000556 800.000556 800.000556 800.000556 800.000556 800.000556 800.000556 800.000556 -100 
-100 -100 800.000556 800.000556 800.000556 800.000556 800.000556 800.000556 800.000556 800.000556 800.000556 800.000556 800.000556 800.000556 800.000556 800.000556 800.000556 800.000556 800.000556 800.000556 800.000556 800.000556 800.000556 800.000556 800.000556 -100 
-100 -100 800.000556 800.000556 800.000556 800.000556 800.000556 800.000556 800.000556 800.000556 800.000556 800.000556 800.000556 800.000556 800.000556 800.000556 800.000556 800.000556 800.000556 800.000556 800.000556 800.000556 800.000556 800.000556 800.000556 -100 
-100 -100 800.000556 800.000556 800.000556 800.000556 800.000556 800.000556 800.000556 800.000556 800.000556 800.000556 800.000556 800.000556 800.000556 800.000556 800.000556 800.000556 800.000556 800.000556 800.000556 800.000556 800.000556 800.000556 800.000556 -100 
-100 -100 800.000556 800.000556 800.000556 800.000556 800.000556 800.000556 800.000556 800.000556 800.000556 800.000556 800.000556 800.000556 800.000556 800.000556 800.000556 800.000556 800.000556 800.000556 800.000556 800.000556 800.000556 800.000556 800.000556 -100 
-100 -100 -100 -100 -100 -100 -100 -100 -100 -100 -100 -100 -100 -100 -100 -100 -100 -100 -100 -100 -100 -100 -100 -100 -100 -100 
-100 -100 -100 -100 -100 -100 -100 -100 -100 -100 -100 -100 -100 -100 -100 -100 -100 -100 -100 -100 -100 -100 -100 -100 -100 -100 
-100 -100 -100 -100 -100 -100 -100 -100 -100 -100 -100 -100 -100 -100 -100 -100 -100 -100 -100 -100 -100 -100 -100 -100 -100 -100 
-100 -100 800.000556 800.000556 800.000556 800.000556 800.000556 800.000556 800.000556 800.000556 800.000556 800.000556 800.000556 800.000556 800.000556 800.000556 800.000556 800.000556 800.000556 800.000556 800.000556 800.000556 800.000556 800.000556 800.000556 -100 
-100 -100 800.000556 800.000556 800.000556 800.000556 800.000556 800.000556 800.000556 800.000556 800.000556 800.000556 800.000556 800.000556 800.000556 800.000556 800.000556 800.000556 800.000556 800.000556 800.000556 800.000556 800.000556 800.000556 800.000556 -100 
-100 -100 800.000556 800.000556 800.000556 800.000556 800.000556 800.000556 800.000556 800.000556 800.000556 800.000556 800.000556 800.000556 800.000556 800.000556 800.000556 800.000556 800.000556 800.000556 800.000556 800.000556 800.000556 800.000556 800.000556 -100 
-100 -100 800.000556 800.000556 800.000556 800.000556 800.000556 800.000556 800.000556 800.000556 800.000556 800.000556 800.000556 800.000556 800.000556 800.000556 800.000556 800.000556 800.000556 800.000556 800.000556 800.000556 800.000556 800.000556 800.000556 -100 
-100 -100 800.000556 800.000556 800.000556 800.000556 800.000556 800.000556 800.000556 800.000556 800.000556 800.000556 800.000556 800.000556 800.000556 800.000556 800.000556 800.000556 800.000556 800.000556 800.000556 800.000556 800.000556 800.000556 800.000556 -100 
-100 -100 800.000556 800.000556 800.000556 800.000556 800.000556 800.000556 800.000556 800.000556 800.000556 800.000556 800.000556 800.000556 800.000556 800.000556 800.000556 800.000556 800.000556 800.000556 800.000556 800.000556 800.000556 800.000556 800.000556 -100 
-100 -100 800.000556 800.000556 800.000556 800.000556 800.000556 800.000556 800.000556 800.000556 800.000556 800.000556 800.000556 800.000556 800.000556 800.000556 800.000556 800.000556 800.000556 800.000556 800.000556 800.000556 800.000556 800.000556 800.000556 -100 
-100 -100 800.000556 800.000556 800.000556 800.000556 800.000556 800.000556 800.000556 800.000556 800.000556 800.000556 800.000556 800.000556 800.000556 800.000556 800.000556 800.000556 800.000556 800.000556 800.000556 800.000556 800.000556 800.000556 800.000556 -100 
-100 -100 800.000556 800.000556 800.000556 800.000556 800.000556 800.000556 800.000556 800.000556 800.000556 800.000556 800.000556 800.000556 800.000556 800.000556 800.000556 800.000556 800.000556 800.000556 800.000556 800.000556 800.000556 800.000556 800.000556 -100 
-100 -100 800.000556 800.000556 800.000556 800.000556 800.000556 800.000556 800.000556 800.000556 800.000556 800.000556 800.000556 800.000556 800.000556 800.000556 800.000556 800.000556 800.000556 800.000556 800.000556 800.000556 800.000556 800.000556 800.000556 -100 
-100 -100 800.000556 800.000556 800.000556 800.000556 800.000556 800.000556 800.000556 800.000556 800.000556 800.000556 800.000556 800.000556 800.000556 800.000556 800.000556 800.000556 800.000556 800.000556 800.000556 800.000556 800.000556 800.000556 800.000556 -100 
-100 -100 800.000556 800.000556 800.000556 800.000556 800.000556 800.000556 800.000556 800.000556 800.000556 800.000556 800.000556 800.000556 800.000556 800.000556 800.000556 800.000556 800.000556 800.000556 800.000556 800.000556 800.000556 800.000556 800.000556 -100 
-100 -100 800.000556 800.000556 800.000556 800.000556 800.000556 800.000556 800.000556 800.000556 800.000556 800.000556 800.000556 800.000556 800.000556 800.000556 800.000556 800.000556 800.000556 800.000556 800.000556 800.000556 800.000556 800.000556 800.000556 -100 
-100 -100 800.000556 800.000556 800.000556 800.000556 800.000556 800.000556 800.000556 800.000556 800.000556 800.000556 800.000556 800.000556 800.000556 800.000556 800.000556 800.000556 800.000556 800.000556 800.000556 800.000556 800.000556 800.000556 800.000556 -100 
-100 -100 800.000556 800.000556 800.000556 800.000556 800.000556 800.000556 800.000556 800.000556 800.000556 800.000556 800.000556 800.000556 800.000556 800.000556 800.000556 800.000556 800.000556 800.000556 800.000556 800.000556 800.000556 800.000556 800.000556 -100 
-100 -100 800.000556 800.000556 800.000556 800.000556 800.000556 800.000556 800.000556 800.000556 800.000556 800.000556 800.000556 800.000556 800.000556 800.000556 800.000556 800.000556 800.000556 800.000556 800.000556 800.000556 800.000556 800.000556 800.000556 -100 
-100 -100 800.000556 800.000556 800.000556 800.000556 800.000556 800.000556 800.000556 800.000556 800.000556 800.000556 800.000556 800.000556 800.000556 800.000556 800.000556 800.000556 800.000556 800.000556 800.000556 800.000556 800.000556 800.000556 800.000556 -100 
-100 -100 800.000556 800.000556 800.000556 800.000556 800.000556 800.000556 800.000556 800.000556 800.000556 800.000556 800.000556 800.000556 800.000556 800.000556 800.000556 800.000556 800.000556 800.000556 800.000556 800.000556 800.000556 800.000556 800.000556 -100 
-100 -100 800.000556 800.000556 800.000556 800.000556 800.000556 800.000556 800.000556 800.000556 800.000556 800.000556 800.000556 800.000556 800.000556 800.000556 800.000556 800.000556 800.000556 800.000556 800.000556 800.000556 800.000556 800.000556 800.000556 -100 
-100 -100 800.000556 800.000556 800.000556 800.000556 800.000556 800.000556 800.000556 800.000556 800.000556 800.000556 800.000556 800.000556 800.000556 800.000556 800.000556 800.000556 800.000556 800.000556 800.000556 800.000556 800.000556 800.000556 800.000556 -100 
-100 -100 800.000556 800.000556 800.000556 800.000556 800.000556 800.000556 800.000556 800.000556 800.000556 800.000556 800.000556 800.000556 800.000556 800.000556 800.000556 800.000556 800.000556 800.000556 800.000556 800.000556 800.000556 800.000556 800.000556 -100 
-100 -100 800.000556 800.000556 800.000556 800.000556 800.000556 800.000556 800.000556 800.000556 800.000556 800.000556 800.000556 800.000556 800.000556 800.000556 800.000556 800.000556 800.000556 800.000556 800.000556 800.000556 800.000556 800.000556 800.000556 -100 
-100 -100 800.000556 800.000556 800.000556 800.000556 800.000556 800.000556 800.000556 800.000556 800.000556 800.000556 800.000556 800.000556 800.000556 800.000556 800.000556 800.000556 800.000556 800.000556 800.000556 800.000556 800.000556 800.000556 800.000556 -100 
-100 -100 -100 -100 -100 -100 -100 -100 -100 -100 -100 -100 -100 -100 -100 -100 -100 -100 -100 -100 -100 -100 -100 -100 -100 -100 
-100 -100 -100 -100 -100 -100 -100 -100 -100 -100 -100 -100 -100 -100 -100 -100 -100 -100 -100 -100 -100 -100 -100 -100 -100 -100 
-100 -100 -100 -100 -100 -100 -100 -100 -100 -100 -100 -100 -100 -100 -100 -100 -100 -100 -100 -100 -100 -100 -100 -100 -100 -100 
-100 -100 800.000556 800.000556 800.000556 800.000556 800.000556 800.000556 800.000556 800.000556 800.000556 800.000556 800.000556 800.000556 800.000556 800.000556 800.000556 800.000556 800.000556 800.000556 800.000556 800.000556 800.000556 800.000556 800.000556 -100 
-100 -100 800.000556 800.000556 800.000556 800.000556 800.000556 800.000556 800.000556 800.000556 800.000556 800.000556 800.000556 800.000556 800.000556 800.000556 800.000556 800.000556 800.000556 800.000556 800.000556 800.000556 800.000556 800.000556 800.000556 -100 
-100 -100 800.000556 800.000556 800.000556 800.000556 800.000556 800.000556 800.000556 800.000556 800.000556 800.000556 800.000556 800.000556 800.000556 800.000556 800.000556 800.000556 800.000556 800.000556 800.000556 800.000556 800.000556 800.000556 800.000556 -100 
-100 -100 800.000556 800.000556 800.000556 800.000556 800.000556 800.000556 800.000556 800.000556 800.000556 800.000556 800.000556 800.000556 800.000556 800.000556 800.000556 800.000556 800.000556 800.000556 800.000556 800.000556 800.000556 800.000556 800.000556 -100 
-100 -100 800.000556 800.000556 800.000556 800.000556 800.000556 800.000556 800.000556 800.000556 800.000556 800.000556 800.000556 800.000556 800.000556 800.000556 800.000556 800.000556 800.000556 800.000556 800.000556 800.000556 800.000556 800.000556 800.000556 -100 
-100 -100 800.000556 800.000556 800.000556 800.000556 800.000556 800.000556 800.000556 800.000556 800.000556 800.000556 800.000556 800.000556 800.000556 800.000556 800.000556 800.000556 800.000556 800.000556 800.000556 800.000556 800.000556 800.000556 800.000556 -100 
-100 -100 800.000556 800.000556 800.000556 800.000556 800.000556 800.000556 800.000556 800.000556 800.000556 800.000556 800.000556 800.000556 800.000556 800.000556 800.000556 800.000556 800.000556 800.000556 800.000556 800.000556 800.000556 800.000556 800.000556 -100 
-100 -100 800.000556 800.000556 800.000556 800.000556 800.000556 800.000556 800.000556 800.000556 800.000556 800.000556 800.000556 800.000556 800.000556 800.000556 800.000556 800.000556 800.000556 800.000556 800.000556 800.000556 800.000556 800.000556 800.000556 -100 
-100 -100 800.000556 800.000556 800.000556 800.000556 800.000556 800.000556 800.000556 800.000556 800.000556 800.000556 800.000556 800.000556 800.000556 800.000556 800.000556 800.000556 800.000556 800.000556 800.000556 800.000556 800.000556 800.000556 800.000556 -100 
-100 -100 800.000556 800.000556 800.000556 800.000556 800.000556 800.000556 800.000556 800.000556 800.000556 800.000556 800.000556 800.000556 800.000556 800.000556 800.000556 800.000556 800.000556 800.000556 800.000556 800.000556 800.000556 800.000556 800.000556 -100 
-100 -100 800.000556 800.000556 800.000556 800.000556 800.000556 800.000556 800.000556 800.000556 800.000556 800.000556 800.000556 800.000556 800.000556 800.000556 800.000556 800.000556 800.000556 800.000556 800.000556 800.000556 800.000556 800.000556 800.000556 -100 
-100 -100 800.000556 800.000556 800.000556 800.000556 800.000556 800.000556 800.000556 800.000556 800.000556 800.000556 800.000556 800.000556 800.000556 800.000556 800.000556 800.000556 800.000556 800.000556 800.000556 800.000556 800.000556 800.000556 800.000556 -100 
-100 -100 800.000556 800.000556 800.000556 800.000556 800.000556 800.000556 800.000556 800.000556 800.000556 800.000556 800.000556 800.000556 800.000556 800.000556 800.000556 800.000556 800.000556 800.000556 800.000556 800.000556 800.000556 800.000556 800.000556 -100 
-100 -100 800.000556 800.000556 800.000556 800.000556 800.000556 800.000556 800.000556 800.000556 800.000556 800.000556 800.000556 800.000556 800.000556 800.000556 800.000556 800.000556 800.000556 800.000556 800.000556 800.000556 800.000556 800.000556 800.000556 -100 
-100 -100 800.000556 800.000556 800.000556 800.000556 800.000556 800.000556 800.000556 800.000556 800.000556 800.000556 800.000556 800.000556 800.000556 800.000556 800.000556 800.000556 800.000556 800.000556 800.000556 800.000556 800.000556 800.000556 800.000556 -100 
-100 -100 800.000556 800.000556 800.000556 800.000556 800.000556 800.000556 800.000556 800.000556 800.000556 800.000556 800.000556 800.000556 800.000556 800.000556 800.000556 800.000556 800.000556 800.000556 800.000556 800.000556 800.000556 800.000556 800.000556 -100 
-100 -100 800.000556 800.000556 800.000556 800.000556 800.000556 800.000556 800.000556 800.000556 800.000556 800.000556 800.000556 800.000556 800.000556 800.000556 800.000556 800.000556 800.000556 800.000556 800.000556 800.000556 800.000556 800.000556 800.000556 -100 
-100 -100 800.000556 800.000556 800.000556 800.000556 800.000556 800.000556 800.000556 800.000556 800.000556 800.000556 800.000556 800.000556 800.000556 800.000556 800.000556 800.000556 800.000556 800.000556 800.000556 800.000556 800.000556 800.000556 800.000556 -100 
-100 -100 800.000556 800.000556 800.000556 800.000556 800.000556 800.000556 800.000556 800.000556 800.000556 800.000556 800.000556 800.000556 800.000556 800.000556 800.000556 800.000556 800.000556 800.000556 800.000556 800.000556 800.000556 800.000556 800.000556 -100 
-100 -100 800.000556 800.000556 800.000556 800.000556 800.000556 800.000556 800.000556 800.000556 800.000556 800.000556 800.000556 800.000556 800.000556 800.000556 800.000556 800.000556 800.000556 800.000556 800.000556 800.000556 800.000556 800.000556 800.000556 -100 
-100 -100 800.000556 800.000556 800.000556 800.000556 800.000556 800.000556 800.000556 800.000556 800.000556 800.000556 800.000556 800.000556 800.000556 800.000556 800.000556 800.000556 800.000556 800.000556 800.000556 800.000556 800.000556 800.000556 800.000556 -100 
-100 -100 800.000556 800.000556 800.000556 800.000556 800.000556 800.000556 800.000556 800.000556 800.000556 800.000556 800.000556 800.000556 800.000556 800.000556 800.000556 800.000556 800.000556 800.000556 800.000556 800.000556 800.000556 800.000556 800.000556 -100 
-100 -100 800.000556 800.000556 800.000556 800.000556 800.000556 800.000556 800.000556 800.000556 800.000556 800.000556 800.000556 800.000556 800.000556 800.000556 800.000556 800.000556 800.000556 800.000556 800.000556 800.000556 800.000556 800.000556 800.000556 -100 
-100 -100 -100 -100 -100 -100 -100 -100 -100 -100 -100 -100 -100 -100 -100 -100 -100 -100 -100 -100 -100 -100 -100 -100 -100 -100 
-100 -100 -100 -100 -100 -100 -100 -100 -100 -100 -100 -100 -100 -100 -100 -100 -100 -100 -100 -100 -100 -100 -100 -100 -100 -100 
-100 -100 -100 -100 -100 -100 -100 -100 -100 -100 -100 -100 -100 -100 -100 -100 -100 -100 -100 -100 -100 -100 -100 -100 -100 -100 
-100 -100 800.000556 800.000556 800.000556 800.000556 800.000556 800.000556 800.000556 800.000556 800.000556 800.000556 800.000556 800.000556 800.000556 800.000556 800.000556 800.000556 800.000556 800.000556 800.000556 800.000556 800.000556 800.000556 800.000556 -100 
-100 -100 800.000556 800.000556 800.000556 800.000556 800.000556 800.000556 800.000556 800.000556 800.000556 800.000556 800.000556 800.000556 800.000556 800.000556 800.000556 800.000556 800.000556 800.000556 800.000556 800.000556 800.000556 800.000556 800.000556 -100 
-100 -100 800.000556 800.000556 800.000556 800.000556 800.000556 800.000556 800.000556 800.000556 800.000556 800.000556 800.000556 800.000556 800.000556 800.000556 800.000556 800.000556 800.000556 800.000556 800.000556 800.000556 800.000556 800.000556 800.000556 -100 
-100 -100 800.000556 800.000556 800.000556 800.000556 800.000556 800.000556 800.000556 800.000556 800.000556 800.000556 800.000556 800.000556 800.000556 800.000556 800.000556 800.000556 800.000556 800.000556 800.000556 800.000556 800.000556 800.000556 800.000556 -100 
-100 -100 800.000556 800.000556 800.000556 800.000556 800.000556 800.000556 800.000556 800.000556 800.000556 800.000556 800.000556 800.000556 800.000556 800.000556 800.000556 800.000556 800.000556 800.000556 800.000556 800.000556 800.000556 800.000556 800.000556 -100 
-100 -100 800.000556 800.000556 800.000556 800.000556 800.000556 800.000556 800.000556 800.000556 800.000556 800.000556 800.000556 800.000556 800.000556 800.000556 800.000556 800.000556 800.000556 800.000556 800.000556 800.000556 800.000556 800.000556 800.000556 -100 
-100 -100 800.000556 800.000556 800.000556 800.000556 800.000556 800.000556 800.000556 800.000556 800.000556 800.000556 800.000556 800.000556 800.000556 800.000556 800.000556 800.000556 800.000556 800.000556 800.000556 800.000556 800.000556 800.000556 800.000556 -100 
-100 -100 800.000556 800.000556 800.000556 800.000556 800.000556 800.000556 800.000556 800.000556 800.000556 800.000556 800.000556 800.000556 800.000556 800.000556 800.000556 800.000556 800.000556 800.000556 800.000556 800.000556 800.000556 800.000556 800.000556 -100 
-100 -100 800.000556 800.000556 800.000556 800.000556 800.000556 800.000556 800.000556 800.000556 800.000556 800.000556 800.000556 800.000556 800.000556 800.000556 800.000556 800.000556 800.000556 800.000556 800.000556 800.000556 800.000556 800.000556 800.000556 -100 
-100 -100 800.000556 800.000556 800.000556 800.000556 800.000556 800.000556 800.000556 800.000556 800.000556 800.000556 800.000556 800.000556 800.000556 800.000556 800.000556 800.000556 800.000556 800.000556 800.000556 800.000556 800.000556 800.000556 800.000556 -100 
-100 -100 800.000556 800.000556 800.000556 800.000556 800.000556 800.000556 800.000556 800.000556 800.000556 800.000556 800.000556 800.000556 800.000556 800.000556 800.000556 800.000556 800.000556 800.000556 800.000556 800.000556 800.000556 800.000556 800.000556 -100 
-100 -100 800.000556 800.000556 800.000556 800.000556 800.000556 800.000556 800.000556 800.000556 800.000556 800.000556 800.000556 800.000556 800.000556 800.000556 800.000556 800.000556 800.000556 800.000556 800.000556 800.000556 800.000556 800.000556 800.000556 -100 
-100 -100 800.000556 800.000556 800.000556 800.000556 800.000556 800.000556 800.000556 800.000556 800.000556 800.000556 800.000556 800.000556 800.000556 800.000556 800.000556 800.000556 800.000556 800.000556 800.000556 800.000556 800.000556 800.000556 800.000556 -100 
-100 -100 800.000556 800.000556 800.000556 800.000556 800.000556 800.000556 800.000556 800.000556 800.000556 800.000556 800.000556 800.000556 800.000556 800.000556 800.000556 800.000556 800.000556 800.000556 800.000556 800.000556 800.000556 800.000556 800.000556 -100 
-100 -100 800.000556 800.000556 800.000556 800.000556 800.000556 800.000556 800.000556 800.000556 800.000556 800.000556 800.000556 800.000556 800.000556 800.000556 800.000556 800.000556 800.000556 800.000556 800.000556 800.000556 800.000556 800.000556 800.000556 -100 
-100 -100 800.000556 800.000556 800.000556 800.000556 800.000556 800.000556 800.000556 800.000556 800.000556 800.000556 800.000556 800.000556 800.000556 800.000556 800.000556 800.000556 800.000556 800.000556 800.000556 800.000556 800.000556 800.000556 800.000556 -100 
-100 -100 800.000556 800.000556 800.000556 800.000556 800.000556 800.000556 800.000556 800.000556 800.000556 800.000556 800.000556 800.000556 800.000556 800.000556 800.000556 800.000556 800.000556 800.000556 800.000556 800.000556 800.000556 800.000556 800.000556 -100 
-100 -100 800.000556 800.000556 800.000556 800.000556 800.000556 800.000556 800.000556 800.000556 800.000556 800.000556 800.000556 800.000556 800.000556 800.000556 800.000556 800.000556 800.000556 800.000556 800.000556 800.000556 800.000556 800.000556 800.000556 -100 
-100 -100 800.000556 800.000556 800.000556 800.000556 800.000556 800.000556 800.000556 800.000556 800.000556 800.000556 800.000556 800.000556 800.000556 800.000556 800.000556 800.000556 800.000556 800.000556 800.000556 800.000556 800.000556 800.000556 800.000556 -100 
-100 -100 800.000556 800.000556 800.000556 800.000556 800.000556 800.000556 800.000556 800.000556 800.000556 800.000556 800.000556 800.000556 800.000556 800.000556 800.000556 800.000556 800.000556 800.000556 800.000556 800.000556 800.000556 800.000556 800.000556 -100 
-100 -100 800.000556 800.000556 800.000556 800.000556 800.000556 800.000556 800.000556 800.000556 800.000556 800.000556 800.000556 800.000556 800.000556 800.000556 800.000556 800.000556 800.000556 800.000556 800.000556 800.000556 800.000556 800.000556 800.000556 -100 
-100 -100 800.000556 800.000556 800.000556 800.000556 800.000556 800.000556 800.000556 800.000556 800.000556 800.000556 800.000556 800.000556 800.000556 800.000556 800.000556 800.000556 800.000556 800.000556 800.000556 800.000556 800.000556 800.000556 800.000556 -100 
-100 -100 800.000556 800.000556 800.000556 800.000556 800.000556 800.000556 800.000556 800.000556 800.000556 800.000556 800.000556 800.000556 800.000556 800.000556 800.000556 800.000556 800.000556 800.000556 800.000556 800.000556 800.000556 800.000556 800.000556 -100 
-100 -100 -100 -100 -100 -100 -100 -100 -100 -100 -100 -100 -100 -100 -100 -100 -100 -100 -100 -100 -100 -100 -100 -100 -100 -100 
-100 -100 -100 -100 -100 -100 -100 -100 -100 -100 -100 -100 -100 -100 -100 -100 -100 -100 -100 -100 -100 -100 -100 -100 -100 -100 
-100 -100 -100 -100 -100 -100 -100 -100 -100 -100 -100 -100 -100 -100 -100 -100 -100 -100 -100 -100 -100 -100 -100 -100 -100 -100 
-100 -100 800.000556 800.000556 800.000556 800.000556 800.000556 800.000556 800.000556 800.000556 800.000556 800.000556 800.000556 800.000556 800.000556 800.000556 800.000556 800.000556 800.000556 800.000556 800.000556 800.000556 800.000556 800.000556 800.000556 -100 
-100 -100 800.000556 800.000556 800.000556 800.000556 800.000556 800.000556 800.000556 800.000556 800.000556 800.000556 800.000556 800.000556 800.000556 800.000556 800.000556 800.000556 800.000556 800.000556 800.000556 800.000556 800.000556 800.000556 800.000556 -100 
-100 -100 800.000556 800.000556 800.000556 800.000556 800.000556 800.000556 800.000556 800.000556 800.000556 800.000556 800.000556 800.000556 800.000556 800.000556 800.000556 800.000556 800.000556 800.000556 800.000556 800.000556 800.000556 800.000556 800.000556 -100 
-100 -100 800.000556 800.000556 800.000556 800.000556 800.000556 800.000556 800.000556 800.000556 800.000556 800.000556 800.000556 800.000556 800.000556 800.000556 800.000556 800.000556 800.000556 800.000556 800.000556 800.000556 800.000556 800.000556 800.000556 -100 
-100 -100 800.000556 800.000556 800.000556 800.000556 800.000556 800.000556 800.000556 800.000556 800.000556 800.000556 800.000556 800.000556 800.000556 800.000556 800.000556 800.000556 800.000556 800.000556 800.000556 800.000556 800.000556 800.000556 800.000556 -100 
-100 -100 800.000556 800.000556 800.000556 800.000556 800.000556 800.000556 800.000556 800.000556 800.000556 800.000556 800.000556 800.000556 800.000556 800.000556 800.000556 800.000556 800.000556 800.000556 800.000556 800.000556 800.000556 800.000556 800.000556 -100 
-100 -100 800.000556 800.000556 800.000556 800.000556 800.000556 800.000556 800.000556 800.000556 800.000556 800.000556 800.000556 800.000556 800.000556 800.000556 800.000556 800.000556 800.000556 800.000556 800.000556 800.000556 800.000556 800.000556 800.000556 -100 
-100 -100 800.000556 800.000556 800.000556 800.000556 800.000556 800.000556 800.000556 800.000556 800.000556 800.000556 800.000556 800.000556 800.000556 800.000556 800.000556 800.000556 800.000556 800.000556 800.000556 800.000556 800.000556 800.000556 800.000556 -100 
-100 -100 800.000556 800.000556 800.000556 800.000556 800.000556 800.000556 800.000556 800.000556 800.000556 800.000556 800.000556 800.000556 800.000556 800.000556 800.000556 800.000556 800.000556 800.000556 800.000556 800.000556 800.000556 800.000556 800.000556 -100 
-100 -100 800.000556 800.000556 800.000556 800.000556 800.000556 800.000556 800.000556 800.000556 800.000556 800.000556 800.000556 800.000556 800.000556 800.000556 800.000556 800.000556 800.000556 800.000556 800.000556 800.000556 800.000556 800.000556 800.000556 -100 
-100 -100 800.000556 800.000556 800.000556 800.000556 800.000556 800.000556 800.000556 800.000556 800.000556 800.000556 800.000556 800.000556 800.000556 800.000556 800.000556 800.000556 800.000556 800.000556 800.000556 800.000556 800.000556 800.000556 800.000556 -100 
-100 -100 800.000556 800.000556 800.000556 800.000556 800.000556 800.000556 800.000556 800.000556 800.000556 800.000556 800.000556 800.000556 800.000556 800.000556 800.000556 800.000556 800.000556 800.000556 800.000556 800.000556 800.000556 800.000556 800.000556 -100 
-100 -100 800.000556 800.000556 800.000556 800.000556 800.000556 800.000556 800.000556 800.000556 800.000556 800.000556 800.000556 800.000556 800.000556 800.000556 800.000556 800.000556 800.000556 800.000556 800.000556 800.000556 800.000556 800.000556 800.000556 -100 
-100 -100 800.000556 800.000556 800.000556 800.000556 800.000556 800.000556 800.000556 800.000556 800.000556 800.000556 800.000556 800.000556 800.000556 800.000556 800.000556 800.000556 800.000556 800.000556 800.000556 800.000556 800.000556 800.000556 800.000556 -100 
-100 -100 800.000556 800.000556 800.000556 800.000556 800.000556 800.000556 800.000556 800.000556 800.000556 800.000556 800.000556 800.000556 800.000556 800.000556 800.000556 800.000556 800.000556 800.000556 800.000556 800.000556 800.000556 800.000556 800.000556 -100 
-100 -100 800.000556 800.000556 800.000556 800.000556 800.000556 800.000556 800.000556 800.000556 800.000556 800.000556 800.000556 800.000556 800.000556 800.000556 800.000556 800.000556 800.000556 800.000556 800.000556 800.000556 800.000556 800.000556 800.000556 -100 
-100 -100 800.000556 800.000556 800.000556 800.000556 800.000556 800.000556 800.000556 800.000556 800.000556 800.000556 800.000556 800.000556 800.000556 800.000556 800.000556 800.000556 800.000556 800.000556 800.000556 800.000556 800.000556 800.000556 800.000556 -100 
-100 -100 800.000556 800.000556 800.000556 800.000556 800.000556 800.000556 800.000556 800.000556 800.000556 800.000556 800.000556 800.000556 800.000556 800.000556 800.000556 800.000556 800.000556 800.000556 800.000556 800.000556 800.000556 800.000556 800.000556 -100 
-100 -100 800.000556 800.000556 800.000556 800.000556 800.000556 800.000556 800.000556 800.000556 800.000556 800.000556 800.000556 800.000556 800.000556 800.000556 800.000556 800.000556 800.000556 800.000556 800.000556 800.000556 800.000556 800.000556 800.000556 -100 
-100 -100 800.000556 800.000556 800.000556 800.000556 800.000556 800.000556 800.000556 800.000556 800.000556 800.000556 800.000556 800.000556 800.000556 800.000556 800.000556 800.000556 800.000556 800.000556 800.000556 800.000556 800.000556 800.000556 800.000556 -100 
-100 -100 800.000556 800.000556 800.000556 800.000556 800.000556 800.000556 800.000556 800.000556 800.000556 800.000556 800.000556 800.000556 800.000556 800.000556 800.000556 800.000556 800.000556 800.000556 800.000556 800.000556 800.000556 800.000556 800.000556 -100 
-100 -100 800.000556 800.000556 800.000556 800.000556 800.000556 800.000556 800.000556 800.000556 800.000556 800.000556 800.000556 800.000556 800.000556 800.000556 800.000556 800.000556 800.000556 800.000556 800.000556 800.000556 800.000556 800.000556 800.000556 -100 
-100 -100 800.000556 800.000556 800.000556 800.000556 800.000556 800.000556 800.000556 800.000556 800.000556 800.000556 800.000556 800.000556 800.000556 800.000556 800.000556 800.000556 800.000556 800.000556 800.000556 800.000556 800.000556 800.000556 800.000556 -100 
-100 -100 -100 -100 -100 -100 -100 -100 -100 -100 -100 -100 -100 -100 -100 -100 -100 -100 -100 -100 -100 -100 -100 -100 -100 -100 
-100 -100 -100 -100 -100 -100 -100 -100 -100 -100 -100 -100 -100 -100 -100 -100 -100 -100 -100 -100 -100 -100 -100 -100 -100 -100 
-100 -100 -100 -100 -100 -100 -100 -100 -100 -100 -100 -100 -100 -100 -100 -100 -100 -100 -100 -100 -100 -100 -100 -100 -100 -100 
-100 -100 800.000556 800.000556 800.000556 800.000556 800.000556 800.000556 800.000556 800.000556 800.000556 800.000556 800.000556 800.000556 800.000556 800.000556 800.000556 800.000556 800.000556 800.000556 800.000556 800.000556 800.000556 800.000556 800.000556 -100 
-100 -100 800.000556 800.000556 800.000556 800.000556 800.000556 800.000556 800.000556 800.000556 800.000556 800.000556 800.000556 800.000556 800.000556 800.000556 800.000556 800.000556 800.000556 800.000556 800.000556 800.000556 800.000556 800.000556 800.000556 -100 
-100 -100 800.000556 800.000556 800.000556 800.000556 800.000556 800.000556 800.000556 800.000556 800.000556 800.000556 800.000556 800.000556 800.000556 800.000556 800.000556 800.000556 800.000556 800.000556 800.000556 800.000556 800.000556 800.000556 800.000556 -100 
-100 -100 800.000556 800.000556 800.000556 800.000556 800.000556 800.000556 800.000556 800.000556 800.000556 800.000556 800.000556 800.000556 800.000556 800.000556 800.000556 800.000556 800.000556 800.000556 800.000556 800.000556 800.000556 800.000556 800.000556 -100 
-100 -100 800.000556 800.000556 800.000556 800.000556 800.000556 800.000556 800.000556 800.000556 800.000556 800.000556 800.000556 800.000556 800.000556 800.000556 800.000556 800.000556 800.000556 800.000556 800.000556 800.000556 800.000556 800.000556 800.000556 -100 
-100 -100 800.000556 800.000556 800.000556 800.000556 800.000556 800.000556 800.000556 800.000556 800.000556 800.000556 800.000556 800.000556 800.000556 800.000556 800.000556 800.000556 800.000556 800.000556 800.000556 800.000556 800.000556 800.000556 800.000556 -100 
-100 -100 800.000556 800.000556 800.000556 800.000556 800.000556 800.000556 800.000556 800.000556 800.000556 800.000556 800.000556 800.000556 800.000556 800.000556 800.000556 800.000556 800.000556 800.000556 800.000556 800.000556 800.000556 800.000556 800.000556 -100 
-100 -100 800.000556 800.000556 800.000556 800.000556 800.000556 800.000556 800.000556 800.000556 800.000556 800.000556 800.000556 800.000556 800.000556 800.000556 800.000556 800.000556 800.000556 800.000556 800.000556 800.000556 800.000556 800.000556 800.000556 -100 
-100 -100 800.000556 800.000556 800.000556 800.000556 800.000556 800.000556 800.000556 800.000556 800.000556 800.000556 800.000556 800.000556 800.000556 800.000556 800.000556 800.000556 800.000556 800.000556 800.000556 800.000556 800.000556 800.000556 800.000556 -100 
-100 -100 800.000556 800.000556 800.000556 800.000556 800.000556 800.000556 800.000556 800.000556 800.000556 800.000556 800.000556 800.000556 800.000556 800.000556 800.000556 800.000556 800.000556 800.000556 800.000556 800.000556 800.000556 800.000556 800.000556 -100 
-100 -100 800.000556 800.000556 800.000556 800.000556 800.000556 800.000556 800.000556 800.000556 800.000556 800.000556 800.000556 800.000556 800.000556 800.000556 800.000556 800.000556 800.000556 800.000556 800.000556 800.000556 800.000556 800.000556 800.000556 -100 
-100 -100 800.000556 800.000556 800.000556 800.000556 800.000556 800.000556 800.000556 800.000556 800.000556 800.000556 800.000556 800.000556 800.000556 800.000556 800.000556 800.000556 800.000556 800.000556 800.000556 800.000556 800.000556 800.000556 800.000556 -100 
-100 -100 800.000556 800.000556 800.000556 800.000556 800.000556 800.000556 800.000556 800.000556 800.000556 800.000556 800.000556 800.000556 800.000556 800.000556 800.000556 800.000556 800.000556 800.000556 800.000556 800.000556 800.000556 800.000556 800.000556 -100 
-100 -100 800.000556 800.000556 800.000556 800.000556 800.000556 800.000556 800.000556 800.000556 800.000556 800.000556 800.000556 800.000556 800.000556 800.000556 800.000556 800.000556 800.000556 800.000556 800.000556 800.000556 800.000556 800.000556 800.000556 -100 
-100 -100 800.000556 800.000556 800.000556 800.000556 800.000556 800.000556 800.000556 800.000556 800.000556 800.000556 800.000556 800.000556 800.000556 800.000556 800.000556 800.000556 800.000556 800.000556 800.000556 800.000556 800.000556 800.000556 800.000556 -100 
-100 -100 800.000556 800.000556 800.000556 800.000556 800.000556 800.000556 800.000556 800.000556 800.000556 800.000556 800.000556 800.000556 800.000556 800.000556 800.000556 800.000556 800.000556 800.000556 800.000556 800.000556 800.000556 800.000556 800.000556 -100 
-100 -100 800.000556 800.000556 800.000556 800.000556 800.000556 800.000556 800.000556 800.000556 800.000556 800.000556 800.000556 800.000556 800.000556 800.000556 800.000556 800.000556 800.000556 800.000556 800.000556 800.000556 800.000556 800.000556 800.000556 -100 
-100 -100 800.000556 800.000556 800.000556 800.000556 800.000556 800.000556 800.000556 800.000556 800.000556 800.000556 800.000556 800.000556 800.000556 800.000556 800.000556 800.000556 800.000556 800.000556 800.000556 800.000556 800.000556 800.000556 800.000556 -100 
-100 -100 800.000556 800.000556 800.000556 800.000556 800.000556 800.000556 800.000556 800.000556 800.000556 800.000556 800.000556 800.000556 800.000556 800.000556 800.000556 800.000556 800.000556 800.000556 800.000556 800.000556 800.000556 800.000556 800.000556 -100 
-100 -100 800.000556 800.000556 800.000556 800.000556 800.000556 800.000556 800.000556 800.000556 800.000556 800.000556 800.000556 800.000556 800.000556 800.000556 800.000556 800.000556 800.000556 800.000556 800.000556 800.000556 800.000556 800.000556 800.000556 -100 
-100 -100 800.000556 800.000556 800.000556 800.000556 800.000556 800.000556 800.000556 800.000556 800.000556 800.000556 800.000556 800.000556 800.000556 800.000556 800.000556 800.000556 800.000556 800.000556 800.000556 800.000556 800.000556 800.000556 800.000556 -100 
-100 -100 800.000556 800.000556 800.000556 800.000556 800.000556 800.000556 800.000556 800.000556 800.000556 800.000556 800.000556 800.000556 800.000556 800.000556 800.000556 800.000556 800.000556 800.000556 800.000556 800.000556 800.000556 800.000556 800.000556 -100 
-100 -100 800.000556 800.000556 800.000556 800.000556 800.000556 800.000556 800.000556 800.000556 800.000556 800.000556 800.000556 800.000556 800.000556 800.000556 800.000556 800.000556 800.000556 800.000556 800.000556 800.000556 800.000556 800.000556 800.000556 -100 
-100 -100 -100 -100 -100 -100 -100 -100 -100 -100 -100 -100 -100 -100 -100 -100 -100 -100 -100 -100 -100 -100 -100 -100 -100 -100 
-100 -100 -100 -100 -100 -100 -100 -100 -100 -100 -100 -100 -100 -100 -100 -100 -100 -100 -100 -100 -100 -100 -100 -100 -100 -100 
-100 -100 -100 -100 -100 -100 -100 -100 -100 -100 -100 -100 -100 -100 -100 -100 -100 -100 -100 -100 -100 -100 -100 -100 -100 -100 
-100 -100 800.000556 800.000556 800.000556 800.000556 800.000556 800.000556 800.000556 800.000556 800.000556 800.000556 800.000556 800.000556 800.000556 800.000556 800.000556 800.000556 800.000556 800.000556 800.000556 800.000556 800.000556 800.000556 800.000556 -100 
-100 -100 800.000556 800.000556 800.000556 800.000556 800.000556 800.000556 800.000556 800.000556 800.000556 800.000556 800.000556 800.000556 800.000556 800.000556 800.000556 800.000556 800.000556 800.000556 800.000556 800.000556 800.000556 800.000556 800.000556 -100 
-100 -100 800.000556 800.000556 800.000556 800.000556 800.000556 800.000556 800.000556 800.000556 800.000556 800.000556 800.000556 800.000556 800.000556 800.000556 800.000556 800.000556 800.000556 800.000556 800.000556 800.000556 800.000556 800.000556 800.000556 -100 
-100 -100 800.000556 800.000556 800.000556 800.000556 800.000556 800.000556 800.000556 800.000556 800.000556 800.000556 800.000556 800.000556 800.000556 800.000556 800.000556 800.000556 800.000556 800.000556 800.000556 800.000556 800.000556 800.000556 800.000556 -100 
-100 -100 800.000556 800.000556 800.000556 800.000556 800.000556 800.000556 800.000556 800.000556 800.000556 800.000556 800.000556 800.000556 800.000556 800.000556 800.000556 800.000556 800.000556 800.000556 800.000556 800.000556 800.000556 800.000556 800.000556 -100 
-100 -100 800.000556 800.000556 800.000556 800.000556 800.000556 800.000556 800.000556 800.000556 800.000556 800.000556 800.000556 800.000556 800.000556 800.000556 800.000556 800.000556 800.000556 800.000556 800.000556 800.000556 800.000556 800.000556 800.000556 -100 
-100 -100 800.000556 800.000556 800.000556 800.000556 800.000556 800.000556 800.000556 800.000556 800.000556 800.000556 800.000556 800.000556 800.000556 800.000556 800.000556 800.000556 800.000556 800.000556 800.000556 800.000556 800.000556 800.000556 800.000556 -100 
-100 -100 800.000556 800.000556 800.000556 800.000556 800.000556 800.000556 800.000556 800.000556 800.000556 800.000556 800.000556 800.000556 800.000556 800.000556 800.000556 800.000556 800.000556 800.000556 800.000556 800.000556 800.000556 800.000556 800.000556 -100 
-100 -100 800.000556 800.000556 800.000556 800.000556 800.000556 800.000556 800.000556 800.000556 800.000556 800.000556 800.000556 800.000556 800.000556 800.000556 800.000556 800.000556 800.000556 800.000556 800.000556 800.000556 800.000556 800.000556 800.000556 -100 
-100 -100 800.000556 800.000556 800.000556 800.000556 800.000556 800.000556 800.000556 800.000556 800.000556 800.000556 800.000556 800.000556 800.000556 800.000556 800.000556 800.000556 800.000556 800.000556 800.000556 800.000556 800.000556 800.000556 800.000556 -100 
-100 -100 800.000556 800.000556 800.000556 800.000556 800.000556 800.000556 800.000556 800.000556 800.000556 800.000556 800.000556 800.000556 800.000556 800.000556 800.000556 800.000556 800.000556 800.000556 800.000556 800.000556 800.000556 800.000556 800.000556 -100 
-100 -100 800.000556 800.000556 800.000556 800.000556 800.000556 800.000556 800.000556 800.000556 800.000556 800.000556 800.000556 800.000556 800.000556 800.000556 800.000556 800.000556 800.000556 800.000556 800.000556 800.000556 800.000556 800.000556 800.000556 -100 
-100 -100 800.000556 800.000556 800.000556 800.000556 800.000556 800.000556 800.000556 800.000556 800.000556 800.000556 800.000556 800.000556 800.000556 800.000556 800.000556 800.000556 800.000556 800.000556 800.000556 800.000556 800.000556 800.000556 800.000556 -100 
-100 -100 800.000556 800.000556 800.000556 800.000556 800.000556 800.000556 800.000556 800.000556 800.000556 800.000556 800.000556 800.000556 800.000556 800.000556 800.000556 800.000556 800.000556 800.000556 800.000556 800.000556 800.000556 800.000556 800.000556 -100 
-100 -100 800.000556 800.000556 800.000556 800.000556 800.000556 800.000556 800.000556 800.000556 800.000556 800.000556 800.000556 800.000556 800.000556 800.000556 800.000556 800.000556 800.000556 800.000556 800.000556 800.000556 800.000556 800.000556 800.000556 -100 
-100 -100 800.000556 800.000556 800.000556 800.000556 800.000556 800.000556 800.000556 800.000556 800.000556 800.000556 800.000556 800.000556 800.000556 800.000556 800.000556 800.000556 800.000556 800.000556 800.000556 800.000556 800.000556 800.000556 800.000556 -100 
-100 -100 800.000556 800.000556 800.000556 800.000556 800.000556 800.000556 800.000556 800.000556 800.000556 800.000556 800.000556 800.000556 800.000556 800.000556 800.000556 800.000556 800.000556 800.000556 800.000556 800.000556 800.000556 800.000556 800.000556 -100 
-100 -100 800.000556 800.000556 800.000556 800.000556 800.000556 800.000556 800.000556 800.000556 800.000556 800.000556 800.000556 800.000556 800.000556 800.000556 800.000556 800.000556 800.000556 800.000556 800.000556 800.000556 800.000556 800.000556 800.000556 -100 
-100 -100 800.000556 800.000556 800.000556 800.000556 800.000556 800.000556 800.000556 800.000556 800.000556 800.000556 800.000556 800.000556 800.000556 800.000556 800.000556 800.000556 800.000556 800.000556 800.000556 800.000556 800.000556 800.000556 800.000556 -100 
-100 -100 800.000556 800.000556 800.000556 800.000556 800.000556 800.000556 800.000556 800.000556 800.000556 800.000556 800.000556 800.000556 800.000556 800.000556 800.000556 800.000556 800.000556 800.000556 800.000556 800.000556 800.000556 800.000556 800.000556 -100 
-100 -100 800.000556 800.000556 800.000556 800.000556 800.000556 800.000556 800.000556 800.000556 800.000556 800.000556 800.000556 800.000556 800.000556 800.000556 800.000556 800.000556 800.000556 800.000556 800.000556 800.000556 800.000556 800.000556 800.000556 -100 
-100 -100 800.000556 800.000556 800.000556 800.000556 800.000556 800.000556 800.000556 800.000556 800.000556 800.000556 800.000556 800.000556 800.000556 800.000556 800.000556 800.000556 800.000556 800.000556 800.000556 800.000556 800.000556 800.000556 800.000556 -100 
-100 -100 800.000556 800.000556 800.000556 800.000556 800.000556 800.000556 800.000556 800.000556 800.000556 800.000556 800.000556 800.000556 800.000556 800.000556 800.000556 800.000556 800.000556 800.000556 800.000556 800.000556 800.000556 800.000556 800.000556 -100 
-100 -100 -100 -100 -100 -100 -100 -100 -100 -100 -100 -100 -100 -100 -100 -100 -100 -100 -100 -100 -100 -100 -100 -100 -100 -100 
-100 -100 -100 -100 -100 -100 -100 -100 -100 -100 -100 -100 -100 -100 -100 -100 -100 -100 -100 -100 -100 -100 -100 -100 -100 -100 
-100 -100 -100 -100 -100 -100 -100 -100 -100 -100 -100 -100 -100 -100 -100 -100 -100 -100 -100 -100 -100 -100 -100 -100 -100 -100 
-100 -100 800.000556 800.000556 800.000556 800.000556 800.000556 800.000556 800.000556 800.000556 800.000556 800.000556 800.000556 800.000556 800.000556 800.000556 800.000556 800.000556 800.000556 800.000556 800.000556 800.000556 800.000556 800.000556 800.000556 -100 
-100 -100 800.000556 800.000556 800.000556 800.000556 800.000556 800.000556 800.000556 800.000556 800.000556 800.000556 800.000556 800.000556 800.000556 800.000556 800.000556 800.000556 800.000556 800.000556 800.000556 800.000556 800.000556 800.000556 800.000556 -100 
-100 -100 800.000556 800.000556 800.000556 800.000556 800.000556 800.000556 800.000556 800.000556 800.000556 800.000556 800.000556 800.000556 800.000556 800.000556 800.000556 800.000556 800.000556 800.000556 800.000556 800.000556 800.000556 800.000556 800.000556 -100 
-100 -100 800.000556 800.000556 800.000556 800.000556 800.000556 800.000556 800.000556 800.000556 800.000556 800.000556 800.000556 800.000556 800.000556 800.000556 800.000556 800.000556 800.000556 800.000556 800.000556 800.000556 800.000556 800.000556 800.000556 -100 
-100 -100 800.000556 800.000556 800.000556 800.000556 800.000556 800.000556 800.000556 800.000556 800.000556 800.000556 800.000556 800.000556 800.000556 800.000556 800.000556 800.000556 800.000556 800.000556 800.000556 800.000556 800.000556 800.000556 800.000556 -100 
-100 -100 800.000556 800.000556 800.000556 800.000556 800.000556 800.000556 800.000556 800.000556 800.000556 800.000556 800.000556 800.000556 800.000556 800.000556 800.000556 800.000556 800.000556 800.000556 800.000556 800.000556 800.000556 800.000556 800.000556 -100 
-100 -100 800.000556 800.000556 800.000556 800.000556 800.000556 800.000556 800.000556 800.000556 800.000556 800.000556 800.000556 800.000556 800.000556 800.000556 800.000556 800.000556 800.000556 800.000556 800.000556 800.000556 800.000556 800.000556 800.000556 -100 
-100 -100 800.000556 800.000556 800.000556 800.000556 800.000556 800.000556 800.000556 800.000556 800.000556 800.000556 800.000556 800.000556 800.000556 800.000556 800.000556 800.000556 800.000556 800.000556 800.000556 800.000556 800.000556 800.000556 800.000556 -100 
-100 -100 800.000556 800.000556 800.000556 800.000556 800.000556 800.000556 800.000556 800.000556 800.000556 800.000556 800.000556 800.000556 800.000556 800.000556 800.000556 800.000556 800.000556 800.000556 800.000556 800.000556 800.000556 800.000556 800.000556 -100 
-100 -100 800.000556 800.000556 800.000556 800.000556 800.000556 800.000556 800.000556 800.000556 800.000556 800.000556 800.000556 800.000556 800.000556 800.000556 800.000556 800.000556 800.000556 800.000556 800.000556 800.000556 800.000556 800.000556 800.000556 -100 
-100 -100 800.000556 800.000556 800.000556 800.000556 800.000556 800.000556 800.000556 800.000556 800.000556 800.000556 800.000556 800.000556 800.000556 800.000556 800.000556 800.000556 800.000556 800.000556 800.000556 800.000556 800.000556 800.000556 800.000556 -100 
-100 -100 800.000556 800.000556 800.000556 800.000556 800.000556 800.000556 800.000556 800.000556 800.000556 800.000556 800.000556 800.000556 800.000556 800.000556 800.000556 800.000556 800.000556 800.000556 800.000556 800.000556 800.000556 800.000556 800.000556 -100 
-100 -100 800.000556 800.000556 800.000556 800.000556 800.000556 800.000556 800.000556 800.000556 800.000556 800.000556 800.000556 800.000556 800.000556 800.000556 800.000556 800.000556 800.000556 800.000556 800.000556 800.000556 800.000556 800.000556 800.000556 -100 
-100 -100 800.000556 800.000556 800.000556 800.000556 800.000556 800.000556 800.000556 800.000556 800.000556 800.000556 800.000556 800.000556 800.000556 800.000556 800.000556 800.000556 800.000556 800.000556 800.000556 800.000556 800.000556 800.000556 800.000556 -100 
-100 -100 800.000556 800.000556 800.000556 800.000556 800.000556 800.000556 800.000556 800.000556 800.000556 800.000556 800.000556 800.000556 800.000556 800.000556 800.000556 800.000556 800.000556 800.000556 800.000556 800.000556 800.000556 800.000556 800.000556 -100 
-100 -100 800.000556 800.000556 800.000556 800.000556 800.000556 800.000556 800.000556 800.000556 800.000556 800.000556 800.000556 800.000556 800.000556 800.000556 800.000556 800.000556 800.000556 800.000556 800.000556 800.000556 800.000556 800.000556 800.000556 -100 
-100 -100 800.000556 800.000556 800.000556 800.000556 800.000556 800.000556 800.000556 800.000556 800.000556 800.000556 800.000556 800.000556 800.000556 800.000556 800.000556 800.000556 800.000556 800.000556 800.000556 800.000556 800.000556 800.000556 800.000556 -100 
-100 -100 800.000556 800.000556 800.000556 800.000556 800.000556 800.000556 800.000556 800.000556 800.000556 800.000556 800.000556 800.000556 800.000556 800.000556 800.000556 800.000556 800.000556 800.000556 800.000556 800.000556 800.000556 800.000556 800.000556 -100 
-100 -100 800.000556 800.000556 800.000556 800.000556 800.000556 800.000556 800.000556 800.000556 800.000556 800.000556 800.000556 800.000556 800.000556 800.000556 800.000556 800.000556 800.000556 800.000556 800.000556 800.000556 800.000556 800.000556 800.000556 -100 
-100 -100 800.000556 800.000556 800.000556 800.000556 800.000556 800.000556 800.000556 800.000556 800.000556 800.000556 800.000556 800.000556 800.000556 800.000556 800.000556 800.000556 800.000556 800.000556 800.000556 800.000556 800.000556 800.000556 800.000556 -100 
-100 -100 800.000556 800.000556 800.000556 800.000556 800.000556 800.000556 800.000556 800.000556 800.000556 800.000556 800.000556 800.000556 800.000556 800.000556 800.000556 800.000556 800.000556 800.000556 800.000556 800.000556 800.000556 800.000556 800.000556 -100 
-100 -100 800.000556 800.000556 800.000556 800.000556 800.000556 800.000556 800.000556 800.000556 800.000556 800.000556 800.000556 800.000556 800.000556 800.000556 800.000556 800.000556 800.000556 800.000556 800.000556 800.000556 800.000556 800.000556 800.000556 -100 
-100 -100 800.000556 800.000556 800.000556 800.000556 800.000556 800.000556 800.000556 800.000556 800.000556 800.000556 800.000556 800.000556 800.000556 800.000556 800.000556 800.000556 800.000556 800.000556 800.000556 800.000556 800.000556 800.000556 800.000556 -100 
-100 -100 -100 -100 -100 -100 -100 -100 -100 -100 -100 -100 -100 -100 -100 -100 -100 -100 -100 -100 -100 -100 -100 -100 -100 -100 
-100 -100 -100 -100 -100 -100 -100 -100 -100 -100 -100 -100 -100 -100 -100 -100 -100 -100 -100 -100 -100 -100 -100 -100 -100 -100 
-100 -100 -100 -100 -100 -100 -100 -100 -100 -100 -100 -100 -100 -100 -100 -100 -100 -100 -100 -100 -100 -100 -100 -100 -100 -100 
-100 -100 800.000556 800.000556 800.000556 800.000556 800.000556 800.000556 800.000556 800.000556 800.000556 800.000556 800.000556 800.000556 800.000556 800.000556 800.000556 800.000556 800.000556 800.000556 800.000556 800.000556 800.000556 800.000556 800.000556 -100 
-100 -100 800.000556 800.000556 800.000556 800.000556 800.000556 800.000556 800.000556 800.000556 800.000556 800.000556 800.000556 800.000556 800.000556 800.000556 800.000556 800.000556 800.000556 800.000556 800.000556 800.000556 800.000556 800.000556 800.000556 -100 
-100 -100 800.000556 800.000556 800.000556 800.000556 800.000556 800.000556 800.000556 800.000556 800.000556 800.000556 800.000556 800.000556 800.000556 800.000556 800.000556 800.000556 800.000556 800.000556 800.000556 800.000556 800.000556 800.000556 800.000556 -100 
-100 -100 800.000556 800.000556 800.000556 800.000556 800.000556 800.000556 800.000556 800.000556 800.000556 800.000556 800.000556 800.000556 800.000556 800.000556 800.000556 800.000556 800.000556 800.000556 800.000556 800.000556 800.000556 800.000556 800.000556 -100 
-100 -100 800.000556 800.000556 800.000556 800.000556 800.000556 800.000556 800.000556 800.000556 800.000556 800.000556 800.000556 800.000556 800.000556 800.000556 800.000556 800.000556 800.000556 800.000556 800.000556 800.000556 800.000556 800.000556 800.000556 -100 
-100 -100 800.000556 800.000556 800.000556 800.000556 800.000556 800.000556 800.000556 800.000556 800.000556 800.000556 800.000556 800.000556 800.000556 800.000556 800.000556 800.000556 800.000556 800.000556 800.000556 800.000556 800.000556 800.000556 800.000556 -100 
-100 -100 800.000556 800.000556 800.000556 800.000556 800.000556 800.000556 800.000556 800.000556 800.000556 800.000556 800.000556 800.000556 800.000556 800.000556 800.000556 800.000556 800.000556 800.000556 800.000556 800.000556 800.000556 800.000556 800.000556 -100 
-100 -100 800.000556 800.000556 800.000556 800.000556 800.000556 800.000556 800.000556 800.000556 800.000556 800.000556 800.000556 800.000556 800.000556 800.000556 800.000556 800.000556 800.000556 800.000556 800.000556 800.000556 800.000556 800.000556 800.000556 -100 
-100 -100 800.000556 800.000556 800.000556 800.000556 800.000556 800.000556 800.000556 800.000556 800.000556 800.000556 800.000556 800.000556 800.000556 800.000556 800.000556 800.000556 800.000556 800.000556 800.000556 800.000556 800.000556 800.000556 800.000556 -100 
-100 -100 800.000556 800.000556 800.000556 800.000556 800.000556 800.000556 800.000556 800.000556 800.000556 800.000556 800.000556 800.000556 800.000556 800.000556 800.000556 800.000556 800.000556 800.000556 800.000556 800.000556 800.000556 800.000556 800.000556 -100 
-100 -100 800.000556 800.000556 800.000556 800.000556 800.000556 800.000556 800.000556 800.000556 800.000556 800.000556 800.000556 800.000556 800.000556 800.000556 800.000556 800.000556 800.000556 800.000556 800.000556 800.000556 800.000556 800.000556 800.000556 -100 
-100 -100 800.000556 800.000556 800.000556 800.000556 800.000556 800.000556 800.000556 800.000556 800.000556 800.000556 800.000556 800.000556 800.000556 800.000556 800.000556 800.000556 800.000556 800.000556 800.000556 800.000556 800.000556 800.000556 800.000556 -100 
-100 -100 800.000556 800.000556 800.000556 800.000556 800.000556 800.000556 800.000556 800.000556 800.000556 800.000556 800.000556 800.000556 800.000556 800.000556 800.000556 800.000556 800.000556 800.000556 800.000556 800.000556 800.000556 800.000556 800.000556 -100 
-100 -100 800.000556 800.000556 800.000556 800.000556 800.000556 800.000556 800.000556 800.000556 800.000556 800.000556 800.000556 800.000556 800.000556 800.000556 800.000556 800.000556 800.000556 800.000556 800.000556 800.000556 800.000556 800.000556 800.000556 -100 
-100 -100 800.000556 800.000556 800.000556 800.000556 800.000556 800.000556 800.000556 800.000556 800.000556 800.000556 800.000556 800.000556 800.000556 800.000556 800.000556 800.000556 800.000556 800.000556 800.000556 800.000556 800.000556 800.000556 800.000556 -100 
-100 -100 800.000556 800.000556 800.000556 800.000556 800.000556 800.000556 800.000556 800.000556 800.000556 800.000556 800.000556 800.000556 800.000556 800.000556 800.000556 800.000556 800.000556 800.000556 800.000556 800.000556 800.000556 800.000556 800.000556 -100 
-100 -100 800.000556 800.000556 800.000556 800.000556 800.000556 800.000556 800.000556 800.000556 800.000556 800.000556 800.000556 800.000556 800.000556 800.000556 800.000556 800.000556 800.000556 800.000556 800.000556 800.000556 800.000556 800.000556 800.000556 -100 
-100 -100 800.000556 800.000556 800.000556 800.000556 800.000556 800.000556 800.000556 800.000556 800.000556 800.000556 800.000556 800.000556 800.000556 800.000556 800.000556 800.000556 800.000556 800.000556 800.000556 800.000556 800.000556 800.000556 800.000556 -100 
-100 -100 800.000556 800.000556 800.000556 800.000556 800.000556 800.000556 800.000556 800.000556 800.000556 800.000556 800.000556 800.000556 800.000556 800.000556 800.000556 800.000556 800.000556 800.000556 800.000556 800.000556 800.000556 800.000556 800.000556 -100 
-100 -100 800.000556 800.000556 800.000556 800.000556 800.000556 800.000556 800.000556 800.000556 800.000556 800.000556 800.000556 800.000556 800.000556 800.000556 800.000556 800.000556 800.000556 800.000556 800.000556 800.000556 800.000556 800.000556 800.000556 -100 
-100 -100 800.000556 800.000556 800.000556 800.000556 800.000556 800.000556 800.000556 800.000556 800.000556 800.000556 800.000556 800.000556 800.000556 800.000556 800.000556 800.000556 800.000556 800.000556 800.000556 800.000556 800.000556 800.000556 800.000556 -100 
-100 -100 800.000556 800.000556 800.000556 800.000556 800.000556 800.000556 800.000556 800.000556 800.000556 800.000556 800.000556 800.000556 800.000556 800.000556 800.000556 800.000556 800.000556 800.000556 800.000556 800.000556 800.000556 800.000556 800.000556 -100 
-100 -100 800.000556 800.000556 800.000556 800.000556 800.000556 800.000556 800.000556 800.000556 800.000556 800.000556 800.000556 800.000556 800.000556 800.000556 800.000556 800.000556 800.000556 800.000556 800.000556 800.000556 800.000556 800.000556 800.000556 -100 
-100 -100 -100 -100 -100 -100 -100 -100 -100 -100 -100 -100 -100 -100 -100 -100 -100 -100 -100 -100 -100 -100 -100 -100 -100 -100 
-100 -100 -100 -100 -100 -100 -100 -100 -100 -100 -100 -100 -100 -100 -100 -100 -100 -100 -100 -100 -100 -100 -100 -100 -100 -100 
-100 -100 -100 -100 -100 -100 -100 -100 -100 -100 -100 -100 -100 -100 -100 -100 -100 -100 -100 -100 -100 -100 -100 -100 -100 -100 
-100 -100 800.000556 800.000556 800.000556 800.000556 800.000556 800.000556 800.000556 800.000556 800.000556 800.000556 800.000556 800.000556 800.000556 800.000556 800.000556 800.000556 800.000556 800.000556 800.000556 800.000556 800.000556 800.000556 800.000556 -100 
-100 -100 800.000556 800.000556 800.000556 800.000556 800.000556 800.000556 800.000556 800.000556 800.000556 800.000556 800.000556 800.000556 800.000556 800.000556 800.000556 800.000556 800.000556 800.000556 800.000556 800.000556 800.000556 800.000556 800.000556 -100 
-100 -100 800.000556 800.000556 800.000556 800.000556 800.000556 800.000556 800.000556 800.000556 800.000556 800.000556 800.000556 800.000556 800.000556 800.000556 800.000556 800.000556 800.000556 800.000556 800.000556 800.000556 800.000556 800.000556 800.000556 -100 
-100 -100 800.000556 800.000556 800.000556 800.000556 800.000556 800.000556 800.000556 800.000556 800.000556 800.000556 800.000556 800.000556 800.000556 800.000556 800.000556 800.000556 800.000556 800.000556 800.000556 800.000556 800.000556 800.000556 800.000556 -100 
-100 -100 800.000556 800.000556 800.000556 800.000556 800.000556 800.000556 800.000556 800.000556 800.000556 800.000556 800.000556 800.000556 800.000556 800.000556 800.000556 800.000556 800.000556 800.000556 800.000556 800.000556 800.000556 800.000556 800.000556 -100 
-100 -100 800.000556 800.000556 800.000556 800.000556 800.000556 800.000556 800.000556 800.000556 800.000556 800.000556 800.000556 800.000556 800.000556 800.000556 800.000556 800.000556 800.000556 800.000556 800.000556 800.000556 800.000556 800.000556 800.000556 -100 
-100 -100 800.000556 800.000556 800.000556 800.000556 800.000556 800.000556 800.000556 800.000556 800.000556 800.000556 800.000556 800.000556 800.000556 800.000556 800.000556 800.000556 800.000556 800.000556 800.000556 800.000556 800.000556 800.000556 800.000556 -100 
-100 -100 800.000556 800.000556 800.000556 800.000556 800.000556 800.000556 800.000556 800.000556 800.000556 800.000556 800.000556 800.000556 800.000556 800.000556 800.000556 800.000556 800.000556 800.000556 800.000556 800.000556 800.000556 800.000556 800.000556 -100 
-100 -100 800.000556 800.000556 800.000556 800.000556 800.000556 800.000556 800.000556 800.000556 800.000556 800.000556 800.000556 800.000556 800.000556 800.000556 800.000556 800.000556 800.000556 800.000556 800.000556 800.000556 800.000556 800.000556 800.000556 -100 
-100 -100 800.000556 800.000556 800.000556 800.000556 800.000556 800.000556 800.000556 800.000556 800.000556 800.000556 800.000556 800.000556 800.000556 800.000556 800.000556 800.000556 800.000556 800.000556 800.000556 800.000556 800.000556 800.000556 800.000556 -100 
-100 -100 800.000556 800.000556 800.000556 800.000556 800.000556 800.000556 800.000556 800.000556 800.000556 800.000556 800.000556 800.000556 800.000556 800.000556 800.000556 800.000556 800.000556 800.000556 800.000556 800.000556 800.000556 800.000556 800.000556 -100 
-100 -100 800.000556 800.000556 800.000556 800.000556 800.000556 800.000556 800.000556 800.000556 800.000556 800.000556 800.000556 800.000556 800.000556 800.000556 800.000556 800.000556 800.000556 800.000556 800.000556 800.000556 800.000556 800.000556 800.000556 -100 
-100 -100 800.000556 800.000556 800.000556 800.000556 800.000556 800.000556 800.000556 800.000556 800.000556 800.000556 800.000556 800.000556 800.000556 800.000556 800.000556 800.000556 800.000556 800.000556 800.000556 800.000556 800.000556 800.000556 800.000556 -100 
-100 -100 800.000556 800.000556 800.000556 800.000556 800.000556 800.000556 800.000556 800.000556 800.000556 800.000556 800.000556 800.000556 800.000556 800.000556 800.000556 800.000556 800.000556 800.000556 800.000556 800.000556 800.000556 800.000556 800.000556 -100 
-100 -100 800.000556 800.000556 800.000556 800.000556 800.000556 800.000556 800.000556 800.000556 800.000556 800.000556 800.000556 800.000556 800.000556 800.000556 800.000556 800.000556 800.000556 800.000556 800.000556 800.000556 800.000556 800.000556 800.000556 -100 
-100 -100 800.000556 800.000556 800.000556 800.000556 800.000556 800.000556 800.000556 800.000556 800.000556 800.000556 800.000556 800.000556 800.000556 800.000556 800.000556 800.000556 800.000556 800.000556 800.000556 800.000556 800.000556 800.000556 800.000556 -100 
-100 -100 800.000556 800.000556 800.000556 800.000556 800.000556 800.000556 800.000556 800.000556 800.000556 800.000556 800.000556 800.000556 800.000556 800.000556 800.000556 800.000556 800.000556 800.000556 800.000556 800.000556 800.000556 800.000556 800.000556 -100 
-100 -100 800.000556 800.000556 800.000556 800.000556 800.000556 800.000556 800.000556 800.000556 800.000556 800.000556 800.000556 800.000556 800.000556 800.000556 800.000556 800.000556 800.000556 800.000556 800.000556 800.000556 800.000556 800.000556 800.000556 -100 
-100 -100 800.000556 800.000556 800.000556 800.000556 800.000556 800.000556 800.000556 800.000556 800.000556 800.000556 800.000556 800.000556 800.000556 800.000556 800.000556 800.000556 800.000556 800.000556 800.000556 800.000556 800.000556 800.000556 800.000556 -100 
-100 -100 800.000556 800.000556 800.000556 800.000556 800.000556 800.000556 800.000556 800.000556 800.000556 800.000556 800.000556 800.000556 800.000556 800.000556 800.000556 800.000556 800.000556 800.000556 800.000556 800.000556 800.000556 800.000556 800.000556 -100 
-100 -100 800.000556 800.000556 800.000556 800.000556 800.000556 800.000556 800.000556 800.000556 800.000556 800.000556 800.000556 800.000556 800.000556 800.000556 800.000556 800.000556 800.000556 800.000556 800.000556 800.000556 800.000556 800.000556 800.000556 -100 
-100 -100 800.000556 800.000556 800.000556 800.000556 800.000556 800.000556 800.000556 800.000556 800.000556 800.000556 800.000556 800.000556 800.000556 800.000556 800.000556 800.000556 800.000556 800.000556 800.000556 800.000556 800.000556 800.000556 800.000556 -100 
-100 -100 800.000556 800.000556 800.000556 800.000556 800.000556 800.000556 800.000556 800.000556 800.000556 800.000556 800.000556 800.000556 800.000556 800.000556 800.000556 800.000556 800.000556 800.000556 800.000556 800.000556 800.000556 800.000556 800.000556 -100 
-100 -100 -100 -100 -100 -100 -100 -100 -100 -100 -100 -100 -100 -100 -100 -100 -100 -100 -100 -100 -100 -100 -100 -100 -100 -100 
-100 -100 -100 -100 -100 -100 -100 -100 -100 -100 -100 -100 -100 -100 -100 -100 -100 -100 -100 -100 -100 -100 -100 -100 -100 -100 
-100 -100 -100 -100 -100 -100 -100 -100 -100 -100 -100 -100 -100 -100 -100 -100 -100 -100 -100 -100 -100 -100 -100 -100 -100 -100 
-100 -100 800.000556 800.000556 800.000556 800.000556 800.000556 800.000556 800.000556 800.000556 800.000556 800.000556 800.000556 800.000556 800.000556 800.000556 800.000556 800.000556 800.000556 800.000556 800.000556 800.000556 800.000556 800.000556 800.000556 -100 
-100 -100 800.000556 800.000556 800.000556 800.000556 800.000556 800.000556 800.000556 800.000556 800.000556 800.000556 800.000556 800.000556 800.000556 800.000556 800.000556 800.000556 800.000556 800.000556 800.000556 800.000556 800.000556 800.000556 800.000556 -100 
-100 -100 800.000556 800.000556 800.000556 800.000556 800.000556 800.000556 800.000556 800.000556 800.000556 800.000556 800.000556 800.000556 800.000556 800.000556 800.000556 800.000556 800.000556 800.000556 800.000556 800.000556 800.000556 800.000556 800.000556 -100 
-100 -100 800.000556 800.000556 800.000556 800.000556 800.000556 800.000556 800.000556 800.000556 800.000556 800.000556 800.000556 800.000556 800.000556 800.000556 800.000556 800.000556 800.000556 800.000556 800.000556 800.000556 800.000556 800.000556 800.000556 -100 
-100 -100 800.000556 800.000556 800.000556 800.000556 800.000556 800.000556 800.000556 800.000556 800.000556 800.000556 800.000556 800.000556 800.000556 800.000556 800.000556 800.000556 800.000556 800.000556 800.000556 800.000556 800.000556 800.000556 800.000556 -100 
-100 -100 800.000556 800.000556 800.000556 800.000556 800.000556 800.000556 800.000556 800.000556 800.000556 800.000556 800.000556 800.000556 800.000556 800.000556 800.000556 800.000556 800.000556 800.000556 800.000556 800.000556 800.000556 800.000556 800.000556 -100 
-100 -100 800.000556 800.000556 800.000556 800.000556 800.000556 800.000556 800.000556 800.000556 800.000556 800.000556 800.000556 800.000556 800.000556 800.000556 800.000556 800.000556 800.000556 800.000556 800.000556 800.000556 800.000556 800.000556 800.000556 -100 
-100 -100 800.000556 800.000556 800.000556 800.000556 800.000556 800.000556 800.000556 800.000556 800.000556 800.000556 800.000556 800.000556 800.000556 800.000556 800.000556 800.000556 800.000556 800.000556 800.000556 800.000556 800.000556 800.000556 800.000556 -100 
-100 -100 800.000556 800.000556 800.000556 800.000556 800.000556 800.000556 800.000556 800.000556 800.000556 800.000556 800.000556 800.000556 800.000556 800.000556 800.000556 800.000556 800.000556 800.000556 800.000556 800.000556 800.000556 800.000556 800.000556 -100 
-100 -100 800.000556 800.000556 800.000556 800.000556 800.000556 800.000556 800.000556 800.000556 800.000556 800.000556 800.000556 800.000556 800.000556 800.000556 800.000556 800.000556 800.000556 800.000556 800.000556 800.000556 800.000556 800.000556 800.000556 -100 
-100 -100 800.000556 800.000556 800.000556 800.000556 800.000556 800.000556 800.000556 800.000556 800.000556 800.000556 800.000556 800.000556 800.000556 800.000556 800.000556 800.000556 800.000556 800.000556 800.000556 800.000556 800.000556 800.000556 800.000556 -100 
-100 -100 800.000556 800.000556 800.000556 800.000556 800.000556 800.000556 800.000556 800.000556 800.000556 800.000556 800.000556 800.000556 800.000556 800.000556 800.000556 800.000556 800.000556 800.000556 800.000556 800.000556 800.000556 800.000556 800.000556 -100 
-100 -100 800.000556 800.000556 800.000556 800.000556 800.000556 800.000556 800.000556 800.000556 800.000556 800.000556 800.000556 800.000556 800.000556 800.000556 800.000556 800.000556 800.000556 800.000556 800.000556 800.000556 800.000556 800.000556 800.000556 -100 
-100 -100 800.000556 800.000556 800.000556 800.000556 800.000556 800.000556 800.000556 800.000556 800.000556 800.000556 800.000556 800.000556 800.000556 800.000556 800.000556 800.000556 800.000556 800.000556 800.000556 800.000556 800.000556 800.000556 800.000556 -100 
-100 -100 800.000556 800.000556 800.000556 800.000556 800.000556 800.000556 800.000556 800.000556 800.000556 800.000556 800.000556 800.000556 800.000556 800.000556 800.000556 800.000556 800.000556 800.000556 800.000556 800.000556 800.000556 800.000556 800.000556 -100 
-100 -100 800.000556 800.000556 800.000556 800.000556 800.000556 800.000556 800.000556 800.000556 800.000556 800.000556 800.000556 800.000556 800.000556 800.000556 800.000556 800.000556 800.000556 800.000556 800.000556 800.000556 800.000556 800.000556 800.000556 -100 
-100 -100 800.000556 800.000556 800.000556 800.000556 800.000556 800.000556 800.000556 800.000556 800.000556 800.000556 800.000556 800.000556 800.000556 800.000556 800.000556 800.000556 800.000556 800.000556 800.000556 800.000556 800.000556 800.000556 800.000556 -100 
-100 -100 800.000556 800.000556 800.000556 800.000556 800.000556 800.000556 800.000556 800.000556 800.000556 800.000556 800.000556 800.000556 800.000556 800.000556 800.000556 800.000556 800.000556 800.000556 800.000556 800.000556 800.000556 800.000556 800.000556 -100 
-100 -100 800.000556 800.000556 800.000556 800.000556 800.000556 800.000556 800.000556 800.000556 800.000556 800.000556 800.000556 800.000556 800.000556 800.000556 800.000556 800.000556 800.000556 800.000556 800.000556 800.000556 800.000556 800.000556 800.000556 -100 
-100 -100 800.000556 800.000556 800.000556 800.000556 800.000556 800.000556 800.000556 800.000556 800.000556 800.000556 800.000556 800.000556 800.000556 800.000556 800.000556 800.000556 800.000556 800.000556 800.000556 800.000556 800.000556 800.000556 800.000556 -100 
-100 -100 800.000556 800.000556 800.000556 800.000556 800.000556 800.000556 800.000556 800.000556 800.000556 800.000556 800.000556 800.000556 800.000556 800.000556 800.000556 800.000556 800.000556 800.000556 800.000556 800.000556 800.000556 800.000556 800.000556 -100 
-100 -100 800.000556 800.000556 800.000556 800.000556 800.000556 800.000556 800.000556 800.000556 800.000556 800.000556 800.000556 800.000556 800.000556 800.000556 800.000556 800.000556 800.000556 800.000556 800.000556 800.000556 800.000556 800.000556 800.000556 -100 
-100 -100 800.000556 800.000556 800.000556 800.000556 800.000556 800.000556 800.000556 800.000556 800.000556 800.000556 800.000556 800.000556 800.000556 800.000556 800.000556 800.000556 800.000556 800.000556 800.000556 800.000556 800.000556 800.000556 800.000556 -100 
-100 -100 -100 -100 -100 -100 -100 -100 -100 -100 -100 -100 -100 -100 -100 -100 -100 -100 -100 -100 -100 -100 -100 -100 -100 -100 
-100 -100 -100 -100 -100 -100 -100 -100 -100 -100 -100 -100 -100 -100 -100 -100 -100 -100 -100 -100 -100 -100 -100 -100 -100 -100 
-100 -100 -100 -100 -100 -100 -100 -100 -100 -100 -100 -100 -100 -100 -100 -100 -100 -100 -100 -100 -100 -100 -100 -100 -100 -100 
-100 -100 800.000556 800.000556 800.000556 800.000556 800.000556 800.000556 800.000556 800.000556 800.000556 800.000556 800.000556 800.000556 800.000556 800.000556 800.000556 800.000556 800.000556 800.000556 800.000556 800.000556 800.000556 800.000556 800.000556 -100 
-100 -100 800.000556 800.000556 800.000556 800.000556 800.000556 800.000556 800.000556 800.000556 800.000556 800.000556 800.000556 800.000556 800.000556 800.000556 800.000556 800.000556 800.000556 800.000556 800.000556 800.000556 800.000556 800.000556 800.000556 -100 
-100 -100 800.000556 800.000556 800.000556 800.000556 800.000556 800.000556 800.000556 800.000556 800.000556 800.000556 800.000556 800.000556 800.000556 800.000556 800.000556 800.000556 800.000556 800.000556 800.000556 800.000556 800.000556 800.000556 800.000556 -100 
-100 -100 800.000556 800.000556 800.000556 800.000556 800.000556 800.000556 800.000556 800.000556 800.000556 800.000556 800.000556 800.000556 800.000556 800.000556 800.000556 800.000556 800.000556 800.000556 800.000556 800.000556 800.000556 800.000556 800.000556 -100 
-100 -100 800.000556 800.000556 800.000556 800.000556 800.000556 800.000556 800.000556 800.000556 800.000556 800.000556 800.000556 800.000556 800.000556 800.000556 800.000556 800.000556 800.000556 800.000556 800.000556 800.000556 800.000556 800.000556 800.000556 -100 
-100 -100 800.000556 800.000556 800.000556 800.000556 800.000556 800.000556 800.000556 800.000556 800.000556 800.000556 800.000556 800.000556 800.000556 800.000556 800.000556 800.000556 800.000556 800.000556 800.000556 800.000556 800.000556 800.000556 800.000556 -100 
-100 -100 800.000556 800.000556 800.000556 800.000556 800.000556 800.000556 800.000556 800.000556 800.000556 800.000556 800.000556 800.000556 800.000556 800.000556 800.000556 800.000556 800.000556 800.000556 800.000556 800.000556 800.000556 800.000556 800.000556 -100 
-100 -100 800.000556 800.000556 800.000556 800.000556 800.000556 800.000556 800.000556 800.000556 800.000556 800.000556 800.000556 800.000556 800.000556 800.000556 800.000556 800.000556 800.000556 800.000556 800.000556 800.000556 800.000556 800.000556 800.000556 -100 
-100 -100 800.000556 800.000556 800.000556 800.000556 800.000556 800.000556 800.000556 800.000556 800.000556 800.000556 800.000556 800.000556 800.000556 800.000556 800.000556 800.000556 800.000556 800.000556 800.000556 800.000556 800.000556 800.000556 800.000556 -100 
-100 -100 800.000556 800.000556 800.000556 800.000556 800.000556 800.000556 800.000556 800.000556 800.000556 800.000556 800.000556 800.000556 800.000556 800.000556 800.000556 800.000556 800.000556 800.000556 800.000556 800.000556 800.000556 800.000556 800.000556 -100 
-100 -100 800.000556 800.000556 800.000556 800.000556 800.000556 800.000556 800.000556 800.000556 800.000556 800.000556 800.000556 800.000556 800.000556 800.000556 800.000556 800.000556 800.000556 800.000556 800.000556 800.000556 800.000556 800.000556 800.000556 -100 
-100 -100 800.000556 800.000556 800.000556 800.000556 800.000556 800.000556 800.000556 800.000556 800.000556 800.000556 800.000556 800.000556 800.000556 800.000556 800.000556 800.000556 800.000556 800.000556 800.000556 800.000556 800.000556 800.000556 800.000556 -100 
-100 -100 800.000556 800.000556 800.000556 800.000556 800.000556 800.000556 800.000556 800.000556 800.000556 800.000556 800.000556 800.000556 800.000556 800.000556 800.000556 800.000556 800.000556 800.000556 800.000556 800.000556 800.000556 800.000556 800.000556 -100 
-100 -100 800.000556 800.000556 800.000556 800.000556 800.000556 800.000556 800.000556 800.000556 800.000556 800.000556 800.000556 800.000556 800.000556 800.000556 800.000556 800.000556 800.000556 800.000556 800.000556 800.000556 800.000556 800.000556 800.000556 -100 
-100 -100 800.000556 800.000556 800.000556 800.000556 800.000556 800.000556 800.000556 800.000556 800.000556 800.000556 800.000556 800.000556 800.000556 800.000556 800.000556 800.000556 800.000556 800.000556 800.000556 800.000556 800.000556 800.000556 800.000556 -100 
-100 -100 800.000556 800.000556 800.000556 800.000556 800.000556 800.000556 800.000556 800.000556 800.000556 800.000556 800.000556 800.000556 800.000556 800.000556 800.000556 800.000556 800.000556 800.000556 800.000556 800.000556 800.000556 800.000556 800.000556 -100 
-100 -100 800.000556 800.000556 800.000556 800.000556 800.000556 800.000556 800.000556 800.000556 800.000556 800.000556 800.000556 800.000556 800.000556 800.000556 800.000556 800.000556 800.000556 800.000556 800.000556 800.000556 800.000556 800.000556 800.000556 -100 
-100 -100 800.000556 800.000556 800.000556 800.000556 800.000556 800.000556 800.000556 800.000556 800.000556 800.000556 800.000556 800.000556 800.000556 800.000556 800.000556 800.000556 800.000556 800.000556 800.000556 800.000556 800.000556 800.000556 800.000556 -100 
-100 -100 800.000556 800.000556 800.000556 800.000556 800.000556 800.000556 800.000556 800.000556 800.000556 800.000556 800.000556 800.000556 800.000556 800.000556 800.000556 800.000556 800.000556 800.000556 800.000556 800.000556 800.000556 800.000556 800.000556 -100 
-100 -100 800.000556 800.000556 800.000556 800.000556 800.000556 800.000556 800.000556 800.000556 800.000556 800.000556 800.000556 800.000556 800.000556 800.000556 800.000556 800.000556 800.000556 800.000556 800.000556 800.000556 800.000556 800.000556 800.000556 -100 
-100 -100 800.000556 800.000556 800.000556 800.000556 800.000556 800.000556 800.000556 800.000556 800.000556 800.000556 800.000556 800.000556 800.000556 800.000556 800.000556 800.000556 800.000556 800.000556 800.000556 800.000556 800.000556 800.000556 800.000556 -100 
-100 -100 800.000556 800.000556 800.000556 800.000556 800.000556 800.000556 800.000556 800.000556 800.000556 800.000556 800.000556 800.000556 800.000556 800.000556 800.000556 800.000556 800.000556 800.000556 800.000556 800.000556 800.000556 800.000556 800.000556 -100 
-100 -100 800.000556 800.000556 800.000556 800.000556 800.000556 800.000556 800.000556 800.000556 800.000556 800.000556 800.000556 800.000556 800.000556 800.000556 800.000556 800.000556 800.000556 800.000556 800.000556 800.000556 800.000556 800.000556 800.000556 -100 
-100 -100 -100 -100 -100 -100 -100 -100 -100 -100 -100 -100 -100 -100 -100 -100 -100 -100 -100 -100 -100 -100 -100 -100 -100 -100 
-100 -100 -100 -100 -100 -100 -100 -100 -100 -100 -100 -100 -100 -100 -100 -100 -100 -100 -100 -100 -100 -100 -100 -100 -100 -100 
-100 -100 -100 -100 -100 -100 -100 -100 -100 -100 -100 -100 -100 -100 -100 -100 -100 -100 -100 -100 -100 -100 -100 -100 -100 -100 
-100 -100 800.000556 800.000556 800.000556 800.000556 800.000556 800.000556 800.000556 800.000556 800.000556 800.000556 800.000556 800.000556 800.000556 800.000556 800.000556 800.000556 800.000556 800.000556 800.000556 800.000556 800.000556 800.000556 800.000556 -100 
-100 -100 800.000556 800.000556 800.000556 800.000556 800.000556 800.000556 800.000556 800.000556 800.000556 800.000556 800.000556 800.000556 800.000556 800.000556 800.000556 800.000556 800.000556 800.000556 800.000556 800.000556 800.000556 800.000556 800.000556 -100 
-100 -100 800.000556 800.000556 800.000556 800.000556 800.000556 800.000556 800.000556 800.000556 800.000556 800.000556 800.000556 800.000556 800.000556 800.000556 800.000556 800.000556 800.000556 800.000556 800.000556 800.000556 800.000556 800.000556 800.000556 -100 
-100 -100 800.000556 800.000556 800.000556 800.000556 800.000556 800.000556 800.000556 800.000556 800.000556 800.000556 800.000556 800.000556 800.000556 800.000556 800.000556 800.000556 800.000556 800.000556 800.000556 800.000556 800.000556 800.000556 800.000556 -100 
-100 -100 800.000556 800.000556 800.000556 800.000556 800.000556 800.000556 800.000556 800.000556 800.000556 800.000556 800.000556 800.000556 800.000556 800.000556 800.000556 800.000556 800.000556 800.000556 800.000556 800.000556 800.000556 800.000556 800.000556 -100 
-100 -100 800.000556 800.000556 800.000556 800.000556 800.000556 800.000556 800.000556 800.000556 800.000556 800.000556 800.000556 800.000556 800.000556 800.000556 800.000556 800.000556 800.000556 800.000556 800.000556 800.000556 800.000556 800.000556 800.000556 -100 
-100 -100 800.000556 800.000556 800.000556 800.000556 800.000556 800.000556 800.000556 800.000556 800.000556 800.000556 800.000556 800.000556 800.000556 800.000556 800.000556 800.000556 800.000556 800.000556 800.000556 800.000556 800.000556 800.000556 800.000556 -100 
-100 -100 800.000556 800.000556 800.000556 800.000556 800.000556 800.000556 800.000556 800.000556 800.000556 800.000556 800.000556 800.000556 800.000556 800.000556 800.000556 800.000556 800.000556 800.000556 800.000556 800.000556 800.000556 800.000556 800.000556 -100 
-100 -100 800.000556 800.000556 800.000556 800.000556 800.000556 800.000556 800.000556 800.000556 800.000556 800.000556 800.000556 800.000556 800.000556 800.000556 800.000556 800.000556 800.000556 800.000556 800.000556 800.000556 800.000556 800.000556 800.000556 -100 
-100 -100 800.000556 800.000556 800.000556 800.000556 800.000556 800.000556 800.000556 800.000556 800.000556 800.000556 800.000556 800.000556 800.000556 800.000556 800.000556 800.000556 800.000556 800.000556 800.000556 800.000556 800.000556 800.000556 800.000556 -100 
-100 -100 800.000556 800.000556 800.000556 800.000556 800.000556 800.000556 800.000556 800.000556 800.000556 800.000556 800.000556 800.000556 800.000556 800.000556 800.000556 800.000556 800.000556 800.000556 800.000556 800.000556 800.000556 800.000556 800.000556 -100 
-100 -100 800.000556 800.000556 800.000556 800.000556 800.000556 800.000556 800.000556 800.000556 800.000556 800.000556 800.000556 800.000556 800.000556 800.000556 800.000556 800.000556 800.000556 800.000556 800.000556 800.000556 800.000556 800.000556 800.000556 -100 
-100 -100 800.000556 800.000556 800.000556 800.000556 800.000556 800.000556 800.000556 800.000556 800.000556 800.000556 800.000556 800.000556 800.000556 800.000556 800.000556 800.000556 800.000556 800.000556 800.000556 800.000556 800.000556 800.000556 800.000556 -100 
-100 -100 800.000556 800.000556 800.000556 800.000556 800.000556 800.000556 800.000556 800.000556 800.000556 800.000556 800.000556 800.000556 800.000556 800.000556 800.000556 800.000556 800.000556 800.000556 800.000556 800.000556 800.000556 800.000556 800.000556 -100 
-100 -100 800.000556 800.000556 800.000556 800.000556 800.000556 800.000556 800.000556 800.000556 800.000556 800.000556 800.000556 800.000556 800.000556 800.000556 800.000556 800.000556 800.000556 800.000556 800.000556 800.000556 800.000556 800.000556 800.000556 -100 
-100 -100 800.000556 800.000556 800.000556 800.000556 800.000556 800.000556 800.000556 800.000556 800.000556 800.000556 800.000556 800.000556 800.000556 800.000556 800.000556 800.000556 800.000556 800.000556 800.000556 800.000556 800.000556 800.000556 800.000556 -100 
-100 -100 800.000556 800.000556 800.000556 800.000556 800.000556 800.000556 800.000556 800.000556 800.000556 800.000556 800.000556 800.000556 800.000556 800.000556 800.000556 800.000556 800.000556 800.000556 800.000556 800.000556 800.000556 800.000556 800.000556 -100 
-100 -100 800.000556 800.000556 800.000556 800.000556 800.000556 800.000556 800.000556 800.000556 800.000556 800.000556 800.000556 800.000556 800.000556 800.000556 800.000556 800.000556 800.000556 800.000556 800.000556 800.000556 800.000556 800.000556 800.000556 -100 
-100 -100 800.000556 800.000556 800.000556 800.000556 800.000556 800.000556 800.000556 800.000556 800.000556 800.000556 800.000556 800.000556 800.000556 800.000556 800.000556 800.000556 800.000556 800.000556 800.000556 800.000556 800.000556 800.000556 800.000556 -100 
-100 -100 800.000556 800.000556 800.000556 800.000556 800.000556 800.000556 800.000556 800.000556 800.000556 800.000556 800.000556 800.000556 800.000556 800.000556 800.000556 800.000556 800.000556 800.000556 800.000556 800.000556 800.000556 800.000556 800.000556 -100 
-100 -100 800.000556 800.000556 800.000556 800.000556 800.000556 800.000556 800.000556 800.000556 800.000556 800.000556 800.000556 800.000556 800.000556 800.000556 800.000556 800.000556 800.000556 800.000556 800.000556 800.000556 800.000556 800.000556 800.000556 -100 
-100 -100 800.000556 800.000556 800.000556 800.000556 800.000556 800.000556 800.000556 800.000556 800.000556 800.000556 800.000556 800.000556 800.000556 800.000556 800.000556 800.000556 800.000556 800.000556 800.000556 800.000556 800.000556 800.000556 800.000556 -100 
-100 -100 800.000556 800.000556 800.000556 800.000556 800.000556 800.000556 800.000556 800.000556 800.000556 800.000556 800.000556 800.000556 800.000556 800.000556 800.000556 800.000556 800.000556 800.000556 800.000556 800.000556 800.000556 800.000556 800.000556 -100 
-100 -100 -100 -100 -100 -100 -100 -100 -100 -100 -100 -100 -100 -100 -100 -100 -100 -100 -100 -100 -100 -100 -100 -100 -100 -100 
-100 -100 -100 -100 -100 -100 -100 -100 -100 -100 -100 -100 -100 -100 -100 -100 -100 -100 -100 -100 -100 -100 -100 -100 -100 -100 
-100 -100 -100 -100 -100 -100 -100 -100 -100 -100 -100 -100 -100 -100 -100 -100 -100 -100 -100 -100 -100 -100 -100 -100 -100 -100 
-100 -100 800.000556 800.000556 800.000556 800.000556 800.000556 800.000556 800.000556 800.000556 800.000556 800.000556 800.000556 800.000556 800.000556 800.000556 800.000556 800.000556 800.000556 800.000556 800.000556 800.000556 800.000556 800.000556 800.000556 -100 
-100 -100 800.000556 800.000556 800.000556 800.000556 800.000556 800.000556 800.000556 800.000556 800.000556 800.000556 800.000556 800.000556 800.000556 800.000556 800.000556 800.000556 800.000556 800.000556 800.000556 800.000556 800.000556 800.000556 800.000556 -100 
-100 -100 800.000556 800.000556 800.000556 800.000556 800.000556 800.000556 800.000556 800.000556 800.000556 800.000556 800.000556 800.000556 800.000556 800.000556 800.000556 800.000556 800.000556 800.000556 800.000556 800.000556 800.000556 800.000556 800.000556 -100 
-100 -100 800.000556 800.000556 800.000556 800.000556 800.000556 800.000556 800.000556 800.000556 800.000556 800.000556 800.000556 800.000556 800.000556 800.000556 800.000556 800.000556 800.000556 800.000556 800.000556 800.000556 800.000556 800.000556 800.000556 -100 
-100 -100 800.000556 800.000556 800.000556 800.000556 800.000556 800.000556 800.000556 800.000556 800.000556 800.000556 800.000556 800.000556 800.000556 800.000556 800.000556 800.000556 800.000556 800.000556 800.000556 800.000556 800.000556 800.000556 800.000556 -100 
-100 -100 800.000556 800.000556 800.000556 800.000556 800.000556 800.000556 800.000556 800.000556 800.000556 800.000556 800.000556 800.000556 800.000556 800.000556 800.000556 800.000556 800.000556 800.000556 800.000556 800.000556 800.000556 800.000556 800.000556 -100 
-100 -100 800.000556 800.000556 800.000556 800.000556 800.000556 800.000556 800.000556 800.000556 800.000556 800.000556 800.000556 800.000556 800.000556 800.000556 800.000556 800.000556 800.000556 800.000556 800.000556 800.000556 800.000556 800.000556 800.000556 -100 
-100 -100 800.000556 800.000556 800.000556 800.000556 800.000556 800.000556 800.000556 800.000556 800.000556 800.000556 800.000556 800.000556 800.000556 800.000556 800.000556 800.000556 800.000556 800.000556 800.000556 800.000556 800.000556 800.000556 800.000556 -100 
-100 -100 800.000556 800.000556 800.000556 800.000556 800.000556 800.000556 800.000556 800.000556 800.000556 800.000556 800.000556 800.000556 800.000556 800.000556 800.000556 800.000556 800.000556 800.000556 800.000556 800.000556 800.000556 800.000556 800.000556 -100 
-100 -100 800.000556 800.000556 800.000556 800.000556 800.000556 800.000556 800.000556 800.000556 800.000556 800.000556 800.000556 800.000556 800.000556 800.000556 800.000556 800.000556 800.000556 800.000556 800.000556 800.000556 800.000556 800.000556 800.000556 -100 
-100 -100 800.000556 800.000556 800.000556 800.000556 800.000556 800.000556 800.000556 800.000556 800.000556 800.000556 800.000556 800.000556 800.000556 800.000556 800.000556 800.000556 800.000556 800.000556 800.000556 800.000556 800.000556 800.000556 800.000556 -100 
-100 -100 800.000556 800.000556 800.000556 800.000556 800.000556 800.000556 800.000556 800.000556 800.000556 800.000556 800.000556 800.000556 800.000556 800.000556 800.000556 800.000556 800.000556 800.000556 800.000556 800.000556 800.000556 800.000556 800.000556 -100 
-100 -100 800.000556 800.000556 800.000556 800.000556 800.000556 800.000556 800.000556 800.000556 800.000556 800.000556 800.000556 800.000556 800.000556 800.000556 800.000556 800.000556 800.000556 800.000556 800.000556 800.000556 800.000556 800.000556 800.000556 -100 
-100 -100 800.000556 800.000556 800.000556 800.000556 800.000556 800.000556 800.000556 800.000556 800.000556 800.000556 800.000556 800.000556 800.000556 800.000556 800.000556 800.000556 800.000556 800.000556 800.000556 800.000556 800.000556 800.000556 800.000556 -100 
-100 -100 800.000556 800.000556 800.000556 800.000556 800.000556 800.000556 800.000556 800.000556 800.000556 800.000556 800.000556 800.000556 800.000556 800.000556 800.000556 800.000556 800.000556 800.000556 800.000556 800.000556 800.000556 800.000556 800.000556 -100 
-100 -100 800.000556 800.000556 800.000556 800.000556 800.000556 800.000556 800.000556 800.000556 800.000556 800.000556 800.000556 800.000556 800.000556 800.000556 800.000556 800.000556 800.000556 800.000556 800.000556 800.000556 800.000556 800.000556 800.000556 -100 
-100 -100 800.000556 800.000556 800.000556 800.000556 800.000556 800.000556 800.000556 800.000556 800.000556 800.000556 800.000556 800.000556 800.000556 800.000556 800.000556 800.000556 800.000556 800.000556 800.000556 800.000556 800.000556 800.000556 800.000556 -100 
-100 -100 800.000556 800.000556 800.000556 800.000556 800.000556 800.000556 800.000556 800.000556 800.000556 800.000556 800.000556 800.000556 800.000556 800.000556 800.000556 800.000556 800.000556 800.000556 800.000556 800.000556 800.000556 800.000556 800.000556 -100 
-100 -100 800.000556 800.000556 800.000556 800.000556 800.000556 800.000556 800.000556 800.000556 800.000556 800.000556 800.000556 800.000556 800.000556 800.000556 800.000556 800.000556 800.000556 800.000556 800.000556 800.000556 800.000556 800.000556 800.000556 -100 
-100 -100 800.000556 800.000556 800.000556 800.000556 800.000556 800.000556 800.000556 800.000556 800.000556 800.000556 800.000556 800.000556 800.000556 800.000556 800.000556 800.000556 800.000556 800.000556 800.000556 800.000556 800.000556 800.000556 800.000556 -100 
-100 -100 800.000556 800.000556 800.000556 800.000556 800.000556 800.000556 800.000556 800.000556 800.000556 800.000556 800.000556 800.000556 800.000556 800.000556 800.000556 800.000556 800.000556 800.000556 800.000556 800.000556 800.000556 800.000556 800.000556 -100 
-100 -100 800.000556 800.000556 800.000556 800.000556 800.000556 800.000556 800.000556 800.000556 800.000556 800.000556 800.000556 800.000556 800.000556 800.000556 800.000556 800.000556 800.000556 800.000556 800.000556 800.000556 800.000556 800.000556 800.000556 -100 
-100 -100 800.000556 800.000556 800.000556 800.000556 800.000556 800.000556 800.000556 800.000556 800.000556 800.000556 800.000556 800.000556 800.000556 800.000556 800.000556 800.000556 800.000556 800.000556 800.000556 800.000556 800.000556 800.000556 800.000556 -100 
-100 -100 -100 -100 -100 -100 -100 -100 -100 -100 -100 -100 -100 -100 -100 -100 -100 -100 -100 -100 -100 -100 -100 -100 -100 -100 
-100 -100 -100 -100 -100 -100 -100 -100 -100 -100 -100 -100 -100 -100 -100 -100 -100 -100 -100 -100 -100 -100 -100 -100 -100 -100 
-100 -100 -100 -100 -100 -100 -100 -100 -100 -100 -100 -100 -100 -100 -100 -100 -100 -100 -100 -100 -100 -100 -100 -100 -100 -100 
-100 -100 800.000556 800.000556 800.000556 800.000556 800.000556 800.000556 800.000556 800.000556 800.000556 800.000556 800.000556 800.000556 800.000556 800.000556 800.000556 800.000556 800.000556 800.000556 800.000556 800.000556 800.000556 800.000556 800.000556 -100 
-100 -100 800.000556 800.000556 800.000556 800.000556 800.000556 800.000556 800.000556 800.000556 800.000556 800.000556 800.000556 800.000556 800.000556 800.000556 800.000556 800.000556 800.000556 800.000556 800.000556 800.000556 800.000556 800.000556 800.000556 -100 
-100 -100 800.000556 800.000556 800.000556 800.000556 800.000556 800.000556 800.000556 800.000556 800.000556 800.000556 800.000556 800.000556 800.000556 800.000556 800.000556 800.000556 800.000556 800.000556 800.000556 800.000556 800.000556 800.000556 800.000556 -100 
-100 -100 800.000556 800.000556 800.000556 800.000556 800.000556 800.000556 800.000556 800.000556 800.000556 800.000556 800.000556 800.000556 800.000556 800.000556 800.000556 800.000556 800.000556 800.000556 800.000556 800.000556 800.000556 800.000556 800.000556 -100 
-100 -100 800.000556 800.000556 800.000556 800.000556 800.000556 800.000556 800.000556 800.000556 800.000556 800.000556 800.000556 800.000556 800.000556 800.000556 800.000556 800.000556 800.000556 800.000556 800.000556 800.000556 800.000556 800.000556 800.000556 -100 
-100 -100 800.000556 800.000556 800.000556 800.000556 800.000556 800.000556 800.000556 800.000556 800.000556 800.000556 800.000556 800.000556 800.000556 800.000556 800.000556 800.000556 800.000556 800.000556 800.000556 800.000556 800.000556 800.000556 800.000556 -100 
-100 -100 800.000556 800.000556 800.000556 800.000556 800.000556 800.000556 800.000556 800.000556 800.000556 800.000556 800.000556 800.000556 800.000556 800.000556 800.000556 800.000556 800.000556 800.000556 800.000556 800.000556 800.000556 800.000556 800.000556 -100 
-100 -100 800.000556 800.000556 800.000556 800.000556 800.000556 800.000556 800.000556 800.000556 800.000556 800.000556 800.000556 800.000556 800.000556 800.000556 800.000556 800.000556 800.000556 800.000556 800.000556 800.000556 800.000556 800.000556 800.000556 -100 
-100 -100 800.000556 800.000556 800.000556 800.000556 800.000556 800.000556 800.000556 800.000556 800.000556 800.000556 800.000556 800.000556 800.000556 800.000556 800.000556 800.000556 800.000556 800.000556 800.000556 800.000556 800.000556 800.000556 800.000556 -100 
-100 -100 800.000556 800.000556 800.000556 800.000556 800.000556 800.000556 800.000556 800.000556 800.000556 800.000556 800.000556 800.000556 800.000556 800.000556 800.000556 800.000556 800.000556 800.000556 800.000556 800.000556 800.000556 800.000556 800.000556 -100 
-100 -100 800.000556 800.000556 800.000556 800.000556 800.000556 800.000556 800.000556 800.000556 800.000556 800.000556 800.000556 800.000556 800.000556 800.000556 800.000556 800.000556 800.000556 800.000556 800.000556 800.000556 800.000556 800.000556 800.000556 -100 
-100 -100 800.000556 800.000556 800.000556 800.000556 800.000556 800.000556 800.000556 800.000556 800.000556 800.000556 800.000556 800.000556 800.000556 800.000556 800.000556 800.000556 800.000556 800.000556 800.000556 800.000556 800.000556 800.000556 800.000556 -100 
-100 -100 800.000556 800.000556 800.000556 800.000556 800.000556 800.000556 800.000556 800.000556 800.000556 800.000556 800.000556 800.000556 800.000556 800.000556 800.000556 800.000556 800.000556 800.000556 800.000556 800.000556 800.000556 800.000556 800.000556 -100 
-100 -100 800.000556 800.000556 800.000556 800.000556 800.000556 800.000556 800.000556 800.000556 800.000556 800.000556 800.000556 800.000556 800.000556 800.000556 800.000556 800.000556 800.000556 800.000556 800.000556 800.000556 800.000556 800.000556 800.000556 -100 
-100 -100 800.000556 800.000556 800.000556 800.000556 800.000556 800.000556 800.000556 800.000556 800.000556 800.000556 800.000556 800.000556 800.000556 800.000556 800.000556 800.000556 800.000556 800.000556 800.000556 800.000556 800.000556 800.000556 800.000556 -100 
-100 -100 800.000556 800.000556 800.000556 800.000556 800.000556 800.000556 800.000556 800.000556 800.000556 800.000556 800.000556 800.000556 800.000556 800.000556 800.000556 800.000556 800.000556 800.000556 800.000556 800.000556 800.000556 800.000556 800.000556 -100 
-100 -100 800.000556 800.000556 800.000556 800.000556 800.000556 800.000556 800.000556 800.000556 800.000556 800.000556 800.000556 800.000556 800.000556 800.000556 800.000556 800.000556 800.000556 800.000556 800.000556 800.000556 800.000556 800.000556 800.000556 -100 
-100 -100 800.000556 800.000556 800.000556 800.000556 800.000556 800.000556 800.000556 800.000556 800.000556 800.000556 800.000556 800.000556 800.000556 800.000556 800.000556 800.000556 800.000556 800.000556 800.000556 800.000556 800.000556 800.000556 800.000556 -100 
-100 -100 800.000556 800.000556 800.000556 800.000556 800.000556 800.000556 800.000556 800.000556 800.000556 800.000556 800.000556 800.000556 800.000556 800.000556 800.000556 800.000556 800.000556 800.000556 800.000556 800.000556 800.000556 800.000556 800.000556 -100 
-100 -100 800.000556 800.000556 800.000556 800.000556 800.000556 800.000556 800.000556 800.000556 800.000556 800.000556 800.000556 800.000556 800.000556 800.000556 800.000556 800.000556 800.000556 800.000556 800.000556 800.000556 800.000556 800.000556 800.000556 -100 
-100 -100 800.000556 800.000556 800.000556 800.000556 800.000556 800.000556 800.000556 800.000556 800.000556 800.000556 800.000556 800.000556 800.000556 800.000556 800.000556 800.000556 800.000556 800.000556 800.000556 800.000556 800.000556 800.000556 800.000556 -100 
-100 -100 800.000556 800.000556 800.000556 800.000556 800.000556 800.000556 800.000556 800.000556 800.000556 800.000556 800.000556 800.000556 800.000556 800.000556 800.000556 800.000556 800.000556 800.000556 800.000556 800.000556 800.000556 800.000556 800.000556 -100 
-100 -100 800.000556 800.000556 800.000556 800.000556 800.000556 800.000556 800.000556 800.000556 800.000556 800.000556 800.000556 800.000556 800.000556 800.000556 800.000556 800.000556 800.000556 800.000556 800.000556 800.000556 800.000556 800.000556 800.000556 -100 
-100 -100 -100 -100 -100 -100 -100 -100 -100 -100 -100 -100 -100 -100 -100 -100 -100 -100 -100 -100 -100 -100 -100 -100 -100 -100 
-100 -100 -100 -100 -100 -100 -100 -100 -100 -100 -100 -100 -100 -100 -100 -100 -100 -100 -100 -100 -100 -100 -100 -100 -100 -100 
-100 -100 -100 -100 -100 -100 -100 -100 -100 -100 -100 -100 -100 -100 -100 -100 -100 -100 -100 -100 -100 -100 -100 -100 -100 -100 
-100 -100 800.000556 800.000556 800.000556 800.000556 800.000556 800.000556 800.000556 800.000556 800.000556 800.000556 800.000556 800.000556 800.000556 800.000556 800.000556 800.000556 800.000556 800.000556 800.000556 800.000556 800.000556 800.000556 800.000556 -100 
-100 -100 800.000556 800.000556 800.000556 800.000556 800.000556 800.000556 800.000556 800.000556 800.000556 800.000556 800.000556 800.000556 800.000556 800.000556 800.000556 800.000556 800.000556 800.000556 800.000556 800.000556 800.000556 800.000556 800.000556 -100 
-100 -100 800.000556 800.000556 800.000556 800.000556 800.000556 800.000556 800.000556 800.000556 800.000556 800.000556 800.000556 800.000556 800.000556 800.000556 800.000556 800.000556 800.000556 800.000556 800.000556 800.000556 800.000556 800.000556 800.000556 -100 
-100 -100 800.000556 800.000556 800.000556 800.000556 800.000556 800.000556 800.000556 800.000556 800.000556 800.000556 800.000556 800.000556 800.000556 800.000556 800.000556 800.000556 800.000556 800.000556 800.000556 800.000556 800.000556 800.000556 800.000556 -100 
-100 -100 800.000556 800.000556 800.000556 800.000556 800.000556 800.000556 800.000556 800.000556 800.000556 800.000556 800.000556 800.000556 800.000556 800.000556 800.000556 800.000556 800.000556 800.000556 800.000556 800.000556 800.000556 800.000556 800.000556 -100 
-100 -100 800.000556 800.000556 800.000556 800.000556 800.000556 800.000556 800.000556 800.000556 800.000556 800.000556 800.000556 800.000556 800.000556 800.000556 800.000556 800.000556 800.000556 800.000556 800.000556 800.000556 800.000556 800.000556 800.000556 -100 
-100 -100 800.000556 800.000556 800.000556 800.000556 800.000556 800.000556 800.000556 800.000556 800.000556 800.000556 800.000556 800.000556 800.000556 800.000556 800.000556 800.000556 800.000556 800.000556 800.000556 800.000556 800.000556 800.000556 800.000556 -100 
-100 -100 800.000556 800.000556 800.000556 800.000556 800.000556 800.000556 800.000556 800.000556 800.000556 800.000556 800.000556 800.000556 800.000556 800.000556 800.000556 800.000556 800.000556 800.000556 800.000556 800.000556 800.000556 800.000556 800.000556 -100 
-100 -100 800.000556 800.000556 800.000556 800.000556 800.000556 800.000556 800.000556 800.000556 800.000556 800.000556 800.000556 800.000556 800.000556 800.000556 800.000556 800.000556 800.000556 800.000556 800.000556 800.000556 800.000556 800.000556 800.000556 -100 
-100 -100 800.000556 800.000556 800.000556 800.000556 800.000556 800.000556 800.000556 800.000556 800.000556 800.000556 800.000556 800.000556 800.000556 800.000556 800.000556 800.000556 800.000556 800.000556 800.000556 800.000556 800.000556 800.000556 800.000556 -100 
-100 -100 800.000556 800.000556 800.000556 800.000556 800.000556 800.000556 800.000556 800.000556 800.000556 800.000556 800.000556 800.000556 800.000556 800.000556 800.000556 800.000556 800.000556 800.000556 800.000556 800.000556 800.000556 800.000556 800.000556 -100 
-100 -100 800.000556 800.000556 800.000556 800.000556 800.000556 800.000556 800.000556 800.000556 800.000556 800.000556 800.000556 800.000556 800.000556 800.000556 800.000556 800.000556 800.000556 800.000556 800.000556 800.000556 800.000556 800.000556 800.000556 -100 
-100 -100 800.000556 800.000556 800.000556 800.000556 800.000556 800.000556 800.000556 800.000556 800.000556 800.000556 800.000556 800.000556 800.000556 800.000556 800.000556 800.000556 800.000556 800.000556 800.000556 800.000556 800.000556 800.000556 800.000556 -100 
-100 -100 800.000556 800.000556 800.000556 800.000556 800.000556 800.000556 800.000556 800.000556 800.000556 800.000556 800.000556 800.000556 800.000556 800.000556 800.000556 800.000556 800.000556 800.000556 800.000556 800.000556 800.000556 800.000556 800.000556 -100 
-100 -100 800.000556 800.000556 800.000556 800.000556 800.000556 800.000556 800.000556 800.000556 800.000556 800.000556 800.000556 800.000556 800.000556 800.000556 800.000556 800.000556 800.000556 800.000556 800.000556 800.000556 800.000556 800.000556 800.000556 -100 
-100 -100 800.000556 800.000556 800.000556 800.000556 800.000556 800.000556 800.000556 800.000556 800.000556 800.000556 800.000556 800.000556 800.000556 800.000556 800.000556 800.000556 800.000556 800.000556 800.000556 800.000556 800.000556 800.000556 800.000556 -100 
-100 -100 800.000556 800.000556 800.000556 800.000556 800.000556 800.000556 800.000556 800.000556 800.000556 800.000556 800.000556 800.000556 800.000556 800.000556 800.000556 800.000556 800.000556 800.000556 800.000556 800.000556 800.000556 800.000556 800.000556 -100 
-100 -100 800.000556 800.000556 800.000556 800.000556 800.000556 800.000556 800.000556 800.000556 800.000556 800.000556 800.000556 800.000556 800.000556 800.000556 800.000556 800.000556 800.000556 800.000556 800.000556 800.000556 800.000556 800.000556 800.000556 -100 
-100 -100 800.000556 800.000556 800.000556 800.000556 800.000556 800.000556 800.000556 800.000556 800.000556 800.000556 800.000556 800.000556 800.000556 800.000556 800.000556 800.000556 800.000556 800.000556 800.000556 800.000556 800.000556 800.000556 800.000556 -100 
-100 -100 800.000556 800.000556 800.000556 800.000556 800.000556 800.000556 800.000556 800.000556 800.000556 800.000556 800.000556 800.000556 800.000556 800.000556 800.000556 800.000556 800.000556 800.000556 800.000556 800.000556 800.000556 800.000556 800.000556 -100 
-100 -100 800.000556 800.000556 800.000556 800.000556 800.000556 800.000556 800.000556 800.000556 800.000556 800.000556 800.000556 800.000556 800.000556 800.000556 800.000556 800.000556 800.000556 800.000556 800.000556 800.000556 800.000556 800.000556 800.000556 -100 
-100 -100 800.000556 800.000556 800.000556 800.000556 800.000556 800.000556 800.000556 800.000556 800.000556 800.000556 800.000556 800.000556 800.000556 800.000556 800.000556 800.000556 800.000556 800.000556 800.000556 800.000556 800.000556 800.000556 800.000556 -100 
-100 -100 800.000556 800.000556 800.000556 800.000556 800.000556 800.000556 800.000556 800.000556 800.000556 800.000556 800.000556 800.000556 800.000556 800.000556 800.000556 800.000556 800.000556 800.000556 800.000556 800.000556 800.000556 800.000556 800.000556 -100 
-100 -100 -100 -100 -100 -100 -100 -100 -100 -100 -100 -100 -100 -100 -100 -100 -100 -100 -100 -100 -100 -100 -100 -100 -100 -100 
-100 -100 -100 -100 -100 -100 -100 -100 -100 -100 -100 -100 -100 -100 -100 -100 -100 -100 -100 -100 -100 -100 -100 -100 -100 -100 
-100 -100 -100 -100 -100 -100 -100 -100 -100 -100 -100 -100 -100 -100 -100 -100 -100 -100 -100 -100 -100 -100 -100 -100 -100 -100 
-100 -100 800.000556 800.000556 800.000556 800.000556 800.000556 800.000556 800.000556 800.000556 800.000556 800.000556 800.000556 800.000556 800.000556 800.000556 800.000556 800.000556 800.000556 800.000556 800.000556 800.000556 800.000556 800.000556 800.000556 -100 
-100 -100 800.000556 800.000556 800.000556 800.000556 800.000556 800.000556 800.000556 800.000556 800.000556 800.000556 800.000556 800.000556 800.000556 800.000556 800.000556 800.000556 800.000556 800.000556 800.000556 800.000556 800.000556 800.000556 800.000556 -100 
-100 -100 800.000556 800.000556 800.000556 800.000556 800.000556 800.000556 800.000556 800.000556 800.000556 800.000556 800.000556 800.000556 800.000556 800.000556 800.000556 800.000556 800.000556 800.000556 800.000556 800.000556 800.000556 800.000556 800.000556 -100 
-100 -100 800.000556 800.000556 800.000556 800.000556 800.000556 800.000556 800.000556 800.000556 800.000556 800.000556 800.000556 800.000556 800.000556 800.000556 800.000556 800.000556 800.000556 800.000556 800.000556 800.000556 800.000556 800.000556 800.000556 -100 
-100 -100 800.000556 800.000556 800.000556 800.000556 800.000556 800.000556 800.000556 800.000556 800.000556 800.000556 800.000556 800.000556 800.000556 800.000556 800.000556 800.000556 800.000556 800.000556 800.000556 800.000556 800.000556 800.000556 800.000556 -100 
-100 -100 800.000556 800.000556 800.000556 800.000556 800.000556 800.000556 800.000556 800.000556 800.000556 800.000556 800.000556 800.000556 800.000556 800.000556 800.000556 800.000556 800.000556 800.000556 800.000556 800.000556 800.000556 800.000556 800.000556 -100 
-100 -100 800.000556 800.000556 800.000556 800.000556 800.000556 800.000556 800.000556 800.000556 800.000556 800.000556 800.000556 800.000556 800.000556 800.000556 800.000556 800.000556 800.000556 800.000556 800.000556 800.000556 800.000556 800.000556 800.000556 -100 
-100 -100 800.000556 800.000556 800.000556 800.000556 800.000556 800.000556 800.000556 800.000556 800.000556 800.000556 800.000556 800.000556 800.000556 800.000556 800.000556 800.000556 800.000556 800.000556 800.000556 800.000556 800.000556 800.000556 800.000556 -100 
-100 -100 800.000556 800.000556 800.000556 800.000556 800.000556 800.000556 800.000556 800.000556 800.000556 800.000556 800.000556 800.000556 800.000556 800.000556 800.000556 800.000556 800.000556 800.000556 800.000556 800.000556 800.000556 800.000556 800.000556 -100 
-100 -100 800.000556 800.000556 800.000556 800.000556 800.000556 800.000556 800.000556 800.000556 800.000556 800.000556 800.000556 800.000556 800.000556 800.000556 800.000556 800.000556 800.000556 800.000556 800.000556 800.000556 800.000556 800.000556 800.000556 -100 
-100 -100 800.000556 800.000556 800.000556 800.000556 800.000556 800.000556 800.000556 800.000556 800.000556 800.000556 800.000556 800.000556 800.000556 800.000556 800.000556 800.000556 800.000556 800.000556 800.000556 800.000556 800.000556 800.000556 800.000556 -100 
-100 -100 800.000556 800.000556 800.000556 800.000556 800.000556 800.000556 800.000556 800.000556 800.000556 800.000556 800.000556 800.000556 800.000556 800.000556 800.000556 800.000556 800.000556 800.000556 800.000556 800.000556 800.000556 800.000556 800.000556 -100 
-100 -100 800.000556 800.000556 800.000556 800.000556 800.000556 800.000556 800.000556 800.000556 800.000556 800.000556 800.000556 800.000556 800.000556 800.000556 800.000556 800.000556 800.000556 800.000556 800.000556 800.000556 800.000556 800.000556 800.000556 -100 
-100 -100 800.000556 800.000556 800.000556 800.000556 800.000556 800.000556 800.000556 800.000556 800.000556 800.000556 800.000556 800.000556 800.000556 800.000556 800.000556 800.000556 800.000556 800.000556 800.000556 800.000556 800.000556 800.000556 800.000556 -100 
-100 -100 800.000556 800.000556 800.000556 800.000556 800.000556 800.000556 800.000556 800.000556 800.000556 800.000556 800.000556 800.000556 800.000556 800.000556 800.000556 800.000556 800.000556 800.000556 800.000556 800.000556 800.000556 800.000556 800.000556 -100 
-100 -100 800.000556 800.000556 800.000556 800.000556 800.000556 800.000556 800.000556 800.000556 800.000556 800.000556 800.000556 800.000556 800.000556 800.000556 800.000556 800.000556 800.000556 800.000556 800.000556 800.000556 800.000556 800.000556 800.000556 -100 
-100 -100 800.000556 800.000556 800.000556 800.000556 800.000556 800.000556 800.000556 800.000556 800.000556 800.000556 800.000556 800.000556 800.000556 800.000556 800.000556 800.000556 800.000556 800.000556 800.000556 800.000556 800.000556 800.000556 800.000556 -100 
-100 -100 800.000556 800.000556 800.000556 800.000556 800.000556 800.000556 800.000556 800.000556 800.000556 800.000556 800.000556 800.000556 800.000556 800.000556 800.000556 800.000556 800.000556 800.000556 800.000556 800.000556 800.000556 800.000556 800.000556 -100 
-100 -100 800.000556 800.000556 800.000556 800.000556 800.000556 800.000556 800.000556 800.000556 800.000556 800.000556 800.000556 800.000556 800.000556 800.000556 800.000556 800.000556 800.000556 800.000556 800.000556 800.000556 800.000556 800.000556 800.000556 -100 
-100 -100 800.000556 800.000556 800.000556 800.000556 800.000556 800.000556 800.000556 800.000556 800.000556 800.000556 800.000556 800.000556 800.000556 800.000556 800.000556 800.000556 800.000556 800.000556 800.000556 800.000556 800.000556 800.000556 800.000556 -100 
-100 -100 800.000556 800.000556 800.000556 800.000556 800.000556 800.000556 800.000556 800.000556 800.000556 800.000556 800.000556 800.000556 800.000556 800.000556 800.000556 800.000556 800.000556 800.000556 800.000556 800.000556 800.000556 800.000556 800.000556 -100 
-100 -100 800.000556 800.000556 800.000556 800.000556 800.000556 800.000556 800.000556 800.000556 800.000556 800.000556 800.000556 800.000556 800.000556 800.000556 800.000556 800.000556 800.000556 800.000556 800.000556 800.000556 800.000556 800.000556 800.000556 -100 
-100 -100 800.000556 800.000556 800.000556 800.000556 800.000556 800.000556 800.000556 800.000556 800.000556 800.000556 800.000556 800.000556 800.000556 800.000556 800.000556 800.000556 800.000556 800.000556 800.000556 800.000556 800.000556 800.000556 800.000556 -100 
-100 -100 -100 -100 -100 -100 -100 -100 -100 -100 -100 -100 -100 -100 -100 -100 -100 -100 -100 -100 -100 -100 -100 -100 -100 -100 
-100 -100 -100 -100 -100 -100 -100 -100 -100 -100 -100 -100 -100 -100 -100 -100 -100 -100 -100 -100 -100 -100 -100 -100 -100 -100 
-100 -100 -100 -100 -100 -100 -100 -100 -100 -100 -100 -100 -100 -100 -100 -100 -100 -100 -100 -100 -100 -100 -100 -100 -100 -100 
-100 -100 800.000556 800.000556 800.000556 800.000556 800.000556 800.000556 800.000556 800.000556 800.000556 800.000556 800.000556 800.000556 800.000556 800.000556 800.000556 800.000556 800.000556 800.000556 800.000556 800.000556 800.000556 800.000556 800.000556 -100 
-100 -100 800.000556 800.000556 800.000556 800.000556 800.000556 800.000556 800.000556 800.000556 800.000556 800.000556 800.000556 800.000556 800.000556 800.000556 800.000556 800.000556 800.000556 800.000556 800.000556 800.000556 800.000556 800.000556 800.000556 -100 
-100 -100 800.000556 800.000556 800.000556 800.000556 800.000556 800.000556 800.000556 800.000556 800.000556 800.000556 800.000556 800.000556 800.000556 800.000556 800.000556 800.000556 800.000556 800.000556 800.000556 800.000556 800.000556 800.000556 800.000556 -100 
-100 -100 800.000556 800.000556 800.000556 800.000556 800.000556 800.000556 800.000556 800.000556 800.000556 800.000556 800.000556 800.000556 800.000556 800.000556 800.000556 800.000556 800.000556 800.000556 800.000556 800.000556 800.000556 800.000556 800.000556 -100 
-100 -100 800.000556 800.000556 800.000556 800.000556 800.000556 800.000556 800.000556 800.000556 800.000556 800.000556 800.000556 800.000556 800.000556 800.000556 800.000556 800.000556 800.000556 800.000556 800.000556 800.000556 800.000556 800.000556 800.000556 -100 
-100 -100 800.000556 800.000556 800.000556 800.000556 800.000556 800.000556 800.000556 800.000556 800.000556 800.000556 800.000556 800.000556 800.000556 800.000556 800.000556 800.000556 800.000556 800.000556 800.000556 800.000556 800.000556 800.000556 800.000556 -100 
-100 -100 800.000556 800.000556 800.000556 800.000556 800.000556 800.000556 800.000556 800.000556 800.000556 800.000556 800.000556 800.000556 800.000556 800.000556 800.000556 800.000556 800.000556 800.000556 800.000556 800.000556 800.000556 800.000556 800.000556 -100 
-100 -100 800.000556 800.000556 800.000556 800.000556 800.000556 800.000556 800.000556 800.000556 800.000556 800.000556 800.000556 800.000556 800.000556 800.000556 800.000556 800.000556 800.000556 800.000556 800.000556 800.000556 800.000556 800.000556 800.000556 -100 
-100 -100 800.000556 800.000556 800.000556 800.000556 800.000556 800.000556 800.000556 800.000556 800.000556 800.000556 800.000556 800.000556 800.000556 800.000556 800.000556 800.000556 800.000556 800.000556 800.000556 800.000556 800.000556 800.000556 800.000556 -100 
-100 -100 800.000556 800.000556 800.000556 800.000556 800.000556 800.000556 800.000556 800.000556 800.000556 800.000556 800.000556 800.000556 800.000556 800.000556 800.000556 800.000556 800.000556 800.000556 800.000556 800.000556 800.000556 800.000556 800.000556 -100 
-100 -100 800.000556 800.000556 800.000556 800.000556 800.000556 800.000556 800.000556 800.000556 800.000556 800.000556 800.000556 800.000556 800.000556 800.000556 800.000556 800.000556 800.000556 800.000556 800.000556 800.000556 800.000556 800.000556 800.000556 -100 
-100 -100 800.000556 800.000556 800.000556 800.000556 800.000556 800.000556 800.000556 800.000556 800.000556 800.000556 800.000556 800.000556 800.000556 800.000556 800.000556 800.000556 800.000556 800.000556 800.000556 800.000556 800.000556 800.000556 800.000556 -100 
-100 -100 800.000556 800.000556 800.000556 800.000556 800.000556 800.000556 800.000556 800.000556 800.000556 800.000556 800.000556 800.000556 800.000556 800.000556 800.000556 800.000556 800.000556 800.000556 800.000556 800.000556 800.000556 800.000556 800.000556 -100 
-100 -100 800.000556 800.000556 800.000556 800.000556 800.000556 800.000556 800.000556 800.000556 800.000556 800.000556 800.000556 800.000556 800.000556 800.000556 800.000556 800.000556 800.000556 800.000556 800.000556 800.000556 800.000556 800.000556 800.000556 -100 
-100 -100 800.000556 800.000556 800.000556 800.000556 800.000556 800.000556 800.000556 800.000556 800.000556 800.000556 800.000556 800.000556 800.000556 800.000556 800.000556 800.000556 800.000556 800.000556 800.000556 800.000556 800.000556 800.000556 800.000556 -100 
-100 -100 800.000556 800.000556 800.000556 800.000556 800.000556 800.000556 800.000556 800.000556 800.000556 800.000556 800.000556 800.000556 800.000556 800.000556 800.000556 800.000556 800.000556 800.000556 800.000556 800.000556 800.000556 800.000556 800.000556 -100 
-100 -100 800.000556 800.000556 800.000556 800.000556 800.000556 800.000556 800.000556 800.000556 800.000556 800.000556 800.000556 800.000556 800.000556 800.000556 800.000556 800.000556 800.000556 800.000556 800.000556 800.000556 800.000556 800.000556 800.000556 -100 
-100 -100 800.000556 800.000556 800.000556 800.000556 800.000556 800.000556 800.000556 800.000556 800.000556 800.000556 800.000556 800.000556 800.000556 800.000556 800.000556 800.000556 800.000556 800.000556 800.000556 800.000556 800.000556 800.000556 800.000556 -100 
-100 -100 800.000556 800.000556 800.000556 800.000556 800.000556 800.000556 800.000556 800.000556 800.000556 800.000556 800.000556 800.000556 800.000556 800.000556 800.000556 800.000556 800.000556 800.000556 800.000556 800.000556 800.000556 800.000556 800.000556 -100 
-100 -100 800.000556 800.000556 800.000556 800.000556 800.000556 800.000556 800.000556 800.000556 800.000556 800.000556 800.000556 800.000556 800.000556 800.000556 800.000556 800.000556 800.000556 800.000556 800.000556 800.000556 800.000556 800.000556 800.000556 -100 
-100 -100 800.000556 800.000556 800.000556 800.000556 800.000556 800.000556 800.000556 800.000556 800.000556 800.000556 800.000556 800.000556 800.000556 800.000556 800.000556 800.000556 800.000556 800.000556 800.000556 800.000556 800.000556 800.000556 800.000556 -100 
-100 -100 800.000556 800.000556 800.000556 800.000556 800.000556 800.000556 800.000556 800.000556 800.000556 800.000556 800.000556 800.000556 800.000556 800.000556 800.000556 800.000556 800.000556 800.000556 800.000556 800.000556 800.000556 800.000556 800.000556 -100 
-100 -100 800.000556 800.000556 800.000556 800.000556 800.000556 800.000556 800.000556 800.000556 800.000556 800.000556 800.000556 800.000556 800.000556 800.000556 800.000556 800.000556 800.000556 800.000556 800.000556 800.000556 800.000556 800.000556 800.000556 -100 
-100 -100 -100 -100 -100 -100 -100 -100 -100 -100 -100 -100 -100 -100 -100 -100 -100 -100 -100 -100 -100 -100 -100 -100 -100 -100 
-100 -100 -100 -100 -100 -100 -100 -100 -100 -100 -100 -100 -100 -100 -100 -100 -100 -100 -100 -100 -100 -100 -100 -100 -100 -100 
-100 -100 -100 -100 -100 -100 -100 -100 -100 -100 -100 -100 -100 -100 -100 -100 -100 -100 -100 -100 -100 -100 -100 -100 -100 -100 
-100 -100 800.000556 800.000556 800.000556 800.000556 800.000556 800.000556 800.000556 800.000556 800.000556 800.000556 800.000556 800.000556 800.000556 800.000556 800.000556 800.000556 800.000556 800.000556 800.000556 800.000556 800.000556 800.000556 800.000556 -100 
-100 -100 800.000556 800.000556 800.000556 800.000556 800.000556 800.000556 800.000556 800.000556 800.000556 800.000556 800.000556 800.000556 800.000556 800.000556 800.000556 800.000556 800.000556 800.000556 800.000556 800.000556 800.000556 800.000556 800.000556 -100 
-100 -100 800.000556 800.000556 800.000556 800.000556 800.000556 800.000556 800.000556 800.000556 800.000556 800.000556 800.000556 800.000556 800.000556 800.000556 800.000556 800.000556 800.000556 800.000556 800.000556 800.000556 800.000556 800.000556 800.000556 -100 
-100 -100 800.000556 800.000556 800.000556 800.000556 800.000556 800.000556 800.000556 800.000556 800.000556 800.000556 800.000556 800.000556 800.000556 800.000556 800.000556 800.000556 800.000556 800.000556 800.000556 800.000556 800.000556 800.000556 800.000556 -100 
-100 -100 800.000556 800.000556 800.000556 800.000556 800.000556 800.000556 800.000556 800.000556 800.000556 800.000556 800.000556 800.000556 800.000556 800.000556 800.000556 800.000556 800.000556 800.000556 800.000556 800.000556 800.000556 800.000556 800.000556 -100 
-100 -100 800.000556 800.000556 800.000556 800.000556 800.000556 800.000556 800.000556 800.000556 800.000556 800.000556 800.000556 800.000556 800.000556 800.000556 800.000556 800.000556 800.000556 800.000556 800.000556 800.000556 800.000556 800.000556 800.000556 -100 
-100 -100 800.000556 800.000556 800.000556 800.000556 800.000556 800.000556 800.000556 800.000556 800.000556 800.000556 800.000556 800.000556 800.000556 800.000556 800.000556 800.000556 800.000556 800.000556 800.000556 800.000556 800.000556 800.000556 800.000556 -100 
-100 -100 800.000556 800.000556 800.000556 800.000556 800.000556 800.000556 800.000556 800.000556 800.000556 800.000556 800.000556 800.000556 800.000556 800.000556 800.000556 800.000556 800.000556 800.000556 800.000556 800.000556 800.000556 800.000556 800.000556 -100 
-100 -100 800.000556 800.000556 800.000556 800.000556 800.000556 800.000556 800.000556 800.000556 800.000556 800.000556 800.000556 800.000556 800.000556 800.000556 800.000556 800.000556 800.000556 800.000556 800.000556 800.000556 800.000556 800.000556 800.000556 -100 
-100 -100 800.000556 800.000556 800.000556 800.000556 800.000556 800.000556 800.000556 800.000556 800.000556 800.000556 800.000556 800.000556 800.000556 800.000556 800.000556 800.000556 800.000556 800.000556 800.000556 800.000556 800.000556 800.000556 800.000556 -100 
-100 -100 800.000556 800.000556 800.000556 800.000556 800.000556 800.000556 800.000556 800.000556 800.000556 800.000556 800.000556 800.000556 800.000556 800.000556 800.000556 800.000556 800.000556 800.000556 800.000556 800.000556 800.000556 800.000556 800.000556 -100 
-100 -100 800.000556 800.000556 800.000556 800.000556 800.000556 800.000556 800.000556 800.000556 800.000556 800.000556 800.000556 800.000556 800.000556 800.000556 800.000556 800.000556 800.000556 800.000556 800.000556 800.000556 800.000556 800.000556 800.000556 -100 
-100 -100 800.000556 800.000556 800.000556 800.000556 800.000556 800.000556 800.000556 800.000556 800.000556 800.000556 800.000556 800.000556 800.000556 800.000556 800.000556 800.000556 800.000556 800.000556 800.000556 800.000556 800.000556 800.000556 800.000556 -100 
-100 -100 800.000556 800.000556 800.000556 800.000556 800.000556 800.000556 800.000556 800.000556 800.000556 800.000556 800.000556 800.000556 800.000556 800.000556 800.000556 800.000556 800.000556 800.000556 800.000556 800.000556 800.000556 800.000556 800.000556 -100 
-100 -100 800.000556 800.000556 800.000556 800.000556 800.000556 800.000556 800.000556 800.000556 800.000556 800.000556 800.000556 800.000556 800.000556 800.000556 800.000556 800.000556 800.000556 800.000556 800.000556 800.000556 800.000556 800.000556 800.000556 -100 
-100 -100 800.000556 800.000556 800.000556 800.000556 800.000556 800.000556 800.000556 800.000556 800.000556 800.000556 800.000556 800.000556 800.000556 800.000556 800.000556 800.000556 800.000556 800.000556 800.000556 800.000556 800.000556 800.000556 800.000556 -100 
-100 -100 800.000556 800.000556 800.000556 800.000556 800.000556 800.000556 800.000556 800.000556 800.000556 800.000556 800.000556 800.000556 800.000556 800.000556 800.000556 800.000556 800.000556 800.000556 800.000556 800.000556 800.000556 800.000556 800.000556 -100 
-100 -100 800.000556 800.000556 800.000556 800.000556 800.000556 800.000556 800.000556 800.000556 800.000556 800.000556 800.000556 800.000556 800.000556 800.000556 800.000556 800.000556 800.000556 800.000556 800.000556 800.000556 800.000556 800.000556 800.000556 -100 
-100 -100 800.000556 800.000556 800.000556 800.000556 800.000556 800.000556 800.000556 800.000556 800.000556 800.000556 800.000556 800.000556 800.000556 800.000556 800.000556 800.000556 800.000556 800.000556 800.000556 800.000556 800.000556 800.000556 800.000556 -100 
-100 -100 800.000556 800.000556 800.000556 800.000556 800.000556 800.000556 800.000556 800.000556 800.000556 800.000556 800.000556 800.000556 800.000556 800.000556 800.000556 800.000556 800.000556 800.000556 800.000556 800.000556 800.000556 800.000556 800.000556 -100 
-100 -100 800.000556 800.000556 800.000556 800.000556 800.000556 800.000556 800.000556 800.000556 800.000556 800.000556 800.000556 800.000556 800.000556 800.000556 800.000556 800.000556 800.000556 800.000556 800.000556 800.000556 800.000556 800.000556 800.000556 -100 
-100 -100 800.000556 800.000556 800.000556 800.000556 800.000556 800.000556 800.000556 800.000556 800.000556 800.000556 800.000556 800.000556 800.000556 800.000556 800.000556 800.000556 800.000556 800.000556 800.000556 800.000556 800.000556 800.000556 800.000556 -100 
-100 -100 800.000556 800.000556 800.000556 800.000556 800.000556 800.000556 800.000556 800.000556 800.000556 800.000556 800.000556 800.000556 800.000556 800.000556 800.000556 800.000556 800.000556 800.000556 800.000556 800.000556 800.000556 800.000556 800.000556 -100 
-100 -100 -100 -100 -100 -100 -100 -100 -100 -100 -100 -100 -100 -100 -100 -100 -100 -100 -100 -100 -100 -100 -100 -100 -100 -100 
-100 -100 -100 -100 -100 -100 -100 -100 -100 -100 -100 -100 -100 -100 -100 -100 -100 -100 -100 -100 -100 -100 -100 -100 -100 -100 
-100 -100 -100 -100 -100 -100 -100 -100 -100 -100 -100 -100 -100 -100 -100 -100 -100 -100 -100 -100 -100 -100 -100 -100 -100 -100 
-100 -100 800.000556 800.000556 800.000556 800.000556 800.000556 800.000556 800.000556 800.000556 800.000556 800.000556 800.000556 800.000556 800.000556 800.000556 800.000556 800.000556 800.000556 800.000556 800.000556 800.000556 800.000556 800.000556 800.000556 -100 
-100 -100 800.000556 800.000556 800.000556 800.000556 800.000556 800.000556 800.000556 800.000556 800.000556 800.000556 800.000556 800.000556 800.000556 800.000556 800.000556 800.000556 800.000556 800.000556 800.000556 800.000556 800.000556 800.000556 800.000556 -100 
-100 -100 800.000556 800.000556 800.000556 800.000556 800.000556 800.000556 800.000556 800.000556 800.000556 800.000556 800.000556 800.000556 800.000556 800.000556 800.000556 800.000556 800.000556 800.000556 800.000556 800.000556 800.000556 800.000556 800.000556 -100 
-100 -100 800.000556 800.000556 800.000556 800.000556 800.000556 800.000556 800.000556 800.000556 800.000556 800.000556 800.000556 800.000556 800.000556 800.000556 800.000556 800.000556 800.000556 800.000556 800.000556 800.000556 800.000556 800.000556 800.000556 -100 
-100 -100 800.000556 800.000556 800.000556 800.000556 800.000556 800.000556 800.000556 800.000556 800.000556 800.000556 800.000556 800.000556 800.000556 800.000556 800.000556 800.000556 800.000556 800.000556 800.000556 800.000556 800.000556 800.000556 800.000556 -100 
-100 -100 800.000556 800.000556 800.000556 800.000556 800.000556 800.000556 800.000556 800.000556 800.000556 800.000556 800.000556 800.000556 800.000556 800.000556 800.000556 800.000556 800.000556 800.000556 800.000556 800.000556 800.000556 800.000556 800.000556 -100 
-100 -100 800.000556 800.000556 800.000556 800.000556 800.000556 800.000556 800.000556 800.000556 800.000556 800.000556 800.000556 800.000556 800.000556 800.000556 800.000556 800.000556 800.000556 800.000556 800.000556 800.000556 800.000556 800.000556 800.000556 -100 
-100 -100 800.000556 800.000556 800.000556 800.000556 800.000556 800.000556 800.000556 800.000556 800.000556 800.000556 800.000556 800.000556 800.000556 800.000556 800.000556 800.000556 800.000556 800.000556 800.000556 800.000556 800.000556 800.000556 800.000556 -100 
-100 -100 800.000556 800.000556 800.000556 800.000556 800.000556 800.000556 800.000556 800.000556 800.000556 800.000556 800.000556 800.000556 800.000556 800.000556 800.000556 800.000556 800.000556 800.000556 800.000556 800.000556 800.000556 800.000556 800.000556 -100 
-100 -100 800.000556 800.000556 800.000556 800.000556 800.000556 800.000556 800.000556 800.000556 800.000556 800.000556 800.000556 800.000556 800.000556 800.000556 800.000556 800.000556 800.000556 800.000556 800.000556 800.000556 800.000556 800.000556 800.000556 -100 
-100 -100 800.000556 800.000556 800.000556 800.000556 800.000556 800.000556 800.000556 800.000556 800.000556 800.000556 800.000556 800.000556 800.000556 800.000556 800.000556 800.000556 800.000556 800.000556 800.000556 800.000556 800.000556 800.000556 800.000556 -100 
-100 -100 800.000556 800.000556 800.000556 800.000556 800.000556 800.000556 800.000556 800.000556 800.000556 800.000556 800.000556 800.000556 800.000556 800.000556 800.000556 800.000556 800.000556 800.000556 800.000556 800.000556 800.000556 800.000556 800.000556 -100 
-100 -100 800.000556 800.000556 800.000556 800.000556 800.000556 800.000556 800.000556 800.000556 800.000556 800.000556 800.000556 800.000556 800.000556 800.000556 800.000556 800.000556 800.000556 800.000556 800.000556 800.000556 800.000556 800.000556 800.000556 -100 
-100 -100 800.000556 800.000556 800.000556 800.000556 800.000556 800.000556 800.000556 800.000556 800.000556 800.000556 800.000556 800.000556 800.000556 800.000556 800.000556 800.000556 800.000556 800.000556 800.000556 800.000556 800.000556 800.000556 800.000556 -100 
-100 -100 800.000556 800.000556 800.000556 800.000556 800.000556 800.000556 800.000556 800.000556 800.000556 800.000556 800.000556 800.000556 800.000556 800.000556 800.000556 800.000556 800.000556 800.000556 800.000556 800.000556 800.000556 800.000556 800.000556 -100 
-100 -100 800.000556 800.000556 800.000556 800.000556 800.000556 800.000556 800.000556 800.000556 800.000556 800.000556 800.000556 800.000556 800.000556 800.000556 800.000556 800.000556 800.000556 800.000556 800.000556 800.000556 800.000556 800.000556 800.000556 -100 
-100 -100 800.000556 800.000556 800.000556 800.000556 800.000556 800.000556 800.000556 800.000556 800.000556 800.000556 800.000556 800.000556 800.000556 800.000556 800.000556 800.000556 800.000556 800.000556 800.000556 800.000556 800.000556 800.000556 800.000556 -100 
-100 -100 800.000556 800.000556 800.000556 800.000556 800.000556 800.000556 800.000556 800.000556 800.000556 800.000556 800.000556 800.000556 800.000556 800.000556 800.000556 800.000556 800.000556 800.000556 800.000556 800.000556 800.000556 800.000556 800.000556 -100 
-100 -100 800.000556 800.000556 800.000556 800.000556 800.000556 800.000556 800.000556 800.000556 800.000556 800.000556 800.000556 800.000556 800.000556 800.000556 800.000556 800.000556 800.000556 800.000556 800.000556 800.000556 800.000556 800.000556 800.000556 -100 
-100 -100 800.000556 800.000556 800.000556 800.000556 800.000556 800.000556 800.000556 800.000556 800.000556 800.000556 800.000556 800.000556 800.000556 800.000556 800.000556 800.000556 800.000556 800.000556 800.000556 800.000556 800.000556 800.000556 800.000556 -100 
-100 -100 800.000556 800.000556 800.000556 800.000556 800.000556 800.000556 800.000556 800.000556 800.000556 800.000556 800.000556 800.000556 800.000556 800.000556 800.000556 800.000556 800.000556 800.000556 800.000556 800.000556 800.000556 800.000556 800.000556 -100 
-100 -100 800.000556 800.000556 800.000556 800.000556 800.000556 800.000556 800.000556 800.000556 800.000556 800.000556 800.000556 800.000556 800.000556 800.000556 800.000556 800.000556 800.000556 800.000556 800.000556 800.000556 800.000556 800.000556 800.000556 -100 
-100 -100 800.000556 800.000556 800.000556 800.000556 800.000556 800.000556 800.000556 800.000556 800.000556 800.000556 800.000556 800.000556 800.000556 800.000556 800.000556 800.000556 800.000556 800.000556 800.000556 800.000556 800.000556 800.000556 800.000556 -100 
-100 -100 -100 -100 -100 -100 -100 -100 -100 -100 -100 -100 -100 -100 -100 -100 -100 -100 -100 -100 -100 -100 -100 -100 -100 -100 
-100 -100 -100 -100 -100 -100 -100 -100 -100 -100 -100 -100 -100 -100 -100 -100 -100 -100 -100 -100 -100 -100 -100 -100 -100 -100 
-100 -100 -100 -100 -100 -100 -100 -100 -100 -100 -100 -100 -100 -100 -100 -100 -100 -100 -100 -100 -100 -100 -100 -100 -100 -100 
-100 -100 800.000556 800.000556 800.000556 800.000556 800.000556 800.000556 800.000556 800.000556 800.000556 800.000556 800.000556 800.000556 800.000556 800.000556 800.000556 800.000556 800.000556 800.000556 800.000556 800.000556 800.000556 800.000556 800.000556 -100 
-100 -100 800.000556 800.000556 800.000556 800.000556 800.000556 800.000556 800.000556 800.000556 800.000556 800.000556 800.000556 800.000556 800.000556 800.000556 800.000556 800.000556 800.000556 800.000556 800.000556 800.000556 800.000556 800.000556 800.000556 -100 
-100 -100 800.000556 800.000556 800.000556 800.000556 800.000556 800.000556 800.000556 800.000556 800.000556 800.000556 800.000556 800.000556 800.000556 800.000556 800.000556 800.000556 800.000556 800.000556 800.000556 800.000556 800.000556 800.000556 800.000556 -100 
-100 -100 800.000556 800.000556 800.000556 800.000556 800.000556 800.000556 800.000556 800.000556 800.000556 800.000556 800.000556 800.000556 800.000556 800.000556 800.000556 800.000556 800.000556 800.000556 800.000556 800.000556 800.000556 800.000556 800.000556 -100 
-100 -100 800.000556 800.000556 800.000556 800.000556 800.000556 800.000556 800.000556 800.000556 800.000556 800.000556 800.000556 800.000556 800.000556 800.000556 800.000556 800.000556 800.000556 800.000556 800.000556 800.000556 800.000556 800.000556 800.000556 -100 
-100 -100 800.000556 800.000556 800.000556 800.000556 800.000556 800.000556 800.000556 800.000556 800.000556 800.000556 800.000556 800.000556 800.000556 800.000556 800.000556 800.000556 800.000556 800.000556 800.000556 800.000556 800.000556 800.000556 800.000556 -100 
-100 -100 800.000556 800.000556 800.000556 800.000556 800.000556 800.000556 800.000556 800.000556 800.000556 800.000556 800.000556 800.000556 800.000556 800.000556 800.000556 800.000556 800.000556 800.000556 800.000556 800.000556 800.000556 800.000556 800.000556 -100 
-100 -100 800.000556 800.000556 800.000556 800.000556 800.000556 800.000556 800.000556 800.000556 800.000556 800.000556 800.000556 800.000556 800.000556 800.000556 800.000556 800.000556 800.000556 800.000556 800.000556 800.000556 800.000556 800.000556 800.000556 -100 
-100 -100 800.000556 800.000556 800.000556 800.000556 800.000556 800.000556 800.000556 800.000556 800.000556 800.000556 800.000556 800.000556 800.000556 800.000556 800.000556 800.000556 800.000556 800.000556 800.000556 800.000556 800.000556 800.000556 800.000556 -100 
-100 -100 800.000556 800.000556 800.000556 800.000556 800.000556 800.000556 800.000556 800.000556 800.000556 800.000556 800.000556 800.000556 800.000556 800.000556 800.000556 800.000556 800.000556 800.000556 800.000556 800.000556 800.000556 800.000556 800.000556 -100 
-100 -100 800.000556 800.000556 800.000556 800.000556 800.000556 800.000556 800.000556 800.000556 800.000556 800.000556 800.000556 800.000556 800.000556 800.000556 800.000556 800.000556 800.000556 800.000556 800.000556 800.000556 800.000556 800.000556 800.000556 -100 
-100 -100 800.000556 800.000556 800.000556 800.000556 800.000556 800.000556 800.000556 800.000556 800.000556 800.000556 800.000556 800.000556 800.000556 800.000556 800.000556 800.000556 800.000556 800.000556 800.000556 800.000556 800.000556 800.000556 800.000556 -100 
-100 -100 800.000556 800.000556 800.000556 800.000556 800.000556 800.000556 800.000556 800.000556 800.000556 800.000556 800.000556 800.000556 800.000556 800.000556 800.000556 800.000556 800.000556 800.000556 800.000556 800.000556 800.000556 800.000556 800.000556 -100 
-100 -100 800.000556 800.000556 800.000556 800.000556 800.000556 800.000556 800.000556 800.000556 800.000556 800.000556 800.000556 800.000556 800.000556 800.000556 800.000556 800.000556 800.000556 800.000556 800.000556 800.000556 800.000556 800.000556 800.000556 -100 
-100 -100 800.000556 800.000556 800.000556 800.000556 800.000556 800.000556 800.000556 800.000556 800.000556 800.000556 800.000556 800.000556 800.000556 800.000556 800.000556 800.000556 800.000556 800.000556 800.000556 800.000556 800.000556 800.000556 800.000556 -100 
-100 -100 800.000556 800.000556 800.000556 800.000556 800.000556 800.000556 800.000556 800.000556 800.000556 800.000556 800.000556 800.000556 800.000556 800.000556 800.000556 800.000556 800.000556 800.000556 800.000556 800.000556 800.000556 800.000556 800.000556 -100 
-100 -100 800.000556 800.000556 800.000556 800.000556 800.000556 800.000556 800.000556 800.000556 800.000556 800.000556 800.000556 800.000556 800.000556 800.000556 800.000556 800.000556 800.000556 800.000556 800.000556 800.000556 800.000556 800.000556 800.000556 -100 
-100 -100 800.000556 800.000556 800.000556 800.000556 800.000556 800.000556 800.000556 800.000556 800.000556 800.000556 800.000556 800.000556 800.000556 800.000556 800.000556 800.000556 800.000556 800.000556 800.000556 800.000556 800.000556 800.000556 800.000556 -100 
-100 -100 800.000556 800.000556 800.000556 800.000556 800.000556 800.000556 800.000556 800.000556 800.000556 800.000556 800.000556 800.000556 800.000556 800.000556 800.000556 800.000556 800.000556 800.000556 800.000556 800.000556 800.000556 800.000556 800.000556 -100 
-100 -100 800.000556 800.000556 800.000556 800.000556 800.000556 800.000556 800.000556 800.000556 800.000556 800.000556 800.000556 800.000556 800.000556 800.000556 800.000556 800.000556 800.000556 800.000556 800.000556 800.000556 800.000556 800.000556 800.000556 -100 
-100 -100 800.000556 800.000556 800.000556 800.000556 800.000556 800.000556 800.000556 800.000556 800.000556 800.000556 800.000556 800.000556 800.000556 800.000556 800.000556 800.000556 800.000556 800.000556 800.000556 800.000556 800.000556 800.000556 800.000556 -100 
-100 -100 800.000556 800.000556 800.000556 800.000556 800.000556 800.000556 800.000556 800.000556 800.000556 800.000556 800.000556 800.000556 800.000556 800.000556 800.000556 800.000556 800.000556 800.000556 800.000556 800.000556 800.000556 800.000556 800.000556 -100 
-100 -100 800.000556 800.000556 800.000556 800.000556 800.000556 800.000556 800.000556 800.000556 800.000556 800.000556 800.000556 800.000556 800.000556 800.000556 800.000556 800.000556 800.000556 800.000556 800.000556 800.000556 800.000556 800.000556 800.000556 -100 
-100 -100 -100 -100 -100 -100 -100 -100 -100 -100 -100 -100 -100 -100 -100 -100 -100 -100 -100 -100 -100 -100 -100 -100 -100 -100 
-100 -100 -100 -100 -100 -100 -100 -100 -100 -100 -100 -100 -100 -100 -100 -100 -100 -100 -100 -100 -100 -100 -100 -100 -100 -100 
-100 -100 -100 -100 -100 -100 -100 -100 -100 -100 -100 -100 -100 -100 -100 -100 -100 -100 -100 -100 -100 -100 -100 -100 -100 -100 
-100 -100 800.000556 800.000556 800.000556 800.000556 800.000556 800.000556 800.000556 800.000556 800.000556 800.000556 800.000556 800.000556 800.000556 800.000556 800.000556 800.000556 800.000556 800.000556 800.000556 800.000556 800.000556 800.000556 800.000556 -100 
-100 -100 800.000556 800.000556 800.000556 800.000556 800.000556 800.000556 800.000556 800.000556 800.000556 800.000556 800.000556 800.000556 800.000556 800.000556 800.000556 800.000556 800.000556 800.000556 800.000556 800.000556 800.000556 800.000556 800.000556 -100 
-100 -100 800.000556 800.000556 800.000556 800.000556 800.000556 800.000556 800.000556 800.000556 800.000556 800.000556 800.000556 800.000556 800.000556 800.000556 800.000556 800.000556 800.000556 800.000556 800.000556 800.000556 800.000556 800.000556 800.000556 -100 
-100 -100 800.000556 800.000556 800.000556 800.000556 800.000556 800.000556 800.000556 800.000556 800.000556 800.000556 800.000556 800.000556 800.000556 800.000556 800.000556 800.000556 800.000556 800.000556 800.000556 800.000556 800.000556 800.000556 800.000556 -100 
-100 -100 800.000556 800.000556 800.000556 800.000556 800.000556 800.000556 800.000556 800.000556 800.000556 800.000556 800.000556 800.000556 800.000556 800.000556 800.000556 800.000556 800.000556 800.000556 800.000556 800.000556 800.000556 800.000556 800.000556 -100 
-100 -100 800.000556 800.000556 800.000556 800.000556 800.000556 800.000556 800.000556 800.000556 800.000556 800.000556 800.000556 800.000556 800.000556 800.000556 800.000556 800.000556 800.000556 800.000556 800.000556 800.000556 800.000556 800.000556 800.000556 -100 
-100 -100 800.000556 800.000556 800.000556 800.000556 800.000556 800.000556 800.000556 800.000556 800.000556 800.000556 800.000556 800.000556 800.000556 800.000556 800.000556 800.000556 800.000556 800.000556 800.000556 800.000556 800.000556 800.000556 800.000556 -100 
-100 -100 800.000556 800.000556 800.000556 800.000556 800.000556 800.000556 800.000556 800.000556 800.000556 800.000556 800.000556 800.000556 800.000556 800.000556 800.000556 800.000556 800.000556 800.000556 800.000556 800.000556 800.000556 800.000556 800.000556 -100 
-100 -100 800.000556 800.000556 800.000556 800.000556 800.000556 800.000556 800.000556 800.000556 800.000556 800.000556 800.000556 800.000556 800.000556 800.000556 800.000556 800.000556 800.000556 800.000556 800.000556 800.000556 800.000556 800.000556 800.000556 -100 
-100 -100 800.000556 800.000556 800.000556 800.000556 800.000556 800.000556 800.000556 800.000556 800.000556 800.000556 800.000556 800.000556 800.000556 800.000556 800.000556 800.000556 800.000556 800.000556 800.000556 800.000556 800.000556 800.000556 800.000556 -100 
-100 -100 800.000556 800.000556 800.000556 800.000556 800.000556 800.000556 800.000556 800.000556 800.000556 800.000556 800.000556 800.000556 800.000556 800.000556 800.000556 800.000556 800.000556 800.000556 800.000556 800.000556 800.000556 800.000556 800.000556 -100 
-100 -100 800.000556 800.000556 800.000556 800.000556 800.000556 800.000556 800.000556 800.000556 800.000556 800.000556 800.000556 800.000556 800.000556 800.000556 800.000556 800.000556 800.000556 800.000556 800.000556 800.000556 800.000556 800.000556 800.000556 -100 
-100 -100 800.000556 800.000556 800.000556 800.000556 800.000556 800.000556 800.000556 800.000556 800.000556 800.000556 800.000556 800.000556 800.000556 800.000556 800.000556 800.000556 800.000556 800.000556 800.000556 800.000556 800.000556 800.000556 800.000556 -100 
-100 -100 800.000556 800.000556 800.000556 800.000556 800.000556 800.000556 800.000556 800.000556 800.000556 800.000556 800.000556 800.000556 800.000556 800.000556 800.000556 800.000556 800.000556 800.000556 800.000556 800.000556 800.000556 800.000556 800.000556 -100 
-100 -100 800.000556 800.000556 800.000556 800.000556 800.000556 800.000556 800.000556 800.000556 800.000556 800.000556 800.000556 800.000556 800.000556 800.000556 800.000556 800.000556 800.000556 800.000556 800.000556 800.000556 800.000556 800.000556 800.000556 -100 
-100 -100 800.000556 800.000556 800.000556 800.000556 800.000556 800.000556 800.000556 800.000556 800.000556 800.000556 800.000556 800.000556 800.000556 800.000556 800.000556 800.000556 800.000556 800.000556 800.000556 800.000556 800.000556 800.000556 800.000556 -100 
-100 -100 800.000556 800.000556 800.000556 800.000556 800.000556 800.000556 800.000556 800.000556 800.000556 800.000556 800.000556 800.000556 800.000556 800.000556 800.000556 800.000556 800.000556 800.000556 800.000556 800.000556 800.000556 800.000556 800.000556 -100 
-100 -100 800.000556 800.000556 800.000556 800.000556 800.000556 800.000556 800.000556 800.000556 800.000556 800.000556 800.000556 800.000556 800.000556 800.000556 800.000556 800.000556 800.000556 800.000556 800.000556 800.000556 800.000556 800.000556 800.000556 -100 
-100 -100 800.000556 800.000556 800.000556 800.000556 800.000556 800.000556 800.000556 800.000556 800.000556 800.000556 800.000556 800.000556 800.000556 800.000556 800.000556 800.000556 800.000556 800.000556 800.000556 800.000556 800.000556 800.000556 800.000556 -100 
-100 -100 800.000556 800.000556 800.000556 800.000556 800.000556 800.000556 800.000556 800.000556 800.000556 800.000556 800.000556 800.000556 800.000556 800.000556 800.000556 800.000556 800.000556 800.000556 800.000556 800.000556 800.000556 800.000556 800.000556 -100 
-100 -100 800.000556 800.000556 800.000556 800.000556 800.000556 800.000556 800.000556 800.000556 800.000556 800.000556 800.000556 800.000556 800.000556 800.000556 800.000556 800.000556 800.000556 800.000556 800.000556 800.000556 800.000556 800.000556 800.000556 -100 
-100 -100 800.000556 800.000556 800.000556 800.000556 800.000556 800.000556 800.000556 800.000556 800.000556 800.000556 800.000556 800.000556 800.000556 800.000556 800.000556 800.000556 800.000556 800.000556 800.000556 800.000556 800.000556 800.000556 800.000556 -100 
-100 -100 800.000556 800.000556 800.000556 800.000556 800.000556 800.000556 800.000556 800.000556 800.000556 800.000556 800.000556 800.000556 800.000556 800.000556 800.000556 800.000556 800.000556 800.000556 800.000556 800.000556 800.000556 800.000556 800.000556 -100 
-100 -100 -100 -100 -100 -100 -100 -100 -100 -100 -100 -100 -100 -100 -100 -100 -100 -100 -100 -100 -100 -100 -100 -100 -100 -100 
-100 -100 -100 -100 -100 -100 -100 -100 -100 -100 -100 -100 -100 -100 -100 -100 -100 -100 -100 -100 -100 -100 -100 -100 -100 -100 
-100 -100 -100 -100 -100 -100 -100 -100 -100 -100 -100 -100 -100 -100 -100 -100 -100 -100 -100 -100 -100 -100 -100 -100 -100 -100 
-100 -100 800.000556 800.000556 800.000556 800.000556 800.000556 800.000556 800.000556 800.000556 800.000556 800.000556 800.000556 800.000556 800.000556 800.000556 800.000556 800.000556 800.000556 800.000556 800.000556 800.000556 800.000556 800.000556 800.000556 -100 
-100 -100 800.000556 800.000556 800.000556 800.000556 800.000556 800.000556 800.000556 800.000556 800.000556 800.000556 800.000556 800.000556 800.000556 800.000556 800.000556 800.000556 800.000556 800.000556 800.000556 800.000556 800.000556 800.000556 800.000556 -100 
-100 -100 800.000556 800.000556 800.000556 800.000556 800.000556 800.000556 800.000556 800.000556 800.000556 800.000556 800.000556 800.000556 800.000556 800.000556 800.000556 800.000556 800.000556 800.000556 800.000556 800.000556 800.000556 800.000556 800.000556 -100 
-100 -100 800.000556 800.000556 800.000556 800.000556 800.000556 800.000556 800.000556 800.000556 800.000556 800.000556 800.000556 800.000556 800.000556 800.000556 800.000556 800.000556 800.000556 800.000556 800.000556 800.000556 800.000556 800.000556 800.000556 -100 
-100 -100 800.000556 800.000556 800.000556 800.000556 800.000556 800.000556 800.000556 800.000556 800.000556 800.000556 800.000556 800.000556 800.000556 800.000556 800.000556 800.000556 800.000556 800.000556 800.000556 800.000556 800.000556 800.000556 800.000556 -100 
-100 -100 800.000556 800.000556 800.000556 800.000556 800.000556 800.000556 800.000556 800.000556 800.000556 800.000556 800.000556 800.000556 800.000556 800.000556 800.000556 800.000556 800.000556 800.000556 800.000556 800.000556 800.000556 800.000556 800.000556 -100 
-100 -100 800.000556 800.000556 800.000556 800.000556 800.000556 800.000556 800.000556 800.000556 800.000556 800.000556 800.000556 800.000556 800.000556 800.000556 800.000556 800.000556 800.000556 800.000556 800.000556 800.000556 800.000556 800.000556 800.000556 -100 
-100 -100 800.000556 800.000556 800.000556 800.000556 800.000556 800.000556 800.000556 800.000556 800.000556 800.000556 800.000556 800.000556 800.000556 800.000556 800.000556 800.000556 800.000556 800.000556 800.000556 800.000556 800.000556 800.000556 800.000556 -100 
-100 -100 800.000556 800.000556 800.000556 800.000556 800.000556 800.000556 800.000556 800.000556 800.000556 800.000556 800.000556 800.000556 800.000556 800.000556 800.000556 800.000556 800.000556 800.000556 800.000556 800.000556 800.000556 800.000556 800.000556 -100 
-100 -100 800.000556 800.000556 800.000556 800.000556 800.000556 800.000556 800.000556 800.000556 800.000556 800.000556 800.000556 800.000556 800.000556 800.000556 800.000556 800.000556 800.000556 800.000556 800.000556 800.000556 800.000556 800.000556 800.000556 -100 
-100 -100 800.000556 800.000556 800.000556 800.000556 800.000556 800.000556 800.000556 800.000556 800.000556 800.000556 800.000556 800.000556 800.000556 800.000556 800.000556 800.000556 800.000556 800.000556 800.000556 800.000556 800.000556 800.000556 800.000556 -100 
-100 -100 800.000556 800.000556 800.000556 800.000556 800.000556 800.000556 800.000556 800.000556 800.000556 800.000556 800.000556 800.000556 800.000556 800.000556 800.000556 800.000556 800.000556 800.000556 800.000556 800.000556 800.000556 800.000556 800.000556 -100 
-100 -100 800.000556 800.000556 800.000556 800.000556 800.000556 800.000556 800.000556 800.000556 800.000556 800.000556 800.000556 800.000556 800.000556 800.000556 800.000556 800.000556 800.000556 800.000556 800.000556 800.000556 800.000556 800.000556 800.000556 -100 
-100 -100 800.000556 800.000556 800.000556 800.000556 800.000556 800.000556 800.000556 800.000556 800.000556 800.000556 800.000556 800.000556 800.000556 800.000556 800.000556 800.000556 800.000556 800.000556 800.000556 800.000556 800.000556 800.000556 800.000556 -100 
-100 -100 800.000556 800.000556 800.000556 800.000556 800.000556 800.000556 800.000556 800.000556 800.000556 800.000556 800.000556 800.000556 800.000556 800.000556 800.000556 800.000556 800.000556 800.000556 800.000556 800.000556 800.000556 800.000556 800.000556 -100 
-100 -100 800.000556 800.000556 800.000556 800.000556 800.000556 800.000556 800.000556 800.000556 800.000556 800.000556 800.000556 800.000556 800.000556 800.000556 800.000556 800.000556 800.000556 800.000556 800.000556 800.000556 800.000556 800.000556 800.000556 -100 
-100 -100 800.000556 800.000556 800.000556 800.000556 800.000556 800.000556 800.000556 800.000556 800.000556 800.000556 800.000556 800.000556 800.000556 800.000556 800.000556 800.000556 800.000556 800.000556 800.000556 800.000556 800.000556 800.000556 800.000556 -100 
-100 -100 800.000556 800.000556 800.000556 800.000556 800.000556 800.000556 800.000556 800.000556 800.000556 800.000556 800.000556 800.000556 800.000556 800.000556 800.000556 800.000556 800.000556 800.000556 800.000556 800.000556 800.000556 800.000556 800.000556 -100 
-100 -100 800.000556 800.000556 800.000556 800.000556 800.000556 800.000556 800.000556 800.000556 800.000556 800.000556 800.000556 800.000556 800.000556 800.000556 800.000556 800.000556 800.000556 800.000556 800.000556 800.000556 800.000556 800.000556 800.000556 -100 
-100 -100 800.000556 800.000556 800.000556 800.000556 800.000556 800.000556 800.000556 800.000556 800.000556 800.000556 800.000556 800.000556 800.000556 800.000556 800.000556 800.000556 800.000556 800.000556 800.000556 800.000556 800.000556 800.000556 800.000556 -100 
-100 -100 800.000556 800.000556 800.000556 800.000556 800.000556 800.000556 800.000556 800.000556 800.000556 800.000556 800.000556 800.000556 800.000556 800.000556 800.000556 800.000556 800.000556 800.000556 800.000556 800.000556 800.000556 800.000556 800.000556 -100 
-100 -100 800.000556 800.000556 800.000556 800.000556 800.000556 800.000556 800.000556 800.000556 800.000556 800.000556 800.000556 800.000556 800.000556 800.000556 800.000556 800.000556 800.000556 800.000556 800.000556 800.000556 800.000556 800.000556 800.000556 -100 
-100 -100 800.000556 800.000556 800.000556 800.000556 800.000556 800.000556 800.000556 800.000556 800.000556 800.000556 800.000556 800.000556 800.000556 800.000556 800.000556 800.000556 800.000556 800.000556 800.000556 800.000556 800.000556 800.000556 800.000556 -100 
-100 -100 -100 -100 -100 -100 -100 -100 -100 -100 -100 -100 -100 -100 -100 -100 -100 -100 -100 -100 -100 -100 -100 -100 -100 -100 
-100 -100 -100 -100 -100 -100 -100 -100 -100 -100 -100 -100 -100 -100 -100 -100 -100 -100 -100 -100 -100 -100 -100 -100 -100 -100 
-100 -100 -100 -100 -100 -100 -100 -100 -100 -100 -100 -100 -100 -100 -100 -100 -100 -100 -100 -100 -100 -100 -100 -100 -100 -100 
-100 -100 800.000556 800.000556 800.000556 800.000556 800.000556 800.000556 800.000556 800.000556 800.000556 800.000556 800.000556 800.000556 800.000556 800.000556 800.000556 800.000556 800.000556 800.000556 800.000556 800.000556 800.000556 800.000556 800.000556 -100 
-100 -100 800.000556 800.000556 800.000556 800.000556 800.000556 800.000556 800.000556 800.000556 800.000556 800.000556 800.000556 800.000556 800.000556 800.000556 800.000556 800.000556 800.000556 800.000556 800.000556 800.000556 800.000556 800.000556 800.000556 -100 
-100 -100 800.000556 800.000556 800.000556 800.000556 800.000556 800.000556 800.000556 800.000556 800.000556 800.000556 800.000556 800.000556 800.000556 800.000556 800.000556 800.000556 800.000556 800.000556 800.000556 800.000556 800.000556 800.000556 800.000556 -100 
-100 -100 800.000556 800.000556 800.000556 800.000556 800.000556 800.000556 800.000556 800.000556 800.000556 800.000556 800.000556 800.000556 800.000556 800.000556 800.000556 800.000556 800.000556 800.000556 800.000556 800.000556 800.000556 800.000556 800.000556 -100 
-100 -100 800.000556 800.000556 800.000556 800.000556 800.000556 800.000556 800.000556 800.000556 800.000556 800.000556 800.000556 800.000556 800.000556 800.000556 800.000556 800.000556 800.000556 800.000556 800.000556 800.000556 800.000556 800.000556 800.000556 -100 
-100 -100 800.000556 800.000556 800.000556 800.000556 800.000556 800.000556 800.000556 800.000556 800.000556 800.000556 800.000556 800.000556 800.000556 800.000556 800.000556 800.000556 800.000556 800.000556 800.000556 800.000556 800.000556 800.000556 800.000556 -100 
-100 -100 800.000556 800.000556 800.000556 800.000556 800.000556 800.000556 800.000556 800.000556 800.000556 800.000556 800.000556 800.000556 800.000556 800.000556 800.000556 800.000556 800.000556 800.000556 800.000556 800.000556 800.000556 800.000556 800.000556 -100 
-100 -100 800.000556 800.000556 800.000556 800.000556 800.000556 800.000556 800.000556 800.000556 800.000556 800.000556 800.000556 800.000556 800.000556 800.000556 800.000556 800.000556 800.000556 800.000556 800.000556 800.000556 800.000556 800.000556 800.000556 -100 
-100 -100 800.000556 800.000556 800.000556 800.000556 800.000556 800.000556 800.000556 800.000556 800.000556 800.000556 800.000556 800.000556 800.000556 800.000556 800.000556 800.000556 800.000556 800.000556 800.000556 800.000556 800.000556 800.000556 800.000556 -100 
-100 -100 800.000556 800.000556 800.000556 800.000556 800.000556 800.000556 800.000556 800.000556 800.000556 800.000556 800.000556 800.000556 800.000556 800.000556 800.000556 800.000556 800.000556 800.000556 800.000556 800.000556 800.000556 800.000556 800.000556 -100 
-100 -100 800.000556 800.000556 800.000556 800.000556 800.000556 800.000556 800.000556 800.000556 800.000556 800.000556 800.000556 800.000556 800.000556 800.000556 800.000556 800.000556 800.000556 800.000556 800.000556 800.000556 800.000556 800.000556 800.000556 -100 
-100 -100 800.000556 800.000556 800.000556 800.000556 800.000556 800.000556 800.000556 800.000556 800.000556 800.000556 800.000556 800.000556 800.000556 800.000556 800.000556 800.000556 800.000556 800.000556 800.000556 800.000556 800.000556 800.000556 800.000556 -100 
-100 -100 800.000556 800.000556 800.000556 800.000556 800.000556 800.000556 800.000556 800.000556 800.000556 800.000556 800.000556 800.000556 800.000556 800.000556 800.000556 800.000556 800.000556 800.000556 800.000556 800.000556 800.000556 800.000556 800.000556 -100 
-100 -100 800.000556 800.000556 800.000556 800.000556 800.000556 800.000556 800.000556 800.000556 800.000556 800.000556 800.000556 800.000556 800.000556 800.000556 800.000556 800.000556 800.000556 800.000556 800.000556 800.000556 800.000556 800.000556 800.000556 -100 
-100 -100 800.000556 800.000556 800.000556 800.000556 800.000556 800.000556 800.000556 800.000556 800.000556 800.000556 800.000556 800.000556 800.000556 800.000556 800.000556 800.000556 800.000556 800.000556 800.000556 800.000556 800.000556 800.000556 800.000556 -100 
-100 -100 800.000556 800.000556 800.000556 800.000556 800.000556 800.000556 800.000556 800.000556 800.000556 800.000556 800.000556 800.000556 800.000556 800.000556 800.000556 800.000556 800.000556 800.000556 800.000556 800.000556 800.000556 800.000556 800.000556 -100 
-100 -100 800.000556 800.000556 800.000556 800.000556 800.000556 800.000556 800.000556 800.000556 800.000556 800.000556 800.000556 800.000556 800.000556 800.000556 800.000556 800.000556 800.000556 800.000556 800.000556 800.000556 800.000556 800.000556 800.000556 -100 
-100 -100 800.000556 800.000556 800.000556 800.000556 800.000556 800.000556 800.000556 800.000556 800.000556 800.000556 800.000556 800.000556 800.000556 800.000556 800.000556 800.000556 800.000556 800.000556 800.000556 800.000556 800.000556 800.000556 800.000556 -100 
-100 -100 800.000556 800.000556 800.000556 800.000556 800.000556 800.000556 800.000556 800.000556 800.000556 800.000556 800.000556 800.000556 800.000556 800.000556 800.000556 800.000556 800.000556 800.000556 800.000556 800.000556 800.000556 800.000556 800.000556 -100 
-100 -100 800.000556 800.000556 800.000556 800.000556 800.000556 800.000556 800.000556 800.000556 800.000556 800.000556 800.000556 800.000556 800.000556 800.000556 800.000556 800.000556 800.000556 800.000556 800.000556 800.000556 800.000556 800.000556 800.000556 -100 
-100 -100 800.000556 800.000556 800.000556 800.000556 800.000556 800.000556 800.000556 800.000556 800.000556 800.000556 800.000556 800.000556 800.000556 800.000556 800.000556 800.000556 800.000556 800.000556 800.000556 800.000556 800.000556 800.000556 800.000556 -100 
-100 -100 800.000556 800.000556 800.000556 800.000556 800.000556 800.000556 800.000556 800.000556 800.000556 800.000556 800.000556 800.000556 800.000556 800.000556 800.000556 800.000556 800.000556 800.000556 800.000556 800.000556 800.000556 800.000556 800.000556 -100 
-100 -100 800.000556 800.000556 800.000556 800.000556 800.000556 800.000556 800.000556 800.000556 800.000556 800.000556 800.000556 800.000556 800.000556 800.000556 800.000556 800.000556 800.000556 800.000556 800.000556 800.000556 800.000556 800.000556 800.000556 -100 
-100 -100 -100 -100 -100 -100 -100 -100 -100 -100 -100 -100 -100 -100 -100 -100 -100 -100 -100 -100 -100 -100 -100 -100 -100 -100 
-100 -100 -100 -100 -100 -100 -100 -100 -100 -100 -100 -100 -100 -100 -100 -100 -100 -100 -100 -100 -100 -100 -100 -100 -100 -100 
-100 -100 -100 -100 -100 -100 -100 -100 -100 -100 -100 -100 -100 -100 -100 -100 -100 -100 -100 -100 -100 -100 -100 -100 -100 -100 
-100 -100 800.000556 800.000556 800.000556 800.000556 800.000556 800.000556 800.000556 800.000556 800.000556 800.000556 800.000556 800.000556 800.000556 800.000556 800.000556 800.000556 800.000556 800.000556 800.000556 800.000556 800.000556 800.000556 800.000556 -100 
-100 -100 800.000556 800.000556 800.000556 800.000556 800.000556 800.000556 800.000556 800.000556 800.000556 800.000556 800.000556 800.000556 800.000556 800.000556 800.000556 800.000556 800.000556 800.000556 800.000556 800.000556 800.000556 800.000556 800.000556 -100 
-100 -100 800.000556 800.000556 800.000556 800.000556 800.000556 800.000556 800.000556 800.000556 800.000556 800.000556 800.000556 800.000556 800.000556 800.000556 800.000556 800.000556 800.000556 800.000556 800.000556 800.000556 800.000556 800.000556 800.000556 -100 
-100 -100 800.000556 800.000556 800.000556 800.000556 800.000556 800.000556 800.000556 800.000556 800.000556 800.000556 800.000556 800.000556 800.000556 800.000556 800.000556 800.000556 800.000556 800.000556 800.000556 800.000556 800.000556 800.000556 800.000556 -100 
-100 -100 800.000556 800.000556 800.000556 800.000556 800.000556 800.000556 800.000556 800.000556 800.000556 800.000556 800.000556 800.000556 800.000556 800.000556 800.000556 800.000556 800.000556 800.000556 800.000556 800.000556 800.000556 800.000556 800.000556 -100 
-100 -100 800.000556 800.000556 800.000556 800.000556 800.000556 800.000556 800.000556 800.000556 800.000556 800.000556 800.000556 800.000556 800.000556 800.000556 800.000556 800.000556 800.000556 800.000556 800.000556 800.000556 800.000556 800.000556 800.000556 -100 
-100 -100 800.000556 800.000556 800.000556 800.000556 800.000556 800.000556 800.000556 800.000556 800.000556 800.000556 800.000556 800.000556 800.000556 800.000556 800.000556 800.000556 800.000556 800.000556 800.000556 800.000556 800.000556 800.000556 800.000556 -100 
-100 -100 800.000556 800.000556 800.000556 800.000556 800.000556 800.000556 800.000556 800.000556 800.000556 800.000556 800.000556 800.000556 800.000556 800.000556 800.000556 800.000556 800.000556 800.000556 800.000556 800.000556 800.000556 800.000556 800.000556 -100 
-100 -100 800.000556 800.000556 800.000556 800.000556 800.000556 800.000556 800.000556 800.000556 800.000556 800.000556 800.000556 800.000556 800.000556 800.000556 800.000556 800.000556 800.000556 800.000556 800.000556 800.000556 800.000556 800.000556 800.000556 -100 
-100 -100 800.000556 800.000556 800.000556 800.000556 800.000556 800.000556 800.000556 800.000556 800.000556 800.000556 800.000556 800.000556 800.000556 800.000556 800.000556 800.000556 800.000556 800.000556 800.000556 800.000556 800.000556 800.000556 800.000556 -100 
-100 -100 800.000556 800.000556 800.000556 800.000556 800.000556 800.000556 800.000556 800.000556 800.000556 800.000556 800.000556 800.000556 800.000556 800.000556 800.000556 800.000556 800.000556 800.000556 800.000556 800.000556 800.000556 800.000556 800.000556 -100 
-100 -100 800.000556 800.000556 800.000556 800.000556 800.000556 800.000556 800.000556 800.000556 800.000556 800.000556 800.000556 800.000556 800.000556 800.000556 800.000556 800.000556 800.000556 800.000556 800.000556 800.000556 800.000556 800.000556 800.000556 -100 
-100 -100 800.000556 800.000556 800.000556 800.000556 800.000556 800.000556 800.000556 800.000556 800.000556 800.000556 800.000556 800.000556 800.000556 800.000556 800.000556 800.000556 800.000556 800.000556 800.000556 800.000556 800.000556 800.000556 800.000556 -100 
-100 -100 800.000556 800.000556 800.000556 800.000556 800.000556 800.000556 800.000556 800.000556 800.000556 800.000556 800.000556 800.000556 800.000556 800.000556 800.000556 800.000556 800.000556 800.000556 800.000556 800.000556 800.000556 800.000556 800.000556 -100 
-100 -100 800.000556 800.000556 800.000556 800.000556 800.000556 800.000556 800.000556 800.000556 800.000556 800.000556 800.000556 800.000556 800.000556 800.000556 800.000556 800.000556 800.000556 800.000556 800.000556 800.000556 800.000556 800.000556 800.000556 -100 
-100 -100 800.000556 800.000556 800.000556 800.000556 800.000556 800.000556 800.000556 800.000556 800.000556 800.000556 800.000556 800.000556 800.000556 800.000556 800.000556 800.000556 800.000556 800.000556 800.000556 800.000556 800.000556 800.000556 800.000556 -100 
-100 -100 800.000556 800.000556 800.000556 800.000556 800.000556 800.000556 800.000556 800.000556 800.000556 800.000556 800.000556 800.000556 800.000556 800.000556 800.000556 800.000556 800.000556 800.000556 800.000556 800.000556 800.000556 800.000556 800.000556 -100 
-100 -100 800.000556 800.000556 800.000556 800.000556 800.000556 800.000556 800.000556 800.000556 800.000556 800.000556 800.000556 800.000556 800.000556 800.000556 800.000556 800.000556 800.000556 800.000556 800.000556 800.000556 800.000556 800.000556 800.000556 -100 
-100 -100 800.000556 800.000556 800.000556 800.000556 800.000556 800.000556 800.000556 800.000556 800.000556 800.000556 800.000556 800.000556 800.000556 800.000556 800.000556 800.000556 800.000556 800.000556 800.000556 800.000556 800.000556 800.000556 800.000556 -100 
-100 -100 800.000556 800.000556 800.000556 800.000556 800.000556 800.000556 800.000556 800.000556 800.000556 800.000556 800.000556 800.000556 800.000556 800.000556 800.000556 800.000556 800.000556 800.000556 800.000556 800.000556 800.000556 800.000556 800.000556 -100 
-100 -100 800.000556 800.000556 800.000556 800.000556 800.000556 800.000556 800.000556 800.000556 800.000556 800.000556 800.000556 800.000556 800.000556 800.000556 800.000556 800.000556 800.000556 800.000556 800.000556 800.000556 800.000556 800.000556 800.000556 -100 
-100 -100 800.000556 800.000556 800.000556 800.000556 800.000556 800.000556 800.000556 800.000556 800.000556 800.000556 800.000556 800.000556 800.000556 800.000556 800.000556 800.000556 800.000556 800.000556 800.000556 800.000556 800.000556 800.000556 800.000556 -100 
-100 -100 800.000556 800.000556 800.000556 800.000556 800.000556 800.000556 800.000556 800.000556 800.000556 800.000556 800.000556 800.000556 800.000556 800.000556 800.000556 800.000556 800.000556 800.000556 800.000556 800.000556 800.000556 800.000556 800.000556 -100 
-100 -100 -100 -100 -100 -100 -100 -100 -100 -100 -100 -100 -100 -100 -100 -100 -100 -100 -100 -100 -100 -100 -100 -100 -100 -100 
-100 -100 -100 -100 -100 -100 -100 -100 -100 -100 -100 -100 -100 -100 -100 -100 -100 -100 -100 -100 -100 -100 -100 -100 -100 -100 
-100 -100 -100 -100 -100 -100 -100 -100 -100 -100 -100 -100 -100 -100 -100 -100 -100 -100 -100 -100 -100 -100 -100 -100 -100 -100 
-100 -100 800.000556 800.000556 800.000556 800.000556 800.000556 800.000556 800.000556 800.000556 800.000556 800.000556 800.000556 800.000556 800.000556 800.000556 800.000556 800.000556 800.000556 800.000556 800.000556 800.000556 800.000556 800.000556 800.000556 -100 
-100 -100 800.000556 800.000556 800.000556 800.000556 800.000556 800.000556 800.000556 800.000556 800.000556 800.000556 800.000556 800.000556 800.000556 800.000556 800.000556 800.000556 800.000556 800.000556 800.000556 800.000556 800.000556 800.000556 800.000556 -100 
-100 -100 800.000556 800.000556 800.000556 800.000556 800.000556 800.000556 800.000556 800.000556 800.000556 800.000556 800.000556 800.000556 800.000556 800.000556 800.000556 800.000556 800.000556 800.000556 800.000556 800.000556 800.000556 800.000556 800.000556 -100 
-100 -100 800.000556 800.000556 800.000556 800.000556 800.000556 800.000556 800.000556 800.000556 800.000556 800.000556 800.000556 800.000556 800.000556 800.000556 800.000556 800.000556 800.000556 800.000556 800.000556 800.000556 800.000556 800.000556 800.000556 -100 
-100 -100 800.000556 800.000556 800.000556 800.000556 800.000556 800.000556 800.000556 800.000556 800.000556 800.000556 800.000556 800.000556 800.000556 800.000556 800.000556 800.000556 800.000556 800.000556 800.000556 800.000556 800.000556 800.000556 800.000556 -100 
-100 -100 800.000556 800.000556 800.000556 800.000556 800.000556 800.000556 800.000556 800.000556 800.000556 800.000556 800.000556 800.000556 800.000556 800.000556 800.000556 800.000556 800.000556 800.000556 800.000556 800.000556 800.000556 800.000556 800.000556 -100 
-100 -100 800.000556 800.000556 800.000556 800.000556 800.000556 800.000556 800.000556 800.000556 800.000556 800.000556 800.000556 800.000556 800.000556 800.000556 800.000556 800.000556 800.000556 800.000556 800.000556 800.000556 800.000556 800.000556 800.000556 -100 
-100 -100 800.000556 800.000556 800.000556 800.000556 800.000556 800.000556 800.000556 800.000556 800.000556 800.000556 800.000556 800.000556 800.000556 800.000556 800.000556 800.000556 800.000556 800.000556 800.000556 800.000556 800.000556 800.000556 800.000556 -100 
-100 -100 800.000556 800.000556 800.000556 800.000556 800.000556 800.000556 800.000556 800.000556 800.000556 800.000556 800.000556 800.000556 800.000556 800.000556 800.000556 800.000556 800.000556 800.000556 800.000556 800.000556 800.000556 800.000556 800.000556 -100 
-100 -100 800.000556 800.000556 800.000556 800.000556 800.000556 800.000556 800.000556 800.000556 800.000556 800.000556 800.000556 800.000556 800.000556 800.000556 800.000556 800.000556 800.000556 800.000556 800.000556 800.000556 800.000556 800.000556 800.000556 -100 
-100 -100 800.000556 800.000556 800.000556 800.000556 800.000556 800.000556 800.000556 800.000556 800.000556 800.000556 800.000556 800.000556 800.000556 800.000556 800.000556 800.000556 800.000556 800.000556 800.000556 800.000556 800.000556 800.000556 800.000556 -100 
-100 -100 800.000556 800.000556 800.000556 800.000556 800.000556 800.000556 800.000556 800.000556 800.000556 800.000556 800.000556 800.000556 800.000556 800.000556 800.000556 800.000556 800.000556 800.000556 800.000556 800.000556 800.000556 800.000556 800.000556 -100 
-100 -100 800.000556 800.000556 800.000556 800.000556 800.000556 800.000556 800.000556 800.000556 800.000556 800.000556 800.000556 800.000556 800.000556 800.000556 800.000556 800.000556 800.000556 800.000556 800.000556 800.000556 800.000556 800.000556 800.000556 -100 
-100 -100 800.000556 800.000556 800.000556 800.000556 800.000556 800.000556 800.000556 800.000556 800.000556 800.000556 800.000556 800.000556 800.000556 800.000556 800.000556 800.000556 800.000556 800.000556 800.000556 800.000556 800.000556 800.000556 800.000556 -100 
-100 -100 800.000556 800.000556 800.000556 800.000556 800.000556 800.000556 800.000556 800.000556 800.000556 800.000556 800.000556 800.000556 800.000556 800.000556 800.000556 800.000556 800.000556 800.000556 800.000556 800.000556 800.000556 800.000556 800.000556 -100 
-100 -100 800.000556 800.000556 800.000556 800.000556 800.000556 800.000556 800.000556 800.000556 800.000556 800.000556 800.000556 800.000556 800.000556 800.000556 800.000556 800.000556 800.000556 800.000556 800.000556 800.000556 800.000556 800.000556 800.000556 -100 
-100 -100 800.000556 800.000556 800.000556 800.000556 800.000556 800.000556 800.000556 800.000556 800.000556 800.000556 800.000556 800.000556 800.000556 800.000556 800.000556 800.000556 800.000556 800.000556 800.000556 800.000556 800.000556 800.000556 800.000556 -100 
-100 -100 800.000556 800.000556 800.000556 800.000556 800.000556 800.000556 800.000556 800.000556 800.000556 800.000556 800.000556 800.000556 800.000556 800.000556 800.000556 800.000556 800.000556 800.000556 800.000556 800.000556 800.000556 800.000556 800.000556 -100 
-100 -100 800.000556 800.000556 800.000556 800.000556 800.000556 800.000556 800.000556 800.000556 800.000556 800.000556 800.000556 800.000556 800.000556 800.000556 800.000556 800.000556 800.000556 800.000556 800.000556 800.000556 800.000556 800.000556 800.000556 -100 
-100 -100 800.000556 800.000556 800.000556 800.000556 800.000556 800.000556 800.000556 800.000556 800.000556 800.000556 800.000556 800.000556 800.000556 800.000556 800.000556 800.000556 800.000556 800.000556 800.000556 800.000556 800.000556 800.000556 800.000556 -100 
-100 -100 800.000556 800.000556 800.000556 800.000556 800.000556 800.000556 800.000556 800.000556 800.000556 800.000556 800.000556 800.000556 800.000556 800.000556 800.000556 800.000556 800.000556 800.000556 800.000556 800.000556 800.000556 800.000556 800.000556 -100 
-100 -100 800.000556 800.000556 800.000556 800.000556 800.000556 800.000556 800.000556 800.000556 800.000556 800.000556 800.000556 800.000556 800.000556 800.000556 800.000556 800.000556 800.000556 800.000556 800.000556 800.000556 800.000556 800.000556 800.000556 -100 
-100 -100 800.000556 800.000556 800.000556 800.000556 800.000556 800.000556 800.000556 800.000556 800.000556 800.000556 800.000556 800.000556 800.000556 800.000556 800.000556 800.000556 800.000556 800.000556 800.000556 800.000556 800.000556 800.000556 800.000556 -100 
-100 -100 -100 -100 -100 -100 -100 -100 -100 -100 -100 -100 -100 -100 -100 -100 -100 -100 -100 -100 -100 -100 -100 -100 -100 -100 
-100 -100 -100 -100 -100 -100 -100 -100 -100 -100 -100 -100 -100 -100 -100 -100 -100 -100 -100 -100 -100 -100 -100 -100 -100 -100 
-100 -100 -100 -100 -100 -100 -100 -100 -100 -100 -100 -100 -100 -100 -100 -100 -100 -100 -100 -100 -100 -100 -100 -100 -100 -100 
-100 -100 800.000556 800.000556 800.000556 800.000556 800.000556 800.000556 800.000556 800.000556 800.000556 800.000556 800.000556 800.000556 800.000556 800.000556 800.000556 800.000556 800.000556 800.000556 800.000556 800.000556 800.000556 800.000556 800.000556 -100 
-100 -100 800.000556 800.000556 800.000556 800.000556 800.000556 800.000556 800.000556 800.000556 800.000556 800.000556 800.000556 800.000556 800.000556 800.000556 800.000556 800.000556 800.000556 800.000556 800.000556 800.000556 800.000556 800.000556 800.000556 -100 
-100 -100 800.000556 800.000556 800.000556 800.000556 800.000556 800.000556 800.000556 800.000556 800.000556 800.000556 800.000556 800.000556 800.000556 800.000556 800.000556 800.000556 800.000556 800.000556 800.000556 800.000556 800.000556 800.000556 800.000556 -100 
-100 -100 800.000556 800.000556 800.000556 800.000556 800.000556 800.000556 800.000556 800.000556 800.000556 800.000556 800.000556 800.000556 800.000556 800.000556 800.000556 800.000556 800.000556 800.000556 800.000556 800.000556 800.000556 800.000556 800.000556 -100 
-100 -100 800.000556 800.000556 800.000556 800.000556 800.000556 800.000556 800.000556 800.000556 800.000556 800.000556 800.000556 800.000556 800.000556 800.000556 800.000556 800.000556 800.000556 800.000556 800.000556 800.000556 800.000556 800.000556 800.000556 -100 
-100 -100 800.000556 800.000556 800.000556 800.000556 800.000556 800.000556 800.000556 800.000556 800.000556 800.000556 800.000556 800.000556 800.000556 800.000556 800.000556 800.000556 800.000556 800.000556 800.000556 800.000556 800.000556 800.000556 800.000556 -100 
-100 -100 800.000556 800.000556 800.000556 800.000556 800.000556 800.000556 800.000556 800.000556 800.000556 800.000556 800.000556 800.000556 800.000556 800.000556 800.000556 800.000556 800.000556 800.000556 800.000556 800.000556 800.000556 800.000556 800.000556 -100 
-100 -100 800.000556 800.000556 800.000556 800.000556 800.000556 800.000556 800.000556 800.000556 800.000556 800.000556 800.000556 800.000556 800.000556 800.000556 800.000556 800.000556 800.000556 800.000556 800.000556 800.000556 800.000556 800.000556 800.000556 -100 
-100 -100 800.000556 800.000556 800.000556 800.000556 800.000556 800.000556 800.000556 800.000556 800.000556 800.000556 800.000556 800.000556 800.000556 800.000556 800.000556 800.000556 800.000556 800.000556 800.000556 800.000556 800.000556 800.000556 800.000556 -100 
-100 -100 800.000556 800.000556 800.000556 800.000556 800.000556 800.000556 800.000556 800.000556 800.000556 800.000556 800.000556 800.000556 800.000556 800.000556 800.000556 800.000556 800.000556 800.000556 800.000556 800.000556 800.000556 800.000556 800.000556 -100 
-100 -100 800.000556 800.000556 800.000556 800.000556 800.000556 800.000556 800.000556 800.000556 800.000556 800.000556 800.000556 800.000556 800.000556 800.000556 800.000556 800.000556 800.000556 800.000556 800.000556 800.000556 800.000556 800.000556 800.000556 -100 
-100 -100 800.000556 800.000556 800.000556 800.000556 800.000556 800.000556 800.000556 800.000556 800.000556 800.000556 800.000556 800.000556 800.000556 800.000556 800.000556 800.000556 800.000556 800.000556 800.000556 800.000556 800.000556 800.000556 800.000556 -100 
-100 -100 800.000556 800.000556 800.000556 800.000556 800.000556 800.000556 800.000556 800.000556 800.000556 800.000556 800.000556 800.000556 800.000556 800.000556 800.000556 800.000556 800.000556 800.000556 800.000556 800.000556 800.000556 800.000556 800.000556 -100 
-100 -100 800.000556 800.000556 800.000556 800.000556 800.000556 800.000556 800.000556 800.000556 800.000556 800.000556 800.000556 800.000556 800.000556 800.000556 800.000556 800.000556 800.000556 800.000556 800.000556 800.000556 800.000556 800.000556 800.000556 -100 
-100 -100 800.000556 800.000556 800.000556 800.000556 800.000556 800.000556 800.000556 800.000556 800.000556 800.000556 800.000556 800.000556 800.000556 800.000556 800.000556 800.000556 800.000556 800.000556 800.000556 800.000556 800.000556 800.000556 800.000556 -100 
-100 -100 800.000556 800.000556 800.000556 800.000556 800.000556 800.000556 800.000556 800.000556 800.000556 800.000556 800.000556 800.000556 800.000556 800.000556 800.000556 800.000556 800.000556 800.000556 800.000556 800.000556 800.000556 800.000556 800.000556 -100 
-100 -100 800.000556 800.000556 800.000556 800.000556 800.000556 800.000556 800.000556 800.000556 800.000556 800.000556 800.000556 800.000556 800.000556 800.000556 800.000556 800.000556 800.000556 800.000556 800.000556 800.000556 800.000556 800.000556 800.000556 -100 
-100 -100 800.000556 800.000556 800.000556 800.000556 800.000556 800.000556 800.000556 800.000556 800.000556 800.000556 800.000556 800.000556 800.000556 800.000556 800.000556 800.000556 800.000556 800.000556 800.000556 800.000556 800.000556 800.000556 800.000556 -100 
-100 -100 800.000556 800.000556 800.000556 800.000556 800.000556 800.000556 800.000556 800.000556 800.000556 800.000556 800.000556 800.000556 800.000556 800.000556 800.000556 800.000556 800.000556 800.000556 800.000556 800.000556 800.000556 800.000556 800.000556 -100 
-100 -100 800.000556 800.000556 800.000556 800.000556 800.000556 800.000556 800.000556 800.000556 800.000556 800.000556 800.000556 800.000556 800.000556 800.000556 800.000556 800.000556 800.000556 800.000556 800.000556 800.000556 800.000556 800.000556 800.000556 -100 
-100 -100 800.000556 800.000556 800.000556 800.000556 800.000556 800.000556 800.000556 800.000556 800.000556 800.000556 800.000556 800.000556 800.000556 800.000556 800.000556 800.000556 800.000556 800.000556 800.000556 800.000556 800.000556 800.000556 800.000556 -100 
-100 -100 800.000556 800.000556 800.000556 800.000556 800.000556 800.000556 800.000556 800.000556 800.000556 800.000556 800.000556 800.000556 800.000556 800.000556 800.000556 800.000556 800.000556 800.000556 800.000556 800.000556 800.000556 800.000556 800.000556 -100 
-100 -100 800.000556 800.000556 800.000556 800.000556 800.000556 800.000556 800.000556 800.000556 800.000556 800.000556 800.000556 800.000556 800.000556 800.000556 800.000556 800.000556 800.000556 800.000556 800.000556 800.000556 800.000556 800.000556 800.000556 -100 
-100 -100 -100 -100 -100 -100 -100 -100 -100 -100 -100 -100 -100 -100 -100 -100 -100 -100 -100 -100 -100 -100 -100 -100 -100 -100 
-100 -100 -100 -100 -100 -100 -100 -100 -100 -100 -100 -100 -100 -100 -100 -100 -100 -100 -100 -100 -100 -100 -100 -100 -100 -100 
-100 -100 -100 -100 -100 -100 -100 -100 -100 -100 -100 -100 -100 -100 -100 -100 -100 -100 -100 -100 -100 -100 -100 -100 -100 -100 
-100 -100 800.000556 800.000556 800.000556 800.000556 800.000556 800.000556 800.000556 800.000556 800.000556 800.000556 800.000556 800.000556 800.000556 800.000556 800.000556 800.000556 800.000556 800.000556 800.000556 800.000556 800.000556 800.000556 800.000556 -100 
-100 -100 800.000556 800.000556 800.000556 800.000556 800.000556 800.000556 800.000556 800.000556 800.000556 800.000556 800.000556 800.000556 800.000556 800.000556 800.000556 800.000556 800.000556 800.000556 800.000556 800.000556 800.000556 800.000556 800.000556 -100 
-100 -100 800.000556 800.000556 800.000556 800.000556 800.000556 800.000556 800.000556 800.000556 800.000556 800.000556 800.000556 800.000556 800.000556 800.000556 800.000556 800.000556 800.000556 800.000556 800.000556 800.000556 800.000556 800.000556 800.000556 -100 
-100 -100 800.000556 800.000556 800.000556 800.000556 800.000556 800.000556 800.000556 800.000556 800.000556 800.000556 800.000556 800.000556 800.000556 800.000556 800.000556 800.000556 800.000556 800.000556 800.000556 800.000556 800.000556 800.000556 800.000556 -100 
-100 -100 800.000556 800.000556 800.000556 800.000556 800.000556 800.000556 800.000556 800.000556 800.000556 800.000556 800.000556 800.000556 800.000556 800.000556 800.000556 800.000556 800.000556 800.000556 800.000556 800.000556 800.000556 800.000556 800.000556 -100 
-100 -100 800.000556 800.000556 800.000556 800.000556 800.000556 800.000556 800.000556 800.000556 800.000556 800.000556 800.000556 800.000556 800.000556 800.000556 800.000556 800.000556 800.000556 800.000556 800.000556 800.000556 800.000556 800.000556 800.000556 -100 
-100 -100 800.000556 800.000556 800.000556 800.000556 800.000556 800.000556 800.000556 800.000556 800.000556 800.000556 800.000556 800.000556 800.000556 800.000556 800.000556 800.000556 800.000556 800.000556 800.000556 800.000556 800.000556 800.000556 800.000556 -100 
-100 -100 800.000556 800.000556 800.000556 800.000556 800.000556 800.000556 800.000556 800.000556 800.000556 800.000556 800.000556 800.000556 800.000556 800.000556 800.000556 800.000556 800.000556 800.000556 800.000556 800.000556 800.000556 800.000556 800.000556 -100 
-100 -100 800.000556 800.000556 800.000556 800.000556 800.000556 800.000556 800.000556 800.000556 800.000556 800.000556 800.000556 800.000556 800.000556 800.000556 800.000556 800.000556 800.000556 800.000556 800.000556 800.000556 800.000556 800.000556 800.000556 -100 
-100 -100 800.000556 800.000556 800.000556 800.000556 800.000556 800.000556 800.000556 800.000556 800.000556 800.000556 800.000556 800.000556 800.000556 800.000556 800.000556 800.000556 800.000556 800.000556 800.000556 800.000556 800.000556 800.000556 800.000556 -100 
-100 -100 800.000556 800.000556 800.000556 800.000556 800.000556 800.000556 800.000556 800.000556 800.000556 800.000556 800.000556 800.000556 800.000556 800.000556 800.000556 800.000556 800.000556 800.000556 800.000556 800.000556 800.000556 800.000556 800.000556 -100 
-100 -100 800.000556 800.000556 800.000556 800.000556 800.000556 800.000556 800.000556 800.000556 800.000556 800.000556 800.000556 800.000556 800.000556 800.000556 800.000556 800.000556 800.000556 800.000556 800.000556 800.000556 800.000556 800.000556 800.000556 -100 
-100 -100 800.000556 800.000556 800.000556 800.000556 800.000556 800.000556 800.000556 800.000556 800.000556 800.000556 800.000556 800.000556 800.000556 800.000556 800.000556 800.000556 800.000556 800.000556 800.000556 800.000556 800.000556 800.000556 800.000556 -100 
-100 -100 800.000556 800.000556 800.000556 800.000556 800.000556 800.000556 800.000556 800.000556 800.000556 800.000556 800.000556 800.000556 800.000556 800.000556 800.000556 800.000556 800.000556 800.000556 800.000556 800.000556 800.000556 800.000556 800.000556 -100 
-100 -100 800.000556 800.000556 800.000556 800.000556 800.000556 800.000556 800.000556 800.000556 800.000556 800.000556 800.000556 800.000556 800.000556 800.000556 800.000556 800.000556 800.000556 800.000556 800.000556 800.000556 800.000556 800.000556 800.000556 -100 
-100 -100 800.000556 800.000556 800.000556 800.000556 800.000556 800.000556 800.000556 800.000556 800.000556 800.000556 800.000556 800.000556 800.000556 800.000556 800.000556 800.000556 800.000556 800.000556 800.000556 800.000556 800.000556 800.000556 800.000556 -100 
-100 -100 800.000556 800.000556 800.000556 800.000556 800.000556 800.000556 800.000556 800.000556 800.000556 800.000556 800.000556 800.000556 800.000556 800.000556 800.000556 800.000556 800.000556 800.000556 800.000556 800.000556 800.000556 800.000556 800.000556 -100 
-100 -100 800.000556 800.000556 800.000556 800.000556 800.000556 800.000556 800.000556 800.000556 800.000556 800.000556 800.000556 800.000556 800.000556 800.000556 800.000556 800.000556 800.000556 800.000556 800.000556 800.000556 800.000556 800.000556 800.000556 -100 
-100 -100 800.000556 800.000556 800.000556 800.000556 800.000556 800.000556 800.000556 800.000556 800.000556 800.000556 800.000556 800.000556 800.000556 800.000556 800.000556 800.000556 800.000556 800.000556 800.000556 800.000556 800.000556 800.000556 800.000556 -100 
-100 -100 800.000556 800.000556 800.000556 800.000556 800.000556 800.000556 800.000556 800.000556 800.000556 800.000556 800.000556 800.000556 800.000556 800.000556 800.000556 800.000556 800.000556 800.000556 800.000556 800.000556 800.000556 800.000556 800.000556 -100 
-100 -100 800.000556 800.000556 800.000556 800.000556 800.000556 800.000556 800.000556 800.000556 800.000556 800.000556 800.000556 800.000556 800.000556 800.000556 800.000556 800.000556 800.000556 800.000556 800.000556 800.000556 800.000556 800.000556 800.000556 -100 
-100 -100 800.000556 800.000556 800.000556 800.000556 800.000556 800.000556 800.000556 800.000556 800.000556 800.000556 800.000556 800.000556 800.000556 800.000556 800.000556 800.000556 800.000556 800.000556 800.000556 800.000556 800.000556 800.000556 800.000556 -100 
-100 -100 800.000556 800.000556 800.000556 800.000556 800.000556 800.000556 800.000556 800.000556 800.000556 800.000556 800.000556 800.000556 800.000556 800.000556 800.000556 800.000556 800.000556 800.000556 800.000556 800.000556 800.000556 800.000556 800.000556 -100 
-100 -100 -100 -100 -100 -100 -100 -100 -100 -100 -100 -100 -100 -100 -100 -100 -100 -100 -100 -100 -100 -100 -100 -100 -100 -100 
-100 -100 -100 -100 -100 -100 -100 -100 -100 -100 -100 -100 -100 -100 -100 -100 -100 -100 -100 -100 -100 -100 -100 -100 -100 -100 
-100 -100 -100 -100 -100 -100 -100 -100 -100 -100 -100 -100 -100 -100 -100 -100 -100 -100 -100 -100 -100 -100 -100 -100 -100 -100 
-100 -100 800.000556 800.000556 800.000556 800.000556 800.000556 800.000556 800.000556 800.000556 800.000556 800.000556 800.000556 800.000556 800.000556 800.000556 800.000556 800.000556 800.000556 800.000556 800.000556 800.000556 800.000556 800.000556 800.000556 -100 
-100 -100 800.000556 800.000556 800.000556 800.000556 800.000556 800.000556 800.000556 800.000556 800.000556 800.000556 800.000556 800.000556 800.000556 800.000556 800.000556 800.000556 800.000556 800.000556 800.000556 800.000556 800.000556 800.000556 800.000556 -100 
-100 -100 800.000556 800.000556 800.000556 800.000556 800.000556 800.000556 800.000556 800.000556 800.000556 800.000556 800.000556 800.000556 800.000556 800.000556 800.000556 800.000556 800.000556 800.000556 800.000556 800.000556 800.000556 800.000556 800.000556 -100 
-100 -100 800.000556 800.000556 800.000556 800.000556 800.000556 800.000556 800.000556 800.000556 800.000556 800.000556 800.000556 800.000556 800.000556 800.000556 800.000556 800.000556 800.000556 800.000556 800.000556 800.000556 800.000556 800.000556 800.000556 -100 
-100 -100 800.000556 800.000556 800.000556 800.000556 800.000556 800.000556 800.000556 800.000556 800.000556 800.000556 800.000556 800.000556 800.000556 800.000556 800.000556 800.000556 800.000556 800.000556 800.000556 800.000556 800.000556 800.000556 800.000556 -100 
-100 -100 800.000556 800.000556 800.000556 800.000556 800.000556 800.000556 800.000556 800.000556 800.000556 800.000556 800.000556 800.000556 800.000556 800.000556 800.000556 800.000556 800.000556 800.000556 800.000556 800.000556 800.000556 800.000556 800.000556 -100 
-100 -100 800.000556 800.000556 800.000556 800.000556 800.000556 800.000556 800.000556 800.000556 800.000556 800.000556 800.000556 800.000556 800.000556 800.000556 800.000556 800.000556 800.000556 800.000556 800.000556 800.000556 800.000556 800.000556 800.000556 -100 
-100 -100 800.000556 800.000556 800.000556 800.000556 800.000556 800.000556 800.000556 800.000556 800.000556 800.000556 800.000556 800.000556 800.000556 800.000556 800.000556 800.000556 800.000556 800.000556 800.000556 800.000556 800.000556 800.000556 800.000556 -100 
-100 -100 800.000556 800.000556 800.000556 800.000556 800.000556 800.000556 800.000556 800.000556 800.000556 800.000556 800.000556 800.000556 800.000556 800.000556 800.000556 800.000556 800.000556 800.000556 800.000556 800.000556 800.000556 800.000556 800.000556 -100 
-100 -100 800.000556 800.000556 800.000556 800.000556 800.000556 800.000556 800.000556 800.000556 800.000556 800.000556 800.000556 800.000556 800.000556 800.000556 800.000556 800.000556 800.000556 800.000556 800.000556 800.000556 800.000556 800.000556 800.000556 -100 
-100 -100 800.000556 800.000556 800.000556 800.000556 800.000556 800.000556 800.000556 800.000556 800.000556 800.000556 800.000556 800.000556 800.000556 800.000556 800.000556 800.000556 800.000556 800.000556 800.000556 800.000556 800.000556 800.000556 800.000556 -100 
-100 -100 800.000556 800.000556 800.000556 800.000556 800.000556 800.000556 800.000556 800.000556 800.000556 800.000556 800.000556 800.000556 800.000556 800.000556 800.000556 800.000556 800.000556 800.000556 800.000556 800.000556 800.000556 800.000556 800.000556 -100 
-100 -100 800.000556 800.000556 800.000556 800.000556 800.000556 800.000556 800.000556 800.000556 800.000556 800.000556 800.000556 800.000556 800.000556 800.000556 800.000556 800.000556 800.000556 800.000556 800.000556 800.000556 800.000556 800.000556 800.000556 -100 
-100 -100 800.000556 800.000556 800.000556 800.000556 800.000556 800.000556 800.000556 800.000556 800.000556 800.000556 800.000556 800.000556 800.000556 800.000556 800.000556 800.000556 800.000556 800.000556 800.000556 800.000556 800.000556 800.000556 800.000556 -100 
-100 -100 800.000556 800.000556 800.000556 800.000556 800.000556 800.000556 800.000556 800.000556 800.000556 800.000556 800.000556 800.000556 800.000556 800.000556 800.000556 800.000556 800.000556 800.000556 800.000556 800.000556 800.000556 800.000556 800.000556 -100 
-100 -100 800.000556 800.000556 800.000556 800.000556 800.000556 800.000556 800.000556 800.000556 800.000556 800.000556 800.000556 800.000556 800.000556 800.000556 800.000556 800.000556 800.000556 800.000556 800.000556 800.000556 800.000556 800.000556 800.000556 -100 
-100 -100 800.000556 800.000556 800.000556 800.000556 800.000556 800.000556 800.000556 800.000556 800.000556 800.000556 800.000556 800.000556 800.000556 800.000556 800.000556 800.000556 800.000556 800.000556 800.000556 800.000556 800.000556 800.000556 800.000556 -100 
-100 -100 800.000556 800.000556 800.000556 800.000556 800.000556 800.000556 800.000556 800.000556 800.000556 800.000556 800.000556 800.000556 800.000556 800.000556 800.000556 800.000556 800.000556 800.000556 800.000556 800.000556 800.000556 800.000556 800.000556 -100 
-100 -100 800.000556 800.000556 800.000556 800.000556 800.000556 800.000556 800.000556 800.000556 800.000556 800.000556 800.000556 800.000556 800.000556 800.000556 800.000556 800.000556 800.000556 800.000556 800.000556 800.000556 800.000556 800.000556 800.000556 -100 
-100 -100 800.000556 800.000556 800.000556 800.000556 800.000556 800.000556 800.000556 800.000556 800.000556 800.000556 800.000556 800.000556 800.000556 800.000556 800.000556 800.000556 800.000556 800.000556 800.000556 800.000556 800.000556 800.000556 800.000556 -100 
-100 -100 800.000556 800.000556 800.000556 800.000556 800.000556 800.000556 800.000556 800.000556 800.000556 800.000556 800.000556 800.000556 800.000556 800.000556 800.000556 800.000556 800.000556 800.000556 800.000556 800.000556 800.000556 800.000556 800.000556 -100 
-100 -100 800.000556 800.000556 800.000556 800.000556 800.000556 800.000556 800.000556 800.000556 800.000556 800.000556 800.000556 800.000556 800.000556 800.000556 800.000556 800.000556 800.000556 800.000556 800.000556 800.000556 800.000556 800.000556 800.000556 -100 
-100 -100 800.000556 800.000556 800.000556 800.000556 800.000556 800.000556 800.000556 800.000556 800.000556 800.000556 800.000556 800.000556 800.000556 800.000556 800.000556 800.000556 800.000556 800.000556 800.000556 800.000556 800.000556 800.000556 800.000556 -100 
-100 -100 -100 -100 -100 -100 -100 -100 -100 -100 -100 -100 -100 -100 -100 -100 -100 -100 -100 -100 -100 -100 -100 -100 -100 -100 
-100 -100 -100 -100 -100 -100 -100 -100 -100 -100 -100 -100 -100 -100 -100 -100 -100 -100 -100 -100 -100 -100 -100 -100 -100 -100 
-100 -100 -100 -100 -100 -100 -100 -100 -100 -100 -100 -100 -100 -100 -100 -100 -100 -100 -100 -100 -100 -100 -100 -100 -100 -100 
-100 -100 800.000556 800.000556 800.000556 800.000556 800.000556 800.000556 800.000556 800.000556 800.000556 800.000556 800.000556 800.000556 800.000556 800.000556 800.000556 800.000556 800.000556 800.000556 800.000556 800.000556 800.000556 800.000556 800.000556 -100 
-100 -100 800.000556 800.000556 800.000556 800.000556 800.000556 800.000556 800.000556 800.000556 800.000556 800.000556 800.000556 800.000556 800.000556 800.000556 800.000556 800.000556 800.000556 800.000556 800.000556 800.000556 800.000556 800.000556 800.000556 -100 
-100 -100 800.000556 800.000556 800.000556 800.000556 800.000556 800.000556 800.000556 800.000556 800.000556 800.000556 800.000556 800.000556 800.000556 800.000556 800.000556 800.000556 800.000556 800.000556 800.000556 800.000556 800.000556 800.000556 800.000556 -100 
-100 -100 800.000556 800.000556 800.000556 800.000556 800.000556 800.000556 800.000556 800.000556 800.000556 800.000556 800.000556 800.000556 800.000556 800.000556 800.000556 800.000556 800.000556 800.000556 800.000556 800.000556 800.000556 800.000556 800.000556 -100 
-100 -100 800.000556 800.000556 800.000556 800.000556 800.000556 800.000556 800.000556 800.000556 800.000556 800.000556 800.000556 800.000556 800.000556 800.000556 800.000556 800.000556 800.000556 800.000556 800.000556 800.000556 800.000556 800.000556 800.000556 -100 
-100 -100 800.000556 800.000556 800.000556 800.000556 800.000556 800.000556 800.000556 800.000556 800.000556 800.000556 800.000556 800.000556 800.000556 800.000556 800.000556 800.000556 800.000556 800.000556 800.000556 800.000556 800.000556 800.000556 800.000556 -100 
-100 -100 800.000556 800.000556 800.000556 800.000556 800.000556 800.000556 800.000556 800.000556 800.000556 800.000556 800.000556 800.000556 800.000556 800.000556 800.000556 800.000556 800.000556 800.000556 800.000556 800.000556 800.000556 800.000556 800.000556 -100 
-100 -100 800.000556 800.000556 800.000556 800.000556 800.000556 800.000556 800.000556 800.000556 800.000556 800.000556 800.000556 800.000556 800.000556 800.000556 800.000556 800.000556 800.000556 800.000556 800.000556 800.000556 800.000556 800.000556 800.000556 -100 
-100 -100 800.000556 800.000556 800.000556 800.000556 800.000556 800.000556 800.000556 800.000556 800.000556 800.000556 800.000556 800.000556 800.000556 800.000556 800.000556 800.000556 800.000556 800.000556 800.000556 800.000556 800.000556 800.000556 800.000556 -100 
-100 -100 800.000556 800.000556 800.000556 800.000556 800.000556 800.000556 800.000556 800.000556 800.000556 800.000556 800.000556 800.000556 800.000556 800.000556 800.000556 800.000556 800.000556 800.000556 800.000556 800.000556 800.000556 800.000556 800.000556 -100 
-100 -100 800.000556 800.000556 800.000556 800.000556 800.000556 800.000556 800.000556 800.000556 800.000556 800.000556 800.000556 800.000556 800.000556 800.000556 800.000556 800.000556 800.000556 800.000556 800.000556 800.000556 800.000556 800.000556 800.000556 -100 
-100 -100 800.000556 800.000556 800.000556 800.000556 800.000556 800.000556 800.000556 800.000556 800.000556 800.000556 800.000556 800.000556 800.000556 800.000556 800.000556 800.000556 800.000556 800.000556 800.000556 800.000556 800.000556 800.000556 800.000556 -100 
-100 -100 800.000556 800.000556 800.000556 800.000556 800.000556 800.000556 800.000556 800.000556 800.000556 800.000556 800.000556 800.000556 800.000556 800.000556 800.000556 800.000556 800.000556 800.000556 800.000556 800.000556 800.000556 800.000556 800.000556 -100 
-100 -100 800.000556 800.000556 800.000556 800.000556 800.000556 800.000556 800.000556 800.000556 800.000556 800.000556 800.000556 800.000556 800.000556 800.000556 800.000556 800.000556 800.000556 800.000556 800.000556 800.000556 800.000556 800.000556 800.000556 -100 
-100 -100 800.000556 800.000556 800.000556 800.000556 800.000556 800.000556 800.000556 800.000556 800.000556 800.000556 800.000556 800.000556 800.000556 800.000556 800.000556 800.000556 800.000556 800.000556 800.000556 800.000556 800.000556 800.000556 800.000556 -100 
-100 -100 800.000556 800.000556 800.000556 800.000556 800.000556 800.000556 800.000556 800.000556 800.000556 800.000556 800.000556 800.000556 800.000556 800.000556 800.000556 800.000556 800.000556 800.000556 800.000556 800.000556 800.000556 800.000556 800.000556 -100 
-100 -100 800.000556 800.000556 800.000556 800.000556 800.000556 800.000556 800.000556 800.000556 800.000556 800.000556 800.000556 800.000556 800.000556 800.000556 800.000556 800.000556 800.000556 800.000556 800.000556 800.000556 800.000556 800.000556 800.000556 -100 
-100 -100 800.000556 800.000556 800.000556 800.000556 800.000556 800.000556 800.000556 800.000556 800.000556 800.000556 800.000556 800.000556 800.000556 800.000556 800.000556 800.000556 800.000556 800.000556 800.000556 800.000556 800.000556 800.000556 800.000556 -100 
-100 -100 800.000556 800.000556 800.000556 800.000556 800.000556 800.000556 800.000556 800.000556 800.000556 800.000556 800.000556 800.000556 800.000556 800.000556 800.000556 800.000556 800.000556 800.000556 800.000556 800.000556 800.000556 800.000556 800.000556 -100 
-100 -100 800.000556 800.000556 800.000556 800.000556 800.000556 800.000556 800.000556 800.000556 800.000556 800.000556 800.000556 800.000556 800.000556 800.000556 800.000556 800.000556 800.000556 800.000556 800.000556 800.000556 800.000556 800.000556 800.000556 -100 
-100 -100 800.000556 800.000556 800.000556 800.000556 800.000556 800.000556 800.000556 800.000556 800.000556 800.000556 800.000556 800.000556 800.000556 800.000556 800.000556 800.000556 800.000556 800.000556 800.000556 800.000556 800.000556 800.000556 800.000556 -100 
-100 -100 800.000556 800.000556 800.000556 800.000556 800.000556 800.000556 800.000556 800.000556 800.000556 800.000556 800.000556 800.000556 800.000556 800.000556 800.000556 800.000556 800.000556 800.000556 800.000556 800.000556 800.000556 800.000556 800.000556 -100 
-100 -100 800.000556 800.000556 800.000556 800.000556 800.000556 800.000556 800.000556 800.000556 800.000556 800.000556 800.000556 800.000556 800.000556 800.000556 800.000556 800.000556 800.000556 800.000556 800.000556 800.000556 800.000556 800.000556 800.000556 -100 
-100 -100 -100 -100 -100 -100 -100 -100 -100 -100 -100 -100 -100 -100 -100 -100 -100 -100 -100 -100 -100 -100 -100 -100 -100 -100 
-100 -100 -100 -100 -100 -100 -100 -100 -100 -100 -100 -100 -100 -100 -100 -100 -100 -100 -100 -100 -100 -100 -100 -100 -100 -100 
-100 -100 -100 -100 -100 -100 -100 -100 -100 -100 -100 -100 -100 -100 -100 -100 -100 -100 -100 -100 -100 -100 -100 -100 -100 -100 
-100 -100 800.000556 800.000556 800.000556 800.000556 800.000556 800.000556 800.000556 800.000556 800.000556 800.000556 800.000556 800.000556 800.000556 800.000556 800.000556 800.000556 800.000556 800.000556 800.000556 800.000556 800.000556 800.000556 800.000556 -100 
-100 -100 800.000556 800.000556 800.000556 800.000556 800.000556 800.000556 800.000556 800.000556 800.000556 800.000556 800.000556 800.000556 800.000556 800.000556 800.000556 800.000556 800.000556 800.000556 800.000556 800.000556 800.000556 800.000556 800.000556 -100 
-100 -100 800.000556 800.000556 800.000556 800.000556 800.000556 800.000556 800.000556 800.000556 800.000556 800.000556 800.000556 800.000556 800.000556 800.000556 800.000556 800.000556 800.000556 800.000556 800.000556 800.000556 800.000556 800.000556 800.000556 -100 
-100 -100 800.000556 800.000556 800.000556 800.000556 800.000556 800.000556 800.000556 800.000556 800.000556 800.000556 800.000556 800.000556 800.000556 800.000556 800.000556 800.000556 800.000556 800.000556 800.000556 800.000556 800.000556 800.000556 800.000556 -100 
-100 -100 800.000556 800.000556 800.000556 800.000556 800.000556 800.000556 800.000556 800.000556 800.000556 800.000556 800.000556 800.000556 800.000556 800.000556 800.000556 800.000556 800.000556 800.000556 800.000556 800.000556 800.000556 800.000556 800.000556 -100 
-100 -100 800.000556 800.000556 800.000556 800.000556 800.000556 800.000556 800.000556 800.000556 800.000556 800.000556 800.000556 800.000556 800.000556 800.000556 800.000556 800.000556 800.000556 800.000556 800.000556 800.000556 800.000556 800.000556 800.000556 -100 
-100 -100 800.000556 800.000556 800.000556 800.000556 800.000556 800.000556 800.000556 800.000556 800.000556 800.000556 800.000556 800.000556 800.000556 800.000556 800.000556 800.000556 800.000556 800.000556 800.000556 800.000556 800.000556 800.000556 800.000556 -100 
-100 -100 800.000556 800.000556 800.000556 800.000556 800.000556 800.000556 800.000556 800.000556 800.000556 800.000556 800.000556 800.000556 800.000556 800.000556 800.000556 800.000556 800.000556 800.000556 800.000556 800.000556 800.000556 800.000556 800.000556 -100 
-100 -100 800.000556 800.000556 800.000556 800.000556 800.000556 800.000556 800.000556 800.000556 800.000556 800.000556 800.000556 800.000556 800.000556 800.000556 800.000556 800.000556 800.000556 800.000556 800.000556 800.000556 800.000556 800.000556 800.000556 -100 
-100 -100 800.000556 800.000556 800.000556 800.000556 800.000556 800.000556 800.000556 800.000556 800.000556 800.000556 800.000556 800.000556 800.000556 800.000556 800.000556 800.000556 800.000556 800.000556 800.000556 800.000556 800.000556 800.000556 800.000556 -100 
-100 -100 800.000556 800.000556 800.000556 800.000556 800.000556 800.000556 800.000556 800.000556 800.000556 800.000556 800.000556 800.000556 800.000556 800.000556 800.000556 800.000556 800.000556 800.000556 800.000556 800.000556 800.000556 800.000556 800.000556 -100 
-100 -100 800.000556 800.000556 800.000556 800.000556 800.000556 800.000556 800.000556 800.000556 800.000556 800.000556 800.000556 800.000556 800.000556 800.000556 800.000556 800.000556 800.000556 800.000556 800.000556 800.000556 800.000556 800.000556 800.000556 -100 
-100 -100 800.000556 800.000556 800.000556 800.000556 800.000556 800.000556 800.000556 800.000556 800.000556 800.000556 800.000556 800.000556 800.000556 800.000556 800.000556 800.000556 800.000556 800.000556 800.000556 800.000556 800.000556 800.000556 800.000556 -100 
-100 -100 800.000556 800.000556 800.000556 800.000556 800.000556 800.000556 800.000556 800.000556 800.000556 800.000556 800.000556 800.000556 800.000556 800.000556 800.000556 800.000556 800.000556 800.000556 800.000556 800.000556 800.000556 800.000556 800.000556 -100 
-100 -100 800.000556 800.000556 800.000556 800.000556 800.000556 800.000556 800.000556 800.000556 800.000556 800.000556 800.000556 800.000556 800.000556 800.000556 800.000556 800.000556 800.000556 800.000556 800.000556 800.000556 800.000556 800.000556 800.000556 -100 
-100 -100 800.000556 800.000556 800.000556 800.000556 800.000556 800.000556 800.000556 800.000556 800.000556 800.000556 800.000556 800.000556 800.000556 800.000556 800.000556 800.000556 800.000556 800.000556 800.000556 800.000556 800.000556 800.000556 800.000556 -100 
-100 -100 800.000556 800.000556 800.000556 800.000556 800.000556 800.000556 800.000556 800.000556 800.000556 800.000556 800.000556 800.000556 800.000556 800.000556 800.000556 800.000556 800.000556 800.000556 800.000556 800.000556 800.000556 800.000556 800.000556 -100 
-100 -100 800.000556 800.000556 800.000556 800.000556 800.000556 800.000556 800.000556 800.000556 800.000556 800.000556 800.000556 800.000556 800.000556 800.000556 800.000556 800.000556 800.000556 800.000556 800.000556 800.000556 800.000556 800.000556 800.000556 -100 
-100 -100 800.000556 800.000556 800.000556 800.000556 800.000556 800.000556 800.000556 800.000556 800.000556 800.000556 800.000556 800.000556 800.000556 800.000556 800.000556 800.000556 800.000556 800.000556 800.000556 800.000556 800.000556 800.000556 800.000556 -100 
-100 -100 800.000556 800.000556 800.000556 800.000556 800.000556 800.000556 800.000556 800.000556 800.000556 800.000556 800.000556 800.000556 800.000556 800.000556 800.000556 800.000556 800.000556 800.000556 800.000556 800.000556 800.000556 800.000556 800.000556 -100 
-100 -100 800.000556 800.000556 800.000556 800.000556 800.000556 800.000556 800.000556 800.000556 800.000556 800.000556 800.000556 800.000556 800.000556 800.000556 800.000556 800.000556 800.000556 800.000556 800.000556 800.000556 800.000556 800.000556 800.000556 -100 
-100 -100 800.000556 800.000556 800.000556 800.000556 800.000556 800.000556 800.000556 800.000556 800.000556 800.000556 800.000556 800.000556 800.000556 800.000556 800.000556 800.000556 800.000556 800.000556 800.000556 800.000556 800.000556 800.000556 800.000556 -100 
-100 -100 800.000556 800.000556 800.000556 800.000556 800.000556 800.000556 800.000556 800.000556 800.000556 800.000556 800.000556 800.000556 800.000556 800.000556 800.000556 800.000556 800.000556 800.000556 800.000556 800.000556 800.000556 800.000556 800.000556 -100 
-100 -100 -100 -100 -100 -100 -100 -100 -100 -100 -100 -100 -100 -100 -100 -100 -100 -100 -100 -100 -100 -100 -100 -100 -100 -100 
-100 -100 -100 -100 -100 -100 -100 -100 -100 -100 -100 -100 -100 -100 -100 -100 -100 -100 -100 -100 -100 -100 -100 -100 -100 -100 
-100 -100 -100 -100 -100 -100 -100 -100 -100 -100 -100 -100 -100 -100 -100 -100 -100 -100 -100 -100 -100 -100 -100 -100 -100 -100 
-100 -100 800.000556 800.000556 800.000556 800.000556 800.000556 800.000556 800.000556 800.000556 800.000556 800.000556 800.000556 800.000556 800.000556 800.000556 800.000556 800.000556 800.000556 800.000556 800.000556 800.000556 800.000556 800.000556 800.000556 -100 
-100 -100 800.000556 800.000556 800.000556 800.000556 800.000556 800.000556 800.000556 800.000556 800.000556 800.000556 800.000556 800.000556 800.000556 800.000556 800.000556 800.000556 800.000556 800.000556 800.000556 800.000556 800.000556 800.000556 800.000556 -100 
-100 -100 800.000556 800.000556 800.000556 800.000556 800.000556 800.000556 800.000556 800.000556 800.000556 800.000556 800.000556 800.000556 800.000556 800.000556 800.000556 800.000556 800.000556 800.000556 800.000556 800.000556 800.000556 800.000556 800.000556 -100 
-100 -100 800.000556 800.000556 800.000556 800.000556 800.000556 800.000556 800.000556 800.000556 800.000556 800.000556 800.000556 800.000556 800.000556 800.000556 800.000556 800.000556 800.000556 800.000556 800.000556 800.000556 800.000556 800.000556 800.000556 -100 
-100 -100 800.000556 800.000556 800.000556 800.000556 800.000556 800.000556 800.000556 800.000556 800.000556 800.000556 800.000556 800.000556 800.000556 800.000556 800.000556 800.000556 800.000556 800.000556 800.000556 800.000556 800.000556 800.000556 800.000556 -100 
-100 -100 800.000556 800.000556 800.000556 800.000556 800.000556 800.000556 800.000556 800.000556 800.000556 800.000556 800.000556 800.000556 800.000556 800.000556 800.000556 800.000556 800.000556 800.000556 800.000556 800.000556 800.000556 800.000556 800.000556 -100 
-100 -100 800.000556 800.000556 800.000556 800.000556 800.000556 800.000556 800.000556 800.000556 800.000556 800.000556 800.000556 800.000556 800.000556 800.000556 800.000556 800.000556 800.000556 800.000556 800.000556 800.000556 800.000556 800.000556 800.000556 -100 
-100 -100 800.000556 800.000556 800.000556 800.000556 800.000556 800.000556 800.000556 800.000556 800.000556 800.000556 800.000556 800.000556 800.000556 800.000556 800.000556 800.000556 800.000556 800.000556 800.000556 800.000556 800.000556 800.000556 800.000556 -100 
-100 -100 800.000556 800.000556 800.000556 800.000556 800.000556 800.000556 800.000556 800.000556 800.000556 800.000556 800.000556 800.000556 800.000556 800.000556 800.000556 800.000556 800.000556 800.000556 800.000556 800.000556 800.000556 800.000556 800.000556 -100 
-100 -100 800.000556 800.000556 800.000556 800.000556 800.000556 800.000556 800.000556 800.000556 800.000556 800.000556 800.000556 800.000556 800.000556 800.000556 800.000556 800.000556 800.000556 800.000556 800.000556 800.000556 800.000556 800.000556 800.000556 -100 
-100 -100 800.000556 800.000556 800.000556 800.000556 800.000556 800.000556 800.000556 800.000556 800.000556 800.000556 800.000556 800.000556 800.000556 800.000556 800.000556 800.000556 800.000556 800.000556 800.000556 800.000556 800.000556 800.000556 800.000556 -100 
-100 -100 800.000556 800.000556 800.000556 800.000556 800.000556 800.000556 800.000556 800.000556 800.000556 800.000556 800.000556 800.000556 800.000556 800.000556 800.000556 800.000556 800.000556 800.000556 800.000556 800.000556 800.000556 800.000556 800.000556 -100 
-100 -100 800.000556 800.000556 800.000556 800.000556 800.000556 800.000556 800.000556 800.000556 800.000556 800.000556 800.000556 800.000556 800.000556 800.000556 800.000556 800.000556 800.000556 800.000556 800.000556 800.000556 800.000556 800.000556 800.000556 -100 
-100 -100 800.000556 800.000556 800.000556 800.000556 800.000556 800.000556 800.000556 800.000556 800.000556 800.000556 800.000556 800.000556 800.000556 800.000556 800.000556 800.000556 800.000556 800.000556 800.000556 800.000556 800.000556 800.000556 800.000556 -100 
-100 -100 800.000556 800.000556 800.000556 800.000556 800.000556 800.000556 800.000556 800.000556 800.000556 800.000556 800.000556 800.000556 800.000556 800.000556 800.000556 800.000556 800.000556 800.000556 800.000556 800.000556 800.000556 800.000556 800.000556 -100 
-100 -100 800.000556 800.000556 800.000556 800.000556 800.000556 800.000556 800.000556 800.000556 800.000556 800.000556 800.000556 800.000556 800.000556 800.000556 800.000556 800.000556 800.000556 800.000556 800.000556 800.000556 800.000556 800.000556 800.000556 -100 
-100 -100 800.000556 800.000556 800.000556 800.000556 800.000556 800.000556 800.000556 800.000556 800.000556 800.000556 800.000556 800.000556 800.000556 800.000556 800.000556 800.000556 800.000556 800.000556 800.000556 800.000556 800.000556 800.000556 800.000556 -100 
-100 -100 800.000556 800.000556 800.000556 800.000556 800.000556 800.000556 800.000556 800.000556 800.000556 800.000556 800.000556 800.000556 800.000556 800.000556 800.000556 800.000556 800.000556 800.000556 800.000556 800.000556 800.000556 800.000556 800.000556 -100 
-100 -100 800.000556 800.000556 800.000556 800.000556 800.000556 800.000556 800.000556 800.000556 800.000556 800.000556 800.000556 800.000556 800.000556 800.000556 800.000556 800.000556 800.000556 800.000556 800.000556 800.000556 800.000556 800.000556 800.000556 -100 
-100 -100 800.000556 800.000556 800.000556 800.000556 800.000556 800.000556 800.000556 800.000556 800.000556 800.000556 800.000556 800.000556 800.000556 800.000556 800.000556 800.000556 800.000556 800.000556 800.000556 800.000556 800.000556 800.000556 800.000556 -100 
-100 -100 800.000556 800.000556 800.000556 800.000556 800.000556 800.000556 800.000556 800.000556 800.000556 800.000556 800.000556 800.000556 800.000556 800.000556 800.000556 800.000556 800.000556 800.000556 800.000556 800.000556 800.000556 800.000556 800.000556 -100 
-100 -100 800.000556 800.000556 800.000556 800.000556 800.000556 800.000556 800.000556 800.000556 800.000556 800.000556 800.000556 800.000556 800.000556 800.000556 800.000556 800.000556 800.000556 800.000556 800.000556 800.000556 800.000556 800.000556 800.000556 -100 
-100 -100 800.000556 800.000556 800.000556 800.000556 800.000556 800.000556 800.000556 800.000556 800.000556 800.000556 800.000556 800.000556 800.000556 800.000556 800.000556 800.000556 800.000556 800.000556 800.000556 800.000556 800.000556 800.000556 800.000556 -100 
-100 -100 -100 -100 -100 -100 -100 -100 -100 -100 -100 -100 -100 -100 -100 -100 -100 -100 -100 -100 -100 -100 -100 -100 -100 -100 
-100 -100 -100 -100 -100 -100 -100 -100 -100 -100 -100 -100 -100 -100 -100 -100 -100 -100 -100 -100 -100 -100 -100 -100 -100 -100 
-100 -100 -100 -100 -100 -100 -100 -100 -100 -100 -100 -100 -100 -100 -100 -100 -100 -100 -100 -100 -100 -100 -100 -100 -100 -100 
-100 -100 800.000556 800.000556 800.000556 800.000556 800.000556 800.000556 800.000556 800.000556 800.000556 800.000556 800.000556 800.000556 800.000556 800.000556 800.000556 800.000556 800.000556 800.000556 800.000556 800.000556 800.000556 800.000556 800.000556 -100 
-100 -100 800.000556 800.000556 800.000556 800.000556 800.000556 800.000556 800.000556 800.000556 800.000556 800.000556 800.000556 800.000556 800.000556 800.000556 800.000556 800.000556 800.000556 800.000556 800.000556 800.000556 800.000556 800.000556 800.000556 -100 
-100 -100 800.000556 800.000556 800.000556 800.000556 800.000556 800.000556 800.000556 800.000556 800.000556 800.000556 800.000556 800.000556 800.000556 800.000556 800.000556 800.000556 800.000556 800.000556 800.000556 800.000556 800.000556 800.000556 800.000556 -100 
-100 -100 800.000556 800.000556 800.000556 800.000556 800.000556 800.000556 800.000556 800.000556 800.000556 800.000556 800.000556 800.000556 800.000556 800.000556 800.000556 800.000556 800.000556 800.000556 800.000556 800.000556 800.000556 800.000556 800.000556 -100 
-100 -100 800.000556 800.000556 800.000556 800.000556 800.000556 800.000556 800.000556 800.000556 800.000556 800.000556 800.000556 800.000556 800.000556 800.000556 800.000556 800.000556 800.000556 800.000556 800.000556 800.000556 800.000556 800.000556 800.000556 -100 
-100 -100 800.000556 800.000556 800.000556 800.000556 800.000556 800.000556 800.000556 800.000556 800.000556 800.000556 800.000556 800.000556 800.000556 800.000556 800.000556 800.000556 800.000556 800.000556 800.000556 800.000556 800.000556 800.000556 800.000556 -100 
-100 -100 800.000556 800.000556 800.000556 800.000556 800.000556 800.000556 800.000556 800.000556 800.000556 800.000556 800.000556 800.000556 800.000556 800.000556 800.000556 800.000556 800.000556 800.000556 800.000556 800.000556 800.000556 800.000556 800.000556 -100 
-100 -100 800.000556 800.000556 800.000556 800.000556 800.000556 800.000556 800.000556 800.000556 800.000556 800.000556 800.000556 800.000556 800.000556 800.000556 800.000556 800.000556 800.000556 800.000556 800.000556 800.000556 800.000556 800.000556 800.000556 -100 
-100 -100 800.000556 800.000556 800.000556 800.000556 800.000556 800.000556 800.000556 800.000556 800.000556 800.000556 800.000556 800.000556 800.000556 800.000556 800.000556 800.000556 800.000556 800.000556 800.000556 800.000556 800.000556 800.000556 800.000556 -100 
-100 -100 800.000556 800.000556 800.000556 800.000556 800.000556 800.000556 800.000556 800.000556 800.000556 800.000556 800.000556 800.000556 800.000556 800.000556 800.000556 800.000556 800.000556 800.000556 800.000556 800.000556 800.000556 800.000556 800.000556 -100 
-100 -100 800.000556 800.000556 800.000556 800.000556 800.000556 800.000556 800.000556 800.000556 800.000556 800.000556 800.000556 800.000556 800.000556 800.000556 800.000556 800.000556 800.000556 800.000556 800.000556 800.000556 800.000556 800.000556 800.000556 -100 
-100 -100 800.000556 800.000556 800.000556 800.000556 800.000556 800.000556 800.000556 800.000556 800.000556 800.000556 800.000556 800.000556 800.000556 800.000556 800.000556 800.000556 800.000556 800.000556 800.000556 800.000556 800.000556 800.000556 800.000556 -100 
-100 -100 800.000556 800.000556 800.000556 800.000556 800.000556 800.000556 800.000556 800.000556 800.000556 800.000556 800.000556 800.000556 800.000556 800.000556 800.000556 800.000556 800.000556 800.000556 800.000556 800.000556 800.000556 800.000556 800.000556 -100 
-100 -100 800.000556 800.000556 800.000556 800.000556 800.000556 800.000556 800.000556 800.000556 800.000556 800.000556 800.000556 800.000556 800.000556 800.000556 800.000556 800.000556 800.000556 800.000556 800.000556 800.000556 800.000556 800.000556 800.000556 -100 
-100 -100 800.000556 800.000556 800.000556 800.000556 800.000556 800.000556 800.000556 800.000556 800.000556 800.000556 800.000556 800.000556 800.000556 800.000556 800.000556 800.000556 800.000556 800.000556 800.000556 800.000556 800.000556 800.000556 800.000556 -100 
-100 -100 800.000556 800.000556 800.000556 800.000556 800.000556 800.000556 800.000556 800.000556 800.000556 800.000556 800.000556 800.000556 800.000556 800.000556 800.000556 800.000556 800.000556 800.000556 800.000556 800.000556 800.000556 800.000556 800.000556 -100 
-100 -100 800.000556 800.000556 800.000556 800.000556 800.000556 800.000556 800.000556 800.000556 800.000556 800.000556 800.000556 800.000556 800.000556 800.000556 800.000556 800.000556 800.000556 800.000556 800.000556 800.000556 800.000556 800.000556 800.000556 -100 
-100 -100 800.000556 800.000556 800.000556 800.000556 800.000556 800.000556 800.000556 800.000556 800.000556 800.000556 800.000556 800.000556 800.000556 800.000556 800.000556 800.000556 800.000556 800.000556 800.000556 800.000556 800.000556 800.000556 800.000556 -100 
-100 -100 800.000556 800.000556 800.000556 800.000556 800.000556 800.000556 800.000556 800.000556 800.000556 800.000556 800.000556 800.000556 800.000556 800.000556 800.000556 800.000556 800.000556 800.000556 800.000556 800.000556 800.000556 800.000556 800.000556 -100 
-100 -100 800.000556 800.000556 800.000556 800.000556 800.000556 800.000556 800.000556 800.000556 800.000556 800.000556 800.000556 800.000556 800.000556 800.000556 800.000556 800.000556 800.000556 800.000556 800.000556 800.000556 800.000556 800.000556 800.000556 -100 
-100 -100 800.000556 800.000556 800.000556 800.000556 800.000556 800.000556 800.000556 800.000556 800.000556 800.000556 800.000556 800.000556 800.000556 800.000556 800.000556 800.000556 800.000556 800.000556 800.000556 800.000556 800.000556 800.000556 800.000556 -100 
-100 -100 800.000556 800.000556 800.000556 800.000556 800.000556 800.000556 800.000556 800.000556 800.000556 800.000556 800.000556 800.000556 800.000556 800.000556 800.000556 800.000556 800.000556 800.000556 800.000556 800.000556 800.000556 800.000556 800.000556 -100 
-100 -100 800.000556 800.000556 800.000556 800.000556 800.000556 800.000556 800.000556 800.000556 800.000556 800.000556 800.000556 800.000556 800.000556 800.000556 800.000556 800.000556 800.000556 800.000556 800.000556 800.000556 800.000556 800.000556 800.000556 -100 
-100 -100 -100 -100 -100 -100 -100 -100 -100 -100 -100 -100 -100 -100 -100 -100 -100 -100 -100 -100 -100 -100 -100 -100 -100 -100 
-100 -100 -100 -100 -100 -100 -100 -100 -100 -100 -100 -100 -100 -100 -100 -100 -100 -100 -100 -100 -100 -100 -100 -100 -100 -100 
-100 -100 -100 -100 -100 -100 -100 -100 -100 -100 -100 -100 -100 -100 -100 -100 -100 -100 -100 -100 -100 -100 -100 -100 -100 -100 
-100 -100 800.000556 800.000556 800.000556 800.000556 800.000556 800.000556 800.000556 800.000556 800.000556 800.000556 800.000556 800.000556 800.000556 800.000556 800.000556 800.000556 800.000556 800.000556 800.000556 800.000556 800.000556 800.000556 800.000556 -100 
-100 -100 800.000556 800.000556 800.000556 800.000556 800.000556 800.000556 800.000556 800.000556 800.000556 800.000556 800.000556 800.000556 800.000556 800.000556 800.000556 800.000556 800.000556 800.000556 800.000556 800.000556 800.000556 800.000556 800.000556 -100 
-100 -100 800.000556 800.000556 800.000556 800.000556 800.000556 800.000556 800.000556 800.000556 800.000556 800.000556 800.000556 800.000556 800.000556 800.000556 800.000556 800.000556 800.000556 800.000556 800.000556 800.000556 800.000556 800.000556 800.000556 -100 
-100 -100 800.000556 800.000556 800.000556 800.000556 800.000556 800.000556 800.000556 800.000556 800.000556 800.000556 800.000556 800.000556 800.000556 800.000556 800.000556 800.000556 800.000556 800.000556 800.000556 800.000556 800.000556 800.000556 800.000556 -100 
-100 -100 800.000556 800.000556 800.000556 800.000556 800.000556 800.000556 800.000556 800.000556 800.000556 800.000556 800.000556 800.000556 800.000556 800.000556 800.000556 800.000556 800.000556 800.000556 800.000556 800.000556 800.000556 800.000556 800.000556 -100 
-100 -100 800.000556 800.000556 800.000556 800.000556 800.000556 800.000556 800.000556 800.000556 800.000556 800.000556 800.000556 800.000556 800.000556 800.000556 800.000556 800.000556 800.000556 800.000556 800.000556 800.000556 800.000556 800.000556 800.000556 -100 
-100 -100 800.000556 800.000556 800.000556 800.000556 800.000556 800.000556 800.000556 800.000556 800.000556 800.000556 800.000556 800.000556 800.000556 800.000556 800.000556 800.000556 800.000556 800.000556 800.000556 800.000556 800.000556 800.000556 800.000556 -100 
-100 -100 800.000556 800.000556 800.000556 800.000556 800.000556 800.000556 800.000556 800.000556 800.000556 800.000556 800.000556 800.000556 800.000556 800.000556 800.000556 800.000556 800.000556 800.000556 800.000556 800.000556 800.000556 800.000556 800.000556 -100 
-100 -100 800.000556 800.000556 800.000556 800.000556 800.000556 800.000556 800.000556 800.000556 800.000556 800.000556 800.000556 800.000556 800.000556 800.000556 800.000556 800.000556 800.000556 800.000556 800.000556 800.000556 800.000556 800.000556 800.000556 -100 
-100 -100 800.000556 800.000556 800.000556 800.000556 800.000556 800.000556 800.000556 800.000556 800.000556 800.000556 800.000556 800.000556 800.000556 800.000556 800.000556 800.000556 800.000556 800.000556 800.000556 800.000556 800.000556 800.000556 800.000556 -100 
-100 -100 800.000556 800.000556 800.000556 800.000556 800.000556 800.000556 800.000556 800.000556 800.000556 800.000556 800.000556 800.000556 800.000556 800.000556 800.000556 800.000556 800.000556 800.000556 800.000556 800.000556 800.000556 800.000556 800.000556 -100 
-100 -100 800.000556 800.000556 800.000556 800.000556 800.000556 800.000556 800.000556 800.000556 800.000556 800.000556 800.000556 800.000556 800.000556 800.000556 800.000556 800.000556 800.000556 800.000556 800.000556 800.000556 800.000556 800.000556 800.000556 -100 
-100 -100 800.000556 800.000556 800.000556 800.000556 800.000556 800.000556 800.000556 800.000556 800.000556 800.000556 800.000556 800.000556 800.000556 800.000556 800.000556 800.000556 800.000556 800.000556 800.000556 800.000556 800.000556 800.000556 800.000556 -100 
-100 -100 800.000556 800.000556 800.000556 800.000556 800.000556 800.000556 800.000556 800.000556 800.000556 800.000556 800.000556 800.000556 800.000556 800.000556 800.000556 800.000556 800.000556 800.000556 800.000556 800.000556 800.000556 800.000556 800.000556 -100 
-100 -100 800.000556 800.000556 800.000556 800.000556 800.000556 800.000556 800.000556 800.000556 800.000556 800.000556 800.000556 800.000556 800.000556 800.000556 800.000556 800.000556 800.000556 800.000556 800.000556 800.000556 800.000556 800.000556 800.000556 -100 
-100 -100 800.000556 800.000556 800.000556 800.000556 800.000556 800.000556 800.000556 800.000556 800.000556 800.000556 800.000556 800.000556 800.000556 800.000556 800.000556 800.000556 800.000556 800.000556 800.000556 800.000556 800.000556 800.000556 800.000556 -100 
-100 -100 800.000556 800.000556 800.000556 800.000556 800.000556 800.000556 800.000556 800.000556 800.000556 800.000556 800.000556 800.000556 800.000556 800.000556 800.000556 800.000556 800.000556 800.000556 800.000556 800.000556 800.000556 800.000556 800.000556 -100 
-100 -100 800.000556 800.000556 800.000556 800.000556 800.000556 800.000556 800.000556 800.000556 800.000556 800.000556 800.000556 800.000556 800.000556 800.000556 800.000556 800.000556 800.000556 800.000556 800.000556 800.000556 800.000556 800.000556 800.000556 -100 
-100 -100 800.000556 800.000556 800.000556 800.000556 800.000556 800.000556 800.000556 800.000556 800.000556 800.000556 800.000556 800.000556 800.000556 800.000556 800.000556 800.000556 800.000556 800.000556 800.000556 800.000556 800.000556 800.000556 800.000556 -100 
-100 -100 800.000556 800.000556 800.000556 800.000556 800.000556 800.000556 800.000556 800.000556 800.000556 800.000556 800.000556 800.000556 800.000556 800.000556 800.000556 800.000556 800.000556 800.000556 800.000556 800.000556 800.000556 800.000556 800.000556 -100 
-100 -100 800.000556 800.000556 800.000556 800.000556 800.000556 800.000556 800.000556 800.000556 800.000556 800.000556 800.000556 800.000556 800.000556 800.000556 800.000556 800.000556 800.000556 800.000556 800.000556 800.000556 800.000556 800.000556 800.000556 -100 
-100 -100 800.000556 800.000556 800.000556 800.000556 800.000556 800.000556 800.000556 800.000556 800.000556 800.000556 800.000556 800.000556 800.000556 800.000556 800.000556 800.000556 800.000556 800.000556 800.000556 800.000556 800.000556 800.000556 800.000556 -100 
-100 -100 800.000556 800.000556 800.000556 800.000556 800.000556 800.000556 800.000556 800.000556 800.000556 800.000556 800.000556 800.000556 800.000556 800.000556 800.000556 800.000556 800.000556 800.000556 800.000556 800.000556 800.000556 800.000556 800.000556 -100 
-100 -100 -100 -100 -100 -100 -100 -100 -100 -100 -100 -100 -100 -100 -100 -100 -100 -100 -100 -100 -100 -100 -100 -100 -100 -100 
-100 -100 -100 -100 -100 -100 -100 -100 -100 -100 -100 -100 -100 -100 -100 -100 -100 -100 -100 -100 -100 -100 -100 -100 -100 -100 
-100 -100 -100 -100 -100 -100 -100 -100 -100 -100 -100 -100 -100 -100 -100 -100 -100 -100 -100 -100 -100 -100 -100 -100 -100 -100 
-100 -100 800.000556 800.000556 800.000556 800.000556 800.000556 800.000556 800.000556 800.000556 800.000556 800.000556 800.000556 800.000556 800.000556 800.000556 800.000556 800.000556 800.000556 800.000556 800.000556 800.000556 800.000556 800.000556 800.000556 -100 
-100 -100 800.000556 800.000556 800.000556 800.000556 800.000556 800.000556 800.000556 800.000556 800.000556 800.000556 800.000556 800.000556 800.000556 800.000556 800.000556 800.000556 800.000556 800.000556 800.000556 800.000556 800.000556 800.000556 800.000556 -100 
-100 -100 800.000556 800.000556 800.000556 800.000556 800.000556 800.000556 800.000556 800.000556 800.000556 800.000556 800.000556 800.000556 800.000556 800.000556 800.000556 800.000556 800.000556 800.000556 800.000556 800.000556 800.000556 800.000556 800.000556 -100 
-100 -100 800.000556 800.000556 800.000556 800.000556 800.000556 800.000556 800.000556 800.000556 800.000556 800.000556 800.000556 800.000556 800.000556 800.000556 800.000556 800.000556 800.000556 800.000556 800.000556 800.000556 800.000556 800.000556 800.000556 -100 
-100 -100 800.000556 800.000556 800.000556 800.000556 800.000556 800.000556 800.000556 800.000556 800.000556 800.000556 800.000556 800.000556 800.000556 800.000556 800.000556 800.000556 800.000556 800.000556 800.000556 800.000556 800.000556 800.000556 800.000556 -100 
-100 -100 800.000556 800.000556 800.000556 800.000556 800.000556 800.000556 800.000556 800.000556 800.000556 800.000556 800.000556 800.000556 800.000556 800.000556 800.000556 800.000556 800.000556 800.000556 800.000556 800.000556 800.000556 800.000556 800.000556 -100 
-100 -100 800.000556 800.000556 800.000556 800.000556 800.000556 800.000556 800.000556 800.000556 800.000556 800.000556 800.000556 800.000556 800.000556 800.000556 800.000556 800.000556 800.000556 800.000556 800.000556 800.000556 800.000556 800.000556 800.000556 -100 
-100 -100 800.000556 800.000556 800.000556 800.000556 800.000556 800.000556 800.000556 800.000556 800.000556 800.000556 800.000556 800.000556 800.000556 800.000556 800.000556 800.000556 800.000556 800.000556 800.000556 800.000556 800.000556 800.000556 800.000556 -100 
-100 -100 800.000556 800.000556 800.000556 800.000556 800.000556 800.000556 800.000556 800.000556 800.000556 800.000556 800.000556 800.000556 800.000556 800.000556 800.000556 800.000556 800.000556 800.000556 800.000556 800.000556 800.000556 800.000556 800.000556 -100 
-100 -100 800.000556 800.000556 800.000556 800.000556 800.000556 800.000556 800.000556 800.000556 800.000556 800.000556 800.000556 800.000556 800.000556 800.000556 800.000556 800.000556 800.000556 800.000556 800.000556 800.000556 800.000556 800.000556 800.000556 -100 
-100 -100 800.000556 800.000556 800.000556 800.000556 800.000556 800.000556 800.000556 800.000556 800.000556 800.000556 800.000556 800.000556 800.000556 800.000556 800.000556 800.000556 800.000556 800.000556 800.000556 800.000556 800.000556 800.000556 800.000556 -100 
-100 -100 800.000556 800.000556 800.000556 800.000556 800.000556 800.000556 800.000556 800.000556 800.000556 800.000556 800.000556 800.000556 800.000556 800.000556 800.000556 800.000556 800.000556 800.000556 800.000556 800.000556 800.000556 800.000556 800.000556 -100 
-100 -100 800.000556 800.000556 800.000556 800.000556 800.000556 800.000556 800.000556 800.000556 800.000556 800.000556 800.000556 800.000556 800.000556 800.000556 800.000556 800.000556 800.000556 800.000556 800.000556 800.000556 800.000556 800.000556 800.000556 -100 
-100 -100 800.000556 800.000556 800.000556 800.000556 800.000556 800.000556 800.000556 800.000556 800.000556 800.000556 800.000556 800.000556 800.000556 800.000556 800.000556 800.000556 800.000556 800.000556 800.000556 800.000556 800.000556 800.000556 800.000556 -100 
-100 -100 800.000556 800.000556 800.000556 800.000556 800.000556 800.000556 800.000556 800.000556 800.000556 800.000556 800.000556 800.000556 800.000556 800.000556 800.000556 800.000556 800.000556 800.000556 800.000556 800.000556 800.000556 800.000556 800.000556 -100 
-100 -100 800.000556 800.000556 800.000556 800.000556 800.000556 800.000556 800.000556 800.000556 800.000556 800.000556 800.000556 800.000556 800.000556 800.000556 800.000556 800.000556 800.000556 800.000556 800.000556 800.000556 800.000556 800.000556 800.000556 -100 
-100 -100 800.000556 800.000556 800.000556 800.000556 800.000556 800.000556 800.000556 800.000556 800.000556 800.000556 800.000556 800.000556 800.000556 800.000556 800.000556 800.000556 800.000556 800.000556 800.000556 800.000556 800.000556 800.000556 800.000556 -100 
-100 -100 800.000556 800.000556 800.000556 800.000556 800.000556 800.000556 800.000556 800.000556 800.000556 800.000556 800.000556 800.000556 800.000556 800.000556 800.000556 800.000556 800.000556 800.000556 800.000556 800.000556 800.000556 800.000556 800.000556 -100 
-100 -100 800.000556 800.000556 800.000556 800.000556 800.000556 800.000556 800.000556 800.000556 800.000556 800.000556 800.000556 800.000556 800.000556 800.000556 800.000556 800.000556 800.000556 800.000556 800.000556 800.000556 800.000556 800.000556 800.000556 -100 
-100 -100 800.000556 800.000556 800.000556 800.000556 800.000556 800.000556 800.000556 800.000556 800.000556 800.000556 800.000556 800.000556 800.000556 800.000556 800.000556 800.000556 800.000556 800.000556 800.000556 800.000556 800.000556 800.000556 800.000556 -100 
-100 -100 800.000556 800.000556 800.000556 800.000556 800.000556 800.000556 800.000556 800.000556 800.000556 800.000556 800.000556 800.000556 800.000556 800.000556 800.000556 800.000556 800.000556 800.000556 800.000556 800.000556 800.000556 800.000556 800.000556 -100 
-100 -100 800.000556 800.000556 800.000556 800.000556 800.000556 800.000556 800.000556 800.000556 800.000556 800.000556 800.000556 800.000556 800.000556 800.000556 800.000556 800.000556 800.000556 800.000556 800.000556 800.000556 800.000556 800.000556 800.000556 -100 
-100 -100 800.000556 800.000556 800.000556 800.000556 800.000556 800.000556 800.000556 800.000556 800.000556 800.000556 800.000556 800.000556 800.000556 800.000556 800.000556 800.000556 800.000556 800.000556 800.000556 800.000556 800.000556 800.000556 800.000556 -100 
-100 -100 -100 -100 -100 -100 -100 -100 -100 -100 -100 -100 -100 -100 -100 -100 -100 -100 -100 -100 -100 -100 -100 -100 -100 -100 
-100 -100 -100 -100 -100 -100 -100 -100 -100 -100 -100 -100 -100 -100 -100 -100 -100 -100 -100 -100 -100 -100 -100 -100 -100 -100 
-100 -100 -100 -100 -100 -100 -100 -100 -100 -100 -100 -100 -100 -100 -100 -100 -100 -100 -100 -100 -100 -100 -100 -100 -100 -100 
-100 -100 800.000556 800.000556 800.000556 800.000556 800.000556 800.000556 800.000556 800.000556 800.000556 800.000556 800.000556 800.000556 800.000556 800.000556 800.000556 800.000556 800.000556 800.000556 800.000556 800.000556 800.000556 800.000556 800.000556 -100 
-100 -100 800.000556 800.000556 800.000556 800.000556 800.000556 800.000556 800.000556 800.000556 800.000556 800.000556 800.000556 800.000556 800.000556 800.000556 800.000556 800.000556 800.000556 800.000556 800.000556 800.000556 800.000556 800.000556 800.000556 -100 
-100 -100 800.000556 800.000556 800.000556 800.000556 800.000556 800.000556 800.000556 800.000556 800.000556 800.000556 800.000556 800.000556 800.000556 800.000556 800.000556 800.000556 800.000556 800.000556 800.000556 800.000556 800.000556 800.000556 800.000556 -100 
-100 -100 800.000556 800.000556 800.000556 800.000556 800.000556 800.000556 800.000556 800.000556 800.000556 800.000556 800.000556 800.000556 800.000556 800.000556 800.000556 800.000556 800.000556 800.000556 800.000556 800.000556 800.000556 800.000556 800.000556 -100 
-100 -100 800.000556 800.000556 800.000556 800.000556 800.000556 800.000556 800.000556 800.000556 800.000556 800.000556 800.000556 800.000556 800.000556 800.000556 800.000556 800.000556 800.000556 800.000556 800.000556 800.000556 800.000556 800.000556 800.000556 -100 
-100 -100 800.000556 800.000556 800.000556 800.000556 800.000556 800.000556 800.000556 800.000556 800.000556 800.000556 800.000556 800.000556 800.000556 800.000556 800.000556 800.000556 800.000556 800.000556 800.000556 800.000556 800.000556 800.000556 800.000556 -100 
-100 -100 800.000556 800.000556 800.000556 800.000556 800.000556 800.000556 800.000556 800.000556 800.000556 800.000556 800.000556 800.000556 800.000556 800.000556 800.000556 800.000556 800.000556 800.000556 800.000556 800.000556 800.000556 800.000556 800.000556 -100 
-100 -100 800.000556 800.000556 800.000556 800.000556 800.000556 800.000556 800.000556 800.000556 800.000556 800.000556 800.000556 800.000556 800.000556 800.000556 800.000556 800.000556 800.000556 800.000556 800.000556 800.000556 800.000556 800.000556 800.000556 -100 
-100 -100 800.000556 800.000556 800.000556 800.000556 800.000556 800.000556 800.000556 800.000556 800.000556 800.000556 800.000556 800.000556 800.000556 800.000556 800.000556 800.000556 800.000556 800.000556 800.000556 800.000556 800.000556 800.000556 800.000556 -100 
-100 -100 800.000556 800.000556 800.000556 800.000556 800.000556 800.000556 800.000556 800.000556 800.000556 800.000556 800.000556 800.000556 800.000556 800.000556 800.000556 800.000556 800.000556 800.000556 800.000556 800.000556 800.000556 800.000556 800.000556 -100 
-100 -100 800.000556 800.000556 800.000556 800.000556 800.000556 800.000556 800.000556 800.000556 800.000556 800.000556 800.000556 800.000556 800.000556 800.000556 800.000556 800.000556 800.000556 800.000556 800.000556 800.000556 800.000556 800.000556 800.000556 -100 
-100 -100 800.000556 800.000556 800.000556 800.000556 800.000556 800.000556 800.000556 800.000556 800.000556 800.000556 800.000556 800.000556 800.000556 800.000556 800.000556 800.000556 800.000556 800.000556 800.000556 800.000556 800.000556 800.000556 800.000556 -100 
-100 -100 800.000556 800.000556 800.000556 800.000556 800.000556 800.000556 800.000556 800.000556 800.000556 800.000556 800.000556 800.000556 800.000556 800.000556 800.000556 800.000556 800.000556 800.000556 800.000556 800.000556 800.000556 800.000556 800.000556 -100 
-100 -100 800.000556 800.000556 800.000556 800.000556 800.000556 800.000556 800.000556 800.000556 800.000556 800.000556 800.000556 800.000556 800.000556 800.000556 800.000556 800.000556 800.000556 800.000556 800.000556 800.000556 800.000556 800.000556 800.000556 -100 
-100 -100 800.000556 800.000556 800.000556 800.000556 800.000556 800.000556 800.000556 800.000556 800.000556 800.000556 800.000556 800.000556 800.000556 800.000556 800.000556 800.000556 800.000556 800.000556 800.000556 800.000556 800.000556 800.000556 800.000556 -100 
-100 -100 800.000556 800.000556 800.000556 800.000556 800.000556 800.000556 800.000556 800.000556 800.000556 800.000556 800.000556 800.000556 800.000556 800.000556 800.000556 800.000556 800.000556 800.000556 800.000556 800.000556 800.000556 800.000556 800.000556 -100 
-100 -100 800.000556 800.000556 800.000556 800.000556 800.000556 800.000556 800.000556 800.000556 800.000556 800.000556 800.000556 800.000556 800.000556 800.000556 800.000556 800.000556 800.000556 800.000556 800.000556 800.000556 800.000556 800.000556 800.000556 -100 
-100 -100 800.000556 800.000556 800.000556 800.000556 800.000556 800.000556 800.000556 800.000556 800.000556 800.000556 800.000556 800.000556 800.000556 800.000556 800.000556 800.000556 800.000556 800.000556 800.000556 800.000556 800.000556 800.000556 800.000556 -100 
-100 -100 800.000556 800.000556 800.000556 800.000556 800.000556 800.000556 800.000556 800.000556 800.000556 800.000556 800.000556 800.000556 800.000556 800.000556 800.000556 800.000556 800.000556 800.000556 800.000556 800.000556 800.000556 800.000556 800.000556 -100 
-100 -100 800.000556 800.000556 800.000556 800.000556 800.000556 800.000556 800.000556 800.000556 800.000556 800.000556 800.000556 800.000556 800.000556 800.000556 800.000556 800.000556 800.000556 800.000556 800.000556 800.000556 800.000556 800.000556 800.000556 -100 
-100 -100 800.000556 800.000556 800.000556 800.000556 800.000556 800.000556 800.000556 800.000556 800.000556 800.000556 800.000556 800.000556 800.000556 800.000556 800.000556 800.000556 800.000556 800.000556 800.000556 800.000556 800.000556 800.000556 800.000556 -100 
-100 -100 800.000556 800.000556 800.000556 800.000556 800.000556 800.000556 800.000556 800.000556 800.000556 800.000556 800.000556 800.000556 800.000556 800.000556 800.000556 800.000556 800.000556 800.000556 800.000556 800.000556 800.000556 800.000556 800.000556 -100 
-100 -100 800.000556 800.000556 800.000556 800.000556 800.000556 800.000556 800.000556 800.000556 800.000556 800.000556 800.000556 800.000556 800.000556 800.000556 800.000556 800.000556 800.000556 800.000556 800.000556 800.000556 800.000556 800.000556 800.000556 -100 
-100 -100 -100 -100 -100 -100 -100 -100 -100 -100 -100 -100 -100 -100 -100 -100 -100 -100 -100 -100 -100 -100 -100 -100 -100 -100 
-100 -100 -100 -100 -100 -100 -100 -100 -100 -100 -100 -100 -100 -100 -100 -100 -100 -100 -100 -100 -100 -100 -100 -100 -100 -100 
-100 -100 -100 -100 -100 -100 -100 -100 -100 -100 -100 -100 -100 -100 -100 -100 -100 -100 -100 -100 -100 -100 -100 -100 -100 -100 
-100 -100 800.000556 800.000556 800.000556 800.000556 800.000556 800.000556 800.000556 800.000556 800.000556 800.000556 800.000556 800.000556 800.000556 800.000556 800.000556 800.000556 800.000556 800.000556 800.000556 800.000556 800.000556 800.000556 800.000556 -100 
-100 -100 800.000556 800.000556 800.000556 800.000556 800.000556 800.000556 800.000556 800.000556 800.000556 800.000556 800.000556 800.000556 800.000556 800.000556 800.000556 800.000556 800.000556 800.000556 800.000556 800.000556 800.000556 800.000556 800.000556 -100 
-100 -100 800.000556 800.000556 800.000556 800.000556 800.000556 800.000556 800.000556 800.000556 800.000556 800.000556 800.000556 800.000556 800.000556 800.000556 800.000556 800.000556 800.000556 800.000556 800.000556 800.000556 800.000556 800.000556 800.000556 -100 
-100 -100 800.000556 800.000556 800.000556 800.000556 800.000556 800.000556 800.000556 800.000556 800.000556 800.000556 800.000556 800.000556 800.000556 800.000556 800.000556 800.000556 800.000556 800.000556 800.000556 800.000556 800.000556 800.000556 800.000556 -100 
-100 -100 800.000556 800.000556 800.000556 800.000556 800.000556 800.000556 800.000556 800.000556 800.000556 800.000556 800.000556 800.000556 800.000556 800.000556 800.000556 800.000556 800.000556 800.000556 800.000556 800.000556 800.000556 800.000556 800.000556 -100 
-100 -100 800.000556 800.000556 800.000556 800.000556 800.000556 800.000556 800.000556 800.000556 800.000556 800.000556 800.000556 800.000556 800.000556 800.000556 800.000556 800.000556 800.000556 800.000556 800.000556 800.000556 800.000556 800.000556 800.000556 -100 
-100 -100 800.000556 800.000556 800.000556 800.000556 800.000556 800.000556 800.000556 800.000556 800.000556 800.000556 800.000556 800.000556 800.000556 800.000556 800.000556 800.000556 800.000556 800.000556 800.000556 800.000556 800.000556 800.000556 800.000556 -100 
-100 -100 800.000556 800.000556 800.000556 800.000556 800.000556 800.000556 800.000556 800.000556 800.000556 800.000556 800.000556 800.000556 800.000556 800.000556 800.000556 800.000556 800.000556 800.000556 800.000556 800.000556 800.000556 800.000556 800.000556 -100 
-100 -100 800.000556 800.000556 800.000556 800.000556 800.000556 800.000556 800.000556 800.000556 800.000556 800.000556 800.000556 800.000556 800.000556 800.000556 800.000556 800.000556 800.000556 800.000556 800.000556 800.000556 800.000556 800.000556 800.000556 -100 
-100 -100 800.000556 800.000556 800.000556 800.000556 800.000556 800.000556 800.000556 800.000556 800.000556 800.000556 800.000556 800.000556 800.000556 800.000556 800.000556 800.000556 800.000556 800.000556 800.000556 800.000556 800.000556 800.000556 800.000556 -100 
-100 -100 800.000556 800.000556 800.000556 800.000556 800.000556 800.000556 800.000556 800.000556 800.000556 800.000556 800.000556 800.000556 800.000556 800.000556 800.000556 800.000556 800.000556 800.000556 800.000556 800.000556 800.000556 800.000556 800.000556 -100 
-100 -100 800.000556 800.000556 800.000556 800.000556 800.000556 800.000556 800.000556 800.000556 800.000556 800.000556 800.000556 800.000556 800.000556 800.000556 800.000556 800.000556 800.000556 800.000556 800.000556 800.000556 800.000556 800.000556 800.000556 -100 
-100 -100 800.000556 800.000556 800.000556 800.000556 800.000556 800.000556 800.000556 800.000556 800.000556 800.000556 800.000556 800.000556 800.000556 800.000556 800.000556 800.000556 800.000556 800.000556 800.000556 800.000556 800.000556 800.000556 800.000556 -100 
-100 -100 800.000556 800.000556 800.000556 800.000556 800.000556 800.000556 800.000556 800.000556 800.000556 800.000556 800.000556 800.000556 800.000556 800.000556 800.000556 800.000556 800.000556 800.000556 800.000556 800.000556 800.000556 800.000556 800.000556 -100 
-100 -100 800.000556 800.000556 800.000556 800.000556 800.000556 800.000556 800.000556 800.000556 800.000556 800.000556 800.000556 800.000556 800.000556 800.000556 800.000556 800.000556 800.000556 800.000556 800.000556 800.000556 800.000556 800.000556 800.000556 -100 
-100 -100 800.000556 800.000556 800.000556 800.000556 800.000556 800.000556 800.000556 800.000556 800.000556 800.000556 800.000556 800.000556 800.000556 800.000556 800.000556 800.000556 800.000556 800.000556 800.000556 800.000556 800.000556 800.000556 800.000556 -100 
-100 -100 800.000556 800.000556 800.000556 800.000556 800.000556 800.000556 800.000556 800.000556 800.000556 800.000556 800.000556 800.000556 800.000556 800.000556 800.000556 800.000556 800.000556 800.000556 800.000556 800.000556 800.000556 800.000556 800.000556 -100 
-100 -100 800.000556 800.000556 800.000556 800.000556 800.000556 800.000556 800.000556 800.000556 800.000556 800.000556 800.000556 800.000556 800.000556 800.000556 800.000556 800.000556 800.000556 800.000556 800.000556 800.000556 800.000556 800.000556 800.000556 -100 
-100 -100 800.000556 800.000556 800.000556 800.000556 800.000556 800.000556 800.000556 800.000556 800.000556 800.000556 800.000556 800.000556 800.000556 800.000556 800.000556 800.000556 800.000556 800.000556 800.000556 800.000556 800.000556 800.000556 800.000556 -100 
-100 -100 800.000556 800.000556 800.000556 800.000556 800.000556 800.000556 800.000556 800.000556 800.000556 800.000556 800.000556 800.000556 800.000556 800.000556 800.000556 800.000556 800.000556 800.000556 800.000556 800.000556 800.000556 800.000556 800.000556 -100 
-100 -100 800.000556 800.000556 800.000556 800.000556 800.000556 800.000556 800.000556 800.000556 800.000556 800.000556 800.000556 800.000556 800.000556 800.000556 800.000556 800.000556 800.000556 800.000556 800.000556 800.000556 800.000556 800.000556 800.000556 -100 
-100 -100 800.000556 800.000556 800.000556 800.000556 800.000556 800.000556 800.000556 800.000556 800.000556 800.000556 800.000556 800.000556 800.000556 800.000556 800.000556 800.000556 800.000556 800.000556 800.000556 800.000556 800.000556 800.000556 800.000556 -100 
-100 -100 800.000556 800.000556 800.000556 800.000556 800.000556 800.000556 800.000556 800.000556 800.000556 800.000556 800.000556 800.000556 800.000556 800.000556 800.000556 800.000556 800.000556 800.000556 800.000556 800.000556 800.000556 800.000556 800.000556 -100 
-100 -100 -100 -100 -100 -100 -100 -100 -100 -100 -100 -100 -100 -100 -100 -100 -100 -100 -100 -100 -100 -100 -100 -100 -100 -100 
-100 -100 -100 -100 -100 -100 -100 -100 -100 -100 -100 -100 -100 -100 -100 -100 -100 -100 -100 -100 -100 -100 -100 -100 -100 -100 
-100 -100 -100 -100 -100 -100 -100 -100 -100 -100 -100 -100 -100 -100 -100 -100 -100 -100 -100 -100 -100 -100 -100 -100 -100 -100 
-100 -100 -100 -100 -100 -100 -100 -100 -100 -100 -100 -100 -100 -100 -100 -100 -100 -100 -100 -100 -100 -100 -100 -100 -100 -100 
-100 -100 -100 -100 -100 -100 -100 -100 -100 -100 -100 -100 -100 -100 -100 -100 -100 -100 -100 -100 -100 -100 -100 -100 -100 -100 
-100 -100 -100 -100 -100 -100 -100 -100 -100 -100 -100 -100 -100 -100 -100 -100 -100 -100 -100 -100 -100 -100 -100 -100 -100 -100 
-100 -100 -100 -100 -100 -100 -100 -100 -100 -100 -100 -100 -100 -100 -100 -100 -100 -100 -100 -100 -100 -100 -100 -100 -100 -100 
-100 -100 -100 -100 -100 -100 -100 -100 -100 -100 -100 -100 -100 -100 -100 -100 -100 -100 -100 -100 -100 -100 -100 -100 -100 -100 
-100 -100 -100 -100 -100 -100 -100 -100 -100 -100 -100 -100 -100 -100 -100 -100 -100 -100 -100 -100 -100 -100 -100 -100 -100 -100 
-100 -100 -100 -100 -100 -100 -100 -100 -100 -100 -100 -100 -100 -100 -100 -100 -100 -100 -100 -100 -100 -100 -100 -100 -100 -100 
-100 -100 -100 -100 -100 -100 -100 -100 -100 -100 -100 -100 -100 -100 -100 -100 -100 -100 -100 -100 -100 -100 -100 -100 -100 -100 
-100 -100 -100 -100 -100 -100 -100 -100 -100 -100 -100 -100 -100 -100 -100 -100 -100 -100 -100 -100 -100 -100 -100 -100 -100 -100 
-100 -100 -100 -100 -100 -100 -100 -100 -100 -100 -100 -100 -100 -100 -100 -100 -100 -100 -100 -100 -100 -100 -100 -100 -100 -100 
-100 -100 -100 -100 -100 -100 -100 -100 -100 -100 -100 -100 -100 -100 -100 -100 -100 -100 -100 -100 -100 -100 -100 -100 -100 -100 
-100 -100 -100 -100 -100 -100 -100 -100 -100 -100 -100 -100 -100 -100 -100 -100 -100 -100 -100 -100 -100 -100 -100 -100 -100 -100 
-100 -100 -100 -100 -100 -100 -100 -100 -100 -100 -100 -100 -100 -100 -100 -100 -100 -100 -100 -100 -100 -100 -100 -100 -100 -100 
-100 -100 -100 -100 -100 -100 -100 -100 -100 -100 -100 -100 -100 -100 -100 -100 -100 -100 -100 -100 -100 -100 -100 -100 -100 -100 
-100 -100 -100 -100 -100 -100 -100 -100 -100 -100 -100 -100 -100 -100 -100 -100 -100 -100 -100 -100 -100 -100 -100 -100 -100 -100 
-100 -100 -100 -100 -100 -100 -100 -100 -100 -100 -100 -100 -100 -100 -100 -100 -100 -100 -100 -100 -100 -100 -100 -100 -100 -100 
-100 -100 -100 -100 -100 -100 -100 -100 -100 -100 -100 -100 -100 -100 -100 -100 -100 -100 -100 -100 -100 -100 -100 -100 -100 -100 
-100 -100 -100 -100 -100 -100 -100 -100 -100 -100 -100 -100 -100 -100 -100 -100 -100 -100 -100 -100 -100 -100 -100 -100 -100 -100 
-100 -100 -100 -100 -100 -100 -100 -100 -100 -100 -100 -100 -100 -100 -100 -100 -100 -100 -100 -100 -100 -100 -100 -100 -100 -100 
-100 -100 -100 -100 -100 -100 -100 -100 -100 -100 -100 -100 -100 -100 -100 -100 -100 -100 -100 -100 -100 -100 -100 -100 -100 -100 
-100 -100 -100 -100 -100 -100 -100 -100 -100 -100 -100 -100 -100 -100 -100 -100 -100 -100 -100 -100 -100 -100 -100 -100 -100 -100 
-100 -100 -100 -100 -100 -100 -100 -100 -100 -100 -100 -100 -100 -100 -100 -100 -100 -100 -100 -100 -100 -100 -100 -100 -100 -100 
-100 -100 -100 -100 -100 -100 -100 -100 -100 -100 -100 -100 -100 -100 -100 -100 -100 -100 -100 -100 -100 -100 -100 -100 -100 -100 
-100 -100 -100 -100 -100 -100 -100 -100 -100 -100 -100 -100 -100 -100 -100 -100 -100 -100 -100 -100 -100 -100 -100 -100 -100 -100 
