# Supplementary material for: A computational model of spatio-temporal cardiac intracellular calcium handling with realistic structure and spatial flux distribution from sarcoplasmic reticulum and t-tubule reconstructions
Source: PLoS Comput Biol. 2017 Aug 31;13(8):e1005714. doi: 10.1371/journal.pcbi.1005714 (PMC5597258; doi:10.1371/journal.pcbi.1005714)
Supplement: S1 Code — Code provided in C/C++ and includes the structural datasets used in this study. Documentation is provided on use of and updating the code. Updates may also be available on Michael Colman’s website, http://www.physicsoftheheart.com and github repository: https://github.com/michaelcolman/CODE---PLOS-Comp-Biol-2017-Model-SR. (ZIP) [file pcbi.1005714.s001.zip › PLOS_SR_Clean/Spatial_diff_out/CaSR_1D_output_0200.dat]

626.713225
626.941045
627.308505
627.738275
628.207701
628.719049
629.240588
629.752285
630.269197
630.811681
631.354785
631.879656
632.400540
632.936259
633.459611
633.948089
634.412415
634.868764
635.288779
635.646624
635.945029
636.186807
636.327928
626.249116
626.524816
626.938328
627.389260
627.869103
628.407560
628.949231
629.460981
629.973038
630.531477
631.086459
631.605531
632.117652
632.667165
633.201827
633.684901
634.141011
634.611179
635.043389
635.398851
635.694784
635.958277
636.119942
625.443879
625.810730
626.304733
626.786793
627.276870
627.868238
628.447747
628.956709
629.454160
630.047027
630.626199
631.132899
631.623956
632.203903
632.761130
633.231865
633.667376
634.167169
634.622636
634.969968
635.254059
635.559778
635.759538
624.577691
625.035293
625.604768
626.117404
626.615778
627.268277
627.889056
628.398288
628.879014
629.513141
630.118965
630.615747
631.083088
631.698991
632.279156
632.737930
633.148759
633.682479
634.160659
634.498817
634.764533
635.114181
635.349402
624.003815
624.434269
625.012024
625.567325
626.121474
626.779079
627.411372
627.950608
628.469050
629.091479
629.695785
630.212981
630.710908
631.309213
631.881938
632.355492
632.792376
633.307574
633.778814
634.132922
634.426022
634.757935
634.981729
623.438436
623.854235
624.439130
625.026206
625.620303
626.291236
626.938018
627.502443
628.047698
628.669222
629.276177
629.809376
630.326958
630.918224
631.487287
631.970793
632.422681
632.929508
633.397545
633.762534
634.071182
634.393883
634.609683
622.739512
623.198338
623.820349
624.424705
625.029042
625.737316
626.412799
626.985235
627.530018
628.176478
628.801242
629.333542
629.843528
630.453944
631.035416
631.513471
631.954569
632.478908
632.959593
633.320588
633.620621
633.963558
634.196435
622.051482
622.570094
623.231424
623.841652
624.437306
625.189537
625.895456
626.468514
626.999446
627.681411
628.327839
628.852766
629.341924
629.982504
630.581394
631.049166
631.467994
632.021236
632.519388
632.871368
633.151199
633.525530
633.781481
621.674879
622.144409
622.784988
623.412426
624.042273
624.777847
625.480312
626.076742
626.642190
627.306649
627.946316
628.490009
629.008568
629.626219
630.213947
630.697285
631.143803
631.674750
632.162581
632.530425
632.836910
633.185720
633.422285
621.299831
621.739179
622.364133
622.999996
623.647183
624.373463
625.072901
625.683049
626.267529
626.924245
627.560786
628.116526
628.651077
629.256486
629.837065
630.329756
630.791284
631.311033
631.793120
632.171202
632.492343
632.827441
633.051447
620.774743
621.246014
621.890569
622.523851
623.160363
623.902478
624.612270
625.215958
625.788806
626.462329
627.110012
627.659273
628.180920
628.799757
629.388484
629.873267
630.322095
630.856452
631.348489
631.720814
632.031641
632.384105
632.622562
620.242744
620.765940
621.436836
622.060370
622.671041
623.438192
624.160561
624.749339
625.295193
625.994339
626.655118
627.189600
627.683870
628.326248
628.926766
629.396911
629.819731
630.379173
630.885003
631.245037
631.532610
631.913820
632.173577
620.006193
620.475244
621.115771
621.743685
622.373899
623.109419
623.813305
624.412030
624.980360
625.648887
626.290684
626.833604
627.348776
627.961212
628.544233
629.024441
629.470011
630.002354
630.493236
630.864837
631.175135
631.527365
631.765855
619.764220
620.198887
620.815482
621.440355
622.074664
622.787306
623.474705
624.074902
624.650451
625.297377
625.922342
626.465684
626.987546
627.580108
628.149209
628.632724
629.087758
629.603626
630.083635
630.460587
630.780999
631.115598
631.339417
619.375187
619.837158
620.464533
621.074931
621.684940
622.399090
623.082988
623.664237
624.216186
624.866268
625.489095
626.015020
626.515407
627.113914
627.684566
628.154274
628.591095
629.116354
629.601156
629.967395
630.272848
630.620638
630.856580
618.993248
619.501122
620.143834
620.730288
621.298685
622.021405
622.702170
623.254362
623.766448
624.429218
625.054017
625.556652
626.023230
626.639319
627.216582
627.666998
628.073114
628.618584
629.112087
629.461204
629.739050
630.111356
630.365995
618.932675
619.378015
619.975753
620.548608
621.117375
621.789824
622.434376
622.980137
623.500180
624.121441
624.719467
625.224942
625.708167
626.291349
626.848657
627.306865
627.732711
628.246202
628.719122
629.074444
629.370266
629.709748
629.940443
618.905858
619.305462
619.860577
620.408984
620.960314
621.589529
622.199181
622.730502
623.244534
623.834623
624.410179
624.913313
625.401691
625.963611
626.506105
626.967291
627.401093
627.893270
628.349244
628.704455
629.005651
629.322846
629.535245
618.784187
619.195876
619.738754
620.249038
620.754031
621.364156
621.953053
622.452670
622.933520
623.518604
624.087751
624.573230
625.041171
625.607944
626.151450
626.600080
627.015857
627.512243
627.966413
628.305638
628.587119
628.911058
629.130074
618.732162
619.169253
619.700359
620.163342
620.607355
621.207076
621.778328
622.241489
622.678557
623.270047
623.837825
624.302099
624.739637
625.322340
625.871420
626.303359
626.690531
627.201556
627.657531
627.974929
628.223477
628.562455
628.792258
619.066150
619.411671
619.865918
620.296070
620.728534
621.262244
621.786241
622.242641
622.690428
623.236905
623.775569
624.247739
624.707554
625.255371
625.782406
626.226121
626.636563
627.111156
627.540773
627.862977
628.125588
628.417556
628.611057
619.478757
619.732953
620.106443
620.504612
620.924979
621.402413
621.884241
622.338798
622.797122
623.306526
623.818792
624.301235
624.780826
625.299440
625.805452
626.262162
626.692831
627.136701
627.541387
627.869757
628.142340
628.390027
628.544176
619.732388
619.938736
620.266227
620.642967
621.052069
621.500750
621.960299
622.412532
622.873766
623.365832
623.864958
624.352009
624.839722
625.345176
625.840818
626.303474
626.742391
627.172140
627.564114
627.894258
628.168644
628.393720
628.526684
626.212025
626.487631
626.900994
627.351804
627.831672
628.370448
628.912812
629.425618
629.939028
630.499025
631.055653
631.576349
632.089989
632.640872
633.176752
633.660898
634.117932
634.588874
635.021724
635.377719
635.674105
635.937961
636.099838
625.565080
625.942512
626.435928
626.904089
627.376565
627.966533
628.543747
629.043580
629.530568
630.128804
630.711010
631.212392
631.695515
632.282479
632.843996
633.310394
633.738525
634.244852
634.703707
635.045675
635.321435
635.633476
635.838776
624.367472
624.980890
625.631735
626.111515
626.530682
627.247358
627.900987
628.362222
628.764972
629.468373
630.111742
630.564382
630.956845
631.644816
632.266913
632.687124
633.027987
633.632065
634.150588
634.451495
634.653121
635.084413
635.383565
623.033010
623.959937
624.776593
625.249801
625.550641
626.463753
627.212071
627.622567
627.877046
628.753948
629.476202
629.867960
630.106052
630.961668
631.659469
632.019438
632.209830
632.974864
633.566535
633.810193
633.870480
634.480166
634.885941
622.745514
623.451582
624.209979
624.767993
625.249252
626.044594
626.759328
627.245625
627.661263
628.403077
629.078501
629.536143
629.927676
630.643076
631.287499
631.705159
632.039811
632.668377
633.209753
633.512799
633.717413
634.188362
634.525859
622.315816
622.924942
623.655140
624.262934
624.830277
625.593998
626.302636
626.836232
627.325117
628.019700
628.676155
629.171115
629.628179
630.290711
630.909397
631.356641
631.750014
632.326680
632.844898
633.179437
633.442901
633.858294
634.159054
621.412045
622.153547
622.961440
623.568869
624.098970
624.951961
625.714534
626.234746
626.675840
627.443125
628.139795
628.610771
629.011920
629.742182
630.396172
630.815377
631.150447
631.792729
632.347060
632.656530
632.866200
633.352466
633.703179
620.350816
621.357811
622.279995
622.851350
623.243445
624.273190
625.117311
625.592131
625.893489
626.822861
627.588530
628.003927
628.256427
629.144684
629.864558
630.227070
630.415297
631.211711
631.831253
632.086657
632.155065
632.800768
633.237749
620.323518
621.076410
621.903455
622.533951
623.089242
623.970242
624.761056
625.305873
625.767881
626.553902
627.266060
627.748391
628.157678
628.895206
629.555642
629.979892
630.320195
630.969780
631.532078
631.848846
632.065324
632.558326
632.913426
620.123990
620.758978
621.531289
622.188373
622.808720
623.629847
624.393096
624.972527
625.500136
626.231992
626.919936
627.437703
627.911111
628.588146
629.218312
629.673391
630.075190
630.666765
631.201077
631.549291
631.825448
632.255671
632.566728
619.420646
620.174055
621.004688
621.641822
622.204700
623.089684
623.885204
624.434186
624.900779
625.699111
626.422595
626.912735
627.326356
628.063981
628.724442
629.149482
629.491688
630.144697
630.711230
631.032307
631.252992
631.750574
632.108030
618.534405
619.543389
620.474502
621.060900
621.470755
622.510042
623.366214
623.851216
624.160963
625.115032
625.901213
626.330055
626.590221
627.477611
628.197257
628.560912
628.752313
629.555139
630.182542
630.445572
630.520933
631.175663
631.617601
618.656214
619.407370
620.234100
620.866157
621.422887
622.300892
623.090086
623.633881
624.095960
624.889458
625.607179
626.091107
626.498197
627.228806
627.882804
628.302609
628.641101
629.291921
629.857246
630.177537
630.397559
630.894869
631.252462
618.597145
619.227213
619.991412
620.638357
621.246427
622.052670
622.802669
623.371516
623.890148
624.612801
625.289688
625.795694
626.256649
626.919159
627.535911
627.980224
628.374467
628.961964
629.494333
629.841606
630.117140
630.546762
630.857605
618.038180
618.782589
619.596717
620.212152
620.749623
621.605808
622.375312
622.903498
623.351547
624.124787
624.821597
625.288154
625.680871
626.395362
627.034839
627.442519
627.771140
628.415168
628.975078
629.290968
629.507035
629.998693
630.352892
617.312686
618.306778
619.210408
619.761205
620.130734
621.124016
621.938669
622.390328
622.671286
623.584565
624.331349
624.728269
624.962593
625.818988
626.511328
626.852325
627.024723
627.814242
628.430355
628.684184
628.751960
629.394866
629.829968
617.626208
618.353081
619.136452
619.713567
620.209253
621.023058
621.752832
622.245641
622.661848
623.405539
624.077125
624.523491
624.899353
625.597836
626.223275
626.619308
626.936888
627.568276
628.115424
628.420042
628.626370
629.109083
629.457314
617.805735
618.398036
619.097675
619.666366
620.190474
620.911564
621.583139
622.084334
622.542819
623.206346
623.832154
624.298691
624.727440
625.356990
625.945118
626.367134
626.740655
627.301954
627.807948
628.132896
628.389393
628.799840
629.097180
617.551033
618.237836
618.959837
619.471118
619.901759
620.650233
621.323072
621.771842
622.151906
622.855435
623.496123
623.925040
624.289655
624.967973
625.577634
625.967051
626.278928
626.887390
627.410761
627.698176
627.890838
628.355453
628.688661
617.214393
618.120641
618.897123
619.318103
619.561940
620.424176
621.125372
621.492947
621.707483
622.538710
623.223159
623.587675
623.803637
624.616217
625.275142
625.604478
625.769749
626.510185
627.077812
627.298276
627.338348
627.940703
628.343087
618.018092
618.609795
619.219453
619.645445
620.005353
620.664927
621.264103
621.674099
622.028271
622.683772
623.287059
623.708238
624.072734
624.723627
625.310609
625.701017
626.015464
626.592932
627.084015
627.357685
627.535523
627.954523
628.249237
618.823728
619.179255
619.631657
620.045803
620.457664
620.986199
621.503388
621.945883
622.378773
622.927055
623.466593
623.932423
624.383810
624.937751
625.468143
625.906532
626.308273
626.787441
627.217792
627.531473
627.782797
628.079480
628.278097
619.260433
619.514214
619.886855
620.283655
620.702186
621.177465
621.657060
622.109608
622.566466
623.075190
623.587558
624.070622
624.551064
625.070542
625.577317
626.034602
626.465565
626.909347
627.313542
627.641134
627.912928
628.160218
628.314348
625.333347
625.699931
626.193501
626.675186
627.165296
627.757554
628.339085
628.851157
629.352641
629.950210
630.534399
631.046059
631.541734
632.125807
632.686652
633.160518
633.598656
634.100549
634.557661
634.906315
635.191554
635.498251
635.698613
624.294024
624.907258
625.557800
626.037298
626.456426
627.173629
627.828561
628.291835
628.697272
629.403861
630.050661
630.506697
630.902302
631.593048
632.217548
632.639815
632.982363
633.587722
634.107183
634.408807
634.611078
635.042985
635.342547
622.034200
623.398709
624.418611
624.820234
624.894934
626.047128
626.903660
627.208068
627.228690
628.342893
629.173358
629.460113
629.465920
630.558732
631.368072
631.630374
631.597850
632.591269
633.289103
633.436846
633.285677
634.144495
634.703782
618.711002
621.683984
623.215641
623.401395
622.438702
624.721409
625.915565
625.931633
624.880033
627.093088
628.242616
628.231885
627.165357
629.345747
630.471902
630.448269
629.380348
631.422061
632.423715
632.288002
631.117104
633.056846
634.016031
620.096015
621.612015
622.782688
623.266865
623.393201
624.651068
625.586039
625.904194
625.918339
627.092089
627.969112
628.248381
628.233801
629.375456
630.221788
630.469772
630.412467
631.451890
632.187596
632.326755
632.161713
633.088656
633.714688
620.210378
621.275409
622.295900
622.902052
623.340103
624.341996
625.191172
625.640026
625.954979
626.854497
627.630162
628.027379
628.302884
629.166879
629.904730
630.258347
630.475367
631.247926
631.883801
632.132889
632.241360
632.890591
633.377080
618.636011
620.205382
621.435418
621.965461
622.128639
623.465542
624.460684
624.814860
624.851806
626.055375
626.954966
627.241959
627.227095
628.393630
629.252694
629.494595
629.423766
630.492956
631.251021
631.394958
631.227106
632.181636
632.830007
615.732403
618.842114
620.506358
620.778913
619.856167
622.324914
623.645870
623.728016
622.710616
624.992302
626.190816
626.188452
625.099518
627.349508
628.509065
628.468323
627.347613
629.475470
630.528451
630.396955
629.202364
631.218901
632.234207
617.505040
619.087166
620.337562
620.890872
621.078831
622.445324
623.471057
623.850791
623.908870
625.132558
626.048619
626.346776
626.339159
627.513059
628.378883
628.625283
628.559168
629.637146
630.404820
630.556877
630.396350
631.359260
632.013292
617.924240
619.019891
620.086391
620.742600
621.232989
622.297217
623.204992
623.699448
624.051009
624.992630
625.803415
626.223479
626.513523
627.393131
628.142502
628.500960
628.722981
629.515505
630.171898
630.435500
630.556005
631.225363
631.726293
616.600202
618.178612
619.431690
619.994881
620.196246
621.558676
622.582317
622.957778
623.009494
624.256812
625.192526
625.503832
625.504943
626.674887
627.537989
627.783602
627.718306
628.799818
629.571600
629.726915
629.568837
630.539295
631.197070
613.913406
617.012233
618.683258
618.979020
618.095633
620.548642
621.867587
621.941445
620.895626
623.239773
624.477356
624.499388
623.431943
625.667301
626.820445
626.777671
625.657440
627.792875
628.853820
628.727237
627.532080
629.567315
630.591341
615.843399
617.419479
618.668944
619.227761
619.423485
620.778118
621.794433
622.163962
622.210809
623.453500
624.383807
624.689385
624.684155
625.846004
626.701327
626.940570
626.870735
627.949758
628.720224
628.874641
628.715672
629.685773
630.343873
616.413966
617.504018
618.563011
619.211363
619.691759
620.737939
621.629361
622.111102
622.452534
623.386080
624.187258
624.597618
624.876888
625.738394
626.470593
626.815328
627.027682
627.815931
628.470647
628.733665
628.853847
629.522267
630.022853
615.248650
616.818981
618.057202
618.601758
618.781428
620.111650
621.107956
621.465877
621.505939
622.721359
623.626438
623.915399
623.899696
625.039023
625.874899
626.098519
626.015776
627.089613
627.856485
628.009261
627.850189
628.810283
629.462577
612.740530
615.826608
617.472383
617.737476
616.823988
619.221171
620.496807
620.546302
619.495544
621.774881
622.963526
622.957013
621.879505
624.063919
625.179007
625.106504
623.958618
626.086543
627.139889
627.010243
625.820941
627.829595
628.840995
614.890684
616.442020
617.647821
618.153019
618.290170
619.576660
620.532337
620.854999
620.863416
622.047632
622.926585
623.195899
623.164157
624.286036
625.106552
625.318375
625.224689
626.284101
627.036429
627.177119
627.008004
627.957929
628.603042
615.740398
616.787887
617.777557
618.345507
618.741202
619.698428
620.509638
620.926210
621.211341
622.079629
622.826018
623.199073
623.450345
624.273077
624.972374
625.295474
625.489498
626.245560
626.868780
627.108088
627.209693
627.855206
628.338592
614.944322
616.441584
617.574593
618.009830
618.082455
619.296448
620.192686
620.477750
620.462386
621.592395
622.434417
622.693114
622.664632
623.752115
624.550975
624.764669
624.682393
625.699043
626.414530
626.535145
626.354194
627.280430
627.904533
612.935613
615.891037
617.380977
617.509320
616.478793
618.721598
619.875584
619.858415
618.786943
620.934719
622.043952
622.023413
620.979121
623.068218
624.132885
624.071208
622.978109
624.989786
625.962897
625.795811
624.586415
626.536702
627.500457
615.733910
617.077343
618.054678
618.399588
618.411188
619.509309
620.314219
620.571103
620.548151
621.608074
622.397852
622.660920
622.651658
623.691304
624.453986
624.681511
624.621160
625.585400
626.252893
626.368631
626.186130
627.038228
627.598417
617.604734
618.195913
618.804421
619.228284
619.585019
620.240590
620.835368
621.241269
621.592364
622.246413
622.849908
623.272407
623.638687
624.291365
624.879927
625.271559
625.586616
626.163759
626.653494
626.925050
627.100752
627.518824
627.813698
618.434982
618.779443
619.231472
619.657925
620.085246
620.612759
621.130166
621.580545
622.023862
622.568220
623.107133
623.581150
624.043519
624.593942
625.123297
625.568797
625.980158
626.454441
626.882438
627.202082
627.462108
627.752834
627.946350
624.358655
624.815794
625.384514
625.896474
626.394870
627.049012
627.673675
628.188939
628.677612
629.321214
629.937275
630.444202
630.920924
631.545076
632.132344
632.597133
633.012816
633.550132
634.030852
634.370901
634.638342
634.989694
635.226062
622.851049
623.777559
624.593534
625.066071
625.366708
626.280910
627.032258
627.447615
627.708681
628.593722
629.324893
629.725481
629.971651
630.834228
631.537929
631.902832
632.097078
632.864703
633.457920
633.702547
633.763845
634.374911
634.781742
618.602501
621.575204
623.106432
623.291731
622.328714
624.611725
625.807412
625.826118
624.778351
626.996600
628.151966
628.146991
627.085613
629.270257
630.399923
630.379181
629.313376
631.356154
632.358033
632.222133
631.051290
632.991890
633.951898
605.890036
618.392403
621.425639
620.625460
611.895289
622.052462
624.394177
623.325489
614.502625
624.524591
626.801703
625.704665
616.911534
626.845286
629.093470
628.024715
619.499988
629.017437
631.092622
629.909672
621.315046
630.768265
633.011759
616.360058
619.544875
621.265907
621.534494
620.606065
623.026612
624.319527
624.341454
623.264349
625.568545
626.784936
626.758848
625.652241
627.912003
629.094289
629.047545
627.934254
630.049986
631.106174
630.951978
629.748224
631.788841
632.840093
617.867994
619.546231
620.873033
621.436423
621.606664
622.985410
624.011489
624.351041
624.364151
625.606434
626.536116
626.809363
626.773013
627.974124
628.863819
629.096641
629.009728
630.108434
630.891220
631.024393
630.845836
631.850130
632.546756
614.743767
618.015784
619.807911
620.112005
619.177687
621.728142
623.102025
623.163940
622.103262
624.447432
625.687689
625.659232
624.524388
626.835906
628.038405
627.974544
626.810561
628.997704
630.091853
629.940215
628.712836
630.808392
631.892492
602.441476
615.278038
618.482269
617.724944
608.704309
619.395075
621.929975
620.930023
612.079718
622.239034
624.573247
623.449421
614.435084
624.635560
626.946173
625.817159
616.958764
626.851208
629.029391
627.832992
619.043116
628.758697
631.095139
613.561019
616.847500
618.661927
618.990817
618.082689
620.665279
622.071593
622.159792
621.120278
623.485932
624.743352
624.725841
623.597699
625.916690
627.125689
627.065508
625.905546
628.103385
629.209269
629.067069
627.847764
629.953545
631.044494
615.468760
617.183699
618.561451
619.176876
619.399253
620.848421
621.938108
622.323336
622.369275
623.660501
624.628505
624.923742
624.899044
626.117735
627.018989
627.253309
627.166000
628.292785
629.101975
629.251200
629.083034
630.114679
630.829901
612.658076
615.930624
617.746258
618.091660
617.216307
619.775763
621.170277
621.241655
620.166264
622.584823
623.873518
623.875875
622.767683
625.071784
626.273371
626.210204
625.049007
627.250945
628.360538
628.219097
626.995342
629.116085
630.213623
600.671906
613.432687
616.637576
615.926541
607.083719
617.621388
620.124119
619.074939
609.983344
620.417563
622.829807
621.750481
612.836224
622.944021
625.233306
624.096878
615.228803
625.136551
627.322776
626.123116
617.282294
627.068419
629.422900
611.910878
615.181068
616.993528
617.335505
616.455400
619.006167
620.392064
620.456259
619.374972
621.788802
623.072487
623.069776
621.955747
624.250748
625.443400
625.372835
624.206219
626.405232
627.513236
627.370777
626.146173
628.266472
629.364257
613.979452
615.687801
617.058976
617.669878
617.886966
619.313411
620.382498
620.751510
620.784151
622.068273
623.028430
623.316859
623.285144
624.481030
625.361203
625.578879
625.479296
626.601587
627.408947
627.557631
627.389626
628.419738
629.134345
611.345414
614.611962
616.415193
616.746673
615.858733
618.376672
619.740000
619.797196
618.726637
621.093820
622.346785
622.331151
621.220412
623.477994
624.644588
624.554189
623.368214
625.566822
626.673564
626.533576
625.319946
627.418671
628.506556
599.553959
612.311629
615.495622
614.765210
605.950340
616.373411
618.824378
617.769868
608.808532
619.039209
621.381963
620.287991
611.465485
621.418206
623.648699
622.470932
613.533915
623.472104
625.658419
624.469857
615.716772
625.393173
627.720836
611.053021
614.299388
616.069061
616.360499
615.429384
617.901687
619.222670
619.243951
618.141751
620.475498
621.701030
621.666134
620.540329
622.778770
623.928635
623.826247
622.629514
624.811522
625.901502
625.747938
624.523267
626.610354
627.690171
613.446041
615.107083
616.405483
616.935063
617.067966
618.399487
619.384429
619.689420
619.671377
620.880068
621.780808
622.034875
621.982685
623.130843
623.973121
624.170295
624.057203
625.138336
625.907523
626.029638
625.842580
626.844718
627.539247
611.255206
614.425575
616.111676
616.331635
615.343841
617.729387
618.986730
618.980587
617.888850
620.131544
621.309212
621.274466
620.190264
622.355476
623.473103
623.386658
622.248701
624.337630
625.370560
625.192040
623.957963
626.012110
627.066532
600.146402
612.652539
615.647811
614.782736
605.925463
616.105161
618.419949
617.339000
608.614196
618.450956
620.673605
619.607382
611.099607
620.674226
622.813053
621.699303
613.166914
622.633247
624.673080
623.440847
614.705494
624.271847
626.536797
612.359383
615.315032
616.805381
616.932487
615.898795
618.136487
619.284126
619.260750
618.184508
620.329972
621.439685
621.421514
620.380276
622.472164
623.539325
623.479767
622.387753
624.398340
625.367905
625.195307
623.979780
625.928343
626.894122
616.227177
617.132585
617.907192
618.323897
618.560810
619.413762
620.104369
620.461904
620.668816
621.496370
622.181333
622.549209
622.769705
623.586747
624.249671
624.582224
624.749159
625.488623
626.052385
626.266833
626.300625
626.900612
627.304055
617.528825
617.964127
618.491491
618.947946
619.382615
619.970721
620.529330
620.980766
621.409030
621.996240
622.564405
623.032275
623.474863
624.062731
624.616477
625.052116
625.441269
625.951681
626.404283
626.716377
626.959513
627.296052
627.526135
623.642656
624.072559
624.649461
625.204050
625.758402
626.418606
627.057073
627.605908
628.137243
628.775555
629.397278
629.931742
630.445480
631.057408
631.641636
632.124731
632.568983
633.089057
633.563123
633.918946
634.213866
634.548286
634.773992
622.421454
623.126934
623.884480
624.441709
624.922690
625.719552
626.439166
626.933464
627.360439
628.117299
628.809547
629.283791
629.690262
630.418109
631.072852
631.499006
631.839944
632.471892
633.014333
633.317286
633.522397
633.995777
634.335458
619.845544
621.360943
622.530974
623.014659
623.140420
624.398057
625.335517
625.658513
625.680652
626.867453
627.759495
628.053368
628.051506
629.203001
630.057289
630.311857
630.259092
631.299519
632.033645
632.169952
632.003225
632.932755
633.561515
616.218244
619.402587
621.123476
621.392409
620.464108
622.883165
624.175970
624.198979
623.125115
625.438186
626.664894
626.648554
625.550162
627.815463
629.002171
628.959313
627.848622
629.963503
631.016751
630.858408
629.651506
631.694848
632.748866
617.544839
619.238338
620.587140
621.168414
621.354172
622.732021
623.759952
624.099334
624.115329
625.369327
626.312822
626.595703
626.569232
627.775936
628.674278
628.914650
628.836830
629.932543
630.713966
630.845529
630.670891
631.681892
632.387109
617.604132
618.827269
620.018055
620.729079
621.239693
622.354773
623.295653
623.776366
624.107141
625.077176
625.912508
626.318301
626.591541
627.510302
628.295472
628.649238
628.858528
629.680577
630.360459
630.612982
630.726830
631.449654
632.005065
615.868902
617.625471
619.044350
619.678263
619.905276
621.371135
622.469976
622.853090
622.896827
624.183684
625.149797
625.437831
625.408331
626.641222
627.555771
627.792764
627.705157
628.838295
629.650752
629.795898
629.626665
630.668989
631.397137
612.798150
616.141351
618.019077
618.390280
617.512365
620.136099
621.575173
621.676987
620.645366
623.033509
624.310134
624.297352
623.171528
625.509800
626.736231
626.679811
625.521375
627.736952
628.858267
628.720203
627.506050
629.635039
630.747247
614.634267
616.406100
617.849343
618.511300
618.768627
620.268835
621.401332
621.812593
621.879306
623.186932
624.169093
624.467592
624.445078
625.684929
626.605361
626.846361
626.763840
627.908116
628.734030
628.891122
628.732344
629.785072
630.519852
615.101567
616.361108
617.606286
618.376114
618.948335
620.135631
621.143634
621.676761
622.048718
623.062341
623.931516
624.357795
624.643893
625.577799
626.374242
626.733030
626.949097
627.796309
628.504151
628.778766
628.911115
629.658210
630.229970
613.701904
615.469133
616.915170
617.588757
617.862426
619.360901
620.492448
620.900596
620.961745
622.291847
623.291745
623.602028
623.587708
624.822888
625.739133
625.978102
625.895264
627.041786
627.870977
628.030459
627.873417
628.934732
629.674676
610.917060
614.248467
616.134326
616.533049
615.700889
618.313517
619.752259
619.847454
618.788566
621.237094
622.549805
622.559373
621.454295
623.776714
624.994011
624.933277
623.773432
625.994799
627.123664
626.990122
625.775138
627.925124
629.048376
612.964023
614.729360
616.172695
616.843125
617.112030
618.602372
619.725153
620.125452
620.179787
621.504056
622.498395
622.803128
622.782359
624.008891
624.916579
625.148194
625.059642
626.202294
627.028956
627.186773
627.028709
628.089690
628.829794
613.629070
614.883969
616.123718
616.888636
617.453185
618.621744
619.610268
620.126834
620.484954
621.487966
622.347092
622.764227
623.039775
623.954330
624.731519
625.074384
625.278326
626.118241
626.821660
627.093641
627.224709
627.971014
628.542693
612.433927
614.195530
615.630192
616.288853
616.542660
618.005473
619.103243
619.486844
619.530151
620.825374
621.795793
622.086265
622.056576
623.259651
624.146393
624.361152
624.258434
625.393764
626.214576
626.368956
626.209713
627.260192
627.994125
609.878444
613.200267
615.064809
615.436755
614.575972
617.126806
618.513243
618.575138
617.503935
619.884020
621.149153
621.133559
620.020727
622.290067
623.466471
623.373688
622.183815
624.393451
625.510207
625.369919
624.158474
626.280703
627.390443
612.208383
613.949953
615.351002
615.969059
616.178356
617.593795
618.646404
618.990615
618.999168
620.260738
621.203497
621.473907
621.427918
622.612503
623.482551
623.684372
623.569411
624.687975
625.491007
625.629923
625.457558
626.495810
627.221790
613.229203
614.438556
615.605763
616.287539
616.763418
617.834899
618.732966
619.175230
619.470038
620.402532
621.204383
621.584251
621.831935
622.705420
623.446819
623.765978
623.949344
624.752171
625.417090
625.658111
625.763843
626.482678
627.035596
612.497192
614.176460
615.495936
616.037569
616.177147
617.512697
618.498208
618.799762
618.781235
619.984117
620.886444
621.145443
621.102703
622.250484
623.096679
623.300119
623.196636
624.269063
625.029385
625.142109
624.951128
625.960279
626.663672
610.557594
613.728950
615.416268
615.636370
614.646901
617.027210
618.276678
618.263045
617.165818
619.404987
620.583208
620.552400
619.473297
621.641709
622.762619
622.680222
621.545352
623.631794
624.657939
624.471066
623.229288
625.281593
626.337771
613.673484
615.171089
616.304245
616.737017
616.803674
618.007057
618.889422
619.161027
619.135404
620.260027
621.103045
621.367464
621.346385
622.440010
623.244590
623.463863
623.385065
624.399110
625.106306
625.215569
625.023435
625.946291
626.572909
615.871274
616.556583
617.275212
617.779666
618.199449
618.932837
619.587960
620.019876
620.387109
621.084245
621.725740
622.160613
622.533318
623.219378
623.836136
624.231696
624.547149
625.154084
625.670858
625.948725
626.132052
626.592978
626.927161
616.889265
617.298105
617.835057
618.335494
618.826543
619.419058
619.988437
620.469856
620.936959
621.515205
622.084826
622.576012
623.052086
623.627169
624.178334
624.633326
625.052815
625.548574
625.997770
626.329419
626.603479
626.923916
627.142921
622.902790
623.318300
623.902983
624.490291
625.085634
625.760571
626.416198
626.994126
627.557859
628.203211
628.836636
629.396009
629.937281
630.548496
631.134143
631.631241
632.093230
632.605807
633.076091
633.441538
633.751334
634.077603
634.296505
621.817379
622.425991
623.155972
623.764123
624.332159
625.097597
625.812627
626.356888
626.861850
627.580655
628.264590
628.786377
629.267113
629.948476
630.582570
631.042554
631.445007
632.024888
632.541967
632.873145
633.134849
633.554728
633.859924
619.786077
620.850077
621.870670
622.478430
622.917740
623.916769
624.767277
625.220637
625.545640
626.470497
627.275142
627.699699
627.998411
628.878353
629.629171
629.994237
630.219242
630.990404
631.619305
631.858018
631.958419
632.615470
633.109536
617.553020
619.229543
620.557232
621.124924
621.300260
622.670836
623.692098
624.028489
624.041992
625.310352
626.267932
626.566179
626.550837
627.762595
628.661423
628.903871
628.824671
629.917204
630.688444
630.805224
630.610503
631.628615
632.336155
617.428430
618.651187
619.843168
620.557205
621.070445
622.181768
623.119321
623.597658
623.929338
624.912740
625.763749
626.183849
626.468731
627.393910
628.184182
628.543026
628.755727
629.574240
630.246940
630.489812
630.595687
631.324513
631.885735
617.020160
618.042462
619.164063
619.957708
620.621172
621.649183
622.560355
623.123492
623.594294
624.471726
625.273100
625.757484
626.165351
626.979403
627.716923
628.135999
628.468909
629.185606
629.815897
630.129312
630.360794
630.971788
631.452398
615.668628
616.952596
618.219092
618.996042
619.565956
620.756003
621.762180
622.287477
622.652010
623.667276
624.540832
624.969649
625.258898
626.202855
627.008507
627.371353
627.588733
628.439111
629.144058
629.412006
629.539432
630.288123
630.863582
613.991720
615.808896
617.298371
617.992981
618.273619
619.806580
620.963996
621.386150
621.457166
622.792711
623.798421
624.110438
624.097340
625.352515
626.285682
626.531790
626.451554
627.612595
628.449868
628.611767
628.457207
629.522642
630.267810
614.382152
615.682488
616.975457
617.783359
618.387082
619.614381
620.656735
621.212990
621.602617
622.637893
623.525783
623.963888
624.259814
625.210459
626.021860
626.389141
626.612237
627.474798
628.195917
628.479036
628.619487
629.378648
629.960203
614.413559
615.473953
616.653821
617.511839
618.243775
619.349290
620.333994
620.957759
621.476835
622.394194
623.223981
623.725579
624.145516
624.973892
625.723462
626.150784
626.495067
627.237672
627.899666
628.242212
628.499117
629.132330
629.626622
613.433005
614.729027
616.023185
616.839030
617.454201
618.690124
619.741528
620.306841
620.704943
621.749046
622.642693
623.084392
623.382493
624.332459
625.142401
625.509575
625.733598
626.596103
627.319035
627.604000
627.746738
628.513691
629.100579
612.069249
613.879846
615.375964
616.090052
616.396921
617.948629
619.125788
619.566593
619.653407
621.006443
622.023379
622.341816
622.332132
623.585449
624.516062
624.761916
624.684018
625.845444
626.688187
626.855086
626.704569
627.786473
628.542140
612.704771
613.999295
615.291220
616.104343
616.715094
617.943352
618.986000
619.543085
619.933492
620.970371
621.857561
622.292972
622.583954
623.525696
624.327965
624.688368
624.906623
625.764016
626.482878
626.764843
626.905830
627.672572
628.259806
612.959268
614.016338
615.191933
616.045681
616.770074
617.858943
618.825126
619.432750
619.937583
620.840477
621.656988
622.146925
622.554349
623.365235
624.097668
624.510816
624.843480
625.575354
626.228890
626.565145
626.818352
627.451612
627.946866
612.205141
613.499420
614.786133
615.590319
616.186673
617.384927
618.396766
618.928896
619.298609
620.311551
621.179569
621.602648
621.883540
622.805159
623.588658
623.934561
624.141097
624.986462
625.694354
625.967295
626.101161
626.861653
627.445409
611.093702
612.901140
614.381785
615.073229
615.349710
616.838026
617.953109
618.343966
618.390388
619.694654
620.673846
620.968525
620.941357
622.154222
623.049419
623.268428
623.168742
624.306168
625.126667
625.275162
625.110285
626.179113
626.927560
612.046422
613.320707
614.573967
615.337476
615.888392
617.036898
617.999903
618.488492
618.820120
619.798668
620.638921
621.041532
621.305436
622.208700
622.975266
623.307365
623.500628
624.328936
625.018052
625.273872
625.392945
626.140637
626.716507
612.693958
613.705857
614.809233
615.579799
616.213707
617.200500
618.067330
618.589711
619.021402
619.854484
620.615169
621.066794
621.443416
622.215469
622.912566
623.299604
623.608140
624.304302
624.918222
625.219847
625.443447
626.048732
626.525974
612.437068
613.648463
614.817683
615.501481
615.978279
617.045508
617.935460
618.370659
618.660972
619.588888
620.391176
620.776569
621.031569
621.907812
622.652891
622.978511
623.167997
623.966713
624.621414
624.851992
624.949974
625.667705
626.221405
611.957459
613.622002
614.922950
615.453991
615.585847
616.907231
617.876303
618.167733
618.141626
619.340453
620.241577
620.505778
620.467894
621.619802
622.468087
622.676176
622.574008
623.647053
624.399253
624.503301
624.301272
625.302358
625.999181
613.683351
614.731653
615.720633
616.285202
616.673292
617.614800
618.404707
618.801420
619.072085
619.930867
620.678617
621.062119
621.327134
622.158503
622.866680
623.200559
623.402975
624.153968
624.762939
624.985538
625.073093
625.715072
626.199975
615.341210
615.931307
616.625612
617.184993
617.694890
618.395479
619.042451
619.520448
619.961415
620.615673
621.242727
621.718518
622.159770
622.800355
623.398939
623.830997
624.211247
624.770617
625.267386
625.580301
625.826319
626.232605
626.530011
616.226269
616.621873
617.168635
617.703947
618.237116
618.843091
619.426658
619.933660
620.429331
621.010131
621.586462
622.097840
622.597926
623.171552
623.725055
624.195930
624.635970
625.127991
625.577940
625.924364
626.217556
626.530805
626.742555
621.997598
622.457054
623.080896
623.688426
624.297085
625.011892
625.699577
626.289689
626.858777
627.538236
628.199813
628.768275
629.310689
629.947843
630.551428
631.047648
631.502044
632.032924
632.514919
632.874459
633.174324
633.522516
633.760251
620.707453
621.448926
622.258813
622.870536
623.405403
624.260147
625.030132
625.562499
626.022961
626.826492
627.563880
628.073809
628.508868
629.264396
629.939214
630.376313
630.724358
631.368717
631.918260
632.218736
632.421565
632.917062
633.276370
618.007412
619.574376
620.807091
621.346245
621.520855
622.846276
623.837351
624.189904
624.229812
625.481459
626.430830
626.762269
626.785405
627.971847
628.848589
629.109068
629.053970
630.114618
630.855587
630.973671
630.778443
631.758561
632.425933
614.229838
617.493444
619.289353
619.612488
618.715282
621.225969
622.578876
622.618850
621.520947
623.944361
625.245038
625.265389
624.177370
626.494528
627.708923
627.665524
626.529879
628.688986
629.752781
629.553952
628.250736
630.417249
631.536453
615.482606
617.237811
618.661304
619.306937
619.547931
621.000727
622.088590
622.461319
622.498045
623.821815
624.825959
625.147012
625.145232
626.389120
627.313719
627.563070
627.486488
628.608102
629.401907
629.520409
629.322890
630.389283
631.135207
615.451949
616.736920
618.006916
618.789597
619.364729
620.552708
621.556213
622.079467
622.445451
623.475065
624.365562
624.809973
625.112046
626.063437
626.874987
627.243483
627.464676
628.311837
629.009824
629.268235
629.387750
630.142523
630.723859
613.592589
615.435948
616.948817
617.658745
617.948375
619.495658
620.662073
621.085494
621.155368
622.514811
623.542742
623.870550
623.868740
625.135606
626.077608
626.328163
626.249685
627.419828
628.258746
628.418313
628.261761
629.333767
630.084605
610.374835
613.862484
615.854719
616.302743
615.471368
618.199084
619.712148
619.843513
618.797951
621.301228
622.653770
622.681625
621.577776
623.955963
625.210323
625.159303
623.984844
626.266344
627.426716
627.306960
626.101830
628.268201
629.405087
612.254878
614.116466
615.658022
616.400858
616.726443
618.314528
619.520595
619.978032
620.074972
621.453995
622.494676
622.830286
622.834437
624.108336
625.056431
625.311422
625.238063
626.422245
627.281393
627.459702
627.318658
628.401243
629.157689
612.737969
614.066741
615.400047
616.249694
616.895253
618.170162
619.256658
619.848791
620.268724
621.336312
622.250527
622.707705
623.019114
623.986628
624.812114
625.190017
625.423235
626.301191
627.037744
627.332823
627.484026
628.259529
628.852350
611.309554
613.155443
614.691414
615.438623
615.774279
617.376336
618.598788
619.075490
619.192241
620.569616
621.605671
621.937876
621.940258
623.216661
624.165757
624.424504
624.356760
625.534881
626.391686
626.567379
626.422808
627.518585
628.283491
608.469752
611.917178
613.902204
614.363445
613.554329
616.312357
617.858515
618.028791
617.030918
619.520669
620.863948
620.885023
619.772963
622.159237
623.417276
623.374859
622.219393
624.482017
625.639543
625.515432
624.294864
626.497063
627.651965
610.591224
612.435747
613.969868
614.715155
615.047276
616.641551
617.854939
618.323233
618.431646
619.800390
620.829210
621.154592
621.149029
622.417156
623.359783
623.612604
623.539302
624.710804
625.561578
625.732396
625.584817
626.680603
627.446285
611.303652
612.629387
613.959520
614.807544
615.448920
616.705928
617.772978
618.349836
618.756466
619.805244
620.702888
621.147332
621.446567
622.395839
623.204957
623.570784
623.793892
624.656388
625.379108
625.662705
625.806230
626.583513
627.179100
610.108519
611.964182
613.501910
614.248438
614.578854
616.130010
617.302033
617.739534
617.824828
619.168155
620.180360
620.499690
620.493068
621.733165
622.653429
622.892901
622.811330
623.964351
624.798241
624.954724
624.795212
625.887577
626.651877
607.518515
610.994871
612.982629
613.443466
612.646207
615.297350
616.758827
616.869229
615.830029
618.264456
619.573679
619.584618
618.485486
620.801597
622.015238
621.949325
620.785468
623.005477
624.128583
623.975470
622.727572
624.926019
626.078358
610.014415
611.849371
613.353533
614.059727
614.344333
615.842730
616.962272
617.352948
617.397890
618.705338
619.689328
619.988497
619.965183
621.185725
622.087805
622.312699
622.217468
623.352579
624.166461
624.304711
624.129549
625.208409
625.964568
611.173051
612.450343
613.707090
614.474105
615.027358
616.173588
617.131065
617.615036
617.944091
618.919266
619.760500
620.168808
620.440056
621.346069
622.116198
622.454450
622.653488
623.478074
624.158159
624.404862
624.517370
625.264581
625.841304
610.540967
612.289842
613.696911
614.321126
614.534944
615.943016
616.981683
617.316058
617.321700
618.571013
619.513715
619.797291
619.770738
620.955980
621.831463
622.047869
621.949787
623.056071
623.836488
623.953240
623.763210
624.803525
625.532856
608.682857
611.944430
613.721829
614.019360
613.093407
615.549197
616.848270
616.857478
615.762867
618.064972
619.287085
619.274128
618.190523
620.414542
621.567890
621.488005
620.327388
622.479036
623.534912
623.348156
622.088605
624.189619
625.277430
611.964507
613.520482
614.727372
615.230515
615.361106
616.627648
617.556496
617.856877
617.852430
619.019610
619.899449
620.186354
620.179762
621.307743
622.138309
622.368020
622.292694
623.340422
624.069954
624.186573
623.997254
624.947987
625.596513
614.298324
615.023507
615.801038
616.367802
616.847538
617.636818
618.336815
618.802282
619.198434
619.929999
620.603548
621.063363
621.457269
622.169047
622.807819
623.218442
623.547340
624.176062
624.711251
625.001481
625.196118
625.675812
626.024490
615.391479
615.832330
616.420305
616.977958
617.525659
618.170669
618.784176
619.301170
619.799622
620.409833
621.009449
621.526164
622.024991
622.623082
623.194683
623.666233
624.101512
624.615817
625.082348
625.428494
625.716447
626.052521
626.282655
621.071088
621.592315
622.259494
622.878572
623.485014
624.248957
624.972183
625.568351
626.129986
626.854414
627.547683
628.118340
628.648519
629.322653
629.949417
630.440304
630.876349
631.437988
631.938003
632.287995
632.566965
632.948638
633.211107
619.406697
620.415040
621.343644
621.926796
622.333308
623.366485
624.220239
624.709340
625.031904
626.011580
626.831097
627.297052
627.594025
628.513281
629.259383
629.645492
629.852278
630.650163
631.262966
631.504895
631.559685
632.222366
632.672624
614.867585
617.971189
619.643036
619.939468
619.059682
621.495976
622.804746
622.875070
621.832093
624.206304
625.479298
625.539504
624.510007
626.776604
627.957222
627.944355
626.857812
628.962063
629.987683
629.810863
628.541941
630.631200
631.682925
601.727031
614.516331
617.728015
617.026029
608.231317
618.703006
621.182112
620.116541
610.985380
621.483579
623.935029
622.893096
614.018069
624.152048
626.470428
625.383130
616.667073
626.419179
628.537096
627.232038
618.034917
628.152297
630.580043
612.162658
615.501609
617.389961
617.788424
616.956118
619.545374
620.964733
621.045350
619.978105
622.448544
623.789436
623.829358
622.753952
625.100784
626.341181
626.306680
625.177676
627.366279
628.458012
628.273099
626.983275
629.183605
630.331262
613.511327
615.332635
616.832392
617.542033
617.838010
619.369537
620.524784
620.945302
621.019083
622.384962
623.423929
623.766290
623.779047
625.048998
625.994453
626.252424
626.181526
627.337847
628.164658
628.310744
628.140357
629.220071
629.976523
610.104859
613.597168
615.596973
616.053517
615.229568
617.960677
619.475881
619.609579
618.569057
621.084744
622.452037
622.493907
621.402026
623.789083
625.050486
625.005147
623.834579
626.116480
627.274897
627.151560
625.943630
628.113148
629.253109
597.238830
610.650628
614.128403
613.515228
604.464863
615.488834
618.187474
617.214160
608.076711
618.719399
621.232763
620.178567
611.162477
621.484170
623.858258
622.716404
613.658331
623.845587
626.127234
624.961577
616.141498
625.988741
628.391570
608.720757
612.233331
614.263883
614.754745
613.967884
616.742955
618.300609
618.470378
617.458118
619.993198
621.372488
621.421272
620.334848
622.730090
623.999016
623.959284
622.794831
625.092666
626.273040
626.170206
624.979273
627.159253
628.304460
610.697504
612.570736
614.139077
614.916501
615.280274
616.910098
618.156887
618.652028
618.783590
620.185955
621.246080
621.597841
621.616285
622.906983
623.870089
624.138736
624.078923
625.272754
626.143618
626.331704
626.198540
627.296542
628.062645
607.801736
611.270433
613.284979
613.776486
612.997903
615.790892
617.370032
617.568363
616.595051
619.109251
620.474615
620.514106
619.418574
621.823038
623.097891
623.069139
621.925867
624.202950
625.373849
625.260788
624.049377
626.258967
627.418114
595.512295
608.711538
612.151017
611.542937
602.503617
613.573468
616.316119
615.408898
606.450751
616.948243
619.424984
618.349249
609.279622
619.653998
622.044894
620.933603
612.002387
622.064610
624.321018
623.126618
614.169001
624.173182
626.613820
607.092524
610.559619
612.572262
613.062279
612.280946
615.065745
616.635772
616.826191
615.845046
618.349585
619.706771
619.739202
618.636045
621.031886
622.300213
622.265979
621.117511
623.386631
624.549787
624.430130
623.214304
625.424133
626.584490
609.282083
611.151438
612.716831
613.495153
613.859737
615.467674
616.693766
617.175545
617.297341
618.676035
619.716543
620.055609
620.064423
621.334160
622.280383
622.539102
622.472705
623.645560
624.497376
624.668927
624.522889
625.625588
626.396412
606.606666
610.109153
612.137166
612.643240
611.894451
614.601404
616.116910
616.274276
615.275624
617.747376
619.088167
619.124071
618.046777
620.387951
621.624902
621.578400
620.431668
622.669332
623.809095
623.669978
622.434553
624.646916
625.808309
594.448551
607.822572
611.298323
610.737412
601.958085
612.671813
615.286255
614.317849
605.370413
615.757094
618.196616
617.142996
608.281623
618.390564
620.705324
619.577671
610.718141
620.652299
622.855576
621.618788
612.586703
622.631202
625.077243
606.570622
610.051144
612.044672
612.510238
611.715493
614.366735
615.826925
615.935640
614.895655
617.329897
618.641612
618.657502
617.564012
619.883636
621.100608
621.038482
619.877600
622.096390
623.215609
623.058136
621.807132
624.005563
625.158612
609.273190
611.088265
612.577678
613.276918
613.558369
615.044081
616.152497
616.538315
616.583495
617.882335
618.864115
619.169845
619.157378
620.374243
621.275356
621.504623
621.415192
622.545989
623.353276
623.488159
623.312712
624.382809
625.133593
607.256466
610.596859
612.474225
612.857169
612.006007
614.546070
615.917846
615.974379
614.916063
617.267700
618.530754
618.537487
617.466960
619.722034
620.901813
620.830852
619.676205
621.856426
622.941882
622.771250
621.527480
623.665364
624.783657
596.181864
609.009207
612.213264
611.496695
602.713785
613.094446
615.521748
614.473601
605.638864
615.718504
618.043833
616.994837
608.353298
618.160271
620.377982
619.241977
610.463467
620.250087
622.378569
621.136408
612.252446
622.039072
624.391109
608.868152
611.968707
613.620031
613.885609
612.968913
615.341726
616.589380
616.620848
615.572631
617.818531
619.005934
619.025687
617.995605
620.170825
621.293738
621.246386
620.135682
622.236108
623.260129
623.100773
621.878843
623.902833
624.922783
613.052634
614.046967
614.945763
615.486266
615.839233
616.805896
617.589117
618.013031
618.275099
619.173917
619.923536
620.337876
620.596183
621.466411
622.174092
622.533603
622.722330
623.508710
624.112810
624.352308
624.408072
625.051286
625.488466
614.524110
615.027822
615.660612
616.231007
616.776822
617.470048
618.117773
618.639698
619.129391
619.780701
620.408364
620.924971
621.410612
622.044316
622.638806
623.105875
623.524686
624.073000
624.561859
624.903438
625.174964
625.545619
625.800582
620.422908
620.898640
621.550941
622.194512
622.843648
623.601092
624.330578
624.959816
625.565641
626.280326
626.974473
627.571462
628.138273
628.796646
629.418338
629.929596
630.397394
630.941455
631.435620
631.805527
632.114390
632.470632
632.713477
619.100753
619.860052
620.699950
621.348519
621.924351
622.822819
623.635409
624.206984
624.704206
625.544057
626.315181
626.854126
627.313563
628.090552
628.783612
629.235292
629.596326
630.254601
630.817089
631.128102
631.340018
631.844625
632.210037
616.343153
617.931058
619.196763
619.774224
619.990543
621.361936
622.397215
622.789078
622.865586
624.155757
625.141047
625.502401
625.549863
626.758347
627.653616
627.927719
627.884633
628.960860
629.716404
629.845348
629.659195
630.650530
631.325843
612.495146
615.783449
617.616111
617.979835
617.125555
619.685138
621.084230
621.163936
620.102550
622.567128
623.906085
623.957615
622.894488
625.234628
626.467671
626.436935
625.312189
627.489042
628.569484
628.382310
627.088378
629.268529
630.397368
613.680048
615.461194
616.924660
617.614993
617.902735
619.405501
620.540560
620.954734
621.030159
622.395289
623.438264
623.791771
623.816609
625.084113
626.027766
626.290955
626.226897
627.366135
628.177655
628.309997
628.124281
629.204271
629.959516
613.580442
614.894215
616.208736
617.040919
617.666627
618.905937
619.957443
620.523236
620.929268
622.000835
622.930845
623.408756
623.738808
624.714924
625.546618
625.930333
626.165155
627.030327
627.747683
628.022179
628.155594
628.924172
629.514568
611.651706
613.529622
615.093307
615.857532
616.200840
617.801345
619.016540
619.482305
619.591949
620.995078
622.064091
622.426235
622.453086
623.746306
624.709905
624.976342
624.911033
626.100474
626.961564
627.139013
626.997459
628.084347
628.844773
608.376594
611.904456
613.952587
614.458276
613.682668
616.465656
618.028450
618.201709
617.194779
619.743692
621.138725
621.201228
620.126090
622.532429
623.810277
623.776507
622.616142
624.918601
626.102140
626.000621
624.810475
626.992908
628.140048
610.232104
612.130389
613.726129
614.526995
614.909882
616.554388
617.811749
618.313291
618.450865
619.873782
620.955491
621.325352
621.358749
622.661100
623.634248
623.909331
623.853776
625.059208
625.940151
626.136774
626.011567
627.109453
627.875442
610.702897
612.065143
613.449967
614.356521
615.059707
616.392429
617.532321
618.170917
618.632894
619.742825
620.696321
621.186568
621.526750
622.523142
623.375409
623.775735
624.029159
624.928745
625.686481
626.000001
626.167618
626.957925
627.559602
609.264139
611.143829
612.730776
613.533682
613.926279
615.588099
616.866228
617.390750
617.549475
618.968710
620.043276
620.406903
620.436066
621.742434
622.720884
623.003601
622.957009
624.157443
625.035384
625.229254
625.101047
626.211946
626.985585
606.421689
609.904892
611.941408
612.457361
611.703951
614.523582
616.127167
616.345978
615.389836
617.921704
619.303011
619.354248
618.267642
620.685118
621.973625
621.955471
620.820846
623.106196
624.284583
624.177658
622.972307
625.190188
626.354321
608.562813
610.440222
612.024093
612.824008
613.212623
614.867185
616.137408
616.654789
616.806126
618.216225
619.282224
619.638414
619.660258
620.958404
621.929611
622.206272
622.153853
623.346695
624.216952
624.404069
624.271159
625.381509
626.156210
609.302594
610.659739
612.038785
612.941407
613.639360
614.955421
616.078400
616.704139
617.153942
618.243585
619.178139
619.654093
619.981763
620.960122
621.796437
622.185407
622.428913
623.311311
624.051951
624.350583
624.507887
625.299077
625.903646
608.136121
610.025022
611.613031
612.413973
612.799699
614.409565
615.637368
616.122969
616.250603
617.634736
618.683892
619.034664
619.056254
620.325274
621.272108
621.533847
621.471658
622.643656
623.494225
623.664068
623.516880
624.623673
625.397746
605.585056
609.097193
611.136296
611.650667
610.906749
613.616377
615.133064
615.290243
614.291843
616.766954
618.112833
618.154343
617.082212
619.427229
620.666986
620.622299
619.476590
621.715256
622.854596
622.713731
621.476843
623.690892
624.853992
608.145998
610.012875
611.565128
612.323336
612.660622
614.214516
615.386550
615.822601
615.907630
617.253988
618.273155
618.602041
618.605236
619.852936
620.779549
621.024480
620.946682
622.100059
622.930920
623.082871
622.920220
624.013821
624.780098
609.377630
610.683526
611.985096
612.801796
613.405580
614.604063
615.611532
616.139206
616.507076
617.519479
618.394177
618.830631
619.127035
620.058712
620.851822
621.208360
621.423360
622.266509
622.965604
623.228208
623.354778
624.116545
624.703063
608.816773
610.593494
612.043977
612.715141
612.975898
614.433412
615.520348
615.896456
615.938835
617.224375
618.199118
618.508511
618.504692
619.715136
620.612722
620.845129
620.760378
621.886258
622.688672
622.823244
622.647998
623.703826
624.443590
607.031318
610.320666
612.139912
612.481563
611.599107
614.101918
615.447147
615.495598
614.435111
616.772782
618.025797
618.036478
616.973049
619.222562
620.397849
620.332659
619.183680
621.356123
622.435591
622.267221
621.022158
623.139710
624.238548
610.392656
611.972348
613.216432
613.760931
613.933514
615.244136
616.215890
616.553785
616.582762
617.783100
618.692271
619.002852
619.017172
620.168533
621.019905
621.265350
621.203921
622.271347
623.022636
623.157430
622.983227
623.948912
624.607107
612.793041
613.538029
614.348449
614.953952
615.474351
616.305309
617.045559
617.547325
617.976443
618.739332
619.441065
619.925017
620.340671
621.074228
621.732829
622.160290
622.505068
623.152449
623.707409
624.015327
624.225249
624.718249
625.075065
613.923755
614.382296
615.000680
615.595442
616.182883
616.868233
617.520546
618.073130
618.604194
619.244848
619.872090
620.413173
620.934097
621.553279
622.144260
622.633192
623.085262
623.617735
624.102981
624.466446
624.769575
625.118061
625.355483
619.745970
620.196349
620.840560
621.501580
622.178753
622.939985
623.679548
624.334987
624.971193
625.687070
626.386028
627.002561
627.592601
628.246014
628.866902
629.392663
629.880361
630.419476
630.914373
631.300316
631.627982
631.971472
632.201778
618.588875
619.237093
620.030773
620.714132
621.364389
622.219167
623.020213
623.641582
624.218204
625.010744
625.763571
626.343917
626.873533
627.597878
628.267057
628.753662
629.179851
629.788587
630.332381
630.683893
630.962828
631.403079
631.722658
616.427566
617.541704
618.634247
619.319387
619.840125
620.935683
621.876686
622.405842
622.799359
623.805449
624.685680
625.171099
625.518342
626.443383
627.229207
627.616463
627.859899
628.666237
629.326672
629.585040
629.699956
630.384646
630.899146
614.036415
615.777465
617.187446
617.835693
618.090066
619.568191
620.685785
621.096659
621.172956
622.533563
623.574107
623.935450
623.967742
625.228416
626.162884
626.422988
626.354091
627.492299
628.301501
628.437666
628.252793
629.308976
630.043127
613.781063
615.065886
616.345605
617.150659
617.755631
618.971805
620.006004
620.564110
620.968153
622.038767
622.971124
623.456363
623.793259
624.767055
625.594867
625.977527
626.210793
627.069118
627.779268
628.047375
628.173209
628.934869
629.519521
613.233527
614.323438
615.542791
616.438954
617.204122
618.337514
619.345710
619.991255
620.538638
621.502677
622.385452
622.936467
623.399003
624.263740
625.042386
625.491196
625.851198
626.606225
627.274778
627.618040
627.875418
628.517437
629.019481
611.726715
613.097945
614.479697
615.370403
616.048146
617.347652
618.451870
619.057084
619.494563
620.602871
621.562463
622.059017
622.402805
623.402345
624.253806
624.649227
624.894745
625.786932
626.533542
626.833164
626.987130
627.770041
628.368596
609.909801
611.840785
613.462299
614.278454
614.669331
616.317952
617.575227
618.072857
618.206919
619.646927
620.744656
621.124322
621.162679
622.480276
623.464266
623.744568
623.690962
624.900254
625.782427
625.975488
625.843946
626.949730
627.721032
610.276011
611.668320
613.083685
614.013065
614.732070
616.075364
617.220827
617.860705
618.325235
619.453752
620.427055
620.932236
621.283651
622.293927
623.157346
623.564244
623.822008
624.729994
625.494592
625.811728
625.981206
626.775571
627.380021
610.296816
611.435665
612.728448
613.704266
614.552157
615.776484
616.869601
617.584636
618.185474
619.189528
620.098415
620.664123
621.139534
622.027265
622.831020
623.302144
623.685669
624.473108
625.178012
625.556334
625.845331
626.511476
627.026256
609.289848
610.668046
612.074832
613.004467
613.731580
615.093235
616.259963
616.920447
617.400794
618.531123
619.501140
620.002035
620.350723
621.364225
622.232845
622.645741
622.909104
623.818741
624.585442
624.905591
625.079703
625.881686
626.489339
607.904438
609.811071
611.424128
612.248052
612.658489
614.345807
615.644576
616.181485
616.347068
617.789846
618.882840
619.255660
619.288645
620.613152
621.606779
621.898040
621.855744
623.068083
623.955188
624.154073
624.029220
625.151020
625.930220
608.597038
609.971449
611.372978
612.297351
613.018992
614.374131
615.534375
616.188890
616.662624
617.784320
618.745676
619.238926
619.580281
620.585670
621.446671
621.852960
622.110062
623.012572
623.771934
624.085217
624.253866
625.054712
625.663785
608.914908
610.044770
611.326304
612.292001
613.129743
614.340569
615.420722
616.125035
616.714112
617.699566
618.589883
619.140509
619.602216
620.472852
621.260657
621.719010
622.090910
622.863744
623.553873
623.919092
624.198954
624.863927
625.380525
608.210264
609.585458
610.982550
611.898099
612.604358
613.925539
615.050993
615.677239
616.127919
617.224339
618.167109
618.650602
618.984372
619.966542
620.805009
621.194489
621.437885
622.322767
623.064428
623.361422
623.516746
624.312187
624.920370
607.158418
609.062901
610.660198
611.460345
611.838301
613.454081
614.683327
615.164444
615.285402
616.675964
617.730517
618.082738
618.102732
619.379645
620.330555
620.590867
620.524004
621.702020
622.555319
622.723011
622.571536
623.682917
624.460300
608.259587
609.612096
610.971907
611.842629
612.498441
613.763225
614.832947
615.409515
615.817068
616.875144
617.786623
618.246218
618.559631
619.520228
620.338219
620.710075
620.936965
621.803454
622.526240
622.806004
622.946300
623.729363
624.330378
609.065122
610.143252
611.344391
612.218710
612.956003
614.050250
615.016477
615.622635
616.128024
617.036063
617.863929
618.369577
618.793817
619.619621
620.365097
620.789247
621.129879
621.864692
622.515503
622.845734
623.094938
623.732838
624.233250
608.951099
610.228871
611.493381
612.276400
612.850518
614.019897
615.003796
615.516108
615.873213
616.875522
617.742623
618.175818
618.470901
619.403035
620.196878
620.555581
620.771781
621.613406
622.310102
622.570992
622.693555
623.446922
624.025984
608.610716
610.347470
611.742584
612.367043
612.587790
614.008355
615.066708
615.427657
615.458137
616.734400
617.699350
618.004385
617.994981
619.209967
620.109432
620.346887
620.263874
621.387067
622.185577
622.319096
622.136408
623.179346
623.904634
610.512222
611.617102
612.688062
613.339710
613.814325
614.846515
615.719850
616.185801
616.517094
617.444010
618.251002
618.678189
618.979825
619.863057
620.616769
620.982429
621.211710
622.005585
622.656981
622.911587
623.024911
623.700820
624.208834
612.317617
612.951615
613.716126
614.356066
614.949332
615.734345
616.460338
617.007825
617.511690
618.228348
618.911449
619.433760
619.916596
620.602153
621.241786
621.707690
622.119665
622.717258
623.252711
623.599006
623.874011
624.308429
624.623850
613.285028
613.718421
614.328898
614.940673
615.554798
616.241992
616.902233
617.478524
618.037561
618.678469
619.309424
619.868457
620.411766
621.027798
621.620423
622.126005
622.599553
623.128027
623.614846
623.994934
624.317885
624.656670
624.883887
618.892716
619.381095
620.054012
620.723064
621.401933
622.194004
622.959077
623.622101
624.259238
625.003110
625.723143
626.342159
626.927611
627.602389
628.238358
628.762016
629.242675
629.803521
630.315485
630.701568
631.022987
631.386267
631.632141
617.542570
618.318942
619.181993
619.855520
620.459385
621.395775
622.246647
622.852827
623.381263
624.251786
625.049863
625.610961
626.088524
626.881626
627.587810
628.048958
628.419809
629.099239
629.684482
630.015933
630.243659
630.754107
631.121344
614.725001
616.344331
617.639844
618.239830
618.475990
619.896457
620.976729
621.404151
621.509679
622.835086
623.850106
624.234017
624.298421
625.523172
626.429126
626.704593
626.658986
627.770766
628.560828
628.719761
628.558930
629.550021
630.223429
610.786201
614.138636
616.012044
616.393583
615.534212
618.171370
619.625306
619.740026
618.698812
621.209567
622.582705
622.657521
621.609094
623.968191
625.209651
625.167655
624.005863
626.254094
627.384875
627.239419
625.992236
628.153543
629.274295
611.963058
613.783010
615.284942
616.004507
616.316326
617.870398
619.050969
619.500070
619.604245
621.006785
622.082045
622.460042
622.503538
623.789591
624.745108
625.009783
624.942914
626.118154
626.964916
627.127382
626.967229
628.048995
628.804015
611.819365
613.171952
614.531151
615.403040
616.065241
617.346630
618.436441
619.033452
619.467657
620.575982
621.538666
622.041178
622.390489
623.389195
624.238491
624.632769
624.876649
625.764022
626.505143
626.798579
626.946014
627.726379
628.323382
609.795547
611.743989
613.372241
614.186926
614.572122
616.213059
617.461593
617.950068
618.076900
619.526814
620.632881
621.017264
621.056599
622.383827
623.373433
623.655290
623.600435
624.809102
625.688274
625.874143
625.733102
626.844213
627.619244
606.377562
610.051468
612.191732
612.756467
612.023682
614.848993
616.441860
616.625409
615.603571
618.230052
619.671708
619.750985
618.664751
621.132485
622.447680
622.432466
621.279310
623.604974
624.803712
624.698560
623.479101
625.714910
626.887139
608.315223
610.286820
611.950777
612.805415
613.232363
614.917511
616.206945
616.728989
616.881378
618.351936
619.473058
619.866388
619.913673
621.253906
622.258121
622.553571
622.512251
623.736756
624.632846
624.834979
624.708862
625.831854
626.612950
608.817496
610.226471
611.665034
612.619087
613.363921
614.738327
615.912879
616.576768
617.061521
618.211800
619.202438
619.718856
620.079503
621.107947
621.989016
622.409944
622.679294
623.599195
624.374656
624.700108
624.877330
625.684093
626.294820
607.351688
609.290216
610.933750
611.780404
612.207814
613.917313
615.232578
615.778280
615.949739
617.419693
618.536532
618.924330
618.966603
620.313138
621.324535
621.626451
621.590854
622.818919
623.719217
623.926752
623.808158
624.939362
625.720972
604.438619
608.030549
610.136874
610.692482
609.955735
612.840690
614.485523
614.715299
613.736785
616.355244
617.789329
617.858371
616.757944
619.243219
620.572860
620.569735
619.428091
621.759980
622.966433
622.869321
621.656912
623.912149
625.089746
606.668549
608.600973
610.236509
611.075607
611.496292
613.199680
614.509789
615.051131
615.217300
616.678646
617.786626
618.166928
618.202197
619.540260
620.543467
620.838352
620.796314
622.017298
622.910104
623.109949
622.983822
624.113731
624.898430
607.460183
608.852689
610.272561
611.210677
611.942088
613.304399
614.469501
615.126955
615.603814
616.734175
617.705175
618.206980
618.555158
619.564894
620.428454
620.835634
621.093119
621.998810
622.759944
623.072154
623.239190
624.044799
624.658022
606.303623
608.236048
609.865269
610.694617
611.101797
612.768821
614.045671
614.564001
614.714748
616.144549
617.230868
617.604165
617.639619
618.944958
619.919985
620.196187
620.140727
621.342526
622.216680
622.398891
622.257065
623.382579
624.168019
603.732598
607.323764
609.411448
609.943221
609.185495
611.986076
613.562426
613.747876
612.749962
615.293180
616.681114
616.737637
615.655141
618.058682
619.331982
619.294789
618.132206
620.423967
621.594257
621.462818
620.216361
622.465390
623.645574
606.389898
608.297800
609.887920
610.671407
611.027608
612.636926
613.857426
614.326334
614.434205
615.824346
616.877677
617.225690
617.239785
618.522294
619.475962
619.734134
619.662101
620.845396
621.701115
621.866859
621.710739
622.824427
623.603087
607.688920
609.023245
610.357893
611.203317
611.835086
613.076092
614.125200
614.685899
615.081325
616.129973
617.034134
617.488497
617.798378
618.759614
619.578538
619.951038
620.177893
621.044269
621.766303
622.044818
622.182548
622.961836
623.559642
607.159362
608.973388
610.460392
611.159630
611.444505
612.944135
614.070889
614.475169
614.536617
615.863711
616.867374
617.185875
617.180376
618.433110
619.363341
619.611553
619.534232
620.687164
621.515106
621.664020
621.494331
622.575987
623.331386
605.376201
608.733783
610.597694
610.964105
610.091027
612.647134
614.032873
614.100118
613.031402
615.434661
616.720327
616.725449
615.615893
617.950457
619.172134
619.120864
617.963751
620.179001
621.288072
621.127686
619.865075
622.032863
623.155552
608.834610
610.448133
611.725072
612.295442
612.490370
613.838986
614.846247
615.209441
615.255425
616.494318
617.429849
617.748089
617.759743
618.951474
619.834357
620.096088
620.043264
621.137034
621.912650
622.061598
621.893249
622.884195
623.557456
611.301629
612.064748
612.899599
613.530476
614.077329
614.940366
615.713000
616.243322
616.697878
617.489693
618.215075
618.714880
619.143599
619.901201
620.582169
621.026523
621.385959
622.053531
622.629193
622.953942
623.177143
623.685594
624.051790
612.464396
612.935998
613.575270
614.194711
614.809350
615.524953
616.208235
616.790044
617.348304
618.015377
618.665601
619.225459
619.763535
620.402514
621.012641
621.518483
621.986783
622.537701
623.042046
623.422747
623.740505
624.101507
624.346159
618.012228
618.559209
619.268586
619.939890
620.606687
621.440217
622.234384
622.897809
623.521863
624.304688
625.049892
625.664968
626.232934
626.940486
627.596420
628.112527
628.573873
629.167609
629.700794
630.080702
630.383286
630.778745
631.047591
616.290402
617.334422
618.310454
618.944678
619.406967
620.517404
621.447422
622.005098
622.389305
623.430779
624.304420
624.815016
625.148677
626.101180
626.874647
627.280334
627.504922
628.344716
628.999893
629.279379
629.364569
630.037858
630.492236
611.614791
614.796723
616.531252
616.871460
616.016476
618.566668
619.967270
620.106977
619.115756
621.566158
622.899694
623.005054
622.008281
624.310419
625.514336
625.502347
624.390758
626.583525
627.677145
627.557638
626.347728
628.425136
629.472124
598.147918
611.211735
614.519158
613.837587
604.873309
615.660001
618.264617
617.263163
608.113656
618.762236
621.288193
620.291592
611.429107
621.619740
623.957326
622.827870
613.835045
623.930202
626.166590
624.953723
615.962237
625.926651
628.327101
608.714856
612.145531
614.111865
614.565977
613.766141
616.473628
617.986157
618.135330
617.119381
619.670269
621.076493
621.165073
620.125484
622.512263
623.778306
623.745251
622.591050
624.869706
626.031662
625.905046
624.675083
626.867632
628.013682
609.992733
611.892907
613.479248
614.266174
614.633084
616.250146
617.482543
617.965708
618.093998
619.535062
620.639250
621.030238
621.080031
622.396801
623.378608
623.658638
623.604341
624.806191
625.679270
625.861349
625.717365
626.820782
627.590601
606.362892
610.028643
612.157783
612.711546
611.968282
614.781984
616.365152
616.542549
615.518255
618.145423
619.589866
619.673342
618.591131
621.060424
622.376252
622.361547
621.208330
623.532303
624.728246
624.619352
623.395887
625.629904
626.801438
592.864232
606.915600
610.607783
610.109173
601.127757
612.251521
615.012161
614.041819
604.691355
615.672606
618.297664
617.261921
608.073910
618.666308
621.129946
620.022444
610.946218
621.212762
623.528784
622.339451
613.292847
623.414608
625.884964
604.859087
608.550135
610.716576
611.310765
610.608871
613.467328
615.091219
615.301312
614.301767
616.950170
618.410465
618.503156
617.428894
619.913340
621.245561
621.245334
620.105803
622.445555
623.657690
623.563873
622.354295
624.600489
625.778523
606.933508
608.900936
610.572268
611.441312
611.886458
613.601425
614.919780
615.467625
615.643061
617.129034
618.262954
618.666012
618.722015
620.077830
621.097366
621.405976
621.376359
622.611772
623.518069
623.728954
623.610880
624.743267
625.528751
603.957003
607.566349
609.693824
610.268788
609.548904
612.448721
614.105910
614.345792
613.378232
616.014713
617.467112
617.551646
616.464646
618.964142
620.306274
620.313002
619.180011
621.522353
622.738225
622.648072
621.440542
623.700240
624.880462
591.273992
604.941395
608.542550
608.002499
598.890815
610.197958
613.034812
612.130059
602.914388
613.798821
616.401712
615.344945
606.081162
616.754695
619.243303
618.150319
609.093925
619.358244
621.679863
620.491743
611.411141
621.592946
624.075091
603.282042
606.883089
609.000323
609.566044
608.838582
611.732494
613.385503
613.622465
612.651038
615.278707
616.722199
616.799726
615.706394
618.196956
619.530373
619.529803
618.390379
620.725618
621.934125
621.836412
620.621368
622.879979
624.063342
605.600503
607.542247
609.188116
610.036978
610.466685
612.170197
613.481741
614.027803
614.201588
615.663854
616.776623
617.166624
617.213655
618.547481
619.547363
619.841628
619.800779
621.021220
621.913050
622.110447
621.981204
623.113854
623.902415
602.926089
606.533531
608.646093
609.206377
608.481103
611.322878
612.940082
613.161266
612.195078
614.771289
616.187658
616.266117
615.202506
617.629453
618.924230
618.904318
617.757100
620.067234
621.255171
621.138521
619.903934
622.162635
623.348120
590.546832
604.261192
607.851432
607.305903
598.295305
609.395758
612.150237
611.225050
602.137733
612.800466
615.337132
614.299533
605.277185
615.642820
618.037951
616.911549
607.878469
618.057730
620.335847
619.108204
609.962450
620.170585
622.660464
603.044016
606.624861
608.696765
609.210874
608.435089
611.217611
612.777670
612.949789
611.941325
614.476211
615.857821
615.909920
614.824467
617.226951
618.499436
618.461481
617.298271
619.589898
620.760029
620.628134
619.380544
621.627923
622.806732
605.901512
607.775271
609.330989
610.088580
610.425183
611.998636
613.190426
613.641866
613.739647
615.112683
616.153454
616.495197
616.506910
617.785070
618.736835
618.997055
618.929101
620.107584
620.960384
621.126616
620.971487
622.077804
622.850591
603.933126
607.363533
609.316290
609.755178
608.945410
611.578565
613.031236
613.141658
612.105998
614.555830
615.879209
615.901095
614.802203
617.166085
618.413218
618.370999
617.220720
619.464131
620.602030
620.457998
619.211285
621.414099
622.564976
592.708968
605.829109
609.138090
608.464225
599.618470
610.189260
612.705350
611.678855
602.671120
613.038228
615.443830
614.358580
605.366060
615.601007
617.935917
616.817584
607.925090
617.893408
620.090442
618.850096
609.788124
619.817345
622.231200
605.746187
608.929937
610.649066
610.965878
610.086845
612.544447
613.864477
613.944030
612.914331
615.252500
616.495296
616.527340
615.466954
617.747111
618.935072
618.917233
617.813177
619.975357
621.049439
620.916208
619.691803
621.779526
622.831011
610.080363
611.111798
612.059606
612.651572
613.057816
614.089803
614.937889
615.418601
615.730063
616.687605
617.484785
617.931264
618.213995
619.133412
619.884573
620.276613
620.493185
621.320209
621.965475
622.238303
622.319232
622.993764
623.449135
611.616195
612.145968
612.820821
613.441440
614.042554
614.796745
615.506329
616.086457
616.630135
617.333923
618.007454
618.562005
619.082014
619.754740
620.386467
620.886592
621.337312
621.922042
622.448605
622.824314
623.124687
623.519849
623.788755
617.414485
617.912277
618.601273
619.290574
619.993033
620.811758
621.604707
622.294927
622.957471
623.724170
624.463909
625.099973
625.700502
626.388958
627.037401
627.572919
628.065852
628.640102
629.165678
629.564113
629.895283
630.264871
630.513725
616.048341
616.835705
617.716246
618.410492
619.038100
620.002191
620.882055
621.516138
622.070491
622.964417
623.782402
624.360466
624.852970
625.659805
626.378362
626.851041
627.234068
627.927774
628.527862
628.872794
629.111034
629.627954
629.998122
613.202853
614.836286
616.151762
616.773004
617.032717
618.482786
619.593856
620.050022
620.181943
621.531753
622.567056
622.967784
623.046876
624.285674
625.204044
625.490539
625.456805
626.584506
627.391498
627.565728
627.416652
628.414333
629.090524
609.234266
612.603944
614.499503
614.902630
614.066175
616.734653
618.220504
618.363927
617.348576
619.884552
621.278581
621.370195
620.336268
622.710181
623.964702
623.933744
622.783602
625.049427
626.198761
626.069861
624.835385
627.003259
628.126708
610.393072
612.228713
613.752561
614.494908
614.831094
616.414877
617.625649
618.102402
618.231900
619.658750
620.754694
621.149600
621.208117
622.509644
623.479615
623.757155
623.703572
624.895813
625.760126
625.938115
625.789934
626.878841
627.637138
610.231860
611.599356
612.980689
613.876730
614.564408
615.873745
616.991352
617.614134
618.072425
619.204209
620.187189
620.706326
621.070886
622.086340
622.952149
623.361458
623.620045
624.523732
625.280759
625.587808
625.745900
626.533906
627.134948
608.185982
610.150959
611.803133
612.643471
613.054740
614.722524
615.996766
616.508630
616.657243
618.130637
619.257643
619.658219
619.712533
621.058503
622.066991
622.365508
622.325962
623.550774
624.444685
624.642294
624.510421
625.629734
626.409657
604.746176
608.438980
610.605057
611.196508
610.489988
613.341620
614.958824
615.163819
614.162056
616.812930
618.276485
618.372149
617.300736
619.789300
621.125033
621.127082
619.989005
622.330863
623.543641
623.448771
622.237032
624.481574
625.659417
606.673774
608.662299
610.350932
611.232020
611.685242
613.396289
614.709716
615.253445
615.427221
616.921983
618.065509
618.477413
618.541893
619.902422
620.926307
621.238598
621.212251
622.452011
623.361314
623.573210
623.454462
624.585366
625.371977
607.168638
608.593168
610.055258
611.035101
611.805903
613.206122
614.404779
615.090779
615.597825
616.773099
617.787849
618.325461
618.705490
619.753655
620.652896
621.089362
621.372855
622.307356
623.095537
623.430151
623.613762
624.427891
625.044609
605.694785
607.649663
609.316941
610.188923
610.641743
612.377310
613.716867
614.284432
614.478189
615.975074
617.118394
617.529568
617.592578
618.958795
619.987189
620.302945
620.280063
621.522864
622.435907
622.651591
622.537016
623.675757
624.465370
602.778484
606.388141
608.518490
609.098725
608.386549
611.298046
612.967563
613.218891
612.262079
614.909505
616.371992
616.465626
615.386448
617.891720
619.237885
619.247431
618.117257
620.464746
621.684713
621.595864
620.387169
622.650563
623.836542
605.020959
606.968146
608.625092
609.487322
609.932194
611.661933
612.997562
613.562214
613.751858
615.241087
616.376590
616.781282
616.838054
618.196008
619.215969
619.524347
619.494922
620.731084
621.637744
621.847564
621.728152
622.865769
623.656564
605.831175
607.235614
608.673849
609.632904
610.387529
611.776449
612.968459
613.651214
614.152966
615.310018
616.306857
616.831812
617.200969
618.230697
619.111624
619.533358
619.804585
620.725646
621.501294
621.825096
622.000859
622.813985
623.432069
604.694273
606.637396
608.282866
609.130736
609.559461
611.254031
612.559464
613.104428
613.280498
614.736374
615.847066
616.241689
616.296794
617.622549
618.615595
618.906799
618.865474
620.083755
620.973838
621.169217
621.037548
622.170963
622.960920
602.145411
605.747106
607.849931
608.398390
607.660474
610.489637
612.095683
612.308211
611.335274
613.904204
615.315256
615.391114
614.326321
616.750597
618.042324
618.020097
616.871515
619.181225
620.369130
620.252423
619.017373
621.275090
622.459947
604.831660
606.748974
608.353601
609.154146
609.531022
611.167450
612.416444
612.912146
613.045010
614.459576
615.534574
615.900958
615.932189
617.233632
618.204800
618.478043
618.420800
619.622048
620.496150
620.678137
620.535061
621.658154
622.441559
606.160911
607.504200
608.853425
609.716772
610.370121
611.636944
612.712855
613.299480
613.719492
614.791445
615.715847
616.187448
616.513476
617.491871
618.327020
618.714103
618.955894
619.840461
620.581974
620.878535
621.031250
621.820965
622.423581
605.659553
607.483025
608.985158
609.702865
610.009803
611.534678
612.686641
613.115633
613.200803
614.550532
615.573132
615.907284
615.916327
617.185112
618.130559
618.392311
618.329237
619.501157
620.350185
620.518996
620.366243
621.459574
622.219728
603.903120
607.270730
609.149963
609.534540
608.682830
611.263796
612.673838
612.764635
611.718412
614.143947
615.447791
615.467360
614.370935
616.721156
617.957518
617.918909
616.775123
619.010015
620.140903
620.000857
618.755475
620.935732
622.063451
607.389391
609.011683
610.302843
610.890682
611.106067
612.478045
613.508953
613.895195
613.963235
615.223169
616.176394
616.509294
616.534473
617.740994
618.638078
618.912834
618.873953
619.986065
620.781913
620.949960
620.797766
621.800232
622.478619
609.878976
610.649593
611.497452
612.145070
612.711651
613.596750
614.392158
614.944982
615.421108
616.233028
616.975928
617.490974
617.933881
618.705888
619.400897
619.858846
620.232741
620.917295
621.511189
621.853248
622.091096
622.609859
622.980944
611.054151
611.532585
612.184157
612.819855
613.453728
614.190688
614.896207
615.500114
616.079575
616.766311
617.434045
618.009527
618.562190
619.215520
619.839704
620.359465
620.842414
621.409554
621.930895
622.327691
622.659027
623.029599
623.278971
616.791853
617.261919
617.938771
618.640093
619.364086
620.178995
620.974646
621.684465
622.371412
623.133161
623.871682
624.522378
625.142684
625.823830
626.469965
627.019420
627.531511
628.097702
628.620101
629.030883
629.378054
629.733925
629.970003
615.598170
616.270886
617.100843
617.825034
618.521608
619.433109
620.293261
620.970535
621.598789
622.438846
623.231802
623.845978
624.405310
625.157663
625.851850
626.361007
626.810821
627.449095
628.023649
628.402878
628.703273
629.156019
629.481060
613.369288
614.519232
615.655265
616.381135
616.945011
618.104242
619.110013
619.696786
620.142014
621.199212
622.120919
622.639478
623.015071
623.969446
624.780336
625.187785
625.452251
626.293647
626.990977
627.282145
627.422219
628.118842
628.637931
610.901664
612.693720
614.154846
614.842754
615.133269
616.684663
617.871984
618.339849
618.464024
619.880454
620.965058
621.359120
621.417713
622.710863
623.671874
623.950282
623.897919
625.078701
625.930515
626.103671
625.947924
627.014326
627.752117
610.621497
611.946225
613.274342
614.123819
614.773895
616.054170
617.151939
617.765170
618.218362
619.340193
620.315333
620.833977
621.199753
622.205937
623.062921
623.469176
623.725993
624.621616
625.370097
625.671523
625.822986
626.597987
627.188471
610.043659
611.168781
612.436222
613.381416
614.196930
615.387986
616.452842
617.149289
617.743995
618.756726
619.680844
620.264421
620.756360
621.656120
622.468549
622.946403
623.334310
624.123387
624.825360
625.196559
625.475465
626.133272
626.643752
608.485886
609.898855
611.334450
612.278592
613.008688
614.363112
615.518752
616.168629
616.647952
617.806815
618.808420
619.335126
619.705401
620.746429
621.638046
622.066030
622.340058
623.266409
624.043993
624.366584
624.537429
625.339141
625.949138
606.611873
608.597208
610.279825
611.152455
611.595698
613.298810
614.604239
615.140201
615.307736
616.804663
617.947968
618.356205
618.415540
619.784107
620.814008
621.127895
621.100309
622.346141
623.258553
623.470512
623.350177
624.478979
625.264589
606.969958
608.404861
609.875830
610.860666
611.632808
613.029013
614.222108
614.902599
615.406537
616.587115
617.606916
618.147336
618.529672
619.584577
620.489935
620.930041
621.215992
622.156580
622.949186
623.285594
623.468993
624.281963
624.898783
606.981491
608.156918
609.501194
610.530545
611.430947
612.708006
613.849300
614.606665
615.250006
616.306419
617.265296
617.873099
618.386203
619.314909
620.155937
620.657367
621.067982
621.886417
622.618691
623.016565
623.320060
624.002759
624.529072
605.952810
607.372065
608.832068
609.814062
610.591621
612.007509
613.223021
613.924053
614.444687
615.633687
616.660198
617.208379
617.597610
618.651858
619.554750
619.993183
620.278995
621.221930
622.017751
622.356739
622.542982
623.362959
623.983977
604.548932
606.506743
608.176353
609.050894
609.507890
611.252661
612.601416
613.175749
613.374591
614.886056
616.042196
616.465020
616.538329
617.905536
618.932453
619.244900
619.218257
620.469872
621.389404
621.606664
621.490718
622.634454
623.429004
605.279468
606.691331
608.140937
609.112846
609.882238
611.292516
612.504478
613.202800
613.719292
614.901478
615.921438
616.464075
616.847619
617.894122
618.788779
619.219802
619.499037
620.435569
621.225702
621.560068
621.743018
622.561871
623.183098
605.642345
606.799927
608.121011
609.129014
610.012689
611.279051
612.414514
613.168743
613.806212
614.847000
615.790514
616.387275
616.890179
617.802101
618.625182
619.111567
619.509527
620.314970
621.035931
621.425067
621.722899
622.403975
622.930470
604.976899
606.377505
607.809241
608.760422
609.506807
610.887849
612.073876
612.753509
613.253423
614.404081
615.396563
615.921142
616.291658
617.317903
618.194009
618.612232
618.881513
619.802162
620.577923
620.901863
621.077416
621.889537
622.507226
603.965283
605.897632
607.527662
608.357324
608.766606
610.449602
611.744094
612.279389
612.446937
613.893066
614.995114
615.382545
615.431190
616.757036
617.748093
618.036141
617.991740
619.211594
620.103724
620.301477
620.171926
621.302137
622.089663
605.130994
606.505896
607.896434
608.799618
609.493745
610.817455
611.947543
612.578023
613.034400
614.143245
615.098727
615.593251
615.938191
616.939992
617.794788
618.195557
618.449499
619.354453
620.116048
620.428708
620.594768
621.397307
622.008205
606.000978
607.099346
608.331207
609.241215
610.021115
611.169250
612.190600
612.848710
613.402839
614.358703
615.227539
615.766781
616.222176
617.083893
617.862668
618.314928
618.683727
619.456188
620.147338
620.514009
620.793145
621.452482
621.962624
605.942752
607.242883
608.539900
609.360008
609.977951
611.200312
612.235285
612.796294
613.199598
614.249343
615.155091
615.618378
615.940625
616.907044
617.732185
618.116008
618.357494
619.239453
619.980577
620.281728
620.438027
621.216347
621.805009
605.652869
607.416008
608.844950
609.505226
609.766324
611.241129
612.349163
612.755470
612.827250
614.152710
615.155605
615.487419
615.499799
616.750754
617.681166
617.940663
617.877799
619.045781
619.891500
620.065673
619.915425
620.987062
621.723333
607.617532
608.743061
609.844394
610.530959
611.045709
612.126644
613.048070
613.559431
613.933554
614.904598
615.747862
616.203425
616.530426
617.445238
618.228108
618.618018
618.872205
619.704841
620.398436
620.691179
620.835991
621.536382
622.055105
609.473713
610.123940
610.915471
611.589182
612.221942
613.051878
613.823869
614.416274
614.963074
615.720682
616.439256
616.991897
617.502816
618.217921
618.885933
619.378309
619.818074
620.449983
621.022265
621.402917
621.706773
622.162020
622.487243
610.468506
610.916158
611.551867
612.196537
612.849388
613.579732
614.284754
614.905326
615.506815
616.187393
616.853663
617.444073
618.016669
618.661787
619.282697
619.815818
620.318132
620.878884
621.399506
621.811361
622.161018
622.518752
622.755288
615.999086
616.506328
617.208775
617.912546
618.631103
619.469832
620.283808
620.994052
621.675337
622.459165
623.213018
623.861513
624.474051
625.175071
625.835568
626.382526
626.886476
627.471460
628.006839
628.413592
628.751258
629.125373
629.376496
614.610417
615.413468
616.311158
617.019505
617.661142
618.648558
619.552110
620.206884
620.779940
621.692955
622.525187
623.114715
623.618155
624.438946
625.170561
625.655006
626.049091
626.754174
627.364592
627.718054
627.962822
628.484663
628.857347
611.713688
613.382752
614.724348
615.356855
615.620743
617.105639
618.246934
618.723634
618.870545
620.246294
621.296992
621.706564
621.792064
623.049990
623.984363
624.283348
624.260223
625.401174
626.219645
626.402559
626.259488
627.263270
627.942627
607.666935
611.116730
613.050745
613.457761
612.595647
615.328937
616.854229
617.014107
615.995445
618.575268
619.989841
620.086557
619.045538
621.452506
622.728658
622.711255
621.569435
623.852849
625.015336
624.894930
623.664196
625.840989
626.968623
608.887254
610.757507
612.305851
613.057708
613.396485
615.013895
616.253317
616.748048
616.888879
618.340513
619.452227
619.854494
619.917666
621.239651
622.228593
622.521040
622.479933
623.687542
624.564788
624.752231
624.610470
625.705793
626.467487
608.763210
610.143973
611.539032
612.445472
613.143759
614.474666
615.613641
616.253356
616.725984
617.875808
618.870576
619.395654
619.766001
620.799494
621.684208
622.108983
622.380877
623.301191
624.072253
624.389684
624.555228
625.348716
625.952669
606.733142
608.702110
610.361571
611.209873
611.630483
613.317424
614.609811
615.135121
615.293813
616.787233
617.924477
618.325417
618.376827
619.748562
620.780089
621.092864
621.061863
622.309940
623.221800
623.431294
623.307509
624.431897
625.214522
603.298990
606.989110
609.158672
609.754862
609.050989
611.926056
613.560483
613.773115
612.766593
615.450805
616.927641
617.016563
615.917850
618.456940
619.822625
619.834333
618.687433
621.069845
622.306903
622.225592
621.022630
623.271599
624.452057
605.212199
607.202884
608.897450
609.786262
610.248563
611.976441
613.305034
613.859518
614.041579
615.557339
616.714742
617.131117
617.195545
618.581101
619.625207
619.948282
619.927523
621.189684
622.116674
622.339558
622.227664
623.363531
624.153408
605.691027
607.122140
608.593630
609.583860
610.366225
611.781447
612.994271
613.691969
614.211042
615.406663
616.439435
616.991442
617.384097
618.446626
619.357465
619.801376
620.091454
621.042403
621.844671
622.187431
622.375200
623.195056
623.816472
604.198051
606.166698
607.847658
608.731440
609.195426
610.946885
612.299953
612.876218
613.077664
614.603745
615.772709
616.207466
616.292671
617.665559
618.696839
619.011699
618.986141
620.250367
621.179431
621.401030
621.285782
622.433455
623.230861
601.259368
604.896683
607.045187
607.636958
606.931794
609.863411
611.546389
611.799868
610.830855
613.529813
615.028548
615.154676
614.112595
616.610922
617.951953
617.950141
616.793682
619.184351
620.427353
620.343246
619.125349
621.406821
622.603713
603.527206
605.487423
607.156993
608.029978
608.485490
610.231835
611.582253
612.156873
612.354672
613.874061
615.037843
615.468491
615.549093
616.914221
617.937161
618.244584
618.212538
619.470138
620.393610
620.611093
620.493212
621.639775
622.436960
604.361234
605.770199
607.215122
608.181747
608.946166
610.352360
611.562222
612.260927
612.778540
613.956865
614.974657
615.518690
615.905002
616.949347
617.840490
618.269102
618.547175
619.483721
620.274101
620.608607
620.791414
621.609507
622.230586
603.249356
605.189617
606.835439
607.684808
608.116934
609.834727
611.163128
611.728167
611.922927
613.396255
614.522724
614.929629
614.994446
616.342772
617.351688
617.652901
617.619630
618.855838
619.763232
619.973799
619.854804
620.989424
621.779384
600.730911
604.319004
606.416120
606.958515
606.207548
609.076241
610.711781
610.947304
609.995176
612.578575
614.001358
614.081473
613.008478
615.472229
616.786089
616.774004
615.627387
617.964024
619.174149
619.078401
617.866750
620.117090
621.298430
603.421764
605.334566
606.937964
607.739403
608.120258
609.780408
611.052382
611.568881
611.720866
613.150876
614.238469
614.614115
614.652586
615.975625
616.963467
617.248108
617.200608
618.421614
619.315819
619.516874
619.390286
620.515332
621.297606
604.763289
606.105893
607.457519
608.327148
608.992389
610.278119
611.371621
611.976756
612.415357
613.503086
614.440904
614.925779
615.265297
616.256002
617.101696
617.497988
617.750153
618.653368
619.415414
619.731923
619.901695
620.696987
621.298424
604.281467
606.103287
607.608566
608.334849
608.658604
610.204512
611.368663
611.814558
611.919217
613.284316
614.320126
614.671472
614.700668
615.971667
616.919608
617.184347
617.125654
618.321414
619.195722
619.389312
619.261052
620.360261
621.114382
602.548799
605.909010
607.789447
608.180300
607.338649
609.948873
611.372195
611.480389
610.455457
612.894701
614.212199
614.255085
613.196452
615.529079
616.758517
616.714637
615.558942
617.832695
618.994780
618.882801
617.667114
619.850051
620.969530
606.038371
607.659706
608.954502
609.550266
609.778219
611.169661
612.215671
612.618723
612.704918
613.979517
614.946414
615.296871
615.342051
616.549424
617.447700
617.724579
617.689278
618.823647
619.642415
619.831952
619.698900
620.706932
621.383037
608.531779
609.304362
610.157680
610.814357
611.393773
612.294300
613.104354
613.672845
614.165022
614.991365
615.747598
616.276817
616.733648
617.513981
618.216322
618.682011
619.065399
619.765352
620.375811
620.733504
620.984422
621.509085
621.880690
609.709753
610.191053
610.848746
611.493771
612.139902
612.890969
613.610998
614.229957
614.824498
615.525352
616.206302
616.794887
617.360111
618.024032
618.658085
619.187896
619.681940
620.262274
620.797267
621.206691
621.548182
621.924364
622.175441
615.193593
615.758402
616.493415
617.192938
617.891292
618.763920
619.598793
620.300780
620.960685
621.777156
622.551033
623.191376
623.783451
624.516338
625.196850
625.736348
626.220118
626.835540
627.388353
627.784799
628.100220
628.504609
628.777934
613.427584
614.503046
615.511792
616.173048
616.661307
617.818552
618.794316
619.391047
619.809183
620.888815
621.792235
622.326430
622.681423
623.662589
624.462800
624.892499
625.139425
626.002388
626.678319
626.974788
627.072781
627.755890
628.215239
608.628887
611.902019
613.689602
614.048303
613.183361
615.819149
617.280610
617.456457
616.480046
618.991773
620.360567
620.483868
619.492127
621.840310
623.078212
623.091334
621.999189
624.220751
625.337836
625.235503
624.036028
626.127008
627.180487
594.794108
608.229236
611.631893
610.939592
601.745709
612.838188
615.537409
614.555643
605.287627
616.130371
618.710919
617.718531
608.763115
619.098568
621.487907
620.383912
611.387155
621.538066
623.803067
622.605878
613.606508
623.604094
626.014479
605.690990
609.211408
611.228421
611.698377
610.886099
613.677386
615.248353
615.429787
614.423377
617.033702
618.474703
618.578185
617.540565
619.975803
621.280511
621.276232
620.144210
622.455397
623.643631
623.535825
622.317289
624.524231
625.677365
607.059237
608.987133
610.601160
611.409404
611.796483
613.458126
614.732500
615.247902
615.401435
616.879723
618.009553
618.414055
618.474612
619.829054
620.847950
621.157503
621.127571
622.362870
623.263957
623.466739
623.337617
624.452324
625.228187
603.457679
607.130279
609.275227
609.846086
609.119092
611.975230
613.594780
613.796414
612.781276
615.456633
616.926131
617.010585
615.909327
618.444850
619.808157
619.818944
618.671094
621.050427
622.283458
622.198132
620.991049
623.235282
624.412579
589.986956
604.013545
607.712632
607.221668
598.210066
609.418673
612.217146
611.252637
601.806773
612.938149
615.600526
614.538437
605.148615
615.990895
618.529019
617.430188
608.233108
618.681306
621.055928
619.894165
610.868336
620.995819
623.471562
601.931577
605.626324
607.806455
608.417567
607.731792
610.628636
612.283966
612.514191
611.521997
614.220434
615.710905
615.811266
614.723048
617.272740
618.648289
618.668336
617.529514
619.923153
621.171232
621.098579
619.902489
622.158549
623.343497
603.972538
605.954437
607.646043
608.537318
609.006430
610.752987
612.100525
612.671766
612.868757
614.396333
615.566543
615.998136
616.078835
617.465049
618.509904
618.835120
618.817753
620.087452
621.021010
621.247074
621.136163
622.280459
623.075832
600.951782
604.595968
606.752627
607.351786
606.652668
609.587987
611.273341
611.528599
610.562360
613.268125
614.773805
614.905713
613.869591
616.376819
617.727187
617.733455
616.584052
618.982381
620.231182
620.150717
618.934943
621.217678
622.415450
588.159554
601.948066
605.592759
605.074241
595.951068
607.325970
610.192417
609.278994
599.913671
611.023094
613.711756
612.727299
603.611698
614.198183
616.671892
615.545545
606.305717
616.789885
619.170090
617.985346
608.831363
619.102444
621.613159
600.282443
603.916936
606.061375
606.649299
605.941511
608.872238
610.555857
610.810940
609.842889
612.541958
614.043025
614.172242
613.133051
615.632305
616.974002
616.972858
615.817165
618.208463
619.451555
619.367114
618.148879
620.430455
621.627804
602.654200
604.606343
606.267377
607.133021
607.582652
609.322358
610.669943
611.247678
611.451862
612.957209
614.111577
614.538904
614.619385
615.983751
617.006899
617.317353
617.290177
618.542786
619.463004
619.680457
619.564401
620.706863
621.501609
600.032764
603.631955
605.747196
606.311342
605.585052
608.483018
610.147394
610.408307
609.479812
612.090482
613.538650
613.639879
612.585069
615.067574
616.398265
616.399710
615.264769
617.614889
618.836766
618.749709
617.544432
619.800335
620.985256
587.755853
601.402106
604.978874
604.413432
595.283607
606.557800
609.380880
608.502343
599.464227
610.148481
612.708134
611.668881
602.530528
613.074699
615.526622
614.417915
605.342419
615.621530
617.947634
616.765585
607.716915
617.858134
620.335934
600.219896
603.789363
605.860818
606.377103
605.600371
608.439600
610.047097
610.260230
609.290188
611.855937
613.264104
613.334180
612.253832
614.710229
616.019584
616.005126
614.857022
617.191649
618.400311
618.304265
617.091982
619.337642
620.514272
603.098604
604.972020
606.534255
607.304633
607.661881
609.273822
610.502547
610.990842
611.125034
612.530072
613.599584
613.969293
614.009008
615.313517
616.288838
616.569251
616.521433
617.736790
618.627300
618.828531
618.702836
619.818776
620.591454
601.173135
604.598395
606.557487
607.010404
606.221331
608.900417
610.385007
610.530565
609.533237
612.013272
613.365915
613.425710
612.378907
614.739569
615.993383
615.958339
614.808708
617.106826
618.291892
618.190015
616.983503
619.194604
620.339626
590.026818
603.103874
606.411896
605.741830
596.855855
607.534596
610.090666
609.101721
600.144666
610.529409
612.965228
611.939562
603.130196
613.226994
615.540129
614.403983
605.398111
615.532783
617.796787
616.606932
607.612927
617.625151
620.027825
603.043957
606.223631
607.949962
608.280426
607.417541
609.918232
611.272023
611.385439
610.391538
612.758206
614.030068
614.100017
613.091181
615.365382
616.557524
616.545264
615.440474
617.654578
618.772012
618.676106
617.485093
619.580554
620.630297
607.385055
608.420783
609.379946
609.989616
610.419559
611.482372
612.360705
612.872571
613.215473
614.201937
615.026725
615.502310
615.814592
616.751793
617.520083
617.929609
618.165202
619.022739
619.698624
619.999044
620.102454
620.787630
621.245283
608.927785
609.463697
610.151207
610.790507
611.415645
612.197891
612.936705
613.546792
614.120333
614.852541
615.553105
616.134369
616.680274
617.375578
618.028856
618.550548
619.023947
619.634421
620.186560
620.585204
620.903704
621.309321
621.582021
614.694726
615.205179
615.913038
616.623595
617.350112
618.197872
619.021046
619.739901
620.429209
621.221654
621.984769
622.642475
623.264830
623.977228
624.650297
625.209681
625.724653
626.318263
626.859706
627.270570
627.611170
627.987493
628.239859
613.301724
614.108463
615.011845
615.726825
616.376157
617.372737
618.285502
618.948398
619.528544
620.450034
621.291980
621.890669
622.403696
623.236277
623.981256
624.478808
624.884363
625.598213
626.214541
626.571830
626.819360
627.343583
627.717690
610.397950
612.071617
613.419308
614.057991
614.328896
615.823287
616.973892
617.457834
617.609930
618.993929
620.055287
620.473798
620.568208
621.838596
622.787615
623.100647
623.089572
624.239518
625.063783
625.250170
625.109627
626.116258
626.797429
606.345594
609.800645
611.740681
612.153029
611.296911
614.040055
615.574931
615.741832
614.727837
617.315630
618.740058
618.844575
617.811473
620.231301
621.522585
621.519493
620.389877
622.682563
623.851146
623.734290
622.506039
624.686386
625.816335
607.567657
609.441389
610.994117
611.750486
612.095060
613.721350
614.969924
615.472092
615.618643
617.077134
618.196253
618.604926
618.675627
620.009514
621.012542
621.318522
621.289203
622.506486
623.390859
623.583013
623.444707
624.543694
625.307749
607.448098
608.830085
610.227210
611.136824
611.840298
613.179157
614.326759
614.973951
615.452305
616.607593
617.607818
618.137698
618.514606
619.559330
620.457392
620.894791
621.177829
622.108392
622.887890
623.211315
623.381231
624.178668
624.785082
605.421796
607.389876
609.049027
609.898829
610.323615
612.018070
613.318937
613.851690
614.015563
615.513096
616.654378
617.058252
617.114646
618.497944
619.543012
619.867763
619.847123
621.106160
622.027564
622.243742
622.124626
623.253459
624.038880
601.987691
605.675561
607.843433
608.440028
607.739515
610.622078
612.265168
612.485643
611.484736
614.172451
615.652271
615.742740
614.647593
617.199230
618.579026
618.602357
617.465091
619.858920
621.105706
621.030740
619.831918
622.085641
623.269186
603.894614
605.883860
607.577518
608.467316
608.933354
610.668264
612.005087
612.567370
612.755690
614.276204
615.437710
615.857457
615.927288
617.324408
618.381752
618.716425
618.705681
619.978049
620.913203
621.141300
621.032935
622.172751
622.965360
604.365469
605.796329
607.268246
608.260486
609.047154
610.469175
611.689693
612.394799
612.920425
614.122638
615.162208
615.720627
616.120962
617.194574
618.117857
618.573261
618.873539
619.833451
620.641861
620.988070
621.178167
622.001245
622.625181
602.865714
604.834989
606.517394
607.403877
607.872498
609.630909
610.991404
611.574623
611.782270
613.316734
614.495793
614.939782
615.034336
616.418511
617.462134
617.788323
617.772958
619.045517
619.979019
620.202206
620.087757
621.238541
622.038759
599.922851
603.561310
605.711826
606.306593
605.606081
608.545034
610.235659
610.496234
609.533911
612.242809
613.753563
613.890756
612.859302
615.369384
616.722667
616.731785
615.584982
617.984044
619.231222
619.147995
617.930039
620.215024
621.415038
602.189912
604.151392
605.823273
606.699669
607.160211
608.913764
610.272042
610.854539
611.060736
612.590873
613.766800
614.209327
614.301574
615.678963
616.714266
617.032876
617.010639
618.276560
619.205104
619.424825
619.308160
620.457574
621.257100
603.026083
604.436248
605.883512
606.853703
607.623299
609.036590
610.254409
610.961430
611.488272
612.677890
613.708057
614.264295
614.662609
615.719849
616.624253
617.064935
617.353528
618.298865
619.095527
619.434037
619.619471
620.439857
621.062416
601.918839
603.860107
605.508031
606.360710
606.797767
608.522642
609.859035
610.432359
610.636447
612.121586
613.260730
613.679825
613.756413
615.118354
616.141940
616.456371
616.434458
617.680225
618.595047
618.811034
618.695666
619.832124
620.622895
599.407136
602.996003
605.094870
605.640113
604.893561
607.769341
609.412894
609.656426
608.713253
611.308898
612.744756
612.837244
611.776124
614.254148
615.583470
615.585270
614.450529
616.797260
618.015384
617.925633
616.717908
618.969539
620.151267
602.106231
604.019710
605.624616
606.428571
606.813349
608.480178
609.760331
610.284957
610.445958
611.887774
612.988514
613.377157
613.428527
614.765960
615.768872
616.067363
616.031862
617.262836
618.164578
618.370744
618.246848
619.372891
620.155809
603.457171
604.800239
606.152855
607.024079
607.691637
608.983612
610.086272
610.699696
611.146909
612.246012
613.197292
613.695816
614.048992
615.054135
615.914540
616.324516
616.588551
617.501292
618.269785
618.589537
618.759520
619.555133
620.158098
602.985025
604.806926
606.312200
607.038038
607.359311
608.911001
610.088218
610.542919
610.655177
612.031486
613.081769
613.447461
613.490751
614.776241
615.738693
616.016888
615.969731
617.174535
618.053937
618.248257
618.115325
619.213811
619.972480
601.260872
604.620993
606.501068
606.890791
606.045198
608.661263
610.098541
610.215231
609.197023
611.647341
612.979494
613.036705
611.992022
614.338978
615.582660
615.551866
614.407205
616.689687
617.856208
617.744012
616.522296
618.703605
619.827946
604.756484
606.378116
607.673548
608.270286
608.499375
609.896793
610.952188
611.362711
611.456034
612.740901
613.720715
614.084393
614.142862
615.363978
616.276015
616.565645
616.541101
617.683597
618.506650
618.696680
618.560907
619.567576
620.245161
607.253460
608.026796
608.881703
609.540949
610.123889
611.030513
611.848397
612.424249
612.924124
613.760147
614.527876
615.069234
615.538645
616.332076
617.047594
617.525568
617.919318
618.626877
619.241534
619.600326
619.850049
620.373825
620.745820
608.433019
608.915351
609.575194
610.223614
610.874419
611.631727
612.358991
612.985395
613.587964
614.298236
614.989944
615.590064
616.167432
616.844038
617.490855
618.032583
618.536673
619.124341
619.663554
620.074480
620.415647
620.791244
621.042241
614.183118
614.660215
615.348554
616.063933
616.804348
617.638270
618.453462
619.181740
619.886120
620.665631
621.422079
622.090628
622.730169
623.433730
624.104359
624.678001
625.211641
625.794836
626.329294
626.748343
627.101513
627.462066
627.700778
612.978598
613.660022
614.502424
615.240231
615.952391
616.883712
617.764028
618.459341
619.104007
619.961852
620.772817
621.404095
621.981882
622.757773
623.478132
624.012860
624.485121
625.140638
625.726819
626.113509
626.419341
626.877386
627.205613
610.730522
611.893125
613.043366
613.781400
614.358274
615.539580
616.567030
617.170986
617.630286
618.705729
619.645611
620.179362
620.571027
621.551407
622.391443
622.826508
623.114623
623.973663
624.682091
624.979344
625.123557
625.827291
626.350878
608.245088
610.054663
611.530980
612.228367
612.527117
614.104150
615.314967
615.799245
615.934795
617.370416
618.472177
618.878164
618.948474
620.270849
621.263407
621.570496
621.542256
622.741255
623.604455
623.782860
623.629325
624.705961
625.450098
607.974714
609.309539
610.648051
611.506062
612.166534
613.467705
614.586758
615.216921
615.683360
616.820401
617.808804
618.337724
618.716211
619.747756
620.633958
621.067488
621.347769
622.262618
623.024749
623.334373
623.491448
624.275185
624.871412
607.411492
608.539396
609.810946
610.762012
611.587640
612.796566
613.881116
614.594992
615.203630
616.227621
617.160337
617.750523
618.253157
619.176684
620.017129
620.520548
620.930585
621.740590
622.459148
622.841374
623.128128
623.794578
624.310671
605.866042
607.275146
608.708319
609.654081
610.391726
611.763553
612.939229
613.607704
614.101579
615.267789
616.272794
616.799669
617.174585
618.242418
619.164082
619.616285
619.909911
620.860131
621.657222
621.991925
622.170466
622.982415
623.599109
603.996273
605.972254
607.648191
608.519158
608.966784
610.688707
612.015406
612.571646
612.755938
614.257258
615.400363
615.803093
615.858730
617.261477
618.324857
618.661592
618.649415
619.922907
620.856405
621.079338
620.963912
622.105368
622.899115
604.336979
605.766742
607.234114
608.219650
608.998535
610.410994
611.623210
612.322296
612.841834
614.031022
615.055627
615.598103
615.986543
617.068237
618.002631
618.465685
618.770126
619.733064
620.542556
620.888160
621.076884
621.899209
622.522773
604.328886
605.503224
606.847836
607.880804
608.789806
610.081967
611.240439
612.014519
612.673033
613.742991
614.713973
615.332835
615.859954
616.811768
617.678044
618.201816
618.632044
619.469017
620.213235
620.616626
620.923296
621.613458
622.146008
603.284663
604.705369
606.168264
607.155281
607.941796
609.373484
610.605605
611.322125
611.857664
613.064843
614.110097
614.676063
615.084046
616.160990
617.087378
617.546905
617.851813
618.812340
619.616148
619.955828
620.140668
620.969121
621.597974
601.871311
603.832099
605.505866
606.385495
606.850155
608.612744
609.978900
610.568455
610.782019
612.315973
613.495576
613.940390
614.035167
615.425959
616.475647
616.807235
616.796544
618.067612
618.995111
619.210526
619.088635
620.244605
621.048965
602.600827
604.015634
605.470072
606.448518
607.227587
608.654004
609.883090
610.597895
611.131940
612.337187
613.381957
613.948759
614.355953
615.426890
616.344986
616.796463
617.093490
618.047496
618.847546
619.184582
619.367574
620.194315
620.822078
602.968582
604.128775
605.454749
606.469914
607.364061
608.645755
609.798103
610.569406
611.225741
612.290396
613.259631
613.881617
614.409298
615.347061
616.195398
616.704469
617.122381
617.945475
618.679002
619.075788
619.378455
620.064612
620.594580
602.312977
603.715586
605.151564
606.109205
606.865295
608.261882
609.464774
610.160820
610.678838
611.855135
612.874714
613.424941
613.820289
614.874317
615.778097
616.221129
616.512035
617.451872
618.242952
618.578500
618.762211
619.577473
620.196383
601.315546
603.249153
604.882539
605.717376
606.134564
607.834070
609.145523
609.695849
609.878979
611.353301
612.483949
612.897205
612.970144
614.325961
615.346594
615.660810
615.638905
616.879471
617.788680
618.000338
617.881237
619.012306
619.799373
602.497799
603.874107
605.267972
606.176630
606.879510
608.218160
609.364694
610.010929
610.484739
611.619038
612.602004
613.123000
613.494050
614.525067
615.409088
615.836499
616.113751
617.039133
617.817098
618.142124
618.316115
619.120152
619.731015
603.387029
604.486631
605.721363
606.636330
607.424445
608.586735
609.624471
610.298408
610.870014
611.849608
612.745248
613.311428
613.793897
614.684325
615.491806
615.970636
616.362772
617.155186
617.861335
618.238015
618.522241
619.182310
619.692719
603.349011
604.649703
605.948338
606.771391
607.394711
608.631622
609.684090
610.260022
610.678816
611.752160
612.685267
613.175860
613.525313
614.520333
615.373842
615.783662
616.047653
616.949636
617.704889
618.014388
618.173548
618.950125
619.538925
603.077150
604.840273
606.270006
606.931659
607.195526
608.686641
609.812749
610.232590
610.317061
611.667135
612.697786
613.056546
613.095374
614.374778
615.333073
615.617468
615.575266
616.763918
617.623636
617.806046
617.659317
618.725879
619.460896
605.054029
606.180389
607.283933
607.974443
608.495986
609.591249
610.528492
611.053744
611.442410
612.435193
613.303496
613.784453
614.137160
615.079116
615.889001
616.303646
616.578887
617.429660
618.135216
618.434315
618.580889
619.278372
619.795889
606.917523
607.569530
608.364942
609.045038
609.687202
610.530586
611.317440
611.924588
612.487378
613.264940
614.006181
614.582628
615.118280
615.859287
616.553284
617.069843
617.530285
618.178415
618.761060
619.146842
619.451833
619.905809
620.230314
607.915646
608.365621
609.006176
609.658479
610.321877
611.065540
611.785235
612.421102
613.039243
613.739101
614.426873
615.040193
615.636872
616.307141
616.953300
617.510026
618.032486
618.608551
619.138872
619.555502
619.906380
620.263575
620.499630
613.502964
614.012598
614.720210
615.431645
616.159758
617.008941
617.833156
618.552746
619.242871
620.037258
620.803928
621.466210
622.094718
622.816105
623.500077
624.070427
624.594581
625.193907
625.737698
626.148867
626.489393
626.866643
627.119789
612.115320
612.919188
613.820783
614.536024
615.186825
616.184145
617.097295
617.760346
618.340594
619.263091
620.108027
620.710331
621.228493
622.071042
622.828309
623.338049
623.753627
624.472750
625.090247
625.446185
625.692207
626.218623
626.594429
609.224858
610.889257
612.231465
612.869411
613.142327
614.635675
615.785530
616.269181
616.421010
617.803745
618.866619
619.286152
619.382111
620.665637
621.629780
621.957098
621.957792
623.111485
623.934538
624.115739
623.968744
624.982662
625.668227
605.194788
608.626487
610.555728
610.966552
610.115361
612.853624
614.386891
614.554640
613.543643
616.125743
617.548344
617.649281
616.608493
619.049466
620.358951
620.371713
619.256816
621.549597
622.714551
622.587231
621.338763
623.540557
624.680040
606.400658
608.262976
609.807381
610.560686
610.906022
612.531653
613.780983
614.284999
614.432910
615.888058
617.004569
617.410526
617.480213
618.826525
619.843631
620.162096
620.142785
621.363745
622.247813
622.435311
622.290617
623.398255
624.168176
606.277447
607.650521
609.038731
609.942977
610.644755
611.985825
613.137598
613.790053
614.271984
615.421710
616.415923
616.940433
617.315317
618.370894
619.281545
619.728681
620.018516
620.954984
621.737183
622.059229
622.226865
623.030282
623.641485
604.263177
606.215547
607.860111
608.700068
609.119213
610.820261
612.130850
612.676925
612.854564
614.335428
615.461418
615.850771
615.894335
617.296591
618.358212
618.691302
618.673289
619.941920
620.868048
621.081315
620.955310
622.095689
622.888915
600.851294
604.506631
606.653072
607.234783
606.519999
609.418306
611.077764
611.323624
610.365265
613.007569
614.458500
614.521066
613.384781
615.982052
617.387334
617.418068
616.274093
618.687045
619.940100
619.856400
618.632870
620.915737
622.113091
602.729281
604.702875
606.382368
607.261904
607.721997
609.464285
610.812238
611.389714
611.593659
613.097819
614.243159
614.647581
614.704265
616.120975
617.196062
617.540502
617.533690
618.815108
619.752664
619.975623
619.858822
621.009682
621.810053
603.184037
604.605853
606.068029
607.052963
607.836463
609.263122
610.491028
611.205078
611.737526
612.934105
613.966268
614.517800
614.915223
616.001457
616.939988
617.408087
617.718142
618.682814
619.488853
619.829019
620.013516
620.842139
621.471190
601.682318
603.640606
605.312850
606.191434
606.655343
608.420620
609.788678
610.380730
610.596508
612.125098
613.298308
613.736147
613.826372
615.227580
616.290206
616.633789
616.634742
617.909097
618.832770
619.043327
618.916041
620.076818
620.884552
598.747857
602.365769
604.503226
605.087283
604.373924
607.328304
609.029874
609.303209
608.360113
611.053742
612.555966
612.683246
611.634201
614.176881
615.555126
615.584911
614.458937
616.855185
618.088718
617.985199
616.734844
619.048352
620.261945
600.992066
602.945297
604.610410
605.481584
605.938424
607.698176
609.062914
609.652829
609.867472
611.396057
612.571568
613.013478
613.105512
614.500399
615.553718
615.888278
615.879189
617.146498
618.068579
618.277657
618.149116
619.307643
620.113734
601.811358
603.220484
604.666945
605.637068
606.407488
607.822577
609.042266
609.751302
610.281186
611.477226
612.514998
613.078791
613.485234
614.554058
615.471610
615.924955
616.223738
617.172111
617.966915
618.301482
618.483306
619.305560
619.930134
600.690677
602.636802
604.289033
605.146169
605.587938
607.310586
608.643936
609.212613
609.412062
610.913075
612.068345
612.502215
612.593269
613.963039
614.997094
615.323490
615.312386
616.560254
617.474516
617.689405
617.573362
618.708784
619.499290
598.165822
601.767689
603.875070
604.428670
603.693769
606.559869
608.195344
608.425975
607.459459
610.090499
611.551858
611.665964
610.629739
613.107943
614.445424
614.460316
613.341213
615.685287
616.901644
616.811422
615.604868
617.852327
619.032267
600.875673
602.795125
604.405366
605.214161
605.603276
607.267145
608.543261
609.061616
609.216871
610.676173
611.795837
612.202003
612.270355
613.617772
614.632657
614.944266
614.920162
616.153250
617.054085
617.258418
617.132435
618.254889
619.036178
602.234380
603.580116
604.934916
605.807113
606.474490
607.766348
608.868420
609.479025
609.924995
611.035628
612.001684
612.513510
612.879236
613.900713
614.778056
615.203388
615.478801
616.394704
617.161536
617.477510
617.642834
618.432929
619.034022
601.765325
603.589860
605.095500
605.818526
606.134171
607.687953
608.867237
609.317704
609.423869
610.814308
611.879578
612.253995
612.302222
613.613894
614.600825
614.899049
614.866513
616.072702
616.948366
617.137855
617.000267
618.087350
618.842940
600.039412
603.405620
605.285967
605.670064
604.811873
607.435914
608.876553
608.984297
607.944686
610.422880
611.772694
611.831798
610.771231
613.166139
614.443438
614.437612
613.314319
615.592460
616.753418
616.638971
615.423481
617.579968
618.697056
603.543733
605.167332
606.462492
607.056367
607.281037
608.681114
609.737947
610.144686
610.232430
611.530108
612.522682
612.893201
612.955502
614.202746
615.139428
615.449022
615.438790
616.582516
617.401744
617.587061
617.447382
618.442206
619.115238
606.045050
606.818869
607.673612
608.332034
608.914144
609.822177
610.641458
611.217381
611.718246
612.562004
613.339663
613.890298
614.369781
615.180245
615.913502
616.406711
616.810993
617.521596
618.134001
618.487890
618.731810
619.249152
619.618389
607.225968
607.708486
608.368419
609.016944
609.668228
610.426980
611.155970
611.784139
612.389822
613.106688
613.807265
614.417204
615.005780
615.696460
616.357945
616.912530
617.425579
618.016697
618.554569
618.961231
619.297088
619.668047
619.916866
612.804658
613.368674
614.104486
614.807098
615.509961
616.386740
617.224964
617.929613
618.592177
619.413437
620.195168
620.845009
621.449154
622.199055
622.899728
623.459310
623.960117
624.586846
625.145315
625.543582
625.859612
626.266188
626.541166
611.048434
612.118784
613.125513
613.788871
614.281680
615.441656
616.419504
617.017779
617.437215
618.519784
619.430303
619.972267
620.336969
621.337316
622.160180
622.611977
622.877449
623.750837
624.430544
624.725888
624.821145
625.509570
625.972536
606.281247
609.530805
611.308519
611.667908
610.810749
613.443834
614.904805
615.081474
614.107061
616.615639
617.989078
618.114661
617.121137
619.499081
620.765781
620.805042
619.736310
621.963764
623.080131
622.968239
621.748800
623.862547
624.926489
592.552191
605.879161
609.256231
608.564756
599.404239
610.466557
613.161662
612.184555
602.943074
613.756183
616.332916
615.329488
606.310290
616.735356
619.164093
618.091438
609.141330
619.273754
621.531057
620.306500
611.186840
621.308287
623.746485
603.353477
606.846339
608.848331
609.314593
608.507497
611.296518
612.869555
613.055778
612.055130
614.658711
616.096671
616.195923
615.152137
617.616040
618.947562
618.966334
617.854806
620.171865
621.360837
621.244352
620.006098
622.238248
623.404108
604.707646
606.618518
608.217584
609.017437
609.402364
611.069293
612.352156
612.878371
613.041360
614.509504
615.630609
616.027247
616.083568
617.460577
618.502919
618.830124
618.812573
620.060131
620.967688
621.168886
621.034495
622.162299
622.947322
601.137171
604.772311
606.890704
607.443832
606.702337
609.576422
611.215601
611.445871
610.474860
613.103723
614.544593
614.601648
613.461342
616.049823
617.446783
617.471757
616.322675
618.726856
619.970773
619.878933
618.648255
620.925415
622.119287
587.789448
601.674525
605.325961
604.802301
595.715912
607.003261
609.839609
608.942565
599.746343
610.625916
613.217118
612.085997
602.457032
613.549432
616.152754
615.061851
605.792242
616.336619
618.729786
617.540895
608.361245
618.651485
621.165212
599.600939
603.257891
605.411149
606.003087
605.301648
608.217489
609.894752
610.156952
609.212576
611.865295
613.325644
613.397408
612.269700
614.873413
616.284367
616.320530
615.182005
617.599323
618.854559
618.771654
617.549283
619.837446
621.038917
601.603269
603.567424
605.241549
606.119802
606.582303
608.338452
609.700012
610.288564
610.501431
612.018712
613.178309
613.599995
613.674859
615.087048
616.159413
616.506186
616.504567
617.784073
618.716288
618.933013
618.810821
619.967914
620.773157
598.584858
602.202953
604.340169
604.923945
604.210331
607.163875
608.865019
609.138584
608.195215
610.885210
612.382338
612.504056
611.451853
614.000263
615.386077
615.421947
614.300384
616.700323
617.936055
617.833315
616.583196
618.897485
620.111751
585.860677
599.558383
603.172740
602.628143
593.428356
604.884540
607.778819
606.898073
597.636852
608.652332
611.319951
610.308714
601.069830
611.808760
614.337877
613.250130
604.067479
614.523733
616.880671
615.648130
606.318451
616.760652
619.310309
597.888742
601.502176
603.633317
604.210892
603.491077
606.439201
608.136820
608.408116
607.463968
610.155062
611.656330
611.784718
610.736981
613.278348
614.654206
614.681293
613.550342
615.942548
617.176235
617.072073
615.820912
618.132270
619.344378
600.222339
602.172482
603.832270
604.698202
605.149820
606.893902
608.246329
608.829283
609.040264
610.559459
611.729611
612.172395
612.268647
613.655208
614.702394
615.035580
615.027144
616.285653
617.204255
617.415869
617.293152
618.440500
619.239267
597.571411
601.183490
603.307579
603.881166
603.168468
606.059573
607.719313
607.971494
607.024785
609.677551
611.158774
611.289384
610.267306
612.759510
614.108821
614.132871
613.021232
615.372853
616.594390
616.506724
615.302220
617.555356
618.739614
585.236275
598.941200
602.538109
601.993364
592.925693
604.143832
606.948676
606.035736
596.846179
607.707320
610.327914
609.336144
600.295501
610.789401
613.251276
612.169971
603.154007
613.398777
615.719343
614.538583
605.504868
615.626685
618.099918
597.755025
601.339449
603.421605
603.948008
603.184123
606.015487
607.617316
607.819372
606.829294
609.440131
610.886214
610.990443
609.947332
612.417361
613.748101
613.758544
612.635070
614.971202
616.178611
616.080372
614.866200
617.104381
618.278123
600.652702
602.531650
604.098145
604.870515
605.227449
606.840807
608.071962
608.557818
608.690105
610.119784
611.217998
611.613062
611.676003
613.011672
614.018254
614.326935
614.300941
615.522193
616.410463
616.605752
616.472569
617.578101
618.348113
598.731249
602.163822
604.123981
604.570488
603.764332
606.452540
607.947894
608.087735
607.071863
609.589449
610.973284
611.048182
609.998189
612.420500
613.721565
613.723833
612.604917
614.902335
616.080623
615.971804
614.763023
616.945745
618.086628
587.561250
600.670771
603.981360
603.296172
594.346008
605.078034
607.650686
606.639029
597.552935
608.082934
610.562895
609.528724
600.564109
610.876446
613.265886
612.180497
603.249817
613.341095
615.592198
614.407178
605.499665
615.389752
617.773736
600.615902
603.801764
605.528329
605.853006
604.977458
607.488342
608.849141
608.956725
607.945118
610.346899
611.645855
611.727635
610.713676
613.049498
614.289180
614.314088
613.239361
615.452509
616.563228
616.461074
615.271104
617.337415
618.378493
604.967986
606.005040
606.964410
607.573073
608.001512
609.068576
609.951975
610.466060
610.811862
611.815143
612.660055
613.154070
613.484889
614.455125
615.256232
615.693754
615.949305
616.812786
617.485421
617.777908
617.871955
618.545239
618.998385
606.513682
607.050178
607.738355
608.378555
609.005362
609.791518
610.535256
611.150453
611.731427
612.477412
613.195835
613.796675
614.364365
615.086349
615.766912
616.312503
616.802876
617.420444
617.971066
618.362789
618.672307
619.069955
619.339060
612.403092
612.911719
613.618448
614.329682
615.057716
615.905811
616.727933
617.445243
618.133476
618.926781
619.693529
620.356984
620.987579
621.711718
622.398669
622.971778
623.498481
624.100414
624.646395
625.058792
625.399684
625.777054
626.030334
611.020453
611.822381
612.722244
613.436970
614.087676
615.083488
615.993954
616.654340
617.232387
618.153334
618.997921
619.601030
620.120930
620.965883
621.725671
622.237574
622.655243
623.377177
623.997330
624.354809
624.601285
625.127964
625.504103
608.138595
609.799144
611.137995
611.774854
612.047767
613.538846
614.685080
615.165695
615.315120
616.695583
617.757440
618.177223
618.274390
619.559761
620.525637
620.854044
620.855946
622.012846
622.839269
623.022410
622.875846
623.890253
624.576575
604.116411
607.542188
609.466334
609.875214
609.023773
611.759022
613.288442
613.453505
612.440590
615.019979
616.441074
616.541917
615.501966
617.944266
619.254700
619.267560
618.152979
620.449249
621.617849
621.492597
620.244669
622.447118
623.587443
605.322581
607.179591
608.718632
609.468874
609.812705
611.435774
612.682417
613.184698
613.331300
614.784504
615.899998
616.306271
616.376986
617.724236
618.741833
619.060364
619.041582
620.264981
621.151526
621.340427
621.196254
622.304490
623.075000
605.199087
606.566998
607.949430
608.849477
609.548784
610.887935
612.038488
612.690721
613.172512
614.321062
615.314934
615.840592
616.217069
617.273120
618.183663
618.630772
618.921171
619.858859
620.641900
620.964125
621.131712
621.935631
622.547393
603.187171
605.133069
606.770794
607.605272
608.021183
609.720813
611.031622
611.579421
611.758638
613.238477
614.364376
614.755793
614.801806
616.203721
617.264249
617.596850
617.579173
618.848028
619.773470
619.985569
619.858674
620.999612
621.793585
599.779621
603.426591
605.564372
606.139240
605.420409
608.317411
609.978016
610.227185
609.272103
611.913051
613.363779
613.429066
612.296136
614.892265
616.295680
616.325465
615.181380
617.593989
618.845668
618.759977
617.534871
619.818501
621.016829
601.656461
603.622692
605.293345
606.165626
606.621106
608.361553
609.710257
610.290421
610.496978
612.000905
613.146685
613.553619
613.613159
615.029866
616.104068
616.447921
616.440677
617.721686
618.658330
618.879614
618.761509
619.912794
620.713912
602.109040
603.524318
604.978086
605.955868
606.734411
608.158488
609.386357
610.102074
610.636342
611.833330
612.866391
613.420172
613.820170
614.907649
615.846613
616.314675
616.623864
617.588333
618.394553
618.733658
618.917142
619.746047
620.375710
600.606616
602.557970
604.221682
605.093290
605.552072
607.314124
608.681770
609.275088
609.492522
611.021560
612.195771
612.635821
612.728768
614.132089
615.195954
615.539484
615.537768
616.812106
617.738255
617.948430
617.820208
618.981475
619.789967
597.669259
601.279749
603.409015
603.986996
603.269336
606.220325
607.921201
608.195807
607.254737
609.948798
611.452236
611.582142
610.536414
613.081914
614.462058
614.492295
613.363962
615.760325
616.996256
616.892020
615.640262
617.954460
619.168957
599.901230
601.849735
603.509424
604.376532
604.830471
606.587824
607.951881
608.542880
608.759524
610.289638
611.467603
611.913334
612.009776
613.408280
614.464119
614.800195
614.791183
616.058712
616.981006
617.188722
617.058657
618.217148
619.023634
600.705317
602.112867
603.557406
604.526071
605.295313
606.709149
607.928586
608.638872
609.171115
610.369915
611.411735
611.981095
612.393541
613.466661
614.386781
614.841983
615.141757
616.090302
616.884383
617.217272
617.397441
618.218894
618.843255
599.570651
601.517922
603.171425
604.029687
604.472073
606.194316
607.527836
608.098204
608.300692
609.805401
610.966145
611.407496
611.506585
612.881166
613.917382
614.245636
614.235910
615.483735
616.396538
616.609294
616.491208
617.625110
618.414875
597.035688
600.640493
602.751153
603.307577
602.574572
605.440668
607.076587
607.309334
606.346500
608.981739
610.449439
610.572269
609.545425
612.028966
613.369028
613.386317
612.269024
614.612838
615.827090
615.734065
614.524836
616.770051
617.948821
599.742231
601.664076
603.277311
604.088762
604.479618
606.143915
607.420819
607.941334
608.100225
609.564262
610.690744
611.105739
611.183334
612.537409
613.556926
613.872454
613.850927
615.083718
615.981708
616.182164
616.052426
617.172001
617.951869
601.100533
602.447610
603.804320
604.678291
605.346741
606.638982
607.741983
608.354642
608.804052
609.919652
610.892793
611.413455
611.788499
612.818014
613.702189
614.133444
614.412693
615.328110
616.090821
616.401373
616.561547
617.348001
617.947475
600.631643
602.456663
603.963262
604.687283
605.003323
606.557054
607.737267
608.189703
608.299161
609.694547
610.767060
611.150471
611.208363
612.529179
613.524818
613.831068
613.804187
615.009449
615.879124
616.061503
615.917377
617.000045
617.753884
598.905663
602.271800
604.152527
604.537239
603.679232
606.302773
607.744144
607.853778
606.817445
609.300458
610.657500
610.725674
609.675036
612.079624
613.366599
613.369975
612.253367
614.530214
615.684491
615.562391
614.339953
616.491651
617.606862
602.409095
604.032546
605.327809
605.921956
606.146657
607.546483
608.603982
609.012512
609.103465
610.406068
611.405763
611.785097
611.857077
613.114025
614.060252
614.378427
614.373822
615.517051
616.331258
616.510028
616.364139
617.354597
618.025764
604.909510
605.683183
606.537858
607.196297
607.778369
608.686447
609.506518
610.084292
610.588424
611.437203
612.221826
612.780920
613.269677
614.089529
614.831785
615.332668
615.741773
616.452689
617.061706
617.410497
617.649299
618.162923
618.530435
606.089925
606.572291
607.232067
607.880493
608.531741
609.290702
610.020587
610.650695
611.259725
611.981653
612.689071
613.307229
613.904794
614.604578
615.274644
615.836349
616.353830
616.945704
617.481146
617.883652
618.215149
618.582832
618.830039
611.981473
612.456127
613.142513
613.857774
614.598589
615.430665
616.241974
616.966192
617.667325
618.445082
619.202094
619.873306
620.517228
621.226484
621.903260
622.482581
623.021512
623.610184
624.149092
624.570636
624.924668
625.285498
625.524381
610.789372
611.465470
612.303611
613.040725
613.753623
614.681919
615.556759
616.247158
616.888010
617.742834
618.553303
619.186384
619.767772
620.548662
621.274220
621.813259
622.289720
622.951531
623.543362
623.933311
624.240357
624.698999
625.027650
608.564782
609.715201
610.856355
611.592772
612.171794
613.347463
614.366548
614.964864
615.420417
616.490413
617.427874
617.962010
618.355985
619.340247
620.183719
620.620242
620.909814
621.777201
622.493547
622.795270
622.941146
623.646055
624.170531
606.104148
607.892143
609.353718
610.048037
610.350349
611.918099
613.119284
613.599171
613.733555
615.161059
616.258428
616.663692
616.735250
618.060502
619.054536
619.359829
619.328872
620.539125
621.412055
621.595534
621.443797
622.522194
623.267568
605.827453
607.146503
608.471059
609.322884
609.981945
611.276850
612.389894
613.017483
613.482755
614.614755
615.600368
616.129778
616.510309
617.543584
618.430217
618.862675
619.142694
620.064329
620.832777
621.145788
621.304261
622.089571
622.686994
605.261598
606.375547
607.632365
608.574042
609.395014
610.600104
611.682621
612.397403
613.007212
614.027947
614.959465
615.552419
616.058936
616.982593
617.821808
618.324362
618.735158
619.548228
620.268839
620.651452
620.938075
621.606082
622.123654
603.727247
605.117134
606.530772
607.463235
608.193936
609.563486
610.740968
611.415830
611.916296
613.077717
614.081220
614.613614
614.995873
616.060309
616.977434
617.427587
617.721817
618.672639
619.467887
619.799418
619.975239
620.789609
621.408733
601.874536
603.822166
605.472590
606.326650
606.765258
608.485585
609.816830
610.384909
610.583583
612.075231
613.214952
613.625653
613.693861
615.088011
616.143542
616.476886
616.464399
617.737275
618.667046
618.884166
618.762991
619.908769
620.706147
602.202181
603.611243
605.056292
606.025413
606.794799
608.204210
609.419296
610.126727
610.654977
611.840866
612.864824
613.413592
613.810183
614.889273
615.819918
616.281389
616.585734
617.547904
618.354242
618.694993
618.879755
619.704183
620.330244
602.184430
603.342260
604.667381
605.685334
606.584982
607.872147
609.030740
609.809354
610.472839
611.542462
612.514468
613.138199
613.671258
614.625007
615.492096
616.017020
616.448280
617.284988
618.026679
618.425845
618.729207
619.420529
619.954957
601.141538
602.543353
603.986148
604.959242
605.737493
607.162098
608.392219
609.111848
609.651925
610.858365
611.904529
612.474774
612.888533
613.969874
614.900007
615.362732
615.669570
616.630298
617.431690
617.766338
617.946659
618.777101
619.408445
599.729569
601.665964
603.318757
604.186614
604.646103
606.399747
607.762679
608.355806
608.576255
610.107607
611.287650
611.737259
611.839006
613.235551
614.290379
614.626257
614.618120
615.889703
616.814439
617.023369
616.894373
618.054386
618.862278
600.425603
601.826710
603.267992
604.238569
605.013386
606.434155
607.661062
608.378599
608.917813
610.124588
611.173154
611.747364
612.163644
613.241908
614.165671
614.621881
614.922106
615.876818
616.674378
617.006322
617.184479
618.012286
618.641779
600.755747
601.912160
603.234154
604.247072
605.139815
606.418647
607.570097
608.344197
609.005762
610.075282
611.052162
611.685523
612.225887
613.172064
614.025357
614.538806
614.960113
615.783820
616.514935
616.907652
617.206620
617.891549
618.421435
600.066941
601.473924
602.914176
603.875675
604.634464
606.029464
607.232153
607.931972
608.456873
609.639738
610.669974
611.236160
611.649491
612.712145
613.618782
614.065478
614.359987
615.299860
616.087734
616.419054
616.598974
617.411202
618.028651
599.044785
600.989293
602.632532
603.475654
603.899427
605.596908
606.908236
607.463481
607.655775
609.136670
610.279454
610.711774
610.806837
612.170816
613.194292
613.513050
613.495740
614.735565
615.640320
615.846713
615.723036
616.849217
617.633752
600.225285
601.608718
603.010425
603.925953
604.633667
605.972350
607.119876
607.770678
608.252407
609.395360
610.391672
610.931119
611.322033
612.365276
613.257514
613.692933
613.976206
614.900989
615.672970
615.990302
616.157077
616.955270
617.563310
601.117943
602.220743
603.459824
604.379059
605.170026
606.332670
607.371789
608.049687
608.628182
609.617255
610.526931
611.111090
611.612660
612.518824
613.339935
613.831605
614.232954
615.024146
615.720931
616.086108
616.359737
617.012433
617.519832
601.083285
602.384431
603.684799
604.510487
605.135566
606.371547
607.425102
608.004517
608.429717
609.512279
610.459758
610.968609
611.337788
612.350934
613.222546
613.650849
613.929834
614.828591
615.568649
615.862109
616.007183
616.774458
617.360192
600.813406
602.575068
604.005058
604.669016
604.935431
606.423595
607.549802
607.972905
608.064133
609.422587
610.467390
610.844639
610.904052
612.202365
613.180963
613.487362
613.464519
614.647072
615.488840
615.653719
615.492230
616.548166
617.279714
602.787560
603.912882
605.016238
605.707843
606.230563
607.324610
608.262322
608.790713
609.185656
610.187660
611.069996
611.568652
611.940891
612.902047
613.731620
614.165455
614.454708
615.303059
615.996204
616.280842
616.414350
617.102669
617.616662
604.648136
605.299500
606.094514
606.774818
607.417356
608.260748
609.048918
609.659593
610.228794
611.016139
611.771141
612.364369
612.918417
613.678000
614.390191
614.922911
615.394033
616.042449
616.617459
616.992500
617.286989
617.733490
618.054743
605.644642
606.094120
606.734183
607.386334
608.049898
608.794099
609.515603
610.155363
610.780167
611.490026
612.191315
612.820844
613.435228
614.123455
614.786755
615.358014
615.889758
616.467334
616.992580
617.400782
617.742943
618.093705
618.326707
611.384858
611.890976
612.595941
613.307287
614.035991
614.882034
615.700491
616.414884
617.100989
617.892037
618.657197
619.319798
619.949262
620.670550
621.352978
621.920784
622.443576
623.045867
623.594316
624.009137
624.351250
624.728167
624.980842
610.015925
610.811089
611.706699
612.421915
613.075257
614.067284
614.971902
615.629046
616.205567
617.122816
617.964757
618.566828
619.085602
619.926086
620.678891
621.182148
621.592892
622.317913
622.943881
623.306552
623.556187
624.081593
624.456388
607.167031
608.806948
610.135033
610.773894
611.056840
612.537908
613.672530
614.150137
614.301691
615.673713
616.730388
617.149375
617.246854
618.523774
619.477508
619.789390
619.774248
620.943946
621.784087
621.978460
621.840687
622.849848
623.532496
603.198131
606.571887
608.475024
608.888030
608.061589
610.769837
612.282829
612.448080
611.449780
614.008801
615.421381
615.523249
614.489728
616.915892
618.208104
618.193610
617.036266
619.370557
620.563204
620.456216
619.229940
621.415182
622.547607
604.367131
606.200493
607.725072
608.473724
608.823269
610.435089
611.672813
612.174238
612.325077
613.771538
614.884487
615.293710
615.367424
616.704009
617.706473
618.006968
617.970792
619.205618
620.103762
620.302477
620.166511
621.269017
622.035421
604.231623
605.584098
606.953938
607.848680
608.546763
609.879806
611.025491
611.677712
612.162496
613.310108
614.307423
614.842946
615.228092
616.270825
617.164831
617.599043
617.881946
618.819075
619.602897
619.927197
620.096599
620.897998
621.507658
602.239140
604.159454
605.778904
606.605212
607.018970
608.711786
610.018980
610.569910
610.757461
612.235975
613.370725
613.787513
613.865460
615.233053
616.264873
616.584109
616.564528
617.825297
618.742944
618.952330
618.825219
619.962786
620.754640
598.878870
602.469879
604.578739
605.143426
604.426344
607.310590
608.967040
609.224039
608.291221
610.920173
612.382361
612.495395
611.455958
613.957251
615.310611
615.324575
614.185993
616.580232
617.819624
617.730202
616.507277
618.784025
619.979227
600.716976
602.656363
604.306480
605.168268
605.619419
607.351557
608.696302
609.279700
609.494964
610.998435
612.154161
612.587674
612.680194
614.062884
615.108551
615.439054
615.428379
616.700235
617.629759
617.848024
617.729363
618.877525
619.676816
601.156637
602.554227
603.991805
604.960623
605.734471
607.149171
608.370976
609.086291
609.623784
610.822037
611.861396
612.428357
612.840146
613.914572
614.837926
615.295619
615.599267
616.559420
617.362592
617.700468
617.883538
618.710758
619.339253
599.671619
601.595953
603.240583
604.106680
604.567851
606.312152
607.668498
608.259397
608.479776
610.007203
611.184774
611.635067
611.739300
613.129577
614.179449
614.512648
614.504165
615.777805
616.703911
616.915047
616.788117
617.947296
618.754352
596.774089
600.327805
602.431277
603.010624
602.318236
605.229053
606.910860
607.182867
606.250341
608.935375
610.439705
610.583118
609.564015
612.081061
613.442558
613.460338
612.320988
614.722011
615.960629
615.859396
614.612334
616.921562
618.133661
598.945493
600.871297
602.517053
603.382671
603.841790
605.582958
606.936476
607.525612
607.745119
609.271781
610.450298
610.903382
611.010018
612.397974
613.442097
613.769322
613.754171
615.022063
615.945278
616.154181
616.025332
617.181733
617.986817
599.703660
601.106360
602.547198
603.515509
604.285356
605.693020
606.908787
607.621056
608.157620
609.352614
610.393031
610.966650
611.385550
612.454542
613.365621
613.813750
614.109177
615.056268
615.849241
616.181362
616.360907
617.180862
617.804249
598.532142
600.487345
602.146001
603.008283
603.454151
605.172996
606.507454
607.087802
607.305617
608.797198
609.951066
610.396359
610.506388
611.876970
612.900476
613.220440
613.206015
614.451988
615.362183
615.572836
615.453415
616.585137
617.373726
595.960433
599.590547
601.714300
602.279731
601.557584
604.416996
606.056325
606.310373
605.392394
607.986411
609.437522
609.563673
608.553071
611.027979
612.353620
612.362089
611.238564
613.581883
614.793050
614.697366
613.487433
615.728700
616.905771
598.681350
600.613336
602.234317
603.051945
603.448209
605.111337
606.391518
606.924335
607.100427
608.551907
609.671374
610.089435
610.175219
611.526340
612.538553
612.849490
612.825416
614.055352
614.948087
615.143866
615.010968
616.127945
616.906718
600.049628
601.398568
602.758279
603.636677
604.309561
605.600639
606.705200
607.325310
607.783796
608.895997
609.867834
610.393714
610.776501
611.803706
612.683858
613.114824
613.396397
614.306660
615.059355
615.361741
615.516271
616.301035
616.900253
599.589478
601.409905
602.916545
603.646870
603.972778
605.519543
606.698325
607.159303
607.282645
608.670889
609.742284
610.135838
610.209750
611.520814
612.511025
612.822235
612.810429
614.004891
614.852398
615.020273
614.865759
615.949314
616.704624
597.875683
601.227068
603.105312
603.501217
602.670189
605.269482
606.704687
606.828070
605.825606
608.282329
609.634300
609.720371
608.710596
611.081331
612.356301
612.368560
611.282172
613.534308
614.659076
614.517707
613.276472
615.436992
616.556491
601.361923
602.979478
604.273229
604.872337
605.105977
606.498462
607.554022
607.970174
608.074450
609.371406
610.371651
610.762007
610.850354
612.098551
613.040353
613.362872
613.367868
614.501079
615.300495
615.467656
615.312815
616.304832
616.977748
603.851727
604.623160
605.476672
606.136178
606.720299
607.626701
608.446981
609.028829
609.538856
610.389180
611.177187
611.743283
612.239730
613.059999
613.802489
614.305765
614.717828
615.424971
616.027092
616.369857
616.604328
617.117289
617.485057
605.027814
605.508940
606.167549
606.815597
607.466945
608.225480
608.956156
609.589101
610.202081
610.927289
611.638923
612.262726
612.865814
613.568423
614.240367
614.803962
615.322610
615.912753
616.444658
616.843627
617.172489
617.539150
617.786139
610.760083
611.319646
612.052360
612.754943
613.458521
614.331436
615.163653
615.863602
616.522846
617.340350
618.119606
618.768366
619.371021
620.116302
620.809367
621.359821
621.853617
622.480887
623.043289
623.445352
623.763225
624.168776
624.442674
609.030147
610.086812
611.085658
611.749724
612.247206
613.399144
614.367418
614.960931
615.379024
616.454509
617.360404
617.900992
618.264587
619.257130
620.067959
620.504342
620.755933
621.636176
622.326080
622.630232
622.731380
623.416577
623.877025
604.341683
607.536468
609.291617
609.655761
608.824855
611.428580
612.869365
613.043726
612.082251
614.567758
615.930359
616.055462
615.067060
617.426444
618.670823
618.677323
617.561472
619.828231
620.972249
620.881738
619.685311
621.781441
622.837342
590.861048
603.940877
607.263299
606.588977
597.572459
608.484067
611.140885
610.173570
601.035210
611.735770
614.288364
613.290427
604.320845
614.679733
617.070160
615.929901
606.748487
617.103504
619.422874
618.241134
609.234175
619.250201
621.665609
601.444569
604.877003
606.849772
607.314685
606.527659
609.285062
610.840819
611.027817
610.043483
612.626557
614.057884
614.162872
613.128945
615.569941
616.873801
616.857031
615.697533
618.051518
619.264894
619.167749
617.951988
620.165869
621.322866
602.761032
604.640482
606.215924
607.005778
607.388878
609.042955
610.317209
610.844299
611.014494
612.478907
613.605119
614.019806
614.095802
615.445095
616.457397
616.761361
616.728674
617.976246
618.886200
619.091649
618.961650
620.084250
620.865567
599.244353
602.814914
604.896541
605.434314
604.691604
607.549002
609.181500
609.419757
608.472652
611.089610
612.544250
612.654270
611.611245
614.098078
615.435460
615.436451
614.287636
616.671823
617.903011
617.807761
616.579613
618.848920
620.038926
586.134138
599.764421
603.345338
602.804575
593.755792
604.983853
607.809818
606.936774
597.861975
608.637953
611.242966
610.240404
601.152951
611.701224
614.170808
613.053295
603.845104
614.303228
616.670706
615.478243
606.324587
616.581594
619.087637
597.724517
601.314465
603.426440
603.998817
603.292445
606.188905
607.858636
608.128790
607.208777
609.850941
611.326733
611.453380
610.424788
612.927509
614.279618
614.292556
613.152998
615.548579
616.791473
616.704366
615.483777
617.764513
618.962590
599.685116
601.613399
603.257077
604.118762
604.573772
606.310815
607.661204
608.249549
608.469372
609.986753
611.156073
611.601376
611.701939
613.086350
614.130573
614.459203
614.447017
615.719002
616.647773
616.863430
616.741409
617.895414
618.698699
596.715867
600.266000
602.365185
602.941312
602.246247
605.152378
606.830361
607.100501
606.166911
608.848587
610.349730
610.491034
609.470266
611.984352
613.343466
613.359698
612.219871
614.622011
615.862861
615.764273
614.519324
616.828108
618.039509
584.223055
597.656517
601.206660
600.678985
591.663541
602.907280
605.751070
604.869194
595.664792
606.621626
609.285854
608.309890
599.223202
609.806950
612.290833
611.176172
601.943083
612.435893
614.805673
613.583005
604.281510
614.696049
617.239229
595.982655
599.535922
601.638064
602.215222
601.519123
604.422366
606.097441
606.365717
605.431031
608.110649
609.611299
609.754265
608.735498
611.247510
612.601851
612.613449
611.468263
613.864771
615.102672
615.002000
613.755427
616.061142
617.270391
598.212883
600.152646
601.804719
602.669600
603.123254
604.853304
606.197573
606.783607
607.003966
608.513707
609.680312
610.129989
610.237678
611.616345
612.650269
612.972948
612.957161
614.214222
615.131988
615.342730
615.219355
616.363906
617.161007
595.484935
599.119077
601.252997
601.833734
601.130164
604.009605
605.668778
605.941206
605.040080
607.650139
609.114652
609.250855
608.247714
610.730096
612.062024
612.074353
610.954293
613.304739
614.522934
614.432115
613.226325
615.474813
616.656993
583.008502
596.833969
600.462288
599.937590
590.924022
602.092614
604.899248
604.043437
595.109779
605.720686
608.290679
607.305099
598.321496
608.768412
611.206826
610.111381
601.073563
611.330134
613.647800
612.463898
603.438224
613.544048
616.013428
595.627178
599.237430
601.333563
601.870383
601.118608
603.942291
605.547996
605.774741
604.833975
607.403591
608.833628
608.943412
607.917207
610.379319
611.699585
611.703485
610.574710
612.907660
614.107285
614.001517
612.782822
615.015631
616.187408
598.551155
600.432476
602.002403
602.780832
603.145234
604.753808
605.986902
606.486476
606.638146
608.059120
609.154930
609.560037
609.638663
610.969244
611.969945
612.278767
612.256397
613.468392
614.341511
614.523636
614.380522
615.483639
616.253393
596.650863
600.068168
602.025117
602.482374
601.702995
604.366253
605.857527
606.016112
605.039561
607.531141
608.910994
609.007671
608.003303
610.392421
611.680954
611.692062
610.602421
612.872178
614.017225
613.884636
612.653330
614.843168
615.987870
585.549435
598.582718
601.881798
601.225896
592.429446
603.009408
605.560911
604.589335
595.692139
606.048507
608.506399
607.521607
598.784376
608.883126
611.233757
610.170491
601.370116
611.333628
613.530824
612.308389
603.319847
613.274782
615.672293
598.524565
601.692952
603.413774
603.747049
602.896931
605.382696
606.739044
606.864240
605.891151
608.269779
609.567661
609.672796
608.705256
611.009749
612.238832
612.272594
611.221837
613.408674
614.494692
614.372549
613.162097
615.236531
616.281804
602.850868
603.882461
604.838075
605.447037
605.878780
606.941489
607.825793
608.348394
608.706843
609.712222
610.563455
611.070846
611.417654
612.387960
613.189966
613.632255
613.893494
614.749932
615.411721
615.694286
615.780414
616.452968
616.906599
604.387957
604.921531
605.606436
606.244598
606.870639
607.655771
608.401436
609.022404
609.611208
610.363599
611.090150
611.701656
612.280030
613.007849
613.692656
614.242219
614.734973
615.349856
615.894908
616.280759
616.585621
616.981369
617.249982
610.415718
610.921696
611.626546
612.337661
613.065429
613.910202
614.728037
615.442342
616.128629
616.919370
617.683930
618.345707
618.973266
619.690382
620.366489
620.927313
621.444232
622.042922
622.589682
623.003819
623.345371
623.721454
623.973487
609.050297
609.845166
610.740623
611.455696
612.107778
613.098060
614.002317
614.659801
615.236905
616.153556
616.994422
617.595451
618.112171
618.947912
619.693446
620.188759
620.593094
621.314892
621.939971
622.302802
622.552448
623.076997
623.450994
606.207942
607.847094
609.174709
609.813366
610.093807
611.571918
612.707226
613.186066
613.339124
614.709947
615.764713
616.182373
616.277689
617.548970
618.493935
618.796313
618.773782
619.941041
620.781693
620.977658
620.840912
621.849015
622.530511
602.247391
605.619495
607.521375
607.934088
607.105564
609.809374
611.321906
611.488419
610.492209
613.049460
614.459861
614.560568
613.524995
615.944830
617.227253
617.202066
616.036326
618.368904
619.563135
619.458807
618.234463
620.418308
621.549251
603.424906
605.255506
606.776909
607.523249
607.870072
609.477633
610.713260
611.214917
611.367050
612.812974
613.925418
614.334732
614.406902
615.737300
616.730103
617.020217
616.975857
618.207898
619.106702
619.307164
619.172416
620.274073
621.039455
603.299944
604.647516
606.010969
606.900137
607.593313
608.921768
610.065009
610.717093
611.203093
612.351777
613.350995
613.889011
614.274144
615.310599
616.194616
616.618494
616.892894
617.825825
618.609007
618.933609
619.103232
619.904179
620.513348
601.320026
603.232294
604.841576
605.659137
606.065913
607.753269
609.057752
609.608608
609.797834
611.278649
612.417580
612.839949
612.920362
614.280589
615.300970
615.609088
615.579565
616.834950
617.751818
617.960573
617.832968
618.970313
619.762053
597.969569
601.549878
603.646073
604.200280
603.475176
606.353072
608.006234
608.262977
607.332023
609.963484
611.430851
611.551532
610.516880
613.009436
614.350412
614.353414
613.205437
615.593864
616.831722
616.740980
615.517077
617.793737
618.989005
599.806943
601.737190
603.375745
604.227498
604.670612
606.396074
607.736721
608.318900
608.534990
610.040152
611.199672
611.638652
611.733946
613.110214
614.146149
614.467804
614.450002
615.717241
616.644930
616.862159
616.742836
617.890714
618.689857
600.244650
601.634636
603.062465
604.022779
604.789419
606.196984
607.413597
608.126569
608.663605
609.861683
610.902156
611.471347
611.883659
612.953516
613.869906
614.320866
614.618912
615.576188
616.379243
616.717613
616.901010
617.727779
618.355744
598.760350
600.677078
602.313059
603.172490
603.627923
605.364103
606.713843
607.301507
607.520558
609.045447
610.221265
610.671158
610.774451
612.160794
613.205243
613.532925
613.519241
614.791579
615.720295
615.934064
615.808821
616.967259
617.773268
595.863226
599.408599
601.503884
602.078158
601.381698
604.283259
605.957194
606.225354
605.291137
607.971580
609.472032
609.613406
608.592604
611.105808
612.462893
612.476358
611.332899
613.733610
614.975748
614.878120
613.633614
615.941661
617.152321
598.026541
599.945985
601.584907
602.445774
602.900400
604.633443
605.979359
606.563800
606.780333
608.302584
609.477014
609.927194
610.031141
611.415908
612.457260
612.781875
612.764533
614.032284
614.957414
615.168492
615.041141
616.196978
617.001238
598.775119
600.173013
601.608254
602.572181
603.337455
604.737824
605.946264
606.653218
607.186073
608.377258
609.413936
609.984102
610.399042
611.465238
612.375416
612.822290
613.116329
614.062890
614.856231
615.188643
615.368343
616.188406
616.811850
597.596325
599.546896
601.200398
602.058924
602.500868
604.212439
605.539402
606.114152
606.328180
607.816556
608.966935
609.408048
609.511396
610.879055
611.904638
612.224524
612.208822
613.453676
614.363112
614.572378
614.451843
615.584417
616.373988
595.018010
598.642831
600.761162
601.323165
600.597939
603.449963
605.082079
605.331058
604.409884
607.001523
608.449869
608.572393
607.555292
610.026900
611.354555
611.362696
610.237454
612.579083
613.788752
613.690611
612.478637
614.721526
615.900291
597.728378
599.655490
601.270618
602.083582
602.475837
604.133519
605.409134
605.939181
606.113705
607.563737
608.681346
609.097069
609.179180
610.527325
611.538499
611.847527
611.820767
613.048764
613.940359
614.134408
614.000323
615.118517
615.898652
599.086744
600.430478
601.783025
602.654681
603.322288
604.610150
605.713861
606.334669
606.793964
607.905625
608.876077
609.400270
609.780548
610.804807
611.682179
612.109508
612.386401
613.294731
614.048382
614.350866
614.505517
615.291371
615.891603
598.619759
600.433584
601.930967
602.652123
602.971323
604.516958
605.698720
606.164201
606.291067
607.679374
608.749502
609.141758
609.213856
610.521570
611.507305
611.812397
611.789759
612.982312
613.837192
614.007862
613.854917
614.939895
615.696183
596.900731
600.244244
602.111861
602.497179
601.658544
604.258333
605.699016
605.829419
604.832507
607.289464
608.640214
608.725361
607.714336
610.081482
611.351407
611.356960
610.258566
612.508878
613.642601
613.504948
612.265867
614.428108
615.548652
600.378594
601.989849
603.274565
603.864612
604.092028
605.484730
606.545075
606.967481
607.076713
608.374849
609.374753
609.764612
609.851942
611.097386
612.035308
612.353200
612.352664
613.484488
614.286996
614.456500
614.303480
615.297042
615.970880
602.861288
603.628274
604.475019
605.127666
605.707130
606.613212
607.436674
608.023040
608.536876
609.388895
610.177360
610.743412
611.239163
612.057550
612.797274
613.297398
613.706288
614.412444
615.015948
615.360308
615.596337
616.110617
616.479160
604.033657
604.511365
605.164588
605.807122
606.454699
607.212623
607.945447
608.581776
609.197839
609.924876
610.637361
611.261407
611.864057
612.565294
613.235134
613.796363
614.312956
614.902333
615.434893
615.835097
616.165330
616.533164
616.780835
610.041319
610.515671
611.202126
611.917719
612.657769
613.487062
614.295977
615.019419
615.720550
616.496959
617.251998
617.921150
618.561225
619.262242
619.926586
620.492238
621.019843
621.602121
622.138462
622.559278
622.912570
623.271689
623.509186
608.856918
609.532303
610.370743
611.109400
611.822551
612.746605
613.618197
614.308427
614.950367
615.802671
616.609639
617.240062
617.817371
618.588627
619.299419
619.822312
620.285905
620.942593
621.534069
621.925542
622.233419
622.689965
623.016633
606.647026
607.795323
608.936747
609.677126
610.259186
611.426395
612.440099
613.039617
613.499292
614.563812
615.494701
616.025361
616.415390
617.387562
618.212268
618.628177
618.901423
619.766858
620.487142
620.794621
620.944683
621.645932
622.166938
604.205257
605.988195
607.448518
608.148609
608.458864
610.010955
611.203078
611.685218
611.827863
613.245635
614.334496
614.736649
614.805256
616.115977
617.088245
617.368961
617.316855
618.529601
619.410357
619.603322
619.460017
620.531736
621.271853
603.944168
605.256477
606.575081
607.425510
608.084033
609.367602
610.472953
611.100799
611.570066
612.698108
613.680551
614.209986
614.588217
615.607996
616.473959
616.884265
617.146894
618.065767
618.837770
619.156399
619.319213
620.101226
620.695403
603.400748
604.502702
605.745658
606.677143
607.490175
608.685200
609.761323
610.475595
611.088198
612.109978
613.044965
613.644367
614.152833
615.062231
615.879990
616.361843
616.757018
617.562551
618.281305
618.664464
618.951654
619.618324
620.134570
601.898434
603.266217
604.655816
605.570379
606.288308
607.646246
608.817304
609.492082
609.996657
611.161990
612.175008
612.723365
613.116804
614.161003
615.051468
615.479910
615.758734
616.698247
617.487549
617.815685
617.989315
618.803409
619.422492
600.075716
601.989380
603.607771
604.439698
604.863817
606.569960
607.893631
608.461918
608.666468
610.161775
611.313975
611.748972
611.841258
613.204341
614.227376
614.538707
614.512769
615.771877
616.693267
616.904828
616.779555
617.926134
618.724257
600.391809
601.776085
603.193775
604.141922
604.895925
606.291171
607.497458
608.202949
608.733974
609.922845
610.955833
611.520607
611.929168
612.989871
613.896974
614.340570
614.632932
615.585070
616.385356
616.722557
616.905071
617.729157
618.355116
600.365377
601.504115
602.807028
603.807836
604.694031
605.965710
607.113078
607.887493
608.551086
609.619756
610.594239
611.224515
611.761066
612.704049
613.555840
614.067691
614.489572
615.320584
616.060672
616.460417
616.764482
617.454384
617.987343
599.328340
600.708989
602.131034
603.091963
603.861949
605.266608
606.481331
607.195498
607.735405
608.934441
609.975853
610.546259
610.959952
612.032389
612.951036
613.403728
613.703239
614.661850
615.466452
615.806715
615.991815
616.818814
617.446654
597.926144
599.834482
601.465913
602.326771
602.786336
604.512632
605.855499
606.442882
606.665799
608.182177
609.351636
609.798166
609.899575
611.286255
612.330966
612.658853
612.645296
613.916924
614.847246
615.065153
614.945307
616.098439
616.900818
598.595789
599.978634
601.403476
602.366154
603.135421
604.536024
605.745230
606.454185
606.989929
608.185830
609.225341
609.795127
610.208616
611.279796
612.196493
612.647250
612.944099
613.898850
614.699780
615.036952
615.219629
616.044515
616.671076
598.901095
600.045179
601.354540
602.359605
603.244790
604.507021
605.642091
606.405427
607.060384
608.122358
609.092777
609.722071
610.258843
611.199258
612.047533
612.557104
612.975714
613.798192
614.529164
614.921886
615.220856
615.905952
616.435957
598.199106
599.593461
601.021982
601.977537
602.731155
604.108404
605.293359
605.980915
606.498338
607.675919
608.701925
609.265507
609.675825
610.731836
611.633864
612.076987
612.368404
613.305297
614.089543
614.415603
614.590900
615.406566
616.027308
597.169059
599.096652
600.726886
601.566086
601.989839
603.665801
604.958130
605.501309
605.686692
607.164425
608.305080
608.737174
608.832075
610.186893
611.204194
611.518509
611.497260
612.732668
613.631446
613.828592
613.695317
614.829344
615.620035
598.323619
599.694108
601.082724
601.990251
602.692408
604.017481
605.153478
605.797650
606.276081
607.416914
608.411474
608.950212
609.339628
610.376192
611.262295
611.692543
611.971103
612.891324
613.658242
613.969033
614.130594
614.932960
615.545161
599.194609
600.284829
601.508130
602.413666
603.194456
604.350587
605.387733
606.067168
606.647743
607.635495
608.542923
609.125599
609.624973
610.525345
611.339970
611.825460
612.221026
613.007924
613.701998
614.064309
614.336281
614.991358
615.501240
599.149493
600.433494
601.712396
602.517751
603.127997
604.364038
605.425338
606.015616
606.449893
607.530516
608.474387
608.981553
609.349110
610.355453
611.219101
611.639708
611.911064
612.805480
613.545709
613.839168
613.984627
614.754408
615.342214
598.875265
600.613431
602.017157
602.655964
602.902789
604.397531
605.538566
605.979572
606.086968
607.440714
608.480382
608.856481
608.916186
610.205921
611.175415
611.473795
611.443576
612.621461
613.464284
613.630284
613.469783
614.529032
615.262830
600.826331
601.935394
603.017902
603.689310
604.198033
605.295086
606.244456
606.787367
607.194212
608.196278
609.076434
609.574385
609.945862
610.901246
611.723747
612.150950
612.434543
613.279645
613.973319
614.259498
614.394858
615.085919
615.601739
602.668202
603.309498
604.090042
604.756050
605.389078
606.232736
607.027960
607.648248
608.225470
609.015377
609.770715
610.364005
610.917237
611.673312
612.380594
612.908293
613.375210
614.021493
614.596989
614.973728
615.270359
615.719118
616.041797
603.655548
604.097876
604.726971
605.368088
606.024258
606.767594
607.493559
608.140133
608.771040
609.484176
610.186937
610.817078
611.430953
612.116806
612.776424
613.343679
613.872111
614.448103
614.973807
615.383682
615.727973
616.080738
616.314956
609.487471
609.995285
610.702076
611.414474
612.142248
612.985366
613.802778
614.518412
615.206390
615.996234
616.758439
617.417950
618.042816
618.755157
619.424518
619.978373
620.489288
621.083490
621.627221
622.039692
622.380214
622.754877
623.005907
608.117934
608.917880
609.818443
610.537885
611.192460
612.179058
613.082040
613.742063
614.323023
615.237026
616.073324
616.671272
617.185430
618.015892
618.753692
619.241371
619.639439
620.357139
620.979830
621.342071
621.591813
622.114044
622.486286
605.263009
606.916985
608.257005
608.907600
609.199439
610.665313
611.796090
612.280402
612.444611
613.806332
614.850915
615.263885
615.357628
616.622468
617.557504
617.850960
617.821292
618.985674
619.825579
620.023836
619.891228
620.893461
621.571074
601.279859
604.687004
606.609936
607.044895
606.252343
608.919397
610.419507
610.594817
609.625684
612.156604
613.550828
613.645874
612.610065
615.021364
616.292943
616.257825
615.082787
617.415177
618.610949
618.513309
617.303655
619.471793
620.595494
602.499008
604.341437
605.871551
606.627145
606.984073
608.577686
609.806228
610.311115
610.471890
611.908644
613.013126
613.419058
613.489414
614.813185
615.797084
616.078596
616.027134
617.256627
618.155546
618.358947
618.228792
619.325405
620.087467
602.410449
603.754393
605.113289
605.999896
606.691246
608.012333
609.151115
609.803251
610.291272
611.437967
612.435571
612.974099
613.359379
614.388971
615.264096
615.679854
615.947738
616.876586
617.658268
617.982514
618.152122
618.953046
619.562092
600.469196
602.361340
603.953167
604.759955
605.159986
606.839473
608.139277
608.688472
608.877576
610.359566
611.501377
611.929981
612.017401
613.365729
614.374396
614.674070
614.638513
615.887948
616.801740
617.006728
616.874309
618.016711
618.811522
597.162924
600.696583
602.764517
603.304220
602.572688
605.439368
607.086258
607.339903
606.406956
609.041556
610.514549
610.648153
609.637272
612.102553
613.427149
613.422361
612.272198
614.651412
615.883998
615.785194
614.545611
616.838213
618.040402
598.965631
600.873165
602.492245
603.331731
603.767084
605.483459
606.817963
607.397272
607.612302
609.117565
610.279202
610.724040
610.826606
612.192467
613.219189
613.535461
613.514818
614.777759
615.702875
615.917084
615.793540
616.946221
617.748084
599.386415
600.763110
602.178135
603.130866
603.892804
605.290163
606.499479
607.210537
607.748196
608.941302
609.977972
610.546267
610.958544
612.024674
612.937275
613.385902
613.682846
614.638997
615.443013
615.783994
615.969874
616.795527
617.422125
597.908226
599.808183
601.432968
602.291662
602.752633
604.469838
605.807968
606.396877
606.624617
608.132561
609.295376
609.738113
609.837002
611.222633
612.266861
612.595290
612.583686
613.856142
614.788959
615.012393
614.899207
616.047885
616.847053
595.036963
598.548324
600.629760
601.212222
600.547575
603.404012
605.058143
605.333365
604.432791
607.068066
608.544046
608.672970
607.642799
610.159086
611.518719
611.535893
610.399575
612.798122
614.045935
613.966126
612.755349
615.032504
616.228929
597.176539
599.078669
600.706601
601.567792
602.028431
603.740086
605.070487
605.651991
605.873966
607.378434
608.539217
608.981052
609.079488
610.463944
611.506805
611.834118
611.820349
613.089069
614.018366
614.238526
614.122831
615.269758
616.068001
597.924465
599.306309
600.728782
601.688408
602.451713
603.834876
605.025883
605.720187
606.244948
607.431739
608.464942
609.032121
609.444413
610.508051
611.418476
611.867065
612.163006
613.110066
613.904044
614.236973
614.417103
615.238999
615.863630
596.777418
598.694402
600.326540
601.181017
601.626940
603.310591
604.610204
605.159669
605.350541
606.849472
608.007675
608.452496
608.558150
609.918522
610.942011
611.262828
611.248410
612.491328
613.396751
613.596759
613.463528
614.610577
615.409492
594.261058
597.808129
599.891456
600.454123
599.759554
602.553912
604.145445
604.354551
603.377632
606.013027
607.483234
607.617636
606.615692
609.067557
610.388254
610.396023
609.272980
611.608924
612.810250
612.691334
611.437697
613.724078
614.922770
596.900443
598.791964
600.381955
601.186015
601.579075
603.211994
604.464918
604.972811
605.125779
606.588239
607.715224
608.135448
608.219997
609.559901
610.566479
610.873449
610.845518
612.070914
612.958657
613.143473
612.996844
614.130767
614.921295
598.218764
599.541367
600.871357
601.724481
602.378403
603.660424
604.760054
605.375586
605.829538
606.941868
607.911986
608.433388
608.809405
609.829703
610.703597
611.126761
611.399485
612.308076
613.064072
613.367033
613.521523
614.313077
614.917535
597.746432
599.532733
600.999612
601.687220
601.973167
603.535672
604.733287
605.207873
605.339573
606.723333
607.786677
608.169584
608.230561
609.538499
610.521840
610.819525
610.786690
611.983905
612.848664
613.026925
612.879991
613.967134
614.724711
596.048560
599.341368
601.166604
601.499226
600.581721
603.246368
604.724422
604.875299
603.894463
606.339132
607.678037
607.747526
606.712326
609.091164
610.361643
610.356887
609.238944
611.503214
612.652059
612.526186
611.298662
613.458762
614.578600
599.483150
601.069860
602.326723
602.884541
603.080106
604.493689
605.574928
606.011231
606.128519
607.422047
608.414041
608.793455
608.868955
610.114518
611.049875
611.360552
611.351321
612.488070
613.299535
613.477401
613.331360
614.326224
615.000391
601.940755
602.696451
603.527635
604.163340
604.729851
605.640575
606.472852
607.066357
607.583851
608.434064
609.217826
609.777499
610.266596
611.081437
611.817170
612.312118
612.716575
613.423959
614.032084
614.381658
614.622141
615.138603
615.508058
603.103202
603.574388
604.217679
604.849761
605.490106
606.248410
606.985169
607.625370
608.243313
608.969235
609.678409
610.297832
610.895515
611.592553
612.258150
612.815073
613.328553
613.918015
614.453257
614.857104
615.190710
615.560730
615.809449
608.905309
609.467298
610.202080
610.905613
611.608181
612.477356
613.308512
614.010362
614.671930
615.486940
616.261177
616.904739
617.501338
618.237362
618.918216
619.456034
619.938775
620.557769
621.114623
621.513599
621.829589
622.232524
622.504643
607.168166
608.233794
609.240166
609.910658
610.412540
611.555527
612.521116
613.118923
613.543910
614.612682
615.509573
616.043464
616.401063
617.383343
618.180494
618.603183
618.843141
619.715961
620.401592
620.704805
620.806725
621.487127
621.944316
602.446249
605.677679
607.455196
607.841965
607.044708
609.609246
611.039698
611.225477
610.293360
612.750311
614.092456
614.207991
613.215713
615.561703
616.789108
616.779620
615.649328
617.912214
619.055432
618.970556
617.788277
619.867189
620.914741
588.825647
602.068061
605.439281
604.821548
596.016870
606.711393
609.329972
608.388853
599.401330
609.949635
612.460886
611.451802
602.490875
612.822658
615.193220
614.033779
604.822015
615.190116
617.514701
616.352691
607.434471
617.359977
619.754950
599.583177
603.046911
605.035811
605.519087
604.764770
607.480105
609.019865
609.214437
608.256054
610.810676
612.224811
612.322828
611.285821
613.713206
615.001120
614.968785
613.794945
616.145679
617.359843
617.269533
616.068741
618.266860
619.416393
600.977030
602.848588
604.414605
605.199073
605.579624
607.218112
608.483730
609.010936
609.185375
610.644642
611.767176
612.182438
612.259267
613.594791
614.590955
614.880471
614.835906
616.076033
616.983727
617.188865
617.059033
618.181510
618.962376
597.544424
601.063846
603.111083
603.629082
602.875523
605.716394
607.339820
607.574752
606.626474
609.245906
610.705740
610.829024
609.809122
612.263638
613.577669
613.563678
612.405266
614.776565
616.003049
615.900320
614.657039
616.942275
618.138857
584.634320
598.057644
601.573172
601.006381
591.961683
603.152663
605.964966
605.085088
595.998793
606.788127
609.405301
608.438162
599.492848
609.892704
612.321006
611.190746
601.998380
612.419217
614.775421
613.561296
604.314269
614.665524
617.191349
596.041920
599.575816
601.649151
602.198616
601.479240
604.356713
606.014477
606.278995
605.356319
607.999535
609.479957
609.620030
608.615617
611.088899
612.422031
612.425414
611.282640
613.668293
614.906733
614.813425
613.578803
615.874998
617.079099
597.957304
599.858339
601.477288
602.324319
602.771385
604.487246
605.823373
606.408143
606.630655
608.138092
609.301309
609.746348
609.848412
611.225291
612.262072
612.586002
612.571456
613.840983
614.772400
614.993759
614.877426
616.028739
616.829202
595.008860
598.516801
600.592638
601.169129
600.499636
603.353222
605.006131
605.281188
604.380852
607.015386
608.491112
608.620487
607.590730
610.105588
611.463957
611.480762
610.345048
612.744871
613.995020
613.918084
612.709574
614.986906
616.182863
582.654764
595.932012
599.446516
598.949857
590.150023
601.151376
603.941351
603.089300
594.110176
604.821936
607.424158
606.423409
597.300259
607.910084
610.400317
609.293862
600.094751
610.560468
612.941487
611.767754
602.658020
612.886868
615.388704
594.277368
597.787653
599.867013
600.446643
599.777263
602.623736
604.267010
604.532882
603.625432
606.256342
607.730171
607.858731
606.828545
609.342074
610.699215
610.715395
609.578206
611.974152
613.220675
613.140480
611.929556
614.205447
615.400749
596.495550
598.402530
600.030259
600.887158
601.339810
603.034899
604.346890
604.909992
605.115332
606.617688
607.778691
608.223461
608.326388
609.699849
610.734697
611.060440
611.048216
612.306273
613.226391
613.439263
613.317057
614.465431
615.264579
593.850544
597.398273
599.488971
600.065642
599.388281
602.197929
603.803618
604.025924
603.061967
605.711420
607.194194
607.338095
606.343753
608.804914
610.134591
610.149630
609.033682
611.379843
612.591714
612.481867
611.235667
613.528777
614.731413
581.704841
595.168251
598.709778
598.205507
589.426922
600.311807
603.021937
602.069141
592.839344
603.723490
606.356139
605.401499
596.516172
606.852609
609.273235
608.179056
599.159988
609.392493
611.693070
610.452476
601.179189
611.536853
614.062398
593.975890
597.496623
599.543716
600.068801
599.337968
602.098049
603.658503
603.840553
602.839586
605.451621
606.902212
607.021133
606.005663
608.444730
609.756125
609.756783
608.627306
610.954565
612.147892
612.022778
610.763613
613.043283
614.237389
596.801603
598.641848
600.171753
600.917863
601.257313
602.856189
604.081577
604.570684
604.710478
606.133336
607.228202
607.627742
607.698004
609.021125
610.015605
610.316432
610.284942
611.497820
612.376659
612.560073
612.415499
613.530354
614.307896
594.904919
598.259659
600.160139
600.552330
599.684515
602.407188
603.932044
604.107363
603.143286
605.621046
606.987079
607.065105
606.032761
608.429672
609.714634
609.709757
608.590471
610.873855
612.042718
611.925420
610.707643
612.898934
614.045407
583.959333
596.783344
599.990797
599.207680
589.993965
600.966369
603.617061
602.689412
593.866216
604.153593
606.583568
605.561490
596.707233
606.900083
609.258808
608.169486
599.273828
609.315301
611.551578
610.354590
601.411076
611.338082
613.731542
596.738896
599.850156
601.519242
601.789843
600.853684
603.406061
604.804735
604.954966
604.000223
606.364968
607.647317
607.732163
606.735582
609.047771
610.273036
610.291753
609.217489
611.418151
612.522234
612.415560
611.219988
613.294167
614.339573
601.004474
602.015098
602.943693
603.522865
603.929117
605.002466
605.901955
606.436187
606.800784
607.801986
608.644606
609.140530
609.474670
610.439018
611.233461
611.665682
611.917360
612.775902
613.445959
613.737542
613.831667
614.507870
614.963147
602.522001
603.044235
603.712160
604.332430
604.945649
605.731223
606.482940
607.109820
607.701332
608.451329
609.171877
609.775161
610.344527
611.064562
611.741296
612.282636
612.769179
613.383713
613.933145
614.325147
614.635876
615.035512
615.306052
608.606979
609.112865
609.816499
610.525483
611.250216
612.091127
612.907582
613.622981
614.309923
615.096674
615.853955
616.507629
617.126937
617.835096
618.501639
619.053087
619.561348
620.152491
620.693369
621.103608
621.442680
621.816618
622.067384
607.240084
608.037876
608.935097
609.651164
610.302810
611.287116
612.189253
612.849379
613.429338
614.339691
615.170431
615.761818
616.269844
617.096261
617.832050
618.318145
618.714070
619.428551
620.048065
620.407808
620.655956
621.177479
621.549500
604.389386
606.040783
607.377168
608.024566
608.313784
609.777037
610.906954
611.391775
611.554816
612.911821
613.950177
614.355673
614.442173
615.703345
616.638212
616.931655
616.900938
618.061736
618.897861
619.093191
618.958771
619.960384
620.637865
600.410104
603.814166
605.733183
606.165125
605.370359
608.034226
609.533143
609.709250
608.739538
611.264777
612.651930
612.739285
611.696560
614.104835
615.377154
615.343345
614.168554
616.497092
617.688733
617.588051
616.376590
618.544286
619.667899
601.631590
603.470562
604.996209
605.748008
606.101937
607.692396
608.919350
609.424222
609.584078
611.016060
612.114035
612.513377
612.578571
613.900130
614.884479
615.167319
615.116208
616.343170
617.239227
617.440741
617.309688
618.405887
619.167584
601.546336
602.885646
604.238761
605.120214
605.807463
607.125022
608.261544
608.912552
609.398985
610.541862
611.534292
612.067651
612.449172
613.477642
614.353745
614.771200
615.039922
615.967611
616.748122
617.072268
617.242413
618.042978
618.651143
599.609920
601.495156
603.079239
603.879311
604.274161
605.949369
607.246123
607.793347
607.980505
609.459307
610.597048
611.021589
611.106301
612.454871
613.465689
613.768170
613.734559
614.983693
615.897624
616.104302
615.974089
617.116024
617.909161
596.307809
599.832171
601.890186
602.421701
601.684030
604.545602
606.188735
606.439866
605.504921
608.136929
609.606926
609.737530
608.724788
611.191575
612.519388
612.518496
611.371511
613.750808
614.984257
614.888250
613.651837
615.943692
617.143858
598.105384
600.005111
601.614511
602.445335
602.873812
604.584665
605.914961
606.491254
606.704219
608.207948
609.368315
609.812058
609.914278
611.281733
612.311255
612.630871
612.613107
613.877325
614.804412
615.021859
614.901213
616.053583
616.853987
598.518563
599.889190
601.295540
602.239640
602.994211
604.385747
605.590379
606.297736
606.833124
608.025967
609.063442
609.632808
610.046206
611.113682
612.028099
612.479018
612.778298
613.736790
614.544226
614.889438
615.078587
615.904103
616.529377
597.035363
598.930000
600.546496
601.396322
601.849308
603.560362
604.893153
605.477273
605.702058
607.211017
608.376669
608.822452
608.923703
610.310282
611.355339
611.685149
611.675257
612.950904
613.889046
614.118509
614.009948
615.158059
615.955304
594.162519
597.668620
599.741752
600.315020
599.641734
602.491623
604.139587
604.408709
603.504002
606.141020
607.620957
607.753951
606.726801
609.243554
610.603423
610.621617
609.487057
611.889341
613.143497
613.071144
611.866391
614.142312
615.336267
596.303667
598.200491
599.820197
600.672410
601.124449
602.828537
604.151637
604.726282
604.943676
606.448473
607.612016
608.056851
608.157357
609.542393
610.585856
610.914484
610.903016
612.175586
613.110639
613.337475
613.226883
614.373818
615.170659
597.057814
598.433397
599.846976
600.797633
601.552339
602.926664
604.108818
604.795012
605.314075
606.499491
607.533740
608.102160
608.515012
609.579165
610.490817
610.941170
611.239630
612.190393
612.989532
613.328204
613.512708
614.335638
614.959878
595.920529
597.829052
599.450703
600.295948
600.733361
602.406748
603.695655
604.235196
604.418625
605.914990
607.073025
607.517459
607.621684
608.982224
610.007828
610.330779
610.318945
611.565275
612.475449
612.680799
612.551815
613.700304
614.499292
593.411605
596.948032
599.019570
599.573021
598.870528
601.653810
603.233634
603.431725
602.446075
605.078314
606.547440
606.680193
605.675554
608.126913
609.449360
609.458906
608.338081
610.676902
611.882562
611.768796
610.519521
612.807383
614.006292
596.046331
597.929201
599.508735
600.304043
600.689450
602.313006
603.555892
604.054179
604.199267
605.657441
606.781715
607.199048
607.280510
608.618702
609.625027
609.932362
609.905531
611.133142
612.024638
612.213994
612.071303
613.207135
613.998295
597.357490
598.673276
599.994342
600.839481
601.486617
602.761700
603.853854
604.461976
604.909341
606.016583
606.982420
607.499601
607.871573
608.888826
609.760718
610.182603
610.455048
611.365015
612.124146
612.431013
612.589031
613.382841
613.988321
596.880495
598.660337
600.118863
600.799051
601.079274
602.637217
603.829694
604.298838
604.425093
605.803300
606.861193
607.238751
607.294712
608.598462
609.578347
609.873253
609.838760
611.036490
611.903875
612.085532
611.941800
613.031400
613.790264
595.179054
598.465186
600.282365
600.608075
599.685621
602.347604
603.822350
603.969294
602.983986
605.422969
606.755840
606.819324
605.778430
608.152341
609.418431
609.409898
608.289364
610.553405
611.704259
611.581220
610.356502
612.519081
613.640305
598.606103
600.187962
601.438647
601.991111
602.182949
603.594345
604.672982
605.106025
605.219314
606.507687
607.493916
607.867391
607.937102
609.177358
610.107850
610.414321
610.402150
611.538092
612.350793
612.530900
612.387291
613.384313
614.059715
601.056607
601.809183
602.636091
603.267923
603.831604
604.740258
605.570162
606.160728
606.674576
607.520232
608.298770
608.852886
609.336388
610.145864
610.876596
611.367222
611.768601
612.474783
613.083531
613.434810
613.677333
614.195589
614.566075
602.215079
602.684027
603.324069
603.953053
604.590968
605.347249
606.081744
606.719184
607.333715
608.055447
608.759772
609.373939
609.966218
610.657952
611.318554
611.871158
612.381523
612.969578
613.505090
613.910306
614.245682
614.617268
614.866887
608.275974
608.746440
609.426667
610.135682
610.869908
611.694892
612.502290
613.226116
613.926353
614.696765
615.441616
616.099357
616.729001
617.421894
618.080345
618.641162
619.163561
619.739394
620.269540
620.685542
621.035764
621.393434
621.630438
607.097651
607.768491
608.600231
609.332569
610.040382
610.959715
611.830170
612.522311
613.164804
614.009557
614.803838
615.420986
615.986962
616.750382
617.456623
617.976560
618.436365
619.085747
619.669749
620.055449
620.359727
620.814905
621.141229
604.898080
606.040368
607.174273
607.909252
608.487553
609.648424
610.661105
611.265276
611.728957
612.782203
613.695861
614.210468
614.588002
615.553130
616.375878
616.792661
617.065645
617.921423
618.631607
618.931595
619.077074
619.777375
620.298398
602.466569
604.241385
605.693318
606.389270
606.698804
608.241247
609.431019
609.919674
610.070530
611.471693
612.540080
612.925128
612.981505
614.286592
615.259378
615.545140
615.498205
616.697793
617.566155
617.750635
617.602032
618.673751
619.414218
602.210344
603.514141
604.822763
605.666192
606.320160
607.596154
608.698490
609.328947
609.800388
610.916835
611.883434
612.398754
612.767064
613.782772
614.649786
615.064206
615.329457
616.240650
617.004524
617.318038
617.478399
618.259799
618.853305
601.677153
602.767028
603.995753
604.916026
605.720931
606.908425
607.980241
608.693513
609.304546
610.318214
611.241848
611.830368
612.331226
613.238886
614.059116
614.545313
614.942978
615.744727
616.459936
616.842697
617.131382
617.796964
618.310800
600.194085
601.541093
602.909192
603.807878
604.514943
605.863712
607.028730
607.700367
608.202055
609.360774
610.364982
610.904263
611.291287
612.337308
613.233505
613.669299
613.953649
614.890337
615.678766
616.011092
616.191127
617.002845
617.616745
598.390295
600.271868
601.861613
602.674060
603.085699
604.780495
606.096478
606.660466
606.862187
608.351704
609.497004
609.924266
610.010207
611.379295
612.411401
612.733779
612.718463
613.973083
614.894120
615.112718
614.997578
616.139200
616.930473
598.683200
600.045289
601.438622
602.367429
603.107327
604.491174
605.689095
606.388948
606.916381
608.102243
609.132501
609.694396
610.101314
611.166427
612.080511
612.532534
612.832432
613.785047
614.588028
614.932423
615.122343
615.943989
616.565304
598.632783
599.756833
601.040090
602.022444
602.893495
604.153754
605.291946
606.058822
606.717700
607.786730
608.763671
609.396577
609.935573
610.881303
611.736922
612.253919
612.681135
613.516097
614.262499
614.671511
614.983318
615.671334
616.200086
597.582873
598.951350
600.355236
601.297158
602.050192
603.443481
604.647808
605.351224
605.883495
607.087173
608.136725
608.715111
609.134976
610.208273
611.127849
611.583425
611.887423
612.852218
613.667126
614.021651
614.219222
615.041504
615.662552
596.177638
598.073511
599.686593
600.527248
600.967291
602.682687
604.013686
604.586334
604.796312
606.321886
607.503554
607.961472
608.072169
609.457046
610.500602
610.830396
610.821514
612.100549
613.043936
613.281185
613.180963
614.323691
615.116158
596.849715
598.220539
599.627699
600.571549
601.322944
602.709315
603.904046
604.597954
605.122738
606.322008
607.369466
607.947029
608.366033
609.437221
610.354267
610.807570
611.109370
612.071797
612.884722
613.237580
613.433518
614.254862
614.875883
597.169958
598.299146
599.589126
600.576064
601.444519
602.688924
603.805810
604.552130
605.195101
606.255744
607.229279
607.861510
608.399674
609.340814
610.191348
610.704644
611.128543
611.958286
612.699649
613.104694
613.413332
614.098995
614.626918
596.495757
597.866723
599.270658
600.207949
600.946478
602.301249
603.462898
604.129037
604.630389
605.804902
606.831497
607.394236
607.802097
608.858617
609.764470
610.212372
610.509425
611.452771
612.246403
612.583731
612.768321
613.585463
614.205259
595.492532
597.385123
598.985304
599.806752
600.219268
601.867994
603.133171
603.651274
603.815753
605.291479
606.431800
606.860510
606.950100
608.304600
609.325331
609.644082
609.628256
610.868591
611.775813
611.984203
611.861483
612.996051
613.785709
596.626077
597.972451
599.336148
600.226049
600.914639
602.219032
603.333211
603.956864
604.418538
605.552764
606.542813
607.075635
607.458593
608.492095
609.378152
609.809708
610.090853
611.015116
611.789407
612.109661
612.279702
613.084779
613.697441
597.475643
598.548740
599.751530
600.640131
601.407414
602.549660
603.571946
604.236857
604.804697
605.783031
606.682155
607.256275
607.747427
608.641927
609.452806
609.935853
610.330684
611.120119
611.820523
612.190722
612.469765
613.128991
613.640634
597.421830
598.688531
599.947191
600.735379
601.332799
602.561192
603.613667
604.194498
604.619243
605.688824
606.621609
607.117877
607.475253
608.473509
609.330385
609.745150
610.012360
610.907636
611.653634
611.953931
612.105556
612.880345
613.470776
597.145341
598.862342
600.244638
600.865722
601.099101
602.591972
603.729075
604.164535
604.265341
605.606926
606.633919
606.997661
607.045663
608.326099
609.287020
609.577476
609.541071
610.718366
611.565806
611.737365
611.581864
612.646618
613.383492
599.074828
600.170315
601.237206
601.895417
602.394934
603.489132
604.435021
604.973048
605.373350
606.365122
607.233650
607.719724
608.079677
609.024833
609.837799
610.256419
610.533649
611.377016
612.073344
612.363873
612.503775
613.199325
613.717755
600.897969
601.531552
602.302042
602.959092
603.585751
604.425780
605.217133
605.832520
606.403343
607.184540
607.929710
608.512162
609.054482
609.800161
610.497642
611.016687
611.477255
612.121039
612.697784
613.077798
613.378312
613.830628
614.155378
601.875610
602.312841
602.934686
603.568963
604.219920
604.959413
605.681374
606.323100
606.947857
607.653119
608.346606
608.966623
609.570052
610.245626
610.895480
611.454171
611.976317
612.549419
613.075589
613.488055
613.835715
614.191511
614.427488
607.756090
608.256268
608.952109
609.654040
610.373691
611.212005
612.027899
612.743710
613.430022
614.211941
614.961303
615.606841
616.219871
616.925446
617.592874
618.146760
618.656356
619.245051
619.782176
620.188980
620.525947
620.900046
621.151456
606.401374
607.188865
608.074400
608.781224
609.426843
610.409023
611.311885
611.974575
612.556255
613.460123
614.280242
614.861599
615.362399
616.187086
616.926125
617.418225
617.818745
618.527676
619.139900
619.493209
619.736984
620.259929
620.633714
603.579413
605.206657
606.522539
607.156432
607.437515
608.900139
610.033491
610.525861
610.698140
612.042958
613.064399
613.456380
613.533730
614.795353
615.738411
616.046584
616.032027
617.176025
617.995927
618.177757
618.031834
619.040325
619.722814
599.644282
602.994769
604.882645
605.297207
604.490908
607.157553
608.662640
608.852113
607.906255
610.404359
611.768899
611.840381
610.786367
613.199171
614.484959
614.478403
613.350149
615.632435
616.795382
616.672412
615.432716
617.623063
618.756805
600.822603
602.636243
604.141289
604.880176
605.226802
606.816984
608.047109
608.558650
608.725618
610.144992
611.227789
611.614393
611.671763
612.996873
613.992634
614.293522
614.261319
615.472444
616.353233
616.543291
616.402955
617.505192
618.270053
600.717844
602.041026
603.379277
604.251329
604.933793
606.249612
607.386652
608.039904
608.527314
609.662250
610.642839
611.163732
611.536812
612.571851
613.460691
613.893146
614.173869
615.096924
615.872134
616.195904
616.369008
617.167347
617.771490
598.792510
600.652207
602.218054
603.008994
603.400518
605.072495
606.368124
606.916371
607.104261
608.574230
609.698663
610.104992
610.171395
611.539132
612.571526
612.895100
612.880613
614.122990
615.034972
615.252270
615.141249
616.269257
617.048283
595.528944
598.997189
601.027213
601.547900
600.808872
603.664022
605.304870
605.557722
604.628338
607.247053
608.701285
608.804121
607.743502
610.261908
611.624757
611.655345
610.549568
612.903122
614.131855
614.056946
612.869085
615.118020
616.293771
597.271997
599.147909
600.739322
601.559502
601.982579
603.689984
605.018402
605.593506
605.806213
607.306573
608.461400
608.893909
608.982372
610.369653
611.419191
611.757698
611.757872
613.017163
613.944959
614.174890
614.072706
615.210274
615.997996
597.648319
599.010407
600.405000
601.336328
602.080103
603.471705
604.675410
605.376946
605.906214
607.107218
608.153225
608.727260
609.143445
610.217086
611.138933
611.598009
611.904700
612.865227
613.676718
614.031016
614.229855
615.049179
615.667172
596.139848
598.034695
599.640782
600.469378
600.896143
602.619648
603.955215
604.523242
604.723025
606.264505
607.458957
607.925440
608.043052
609.425712
610.468473
610.799354
610.791949
612.072246
613.017792
613.260151
613.167459
614.304984
615.092090
593.242962
596.761879
598.825533
599.364136
598.625198
601.524620
603.183699
603.419960
602.436277
605.162634
606.695572
606.864027
605.874922
608.368027
609.716535
609.731205
608.595423
611.005371
612.270568
612.219214
611.050957
613.296565
614.473984
595.404304
597.302197
598.912432
599.743378
600.168579
601.884582
603.209973
603.768033
603.960008
605.497151
606.689890
607.156094
607.273128
608.652845
609.691930
610.019506
610.009383
611.287761
612.232268
612.473750
612.379082
613.515754
614.303859
596.180224
597.549836
598.953085
599.890335
600.632524
602.006123
603.186710
603.866386
604.378775
605.571928
606.615854
607.191240
607.608293
608.674524
609.588032
610.040745
610.342734
611.299251
612.108073
612.460805
612.657935
613.474523
614.091771
595.069976
596.963150
598.570588
599.404058
599.832370
601.502546
602.789553
603.327663
603.511163
605.002717
606.157483
606.596819
606.693975
608.063213
609.096680
609.425492
609.419646
610.672277
611.595123
611.822793
611.719540
612.849485
613.634790
592.596279
596.099266
598.151052
598.692453
597.980797
600.761751
602.340183
602.540448
601.563886
604.177866
605.634196
605.751210
604.720813
607.196020
608.532514
608.550637
607.438842
609.782378
611.003471
610.925904
609.741777
611.971963
613.144036
595.210809
597.078698
598.646460
599.434595
599.814983
601.433905
602.672146
603.167670
603.311452
604.759304
605.873761
606.280522
606.351210
607.696129
608.709150
609.021685
609.000069
610.232304
611.134318
611.343681
611.225134
612.343206
613.121754
596.512862
597.822133
599.138576
599.983472
600.631588
601.898812
602.980910
603.580951
604.021969
605.121681
606.080776
606.592143
606.959657
607.975803
608.848391
609.272258
609.547446
610.458815
611.221987
611.536326
611.701571
612.492587
613.094771
596.038762
597.813036
599.271754
599.961596
600.256259
601.796437
602.969343
603.424782
603.541726
604.912791
605.965855
606.341475
606.397837
607.694563
608.670661
608.966235
608.935038
610.128391
610.993277
611.174074
611.029165
612.122229
612.882689
594.347550
597.622168
599.441609
599.788451
598.909406
601.526637
602.970762
603.100175
602.104390
604.536171
605.865484
605.931058
604.900384
607.256667
608.514721
608.507496
607.396995
609.646205
610.788425
610.658225
609.422605
611.596677
612.723048
597.759578
599.337880
600.591227
601.155325
601.362492
602.756858
603.816835
604.236319
604.340344
605.622187
606.604330
606.976512
607.046607
608.278125
609.202454
609.507179
609.495892
610.624830
611.431736
611.607179
611.459550
612.460611
613.138771
600.199704
600.951606
601.780265
602.416990
602.985039
603.887155
604.706932
605.288317
605.794841
606.634728
607.408744
607.959386
608.439576
609.243352
609.969017
610.456276
610.855257
611.557435
612.162734
612.511539
612.752725
613.272223
613.643852
601.353323
601.822236
602.463304
603.094419
603.733441
604.486081
605.214092
605.844724
606.453180
607.169665
607.869373
608.479318
609.067302
609.754041
610.409896
610.958585
611.465700
612.050566
612.583567
612.987198
613.321968
613.694034
613.944197
607.190853
607.743054
608.464687
609.156142
609.849690
610.713868
611.543302
612.244920
612.904344
613.710570
614.471577
615.101235
615.686691
616.417761
617.099562
617.641001
618.125801
618.740300
619.290912
619.684365
619.996932
620.400325
620.673539
605.476216
606.522561
607.508988
608.163822
608.655005
609.793949
610.759903
611.361011
611.787993
612.844136
613.723709
614.240780
614.585504
615.564502
616.366929
616.799998
617.049569
617.910719
618.583550
618.875857
618.969498
619.653578
620.114067
600.822697
603.995162
605.734674
606.098026
605.284775
607.849639
609.285482
609.484451
608.574326
610.999553
612.313531
612.406402
611.396208
613.744228
614.986933
615.007213
613.924817
616.138417
617.249115
617.138477
615.925576
618.027654
619.086336
587.424013
600.427117
603.727448
603.076419
594.233401
604.950718
607.582317
606.674034
597.815783
608.225030
610.688727
609.650448
600.655046
611.008812
613.406968
612.317223
603.368302
613.473604
615.724810
614.509813
605.441721
615.507667
617.932675
597.962373
601.364883
603.315347
603.776131
603.007304
605.723822
607.269244
607.476979
606.539882
609.062415
610.449116
610.525003
609.472454
611.907131
613.214956
613.217695
612.096352
614.399070
615.581930
615.468848
614.240751
616.460360
617.618253
599.305357
601.145594
602.685872
603.454569
603.826934
605.462272
606.728838
607.260476
607.438106
608.882471
609.984604
610.377922
610.437570
611.785914
612.803585
613.118848
613.097679
614.325598
615.222638
615.426452
615.301193
616.418906
617.193796
595.911062
599.366934
601.379563
601.882326
601.125091
603.958457
605.580061
605.818412
604.876108
607.476820
608.912426
608.999368
607.925983
610.434227
611.789439
611.814517
610.703004
613.046549
614.265456
614.183030
612.989119
615.230450
616.400940
583.228669
596.392137
599.840448
599.255741
590.226796
601.388858
604.196044
603.324214
594.282745
605.015154
607.598333
606.558538
597.335245
608.018452
610.532000
609.474082
600.485703
610.727115
613.059214
611.899666
602.911622
613.009822
615.474031
594.381078
597.854575
599.893645
600.425357
599.698774
602.568761
604.223512
604.487559
603.568676
606.202797
607.672137
607.787666
606.737732
609.265989
610.637956
610.676872
609.578817
611.939963
613.175472
613.106229
611.921505
614.172130
615.351102
596.210127
598.095698
599.695062
600.520224
600.946662
602.665423
604.000932
604.575274
604.784094
606.308906
607.487243
607.939650
608.045215
609.433105
610.482401
610.820125
610.818786
612.089432
613.026570
613.263311
613.165852
614.302998
615.090835
593.206997
596.723479
598.783638
599.318659
598.577804
601.479845
603.142816
603.382356
602.400903
605.128913
606.662400
606.830545
605.841343
608.336272
609.687573
609.705287
608.571495
610.979741
612.242768
612.190207
611.021619
613.266280
614.442973
580.749148
594.112564
597.616613
597.031744
587.877487
599.205808
602.040577
601.092164
591.633865
602.841835
605.578630
604.657167
595.717356
606.168180
608.624153
607.508565
598.293190
608.784693
611.187474
610.064956
601.144898
611.192968
613.651818
592.471523
595.991416
598.055832
598.593273
597.850993
600.744614
602.396668
602.625702
601.635998
604.359727
605.891700
606.059927
605.070524
607.561818
608.908825
608.922916
607.786430
610.193141
611.455798
611.403177
610.233306
612.477077
613.654616
594.738736
596.634802
598.244409
599.077300
599.505303
601.201475
602.510919
603.061470
603.251506
604.769579
605.947096
606.402934
606.512517
607.889240
608.927692
609.257929
609.251796
610.519158
611.455197
611.692616
611.595916
612.729208
613.515468
592.155012
595.664488
597.727508
598.282680
597.587700
600.392263
601.994329
602.214916
601.256567
603.890892
605.365525
605.497022
604.478420
606.965205
608.311782
608.338014
607.234063
609.588927
610.822237
610.756483
609.582073
611.815654
612.988607
580.161408
593.474508
596.969219
596.440680
587.635727
598.525091
601.233906
600.291588
591.135208
601.928857
604.530226
603.534492
594.504798
604.980615
607.438662
606.362720
597.374252
607.599644
609.927586
608.779774
599.867451
609.877095
612.325719
592.307053
595.789614
597.812377
598.322977
597.581130
600.333072
601.885417
602.063924
601.066831
603.654145
605.085417
605.182613
604.136761
606.597805
607.923214
607.933459
606.814514
609.147655
610.359047
610.274409
609.084421
611.306182
612.472482
595.104807
596.930816
598.450326
599.194134
599.534901
601.117445
602.325358
602.801167
602.930833
604.339704
605.422024
605.810408
605.871541
607.192532
608.187984
608.492148
608.465881
609.680180
610.565720
610.762651
610.633017
611.741087
612.512553
593.217012
596.555459
598.453076
598.862844
598.035421
600.707659
602.196122
602.348867
601.369667
603.834708
605.191669
605.266611
604.240348
606.617820
607.894410
607.891416
606.783359
609.053207
610.216466
610.096708
608.872331
611.074867
612.225443
582.329942
595.090800
598.296377
597.566809
588.594466
599.318520
601.897392
600.939446
592.100483
602.373931
604.797416
603.785041
595.007376
605.108761
607.446242
606.364476
597.538774
607.501418
609.715872
608.500460
599.491945
609.485670
611.893958
595.041694
598.140326
599.810983
600.102847
599.209217
601.712679
603.076321
603.204251
602.234486
604.587645
605.862161
605.944966
604.954419
607.243955
608.456503
608.472698
607.405311
609.587844
610.680675
610.565013
609.357715
611.444282
612.495744
599.283073
600.290931
601.220609
601.806540
602.220342
603.279962
604.162267
604.681587
605.034035
606.025022
606.859018
607.347963
607.675866
608.628707
609.413366
609.839125
610.086623
610.937367
611.601367
611.888785
611.980351
612.659400
613.116873
600.791208
601.312526
601.980785
602.603092
603.217012
603.995676
604.736580
605.352277
605.933529
606.674173
607.385989
607.980941
608.541832
609.252160
609.919743
610.453457
610.933734
611.542325
612.087358
612.476760
612.786582
613.187223
613.458767
606.887078
607.385021
608.077569
608.776046
609.492683
610.328561
611.142299
611.855770
612.539239
613.318574
614.065753
614.708966
615.320199
616.025311
616.693734
617.249445
617.760774
618.350519
618.888409
619.296054
619.633892
620.008628
620.260359
605.534067
606.318655
607.200322
607.903321
608.545775
609.525550
610.426276
611.086425
611.664668
612.565955
613.384581
613.963975
614.463230
615.287909
616.028643
616.523355
616.926122
617.635874
618.248441
618.602302
618.846777
619.370185
619.744178
602.714717
604.337791
605.648902
606.278476
606.556274
608.016717
609.148129
609.637727
609.805155
611.147434
612.169136
612.559828
612.636024
613.898350
614.844203
615.156304
615.144938
616.289146
617.108535
617.290386
617.144870
618.153486
618.835988
598.781032
602.126231
604.008638
604.418761
603.609430
606.274569
607.778618
607.966348
607.016660
609.512524
610.877065
610.947067
609.891896
612.305847
613.595132
613.593478
612.469283
614.750957
615.912497
615.788984
614.549336
616.739425
617.873045
599.953519
601.763586
603.264645
604.000400
604.345163
605.934888
607.165420
607.677297
607.843415
609.261188
610.342176
610.726496
610.782465
612.108393
613.107150
613.412207
613.383241
614.594146
615.473654
615.662813
615.521826
616.623708
617.388749
599.839366
601.161299
602.498131
603.369234
604.051535
605.368210
606.507261
607.162988
607.651869
608.785755
609.763561
610.281553
610.652965
611.688346
612.579450
613.015162
613.298315
614.221220
614.995110
615.317401
615.488691
616.286478
616.891519
597.904237
599.764756
601.331686
602.123898
602.516985
604.190995
605.490056
606.042749
606.234208
607.703422
608.824326
609.227388
609.292048
610.659903
611.694208
612.020702
612.008348
613.249995
614.159935
614.374643
614.259755
615.386778
616.168124
594.632328
598.102840
600.135680
600.659199
599.922997
602.780812
604.425705
604.683888
603.759141
606.377309
607.828363
607.928518
606.866713
609.385445
610.750212
610.783719
609.680053
612.032025
613.258028
613.180199
611.988481
614.236037
615.413766
596.370255
598.248434
599.842930
600.666117
601.092094
602.802464
604.134687
604.714247
604.930745
606.431871
607.585699
608.017322
608.105765
609.493999
610.545496
610.886388
610.887788
612.145354
613.070318
613.297441
613.192542
614.329052
615.117513
596.742312
598.106486
599.503958
600.437760
601.183858
602.578337
603.785270
604.489948
605.022015
606.225244
607.272740
607.848009
608.265581
609.340963
610.265013
610.726215
611.033475
611.991687
612.799630
613.150308
613.346135
614.164876
614.783748
595.229905
597.126967
598.735899
599.566176
599.994324
601.720616
603.058953
603.628894
603.830496
605.375574
606.573650
607.043135
607.163329
608.548443
609.593915
609.927346
609.920570
611.197445
612.138035
612.375135
612.277602
613.415213
614.204726
592.332648
595.853763
597.919672
598.458861
597.720177
600.622420
602.284117
602.521526
601.538757
604.269543
605.807057
605.979154
604.993057
607.488912
608.840592
608.858578
607.724229
610.129975
611.389345
611.331897
610.158123
612.404599
613.584943
594.499861
596.398781
598.009775
598.840487
599.265718
600.983908
602.311861
602.871645
603.065061
604.605226
605.800910
606.269429
606.388575
607.770736
608.812854
609.143496
609.134710
610.410491
611.351026
611.588577
611.491028
612.628030
613.417331
595.283705
596.653168
598.055763
598.991959
599.733907
601.109432
602.293006
602.975500
603.489907
604.684086
605.728150
606.303345
606.720766
607.788749
608.705016
609.160584
609.464183
610.420013
611.227489
611.579291
611.775997
612.592401
613.209537
594.181491
596.073623
597.679223
598.510690
598.938184
600.610394
601.901121
602.443219
602.629242
604.119703
605.271574
605.707896
605.803376
607.173746
608.209930
608.541787
608.538185
609.791439
610.715051
610.944506
610.843078
611.972299
612.756283
591.715027
595.216487
597.265782
597.804487
597.091296
599.874202
601.456523
601.661205
600.687345
603.298402
604.749619
604.861551
603.827819
606.303708
607.642796
607.664038
606.554890
608.899448
610.122263
610.047968
608.867033
611.095884
612.265932
594.335601
596.202099
597.767615
598.553341
598.932067
600.551524
601.792016
602.290240
602.435167
603.880052
604.989461
605.391084
605.458248
606.802840
607.817403
608.132103
608.112365
609.345548
610.249044
610.460943
610.344634
611.462026
612.239242
595.643073
596.951309
598.266143
599.109283
599.755505
601.021309
602.103430
602.703941
603.144501
604.241425
605.196191
605.703003
606.067141
607.082243
607.955331
608.380258
608.656285
609.567848
610.331448
610.646818
610.813012
611.603794
612.205380
595.173645
596.947204
598.404969
599.093773
599.386095
600.922651
602.093850
602.548057
602.663449
604.031776
605.081035
605.452478
605.505460
606.800837
607.776821
608.072679
608.041453
609.233877
610.097829
610.278146
610.133049
611.225963
611.986243
593.485453
596.759565
598.578589
598.925233
598.044323
600.656241
602.097143
602.224140
601.226133
603.655180
604.980985
605.042545
604.008315
606.363090
607.620561
607.612984
606.501747
608.748928
609.889050
609.757235
608.520584
610.694419
611.820761
596.898014
598.475924
599.728864
600.292529
600.497869
601.887953
602.944468
603.361214
603.462814
604.742005
605.720965
606.089532
606.156249
607.385599
608.308387
608.611698
608.598672
609.725087
610.529461
610.702868
610.553898
611.554442
612.232468
599.337180
600.088724
600.916833
601.552756
602.119007
603.018074
603.835025
604.413935
604.918160
605.755570
606.526697
607.074067
607.550993
608.352010
609.075241
609.560135
609.956589
610.655970
611.258627
611.605308
611.845058
612.363837
612.735204
600.489823
600.958397
601.598868
602.229070
602.866473
603.616748
604.342364
604.970761
605.577051
606.291187
606.988170
607.595012
608.179758
608.863425
609.516355
610.062161
610.566347
611.148275
611.678608
612.080110
612.413417
612.784675
613.034508
606.538249
607.003476
607.676128
608.377551
609.105388
609.925477
610.728878
611.448701
612.144276
612.909626
613.649213
614.301621
614.927294
615.619334
616.280161
616.845124
617.371361
617.949218
618.480801
618.898528
619.250587
619.609540
619.847155
605.366209
606.029458
606.851477
607.574932
608.275810
609.190350
610.057066
610.745310
611.382949
612.222600
613.011896
613.623779
614.185937
614.949495
615.659860
616.186073
616.651263
617.301768
617.885977
618.272727
618.578550
619.034557
619.361177
603.178302
604.307719
605.427919
606.151968
606.722602
607.879282
608.889079
609.489960
609.948735
610.996877
611.906103
612.415449
612.789202
613.756200
614.586060
615.013125
615.295046
616.149202
616.856817
617.156595
617.303265
618.003389
618.524060
600.756443
602.512033
603.947073
604.631195
604.933118
606.472998
607.661766
608.149169
608.297029
609.693348
610.756852
611.136093
611.188307
612.496818
613.478926
613.778650
613.745569
614.938842
615.801393
615.984462
615.837002
616.907162
617.646558
600.480158
601.772743
603.070182
603.905685
604.555145
605.830264
606.933804
607.565973
608.037503
609.150382
610.111210
610.620464
610.985154
612.003173
612.877754
613.303090
613.577557
614.486267
615.246151
615.558111
615.718449
616.498702
617.091450
599.921674
601.008122
602.233218
603.151316
603.955908
605.144917
606.220711
606.939582
607.554683
608.565569
609.482073
610.063847
610.561058
611.469773
612.295521
612.789837
613.193885
613.994651
614.706995
615.088169
615.376027
616.040293
616.553614
598.414853
599.764647
601.135821
602.037961
602.749059
604.101344
605.272988
605.954689
606.465612
607.620998
608.615805
609.147481
609.530890
610.577355
611.478292
611.921817
612.212597
613.146774
613.931238
614.261404
614.440010
615.249180
615.862465
596.591349
598.480547
600.077927
600.897719
601.316901
603.015656
604.339340
604.916024
605.131121
606.615528
607.751220
608.171972
608.255669
609.625444
610.662468
610.993533
610.986633
612.235076
613.149860
613.365700
613.249864
614.387033
615.176747
596.877024
598.245099
599.645523
600.581022
601.327319
602.716507
603.921776
604.631342
605.167797
606.353560
607.380298
607.939896
608.346920
609.414205
610.333176
610.791985
611.096592
612.044460
612.840983
613.180847
613.368148
614.187108
614.807540
596.820337
597.949104
599.237887
600.224628
601.099755
602.365730
603.510253
604.283102
604.947300
606.020888
607.000934
607.636530
608.178654
609.128294
609.989356
610.512499
610.942681
611.771970
612.509839
612.910990
613.217431
613.904676
614.434322
595.762939
597.136695
598.545179
599.488526
600.242195
601.642051
602.852163
603.557927
604.091654
605.304728
606.363430
606.948905
607.374697
608.453437
609.379895
609.843594
610.152180
611.107420
611.909151
612.250640
612.438387
613.262957
613.887842
594.354223
596.256913
597.873700
598.712548
599.148687
600.872881
602.210045
602.782212
602.988682
604.528629
605.723153
606.190159
606.308097
607.698899
608.750649
609.091714
609.092300
610.356673
611.282839
611.503045
611.388091
612.537837
613.336809
595.039339
596.413134
597.821233
598.762844
599.512204
600.904180
602.104538
602.800582
603.326125
604.533595
605.588775
606.171916
606.595768
607.672401
608.596933
609.059179
609.366713
610.321190
611.122931
611.465103
611.653335
612.477329
613.101527
595.376539
596.505430
597.793472
598.777176
599.644091
600.892974
602.016485
602.768623
603.415528
604.478153
605.451851
606.083467
606.622232
607.567592
608.424860
608.945518
609.374056
610.201469
610.938983
611.341661
611.649573
612.334816
612.862153
594.718971
596.087320
597.486659
598.418605
599.154184
600.514331
601.685024
602.361044
602.869343
604.039448
605.058150
605.613157
606.016322
607.076587
607.989674
608.445449
608.748539
609.692355
610.487344
610.829760
611.020451
611.834073
612.449330
593.730416
595.619001
597.213036
598.027265
598.434243
600.089768
601.365459
601.896070
602.070897
603.535396
604.661418
605.076808
605.156553
606.515531
607.544201
607.871698
607.863929
609.104561
610.015228
610.233406
610.122808
611.249447
612.031581
594.874837
596.218023
597.576864
598.461555
599.146464
600.453125
601.572839
602.203511
602.669306
603.795113
604.772691
605.293348
605.667825
606.702154
607.592974
608.030401
608.316644
609.242210
610.019622
610.346749
610.523748
611.325306
611.933505
595.734259
596.805413
598.005730
598.892441
599.657927
600.797077
601.818026
602.483239
603.050015
604.021703
604.911105
605.475190
605.958995
606.852191
607.665098
608.151213
608.548435
609.338026
610.039279
610.412152
610.693841
611.352104
611.861998
595.689379
596.955167
598.214005
599.004702
599.603648
600.822268
601.866229
602.441709
602.861943
603.925263
604.849776
605.336867
605.686717
606.683339
607.541177
607.957627
608.225729
609.118608
609.862308
610.161536
610.312761
611.087495
611.677653
595.418854
597.135423
598.519876
599.147850
599.388731
600.864179
601.986866
602.413347
602.507721
603.843131
604.862495
605.217034
605.256255
606.535709
607.497208
607.788592
607.752528
608.924416
609.766727
609.934478
609.776303
610.841419
611.578692
597.348439
598.443758
599.512017
600.173885
600.675320
601.758345
602.692981
603.222852
603.616954
604.602918
605.464718
605.942963
606.295524
607.237313
608.048248
608.465048
608.739716
609.577603
610.268476
610.554716
610.691794
611.386771
611.905235
599.168932
599.802254
600.572918
601.230625
601.856131
602.689579
603.473561
604.082750
604.648319
605.424333
606.163612
606.739360
607.275043
608.015612
608.708730
609.223549
609.679502
610.317734
610.889229
611.265094
611.562868
612.014014
612.338409
600.144287
600.581169
601.202609
601.836308
602.485285
603.220177
603.936778
604.573525
605.193689
605.894200
606.582259
607.196093
607.793106
608.462768
609.107060
609.660291
610.176866
610.744280
611.265314
611.673751
612.018706
612.373096
612.608533
605.996988
606.493872
607.185033
607.881918
608.596688
609.430229
610.240933
610.950866
611.631517
612.410986
613.160217
613.805620
614.418800
615.125981
615.796719
616.355143
616.869803
617.463724
618.006649
618.419696
618.761829
619.137744
619.389399
604.645071
605.427744
606.307530
607.008717
607.649142
608.626317
609.523255
610.178320
610.752020
611.654832
612.477412
613.060060
613.561682
614.388942
615.132319
615.629907
616.036177
616.750586
617.369317
617.730711
617.981716
618.504232
618.876464
601.829277
603.447680
604.755692
605.383095
605.658688
607.116357
608.242814
608.724017
608.881644
610.230404
611.260332
611.655929
611.734590
613.000601
613.949629
614.264717
614.256941
615.406529
616.234252
616.428968
616.298032
617.297729
617.973740
597.901915
601.236512
603.114422
603.522481
602.711165
605.374312
606.873273
607.049319
606.078695
608.594082
609.971285
610.046742
608.992131
611.411590
612.704192
612.705058
611.583867
613.871104
615.042636
614.939357
613.735535
615.894740
617.014384
599.055758
600.864654
602.366311
603.103035
603.448228
605.037697
606.266723
606.774908
606.936312
608.361850
609.449562
609.838295
609.896527
611.223808
612.222955
612.528650
612.501280
613.715557
614.600928
614.800045
614.671137
615.763813
616.522986
598.914767
600.246646
601.592746
602.470376
603.156992
604.475903
605.617837
606.277987
606.772380
607.909311
608.889021
609.411442
609.787427
610.818387
611.704572
612.137502
612.419706
613.343064
614.117616
614.440324
614.611519
615.409131
616.014857
596.932468
598.826083
600.416891
601.224057
601.627468
603.304965
604.610587
605.175931
605.384342
606.851314
607.969645
608.381424
608.461312
609.810745
610.830350
611.149002
611.132264
612.371762
613.277300
613.483111
613.356445
614.491283
615.279781
593.586278
597.137411
599.212847
599.760144
599.043219
601.901179
603.553799
603.831499
602.940281
605.541197
606.986623
607.105607
606.091729
608.558111
609.895416
609.916674
608.804978
611.153943
612.371494
612.275173
611.051534
613.324951
614.516697
595.387705
597.301386
598.923891
599.766361
600.206521
601.922522
603.262798
603.856073
604.088531
605.585580
606.736722
607.176257
607.279455
608.650283
609.688819
610.023371
610.020097
611.271227
612.185626
612.397398
612.276723
613.422138
614.218865
595.796652
597.176339
598.591370
599.541093
600.300309
601.700509
602.914365
603.629830
604.172260
605.372253
606.414685
606.988580
607.407398
608.481204
609.405395
609.869214
610.177384
611.124139
611.915813
612.247505
612.427615
613.253282
613.880328
594.298031
596.205403
597.829183
598.677242
599.124018
600.850330
602.193180
602.776296
602.993994
604.525989
605.710624
606.169383
606.281215
607.676157
608.733953
609.083020
609.091204
610.342058
611.252518
611.455094
611.322489
612.483214
613.290526
591.404318
594.936594
597.017695
597.579820
596.876893
599.761914
601.424124
601.681733
600.738699
603.430349
604.942538
605.093890
604.081857
606.605870
607.981509
608.031232
606.947268
609.291299
610.502140
610.387519
609.126688
611.446357
612.661570
593.579963
595.485901
597.107473
597.952392
598.394142
600.112532
601.445891
602.019447
602.228784
603.754727
604.935011
605.390314
605.499475
606.892994
607.950125
608.298993
608.307002
609.557099
610.467446
610.670938
610.539307
611.699121
612.505150
594.365902
595.741505
597.151419
598.095013
598.844604
600.227627
601.421043
602.115995
602.640420
603.828612
604.862930
605.429888
605.842970
606.914918
607.838853
608.303501
608.612487
609.556786
610.347684
610.681873
610.865288
611.687564
612.310574
593.256259
595.159341
596.771995
597.605830
598.033861
599.720006
601.026332
601.585716
601.787397
603.268373
604.408996
604.837620
604.929711
606.301188
607.341958
607.680763
607.682818
608.926064
609.837355
610.054747
609.944442
611.078861
611.865516
590.771554
594.297920
596.356772
596.892857
596.166495
598.975970
600.580254
600.809849
599.869867
602.454213
603.888471
603.991621
602.954565
605.430312
606.773317
606.803496
605.709099
608.035535
609.244563
609.156906
607.958926
610.202618
611.377534
593.417476
595.294058
596.864940
597.650410
598.026819
599.658066
600.912541
601.426432
601.585964
603.022492
604.122217
604.516958
604.580615
605.925514
606.943118
607.262855
607.248036
608.474131
609.369870
609.574333
609.451533
610.573040
611.352271
594.740027
596.052671
597.370776
598.215406
598.862841
600.131916
601.220522
601.829162
602.276084
603.371242
604.320758
604.821331
605.180774
606.198244
607.075260
607.503561
607.781252
608.690299
609.450357
609.762489
609.926489
610.717252
611.318805
594.275013
596.053633
597.515555
598.208562
598.505858
600.037294
601.208670
601.666314
601.784589
603.152865
604.197680
604.559772
604.601595
605.906590
606.890744
607.190730
607.160647
608.352295
609.214861
609.394425
609.249481
610.340109
611.098978
592.583318
595.867891
597.693627
598.049188
597.185598
599.777494
601.211969
601.339110
600.341541
602.771502
604.092258
604.138207
603.073959
605.457554
606.729943
606.727765
605.617342
607.864534
609.004253
608.873444
607.640519
609.808432
610.931972
596.006980
597.588984
598.845204
599.412600
599.622361
601.005253
602.058975
602.476376
602.579127
603.858839
604.834797
605.195169
605.251173
606.489866
607.419933
607.726123
607.713207
608.838822
609.642229
609.815351
609.666703
610.664512
611.340816
598.451872
599.204571
600.033557
600.670152
601.236671
602.133622
602.950323
603.530566
604.036323
604.874470
605.644406
606.188365
606.661636
607.464523
608.189761
608.675073
609.070592
609.768428
610.369462
610.714857
610.953574
611.470771
611.841119
599.606416
600.075254
600.715767
601.345750
601.982718
602.732412
603.458667
604.088629
604.696536
605.411579
606.108185
606.713378
607.296284
607.979688
608.632507
609.177494
609.680114
610.260090
610.788455
611.188248
611.520124
611.890094
612.139163
605.412071
605.961829
606.680186
607.367919
608.057368
608.916810
609.740396
610.435270
611.089046
611.895215
612.659713
613.293000
613.881809
614.616849
615.303367
615.850352
616.341765
616.964279
617.524284
617.927709
618.248429
618.654260
618.927645
603.700200
604.742079
605.724153
606.374752
606.861454
607.995188
608.953889
609.545133
609.962260
611.021551
611.908509
612.431152
612.779856
613.763966
614.571861
615.010853
615.267358
616.137347
616.821510
617.127802
617.234811
617.916366
618.373730
599.057961
602.217217
603.949326
604.307515
603.489154
606.048649
607.474866
607.656013
606.717975
609.162649
610.494302
610.595882
609.588606
611.945262
613.194921
613.221495
612.146124
614.369939
615.496049
615.411524
614.239344
616.311479
617.355865
585.704848
598.654058
601.940897
601.284164
592.434486
603.149540
605.770654
604.831041
595.856644
606.376869
608.873555
607.844423
598.836468
609.214611
611.621605
610.537563
601.593759
611.710715
613.981604
612.818834
603.949031
613.825952
616.210334
596.177119
599.572426
601.521500
601.982367
601.213006
603.928496
605.470267
605.668415
604.713032
607.257193
608.658279
608.742146
607.692662
610.132172
611.442534
611.447915
610.330411
612.639903
613.833704
613.741340
612.548986
614.737985
615.882776
597.465724
599.324468
600.879838
601.658613
602.037835
603.675871
604.946373
605.484250
605.669648
607.118646
608.225284
608.627753
608.698402
610.038336
611.048694
611.360898
611.339466
612.569181
613.467680
613.672135
613.546288
614.663415
615.440135
593.957918
597.498032
599.556657
600.085635
599.349339
602.184013
603.815221
604.075811
603.170266
605.755992
607.187798
607.296450
606.273862
608.728908
610.055441
610.068186
608.949648
611.291685
612.503087
612.401997
611.173670
613.440419
614.627597
580.915450
594.451114
598.000991
597.463707
588.502872
599.629404
602.445882
601.617692
592.727636
603.333756
605.900311
604.919472
595.989065
606.374866
608.816859
607.735793
598.723965
608.972391
611.290200
610.084742
600.928441
611.182380
613.685851
592.406942
595.969078
598.061379
598.627112
597.928662
600.804122
602.471840
602.761321
601.879810
604.496148
605.960364
606.095744
605.095494
607.572175
608.918179
608.947059
607.841465
610.193676
611.411725
611.313706
610.088763
612.367040
613.563376
594.327676
596.242579
597.872323
598.724916
599.175502
600.902684
602.250019
602.843867
603.073495
604.590531
605.760631
606.212165
606.322242
607.707333
608.757765
609.101835
609.105555
610.355274
611.264801
611.468430
611.339157
612.492840
613.296124
591.346802
594.882889
596.969340
597.537711
596.841419
599.731734
601.400835
601.667349
600.731651
603.420916
604.928446
605.076564
604.063170
606.586867
607.963306
608.014532
606.931186
609.271761
610.477658
610.357880
609.093070
611.412792
612.628908
578.879969
592.277084
595.810761
595.279471
586.298167
597.486610
600.311362
599.416543
590.182950
601.169313
603.843361
602.873107
593.789176
604.389879
606.902994
605.870774
596.957197
607.128711
609.417997
608.155397
598.766587
609.258848
611.817935
590.631935
594.165717
596.249078
596.813823
596.112511
598.994980
600.654870
600.912069
599.968003
602.651094
604.153771
604.297667
603.280969
605.803541
607.179866
607.231446
606.148284
608.487643
609.692987
609.574026
608.310346
610.628667
611.843153
592.905518
594.813095
596.435402
597.281109
597.722946
599.432297
600.759364
601.332860
601.543839
603.049390
604.210393
604.652816
604.754675
606.139779
607.191974
607.538891
607.545528
608.790587
609.698074
609.904696
609.780750
610.928341
611.726125
590.300886
593.838115
595.914770
596.472212
595.769904
598.607633
600.239488
600.493582
599.575375
602.180937
603.633912
603.752572
602.728884
605.217825
606.572638
606.612592
605.525710
607.856765
609.067637
608.979384
607.781083
610.031043
611.211242
578.201580
591.633739
595.153026
594.611101
585.705628
596.719609
599.478123
598.594521
589.610327
600.244533
602.802757
601.791070
592.758360
603.231882
605.697400
604.644674
595.743411
605.876253
608.172210
606.992259
597.983128
608.084339
610.550566
590.467058
593.975948
596.009432
596.517899
595.763774
598.545071
600.124303
600.333369
599.374316
601.934708
603.346669
603.432046
602.380580
604.842208
606.173070
606.193578
605.090031
607.404297
608.600816
608.501626
607.292733
609.528723
610.700494
593.299976
595.134891
596.660482
597.407239
597.750461
599.338910
600.558437
601.048901
601.191028
602.595974
603.669384
604.047128
604.099163
605.425617
606.428090
606.738139
606.715332
607.924601
608.803935
608.995251
608.861220
609.969624
610.741208
591.415994
594.767151
596.673492
597.093289
596.283599
598.938103
600.425475
600.584107
599.609646
602.075739
603.425550
603.482015
602.423613
604.830882
606.124328
606.128511
605.022036
607.290476
608.451316
608.330804
607.108906
609.305087
610.452596
580.492812
593.302208
596.524976
595.822353
586.962454
597.569648
600.127788
599.168553
590.324480
600.606250
603.021066
601.967635
593.018966
603.289521
605.667278
604.595791
595.769013
605.733522
607.947505
606.736360
597.754968
607.717529
610.118226
593.253250
596.363090
598.041290
598.342740
597.466437
599.948629
601.305765
601.434694
600.466604
602.821983
604.091879
604.158157
603.136136
605.454832
606.682505
606.703507
605.635631
607.816512
608.907388
608.791579
607.587038
609.666392
610.714201
597.508828
598.519489
599.451531
600.039732
600.455574
601.511061
602.393107
602.915030
603.270455
604.263330
605.095858
605.579009
605.899390
606.856524
607.644496
608.070438
608.315768
609.163349
609.824148
610.109163
610.199031
610.874963
611.330506
599.020943
599.543121
600.212104
600.834812
601.448740
602.226843
602.969275
603.588051
604.172486
604.915166
605.626807
606.219228
606.776863
607.486546
608.153423
608.685134
609.162153
609.766870
610.308100
610.694286
611.001488
611.399752
611.669893
605.090603
605.586588
606.276265
606.971334
607.684057
608.515271
609.323261
610.030556
610.709914
611.490630
612.242851
612.891724
613.508458
614.219460
614.894081
615.456489
615.975854
616.575787
617.125368
617.544709
617.891883
618.270924
618.523900
603.739093
604.520595
605.398549
606.097564
606.735592
607.710091
608.603699
609.255208
609.826944
610.731506
611.557875
612.144419
612.649744
613.481131
614.228463
614.729736
615.140468
615.861411
616.487556
616.855885
617.112338
617.638015
618.011443
600.923819
602.540604
603.846309
604.471086
604.743846
606.198504
607.320815
607.796981
607.951393
609.303065
610.338252
610.738352
610.820770
612.091487
613.044570
613.362647
613.358598
614.515595
615.351836
615.554281
615.429228
616.431967
617.108917
596.996237
600.328980
602.204511
602.609979
601.795863
604.456229
605.950880
606.121065
605.146225
607.665962
609.049741
609.130139
608.079138
610.503855
611.800468
611.803479
610.684883
612.980004
614.160283
614.064543
612.866246
615.027997
616.148348
598.147508
599.955393
601.455817
602.191240
602.534909
604.122452
605.348330
605.852395
606.011221
607.440378
608.534381
608.928550
608.991146
610.322987
611.325479
611.633343
611.608767
612.828945
613.720612
613.925024
613.799845
614.894363
615.654192
598.002922
599.335011
600.681739
601.560160
602.247235
603.565595
604.706041
605.364197
605.857371
606.997213
607.983097
608.511573
608.892680
609.927404
610.816006
611.251000
611.535952
612.462976
613.240618
613.565635
613.738276
614.536742
615.143004
596.016474
597.911616
599.505355
600.315817
600.722059
602.400402
603.705995
604.270922
604.478364
605.947688
607.072890
607.491476
607.577231
608.929652
609.950561
610.270825
610.256494
611.497968
612.403843
612.609354
612.482079
613.616770
614.405657
592.666706
596.220453
598.300582
598.853428
598.141687
601.001872
602.656076
602.935367
602.044791
604.647523
606.098623
606.223681
605.215357
607.683903
609.021931
609.044385
607.934387
610.284267
611.500772
611.402783
610.177492
612.450060
613.641876
594.465830
596.382550
598.010416
598.859488
599.306023
601.026389
602.370491
602.967564
603.202789
604.701679
605.855809
606.298945
606.405833
607.778861
608.818949
609.155195
609.153303
610.404367
611.316977
611.526409
611.403664
612.547928
613.344403
594.872742
596.255807
597.676839
598.634036
599.400733
600.807079
602.026778
602.748045
603.294701
604.495954
605.538916
606.113869
606.534682
607.611032
608.538134
609.004893
609.314770
610.260436
611.049189
611.377630
611.555131
612.379450
613.006115
593.372798
595.283941
596.914411
597.770931
598.226407
599.959991
601.310248
601.901202
602.124649
603.656524
604.839088
605.296530
605.408935
606.806870
607.869036
608.222681
608.233421
609.481828
610.387692
610.585708
610.449696
611.608926
612.415889
590.479251
594.015449
596.103485
596.674608
595.981254
598.873978
600.544523
600.811534
599.875714
602.565822
604.074107
604.222629
603.210206
605.737487
607.118291
607.173646
606.093038
608.433223
609.637987
609.517692
608.252729
610.570858
611.785821
592.657203
594.566428
596.194061
597.047075
597.497772
599.224378
600.566389
601.148957
601.364730
602.890362
604.067766
604.520812
604.629795
606.025906
607.087160
607.440280
607.450260
608.697016
609.601720
609.799608
609.663772
610.821908
611.627740
593.446248
594.824235
596.238937
597.189301
597.946944
599.338331
600.540457
601.243990
601.774410
602.963377
603.996197
604.561987
604.975335
606.049052
606.975511
607.442479
607.751941
608.693265
609.479116
609.807829
609.986767
610.807474
611.430742
592.339299
594.243890
595.860287
596.699732
597.135075
598.829569
600.144743
600.713020
600.921161
602.403061
603.542728
603.970891
604.063584
605.436208
606.478217
606.817930
606.819489
608.059672
608.965973
609.177454
609.061575
610.194833
610.982979
589.856204
593.383447
595.445200
595.985944
595.266061
598.083597
599.696787
599.935810
599.003251
601.588302
603.021800
603.124960
602.088778
604.565383
605.908992
605.939431
604.844206
607.167560
608.371807
608.278307
607.074565
609.317642
610.494491
592.501182
594.378906
595.952500
596.742174
597.124252
598.762525
600.024966
600.547185
600.713398
602.152285
603.252911
603.648673
603.713623
605.059558
606.077765
606.397645
606.382028
607.605710
608.497859
608.698186
608.571674
609.692300
610.472183
593.820860
595.135365
596.456721
597.305554
597.957992
599.232818
600.328002
600.943504
601.396360
602.495483
603.447778
603.950571
604.311897
605.330856
606.208863
606.637629
606.914944
607.822401
608.580243
608.890124
609.052119
609.841643
610.442823
593.352501
595.133945
596.599972
597.297478
597.599350
599.135331
600.311998
600.775281
600.898952
602.272375
603.321437
603.686712
603.730910
605.037899
606.023558
606.324541
606.294676
607.485327
608.346754
608.525672
608.380105
609.469023
610.226659
591.659065
594.947227
596.777673
597.137980
596.278818
598.874371
600.313219
600.445160
599.452531
601.888337
603.214159
603.263780
602.202094
604.587956
605.862115
605.861251
604.751459
606.997852
608.136996
608.006548
606.773978
608.939700
610.061451
595.085259
596.670197
597.930529
598.502149
598.715880
600.102440
601.160477
601.582665
601.690472
602.975768
603.956665
604.320709
604.379255
605.619908
606.551361
606.858435
606.845784
607.970770
608.773715
608.947004
608.798370
609.794571
610.469476
597.533812
598.288654
599.120921
599.761129
600.331310
601.232110
602.053291
602.638456
603.149320
603.992619
604.767060
605.314422
605.790004
606.594402
607.320476
607.806084
608.201388
608.898538
609.498965
609.844069
610.082379
610.598478
610.967912
598.690736
599.161290
599.804602
600.437869
601.078386
601.832035
602.562855
603.197783
603.810754
604.530669
605.231471
605.839836
606.424848
607.109470
607.762780
608.307706
608.809826
609.389016
609.916634
610.315862
610.647124
611.016224
611.264630
604.725447
605.188820
605.858544
606.556469
607.280437
608.096174
608.894271
609.608618
610.301365
611.069661
611.815695
612.475083
613.107650
613.807283
614.475675
615.048102
615.583189
616.172992
616.717899
617.148157
617.510191
617.875172
618.115231
603.554631
604.215220
605.033396
605.752445
606.448567
607.358033
608.217927
608.898073
609.530659
610.374993
611.173010
611.792762
612.361845
613.133973
613.852187
614.384893
614.857937
615.522089
616.121805
616.522811
616.839700
617.301755
617.630456
601.368953
602.494058
603.608908
604.327156
604.891631
606.042698
607.043489
607.631373
608.079860
609.137484
610.060075
610.578360
610.958048
611.936012
612.774354
613.205471
613.491996
614.363633
615.090642
615.407234
615.566491
616.272197
616.794170
598.948498
600.698045
602.126885
602.804676
603.099611
604.634933
605.814019
606.284470
606.415218
607.828854
608.910294
609.298671
609.354013
610.677059
611.668264
611.968846
611.934471
613.150123
614.034640
614.235124
614.100338
615.174558
615.914542
598.665034
599.954512
601.248663
602.081061
602.727080
603.998785
605.095617
605.717386
606.181045
607.304773
608.279918
608.799331
609.170933
610.199402
611.080864
611.508629
611.786023
612.709351
613.484195
613.808084
613.976648
614.760142
615.353775
598.097768
599.184436
600.410581
601.330550
602.136558
603.324596
604.397748
605.113390
605.727610
606.745236
607.672718
608.265401
608.772133
609.688057
610.517946
611.015420
611.424274
612.233325
612.952507
613.338706
613.629673
614.295459
614.809698
596.582024
597.935289
599.312300
600.222273
600.940795
602.294063
603.466239
604.150230
604.664955
605.824442
606.828119
607.371480
607.766743
608.817504
609.719205
610.164999
610.460490
611.399302
612.184322
612.513867
612.691312
613.499987
614.113991
594.749530
596.645199
598.252753
599.086175
599.519670
601.220144
602.546853
603.130611
603.354509
604.839902
605.981342
606.412877
606.509393
607.880182
608.915971
609.248090
609.243933
610.495421
611.408241
611.620889
611.502070
612.637194
613.426950
595.029680
596.404659
597.816787
598.767221
599.528245
600.925202
602.138248
602.857742
603.403273
604.591401
605.621238
606.187071
606.601876
607.672146
608.593018
609.054752
609.362084
610.310201
611.103160
611.438441
611.621793
612.438446
613.058421
594.968329
596.104503
597.406216
598.409189
599.300486
600.578417
601.734964
602.521297
603.196245
604.270951
605.249842
605.886368
606.432124
607.386772
608.253926
608.783776
609.218284
610.044790
610.776118
611.170447
611.471600
612.156408
612.685540
593.907310
595.289578
596.712765
597.674821
598.447785
599.861279
601.086596
601.811134
602.360440
603.569399
604.620178
605.200752
605.626470
606.712314
607.649348
608.125083
608.441917
609.389485
610.179630
610.510740
610.690986
611.513211
612.137986
592.498095
594.410178
596.042578
596.902090
597.361118
599.098082
600.452143
601.048437
601.278288
602.806131
603.986367
604.444037
604.558595
605.958545
607.023928
607.381558
607.396146
608.646018
609.555463
609.762058
609.637323
610.785358
611.584740
593.189573
594.570574
595.991605
596.950700
597.719514
599.127047
600.345235
601.062561
601.605126
602.807987
603.853547
604.429826
604.852079
605.935187
606.870060
607.343956
607.658785
608.603855
609.391947
609.721762
609.901211
610.722658
611.346866
593.535015
594.668447
595.965828
596.963155
597.846508
599.112168
600.253966
601.025637
601.686986
602.749230
603.717499
604.345308
604.884056
605.833402
606.696683
607.223466
607.654356
608.475164
609.201879
609.593443
609.892983
610.575929
611.103658
592.885504
594.255676
595.661059
596.603465
597.353449
598.730994
599.920951
600.618230
601.143406
602.312224
603.325732
603.878176
604.282124
605.344676
606.260648
606.719159
607.022296
607.959749
608.744547
609.075302
609.256271
610.069308
610.686569
591.902404
593.790445
595.388147
596.210387
596.629502
598.302515
599.598454
600.153379
600.350930
601.809849
602.929219
603.342538
603.423677
604.784058
605.814159
606.143140
606.135147
607.368945
608.269518
608.475368
608.353049
609.482004
610.267662
593.042820
594.387210
595.750341
596.642573
597.338320
598.659614
599.796748
600.447135
600.929802
602.057473
603.034029
603.555363
603.932087
604.968426
605.860757
606.299224
606.584775
607.505442
608.275550
608.594279
608.764079
609.565376
610.174902
593.894527
594.969465
596.176102
597.070947
597.846202
598.996668
600.031117
600.710992
601.290579
602.269612
603.163671
603.731609
604.218980
605.115380
605.930776
606.418609
606.815893
607.602463
608.299529
608.668493
608.946994
609.602872
610.111635
593.840453
595.113464
596.381463
597.181661
597.790032
599.016623
600.070489
600.656724
601.087169
602.161473
603.094784
603.588101
603.942496
604.943731
605.805465
606.225102
606.494919
607.385665
608.127438
608.426845
608.578748
609.348608
609.935076
593.563318
595.290763
596.686755
597.325615
597.576767
599.057121
600.186916
600.621335
600.723419
602.072598
603.103244
603.465138
603.508949
604.794127
605.760465
606.056224
606.023678
607.192944
608.034336
608.205314
608.052006
609.108844
609.840190
595.501191
596.604104
597.681739
598.352750
598.862523
599.951671
600.893915
601.432336
601.835548
602.833530
603.705850
604.191537
604.549076
605.495450
606.310028
606.729713
607.006093
607.842540
608.532804
608.820808
608.959726
609.649874
610.164293
597.331128
597.969280
598.746872
599.411959
600.044737
600.885362
601.677832
602.296399
602.871802
603.658331
604.406849
604.989479
605.529839
606.273768
606.969048
607.485063
607.941165
608.578188
609.148757
609.524680
609.822274
610.270786
610.592912
598.311945
598.752413
599.379532
600.019774
600.675718
601.418251
602.143726
602.790155
603.420254
604.130522
604.827037
605.447262
606.048568
606.720884
607.366481
607.919978
608.435926
609.001999
609.521790
609.929437
610.273450
610.626016
610.859990
604.167650
604.662771
605.351195
606.044965
606.756545
607.586915
608.393417
609.098672
609.777514
610.562307
611.319972
611.973488
612.594388
613.310777
613.990178
614.556068
615.079322
615.686554
616.243886
616.669568
617.021659
617.404736
617.659701
602.817501
603.597321
604.473016
605.169533
605.805132
606.778509
607.669217
608.315272
608.882727
609.794545
610.628841
611.219801
611.727699
612.566390
613.319005
613.821446
614.232856
614.964642
615.601446
615.976745
616.237659
616.769167
617.145577
600.005569
601.618492
602.919845
603.539505
603.806306
605.260888
606.377922
606.839934
606.976548
608.347998
609.397997
609.800872
609.878709
611.164493
612.124975
612.437595
612.421538
613.602531
614.456964
614.666448
614.541667
615.556395
616.239311
596.084167
599.408710
601.277345
601.674369
600.846554
603.512938
605.000867
605.143953
604.115589
606.689947
608.099727
608.178632
607.101701
609.563748
610.872669
610.859390
609.693525
612.048184
613.257896
613.166447
611.952698
614.142213
615.273945
597.234365
599.036150
600.530515
601.260560
601.598651
603.185696
604.405531
604.894598
605.034817
606.483565
607.592963
607.990593
608.049609
609.397927
610.408648
610.711896
610.676150
611.919995
612.828107
613.037766
612.910938
614.015625
614.780909
597.100619
598.422662
599.761390
600.636501
601.322584
602.637950
603.773216
604.423925
604.910932
606.057230
607.051794
607.585170
607.969949
609.016099
609.912298
610.350622
610.638587
611.576608
612.362079
612.692376
612.868332
613.667719
614.274087
595.147402
597.015301
598.593136
599.401442
599.812614
601.483434
602.782357
603.342283
603.546647
605.017683
606.148021
606.568768
606.655815
608.025065
609.055787
609.383406
609.377043
610.628078
611.538641
611.752201
611.635220
612.760719
613.543661
591.854954
595.341647
597.394345
597.947834
597.255614
600.095854
601.740467
602.016580
601.126187
603.727415
605.179459
605.298727
604.272551
606.775826
608.130182
608.161051
607.055650
609.419483
610.643957
610.562139
609.367636
611.609844
612.787751
593.587931
595.479096
597.093956
597.944259
598.399376
600.116012
601.458403
602.056733
602.294138
603.793244
604.947882
605.389341
605.493566
606.881517
607.932730
608.276719
608.281291
609.541095
610.461355
610.682208
610.572045
611.704871
612.492960
593.953393
595.330184
596.748985
597.709854
598.483263
599.893725
601.118541
601.846957
602.400350
603.601126
604.643310
605.218664
605.641712
606.724606
607.658361
608.131544
608.447922
609.400213
610.197024
610.537134
610.724973
611.540859
612.159687
592.433096
594.345600
595.979444
596.842095
597.305571
599.047079
600.407882
601.014241
601.254839
602.778685
603.955533
604.413017
604.529405
605.929361
606.995243
607.354583
607.372506
608.626500
609.543156
609.761878
609.650852
610.787534
611.578654
589.530065
593.071866
595.165839
595.744616
595.060991
597.963018
599.647874
599.940372
599.046070
601.705523
603.200066
603.348129
602.343710
604.867224
606.249138
606.310013
605.239321
607.581890
608.799988
608.715577
607.519173
609.771057
610.955393
591.713807
593.625488
595.257662
596.117821
596.577778
598.314076
599.668638
600.268949
600.503869
602.021869
603.193597
603.647054
603.760063
605.156505
606.219172
606.575678
606.590662
607.841073
608.754613
608.970879
608.858176
609.994300
610.785295
592.515043
593.890702
595.306727
596.263267
597.030380
598.430276
599.642346
600.359089
600.901876
602.089994
603.121292
603.688675
604.105360
605.180657
606.108014
606.576132
606.887222
607.831067
608.620743
608.955086
609.138726
609.954054
610.573015
591.431000
593.322180
594.934129
595.779277
596.226955
597.926866
599.249478
599.831995
600.057070
601.533336
602.669693
603.099620
603.196276
604.570114
605.611591
605.949891
605.949601
607.192071
608.099270
608.309197
608.189407
609.324083
610.113688
588.982808
592.473124
594.522864
595.069789
594.369565
597.184509
598.803425
599.062393
598.166365
600.726737
602.151254
602.255947
601.225369
603.701734
605.043519
605.070168
603.967740
606.296881
607.501591
607.402425
606.186182
608.438702
609.620595
591.588692
593.453540
595.022912
595.817789
596.210837
597.853815
599.123576
599.659199
599.842159
601.278102
602.378804
602.779070
602.849579
604.197043
605.214670
605.532966
605.515113
606.740106
607.631870
607.829299
607.698253
608.821040
609.602796
592.879093
594.193359
595.517464
596.372317
597.032786
598.314867
599.417635
600.041911
600.503907
601.610062
602.570107
603.081812
603.451062
604.471601
605.349594
605.778937
606.057192
606.964323
607.722048
608.032615
608.195230
608.982564
609.582228
592.387756
594.178021
595.652488
596.357403
596.666146
598.210683
599.394611
599.862972
599.990502
601.378438
602.442217
602.822699
602.881436
604.185699
605.169645
605.473276
605.448748
606.636265
607.497743
607.682418
607.545561
608.624834
609.376100
590.672330
593.981808
595.825681
596.194153
595.339601
597.946155
599.392069
599.524932
598.525166
600.987708
602.334859
602.406949
601.375243
603.744227
605.012644
605.017031
603.922483
606.156887
607.294976
607.176990
605.972208
608.109628
609.218290
594.115013
595.710550
596.980993
597.560741
597.781334
599.176578
600.241799
600.668493
600.779711
602.080411
603.076968
603.456650
603.529833
604.768017
605.698283
606.008692
606.002088
607.124495
607.928260
608.108349
607.969331
608.955951
609.624240
596.575829
597.336183
598.175726
598.823349
599.400876
600.309551
601.138228
601.730118
602.247945
603.101704
603.887124
604.444830
604.928687
605.735454
606.462905
606.950867
607.348937
608.046616
608.648409
608.996674
609.238009
609.751509
610.118457
597.738678
598.213036
598.862321
599.502469
600.150271
600.911559
601.650016
602.292401
602.913077
603.641782
604.351460
604.967876
605.559138
606.247178
606.902677
607.449660
607.953700
608.534089
609.063078
609.464133
609.796718
610.165095
610.412514
603.564218
604.112909
604.829969
605.516591
606.205235
607.064440
607.886636
608.579125
609.232946
610.047527
610.822669
611.465190
612.062254
612.807815
613.503674
614.057704
614.556553
615.192541
615.766367
616.180944
616.510150
616.923229
617.200318
601.854496
602.893703
603.872763
604.520179
605.003524
606.137104
607.092114
607.674490
608.082945
609.158478
610.061080
610.592320
610.945153
611.944548
612.763006
613.204444
613.460516
614.352274
615.055714
615.373751
615.487114
616.179928
616.643093
597.219493
600.370365
602.095462
602.445115
601.612987
604.178786
605.597681
605.750206
604.758315
607.262875
608.626774
608.731788
607.702463
610.101703
611.368045
611.381014
610.261015
612.551340
613.714198
613.639609
612.456149
614.559991
615.617745
583.893180
596.810597
600.084087
599.408689
590.491518
601.264046
603.877779
602.865869
593.580455
604.416332
606.985216
605.940556
596.749182
607.332754
609.776491
608.639218
599.391173
609.834417
612.182659
611.017421
602.020277
612.045245
614.462149
594.342224
597.725744
599.665825
600.118620
599.336922
602.058440
603.591977
603.760360
602.749861
605.353770
606.788372
606.876813
605.806542
608.290948
609.619363
609.612126
608.450663
610.825891
612.053817
611.968726
610.762382
612.979929
614.136917
595.645120
597.485604
599.029708
599.806084
600.186875
601.821621
603.085026
603.611099
603.784722
605.248815
606.373012
606.784482
606.858877
608.222028
609.247337
609.564661
609.544627
610.796153
611.710148
611.924441
611.804763
612.923457
613.700619
592.216721
595.687454
597.718277
598.249316
597.534441
600.349307
601.969024
602.222555
601.313227
603.902472
605.345195
605.455617
604.421123
606.918582
608.266922
608.291516
607.180725
609.542523
610.765807
610.683106
609.486777
611.724363
612.898672
579.476307
592.691181
596.174427
595.651016
586.813578
597.822454
600.614059
599.782316
590.903930
601.498237
604.066146
603.061749
593.982987
604.545515
607.031602
605.962465
596.927129
607.228389
609.567488
608.406938
599.429613
609.506217
611.970771
590.649187
594.144920
596.214162
596.787934
596.117491
598.979864
600.644864
600.938568
600.063675
602.680746
604.147157
604.277991
603.260636
605.776407
607.145252
607.186940
606.088177
608.458214
609.691011
609.615959
608.426813
610.671643
611.850839
592.472995
594.376856
596.005766
596.868705
597.335258
599.071241
600.429462
601.038153
601.282926
602.799032
603.968929
604.422209
604.536068
605.934172
606.997076
607.352524
607.367068
608.627731
609.550667
609.774885
609.667578
610.802546
611.591559
589.454700
592.996252
595.091751
595.674156
594.995295
597.901198
599.590955
599.889746
599.001503
601.662412
603.157879
603.307629
602.305286
604.830348
606.213480
606.275713
605.207298
607.554478
608.778075
608.699715
607.508069
609.758491
610.940766
576.960498
590.381375
593.929349
593.414842
584.457458
595.659999
598.512911
597.682153
588.666493
599.457109
602.091057
601.122932
592.082722
602.649154
605.161997
604.142653
595.268285
605.421735
607.733509
606.565486
597.570134
607.672368
610.144913
588.736096
592.276658
594.370093
594.949612
594.267102
597.167976
598.852142
599.145927
598.253133
600.908603
602.399287
602.545468
601.540082
604.061176
605.440503
605.499503
604.427877
606.770634
607.990215
607.908492
606.714420
608.964386
610.146779
591.034618
592.937649
594.563353
595.421465
595.881877
597.607503
598.954452
599.554280
599.792076
601.295092
602.454262
602.900841
603.010033
604.398598
605.453548
605.803631
605.813674
607.062865
607.976016
608.191864
608.077722
609.213495
610.003665
588.485825
591.985976
594.053133
594.622200
593.947339
596.791136
598.438708
598.723820
597.851828
600.435784
601.881598
602.004539
600.989761
603.480915
604.835954
604.874102
603.781766
606.119827
607.331987
607.238878
606.027771
608.284846
609.469634
576.565867
589.814561
593.299819
592.773769
583.952193
594.914324
597.682208
596.851744
588.059946
598.527585
601.056487
600.048326
591.035179
601.500461
603.962823
602.901325
593.960095
604.131484
606.430570
605.234663
596.158234
606.320116
608.801578
588.645909
592.118559
594.142630
594.661752
593.932961
596.719085
598.313365
598.551806
597.638411
600.182112
601.592876
601.687341
600.647706
603.112064
604.442982
604.461363
603.351828
605.671731
606.867916
606.762231
605.540115
607.784634
608.961137
591.412260
593.246534
594.777586
595.535843
595.894586
597.497241
598.732531
599.241107
599.402215
600.820802
601.909156
602.303937
602.371946
603.701194
604.704675
605.017059
604.997193
606.206005
607.085158
607.277826
607.145537
608.249322
609.018164
589.480156
592.853979
594.777306
595.210855
594.412779
597.085699
598.588225
598.756467
597.783575
600.284120
601.662894
601.749372
600.727364
603.120949
604.410609
604.421851
603.332179
605.589201
606.749320
606.641784
605.447893
607.614523
608.748018
578.464022
591.367516
594.621357
593.932879
585.066857
595.710491
598.284131
597.320514
588.398503
598.796126
601.258916
600.257775
591.453944
601.604632
603.963084
602.908157
594.168577
604.053177
606.259873
605.084406
596.267236
606.064828
608.428363
591.310032
594.445729
596.143858
596.460393
595.595726
598.096474
599.468328
599.605525
598.637811
601.029047
602.329355
602.426238
601.440680
603.746054
604.970714
604.999825
603.949932
606.120375
607.211980
607.111104
605.936309
607.986224
609.019570
595.595527
596.617019
597.562790
598.165031
598.594900
599.665968
600.563019
601.098420
601.467033
602.480394
603.333438
603.835821
604.172509
605.133738
605.924867
606.356000
606.607579
607.455993
608.119433
608.410593
608.507223
609.177416
609.628298
597.119369
597.648710
598.328974
598.964833
599.592854
600.385943
601.143537
601.777189
602.376748
603.136311
603.864621
604.472052
605.041565
605.758045
606.429640
606.965777
607.446893
608.054183
608.598183
608.987847
609.297648
609.694651
609.963110
603.221713
603.718500
604.410306
605.108828
605.825832
606.661660
607.473584
608.184386
608.869041
609.659932
610.423827
611.083462
611.710017
612.431350
613.115245
613.685333
614.212283
614.822383
615.381800
615.808972
616.162252
616.546615
616.802602
601.870358
602.651705
603.530802
604.232300
604.873553
605.852325
606.748270
607.399718
607.972955
608.891041
609.731895
610.329393
610.843253
611.686804
612.443766
612.950356
613.365376
614.099654
614.738005
615.114187
615.375740
615.908454
616.286085
599.055882
600.670036
601.974844
602.599968
602.872936
604.332781
605.454715
605.921831
606.064124
607.442114
608.499228
608.909384
608.993777
610.284193
611.248767
611.565513
611.553020
612.735884
613.591056
613.800521
613.675496
614.691381
615.375921
595.129531
598.455158
600.327580
600.730802
599.909923
602.581557
604.074173
604.222115
603.199256
605.780342
607.197652
607.284418
606.214595
608.681020
609.993928
609.984859
608.822618
611.178700
612.388816
612.297056
611.082835
613.273593
614.406979
596.270192
598.074154
599.573490
600.310578
600.656129
602.249215
603.474211
603.968256
604.113908
605.569168
606.685810
607.090737
607.156150
608.509418
609.524875
609.832407
609.799879
611.045660
611.955230
612.165562
612.039156
613.145037
613.911514
596.125033
597.450662
598.796023
599.679390
600.373752
601.696019
602.836986
603.492796
603.985053
605.137547
606.138831
606.678492
607.068449
608.120087
609.022261
609.465089
609.755695
610.696341
611.485113
611.817586
611.994968
612.795658
613.402962
594.160803
596.033693
597.620006
598.437998
598.858493
600.536885
601.841871
602.406915
602.616283
604.093343
605.229953
605.655823
605.745938
607.121055
608.159820
608.492310
608.487549
609.741766
610.658124
610.875531
610.760941
611.887984
612.671790
590.860681
594.353296
596.415512
596.979655
596.297627
599.145959
600.797060
601.078581
600.193315
602.800755
604.259029
604.383175
603.359902
605.869306
607.231946
607.268108
606.164980
608.532399
609.763069
609.685697
608.494094
610.738000
611.916712
592.591338
594.488018
596.111969
596.972846
597.438341
599.163772
600.513525
601.118216
601.361635
602.867263
604.028406
604.475570
604.584548
605.978261
607.035858
607.384994
607.393396
608.657447
609.582973
609.808270
609.701321
610.835860
611.624570
592.956795
594.338495
595.765699
596.736732
597.520485
598.940232
600.173244
600.909076
601.469498
602.677321
603.726495
604.308406
604.737167
605.825144
606.763795
607.241514
607.562268
608.519471
609.321735
609.666970
609.858729
610.676225
611.295279
591.437458
593.354423
594.996046
595.868415
596.342111
598.093045
599.462598
600.077263
600.325850
601.857409
603.041938
603.506934
603.629801
605.033999
606.103390
606.466394
606.488639
607.748110
608.670890
608.895839
608.789751
609.927634
610.718288
588.536253
592.082027
594.182986
594.770771
594.096989
597.008293
598.702268
599.003824
598.118409
600.786280
602.289221
602.445665
601.448436
603.975487
605.359955
605.423758
604.356992
606.705226
607.929747
607.852090
606.661181
608.913621
610.096992
590.723300
592.637933
594.275630
595.143322
595.612009
597.357519
598.721752
599.331842
599.576432
601.103682
602.284333
602.746306
602.866360
604.266864
605.332441
605.692038
605.710901
606.966218
607.885067
608.106677
607.998100
609.135076
609.925654
591.528781
592.906024
594.325642
595.287765
596.062071
597.471003
598.693478
599.420803
599.974122
601.172464
602.213309
602.789465
603.213284
604.293223
605.224128
605.695809
606.010827
606.958569
607.751853
608.089558
608.275726
609.091997
609.711077
590.449128
592.340347
593.953875
594.802593
595.255617
596.964405
598.298520
598.892462
599.128962
600.616602
601.763314
602.202707
602.307019
603.685748
604.731169
605.073481
605.077314
606.322806
607.232015
607.443628
607.325098
608.460558
609.250562
588.003333
591.492692
593.543005
594.092621
593.397065
596.221017
597.851812
598.122410
597.238017
599.810703
601.246537
601.361614
600.339519
602.820835
604.166693
604.197610
603.099441
605.431129
606.637116
606.538879
605.323309
607.576453
608.758776
590.606220
592.471335
594.042568
594.841304
595.240353
596.892578
598.173632
598.720708
598.915285
600.363399
601.475676
601.886488
601.965593
603.318726
604.340898
604.663622
604.649934
605.877753
606.771274
606.970004
606.839843
607.963110
608.745086
591.891751
593.208086
594.536141
595.396601
596.064469
597.356342
598.470262
599.105840
599.579301
600.697384
601.669010
602.191304
602.569269
603.595986
604.478954
604.913011
605.195658
606.106179
606.866546
607.179375
607.343530
608.131127
608.730620
591.396252
593.190337
594.670745
595.382758
595.699912
597.254982
598.450204
598.929651
599.068289
600.468114
601.543669
601.935040
602.002836
603.313355
604.302409
604.611054
604.591340
605.782766
606.647775
606.835919
606.701557
607.780628
608.531120
589.679777
592.994340
594.845463
595.221920
594.376246
596.993932
598.451265
598.594911
597.605743
600.080091
601.439038
601.522155
600.499769
602.874775
604.148240
604.157848
603.068491
605.307085
606.449272
606.335682
605.134318
607.271017
608.378420
593.127017
594.727292
596.005042
596.593230
596.823206
598.229296
599.305559
599.742795
599.864365
601.176041
602.183486
602.573301
602.655086
603.899487
604.835037
605.150701
605.149217
606.276019
607.083931
607.268096
607.132043
608.118707
608.786295
595.593823
596.358293
597.204727
597.860797
598.447818
599.366904
600.206157
600.808312
601.336181
602.200062
602.995318
603.562104
604.053782
604.866804
605.599690
606.092843
606.495851
607.197918
607.803680
608.155496
608.399346
608.913573
609.280457
596.760575
597.238682
597.894526
598.542991
599.200215
599.971636
600.720378
601.372827
602.003308
602.741636
603.460521
604.085388
604.684023
605.378257
606.039214
606.591312
607.100161
607.684876
608.217698
608.622024
608.956935
609.326362
609.574048
602.835306
603.302041
603.978758
604.686611
605.421853
606.248676
607.057633
607.783026
608.487362
609.267931
610.026617
610.698517
611.342617
612.052075
612.729389
613.310291
613.852949
614.448619
614.997960
615.431687
615.796722
616.164606
616.406646
601.662531
602.325874
603.150917
603.880443
604.588477
605.508696
606.378865
607.069612
607.713660
608.570721
609.382268
610.015714
610.597280
611.378810
612.105451
612.646589
613.127196
613.796264
614.399175
614.802435
615.121401
615.586337
615.917290
599.473193
600.599457
601.720866
602.450851
603.028891
604.189782
605.199633
605.797210
606.256747
607.327949
608.265691
608.800032
609.194474
610.180486
611.026176
611.465872
611.760456
612.635082
613.363095
613.679887
613.839552
614.548428
615.073248
597.044855
598.793557
600.229094
600.920603
601.231953
602.775810
603.962840
604.442111
604.583191
606.011262
607.109291
607.516065
607.589367
608.918140
609.915648
610.225352
610.200454
611.416812
612.300568
612.499777
612.363900
613.442116
614.185430
596.738215
598.030947
599.334898
600.182425
600.844804
602.127995
603.234441
603.865628
604.339813
605.477217
606.468126
607.004081
607.390789
608.428107
609.317909
609.754789
610.040190
610.966362
611.742350
612.066594
612.235693
613.022188
613.618340
596.144742
597.238860
598.478806
599.416295
600.239905
601.441781
602.526064
603.251512
603.875901
604.906480
605.848662
606.455644
606.975091
607.902171
608.742884
609.250160
609.666600
610.480294
611.203134
611.591905
611.884996
612.553407
613.069572
594.604336
595.969127
597.364191
598.294879
599.033338
600.401676
601.585565
602.279102
602.803034
603.975398
604.993385
605.549301
605.955174
607.018813
607.933899
608.390845
608.694402
609.638705
610.429450
610.763456
610.944269
611.755693
612.371408
592.753139
594.663905
596.292579
597.149303
597.605244
599.321232
600.660152
601.253673
601.486387
602.985545
604.141211
604.584207
604.689777
606.074888
607.125309
607.469842
607.475537
608.732657
609.651983
609.870351
609.755931
610.894051
611.685351
593.029939
594.417869
595.849981
596.823255
597.606499
599.021130
600.248659
600.980406
601.537382
602.739123
603.782829
604.360877
604.786396
605.868974
606.802160
607.275091
607.592200
608.548142
609.349089
609.691815
609.881021
610.700761
611.321794
592.969734
594.116897
595.436848
596.461609
597.374830
598.671708
599.844729
600.645857
601.334766
602.423695
603.416939
604.067177
604.625117
605.589651
606.465913
607.004776
607.448531
608.284854
609.026535
609.431186
609.740614
610.428046
610.957031
591.910837
593.303168
594.743376
595.726476
596.521364
597.953871
599.196687
599.937965
600.503417
601.727656
602.794077
603.390780
603.830905
604.923540
605.865948
606.347996
606.672962
607.632234
608.435528
608.780863
608.973248
609.796089
610.418294
590.504994
592.426509
594.074530
594.953996
595.434865
597.189888
598.561844
599.176394
599.424455
600.968669
602.166062
602.642575
602.774978
604.178061
605.245601
605.607145
605.627977
606.890969
607.815272
608.038808
607.930064
609.074937
609.869568
591.204512
592.592193
594.025408
595.001020
595.788815
597.214935
598.452198
599.188951
599.750853
600.972014
602.035700
602.630246
603.068137
604.157486
605.096268
605.575050
605.896880
606.852551
607.652426
607.994846
608.184754
609.006229
609.628226
591.560506
592.696964
594.001930
595.011399
595.910498
597.194812
598.356871
599.149082
599.831078
600.913909
601.901688
602.548065
603.102126
604.059738
604.928728
605.461825
605.900368
606.729047
607.463169
607.862042
608.167287
608.851781
609.379440
590.923340
592.291741
593.699542
594.649617
595.412018
596.808423
598.019884
598.738488
599.285420
600.477955
601.513166
602.086329
602.507602
603.578427
604.500412
604.966242
605.277960
606.220939
607.009030
607.342916
607.526339
608.341101
608.959395
589.949540
591.831175
593.427933
594.255233
594.684493
596.377411
597.695638
598.271598
598.489909
599.975968
601.120005
601.557035
601.659006
603.026106
604.061680
604.398524
604.399951
605.637619
606.539564
606.746741
606.625439
607.756056
608.543000
591.079716
592.422839
593.788810
594.688707
595.397006
596.737769
597.896884
598.568901
599.073540
600.226643
601.227696
601.771943
602.167696
603.213853
604.113551
604.560218
604.854276
605.780035
606.553203
606.874518
607.046233
607.848704
608.458861
591.918038
592.997307
594.212169
595.118468
595.908828
597.079591
598.136269
598.838088
599.439904
600.443298
601.361363
601.951560
602.457235
603.365056
604.189242
604.685963
605.092011
605.885149
606.587635
606.961851
607.244270
607.900400
608.408527
591.852423
593.135054
594.416225
595.230740
595.855477
597.104337
598.181286
598.789155
599.240907
600.339868
601.297866
601.814302
602.188032
603.200323
604.070937
604.500170
604.779837
605.678110
606.427482
606.735720
606.894979
607.662731
608.246333
591.570104
593.311914
594.724510
595.379014
595.646038
597.151103
598.304814
598.760049
598.881507
600.256248
601.312271
601.698320
601.763386
603.057692
604.032218
604.338126
604.316814
605.493628
606.343920
606.526958
606.385644
607.436538
608.162696
593.521597
594.636078
595.729626
596.417501
596.945347
598.057203
599.022054
599.581143
600.004238
601.024936
601.919941
602.426933
602.802632
603.760017
604.583970
605.013798
605.300628
606.145594
606.844728
607.142793
607.289999
607.978475
608.490119
595.367099
596.014293
596.806288
597.488382
598.139991
599.001709
599.815442
600.454291
601.049399
601.856255
602.624636
603.225637
603.781715
604.537476
605.242950
605.768982
606.234872
606.880607
607.459458
607.843348
608.146872
608.596455
608.918023
596.357362
596.805684
597.446250
598.103241
598.777995
599.540825
600.286820
600.953167
601.602600
602.331961
603.046779
603.683787
604.299628
604.983875
605.639914
606.203307
606.728704
607.303397
607.831067
608.245706
608.594815
608.949498
609.183924
602.258393
602.759780
603.460917
604.172229
604.903161
605.751622
606.576144
607.300009
607.996660
608.795878
609.567342
610.235406
610.869827
611.595347
612.283177
612.858441
613.389541
613.998509
614.555216
614.980518
615.333052
615.717170
615.973373
600.904579
601.689641
602.578541
603.294992
603.952868
604.943500
605.852274
606.519389
607.108032
608.032063
608.879456
609.487771
610.013228
610.857584
611.616849
612.131100
612.554119
613.282019
613.912931
614.285100
614.545316
615.076453
615.453670
598.088452
599.702414
601.017373
601.662678
601.960778
603.427273
604.561301
605.050844
605.220699
606.594163
607.654080
608.082048
608.192510
609.469884
610.431405
610.763456
610.775141
611.933205
612.769120
612.971065
612.845697
613.856046
614.538358
594.162419
597.477853
599.360396
599.791876
599.017115
601.677871
603.179540
603.360408
602.397289
604.943004
606.355632
606.472120
605.468365
607.882125
609.181793
609.201475
608.109914
610.393099
611.566849
611.465762
610.259052
612.435090
613.563200
595.259653
597.068458
598.583716
599.345436
599.719229
601.321447
602.560117
603.077256
603.250736
604.702129
605.822230
606.245307
606.336687
607.676480
608.688781
609.011521
609.002858
610.223492
611.114068
611.317210
611.191073
612.292739
613.057675
595.064807
596.409376
597.779263
598.687268
599.404117
600.743544
601.900543
602.572903
603.080525
604.240947
605.250776
605.802597
606.204536
607.255504
608.159634
608.610232
608.908596
609.841162
610.622012
610.949426
611.124594
611.927741
612.537485
593.031781
594.950334
596.576178
597.422270
597.863021
599.563484
600.886000
601.463837
601.682492
603.173433
604.322681
604.761067
604.862391
606.236786
607.278398
607.617428
607.619153
608.866268
609.776878
609.986836
609.863681
611.002657
611.794479
589.639050
593.231686
595.352012
595.946687
595.278448
598.156477
599.826640
600.117485
599.232771
601.862947
603.338646
603.479758
602.477752
604.977204
606.340315
606.385419
605.299416
607.649780
608.870677
608.778715
607.558967
609.836094
611.030484
591.446011
593.388764
595.052067
595.940175
596.424731
598.171322
599.536779
600.151266
600.401626
601.922816
603.099011
603.560128
603.681380
605.075158
606.134708
606.489250
606.504687
607.765136
608.687334
608.906815
608.792669
609.941336
610.739295
591.860395
593.263179
594.715315
595.708896
596.511805
597.947519
599.192421
599.936088
600.503500
601.726188
602.790889
603.386831
603.826508
604.916546
605.856239
606.336047
606.659754
607.620100
608.424289
608.769125
608.960836
609.787606
610.412836
590.364227
592.293809
593.953556
594.845779
595.338610
597.100416
598.476970
599.093661
599.342146
600.895882
602.101897
602.586137
602.725596
604.127066
605.193002
605.553396
605.573643
606.842294
607.770497
607.994838
607.885614
609.038472
609.836998
587.472670
591.029112
593.145242
593.751972
593.100807
596.015263
597.711233
598.006542
597.101098
599.812264
601.346373
601.530348
600.565794
603.075178
604.449523
604.504816
603.424053
605.793613
607.026929
606.943681
605.730828
608.017781
609.215400
589.668109
591.589867
593.238778
594.120197
594.603493
596.357630
597.728033
598.339916
598.585140
600.136967
601.341425
601.824697
601.962896
603.361389
604.423890
604.781433
604.799199
606.064756
606.990071
607.212020
607.100183
608.251286
609.049868
590.478188
591.860397
593.287536
594.258065
595.041361
596.462199
597.694967
598.428636
598.989110
600.209084
601.271318
601.866447
602.304952
603.388139
604.320671
604.795971
605.116814
606.070329
606.867757
607.208871
607.398316
608.220371
608.842946
589.400910
591.296060
592.913512
593.764214
594.217851
595.944213
597.292176
597.890225
598.127716
599.648974
600.822594
601.285305
601.409604
602.788792
603.836064
604.186345
604.203508
605.450387
606.359445
606.575192
606.462840
607.599481
608.390060
586.955361
590.449387
592.501706
593.046490
592.334593
595.191795
596.840109
597.105511
596.190260
598.830772
600.306864
600.453864
599.467882
601.935638
603.279952
603.322288
602.248468
604.571317
605.773735
605.680974
604.477246
606.725049
607.905318
589.562440
591.431638
593.006963
593.807260
594.206919
595.877852
597.173971
597.726122
597.920787
599.401805
600.541932
600.975817
601.074750
602.429464
603.454923
603.786458
603.785314
605.014902
605.910658
606.115063
605.991855
607.115180
607.896720
590.851270
592.172936
593.507625
594.374067
595.048996
596.356350
597.485563
598.132735
598.616916
599.753744
600.743279
601.281139
601.671700
602.704967
603.593777
604.035075
604.325963
605.242748
606.009134
606.328834
606.499264
607.288330
607.887957
590.356301
592.159256
593.648715
594.367509
594.690905
596.264861
597.477997
597.972219
598.124210
599.537628
600.626108
601.029001
601.106445
602.424515
603.420044
603.734782
603.721165
604.921561
605.795483
605.993050
605.867690
606.946086
607.695510
588.637841
591.968534
593.830916
594.212107
593.363402
596.010495
597.489591
597.649635
596.674805
599.159958
600.529273
600.621840
599.607520
601.990320
603.270236
603.284684
602.198063
604.449409
605.602950
605.502129
604.317527
606.446066
607.549870
592.106247
593.715741
595.003444
595.599782
595.837133
597.261812
598.355391
598.807176
598.941345
600.263515
601.280505
601.679011
601.768626
603.020401
603.962615
604.284232
604.288551
605.424706
606.242005
606.435704
606.308567
607.294719
607.961397
594.589199
595.359737
596.215050
596.880900
597.478654
598.411880
599.265200
599.880083
600.419299
601.293200
602.097538
602.672620
603.171939
603.992164
604.731900
605.231698
605.641524
606.351388
606.964880
607.323926
607.573660
608.090134
608.457763
595.764370
596.247506
596.911699
597.570307
598.238887
599.023010
599.784422
600.448671
601.089877
601.837894
602.565599
603.198558
603.804708
604.506074
605.173947
605.732911
606.248768
606.840737
607.380569
607.791218
608.131164
608.503542
608.752558
601.639358
602.197861
602.934138
603.646373
604.362631
605.246691
606.093310
606.810605
607.487303
608.318004
609.108038
609.766835
610.379306
611.133407
611.837429
612.401665
612.909195
613.544378
614.115027
614.527820
614.857055
615.270830
615.549080
599.922730
600.969774
601.969088
602.646487
603.163554
604.319541
605.299136
605.911372
606.350618
607.436085
608.351252
608.903519
609.280743
610.280230
611.103366
611.560082
611.834536
612.713450
613.404770
613.717438
613.830396
614.521165
614.984419
595.287297
598.433058
600.178552
600.570250
599.798971
602.366371
603.806591
604.004817
603.084553
605.561113
606.927323
607.070398
606.115430
608.465764
609.722752
609.770091
608.725925
610.942141
612.066096
611.980494
610.803864
612.893371
613.947165
582.016517
594.857869
598.147424
597.539945
588.828164
599.464539
602.084536
601.155216
592.174379
602.751782
605.292682
604.329550
595.505603
605.747754
608.142520
607.089788
598.261604
608.283879
610.534889
609.358261
600.432003
610.376278
612.778434
592.325280
595.713030
597.684114
598.187278
597.472410
600.200468
601.758575
601.974145
601.035866
603.612962
605.050796
605.177529
604.181088
606.615710
607.934746
607.961739
606.875553
609.176264
610.366337
610.271310
609.073216
611.278958
612.433046
593.527140
595.405999
596.997752
597.821951
598.247242
599.915190
601.209762
601.767685
601.971767
603.449729
604.589675
605.023903
605.123074
606.482934
607.512673
607.845699
607.844104
609.079600
609.981824
610.189615
610.067316
611.192606
611.975168
589.939710
593.525416
595.636133
596.220423
595.540522
598.403101
600.057989
600.335534
599.439380
602.059592
603.526645
603.660773
602.652309
605.142596
606.497400
606.536284
605.445124
607.788724
609.004163
608.908455
607.685726
609.959394
611.151565
576.767262
590.431507
594.053005
593.585175
584.730840
595.841711
598.675421
597.857471
588.934295
599.617813
602.223657
601.257316
592.279111
602.761463
605.244347
604.200241
595.266694
605.469067
607.785142
606.586142
597.436284
607.698070
610.206129
588.341439
591.952787
594.101355
594.726806
594.089316
596.998177
598.695564
599.008364
598.142404
600.793500
602.288238
602.445227
601.456512
603.966643
605.339610
605.393870
604.316529
606.675082
607.903598
607.818181
606.604740
608.889550
610.088797
590.285664
592.232286
593.909511
594.816433
595.321102
597.089817
598.473005
599.098210
599.355611
600.900890
602.098869
602.577132
602.712076
604.113364
605.179466
605.540140
605.561478
606.830323
607.759972
607.985671
607.877396
609.032636
609.834214
587.309544
590.876913
593.008528
593.631205
592.994529
595.920463
597.625652
597.928363
597.028604
599.743188
601.279735
601.465589
600.502890
603.014093
604.390395
604.447554
603.369285
605.743250
606.981256
606.901768
605.692205
607.983761
609.184481
574.824072
588.274127
591.854242
591.382036
582.504435
593.681937
596.536894
595.683034
586.509824
597.502231
600.207387
599.300306
590.411545
600.854336
603.338696
602.295755
593.325262
603.591940
605.930175
604.741017
595.585030
605.872601
608.386808
586.622292
590.178906
592.296428
592.905444
592.256962
595.173892
596.872075
597.169292
596.265916
598.979406
600.515541
600.701622
599.738722
602.247199
603.620355
603.675257
602.595363
604.966800
606.202710
606.121884
604.910663
607.200341
608.400867
588.930257
590.844791
592.487854
593.364967
593.844781
595.596489
596.965827
597.578872
597.827069
599.372824
600.571682
601.052548
601.190012
602.583465
603.642365
604.000041
604.021391
605.283441
606.207618
606.432439
606.325497
607.474076
608.271635
586.384695
589.895358
591.973735
592.548184
591.867333
594.757112
596.435061
596.724927
595.831549
598.498731
600.000155
600.168109
599.199508
601.682176
603.039786
603.093906
602.031555
604.367647
605.583096
605.501531
604.307698
606.565033
607.751060
574.458196
587.725434
591.218363
590.675920
581.729594
592.853818
595.666208
594.804421
585.749243
596.546399
599.176339
598.240030
589.386098
599.733847
602.183921
601.149510
592.314140
602.408533
604.698997
603.519787
594.501993
604.621311
607.096009
586.555035
590.038489
592.073873
592.597651
591.862973
594.697001
596.323382
596.568490
595.633675
598.259716
599.726974
599.866157
598.872622
601.330468
602.666128
602.701867
601.621806
603.939992
605.142001
605.049843
603.846205
606.088870
607.264883
589.329601
591.176491
592.723473
593.496170
593.869646
595.505250
596.771388
597.302537
597.482262
598.937988
600.060417
600.484294
600.576561
601.917388
602.931797
603.257614
603.253477
604.474663
605.366832
605.574174
605.455918
606.563176
607.333109
587.395901
590.792470
592.736656
593.185009
592.394811
595.111911
596.650915
596.848170
595.901462
598.427774
599.831294
599.939698
598.935860
601.343886
602.645600
602.667535
601.587207
603.863753
605.042309
604.954662
603.783757
605.945632
607.077122
576.343724
589.314547
592.595930
591.912511
582.980435
593.744099
596.367247
595.436623
586.547422
596.961263
599.443876
598.460931
589.670621
599.838102
602.208444
601.159943
592.406050
602.334421
604.566112
603.421146
594.682782
604.420065
606.772438
589.267583
592.426306
594.146392
594.479684
593.624578
596.168515
597.575454
597.741138
596.798501
599.209940
600.529086
600.643055
599.672501
601.992062
603.229044
603.268587
602.227457
604.417934
605.528463
605.447357
604.295100
606.340335
607.371802
593.591229
594.625877
595.590566
596.213347
596.664792
597.764621
598.689459
599.249770
599.640666
600.673784
601.544813
602.063521
602.415025
603.389995
604.193935
604.637349
604.901571
605.765255
606.443987
606.749636
606.858648
607.533559
607.986398
595.133463
595.673441
596.371269
597.028219
597.679389
598.497926
599.280571
599.937419
600.558068
601.336762
602.082501
602.705814
603.289905
604.020018
604.704643
605.253643
605.748034
606.369421
606.927295
607.329635
607.649769
608.053112
608.324615
601.285941
601.798207
602.517293
603.249303
604.000924
604.868731
605.710594
606.449431
607.158590
607.967961
608.747963
609.423515
610.064674
610.796166
611.489230
612.068933
612.603563
613.215026
613.773697
614.201008
614.556162
614.943426
615.201921
599.913714
600.711477
601.620705
602.359950
603.040180
604.051450
604.978737
605.661910
606.263797
607.197835
608.053403
608.668993
609.201125
610.051288
610.815807
611.334743
611.761440
612.491254
613.123333
613.496828
613.759349
614.293863
614.673721
597.066193
598.696034
600.035306
600.706893
601.030147
602.519310
603.673775
604.181336
604.365921
605.748887
606.816191
607.251071
607.368184
608.650895
609.617624
609.954923
609.970845
611.129737
611.965515
612.167782
612.044311
613.058497
613.744041
593.105393
596.439844
598.350535
598.811721
598.065003
600.750393
602.274372
602.475209
601.528537
604.083085
605.502295
605.625306
604.628197
607.046549
608.351212
608.376661
607.290209
609.573314
610.746231
610.645163
609.440442
611.620941
612.752828
594.173469
596.002145
597.547301
598.340502
598.743839
600.372585
601.634779
602.172023
602.361512
603.823013
604.950231
605.379279
605.476290
606.820816
607.837983
608.165718
608.161359
609.383581
610.275245
610.479976
610.357004
611.463742
612.232704
593.950524
595.316349
596.717909
597.658695
598.406015
599.773349
600.954601
601.646706
602.169772
603.341431
604.359074
604.916459
605.323203
606.378977
607.287792
607.742564
608.044716
608.980813
609.765391
610.096644
610.276555
611.085582
611.699660
591.889282
593.832197
595.492467
596.372575
596.844228
598.573622
599.920872
600.517960
600.751533
602.254427
603.411945
603.855606
603.961247
605.340562
606.386803
606.729605
606.735085
607.987379
608.904058
609.119830
609.002817
610.148654
610.945326
588.477159
592.096890
594.253336
594.882236
594.244427
597.151654
598.846362
599.155568
598.284828
600.927164
602.411416
602.557650
601.559677
604.064293
605.432325
605.481361
604.399604
606.756490
607.985111
607.900352
606.687741
608.972576
610.172327
590.287517
592.253748
593.950081
594.870709
595.384798
597.158963
598.547403
599.179080
599.442555
600.975023
602.159421
602.625564
602.750854
604.149865
605.214649
605.573591
605.594074
606.862164
607.793254
608.021008
607.914748
609.071549
609.875157
590.712638
592.134871
593.615940
594.639400
595.470210
596.931478
598.197425
598.956878
599.536403
600.769368
601.841674
602.442372
602.886050
603.981514
604.926737
605.411252
605.740567
606.709736
607.524088
607.878130
608.078146
608.913446
609.544811
589.224541
591.171253
592.856980
593.776572
594.295452
596.081125
597.477041
598.108151
598.367742
599.931140
601.144396
601.633015
601.776248
603.183680
604.255592
604.620681
604.646621
605.925577
606.865538
607.099913
606.998929
608.160908
608.966637
586.337999
589.910382
592.050478
592.682340
592.055228
594.992197
596.706488
597.015344
596.120410
598.841219
600.382806
600.571226
599.610426
602.126569
603.507476
603.567540
602.492505
604.873901
606.120512
606.048368
604.844446
607.141129
608.346264
588.538451
590.474850
592.145867
593.050447
593.555986
595.331272
596.719341
597.344438
597.600101
599.162087
600.375231
600.864373
601.007590
602.413054
603.482463
603.845674
603.870365
605.147956
606.087097
606.321326
606.220047
607.381069
608.186321
589.351105
590.747398
592.195519
593.187599
593.991548
595.432641
596.682710
597.429254
597.999870
599.231071
600.304208
600.907245
601.352202
602.442674
603.382355
603.863865
604.192169
605.158007
605.970100
606.324698
606.526007
607.358114
607.986763
588.273019
590.182947
591.821564
592.692649
593.165478
594.911938
596.277206
596.887381
597.133285
598.667202
599.855364
600.328143
600.459999
601.846826
602.901289
603.257333
603.280576
604.540470
605.466515
605.697166
605.597803
606.744714
607.541039
585.829353
589.339151
591.412938
591.977379
591.283600
594.161256
595.827218
596.104572
595.197338
597.851774
599.343906
599.501945
598.524019
600.999491
602.350715
602.398152
601.329603
603.665980
604.886087
604.808656
603.618240
605.876336
607.062282
588.448779
590.332621
591.928480
592.748561
593.166854
594.857633
596.171361
596.736668
596.941977
598.436344
599.590096
600.034220
600.141034
601.503147
602.535114
602.871947
602.877498
604.119543
605.030469
605.248944
605.138203
606.271624
607.058948
589.753519
591.089056
592.443844
593.330407
594.024498
595.351304
596.498089
597.159368
597.655460
598.804612
599.805785
600.352734
600.750598
601.790636
602.685243
603.131418
603.428887
604.357021
605.136944
605.469357
605.651223
606.450128
607.055675
589.275027
591.092143
592.601875
593.340901
593.683464
595.276750
596.507544
597.016381
597.180749
598.605488
599.704006
600.114834
600.198831
601.522948
602.523333
602.841843
602.833822
604.045084
604.931784
605.141027
605.026140
606.114283
606.869857
587.576882
590.921984
592.804395
593.205258
592.375058
595.041066
596.537533
596.712117
595.749562
598.245054
599.623249
599.722877
598.714527
601.102846
602.386970
602.404297
601.322259
603.584395
604.750336
604.660389
603.485379
605.623482
606.733463
591.074024
592.695799
594.001364
594.615961
594.870822
596.313019
597.422686
597.888055
598.033667
599.365592
600.390866
600.796065
600.891462
602.148669
603.095329
603.420555
603.430102
604.575989
605.404513
605.608376
605.490321
606.485050
607.157203
593.584803
594.365246
595.235854
595.918268
596.532340
597.481543
598.349487
598.976880
599.526728
600.409855
601.222099
601.803784
602.308961
603.134765
603.879526
604.384062
604.799970
605.518739
606.142335
606.510908
606.769232
607.293236
607.665499
594.776772
595.268426
595.946325
596.620379
597.304462
598.103605
598.878734
599.554836
600.206203
600.963102
601.698500
602.338047
602.950153
603.657244
604.330549
604.894955
605.417389
606.017890
606.567218
606.987006
607.335205
607.714490
607.967628
600.902155
601.392585
602.107108
602.857100
603.633657
604.498970
605.342299
606.097098
606.825876
607.626061
608.401121
609.087224
609.744245
610.465486
611.153334
611.743114
612.292827
612.893334
613.446326
613.883591
614.253707
614.628644
614.876146
599.685425
600.377788
601.246902
602.023511
602.776565
603.738070
604.645296
605.368070
606.038541
606.914464
607.741307
608.388414
608.982903
609.775770
610.513103
611.063951
611.552346
612.224548
612.828944
613.233783
613.556856
614.029739
614.367383
597.420566
598.585896
599.762292
600.547825
601.177462
602.383709
603.435006
604.069826
604.560744
605.647888
606.598256
607.145530
607.553700
608.549293
609.405609
609.857206
610.162521
611.036083
611.761408
612.076559
612.238792
612.957361
613.490994
594.910385
596.709084
598.210220
598.965719
599.336177
600.928352
602.160823
602.683136
602.863393
604.301747
605.409088
605.828441
605.917822
607.252398
608.259731
608.584053
608.575805
609.784964
610.662538
610.858416
610.724627
611.814633
612.568601
594.548894
595.890429
597.262154
598.176271
598.899146
600.235784
601.390064
602.062454
602.570330
603.725103
604.728315
605.275230
605.673519
606.719485
607.619469
608.067614
608.363675
609.290553
610.066715
610.392039
610.566452
611.365609
611.972571
593.899007
595.044428
596.355487
597.361508
598.246455
599.505308
600.638864
601.403229
602.057810
603.110422
604.067740
604.684655
605.212894
606.150000
607.000837
607.516423
607.940281
608.760937
609.491309
609.886915
610.189196
610.871715
611.399024
592.290188
593.717972
595.192706
596.194527
596.994082
598.422893
599.657701
600.388289
600.940048
602.137471
603.172481
603.737511
604.150539
605.225240
606.150650
606.614362
606.924216
607.879819
608.684044
609.029354
609.222269
610.050164
610.678335
590.383003
592.372010
594.087964
595.016373
595.530581
597.309941
598.700435
599.328569
599.585639
601.111986
602.286215
602.737823
602.849288
604.246744
605.308529
605.659908
605.672559
606.944156
607.880717
608.113123
608.012550
609.169358
609.974490
590.684561
592.133556
593.642385
594.683704
595.525329
596.997931
598.272922
599.037346
599.618171
600.843925
601.904976
602.491640
602.923545
604.018032
604.962967
605.443851
605.769907
606.742553
607.562848
607.922038
608.127154
608.965918
609.600746
590.658867
591.853087
593.238083
594.325094
595.294300
596.644039
597.859957
598.691238
599.402649
600.512796
601.521621
602.179794
602.744064
603.720708
604.609156
605.156547
605.610458
606.466172
607.229829
607.653223
607.980126
608.687091
609.230075
589.618108
591.051843
592.550418
593.590402
594.437613
595.919846
597.202177
597.970793
598.556642
599.800899
600.881937
601.484967
601.929866
603.036531
603.992379
604.482198
604.816381
605.799591
606.629010
606.995240
607.205933
608.049917
608.687480
588.220072
590.181562
591.884236
592.815780
593.344385
595.147212
596.557122
597.197243
597.464274
599.028873
600.241258
600.723106
600.858178
602.278652
603.361326
603.729457
603.756764
605.049569
606.004441
606.251010
606.161434
607.329333
608.140414
588.933271
590.356826
591.840076
592.863781
593.696036
595.166666
596.440669
597.202916
597.784514
599.026944
600.107876
600.711566
601.156574
602.261696
603.215374
603.703417
604.036594
605.019541
605.849420
606.216643
606.428207
607.272250
607.909520
589.295882
590.466680
591.818928
592.872979
593.813166
595.140265
596.338726
597.156353
597.858464
598.965138
599.974273
600.634499
601.199577
602.172439
603.056042
603.599992
604.052416
604.907650
605.671926
606.097497
606.426700
607.133387
607.675036
588.652221
590.058583
591.514452
592.505919
593.304932
594.745380
595.994567
596.737486
597.302708
598.523854
599.586208
600.177272
600.611863
601.698363
602.634579
603.110119
603.434457
604.406269
605.227101
605.589929
605.799374
606.636586
607.268254
587.673836
589.599558
591.246554
592.112806
592.573676
594.314324
595.672245
596.271220
596.504544
598.024850
599.200386
599.657590
599.773881
601.156799
602.205679
602.549537
602.559646
603.829646
604.766744
605.003982
604.909612
606.062505
606.862783
588.835193
590.216322
591.629943
592.570363
593.314353
594.698679
595.895857
596.593494
597.118344
598.301278
599.330287
599.893733
600.303731
601.364967
602.277270
602.731887
603.037164
603.990491
604.795125
605.144178
605.340780
606.165363
606.789154
589.709837
590.823685
592.084729
593.033120
593.861769
595.073885
596.167655
596.897405
597.522522
598.551758
599.493390
600.100575
600.619521
601.541054
602.376445
602.880610
603.297779
604.115210
604.845914
605.245052
605.549978
606.227848
606.750003
589.674362
590.993595
592.322290
593.179499
593.842640
595.132790
596.247171
596.884343
597.360628
598.482487
599.460558
599.991465
600.376855
601.401466
602.281264
602.714882
603.002306
603.924930
604.701867
605.032732
605.211905
606.001955
606.600669
589.428566
591.210511
592.671400
593.367423
593.670813
595.217159
596.408251
596.893121
597.039776
598.434398
599.507773
599.906343
599.981845
601.287401
602.269563
602.576728
602.558439
603.762049
604.640380
604.844165
604.719901
605.793853
606.535835
591.449459
592.595584
593.730756
594.457063
595.019991
596.169023
597.167721
597.754044
598.199827
599.239944
600.151392
600.670573
601.056628
602.025066
602.857432
603.291655
603.585730
604.452481
605.175816
605.493444
605.657690
606.365710
606.890715
593.363276
594.033939
594.859982
595.576621
596.261220
597.155941
597.999660
598.663323
599.279289
600.104611
600.888750
601.502226
602.069256
602.836186
603.551408
604.085494
604.562091
605.226236
605.825806
606.228181
606.548355
607.014141
607.346270
594.394285
594.861731
595.531869
596.220806
596.926935
597.720335
598.494055
599.183832
599.853198
600.600275
601.330392
601.980088
602.607318
603.302904
603.969547
604.542990
605.080701
605.672441
606.219082
606.651515
607.016794
607.385853
607.629235
600.356469
600.893892
601.646730
602.409148
603.186850
604.079558
604.941919
605.694653
606.413929
607.232865
608.020136
608.699142
609.343552
610.082521
610.782608
611.365638
611.902886
612.520417
613.085362
613.516818
613.877237
614.274492
614.541257
598.918243
599.753920
600.707856
601.482137
602.190132
603.230644
604.182024
604.880060
605.492182
606.435914
607.297959
607.913548
608.445489
609.305852
610.079771
610.601140
611.028770
611.766577
612.406201
612.782111
613.048105
613.596851
613.989086
595.948999
597.647251
599.052752
599.766771
600.119071
601.646067
602.831623
603.356655
603.553832
604.944598
606.015824
606.442919
606.550513
607.851340
608.832937
609.170788
609.183518
610.355089
611.201096
611.401640
611.275625
612.314055
613.020223
591.849037
595.301656
597.301993
597.811952
597.092956
599.826580
601.389018
601.612134
600.689233
603.241270
604.659721
604.765491
603.741185
606.193761
607.520034
607.543976
606.448154
608.751087
609.937536
609.829935
608.609747
610.831123
611.992385
592.938135
594.845461
596.468576
597.312193
597.750205
599.423576
600.722361
601.279465
601.482581
602.953499
604.084417
604.502897
604.587794
605.951001
606.983589
607.310813
607.302662
608.540589
609.446341
609.651953
609.528836
610.663144
611.455538
592.715915
594.144589
595.616615
596.607316
597.391458
598.802612
600.019561
600.730276
601.264434
602.449989
603.474109
604.024838
604.424874
605.493969
606.414271
606.868356
607.168753
608.120824
608.922579
609.262358
609.451251
610.280906
610.913119
590.607072
592.623568
594.359576
595.288248
595.792368
597.571574
598.957928
599.572170
599.814310
601.335533
602.500751
602.935101
603.030263
604.427967
605.485993
605.825058
605.824380
607.100216
608.041909
608.273787
608.174253
609.335626
610.147727
587.129934
590.852773
593.094940
593.769191
593.150978
596.121375
597.860170
598.184028
597.315156
599.981509
601.475001
601.605333
600.580224
603.119295
604.505083
604.546742
603.446846
605.842658
607.105804
607.045745
605.868911
608.153892
609.365180
588.992711
591.029827
592.798812
593.765619
594.310793
596.133984
597.560295
598.207357
598.476547
600.025588
601.217132
601.671969
601.783549
603.201628
604.281749
604.638966
604.655264
605.949951
606.909742
607.157271
607.071116
608.243702
609.062502
589.454683
590.931568
592.475275
593.543255
594.408147
595.912742
597.212953
597.989048
598.576990
599.820198
600.895061
601.483840
601.916091
603.027328
603.988146
604.474707
604.805241
605.797385
606.637675
607.009562
607.225919
608.080512
608.728304
587.961815
589.964647
591.712192
592.672611
593.221647
595.054443
596.486419
597.136596
597.408626
598.974704
600.183445
600.649955
600.768783
602.203718
603.298816
603.666181
603.689942
604.998337
605.968951
606.223665
606.142157
607.321694
608.144390
585.055703
588.693582
590.898005
591.565156
590.955091
593.950877
595.707427
596.040862
595.173913
597.879909
599.408239
599.559494
598.540190
601.117242
602.533507
602.593366
601.502797
603.929828
605.215698
605.170276
604.000969
606.302677
607.522373
587.281740
589.272952
591.003331
591.945502
592.477095
594.297216
595.721323
596.365019
596.632540
598.196638
599.405505
599.873101
599.992396
601.425708
602.518418
602.883711
602.906441
604.215483
605.187726
605.444484
605.364871
606.545312
607.367944
588.104890
589.553558
591.059954
592.091220
592.923852
594.404006
595.685849
596.447446
597.025210
598.264440
599.340148
599.932105
600.366224
601.472837
602.427819
602.909676
603.238023
604.232132
605.075534
605.451354
605.671518
606.527970
607.175290
586.993648
588.972228
590.677899
591.588281
592.085669
593.874897
595.274017
595.898234
596.150195
597.693659
598.887709
599.349735
599.467813
600.873631
601.941835
602.289697
602.300097
603.600442
604.565597
604.818699
604.737541
605.913507
606.731250
584.497052
588.109914
590.263415
590.865529
590.184900
593.117102
594.822159
595.115148
594.219340
596.878871
598.376242
598.518040
597.510530
600.019832
601.386605
601.412380
600.295657
602.706529
603.978567
603.924559
602.750036
605.041641
606.252377
587.188340
589.141309
590.804574
591.664085
592.106483
593.838536
595.184896
595.763959
595.976391
597.482006
598.643507
599.079544
599.174257
600.553292
601.595344
601.920441
601.910404
603.190972
604.138918
604.377262
604.282388
605.445627
606.255975
588.547394
589.937086
591.351438
592.277989
593.000326
594.361636
595.536318
596.210545
596.713934
597.875205
598.885229
599.429307
599.822458
600.872100
601.772647
602.210936
602.502087
603.455057
604.262299
604.609894
604.804968
605.632118
606.260191
588.083064
589.960731
591.533009
592.312461
592.683384
594.309309
595.566991
596.088533
596.261628
597.697256
598.804527
599.212788
599.292575
600.624593
601.628160
601.933541
601.911505
603.151132
604.064712
604.282915
604.172303
605.295388
606.078484
586.390848
589.815519
591.766154
592.207140
591.405920
594.101081
595.623787
595.812040
594.865377
597.363976
598.748945
598.844874
597.832270
600.227341
601.512468
601.507475
600.388440
602.699120
603.896804
603.808560
602.618396
604.808837
605.953454
589.991570
591.664417
593.022143
593.670706
593.949751
595.419169
596.551477
597.028205
597.182281
598.523590
599.556644
599.960543
600.053172
601.316772
602.265473
602.578873
602.575307
603.745562
604.596164
604.805982
604.689494
605.714774
606.410989
592.602159
593.412946
594.319673
595.029859
595.665608
596.637140
597.523360
598.161284
598.718563
599.610839
600.430279
601.013482
601.519009
602.349790
603.097435
603.598730
604.013081
604.745363
605.384010
605.761385
606.027877
606.570228
606.957141
593.851111
594.363512
595.068930
595.767046
596.471290
597.289684
598.080564
598.766934
599.425894
600.190958
600.932891
601.575404
602.189589
602.900982
603.577621
604.142668
604.667629
605.278135
605.839489
606.268960
606.626887
607.019530
607.282752
599.825336
600.437884
601.242582
602.012049
602.775908
603.709127
604.596011
605.337970
606.031968
606.883218
607.689205
608.353531
608.970411
609.740874
610.459800
611.028805
611.539176
612.187567
612.771231
613.189996
613.527192
613.962725
614.259824
597.953841
599.089953
600.184432
600.926697
601.491133
602.708400
603.737472
604.373843
604.827659
605.937001
606.869157
607.418146
607.789129
608.814480
609.659581
610.117005
610.387374
611.286812
611.995873
612.308757
612.422399
613.148008
613.642260
593.006454
596.340067
598.237410
598.704450
597.971734
600.628792
602.138173
602.360908
601.457196
603.956681
605.339785
605.457724
604.461610
606.870381
608.167123
608.205636
607.137805
609.395084
610.547806
610.447498
609.244320
611.405608
612.516995
579.230346
592.543384
596.059170
595.533779
586.827463
597.604673
600.317386
599.422269
590.537848
601.059929
603.607933
602.586853
593.603674
604.019586
606.481358
605.407859
596.512472
606.621096
608.915229
607.701531
598.650274
608.773578
611.266874
589.800900
593.401115
595.550181
596.144029
595.477308
598.309593
599.948308
600.191436
599.269745
601.874421
603.330316
603.425797
602.381757
604.877621
606.238959
606.254140
605.141587
607.490467
608.717481
608.611341
607.389970
609.676028
610.895512
591.048126
593.080914
594.828256
595.745019
596.229841
597.993286
599.363173
599.947760
600.161348
601.677017
602.838921
603.253831
603.327926
604.726201
605.786850
606.111206
606.094347
607.371158
608.312679
608.528189
608.412991
609.591674
610.423497
587.323959
591.108902
593.394827
594.066235
593.425664
596.407876
598.149376
598.446645
597.545032
600.220349
601.716481
601.821310
600.765536
603.317459
604.710335
604.730831
603.603912
606.015228
607.289343
607.214356
606.019890
608.333091
609.572635
573.856584
587.908701
591.746848
591.350295
582.440783
593.767477
596.709879
595.899351
586.926701
597.707712
600.353229
599.331277
590.187436
600.848806
603.394558
602.313517
593.251019
603.620597
606.026466
604.869356
595.871467
606.055766
608.602327
585.699354
589.505264
591.823729
592.531948
591.930971
594.958096
596.740184
597.069899
596.194412
598.897762
600.420025
600.544372
599.503930
602.077035
603.492795
603.531590
602.421672
604.853591
606.147635
606.089676
604.909447
607.234367
608.480827
587.758202
589.842938
591.661890
592.651299
593.209253
595.073082
596.529811
597.178423
597.441183
599.017965
600.231200
600.680763
600.781429
602.226859
603.330896
603.686842
603.697047
605.020759
606.006301
606.257218
606.171166
607.376212
608.224272
584.743255
588.465292
590.743208
591.437270
590.833882
593.873297
595.661156
595.990936
595.108894
597.836850
599.376968
599.508544
598.464210
601.064967
602.499729
602.547753
601.438771
603.892474
605.200365
605.149324
603.970109
606.306528
607.558620
572.148738
585.816563
589.560169
589.138279
580.204202
591.582539
594.544797
593.733101
584.695062
595.580006
598.266809
597.252440
588.037605
598.813243
601.402320
600.333818
591.228484
601.684385
604.122910
602.978247
593.958968
604.190987
606.751530
584.068748
587.777192
590.036058
590.710399
590.088435
593.114521
594.894056
595.216970
594.330119
597.056073
598.596581
598.729739
597.686345
600.285122
601.716999
601.762477
600.652231
603.107212
604.417490
604.369090
603.192258
605.530149
606.782478
586.427896
588.475352
590.250888
591.199762
591.722637
593.561154
594.998783
595.632086
595.883860
597.456865
598.671794
599.126287
599.231203
600.669663
601.765793
602.115099
602.121360
603.449333
604.439995
604.695904
604.614132
605.822648
606.671159
583.774587
587.475347
589.711604
590.354609
589.697999
592.693186
594.447969
594.753421
593.857828
596.557789
598.085091
598.222762
597.203485
599.749335
601.145792
601.168726
600.041942
602.490758
603.795439
603.744073
602.566393
604.900263
606.148108
571.563328
585.232069
588.929755
588.443245
579.436019
590.752141
593.663785
592.819447
583.802687
594.593586
597.249278
596.257586
587.234266
597.762124
600.267384
599.152905
590.000796
600.458035
602.886668
601.734868
592.713677
602.934123
605.486136
583.981680
587.655797
589.849070
590.441408
589.730229
592.666976
594.368190
594.628849
593.694822
596.356565
597.851650
597.964842
596.923730
599.440968
600.809254
600.808259
599.660492
602.088217
603.374689
603.308164
602.116774
604.437323
605.677444
586.904126
588.887054
590.568155
591.413983
591.830843
593.544217
594.871590
595.419656
595.603220
597.093491
598.242336
598.654555
598.727378
600.099344
601.134185
601.437803
601.407902
602.689734
603.641313
603.868889
603.764088
604.939918
605.767426
584.961690
588.525534
590.616823
591.137475
590.387991
593.182826
594.784299
594.996060
594.055331
596.614301
598.045731
598.139713
597.113218
599.553158
600.872971
600.858054
599.722149
602.082302
603.324812
603.241565
602.053012
604.311607
605.516354
573.797346
587.065892
590.522724
589.909178
581.029994
591.854397
594.543188
593.628675
584.800955
595.190653
597.697488
596.692670
587.879594
598.076605
600.464528
599.344454
590.370416
600.542116
602.863861
601.696250
592.806027
602.771627
605.227719
587.058712
590.361996
592.206186
592.599808
591.778896
594.388719
595.849000
596.027906
595.092244
597.531649
598.875189
598.977824
597.988631
600.335563
601.587277
601.593573
600.500385
602.765594
603.930230
603.849357
602.675949
604.807515
605.903269
591.641991
592.750994
593.795103
594.469457
594.957467
596.105733
597.069680
597.646394
598.046596
599.102740
599.991976
600.510255
600.857545
601.848324
602.662828
603.097088
603.352383
604.248704
604.960171
605.278598
605.397259
606.114984
606.602991
593.322042
593.908121
594.663111
595.365652
596.053569
596.911025
597.725448
598.400444
599.033785
599.830449
600.590719
601.218611
601.805154
602.546159
603.239581
603.789125
604.286810
604.929469
605.511693
605.930875
606.267662
606.699163
606.992865
599.668309
600.257149
601.060089
601.846401
602.636017
603.557125
604.440383
605.193177
605.907201
606.742173
607.541539
608.214647
608.850334
609.604022
610.316181
610.893803
611.422681
612.054784
612.632319
613.060781
613.418160
613.838663
614.127824
598.038285
598.982498
600.023200
600.818666
601.521052
602.615229
603.603060
604.288101
604.872848
605.855089
606.742844
607.338116
607.838508
608.736361
609.536867
610.039605
610.437000
611.211729
611.877966
612.237916
612.480970
613.080889
613.520134
594.658137
596.617486
598.192106
598.909354
599.192043
600.849342
602.111765
602.587769
602.686392
604.187469
605.321414
605.689722
605.693243
607.103962
608.150849
608.434069
608.346445
609.625942
610.536025
610.684777
610.468745
611.639694
612.452672
590.069286
594.016631
596.282211
596.759096
595.841563
598.845186
600.540240
600.663008
599.507437
602.304659
603.838257
603.831533
602.567546
605.265346
606.710816
606.629080
605.301061
607.844833
609.148024
608.937763
607.497780
609.993710
611.336839
591.458978
593.659347
595.478457
596.332226
596.699769
598.517343
599.902890
600.406801
600.503750
602.094008
603.293808
603.646461
603.617855
605.099468
606.204129
606.471046
606.354809
607.710524
608.688650
608.839161
608.621535
609.902366
610.815283
591.378342
593.015463
594.647386
595.666759
596.427581
597.936718
599.219455
599.899441
600.374606
601.632785
602.704405
603.211404
603.544757
604.684706
605.654965
606.070159
606.309105
607.333851
608.188325
608.496999
608.639174
609.565547
610.286448
589.050520
591.372824
593.313951
594.254398
594.686460
596.616559
598.094504
598.655356
598.788406
600.432000
601.669021
602.035861
602.013030
603.531310
604.664698
604.942570
604.832410
606.231097
607.250971
607.432179
607.241278
608.550502
609.483836
585.177650
589.426922
591.955594
592.599939
591.777486
595.034346
596.916507
597.138790
596.030310
598.949691
600.563731
600.576904
599.302589
602.093458
603.604425
603.537313
602.200023
604.848407
606.239990
606.084272
604.692578
607.256658
608.653571
587.421597
589.764271
591.737565
592.714846
593.186853
595.161157
596.679656
597.273494
597.434034
599.105159
600.367030
600.753398
600.747677
602.286679
603.441231
603.737359
603.644761
605.064059
606.104229
606.303015
606.126833
607.447978
608.388309
588.081822
589.767387
591.469787
592.563453
593.402115
595.006191
596.374310
597.119725
597.647715
598.963395
600.084426
600.626911
600.990572
602.173933
603.186033
603.634164
603.904072
604.973148
605.871369
606.216482
606.389069
607.341952
608.079152
586.411230
588.710451
590.654122
591.619409
592.090913
594.073640
595.598695
596.195658
596.358478
598.045577
599.322394
599.717826
599.717624
601.275014
602.445810
602.752570
602.667477
604.102211
605.154919
605.361741
605.190496
606.519595
607.464577
583.137909
587.283792
589.760340
590.388240
589.567052
592.847669
594.748396
594.979952
593.872488
596.830366
598.475239
598.504978
597.233958
600.066213
601.608726
601.560172
600.231806
602.915185
604.332975
604.193729
602.810153
605.393181
606.799949
585.736603
588.022813
589.947587
590.893214
591.346872
593.315965
594.831330
595.420879
595.578662
597.263616
598.540755
598.937703
598.938304
600.493916
601.661876
601.966117
601.879924
603.315930
604.371114
604.580712
604.411970
605.742672
606.688090
586.745099
588.398615
5
