# Supplementary material for: A computational model of spatio-temporal cardiac intracellular calcium handling with realistic structure and spatial flux distribution from sarcoplasmic reticulum and t-tubule reconstructions
Source: PLoS Comput Biol. 2017 Aug 31;13(8):e1005714. doi: 10.1371/journal.pcbi.1005714 (PMC5597258; doi:10.1371/journal.pcbi.1005714)
Supplement: S1 Code — Code provided in C/C++ and includes the structural datasets used in this study. Documentation is provided on use of and updating the code. Updates may also be available on Michael Colman’s website, http://www.physicsoftheheart.com and github repository: https://github.com/michaelcolman/CODE---PLOS-Comp-Biol-2017-Model-SR. (ZIP) [file pcbi.1005714.s001.zip › PLOS_SR_Clean/Spatial_diff_out/CaSR_1D_output_0010.dat]

782.831854
783.559169
784.593398
785.634791
786.583438
787.413808
788.025856
788.474460
788.938337
789.500718
789.971434
790.195981
790.110251
789.722977
789.053539
788.272277
787.659958
787.364641
787.253425
787.272843
787.475708
787.841897
788.108627
781.211035
782.173524
783.407003
784.541222
785.537542
786.456733
787.080718
787.466776
787.906010
788.591304
789.174227
789.451654
789.377645
789.000772
788.263270
787.344050
786.638138
786.393203
786.297846
786.270231
786.460942
786.956576
787.320011
778.471218
779.894074
781.456817
782.733305
783.804031
784.906718
785.530294
785.777832
786.152657
787.077693
787.829497
788.181418
788.128101
787.807828
786.968940
785.815035
784.954455
784.848594
784.766673
784.630148
784.778450
785.530412
786.043382
775.525301
777.461899
779.456358
780.906602
781.978661
783.289679
783.966296
784.047091
784.216375
785.381803
786.358823
786.784597
786.716377
786.516666
785.680136
784.336608
783.230845
783.304321
783.317399
783.058542
783.027179
784.040858
784.766819
774.168927
776.027986
778.218998
779.958716
781.249671
782.466346
783.099370
783.187206
783.382769
784.367467
785.323304
785.807677
785.849921
785.690261
784.990997
783.842204
782.879060
782.781979
782.757748
782.549569
782.583712
783.413536
784.095359
773.150093
775.012358
777.366932
779.396361
780.922952
782.076375
782.599966
782.643441
782.838539
783.676553
784.512817
784.975806
785.106712
785.079702
784.595357
783.729051
782.985332
782.807202
782.693562
782.494283
782.575795
783.268017
783.844662
771.592940
773.769947
776.397445
778.687158
780.399149
781.612937
782.060655
781.970510
782.081032
782.956748
783.716266
784.089581
784.235149
784.433266
784.160055
783.479353
782.875216
782.790316
782.628895
782.344935
782.387114
783.138182
783.701369
769.789542
772.359706
775.301360
777.768406
779.585348
780.988600
781.540892
781.397878
781.341700
782.351847
783.136357
783.382997
783.394483
783.807202
783.754031
783.174090
782.571455
782.673074
782.586862
782.212960
782.093539
782.998941
783.676161
769.482917
771.715352
774.504124
776.953138
778.904489
780.509502
781.427741
781.715443
781.923469
782.698299
783.300236
783.452156
783.448937
783.739683
783.751762
783.348748
782.928684
782.996611
782.979079
782.743032
782.731440
783.463446
784.079428
769.366364
771.269327
773.718057
775.967332
777.980714
779.929141
781.393255
782.306334
782.909445
783.486667
783.776581
783.719369
783.628597
783.793740
783.783444
783.488095
783.232197
783.348537
783.412333
783.334044
783.463623
784.109324
784.638334
768.675384
770.559966
772.754074
774.716347
776.688751
779.086996
781.111819
782.601361
783.536304
784.004790
783.998031
783.636317
783.370930
783.526045
783.498377
783.212004
783.035900
783.342333
783.520067
783.523789
783.730690
784.481562
785.020297
767.871412
769.898824
771.995623
773.651489
775.360585
778.100924
780.574341
782.435739
783.574781
783.996173
783.796338
783.173540
782.676164
782.921493
782.982476
782.691835
782.478720
783.034703
783.403931
783.450774
783.614552
784.555535
785.218699
768.732703
770.360205
772.193495
773.708820
775.336250
777.761832
780.101048
781.884456
782.993543
783.446395
783.288324
782.746151
782.332179
782.511453
782.654074
782.545771
782.523630
783.058716
783.520334
783.723486
784.028438
784.877162
785.520342
770.021327
771.333282
772.864727
774.191136
775.654812
777.675277
779.586086
781.003315
781.907152
782.406836
782.370309
781.978449
781.721441
781.966489
782.219132
782.306946
782.494071
783.073823
783.585185
783.901140
784.334919
785.164874
785.773557
770.840148
772.143534
773.481452
774.536378
775.717202
777.476338
778.957554
779.912983
780.522914
781.083642
781.110522
780.752645
780.573764
781.043814
781.446873
781.661530
781.990016
782.762366
783.355028
783.703287
784.196791
785.185266
785.844678
771.385904
772.851606
774.163474
774.951966
775.716947
777.314212
778.507973
779.021756
779.219389
779.812618
779.897856
779.479369
779.201410
779.931763
780.557619
780.857922
781.208567
782.255677
783.045430
783.425919
783.865462
785.086471
785.904303
773.060866
774.277532
775.489667
776.242351
776.892268
778.013456
778.825797
779.055193
779.054913
779.351939
779.353930
778.988451
778.806532
779.435186
780.121765
780.586262
781.141391
782.235171
783.203319
783.827560
784.462815
785.582752
786.375359
774.846699
775.926696
777.063054
777.819408
778.408243
779.154082
779.562730
779.490894
779.291403
779.339557
779.185150
778.796289
778.665757
779.234558
779.903169
780.456677
781.187652
782.410707
783.563194
784.441051
785.286476
786.364962
787.092137
776.113819
777.332418
778.491570
779.208816
779.689943
780.257024
780.342470
779.924520
779.470738
779.431713
779.130859
778.590695
778.388150
779.054229
779.720813
780.248545
781.042671
782.531206
783.881869
784.919764
785.884659
787.071331
787.806394
777.227981
778.670528
779.926121
780.562306
780.836280
781.345983
781.274822
780.565921
779.782914
779.762917
779.440297
778.731589
778.298221
779.123182
779.886957
780.348654
781.020490
782.774724
784.353837
785.467552
786.396497
787.726618
788.547572
779.679857
780.769117
781.851215
782.446625
782.690893
782.955707
782.778233
782.084480
781.316945
781.050519
780.679301
780.074488
779.736653
780.316827
781.031638
781.597813
782.378944
783.932054
785.482156
786.675439
787.672204
788.821194
789.556947
782.254912
782.960382
783.760335
784.281023
784.519266
784.606468
784.354549
783.756001
783.092170
782.659141
782.231749
781.768890
781.570308
781.942952
782.543606
783.197369
784.080739
785.412249
786.807086
788.005782
789.033096
789.988356
790.574971
783.776347
784.280583
784.911910
785.371413
785.590062
785.599015
785.321235
784.781846
784.173703
783.679256
783.234579
782.848393
782.713269
782.994074
783.533489
784.220882
785.134627
786.350675
787.646872
788.824000
789.840814
790.692390
791.194987
781.172412
782.126307
783.347567
784.473819
785.473447
786.408291
787.053418
787.454987
787.893912
788.559373
789.107359
789.344036
789.233681
788.832462
788.086962
787.178644
786.503362
786.306119
786.267957
786.296215
786.530926
787.053727
787.429276
778.699598
780.179125
781.762004
782.963992
783.937622
785.078761
785.769002
786.006513
786.307188
787.258284
788.032549
788.326034
788.182317
787.838922
786.990869
785.791560
784.872222
784.871207
784.919210
784.818133
784.935825
785.771449
786.374948
774.035808
776.782193
779.092131
780.343071
781.100736
782.799332
783.596317
783.424784
783.249392
784.931296
786.172042
786.517796
786.228895
786.129996
785.136032
783.331333
781.754342
782.369565
782.659097
782.214513
781.876360
783.509403
784.612925
768.609546
773.124595
776.389656
777.641507
777.724790
780.334665
781.408975
780.685770
779.436226
782.242195
784.142311
784.496001
783.787492
784.217876
783.279368
780.810020
778.026306
779.731264
780.471911
779.559481
778.158049
781.007326
782.820049
768.845349
772.222889
775.378219
777.192352
778.151188
779.967675
780.764622
780.318267
779.838957
781.633002
783.175531
783.667300
783.435935
783.547739
782.738862
780.886541
779.127714
779.775115
780.150800
779.582332
779.055643
780.837242
782.214201
768.614288
771.599621
774.812898
777.125109
778.643220
780.055576
780.532512
780.109842
779.875443
781.194036
782.407258
782.854616
782.823789
783.011798
782.501592
781.237504
780.104022
780.292194
780.367047
779.925762
779.751094
781.028555
782.069468
765.918565
769.850505
773.725067
776.431713
778.139275
779.633448
779.899498
779.053297
778.346163
780.025557
781.302293
781.517664
781.273332
782.005393
781.884092
780.800288
779.676948
780.138489
780.162193
779.461826
778.989408
780.606183
781.772382
761.902779
767.516458
772.273801
775.200826
776.739573
778.728987
779.109470
777.770329
775.966744
778.656800
780.300954
780.161139
779.139505
780.751229
781.131568
779.954637
778.217853
779.482998
779.771014
778.654028
777.238478
779.799431
781.462745
763.660889
767.631661
771.662080
774.531499
776.477270
778.437467
779.298324
778.937729
778.368659
779.850422
780.858383
780.753611
780.270297
781.114498
781.371198
780.621340
779.676889
780.278883
780.464795
779.802933
779.237118
780.810215
782.049908
764.617285
767.640330
770.915652
773.391247
775.402963
777.819050
779.539646
780.363107
780.770246
781.509328
781.802859
781.439336
781.036200
781.483517
781.590963
781.052078
780.511189
780.947686
781.148893
780.834358
780.727022
781.879784
782.813711
763.018846
766.437377
769.506434
771.359437
772.876681
776.344214
779.214990
781.064395
782.096409
782.489362
782.178317
781.211065
780.368583
780.993044
781.122782
780.458640
779.785151
780.683446
781.111964
780.813148
780.620468
782.115143
783.156580
760.221467
764.885088
768.163734
769.283121
769.573155
774.436477
778.413581
780.972703
782.400327
782.618646
781.897337
780.264271
778.514527
779.818297
780.247656
779.317550
777.937521
779.767922
780.659106
780.185489
779.319016
781.679643
783.170526
763.101023
766.163724
768.752390
770.021421
771.115009
774.671359
777.987420
780.276198
781.572675
781.946312
781.426885
780.208459
779.138839
779.790432
780.143388
779.669317
779.121780
780.265611
781.039952
780.963333
780.845883
782.444426
783.634527
765.584288
767.774383
769.802916
771.003752
772.242085
774.927312
777.408136
779.022374
779.921209
780.538689
780.362893
779.532060
778.885021
779.444962
779.863987
779.747019
779.680104
780.616068
781.308374
781.434631
781.668529
783.008537
784.014336
765.869019
768.386279
770.290818
771.052033
771.696516
774.344529
776.381185
777.209269
777.426060
778.522092
778.644218
777.773599
776.968298
778.112957
778.858427
778.808639
778.708333
780.072234
780.894158
780.893249
780.933228
782.746985
783.966333
764.819826
768.441092
770.612882
770.781251
770.158952
773.432212
775.435449
775.488844
774.537631
776.405774
776.894065
775.693192
774.028913
776.245019
777.557572
777.398582
776.695952
778.983576
780.230066
779.968620
779.213100
782.035059
783.793772
768.121564
770.539950
772.349008
772.814715
772.889323
774.802227
776.050470
775.995562
775.461296
776.349037
776.565851
775.724476
774.898623
776.252854
777.362276
777.586246
777.688653
779.413044
780.688669
780.990219
781.146336
783.092422
784.486893
770.761968
772.671012
774.297887
774.982368
775.350603
776.498051
777.092280
776.766902
776.241079
776.627169
776.576742
775.834720
775.324840
776.355388
777.305438
777.685715
778.173574
779.863236
781.304519
782.071406
782.755861
784.337203
785.453002
771.302679
773.813757
775.677662
776.320153
776.455734
777.572271
777.802238
776.906805
775.815037
776.402379
776.292210
775.197647
774.237714
775.737207
776.858809
777.035687
777.256493
779.616378
781.500958
782.425149
783.102662
785.000172
786.200817
770.815967
774.568772
776.915508
777.327635
776.687001
778.305477
778.530649
776.994480
774.763487
776.138344
776.269754
774.635208
772.508938
775.092321
776.662445
776.455611
775.689103
779.209312
781.721611
782.582054
782.661034
785.304573
786.872608
775.361933
777.642197
779.416820
779.972117
779.864970
780.613320
780.573619
779.409105
777.988257
778.304548
778.147124
777.029447
775.967971
777.327045
778.465129
778.698079
778.904561
781.287810
783.388880
784.516521
785.214529
787.003536
788.191453
779.697051
780.876029
782.013610
782.582284
782.752124
783.000926
782.786446
781.993928
781.108671
780.843036
780.474905
779.806766
779.380823
780.010582
780.780384
781.331578
782.071528
783.713776
785.362359
786.590967
787.583512
788.793512
789.580840
782.017822
782.733224
783.548819
784.072233
784.298753
784.371630
784.104550
783.481643
782.788404
782.338952
781.907295
781.435323
781.223203
781.597704
782.215311
782.881612
783.773611
785.128218
786.559885
787.788614
788.835451
789.808499
790.410308
778.354536
779.746691
781.264880
782.510189
783.589050
784.744521
785.441703
785.745567
786.123853
786.986738
787.626973
787.849381
787.682314
787.287381
786.424588
785.305241
784.542002
784.589742
784.693250
784.737542
785.024799
785.857589
786.404347
773.956777
776.678660
778.952359
780.176362
780.938077
782.678037
783.534237
783.409820
783.241276
784.878876
786.038242
786.290371
785.920796
785.770398
784.760151
782.979349
781.471171
782.198195
782.624536
782.313557
782.075562
783.761360
784.884192
763.480361
770.406867
774.832117
775.669513
774.508337
778.433023
780.106439
778.693688
775.882966
780.279927
783.131836
783.283082
781.874728
782.881356
781.791298
778.250245
773.654810
777.096498
778.846350
777.405206
774.497338
779.171009
782.177623
747.116010
763.112458
770.473037
770.232366
763.409414
773.277642
776.399401
772.759667
762.801737
774.428598
779.772354
779.422651
774.565705
779.132411
778.563023
772.357880
759.945580
770.984257
774.867606
771.342171
761.035456
773.415418
779.212376
757.028137
764.931315
770.326338
771.860151
771.074381
775.137390
776.571405
774.684089
771.574559
776.212521
779.287253
779.565528
778.154402
779.485817
778.634728
774.982481
770.317284
773.862728
775.501033
773.819524
770.811408
775.786742
778.997669
759.839573
765.510357
770.482913
773.148326
774.378550
776.548405
777.006320
775.539728
774.021024
776.673039
778.750993
779.026048
778.427909
779.315733
778.851687
776.720081
774.522683
775.843347
776.419567
775.364004
774.271780
777.062112
779.135437
752.961881
762.054726
769.052753
772.398079
773.523270
776.095999
776.113179
773.266166
769.249173
773.909699
776.911443
776.526948
774.314954
777.112364
777.816088
775.661312
772.347085
774.930356
775.820205
773.888634
770.887270
775.409805
778.450834
737.831497
756.468377
766.616684
770.024563
768.655987
774.087739
774.464523
769.146569
757.416241
769.605016
774.699857
772.884827
765.236040
773.625915
776.072060
772.732638
764.174356
772.175476
774.361526
770.491621
760.880694
772.051979
777.338561
750.733907
759.816723
766.722704
770.171860
771.515271
774.672307
775.476432
773.347886
769.851035
774.119886
776.385271
775.481636
773.082308
776.033298
777.063585
775.334337
772.397291
775.078933
775.938498
774.038921
771.155174
775.583901
778.458025
755.517425
761.229569
766.197815
768.879265
770.453821
774.028726
776.338100
776.882514
776.704899
777.974464
778.337106
777.273844
776.007578
777.336021
777.761587
776.640459
775.261377
776.662464
777.222355
776.311008
775.398796
777.869915
779.682370
750.316130
758.375406
763.756271
764.795749
763.600808
770.536834
775.812196
778.460861
779.724841
779.898847
778.932892
776.456903
773.389752
775.937637
776.853063
775.113967
772.195921
775.330384
776.801192
775.583746
773.358484
777.331534
779.899199
737.270506
753.704853
760.856401
759.298671
750.020459
765.391501
774.275532
778.564419
780.982626
780.342189
778.326963
773.589083
765.004358
772.666828
774.954372
771.685864
763.159856
772.147267
775.350297
772.820181
765.197178
774.867774
779.360967
750.756419
758.245164
762.690820
762.916444
761.343307
768.487044
774.205736
777.507161
779.220730
779.363132
778.069379
775.208030
771.953173
774.539619
775.580554
774.052584
771.442644
774.852966
776.547088
775.593900
773.621463
777.708466
780.295804
757.199652
761.567041
764.630991
765.345181
765.597591
769.928584
773.617921
775.485318
776.192448
777.205871
776.820715
775.043475
773.342719
774.882651
775.739104
775.100375
774.242237
776.207661
777.341196
776.965173
776.465869
779.121481
780.996050
754.848707
761.151120
764.714014
764.380324
762.298598
767.947878
771.708255
771.921016
770.025734
773.263704
774.160851
771.917991
768.416866
772.116194
774.188248
773.319219
771.157371
774.707226
776.484044
775.406196
773.113375
777.700960
780.672010
745.308241
758.731705
763.915753
761.415853
751.974138
764.252530
769.443403
767.514195
759.247007
768.446192
771.060184
767.083056
757.090053
767.572510
771.757594
769.715426
762.285905
771.461137
774.787859
772.036591
763.523634
774.625939
779.838332
757.415207
763.535918
766.787590
766.197860
763.779172
768.532384
771.036958
770.075390
767.401881
770.571038
771.549224
769.398618
766.075408
770.080574
772.406460
771.829543
770.022129
774.000277
776.152173
775.426474
773.463484
778.179343
781.136270
762.976967
766.932226
769.565545
769.913453
769.486178
771.759058
772.806267
771.849555
770.334101
771.771567
772.071132
770.497231
768.786149
771.138047
772.818655
772.704100
772.307624
775.264292
777.390447
777.794593
777.834585
780.696738
782.640074
760.320632
766.844755
770.695429
770.854426
769.154716
772.298176
773.260874
771.011047
767.165001
770.254844
771.175499
768.503901
764.327118
768.928678
771.654616
770.717025
768.147473
773.562014
777.198245
777.626710
776.609793
780.827131
783.389616
750.982416
765.164617
771.143368
770.161065
763.385603
771.320812
773.194572
768.723019
757.948935
767.537292
770.048257
765.062381
752.939771
765.388974
770.281892
767.400151
757.516495
770.479948
776.526769
776.012519
770.092688
779.460382
783.713797
765.537666
771.550798
774.996313
775.136585
773.407976
776.038953
776.531137
774.067470
770.182293
772.900852
773.541824
770.970941
767.034537
771.369831
773.802455
772.947362
770.647378
775.976145
779.554446
780.240064
779.401807
783.351741
785.721365
774.894501
777.196133
778.985978
779.548016
779.430644
780.147777
780.059281
778.840481
777.374784
777.659460
777.478950
776.343170
775.272864
776.636458
777.790377
778.047374
778.287654
780.718526
782.878914
784.070903
784.823720
786.650122
787.855269
778.967906
780.090652
781.223127
781.827587
782.034564
782.254558
782.030177
781.260052
780.401162
780.086998
779.707311
779.075812
778.694869
779.281101
780.049516
780.652175
781.455096
783.077310
784.741465
786.026920
787.081656
788.284298
789.066745
775.297531
777.158638
779.040779
780.405856
781.486745
782.919184
783.771227
783.991969
784.179997
785.212263
785.946930
786.094136
785.787065
785.435943
784.552565
783.281710
782.383248
782.791501
783.213022
783.352654
783.617277
784.785455
785.568086
768.418037
772.853470
775.997417
777.150818
777.233911
779.972957
781.237735
780.673015
779.459279
782.139822
783.806691
783.896744
782.968975
783.267738
782.288859
779.881299
777.283406
779.306128
780.443386
779.920847
778.799449
781.766761
783.609031
747.005751
762.932920
770.184863
769.847116
763.008915
772.992701
776.287692
772.798184
762.891990
774.421697
779.581178
779.032709
774.018360
778.502717
777.909300
771.739264
759.447617
770.725299
774.920500
771.706376
761.615297
774.042778
779.827125
677.818672
747.654608
763.463963
757.907859
708.496755
761.372983
770.331658
759.202917
698.027589
760.938161
774.273992
770.980489
739.774900
770.545429
772.635310
757.609711
689.809768
756.280839
768.306523
757.539589
693.629802
760.364968
775.275118
739.328603
756.620140
765.137858
765.610511
759.135907
769.295650
772.290032
768.124846
757.686308
769.609888
775.098619
774.626766
769.491086
774.438337
774.171552
767.830138
755.335532
766.809327
770.910726
767.334138
756.984958
769.890846
776.019899
750.056757
759.324621
766.220611
769.049659
769.313483
772.827377
773.575739
770.882920
767.037486
771.838986
774.966565
774.823157
772.894225
775.078411
775.016334
771.929066
767.804580
771.158039
772.653501
770.857430
767.869887
773.002070
776.412875
733.843159
753.368301
764.221513
767.803493
766.284295
771.864736
772.111578
766.268025
754.025550
766.598935
772.092808
770.337203
762.539266
770.984333
773.266308
769.436392
760.401588
768.759223
771.229749
767.253876
757.450029
769.196108
774.957516
661.386054
739.681704
760.190427
762.398245
740.118361
766.821837
768.899661
754.257641
685.852527
754.307257
767.831559
760.830805
713.069594
761.702269
769.841495
760.811379
711.870748
760.242670
767.851125
756.814204
698.511036
758.850086
772.480592
731.531901
751.049133
761.790824
765.426082
764.065623
770.296661
771.445327
766.496056
754.960303
766.954963
771.529947
769.137446
761.081796
769.725364
772.394177
769.041021
760.409361
768.783409
771.143579
767.157991
757.470364
769.073328
774.641565
745.479001
754.820830
761.659339
764.293773
764.569757
769.886463
772.962586
773.079189
771.758232
774.001784
774.612391
772.671684
769.722752
772.622059
773.691508
771.848165
768.804108
771.895581
773.141754
771.467839
768.835512
773.372808
776.390207
731.860797
749.536684
757.908247
757.059425
748.006044
763.419069
771.925875
775.467869
777.231365
776.895212
775.190331
770.426692
761.664779
769.604628
771.994614
768.463391
759.570981
768.728490
771.978317
769.166249
761.245550
771.361219
776.249343
665.383214
737.152206
752.545077
743.001833
675.758045
749.894519
769.133216
775.973726
782.801106
777.862695
773.872911
762.169553
714.499583
760.766962
768.352615
758.950924
708.136931
759.479502
768.790890
760.583381
711.923392
763.223105
774.777309
732.447594
749.398167
756.631476
754.750202
745.148589
760.885349
769.992308
774.320132
776.622047
776.239433
774.182356
768.993692
760.002353
768.002500
770.540006
767.228387
758.658584
768.130391
771.659842
769.170445
761.544497
771.785114
776.696508
747.873482
755.296781
759.634772
759.580206
757.718730
764.496170
769.549405
771.444078
771.416017
773.188773
772.862635
770.025137
766.426908
769.704619
771.307781
769.980180
767.487523
771.225610
773.161727
772.153639
770.049649
774.758659
777.820579
738.883521
753.156340
758.954248
756.548840
747.108238
760.319254
766.493718
765.245814
757.347890
766.610268
769.029172
764.627453
754.199741
764.768367
768.925591
766.541704
758.718970
768.103777
771.567284
768.657725
759.946149
771.457303
777.019287
684.419614
744.362591
756.181734
746.189423
684.482031
749.175280
762.128820
754.328428
702.278115
755.293613
763.888278
752.797350
694.143678
753.289107
764.652205
757.167731
709.268512
759.115223
768.120600
758.712227
703.620342
761.910829
775.117733
741.558500
755.603690
761.065994
758.427509
748.691503
760.893943
765.660022
763.041670
754.176377
763.549391
766.199268
761.924048
751.653213
762.623882
767.108220
765.031123
757.544808
767.413080
771.302641
768.777804
760.413204
772.040910
777.579963
754.121708
760.932055
764.779566
764.538921
762.367240
766.522925
768.346522
766.576924
763.154750
766.469241
767.471865
764.879226
760.966919
765.539430
768.239833
767.425534
765.194910
770.221198
773.351671
773.243951
771.774319
776.618593
779.702336
743.855503
758.813815
765.287370
764.250399
757.301837
765.853874
768.213813
763.776191
752.875721
762.920065
765.680125
760.476982
748.032284
760.911604
766.122156
763.123125
752.982234
766.260572
772.481250
771.769653
765.631595
775.532945
780.232514
687.132942
750.565921
764.185787
758.439106
714.052606
759.767954
766.593382
754.710884
694.310792
753.358589
762.560038
749.010861
678.628116
749.338541
762.664511
752.268946
687.996894
755.698693
770.145186
764.993497
721.447794
769.127824
779.841799
750.037762
764.244451
770.208944
769.247382
762.437251
770.316865
772.116187
767.536235
756.738639
766.289233
768.718720
763.722724
751.684499
764.147953
768.969105
766.104630
756.341893
769.386508
775.458882
775.055422
769.196720
778.635864
783.002918
769.395502
773.234553
775.769392
776.209998
775.425811
776.960520
777.169146
775.475184
772.990979
774.292654
774.503118
772.818749
770.556612
773.154455
774.877056
774.728101
773.915376
777.557646
780.357509
781.400343
781.511523
784.253580
785.990937
775.744980
777.273002
778.695698
779.353086
779.502824
779.917874
779.792523
778.920632
777.892273
777.783484
777.512005
776.751551
776.165624
777.004707
777.942726
778.473392
779.118007
781.008563
782.882922
784.187163
785.187860
786.624836
787.586474
773.823281
775.528876
777.485683
779.032320
780.316719
781.764900
782.741021
783.113012
783.359929
784.100861
784.616808
784.602672
784.231601
783.824034
783.050693
782.024785
781.423262
781.931156
782.654492
783.180861
783.737239
784.793096
785.539237
768.540050
771.732331
774.598220
776.152570
777.075154
779.188355
780.424379
780.358418
779.985956
781.509323
782.563344
782.514313
781.853472
781.735213
780.857818
779.112767
777.707218
779.009017
780.217807
780.486120
780.532660
782.461254
783.832229
756.828691
764.506678
769.540564
770.714741
769.817912
774.278824
776.285461
774.910879
772.020725
776.340721
778.851942
778.553095
776.710147
777.869838
776.968223
773.379465
768.989430
773.228785
775.802744
775.085774
772.740800
777.680301
780.737329
739.271221
756.362484
764.553734
764.656576
757.990584
768.561061
772.107567
768.448084
758.287756
769.898715
774.891879
773.939692
768.449148
773.332669
773.054627
766.717547
754.350196
766.393459
771.284222
768.575763
758.880655
771.544035
777.402667
749.319632
758.168821
764.564792
766.572739
765.914038
770.498539
772.372707
770.396490
766.894837
771.424263
774.339366
774.099542
772.149307
773.677154
773.138284
769.444273
764.735590
769.040641
771.651959
770.622591
767.937355
773.229479
776.754313
752.498624
759.013159
764.976170
768.243464
769.706083
772.215431
772.880759
771.168604
769.215727
771.727207
773.668007
773.528585
772.496405
773.543442
773.408233
771.323830
769.104047
770.924970
772.152733
771.428619
770.468619
773.635968
776.113234
745.499531
755.577139
763.519506
767.542460
768.911996
771.726835
771.762654
768.460576
764.061710
768.660258
771.407193
770.607933
768.100116
771.162369
772.119072
770.012216
766.746804
769.699219
770.826958
768.885787
765.951131
770.997165
774.410107
729.860847
749.745366
761.008492
765.133512
763.952918
769.599320
769.892359
763.936426
751.640954
763.909899
768.857229
766.600930
758.551704
767.362541
770.147596
766.804733
758.148406
766.503737
768.806563
764.670057
754.866616
766.745263
772.565093
743.077528
753.193744
761.255956
765.382100
766.889167
770.182420
770.906950
768.228894
764.110505
768.366794
770.666286
769.432897
766.611629
769.831658
771.249382
769.507889
766.360784
769.274247
770.359100
768.261540
765.130696
770.093214
773.584286
748.035578
754.631079
760.613088
763.843652
765.541857
769.237443
771.504035
771.657201
771.040669
772.294194
772.646243
771.284779
769.652003
771.143546
771.840580
770.645600
769.060364
770.689078
771.535187
770.568556
769.538176
772.454231
774.804153
742.384402
751.432929
757.675944
759.162743
758.171394
765.296181
770.392303
772.695975
773.639417
773.939564
772.930831
770.073554
766.687091
769.430253
770.437054
768.499197
765.436910
768.945178
770.689034
769.494983
767.336856
771.843576
774.845053
728.634598
746.283717
754.366164
753.147273
743.913817
759.581629
768.352507
772.236667
774.216145
773.893491
771.952081
766.792093
757.758076
765.736947
768.147596
764.561437
755.729601
765.296943
768.942661
766.465009
758.847684
769.212782
774.241142
742.622157
751.015392
756.335740
756.814329
755.138538
762.468078
768.252736
771.225254
772.542692
772.871272
771.712627
768.578419
764.899384
767.675212
768.931058
767.171129
764.249533
768.117495
770.390373
769.593608
767.610995
772.265665
775.452053
749.701096
754.689250
758.381635
759.210552
759.315639
763.790631
767.580995
769.191653
769.543202
770.680258
770.459928
768.476880
766.440372
768.117101
769.167866
768.374188
767.307707
769.676911
771.365115
771.200395
770.769847
773.922104
776.330691
747.500393
754.335066
758.189005
757.791815
755.607945
761.499322
765.270674
765.226257
763.108040
766.556538
767.500462
765.019572
761.319219
765.245216
767.372593
766.321490
764.062230
768.116065
770.352049
769.475393
767.407975
772.561691
775.922425
737.633617
751.686687
757.136609
754.417465
744.689988
757.381577
762.714080
760.510632
751.918303
761.490055
764.234373
759.950301
749.622335
760.492370
764.822610
762.535093
754.865401
764.706709
768.585819
765.991147
757.592179
769.388687
775.079921
749.859141
756.502554
760.176306
759.445428
756.699287
761.746852
764.558063
763.434085
760.417612
763.846744
765.091276
762.716006
759.024875
763.296626
765.915092
765.196211
763.136931
767.605895
770.365547
769.826293
767.873930
773.143033
776.679847
755.451305
759.900465
762.988710
763.311603
762.669910
765.197584
766.540614
765.469972
763.704220
765.358347
765.899372
764.156306
762.189414
764.766647
766.710841
766.526744
765.970927
769.299428
771.917724
772.501412
772.577957
775.911584
778.373502
752.453360
759.619630
763.853498
764.016644
762.235957
765.744211
766.912396
764.522481
760.570326
763.978439
765.011326
762.158231
757.846149
762.784649
765.678196
764.646516
762.048568
767.859779
771.757039
772.263604
771.326292
776.076180
779.090250
742.751666
757.816298
764.306491
763.300737
756.337480
764.805948
766.974075
762.310589
751.306501
761.376402
764.086736
758.858220
746.461755
759.418486
764.579409
761.555094
751.503259
764.960158
771.285517
770.739867
764.737924
774.747040
779.525742
758.281703
764.941824
768.969621
769.174434
767.303037
770.308009
771.150339
768.603976
764.481107
767.525203
768.482139
765.765973
761.553315
766.215970
768.999811
768.086813
765.555195
771.188566
775.129332
775.828291
774.889565
779.266983
782.094888
769.069240
771.732218
773.892141
774.569417
774.471430
775.426887
775.575251
774.387459
772.878135
773.364311
773.390869
772.228451
771.050320
772.589560
773.963847
774.218704
774.362515
776.943414
779.309818
780.537179
781.291547
783.356439
784.813891
774.004140
775.342473
776.710730
777.443348
777.743660
778.143842
778.092765
777.406526
776.608438
776.446385
776.204172
775.602648
775.222954
775.919770
776.805683
777.426744
778.214905
779.918915
781.684613
783.009990
784.111142
785.462658
786.384487
772.736763
774.329941
776.263157
777.913457
779.375611
780.912472
782.011970
782.546394
782.845058
783.275164
783.403897
783.081367
782.585572
782.216315
781.634429
780.941859
780.737876
781.516335
782.603004
783.602798
784.506786
785.446960
786.047948
768.271895
770.896705
773.532298
775.265292
776.606971
778.615467
779.950589
780.292253
780.322175
781.104846
781.425834
780.917920
780.156599
780.039566
779.449026
778.320277
777.716140
779.056700
780.630490
781.753259
782.642685
783.927917
784.790796
759.710186
764.854489
768.967801
770.655232
771.347118
774.592101
776.463202
776.272179
775.461069
777.250906
778.019568
777.035233
775.459842
776.194223
775.744467
773.631935
771.766564
774.601270
777.251263
778.465560
779.070886
781.178531
782.585439
750.215899
758.842641
764.710135
766.182427
765.300958
770.493766
773.118023
772.143537
769.572052
773.052172
774.566837
772.949863
769.786128
772.133652
772.207711
768.969732
764.793137
769.966329
773.867401
774.964108
774.700481
778.015469
780.129744
752.647301
758.784771
764.120320
766.592838
767.528807
770.870255
772.624881
771.932515
770.594451
772.468301
773.502730
772.488726
770.802416
771.860749
771.775888
769.630900
767.510215
770.325882
772.946044
773.886715
774.268757
776.674602
778.442183
753.912164
759.079362
764.341479
767.679622
769.638420
771.890867
772.688458
771.723483
770.642133
771.877430
772.664188
771.993570
771.017389
771.813938
771.922660
770.661107
769.532783
771.002910
772.335527
772.537220
772.742902
774.929321
776.639407
750.037816
756.894159
763.363085
767.355829
769.511909
771.660529
771.781933
769.747238
767.593634
769.618034
770.804310
769.883674
768.444928
770.240673
771.015363
769.886244
768.457149
770.028204
770.721712
769.657240
768.570918
771.833797
774.327324
743.507983
753.530937
761.606108
765.901940
767.534584
770.361544
770.393516
767.175004
762.870020
766.854446
768.872391
767.319917
764.222041
767.902863
769.617332
768.146378
765.319277
768.129073
768.933453
766.556003
763.157680
768.597833
772.323656
747.739665
754.667204
761.315868
765.454896
767.706231
770.083493
770.533387
768.724744
766.601079
768.551917
769.680977
768.624489
767.049265
768.965378
770.054668
769.127275
767.656438
769.078860
769.565745
768.117926
766.706227
769.986185
772.651674
749.710290
755.026584
760.451525
763.949035
766.183519
768.933536
770.343911
770.040696
769.380293
770.372431
770.702068
769.654287
768.559355
769.624410
770.185282
769.360511
768.425861
769.557874
770.183412
769.553336
769.187505
771.543903
773.531533
746.057086
752.501564
758.026405
760.599791
761.876374
766.052402
768.828939
769.425059
769.134729
770.344431
770.319920
768.543271
766.649391
768.205180
768.799742
767.417541
765.776473
767.992058
769.383618
768.885537
768.298982
771.380021
773.676701
740.141491
749.327936
755.570780
757.037855
756.200721
762.563056
766.754504
767.629191
766.717860
768.897288
768.993290
766.253210
762.513323
765.675527
766.851955
764.657617
761.191164
765.543851
768.053590
767.254912
765.256439
770.171674
773.408071
746.097360
751.908295
756.528298
758.147320
758.740409
763.028399
766.384968
767.485329
767.459304
768.782333
768.786850
766.886535
764.794376
766.353559
767.103277
765.811108
764.304512
766.947278
768.952237
768.969964
768.641256
771.884534
774.354268
750.818366
754.670608
757.947642
759.239049
760.095558
763.280986
765.833533
766.639016
766.706237
767.872321
768.030537
766.690079
765.385239
766.502510
767.190336
766.523685
765.972998
768.022990
769.768806
770.200573
770.598861
773.197312
775.215612
750.823980
755.074685
757.956383
758.246909
757.894675
761.549250
764.079075
764.091829
763.193194
765.248494
765.891565
764.277600
762.372276
764.508764
765.787518
765.020713
764.031536
766.987761
769.164700
769.370611
769.300427
772.724855
775.171232
748.071278
754.245558
757.493036
756.569678
753.831808
759.217728
762.269205
761.262811
758.315592
762.164100
763.567482
761.208147
757.426982
761.681039
763.962170
762.680152
760.026331
765.007235
768.092824
767.763018
766.085064
771.387174
774.827537
752.903680
756.928623
759.539936
759.375681
758.443953
761.499214
763.430405
762.772858
761.292480
763.242077
764.026529
762.460791
760.579803
763.005855
764.729260
764.306355
763.554209
766.828645
769.386908
769.848030
769.838407
773.366008
775.988495
755.934504
759.198788
761.646801
762.063066
761.954254
763.911148
765.028081
764.331022
763.287335
764.416267
764.799003
763.559167
762.415265
764.192041
765.659805
765.684054
765.746019
768.445041
770.801179
771.736177
772.485500
775.266837
777.354252
754.648415
759.332937
762.492140
762.835028
762.190688
764.606021
765.614164
764.170154
762.154265
763.959194
764.552386
762.755251
760.711934
763.472926
765.464364
765.185536
764.609059
768.253982
771.108584
771.900466
772.215602
775.685488
778.091560
751.849025
759.181948
763.380785
763.183737
760.801562
764.800902
766.252777
763.808224
759.658615
763.326364
764.595289
761.855257
757.582205
762.560424
765.493930
764.515296
761.992019
767.670648
771.421355
771.690436
770.410611
775.527397
778.767324
760.132724
764.453383
767.492383
767.879549
767.149653
769.183796
769.946848
768.394449
766.229701
767.751969
768.297819
766.623310
764.643366
767.212636
769.161411
769.009724
768.442533
771.881926
774.697412
775.529578
775.710590
778.838303
781.092437
768.151211
770.267170
772.127065
772.815892
772.961731
773.845797
774.121603
773.333912
772.361527
772.672678
772.705027
771.904136
771.246116
772.378938
773.534474
773.972203
774.478586
776.522133
778.491185
779.653006
780.572179
782.390208
783.708843
772.406713
773.615507
774.899341
775.634818
776.021735
776.504227
776.606003
776.144505
775.583172
775.500557
775.356953
774.924162
774.707225
775.338255
776.166114
776.815485
777.641429
779.164924
780.754551
781.995747
783.090666
784.388991
785.283684
771.241234
773.013777
774.995566
776.651318
778.181437
779.938134
781.174990
781.781871
782.039556
782.288204
782.052929
781.339705
780.651833
780.456566
780.074762
779.600448
779.689368
780.932600
782.447842
783.888031
785.075224
785.988460
786.499892
765.751332
769.077314
771.967513
773.574480
774.722904
777.310697
778.999386
779.443015
779.334555
780.002225
779.808820
778.541997
777.148465
777.623311
777.483799
776.498900
775.934635
778.200214
780.603392
782.499004
783.914626
784.969130
785.565234
753.323619
761.367587
766.693149
767.759021
766.588085
771.991392
775.197912
775.073214
773.311886
775.627491
775.838477
773.007436
768.617144
771.793516
772.850337
770.421869
766.851714
772.484002
777.352071
780.174807
782.015996
783.215865
783.912839
735.143865
752.986339
761.502484
761.177726
753.356418
765.857850
771.250206
769.928847
763.480563
770.349629
771.563620
766.253209
754.230731
764.962734
768.118021
763.343031
751.816147
765.676932
773.766100
777.565770
780.072539
781.081690
781.846180
746.360668
755.449178
761.810231
763.597854
762.825338
768.338371
771.228899
770.585901
768.360544
770.781449
771.093947
768.107593
763.695419
767.272063
768.564352
766.114027
762.445870
768.069504
772.670092
775.172608
776.846000
778.463286
779.509309
750.628319
757.049645
762.803022
765.917690
767.490982
770.431262
771.614989
770.598861
769.080137
770.455490
770.689863
768.865683
766.739979
768.551082
769.410927
768.232047
766.888970
769.444391
771.531951
772.139413
772.433415
774.929382
776.667563
744.726287
754.320009
762.009984
765.847395
767.333564
770.317060
770.627481
767.900031
763.856662
767.249018
768.607695
766.267491
762.367387
766.336550
768.477813
767.239006
764.661671
767.767456
769.042447
767.050991
763.659633
769.327278
773.195443
730.504663
749.157722
759.919899
763.825289
762.799204
768.331165
768.697914
763.430362
752.441651
762.544730
765.862756
761.722234
751.004883
762.077710
766.453326
764.124137
756.492520
764.281371
766.108467
760.940690
748.920999
763.054152
770.050141
742.749008
752.421115
760.145472
764.155418
765.694413
768.672287
768.967707
766.099047
762.084086
765.630566
767.088085
764.905968
761.234710
765.293447
767.402396
766.192899
763.564500
766.381131
767.104011
764.483395
760.763090
766.605494
770.604536
746.652235
753.365991
759.489870
762.945225
764.796124
767.630879
768.534258
767.144105
765.307622
767.206571
767.998672
766.549705
764.706249
766.674373
767.662093
766.536833
764.980749
766.912729
767.842470
766.767922
765.700074
769.086977
771.691645
739.649632
749.454113
756.640821
759.080986
758.850173
763.864059
766.145732
764.432082
760.728198
764.839770
766.591914
764.359916
760.407173
764.108263
765.631119
763.208019
759.096692
763.752380
766.439460
765.392424
762.978795
768.159530
771.701384
724.479419
743.748987
753.339624
754.015906
747.750253
758.749288
762.878241
759.336856
748.352731
760.051311
763.885838
759.744335
748.794216
759.354244
762.600594
757.831404
745.895613
758.703568
764.109486
761.841257
753.346684
765.174322
770.995288
739.704485
748.797279
754.837154
756.242199
755.435242
760.579037
763.240458
761.971527
758.694313
762.994603
764.702680
762.454150
758.566036
762.257189
763.657233
761.226207
757.368167
762.549559
765.808205
765.403545
763.555530
768.883300
772.355783
747.748170
752.750856
756.480095
757.497651
757.625963
761.114419
763.256455
762.838253
761.618456
763.911689
764.842911
763.347747
761.384384
763.357568
764.275655
762.950988
761.450898
764.654886
767.177555
767.584945
767.621197
771.115839
773.601386
746.615568
752.689258
756.107560
755.360418
752.626806
758.123033
761.245962
760.035243
756.721223
760.938133
762.731488
760.389619
756.287456
760.492105
762.564352
760.600554
757.050219
762.608864
766.367220
766.387228
764.853236
770.144042
773.624535
738.479134
750.376985
754.768012
751.309846
740.637443
753.490943
758.617052
755.376835
744.898737
756.133584
759.828128
755.413599
743.970272
755.687986
759.960200
756.015197
744.844769
758.387342
764.586808
763.211222
755.745122
767.301145
772.970417
748.518798
754.262354
757.129680
755.844952
752.721646
757.858098
760.541434
759.002776
755.541927
759.648044
761.294892
758.941017
755.021284
759.503948
761.841919
760.255410
757.148437
762.931824
766.741313
766.892245
765.541768
770.914648
774.379085
752.374370
756.598831
759.219874
759.014929
758.004602
760.911142
762.511075
761.470637
759.736710
761.859931
762.737927
761.156378
759.233214
761.855254
763.620492
763.099237
762.317575
765.905586
768.704424
769.371440
769.590683
773.249567
775.818266
747.747647
755.216541
759.349803
758.588822
755.460123
760.322175
762.641675
760.536648
756.392340
760.566236
762.333824
759.774522
755.458000
760.452512
763.457960
762.413854
759.748651
765.230482
768.847061
768.734460
766.955973
772.581657
776.274723
736.642984
752.735283
759.204778
756.515561
745.896964
758.168076
762.393037
758.081545
746.252903
757.932771
761.699205
756.889362
744.563095
757.607421
762.961480
760.165535
750.558642
763.001709
768.510083
766.549666
758.027814
770.421182
776.415980
753.472181
760.477834
764.283990
763.675909
760.810674
765.270615
767.149240
765.053925
761.106187
764.956392
766.450281
764.093827
760.136677
764.879643
767.619586
766.754032
764.369792
769.477446
772.672276
772.509659
770.772355
775.947158
779.220183
765.029901
767.786999
769.833086
770.247554
770.016216
771.547813
772.247262
771.475809
770.336141
771.293714
771.666710
770.779033
769.815228
771.412946
772.714965
772.918531
773.012087
775.292392
777.212902
777.999701
778.481591
780.748058
782.350887
770.299323
771.678348
773.025820
773.698959
774.050210
774.788861
775.144076
774.832009
774.385088
774.587563
774.650082
774.278307
774.046421
774.788265
775.631129
776.169405
776.833005
778.314755
779.796696
780.851495
781.794349
783.186867
784.172736
769.686521
771.756733
773.882205
775.475697
776.876761
778.855181
780.263013
780.870531
780.981325
781.165715
780.729289
779.682954
778.708678
778.744497
778.620264
778.260096
778.390090
780.056300
781.965740
783.696391
785.060122
785.992711
786.478518
762.136113
766.936984
770.382530
771.654484
771.893695
775.525962
777.766345
778.106688
777.361737
778.422568
778.081341
776.013524
773.403656
774.997171
775.486992
774.321624
772.941822
776.614227
779.976139
782.433872
784.192583
785.173364
785.670835
739.253205
756.131933
763.811638
763.160943
755.358358
767.608250
773.025963
772.088400
765.986074
772.347842
773.018522
767.463887
755.435253
766.055504
769.395748
765.200240
754.326523
768.097452
776.208380
780.401790
783.305469
783.873758
784.237982
666.809216
740.107474
756.560302
749.594412
692.781685
754.555002
767.480027
762.415572
723.653111
762.505071
766.986652
753.000284
686.847185
751.402335
762.334784
750.101072
682.853175
753.494243
771.604140
778.313456
785.754254
782.437576
782.322905
732.259252
750.332539
759.059263
759.036582
751.532843
763.941079
769.084741
767.591658
760.915919
767.486464
768.263981
762.416340
750.180773
761.319929
764.973769
760.721600
749.646397
763.478900
771.319461
775.058297
777.609624
778.766436
779.607608
745.462898
754.597289
761.286537
763.855127
764.059161
768.401428
770.259558
768.781154
765.743494
768.363887
768.682990
765.535525
761.132391
764.998942
766.922778
765.345440
762.483249
767.061044
770.213547
770.768611
770.214736
773.813792
776.092667
732.132517
750.305348
760.372386
763.582902
762.138456
767.991120
768.936662
764.247312
753.573045
763.295909
766.007723
761.283554
750.143834
761.154620
765.574965
763.293707
755.800326
764.098118
766.646123
762.322769
750.961241
764.810015
771.468965
665.928377
738.251700
757.149502
758.924796
737.398087
763.286556
765.763290
753.193978
694.159215
751.946577
761.460908
749.904785
688.708052
750.100373
761.996639
755.157880
711.040121
755.429412
761.675874
747.679358
676.767351
750.045318
766.716731
730.408330
748.686888
758.818569
762.217774
760.790557
766.475527
767.190001
762.133557
751.353660
761.406817
764.466202
760.103982
749.293408
760.346337
764.609041
762.212051
754.539888
762.446506
764.316408
759.170528
747.287574
761.483713
768.416681
741.854292
751.408719
758.586437
761.621310
762.164429
765.934154
766.915413
764.354467
760.347814
764.218342
765.828908
763.593803
759.764348
763.636676
765.391321
763.544390
760.185200
763.920877
765.556970
763.666267
760.624523
766.199254
769.982613
725.410723
744.842886
754.777085
755.915767
749.899364
760.236958
763.382729
758.822545
747.090689
759.019669
763.233439
759.301629
748.407304
759.058938
762.352500
757.574948
745.547854
758.089835
763.140157
760.484155
751.694780
763.599992
769.539385
652.591123
730.943878
749.433049
744.956605
697.007487
749.193665
758.011931
745.647196
679.073711
746.116762
758.234112
747.547000
686.399562
747.232159
757.156884
744.139350
675.494029
744.978429
758.703331
750.396048
695.542543
754.256176
767.789629
725.120382
743.843369
752.672455
752.778774
746.122588
756.666523
760.194439
756.015008
744.666555
756.839394
761.111179
757.257105
746.480790
757.136548
760.263880
755.386919
743.529644
756.683027
762.416497
760.512657
752.378004
764.397100
770.233582
742.715997
750.264083
754.934323
755.258735
753.456678
758.513431
760.965711
759.294019
755.788756
760.235382
762.227308
760.128421
756.242125
760.169492
761.729954
759.345755
755.573634
761.054575
764.697891
764.669610
763.140526
768.538507
772.032745
736.590004
748.851710
753.702270
750.675348
740.304605
753.149210
758.144758
754.760220
744.209494
755.603513
759.489556
755.185239
743.716114
755.261764
759.220819
754.882129
743.382919
756.941270
763.250784
761.966821
754.555122
766.126355
771.797490
691.508741
741.258712
750.420980
738.877047
673.766411
740.827575
753.484120
743.120059
681.512408
743.904806
754.754323
742.949593
678.305339
743.155777
754.615778
742.554205
674.801442
744.998954
759.653992
752.797267
701.713916
757.405993
770.259663
738.164727
750.050780
754.296721
750.683692
739.933133
752.615901
757.430766
753.961614
743.425857
754.740177
758.444062
754.080395
742.755177
754.591892
758.840595
754.907330
743.859816
757.571233
763.843074
762.612690
755.327640
766.959115
772.606363
746.868313
753.424373
756.790282
755.663398
752.533445
757.615788
760.178058
758.448511
754.793169
759.094484
760.910546
758.566037
754.537875
759.244726
761.763849
760.306692
757.368240
762.989698
766.667375
766.703106
765.201985
770.753910
774.332413
733.508488
749.513290
755.818019
752.893820
742.155224
754.779509
759.431697
755.433501
743.855254
755.838351
759.860190
755.201714
742.926790
755.897124
761.076241
758.041566
748.237622
760.645262
766.130876
764.094808
755.536010
768.089787
774.225263
670.902520
739.742565
753.530900
743.139727
677.885117
744.996672
757.110710
745.446236
678.931209
745.746932
757.270507
744.540272
674.481802
745.305172
758.755055
749.025292
688.735251
751.601597
763.989098
755.149462
697.767071
759.225354
773.255855
739.509201
754.904552
760.842911
758.181622
747.893726
760.014463
764.205956
760.350588
749.163114
760.720949
764.427839
760.069774
748.311934
760.891574
765.737822
762.957128
753.562363
765.378261
770.273520
768.159237
759.698685
771.642628
777.256319
761.112483
765.268476
767.814322
767.823219
766.598591
769.365353
770.728969
769.782880
767.815101
770.045592
771.023163
769.826417
767.809826
770.487480
772.155867
771.865564
770.845088
773.935493
776.083189
776.354912
775.812348
779.042280
781.178009
768.390986
770.055126
771.539444
772.152014
772.404103
773.478896
774.140661
773.963282
773.558348
774.139407
774.467277
774.122929
773.758953
774.657011
775.512060
775.846673
776.207327
777.699207
779.117825
779.962187
780.665087
782.197524
783.306807
769.766706
771.535376
773.543206
775.135729
776.563207
778.343276
779.689901
780.295218
780.401111
780.412908
779.893234
778.866869
777.968050
777.897796
777.885392
777.752409
778.068359
779.552640
781.345499
782.968512
784.288745
785.268859
785.794170
764.223316
767.524882
770.423389
771.928707
772.919262
775.552993
777.427578
777.910734
777.627853
778.023386
777.495386
775.804482
774.111751
774.763423
775.103168
774.532635
774.226516
776.746313
779.455255
781.574860
783.159736
784.288592
784.886362
752.069800
760.012207
765.054215
765.912546
764.719826
770.211711
773.479823
773.452135
771.607682
773.597354
773.270919
769.852109
765.238684
768.697290
770.191255
768.303706
765.273179
771.167109
776.124539
779.219280
781.330042
782.619008
783.279321
734.289010
751.949659
760.044463
759.368039
751.431105
764.069526
769.617831
768.476503
761.976188
768.480109
769.055605
762.995615
750.596267
761.700936
765.402509
761.246416
750.305341
764.414926
772.572127
776.624161
779.376010
780.468080
781.206602
746.246914
754.989664
760.897915
762.176236
761.022177
766.658675
769.974872
769.608604
767.281707
769.340192
769.124284
765.412095
760.467181
764.254275
766.141031
764.213122
760.862724
766.726193
771.594734
774.276412
776.024464
777.693008
778.799834
751.888978
757.626866
762.550026
764.886635
765.959935
769.037812
770.755401
770.166026
768.664397
769.666216
769.360928
766.860975
764.221500
766.069439
767.336172
766.540733
765.399123
768.158239
770.512674
771.244488
771.554178
774.066613
775.878829
747.830479
756.215454
762.343156
765.030181
765.857989
769.044946
770.040056
767.968696
764.350348
767.293067
767.814533
764.786521
760.557617
764.443150
766.628293
765.639121
763.332112
766.586290
767.955583
766.122784
762.974213
768.615086
772.306801
734.845531
751.908141
760.763414
763.261788
761.394116
767.171815
768.319537
763.860722
753.480970
763.051968
765.487132
760.672185
749.616720
760.537847
764.843221
762.652589
755.215654
763.087962
764.987357
759.997602
748.255752
762.327000
769.121197
746.386790
754.875014
761.229151
764.053680
764.807098
767.808499
768.607157
766.238308
762.418121
765.678856
766.768847
764.147778
760.039927
763.897309
766.016531
764.795704
762.085624
764.947374
765.874573
763.375354
759.690732
765.528084
769.587701
749.268741
755.245785
760.481988
763.143203
764.349852
766.929444
767.867400
766.463027
764.541240
766.438863
767.296490
765.789655
763.709581
765.444853
766.290453
764.962009
763.214653
765.159424
766.258409
765.295048
764.221177
767.671487
770.423152
741.573513
750.910053
757.414158
759.388619
758.851854
763.348316
764.998831
762.763300
758.871505
763.265068
765.334262
763.435326
759.687998
763.115915
764.133091
761.343768
757.104810
761.763596
764.431806
763.460317
761.213650
766.519647
770.068618
725.741998
744.713422
753.893801
754.375058
747.956307
758.270629
761.458220
757.032067
745.593018
757.801999
762.272624
758.743769
748.188457
758.435168
761.069469
755.815806
743.658357
756.488696
761.899225
759.703763
751.359696
763.359030
769.224641
740.087531
749.065941
755.069786
756.410057
755.298774
759.870113
761.871409
759.819601
756.016478
760.668202
763.086640
761.384166
757.642245
761.114823
762.188226
759.317805
755.108784
760.289090
763.734831
763.460453
761.603927
767.071193
770.764660
747.456773
752.450040
756.267180
757.246183
757.136593
760.228102
761.918793
760.983179
759.407543
761.891304
763.307907
762.165709
760.263607
762.102470
762.810135
761.165741
759.396681
762.605934
765.332896
765.920376
765.980541
769.560765
772.221011
745.891205
751.967114
755.353977
754.635389
751.957492
757.206271
759.872597
758.350020
755.006415
759.346275
761.275994
759.151455
755.241597
759.358270
761.110195
758.915813
755.340496
760.925875
764.715991
764.941799
763.656693
768.964967
772.370261
737.300076
749.222719
753.614315
750.230939
739.702808
752.429807
757.264814
753.883757
743.485435
754.856359
758.638514
754.382896
743.098608
754.740929
758.722651
754.573482
743.383155
756.949279
763.177696
762.023339
754.826799
766.330614
771.873105
746.847528
752.652426
755.690503
754.457031
751.316144
756.475987
759.261460
757.786082
754.352728
758.647641
760.598814
758.415636
754.471105
758.848932
761.056790
759.243642
755.890774
761.620787
765.564830
765.847658
764.480751
769.816632
773.363492
750.390037
754.653000
757.400585
757.222923
756.219131
759.303748
761.221199
760.458113
758.928215
761.323766
762.567130
761.241247
759.353052
761.800109
763.335990
762.527448
761.417909
764.829954
767.620119
768.246310
768.331740
771.963650
774.641970
745.687983
753.131355
757.133458
756.360308
753.430260
758.620955
761.279914
759.666993
756.107055
760.632122
762.649912
760.491578
756.515040
761.213040
763.636720
762.192200
759.318244
764.490529
767.732282
767.410890
765.593828
771.193249
774.810585
734.453229
750.510078
756.822093
754.081534
743.642127
756.353791
761.065682
757.396898
746.284885
758.353919
762.429295
758.134905
746.263458
758.891111
763.547307
760.283107
750.417705
762.454500
767.479822
765.202774
756.561789
768.929612
774.861918
751.138936
758.158357
762.041561
761.418058
758.580250
763.450550
765.990286
764.512169
761.040931
765.320648
767.336157
765.413119
761.596421
766.039803
768.397076
767.105272
764.241221
768.949124
771.870434
771.393440
769.338250
774.453411
777.839728
762.880626
765.659224
767.777289
768.232837
768.096545
769.983992
771.235791
770.999047
770.298283
771.680649
772.508991
771.952479
771.060494
772.473713
773.499675
773.334685
773.009214
774.928045
776.571337
777.075691
777.305168
779.486943
781.127892
768.307500
769.702439
771.092351
771.836546
772.346090
773.407659
774.213792
774.380817
774.378531
774.988671
775.425658
775.327806
775.181725
775.795312
776.381398
776.592248
776.904257
778.052410
779.240412
780.036319
780.781960
782.079523
783.046406
770.179994
771.717683
773.525825
775.027718
776.415368
778.005716
779.179290
779.688374
779.766786
779.722893
779.192473
778.247779
777.476107
777.388925
777.414965
777.409882
777.801837
779.024048
780.442939
781.704994
782.829608
783.886508
784.503857
765.705638
768.265120
770.716712
772.204742
773.406850
775.539028
777.048934
777.439549
777.267955
777.494378
776.961452
775.564539
774.339388
774.684258
774.949705
774.697581
774.797591
776.594290
778.495031
779.892048
781.039796
782.446651
783.295067
757.263014
762.323138
766.124242
767.337993
767.681901
771.222049
773.509331
773.525256
772.541827
773.640753
773.233886
770.819451
768.253377
769.896778
770.834204
769.936062
768.993336
772.262320
775.182567
776.685492
777.600575
779.837076
781.184018
748.449747
756.888282
762.163112
762.791980
761.224951
766.969477
770.294112
769.744231
767.095192
769.773994
769.810724
766.191459
761.271789
765.165278
767.097812
765.349528
762.290874
767.796624
771.887696
773.230313
773.245556
776.681603
778.736241
752.958526
758.352829
762.523823
763.808975
764.063060
767.803999
770.337015
770.297982
769.051212
770.131338
769.718328
766.984566
764.101748
765.930146
767.146124
766.202101
764.971604
768.181105
771.039463
772.199710
772.787186
775.265718
777.003589
757.531879
760.994989
764.123649
765.618021
766.639000
769.325930
771.203339
771.362443
770.728603
771.071801
770.368814
768.177512
766.245660
767.227744
768.066050
767.623226
767.155817
768.983083
770.571730
771.023065
771.418374
773.593681
775.255289
758.214841
761.735656
764.601327
765.756817
766.409787
769.333578
771.120718
770.998300
770.033417
770.697329
770.000010
767.471313
765.043132
766.727166
767.872751
767.304696
766.397641
768.197270
769.124952
768.400424
767.663717
770.749939
773.037200
755.820148
760.701042
763.954942
764.561228
763.912916
768.004789
770.201095
769.598029
767.507167
769.338669
769.062879
765.818917
761.648989
765.109701
766.977826
765.879902
763.504535
766.346478
767.339199
765.422517
762.612302
767.642781
771.034255
757.311209
760.871555
763.870079
765.077194
765.615794
768.385291
770.087164
769.849857
768.850953
769.819832
769.653823
767.542588
765.208390
766.731501
767.653740
766.716338
765.351167
766.818808
767.489839
766.385414
765.301188
768.456464
770.998581
756.034713
759.518693
762.759916
764.471995
765.574447
767.865834
769.214451
768.990689
768.396948
769.428554
769.745019
768.615487
767.271139
767.806110
767.821685
766.539140
765.351567
766.527999
767.348264
766.949568
766.784130
769.257200
771.298762
750.327663
755.716389
760.051188
761.837751
762.541371
765.467475
766.861546
766.008178
764.681059
766.974302
768.257342
767.473485
765.997381
766.785067
766.369978
764.048353
761.755708
764.095498
765.769242
765.431706
764.924474
768.343126
770.879857
743.140580
751.562202
757.223829
758.640871
757.852071
762.276221
764.147898
762.376631
759.131296
763.597653
766.086523
765.184276
762.564864
764.589748
764.363929
760.845981
756.335314
761.031211
763.951518
763.267804
761.194590
766.672761
770.286207
747.388668
752.883423
757.322984
758.974230
759.390613
762.278044
763.758522
762.829150
761.413654
763.990702
765.760709
765.303494
763.937046
764.841533
764.535359
762.178717
759.932786
762.701173
765.035057
765.268835
765.069716
768.671732
771.383426
750.696126
754.482535
757.758415
759.091565
759.744398
762.050511
763.388941
762.967744
762.339871
764.065716
765.217179
764.722571
763.784439
764.571443
764.592541
763.210184
762.189684
764.304942
766.382077
767.178586
767.858624
770.608232
772.701285
749.572149
753.886214
756.889322
757.307443
756.930636
760.022313
761.773161
761.079081
759.828535
762.201069
763.410591
762.259448
760.515867
762.474335
763.315729
762.036583
760.733258
763.806186
766.374059
767.140562
767.544063
770.867268
773.180920
745.909016
752.203517
755.645592
754.966584
752.440389
757.439476
760.027800
758.658807
755.558335
759.751721
761.598178
759.549837
755.825157
759.958750
761.887915
760.147826
757.168881
762.300393
765.813485
766.180213
765.212433
770.083204
773.194593
750.009323
754.135967
756.901061
756.926413
756.174317
759.235630
761.184860
760.605319
759.306681
761.651598
762.899164
761.696340
759.913310
762.123088
763.430351
762.530981
761.408844
764.622860
767.367682
768.184943
768.496276
771.813786
774.243975
752.414474
755.737651
758.247882
758.724539
758.768800
761.116515
762.757504
762.639230
762.169264
763.819977
764.801941
764.156267
763.279015
764.611154
765.422315
764.833815
764.415058
766.758436
768.914671
769.773541
770.495565
773.201021
775.237232
750.635286
755.336496
758.439180
758.649535
758.045951
761.269684
763.336424
763.008112
762.065106
764.473374
765.799713
765.020443
763.745291
765.575642
766.390642
765.286720
764.118739
767.079017
769.334848
769.650771
769.640866
773.119615
775.583507
747.552112
754.884578
758.943167
758.430963
755.862918
761.090659
764.022077
763.121659
760.504505
764.692461
766.793572
765.514395
762.706499
766.045581
767.337705
765.366058
762.222613
766.926143
769.792895
769.297724
767.424362
772.655022
776.037876
755.874782
760.187716
763.141211
763.390374
762.761964
765.767771
767.828019
767.651942
766.743485
769.021888
770.453172
769.886420
768.657922
770.288432
771.065840
769.986462
768.684510
771.255523
773.252997
773.375210
773.054004
776.135848
778.451139
764.066229
766.187829
768.042771
768.770063
769.188325
770.824335
772.126026
772.448889
772.505270
773.625507
774.444406
774.389642
774.097916
774.763369
775.151688
774.826440
774.627200
775.937007
777.214779
777.786973
778.297868
779.974535
781.274003
768.454135
769.681116
771.006886
771.865076
772.581955
773.713488
774.688642
775.184815
775.536156
776.241099
776.803096
776.941480
776.959249
777.309356
777.567317
777.563610
777.734244
778.601210
779.577199
780.300381
781.031969
782.155788
782.994931
770.091663
771.713114
773.408179
774.716991
775.946037
777.497546
778.522310
778.850559
778.829469
778.877039
778.357053
777.384874
776.631610
776.695227
776.758599
776.724432
777.037105
778.135707
779.205267
780.043338
780.923582
782.145810
782.882088
764.711663
767.861388
770.379291
771.506625
772.227477
774.629972
776.098356
776.112973
775.521619
776.208516
775.853447
774.291592
772.762302
773.623853
774.118102
773.734696
773.489344
775.358845
776.831158
777.382471
777.773721
779.876484
781.206451
752.607141
760.436613
765.185999
765.441932
763.488700
768.851170
771.856098
770.862827
767.621337
770.842766
771.476530
768.297147
763.554425
767.421390
769.485758
768.047584
765.158358
769.749942
772.598182
772.079832
769.828481
774.961769
778.207170
735.329243
752.876480
760.411489
758.717600
749.391767
762.367929
767.714079
764.885621
754.610181
764.838637
767.225566
761.476416
748.591546
760.493609
764.982048
761.636732
751.721331
763.361064
768.217395
765.593594
755.911111
768.795250
774.849990
749.581508
757.371901
761.840280
761.762776
759.699293
765.421101
768.745233
767.955055
764.821672
768.024972
768.356676
764.752628
759.771320
763.808239
765.923103
764.362971
761.334600
765.927223
768.568576
767.731136
765.343330
770.739853
774.172467
759.140874
762.318432
764.417419
764.486971
764.273507
767.871769
770.530636
770.991325
770.302841
771.066190
770.273532
767.506090
764.813988
766.466415
767.545553
766.784515
765.729900
767.932102
769.321004
768.979154
768.496781
771.550944
773.768775
762.999948
764.829767
765.415082
763.985931
761.723903
767.028272
770.867971
771.875858
771.436922
772.128115
770.759293
767.071850
762.702416
765.804705
767.546575
766.398031
764.101084
767.114129
768.514940
767.309538
765.310009
769.613084
772.509248
762.454229
764.808499
764.770768
760.856575
751.955621
763.759141
769.844361
770.950359
768.964862
771.388072
770.113614
764.417887
753.950598
762.996166
766.362203
763.897589
756.736078
764.271863
766.694327
763.826262
756.555167
766.104449
770.848294
762.467029
764.256193
764.916765
763.497377
761.362379
766.543497
770.184625
771.252852
770.896073
771.905289
771.096551
767.869767
763.817110
766.560576
767.669315
766.004761
763.331554
766.089096
767.279917
765.921317
763.878643
768.192808
771.117694
758.743282
761.683479
763.721285
764.046982
764.112054
767.296097
769.557234
769.988992
769.698006
771.095551
771.327071
769.921077
768.164965
768.693803
768.297906
766.308707
764.356428
766.112057
767.196149
766.596051
766.002702
769.081876
771.383895
749.094561
756.083009
760.554781
761.259399
760.240480
764.691569
767.064134
766.101132
763.541870
767.550339
769.783395
769.184400
767.405485
768.130732
766.934821
763.099333
758.341780
762.553664
765.092490
764.028383
761.555571
766.940948
770.600146
734.343836
749.664197
756.918951
756.740618
750.654762
760.281180
763.790258
760.725227
751.796532
762.425063
767.201930
766.622540
762.459610
765.721483
764.580812
757.943281
745.438518
757.392596
762.393604
759.775139
750.685673
763.216164
769.399955
744.701797
752.277274
757.258642
758.308819
757.423761
761.771465
763.813171
762.468089
759.789311
764.150849
766.832571
766.696037
765.135387
766.065480
765.016189
761.187687
756.682128
761.286755
764.216568
763.633420
761.620957
767.179066
770.803722
749.160943
754.012294
757.694756
758.843902
759.077659
762.041039
763.640923
763.025566
761.995275
764.475783
766.018874
765.539981
764.348668
765.352016
765.120859
763.103362
761.317066
763.952144
766.134610
766.558634
766.708126
770.056707
772.425813
744.993613
752.022577
756.311002
756.369108
754.383509
759.210586
761.741327
760.444583
757.474376
761.606631
763.636627
761.861778
758.246816
761.939948
763.526101
761.650900
758.708376
763.121972
766.229036
766.489018
765.658609
770.128008
772.981631
733.762728
748.141613
754.181249
752.239102
743.607316
754.914520
759.307171
756.281557
746.877088
757.384418
761.035453
757.153707
746.566391
757.483897
761.468132
758.391793
749.770976
760.306464
765.284646
764.490020
759.106960
768.312234
772.778930
745.165332
752.027301
755.945827
755.678552
753.558425
758.418469
761.006413
759.871624
757.097448
761.197864
763.052298
761.225015
757.778462
761.750273
763.625799
762.149345
759.583432
764.115297
767.189833
767.491014
766.687339
771.115715
773.955210
749.915745
754.494933
757.614328
758.017120
757.662901
760.859380
762.936178
762.767215
762.034869
764.368841
765.661916
764.975815
763.809211
765.450934
766.101709
764.966677
763.839396
766.633608
768.847403
769.352888
769.581875
772.764689
774.987184
746.005836
753.294962
757.529289
757.214163
754.843245
760.131977
763.400046
763.039031
761.135557
764.953235
767.066572
766.404347
764.628094
766.815674
767.193784
764.825877
761.453587
765.999354
768.933336
768.560782
766.818758
771.868315
775.179124
735.798438
751.021386
757.302469
755.100135
745.813155
758.093970
763.521064
762.040485
755.126381
764.195054
767.965121
766.579896
761.231325
766.895268
767.813706
763.164848
752.904396
763.996165
768.678519
766.545558
758.613233
769.799584
775.233486
751.740875
758.418350
762.149340
761.834613
759.666945
764.689243
767.747232
767.604474
765.958120
769.621220
771.720275
771.334654
769.686232
771.586571
771.818406
769.444846
766.150255
770.253563
772.704241
772.151601
770.306035
774.927358
777.905470
762.818508
765.494301
767.566685
768.203969
768.438520
770.622208
772.320868
772.850161
772.985731
774.526180
775.630039
775.755690
775.460870
776.021721
776.032528
775.153522
774.387956
775.863082
777.121796
777.433096
777.594492
779.540687
780.975896
767.931089
769.304480
770.719231
771.602602
772.362643
773.728098
774.948833
775.659360
776.192971
777.120209
777.868726
778.145988
778.193578
778.427767
778.437336
778.125444
778.016127
778.783082
779.647919
780.215819
780.802193
781.935156
782.789627
769.883072
771.718624
773.414822
774.486057
775.392415
776.980740
777.983468
778.132634
777.884355
778.071313
777.629078
776.555485
775.621652
775.876810
776.044848
775.905526
775.971975
777.057367
777.966896
778.459194
779.007549
780.414479
781.334943
762.505970
767.051362
769.957871
770.527055
770.066057
773.343694
775.106598
774.636643
773.006231
774.657934
774.688429
772.681028
770.065828
772.035068
772.999418
772.238149
770.947027
773.545291
775.058295
774.821883
773.945329
777.180990
779.194056
739.872185
756.595590
763.499766
761.654480
752.350033
764.729808
769.592881
766.654054
756.489471
766.590006
769.068758
763.751332
751.321028
762.906112
767.166962
763.977274
754.272020
765.276412
769.431239
766.310782
756.334766
769.116106
775.142082
667.115539
741.328763
756.619887
747.441603
685.347587
750.738914
763.372391
753.568344
692.954009
753.536964
762.799616
749.072647
679.780536
748.097359
760.628144
750.632112
691.251174
751.898695
762.907489
751.967070
687.794778
755.198145
770.418320
737.488017
753.990350
760.323190
757.819646
748.168703
761.103710
766.550122
764.025932
754.086856
764.233396
766.379677
760.515632
747.676042
759.483506
763.794419
760.392354
750.430055
761.523510
765.533059
762.069173
751.877116
765.023120
771.301781
758.219275
762.421442
764.196702
762.699659
760.149795
765.704095
769.532930
769.997059
768.382764
770.364832
769.858291
766.114853
761.383415
764.833008
766.600334
765.134344
762.341332
765.925054
767.657658
766.328826
763.940951
768.839267
772.090566
764.078784
766.011804
765.262154
760.533357
751.083698
763.196955
769.848908
771.434034
769.699596
772.136829
770.714219
764.791511
754.117947
763.093547
766.414965
763.875107
756.652963
764.318618
766.897943
764.159844
756.969349
766.492422
771.199996
758.669603
765.662577
763.805639
750.961301
694.022013
753.510881
767.939199
769.214473
755.100964
770.216590
769.494099
756.636870
702.179530
754.627530
764.010036
756.829121
715.107367
756.993420
764.080309
756.066503
711.702720
758.496743
769.198829
763.702116
765.546766
764.854485
760.181820
750.957076
762.992386
769.533567
771.306485
769.760432
772.517480
771.649257
766.249011
755.974533
764.411255
766.931173
763.780224
756.158982
763.642939
766.138937
763.393284
756.258441
765.766196
770.455088
758.393530
762.093744
763.743321
762.690822
760.824996
765.849169
769.369828
770.075849
769.146942
771.683421
772.225861
770.232043
767.149081
768.559511
768.220392
765.212011
761.384287
764.745256
766.491616
765.277557
763.077316
767.846810
771.020895
739.469691
753.600590
759.615973
758.597996
752.187160
762.075612
766.258696
764.066124
755.756428
765.983027
770.132265
769.078302
764.614567
767.620941
766.365920
759.762259
747.273042
758.852648
763.455458
760.577472
751.329967
763.642581
769.687597
678.096820
740.354576
754.193784
748.850302
704.854650
752.537094
761.442698
752.414228
699.071649
754.563799
766.259740
763.878239
740.668505
762.595182
762.630396
747.139473
680.090125
746.120349
758.714693
749.370989
690.993022
753.075932
767.318971
733.829806
748.988809
755.987679
755.674368
749.579511
759.329470
762.995088
760.155883
751.491984
762.139043
766.835468
766.299249
762.090557
765.385337
764.355498
757.801991
745.562781
757.539573
762.508275
760.071754
751.257651
763.724327
769.731204
744.967559
752.280546
756.920674
757.568613
756.294464
760.975178
763.339717
762.182254
759.537836
763.797542
766.104575
765.195834
762.687517
764.835294
764.850961
761.862073
758.088120
762.451669
765.297423
765.057943
763.594279
768.556744
771.775091
733.544163
748.227664
754.694999
753.219376
744.964289
756.287221
760.640451
757.651923
748.334753
758.893019
762.672963
759.027490
748.585107
759.031631
762.456038
758.939498
749.987155
760.218486
764.920340
763.882023
758.326554
767.521686
772.013602
677.250305
737.930250
750.721129
742.607726
687.648103
745.520313
756.378892
746.980826
691.333585
748.130952
758.121752
747.286291
686.965559
747.608995
758.639394
749.821585
698.376641
751.580273
762.543823
757.223449
718.105384
761.110093
771.017087
733.468066
748.028391
754.175217
752.397617
743.995390
755.380039
759.796170
756.966622
747.861172
758.386053
762.011279
758.340848
748.084860
758.858685
762.606197
759.504313
750.927846
761.228990
765.851482
764.823248
759.279854
768.396127
772.851272
745.127291
752.301271
756.484086
756.363249
754.313646
759.459851
762.404975
761.761059
759.555470
763.552769
765.581370
764.451635
761.898828
764.887601
765.915548
763.902746
760.883942
765.233669
767.991355
767.806917
766.474700
771.118517
774.109791
733.823949
749.154714
755.584429
753.519352
744.362188
756.725755
762.215279
760.786043
753.939346
763.027786
766.801680
765.419856
760.095099
765.741469
766.620439
761.929480
751.640518
762.672478
767.321410
765.211091
757.345815
768.481463
773.875401
675.916425
740.268848
753.474471
744.443213
685.333088
747.758515
760.680855
754.709104
710.924918
757.316133
766.651583
762.197708
730.716460
762.376897
765.928548
753.683424
694.825304
754.012543
765.334137
757.133446
705.215394
760.468710
773.008994
740.047639
754.524699
760.299132
758.234925
749.376774
761.355825
766.601723
765.489851
759.055579
767.886306
771.598392
770.569538
765.508331
770.728012
771.377851
766.721861
756.620833
767.110231
771.234688
769.000116
761.127517
771.742210
776.737006
760.350065
764.324217
766.889782
767.213375
766.571794
769.839133
772.119739
772.593761
772.197150
774.565912
776.095780
776.178604
775.450645
776.395228
776.355416
774.856947
772.987923
775.233704
776.731481
776.602455
775.838499
778.592301
780.454676
767.247547
768.885690
770.441653
771.293875
771.966365
773.595870
775.045290
775.856054
776.414139
777.569862
778.486103
778.814785
778.815913
779.069080
778.983018
778.432832
778.024980
778.804007
779.616961
779.995653
780.349798
781.567199
782.498318
771.304461
772.740710
774.196925
775.154127
775.985926
777.273533
778.166631
778.333109
778.121163
778.101617
777.613729
776.601643
775.731481
775.758884
775.849305
775.717561
775.776401
776.586369
777.348413
777.795323
778.338903
779.521486
780.382514
766.134159
769.011480
771.209699
771.915813
772.176647
774.299232
775.656798
775.512329
774.704721
775.350181
775.083688
773.491623
771.837528
772.661299
773.185538
772.692759
772.134365
773.653419
774.743423
774.766256
774.703737
776.825028
778.379538
754.734278
762.082785
766.102426
765.799630
763.524753
768.590953
771.286246
770.145103
766.917072
770.154098
770.719309
767.548442
762.884468
766.704280
768.573918
766.979369
763.921688
768.066439
770.167208
768.887261
766.203827
771.494871
774.894347
738.059015
754.938740
761.533390
759.118633
749.394841
762.092659
767.206324
764.318932
754.124182
764.446703
766.811134
761.081509
748.255782
760.075411
764.319686
760.767069
750.632760
761.759662
765.762579
762.196853
751.891217
765.100557
771.442935
752.490430
759.590145
763.186773
762.223552
759.486963
765.018970
768.520563
767.921747
764.847210
768.185544
768.697278
765.082512
759.924044
763.783942
765.751695
763.919429
760.436057
764.548016
766.653688
765.072770
762.057072
767.611733
771.416196
762.595727
764.925004
765.894194
764.818343
763.820893
767.399894
770.577414
771.608598
771.258362
772.188062
771.531474
768.733274
765.798296
767.125496
767.926835
766.785544
765.236735
767.035980
768.098228
767.306768
766.410013
769.478203
771.920509
767.091368
767.762022
766.889059
763.972139
760.971400
766.507155
771.091970
773.127453
773.295048
774.132337
772.881111
769.147661
764.716994
767.298092
768.379015
766.733652
764.054681
766.740899
767.860893
766.444761
764.349547
768.593437
771.469476
767.050404
767.980496
766.235924
760.633989
750.887822
763.173349
770.338677
772.814575
771.703254
774.190571
772.937839
767.197788
756.714456
765.071069
767.630303
764.599637
757.058884
764.329632
766.589902
763.662118
756.404050
765.856018
770.521783
766.440731
767.101461
766.303955
763.496712
760.562310
766.191425
771.044189
773.384979
773.843377
774.978482
774.125094
770.773769
766.416781
768.589328
769.182489
767.017000
763.885517
766.435262
767.653670
766.285014
764.122316
768.354308
771.337439
761.587314
763.773008
764.822990
764.186509
763.727709
767.341087
770.684815
772.210306
772.555110
774.027739
774.156558
772.511918
770.385902
770.492737
769.741303
767.375598
765.080885
766.678596
767.794873
767.206040
766.505776
769.502453
771.850935
751.196745
757.642958
761.263856
761.315304
760.125540
765.071065
768.337119
768.417120
766.629351
770.533276
772.294365
771.330973
769.144381
769.559752
768.145317
764.087415
759.314999
763.396025
765.755044
764.706750
762.352848
767.617266
771.072698
735.809209
750.759170
757.417136
756.802602
750.652681
760.841772
765.234832
763.200706
755.053607
765.377880
769.516352
768.470013
763.867338
766.898605
765.658993
758.914377
746.475271
758.287969
763.083271
760.476580
751.520759
763.880954
769.829480
745.455704
752.898412
757.774166
758.659925
757.702359
762.494916
765.346745
764.745153
762.412343
766.564007
768.918282
768.376651
766.410939
767.149550
766.075976
762.160879
757.489069
761.937506
764.818381
764.169206
762.001845
767.428705
771.075124
749.417726
754.331209
758.186642
759.429624
759.718373
762.958047
765.050733
764.835705
763.930488
766.317472
767.725144
766.998885
765.504994
766.350136
766.113324
764.018542
762.009123
764.423959
766.470811
766.692642
766.581461
769.839653
772.289300
744.955880
752.185299
756.681164
757.063129
755.453611
760.395218
762.928161
761.758493
758.962656
763.083045
764.950846
763.105813
759.525185
763.082829
764.440632
762.473295
759.463164
763.551279
766.189197
766.087849
765.008419
769.427694
772.313110
733.411607
748.114963
754.513280
753.038530
744.865051
756.166158
760.384232
757.327108
748.015060
758.565517
762.175973
758.357632
747.910017
758.703580
762.448394
759.270730
750.562224
760.674798
765.064889
763.779277
758.041912
767.226926
771.763259
744.701641
751.866987
756.296281
756.432889
754.496657
759.383800
762.024557
760.860483
757.988385
762.151356
764.205776
762.475348
758.974925
762.870043
764.733620
763.129411
760.231948
764.346112
767.032550
766.854337
765.590696
769.933289
772.902525
749.582737
754.353878
757.842316
758.518323
758.274172
761.555124
763.769720
763.657606
762.880568
765.292318
766.797274
766.216660
765.000137
766.597715
767.246356
765.951557
764.472147
766.872946
768.738520
768.817432
768.618494
771.664037
773.973599
745.923293
753.269568
757.534278
757.380275
755.259423
760.678087
763.969738
763.750047
762.026552
765.933247
768.105419
767.558758
765.809983
767.968779
768.280639
765.757141
762.262123
766.424157
768.821362
768.056206
766.098364
770.987261
774.177261
735.751257
750.974720
757.205427
755.088010
746.009785
758.448625
763.960564
762.691240
756.016903
765.178308
768.996086
767.725500
762.419432
768.061596
768.923661
764.147887
753.806214
764.518430
768.679913
766.182319
758.055038
769.074755
774.374118
751.536325
758.244080
762.107523
761.846216
759.674247
764.849614
768.203015
768.288851
766.753887
770.533137
772.810256
772.524269
770.887400
772.779038
772.997206
770.500475
766.919543
770.701962
772.896439
772.025703
769.834554
774.294409
777.299927
762.698216
765.397981
767.554656
768.239431
768.502726
770.825553
772.762634
773.492932
773.766033
775.436165
776.682914
776.896512
776.629848
777.188355
777.168293
776.175721
775.174844
776.381357
777.393541
777.423707
777.309018
779.102447
780.514735
767.884559
769.270799
770.722796
771.652722
772.482582
773.977894
775.379153
776.271545
776.963194
778.024399
778.888032
779.247563
779.337375
779.570875
779.533845
779.113875
778.818202
779.343629
779.949311
780.257652
780.619139
781.605375
782.398744
772.977678
774.070337
775.220897
776.025158
776.789015
777.872266
778.642198
778.822260
778.652511
778.471218
777.856304
776.829931
775.980646
775.827988
775.761730
775.574489
775.624649
776.284100
776.937235
777.387749
777.974349
779.016104
779.770621
769.187950
771.090901
772.667982
773.301801
773.790068
775.379367
776.474661
776.521335
776.093848
776.248380
775.695316
774.242978
772.939744
773.223093
773.391270
772.932708
772.628305
773.718682
774.590007
774.792913
775.106260
776.728683
777.947554
762.198497
766.099296
768.522267
768.583071
768.069794
771.029672
772.906580
772.574818
771.331959
772.522535
772.212416
769.784869
767.121544
768.703837
769.522786
768.368652
766.902473
769.230760
770.683993
770.222543
769.544019
772.662620
774.921527
755.089372
761.700613
765.031827
764.130384
761.532714
766.733006
769.791321
769.020016
766.139263
769.168146
769.440505
765.836262
760.757891
764.551395
766.281525
764.182464
760.504656
764.892296
767.168511
765.786294
763.048437
768.464992
772.058435
759.941446
763.596213
765.609165
765.021045
764.088563
767.490743
770.207824
770.509989
769.527626
770.913240
770.680084
767.965868
764.913493
766.398683
767.157726
765.672133
763.755535
765.948807
767.324165
766.556151
765.565667
768.911493
771.556306
765.601747
766.962764
767.345700
766.386082
765.959758
768.754977
771.598245
772.992648
773.312790
773.892549
773.223409
771.074440
768.986296
769.227399
769.197895
767.947846
766.729073
767.733396
768.360322
767.780581
767.461690
769.806547
771.771347
768.532145
768.886846
767.957853
765.731413
764.335422
768.168393
772.087147
774.393747
775.315865
775.901067
774.973654
772.596785
770.241577
770.534272
770.226305
768.545363
766.831240
767.975184
768.362844
767.245263
766.294478
769.220340
771.465831
768.385673
768.790130
767.316977
763.751036
760.281410
766.331503
771.702174
774.603198
775.523672
776.578092
775.664909
772.726306
769.172751
770.424208
770.297000
767.873567
764.685155
766.994887
767.719793
765.805567
763.138210
767.789919
770.937958
767.200668
767.665529
766.914929
764.840518
763.587686
767.704954
772.085872
774.866272
776.138475
776.951803
776.266916
774.073307
771.677011
771.708657
771.097009
769.061914
767.016209
768.075584
768.595635
767.554022
766.561840
769.462062
771.785663
762.927333
764.541711
765.268950
764.775142
764.883090
768.233518
771.783603
774.057811
775.193563
776.122272
775.792131
774.136652
772.316112
771.923393
770.975527
768.996060
767.369865
768.235863
768.955929
768.640151
768.534324
770.774698
772.614774
755.180579
759.356320
761.992941
762.234839
762.252212
766.412231
770.055721
771.721852
772.196816
773.804402
773.889137
772.136316
769.932407
770.131017
769.211101
766.582253
764.164197
766.203395
767.744326
767.558530
767.228762
770.263780
772.476506
746.734918
754.263853
758.725628
758.949899
757.481134
763.501812
767.771530
768.782086
767.903500
770.738704
771.404733
769.188861
765.674892
767.348330
766.930539
763.418274
759.064812
763.334953
766.040701
765.570780
763.880192
768.699575
771.844713
749.709617
754.812124
758.699016
759.843069
760.175698
764.139691
767.261443
768.206535
768.113040
769.824064
770.311674
768.812935
766.756248
767.325775
766.859598
764.498218
762.240109
764.647369
766.691928
766.868416
766.692776
769.906152
772.331784
751.858207
755.754145
759.155049
760.662043
761.625373
764.474455
766.608287
767.085893
767.025950
768.429242
768.949820
767.896171
766.552825
767.020692
766.849699
765.384346
764.211672
765.847716
767.383083
767.744504
768.139121
770.708944
772.693319
749.578230
754.533221
758.312607
759.527937
759.856583
762.986976
764.778956
764.274030
763.137915
765.478698
766.569221
765.321730
763.520228
765.138253
765.706110
764.319026
762.823725
765.132138
766.778114
766.666445
766.383437
769.736869
772.181203
744.945278
752.351354
757.016145
757.588559
756.186158
760.730366
762.850770
761.255612
758.026508
762.375455
764.424271
762.637871
759.195418
762.895722
764.479846
762.649825
759.555053
763.582373
765.824674
764.912055
762.824422
767.996454
771.420892
749.446348
754.333551
758.064625
759.075199
759.060901
761.974722
763.636004
762.882023
761.548593
764.044703
765.515500
764.589859
763.003381
764.983855
766.021453
764.924412
763.464224
765.719729
767.300448
766.975112
766.442591
769.732473
772.263093
752.327368
756.051030
759.135330
760.210625
760.706652
763.157845
764.799302
764.734677
764.391616
766.187045
767.350783
766.932396
766.215505
767.436944
768.024257
767.193986
766.358011
767.853730
769.005016
768.920513
768.967025
771.437428
773.422605
750.815830
755.674556
759.046510
759.559375
759.211091
762.697957
765.040750
765.021199
764.386812
766.920448
768.389187
767.817403
766.698341
768.456425
769.107327
767.809990
766.312899
768.412516
769.695725
769.175343
768.559021
771.718954
774.061294
747.826878
755.167189
759.302709
758.904810
756.467919
762.067093
765.444886
765.045940
762.927303
767.181981
769.375918
768.300104
765.693002
768.949947
770.115432
768.063028
764.780493
768.522657
770.401243
769.117795
766.678430
771.566308
774.795745
756.045293
760.345702
763.319754
763.641184
763.171421
766.506940
768.982642
769.281447
768.818347
771.279006
772.841943
772.455642
771.398853
773.000783
773.654327
772.448879
770.880498
772.722749
773.921394
773.355254
772.523898
775.274264
777.425031
764.112284
766.229778
768.105316
768.907078
769.489028
771.409138
773.076662
773.807590
774.241267
775.608134
776.610959
776.724891
776.556887
777.216523
777.497450
776.995094
776.472841
777.216513
777.851964
777.835850
777.886453
779.253314
780.396899
768.429498
769.659440
771.012474
771.950708
772.829916
774.221754
775.531499
776.396060
777.091901
778.064052
778.833281
779.135915
779.255334
779.604547
779.761418
779.559680
779.396567
779.769031
780.181618
780.372991
780.674763
781.503793
782.194073
773.872033
774.923879
775.890735
776.495537
777.134590
778.220857
778.932399
779.055624
778.841558
778.633704
777.883888
776.693631
775.732906
775.580136
775.392994
775.047312
774.999455
775.712006
776.325644
776.714777
777.280366
778.395363
779.142711
769.769761
771.867990
773.263837
773.515582
773.607838
775.489494
776.661467
776.596693
775.970900
776.291900
775.609031
773.790762
772.034159
772.630761
772.794893
771.985624
771.234408
772.735288
773.754472
773.799997
773.861993
775.858972
777.222015
760.788976
766.168590
768.832161
767.883538
765.326549
770.000738
772.752566
772.051147
769.444192
771.839606
771.791969
768.265342
763.264555
766.751322
768.301339
766.127324
762.305349
766.735120
769.240912
768.220166
765.740618
770.674991
773.945162
748.055741
760.343771
764.665851
761.475479
751.856728
763.737830
768.939475
767.064306
759.029299
767.115323
768.402121
762.263699
749.166783
760.486425
764.198169
759.656685
747.856727
760.071021
764.821277
761.819924
752.410467
764.597698
770.593608
758.400129
763.514413
765.558861
763.860767
760.983143
766.221478
769.756513
769.783003
767.680743
770.391728
770.393679
766.712757
761.580605
764.926064
766.097278
763.441855
759.240147
763.515290
765.690968
764.245534
761.549870
766.811339
770.351573
765.452885
767.160228
767.291669
765.572640
764.239757
767.885528
771.317545
772.850486
773.119609
774.155104
773.641392
771.348354
768.882323
769.357306
769.030076
767.009949
764.914144
766.457487
767.173986
766.074645
765.013419
768.232178
770.710631
767.611178
768.649769
767.394157
763.748250
759.794249
766.006855
771.527467
774.277887
775.265401
776.496928
775.821082
773.577029
770.999515
771.409332
770.480105
767.615332
764.097169
766.393743
767.028695
764.705825
761.381339
766.577162
770.212983
764.739976
767.550808
765.904654
759.313092
747.491214
761.827117
770.577529
774.119402
774.194792
776.967475
776.570933
773.591260
768.482104
771.163733
770.436136
765.806169
757.144342
764.193753
765.828826
761.256682
750.752052
763.162070
769.286319
765.456213
766.741469
765.807750
762.371560
758.818070
765.488884
771.478666
774.882657
776.239342
777.594870
777.102548
774.884763
772.166010
772.405286
771.336162
768.265402
764.675775
766.940424
767.602552
765.422584
762.325635
767.450059
770.891203
761.031824
763.462299
764.250246
763.041179
762.239920
766.908647
771.629225
774.578829
775.999816
776.983212
776.306294
774.039458
771.584545
771.696302
770.888683
768.566664
766.394674
767.859719
768.739132
768.060167
767.409049
770.326108
772.502776
749.579361
756.690378
760.343646
759.417052
756.909278
764.039837
769.939128
772.605992
773.233373
774.798481
773.850761
770.079850
764.905168
767.612008
768.217221
765.295922
761.195037
765.161210
767.710706
767.295278
765.881979
770.057878
772.788029
732.354758
749.184605
756.096578
753.710207
743.637119
758.865366
767.274215
769.487570
767.559434
771.392808
770.606143
764.223086
751.441555
761.808830
764.739131
760.134174
749.392057
760.526405
765.533646
764.350328
758.502176
767.604956
772.042112
744.219090
752.345628
757.190520
757.315995
755.409944
762.252390
767.249282
768.995572
768.894853
770.526624
769.884137
766.203770
761.273626
764.439166
765.417999
762.849516
759.148229
763.523292
766.383813
766.307905
765.157971
769.539403
772.399288
749.419556
754.639297
758.565144
759.767523
760.163840
763.995859
766.765241
767.348859
766.986490
768.608854
768.719808
766.668002
764.285918
765.634217
765.994853
764.367261
762.662194
765.041192
766.788396
766.723641
766.445052
769.794300
772.232209
745.153053
752.847053
757.899669
758.798072
757.752829
762.290033
764.572917
763.087593
759.651372
763.986010
765.920609
763.875799
760.149815
763.440897
764.752585
762.562854
759.014593
763.053771
765.231025
763.743187
760.721558
766.686318
770.751572
733.303160
748.894208
756.138617
755.711282
749.254435
758.741269
761.823860
757.577147
746.311037
758.369457
762.868642
759.554345
749.848754
759.652369
762.862713
758.964561
748.860068
759.366746
763.037640
758.998564
747.845682
761.957074
768.908986
745.372972
752.933177
757.709321
758.394913
757.127902
761.292992
763.036781
761.041667
757.439190
762.083328
764.437708
762.903274
759.709286
763.401808
764.970125
763.028504
759.664331
763.542650
765.305826
763.465170
760.286502
766.213627
770.194794
750.357674
755.326095
758.911630
759.708861
759.544613
762.601668
764.298863
763.546443
762.266745
764.863804
766.322889
765.408388
763.913741
766.098662
767.210882
766.154730
764.707037
766.690711
767.704398
766.775811
765.809009
769.242995
771.856797
746.138921
753.783768
758.230056
757.808783
755.040457
760.670818
763.895352
762.853635
759.850256
764.373877
766.613454
764.780057
761.018951
765.505751
767.828463
766.360068
763.308144
766.834018
768.452492
766.763934
763.897843
769.054059
772.613637
735.213657
751.092351
757.483265
754.704940
743.978518
757.583889
763.270481
760.664296
750.918927
762.398693
766.478683
762.535873
751.178024
763.354905
767.960867
765.083256
756.157121
765.547063
768.668964
765.050372
755.431300
767.280742
773.082854
751.673588
758.567832
762.297905
761.681115
759.033796
764.496209
767.679988
767.047616
764.534827
768.902936
770.952489
769.325656
765.912350
770.225142
772.362760
771.087912
768.271478
771.532564
772.931652
771.335030
768.587324
773.204848
776.248366
763.011352
765.732357
767.775499
768.295976
768.425891
770.758737
772.531825
772.952711
772.923287
774.645433
775.686841
775.397413
774.758665
776.144079
776.972448
776.603754
775.920807
776.903213
777.454949
777.039499
776.621209
778.340826
779.696883
768.198457
769.574260
770.963146
771.800579
772.549718
774.002898
775.307253
776.045759
776.593540
777.607742
778.350381
778.510622
778.535840
779.142701
779.567862
779.498376
779.337418
779.716978
780.017741
779.999251
780.109404
780.968855
781.703486
774.053913
775.256591
776.232026
776.678917
777.100967
778.302404
779.078346
779.123595
778.747411
778.589881
777.796408
776.399840
775.169790
775.118066
774.947087
774.428418
774.134405
774.982551
775.667968
775.960513
776.358184
777.634049
778.502563
768.561343
771.631083
773.271035
773.039550
772.117839
774.904683
776.468030
776.132864
774.729882
775.714634
775.161790
772.743518
769.800643
771.383385
771.886247
770.555459
768.657204
771.193249
772.648240
772.336153
771.465514
774.439197
776.320540
752.059476
763.745658
767.803428
764.841953
755.509117
766.839319
771.517855
769.511724
761.544876
769.191975
770.259122
764.335710
751.583831
762.561278
766.063486
761.714309
750.246727
762.205257
766.851702
764.122885
755.032424
766.742687
772.317321
699.177622
752.234609
761.810003
751.422800
692.513443
753.548680
765.855105
758.854176
711.172582
758.835202
764.997451
750.535346
681.465259
748.449069
759.754150
747.371487
680.092314
747.647510
760.280085
750.708904
692.414550
753.799154
767.791089
749.432375
760.883782
764.276788
760.411334
750.566723
762.618798
768.217581
767.004590
759.592410
767.682417
768.928963
762.939370
750.072814
760.928445
763.988254
759.016426
747.006402
758.853820
763.160291
759.884319
750.417536
762.614842
768.579853
763.352695
766.313738
766.585232
763.716146
760.205449
765.866270
770.335838
771.778813
771.253801
773.355219
773.277255
770.485727
766.635804
768.346799
768.257371
765.212903
761.138574
764.285708
765.557472
763.564981
760.531081
765.780304
769.357512
764.133561
767.373121
766.043648
759.524210
747.572240
761.631945
769.953622
772.971559
772.682816
775.707985
775.657616
772.893217
767.843213
770.583738
769.803988
764.973450
756.091305
763.215492
764.896005
760.240414
749.634603
762.167729
768.413129
747.093697
764.145723
763.085865
747.266774
679.189234
749.678432
767.683223
771.247133
760.583959
774.792541
776.021557
770.715652
747.378812
768.109460
768.950076
758.423921
713.196973
756.178904
762.182967
749.793648
687.505463
751.824005
766.492086
761.556568
765.143253
764.208990
757.926380
746.397284
761.025991
769.951993
773.760671
773.933795
776.978153
776.992658
774.170443
768.963938
771.587334
770.764714
765.850498
757.008816
764.148159
765.904363
761.464318
751.152890
763.559872
769.561775
757.626106
761.786848
762.968555
760.630062
757.572725
764.630279
770.795682
774.137885
775.303550
776.799295
776.113548
773.086163
769.176775
770.627723
770.299373
767.270317
763.450897
766.522790
768.034360
766.702288
764.424977
769.039117
772.111903
736.272582
752.173380
758.001848
754.742282
744.216540
759.708042
768.764526
771.763487
770.402618
774.011627
772.843816
766.179103
753.226626
763.475835
766.379016
761.846763
751.146510
761.980785
766.647406
765.207550
759.172240
768.136216
772.497223
665.268095
737.096364
751.638121
741.103182
673.421112
746.772551
764.873595
766.449755
747.801083
768.284087
768.135367
752.500053
684.867109
749.699573
760.675849
749.751568
690.332371
750.598643
762.962890
757.692174
717.981925
761.245661
771.131553
730.854580
747.948652
755.118692
753.033123
743.195426
758.320001
766.347831
768.248539
765.947852
769.638854
768.718756
761.990417
749.129468
759.918460
763.294049
759.161025
748.865106
760.163025
765.170580
764.064473
758.275639
767.468277
771.974947
744.885959
752.824691
757.754263
758.283213
756.871031
762.649345
766.376494
766.639301
764.955718
767.725693
767.966804
764.741284
760.227390
763.489127
764.717320
762.459614
758.967412
763.227547
765.729113
764.969845
762.937807
768.123293
771.538328
733.844851
749.499666
756.780496
756.372587
750.003204
759.830505
763.390115
759.663069
748.707206
760.362164
764.263686
760.410961
750.287371
759.822030
762.819567
758.732593
748.506599
759.076184
762.861917
758.914405
747.813650
761.948382
768.906166
674.955953
739.159234
753.540722
748.152491
703.403741
751.028580
758.797844
746.420107
680.868796
746.987207
759.211973
749.826041
694.810984
749.828397
759.157808
748.464821
690.622329
748.546876
758.341256
745.716266
676.642268
748.830662
765.387555
734.248926
749.742168
756.721021
756.075462
749.438146
758.793118
761.660745
757.228618
745.950216
758.064896
762.571460
759.363269
749.843267
759.800534
763.040074
759.169507
749.080414
759.379142
762.616482
758.172375
746.802154
760.932900
767.848554
746.295753
753.863863
758.378359
758.460742
756.412382
761.175117
763.421960
761.684975
758.265946
762.811741
765.033045
763.294283
759.820730
763.986478
765.961227
764.265157
761.027935
764.580995
766.004025
763.961935
760.788657
766.351219
770.141414
734.026700
750.059086
756.619282
753.955752
743.251007
756.651073
761.986658
758.930985
748.799743
760.264031
764.310478
760.171068
748.620879
760.986819
765.795754
762.984262
754.026333
763.340317
766.281940
762.389629
752.578696
764.615789
770.614409
672.664601
740.227146
753.681446
742.810914
675.177683
745.537941
759.203236
749.657608
689.430330
751.214546
762.047721
750.064240
682.969775
751.048167
764.066983
755.871550
704.214882
756.301649
764.931258
754.140721
695.654111
756.386142
770.161290
739.793567
754.871998
760.620804
757.801993
747.328090
760.487968
765.782781
763.261216
753.797118
764.967923
768.746150
764.875761
753.815345
765.925244
770.543407
768.051101
759.507254
768.462737
771.159449
767.479955
757.960768
769.268252
774.605201
760.830319
764.891522
767.373713
767.404188
766.377260
769.759203
771.934128
771.917063
770.850516
773.497361
774.858839
774.062434
772.337397
774.924951
776.395190
775.873845
774.410526
776.123438
776.823939
775.847333
774.369580
777.007853
778.866642
767.889877
769.518952
770.995750
771.696838
772.214103
773.804500
775.160618
775.763359
776.097669
777.235969
778.024546
778.056016
777.911006
778.782400
779.427114
779.382295
779.099017
779.540585
779.778352
779.532285
779.376893
780.344898
781.181431
774.715305
775.747959
776.722116
777.270817
777.785730
778.814249
779.545148
779.622455
779.280820
778.956423
778.116071
776.768510
775.593382
775.320846
775.087628
774.608799
774.355682
774.965116
775.568301
775.880981
776.315201
777.394118
778.199440
770.582201
772.649921
774.073399
774.258138
774.189094
776.000794
777.221734
777.125400
776.346596
776.543280
775.792692
773.797220
771.801203
772.274778
772.392737
771.426222
770.437822
771.841069
772.873520
772.850383
772.753122
774.721898
776.184438
761.753844
767.030463
769.532137
768.514508
766.003645
770.578467
773.153161
772.428111
769.844747
772.112242
771.848708
768.166814
763.122512
766.490153
767.782503
765.403286
761.492151
765.835614
768.172583
767.071630
764.623706
769.542005
772.724463
749.042435
761.192125
765.323746
762.049147
752.468843
764.205669
769.200151
767.311350
759.350335
767.344886
768.474079
762.236909
749.120797
760.331091
763.754883
758.945669
746.991765
759.124198
763.710948
760.619837
751.231116
763.416135
769.337952
759.123817
764.151451
766.161980
764.320178
761.211559
766.281789
769.785603
769.775006
767.614422
770.400466
770.608999
767.005421
761.769217
764.984825
766.001113
763.027654
758.450140
762.576010
764.731632
763.172953
760.291404
765.548991
769.223211
765.964963
767.592122
767.654902
765.720885
764.099553
767.537974
770.865476
772.298745
772.548503
773.905283
773.914860
772.028057
769.633778
769.933160
769.361654
766.936830
764.384494
765.707615
766.360899
765.081313
763.802942
767.025732
769.650746
767.760220
768.715052
767.413544
763.513800
759.422873
765.390440
770.523838
773.056245
773.968106
775.808565
776.094195
774.631050
772.303236
772.427277
771.144053
767.759541
763.860041
765.898678
766.283453
763.733595
760.355502
765.590208
769.195839
764.772011
767.487168
765.781354
758.913707
746.932030
761.026846
769.360559
772.593583
772.502537
776.077612
776.875261
774.927038
770.293921
772.573206
771.387039
766.202653
757.160058
763.977297
765.375551
760.561306
749.968435
762.459639
768.583384
765.551147
766.764587
765.770205
762.093448
758.241839
764.732300
770.610803
773.861146
775.192252
777.112482
777.450565
775.981151
773.609871
773.660272
772.328089
768.915892
764.963771
767.085376
767.746811
765.424234
762.106247
767.252966
770.857092
761.131393
763.513084
764.285163
762.925184
761.931921
766.531752
771.307540
774.314824
775.779784
776.984463
776.641341
774.613881
772.217134
772.341715
771.605483
769.261711
766.971346
768.428691
769.435155
768.791619
768.019533
770.880915
773.148397
749.995218
757.034308
760.491710
759.492205
757.069766
764.236890
770.140389
773.020477
773.688697
775.146823
774.103341
770.101836
764.936128
767.800109
768.549914
765.892827
762.111999
766.183544
768.758130
768.538414
767.246546
771.268765
773.890818
733.055398
749.815974
756.542920
754.112522
744.165571
759.484307
767.980283
770.503586
768.641946
772.126645
770.927930
764.003134
751.019608
761.620989
764.852531
760.668175
750.374668
761.653940
766.738529
765.853985
760.233737
769.086389
773.333334
745.204474
753.266353
758.105928
758.163159
756.165704
763.071483
768.318282
770.290879
770.145606
771.439267
770.386581
766.183250
760.847064
764.126369
765.504659
763.261645
759.717787
764.233668
767.349992
767.480569
766.338164
770.563434
773.401919
751.001891
756.078748
759.936638
761.028410
761.253751
765.058293
767.971650
768.601303
768.089496
769.438135
769.263879
766.846967
764.118838
765.439542
765.994946
764.469140
762.742604
765.188504
767.086750
767.045923
766.674414
769.969689
772.460270
747.569192
754.940603
759.586257
760.307531
759.211521
763.607405
765.726657
764.178156
760.756220
764.864086
766.406428
764.111459
760.294577
763.445233
764.551820
762.239673
758.671683
762.694112
764.723926
763.108419
760.069950
766.064741
770.066926
736.185866
751.336437
758.082382
757.434633
750.899220
760.148309
762.967015
758.584180
747.311567
759.167796
763.344088
759.863297
750.112467
759.717227
762.607759
758.440122
748.164195
758.594172
762.032382
757.731743
746.446532
760.648126
767.601597
747.902800
755.159383
759.706103
760.162005
758.602695
762.526744
764.156201
761.975111
758.133732
762.610577
764.902551
763.253607
759.839935
763.376178
764.865356
762.693316
758.973490
762.672112
764.301868
762.136653
758.629917
764.573389
768.720146
752.488511
757.246161
760.664992
761.242294
760.805192
763.638210
765.203090
764.270668
762.740882
765.198409
766.634574
765.617087
763.945183
766.062084
767.207093
766.063813
764.334355
766.065820
766.869374
765.583639
764.257130
767.635616
770.384997
748.087113
755.515534
759.622615
759.028305
756.218896
761.634978
764.520771
763.284627
760.237108
764.640740
766.671355
764.756110
761.064797
765.579775
767.856648
766.441398
763.398156
766.613067
767.747695
765.653327
762.590451
767.657650
771.128690
736.870359
752.544272
758.627492
755.713421
744.981079
758.380703
763.736993
760.945425
751.165568
762.544993
766.436446
762.428112
751.166060
763.443661
768.103670
765.395586
756.574587
765.612304
768.192223
764.126451
754.276009
766.032633
771.741990
752.821461
759.616750
763.309128
762.567797
759.715686
765.015879
768.124445
767.356183
764.628728
768.917652
771.012195
769.341185
765.836908
770.258288
772.669372
771.562818
768.658444
771.640211
772.738480
770.743652
767.601809
772.103272
775.227838
763.981018
766.647540
768.658436
769.080476
769.041873
771.252038
772.968751
773.282722
773.105268
774.767480
775.833063
775.528028
774.849707
776.326182
777.348597
777.081323
776.324476
777.098046
777.392204
776.661629
775.945203
777.539182
778.908583
769.109339
770.440704
771.771286
772.525458
773.166743
774.518336
775.738632
776.386630
776.846343
777.811960
778.545070
778.704335
778.746317
779.429817
779.966806
779.957229
779.743460
779.950302
780.009040
779.725923
779.610319
780.343816
781.039695
774.940842
775.951536
776.995006
777.710260
778.385316
779.356408
780.024281
780.111272
779.807975
779.396895
778.502964
777.198866
776.106594
775.743025
775.446840
774.998577
774.789653
775.233951
775.681426
775.936904
776.371874
777.324076
778.035581
771.346152
773.117517
774.547762
775.089659
775.497322
776.939143
777.917915
777.900907
777.378391
777.265515
776.383334
774.610127
773.030481
773.104424
773.019922
772.239102
771.618014
772.523202
773.223090
773.240629
773.404119
774.958368
776.149150
764.666750
768.323794
770.536284
770.509257
769.966939
772.680015
774.381205
774.049985
772.829961
773.676133
772.965204
770.160082
767.127246
768.532718
769.095256
767.483980
765.523205
767.757231
769.143190
768.508349
767.637723
770.738270
773.033166
757.786416
763.992037
767.024523
766.039443
763.484607
768.261833
771.052699
770.337174
767.688975
770.326209
770.245109
766.325899
760.850598
764.548874
765.969867
763.230451
758.802220
763.237015
765.520061
763.948478
760.964816
766.433940
770.112251
762.171433
765.518416
767.214896
766.416145
765.304117
768.316337
770.715505
770.911169
770.055233
771.534653
771.488923
768.968607
765.909531
767.162798
767.411543
765.228210
762.656709
764.638601
765.833043
764.805701
763.600076
766.964639
769.669530
767.277122
768.375976
768.410330
767.086395
766.277560
768.637770
771.017413
772.023426
772.356991
773.693067
774.063927
772.949115
771.401926
771.175614
770.313422
768.191859
766.266790
766.864622
767.139769
766.173405
765.570839
767.968089
770.042381
769.828934
769.878428
768.530257
765.786627
763.828642
767.165133
770.409939
771.885963
772.502657
774.749252
775.930704
775.701511
774.710620
773.956205
772.292013
769.433229
766.867852
767.532606
767.466256
765.787372
764.364852
767.514904
770.016283
769.545679
769.565623
767.603830
763.420572
759.255212
764.860824
769.445993
771.059689
770.950133
774.630109
776.701050
776.869542
775.864938
775.134742
773.075228
769.264494
765.141911
767.062805
767.353718
764.759260
761.358625
766.517893
770.069546
768.142628
768.336052
767.191485
764.629371
762.869298
766.622091
770.490225
772.542298
773.476942
775.863028
777.232060
777.145441
776.240018
775.427918
773.680143
770.794744
768.200190
768.992563
769.259511
767.862475
766.523285
769.586949
772.078166
763.818816
765.276033
765.751684
764.951261
764.779702
767.990974
771.472394
773.699825
774.954662
776.394951
776.746590
775.788439
774.443613
774.020842
772.946927
770.910570
769.280932
770.115908
770.861109
770.626370
770.539269
772.606963
774.313287
756.298718
760.389526
762.863459
762.938417
762.903031
767.160430
771.109397
773.319442
774.237312
775.413263
774.920175
772.591537
770.030649
770.762922
770.547508
768.612261
766.771351
768.949386
770.740477
771.114044
771.248342
773.666800
775.383022
748.370957
755.842959
760.180758
760.308757
758.890818
765.129986
769.934911
771.884074
771.846342
773.410912
772.592152
768.908260
764.260621
766.959693
767.782285
765.426835
762.078770
766.439926
769.492079
769.970644
769.345005
772.957164
775.248991
752.303978
757.243290
760.939720
761.956510
762.274625
766.388704
769.924337
771.465541
771.698504
772.476854
771.681456
768.933258
766.058424
767.108809
767.489958
765.954281
764.353304
766.976257
769.327503
770.078684
770.392604
772.996029
774.901544
755.834143
759.318170
762.321286
763.598251
764.468597
767.253634
769.473924
770.130679
770.044078
770.816335
770.478318
768.613481
766.751705
767.235198
767.307103
766.084033
765.092473
766.877695
768.520465
768.963405
769.365103
771.783576
773.642583
755.297092
759.366735
762.396430
763.271351
763.472931
766.236453
767.768276
767.150277
765.875907
767.716235
768.211199
766.492941
764.367092
765.673516
765.959687
764.225616
762.347094
764.736761
766.337880
765.844568
765.137210
768.715261
771.380271
752.143307
758.098929
761.701183
761.870690
760.408048
764.258791
765.850970
763.988054
760.613292
764.477319
766.079776
764.035819
760.431752
763.612320
764.596471
761.994364
758.002556
762.177897
764.259665
762.582566
759.576790
765.372099
769.292445
755.722095
759.666109
762.562891
763.116992
762.830335
765.174814
766.333670
765.240519
763.644170
765.782635
766.955795
765.821848
764.049722
765.665077
766.251866
764.573294
762.484452
764.491557
765.624383
764.548157
763.340253
766.857029
769.686878
757.445323
760.591448
763.076044
763.732590
763.891189
765.865646
767.058534
766.634736
765.993284
767.513263
768.451500
767.839968
766.952246
768.039597
768.511817
767.488681
766.313201
767.290394
767.755369
766.896050
766.358738
768.795008
770.891969
755.193721
759.559518
762.422292
762.599160
762.006681
765.023956
766.883449
766.489993
765.562801
767.870931
769.138195
768.374596
767.140872
769.007598
769.881803
768.835288
767.348805
768.676968
768.994817
767.551078
766.254709
769.317793
771.727057
751.724743
758.511613
762.178901
761.542149
758.991820
764.076691
766.955875
766.183061
763.776012
767.853335
769.883394
768.624322
765.908203
769.476276
771.128823
769.681691
766.811754
769.484842
770.163046
767.801212
764.522076
769.386731
772.708065
758.993950
762.969020
765.635787
765.753259
765.101064
768.077587
770.205327
770.206876
769.502870
771.819218
773.283739
772.800283
771.716383
773.587743
774.684388
773.924312
772.513207
773.638737
773.900105
772.447831
770.962321
773.550527
775.694504
766.328073
768.273433
769.950308
770.580694
770.985311
772.660504
774.081959
774.594700
774.854388
776.112261
777.053423
777.137320
777.010221
777.868293
778.438734
778.175134
777.645091
777.924771
777.897982
777.224472
776.777761
777.919757
778.991136
770.272772
771.394264
772.599985
773.389242
774.108127
775.308056
776.422889
777.113572
777.673259
778.558703
779.286013
779.589609
779.774478
780.280289
780.634794
780.564154
780.332822
780.349281
780.242465
779.902277
779.785163
780.377236
780.970738
774.249331
775.535424
776.773691
777.628978
778.428436
779.555074
780.241189
780.296419
779.977807
779.625051
778.687469
777.304149
776.196342
775.976091
775.699308
775.198053
774.932360
775.394441
775.701856
775.765223
776.080778
777.096887
777.806014
769.551733
772.158820
774.044985
774.674876
775.000193
776.869486
777.945607
777.761553
776.994494
777.181734
776.298909
774.231338
772.231616
772.843848
772.997328
772.013245
770.982957
772.258561
772.974131
772.613593
772.306884
774.314662
775.746298
758.873313
765.615702
769.363967
769.092707
766.982503
771.452931
773.906383
772.934053
770.032990
772.401151
772.202325
768.280597
762.755179
766.569295
768.275103
765.878678
761.603917
765.935475
768.144615
766.486046
763.223302
768.571562
772.196785
743.403832
758.846832
764.905151
762.695224
753.909134
765.091385
769.678683
767.262068
758.578544
767.060229
768.416936
761.796573
747.489361
759.963123
764.059886
759.169999
746.478758
758.976411
763.480873
759.489407
748.255460
761.916807
768.651301
756.543093
762.874951
765.809752
764.661004
762.045117
766.770760
769.601464
768.940211
766.436500
769.626832
770.173593
766.788579
761.565562
765.240942
766.414333
763.377527
758.627748
762.780285
764.661010
762.584478
759.129983
764.830612
768.724680
765.590789
767.366575
767.642239
766.032404
764.593442
767.506935
769.804153
770.018725
769.497235
771.870465
773.024133
772.172780
770.556390
770.805869
769.998707
767.410200
764.808064
766.105419
766.545812
765.055676
763.650602
766.940561
769.545231
769.841636
769.790867
767.982176
764.167293
759.993402
764.911623
768.407435
768.274063
766.251068
771.274479
774.663567
775.614434
775.389936
774.355779
772.204704
768.397784
764.189608
766.326788
766.811911
764.242097
760.726106
765.906257
769.594591
770.082876
769.827794
766.894453
760.041079
748.383106
760.579850
766.362805
764.764609
756.369465
768.592722
774.925900
777.230787
778.099409
776.122722
772.925348
766.920304
757.227364
764.476683
766.161607
761.484767
750.927135
763.247805
769.382754
768.533056
768.536112
766.870930
763.171985
759.364939
764.582846
768.368430
768.719610
767.203312
772.373791
775.834323
777.132063
777.204460
776.092421
773.752009
769.881073
765.825356
768.106922
768.823315
766.662524
763.553165
768.572471
771.950222
763.379476
765.236313
765.714682
764.558902
763.772592
767.218680
770.306604
771.619559
772.074551
774.497033
775.789103
775.498341
774.520996
774.360022
773.137017
770.669576
768.541007
770.038747
771.054329
770.646736
770.190541
772.780332
774.694695
752.959525
759.334926
762.828792
762.643358
761.331647
766.470257
770.410018
771.725859
771.511300
773.889928
774.132702
771.818976
768.297128
770.378909
770.601625
767.970993
764.465662
768.365696
771.103941
771.413133
770.939907
774.104592
776.024052
738.106901
753.156601
759.800002
759.098770
753.056034
763.606877
769.186904
769.757556
766.149925
771.293445
771.590385
766.904687
757.456593
765.232687
767.290229
763.208675
753.821861
764.322228
769.498308
769.661623
766.385153
772.836895
775.832564
749.540771
756.711184
761.171615
761.897237
761.117334
766.171176
769.684690
770.518028
769.716062
771.521835
771.164957
768.119157
764.206815
766.625258
767.323340
765.086550
761.981145
766.371179
769.537525
770.270135
770.023252
773.372017
775.482093
755.962221
759.986892
762.992619
763.922202
764.300984
767.398311
769.531129
769.786883
769.235904
770.456599
770.252068
768.158044
765.884848
766.959115
767.131697
765.466483
763.804597
766.461182
768.601527
768.995373
769.084415
772.003691
774.050245
755.348733
760.237021
763.154991
763.114608
761.668837
765.703476
767.737063
766.513079
763.654937
766.864278
767.845647
765.343277
761.366934
764.321330
765.198575
762.386431
758.123533
762.849530
765.708364
764.755900
762.240489
767.700452
771.393346
748.923930
758.324335
762.127929
760.312572
753.362394
762.291818
765.320269
762.001618
752.970357
762.275553
765.173967
761.176095
751.075270
760.412995
762.905773
757.731019
745.518450
757.816686
762.578230
759.355517
749.532088
762.306551
768.673651
755.922413
760.618352
763.244022
762.810514
760.999975
764.676918
766.276758
764.669679
761.722812
765.233187
766.681505
764.740695
761.288971
764.454881
765.337316
762.536530
758.232359
762.496702
764.588202
762.945025
760.049900
765.511763
769.227485
757.889441
761.450001
763.775866
763.909017
763.454943
765.939174
767.305590
766.679698
765.653778
767.661135
768.704882
767.869375
766.580438
767.985283
768.319317
766.736543
764.880254
766.491929
767.151913
765.915764
764.742067
767.978481
770.504160
752.996320
759.269063
762.743046
762.214043
759.882713
764.432152
767.015313
766.225297
764.031631
767.654574
769.583687
768.720167
766.742950
769.228470
770.006017
768.183906
765.291329
767.710395
768.287481
765.863668
762.469628
767.536372
771.111660
742.954370
756.379840
761.744304
759.504027
750.882237
761.901128
766.534058
764.634996
757.407273
766.428962
770.061550
768.379471
762.506153
769.136255
771.078536
768.045500
760.449890
767.421272
768.886641
764.198405
753.709115
765.683858
771.591526
756.464813
762.353123
765.556389
765.108104
763.014659
767.498860
770.137229
769.755773
767.966225
771.583952
773.621105
773.138940
771.451182
773.904739
774.857538
773.382169
770.729267
772.831465
773.158521
770.727208
767.390928
771.904573
774.950312
765.993092
768.354047
770.148048
770.637150
770.782178
772.737916
774.250208
774.671401
774.762192
776.303168
777.422901
777.584917
777.405535
778.290873
778.697892
778.157735
777.321260
777.709784
777.597852
776.598648
775.764610
777.307562
778.605767
770.420315
771.633006
772.867322
773.618266
774.276544
775.517066
776.640598
777.304292
777.837763
778.798483
779.604553
779.970569
780.164906
780.629392
780.873474
780.666501
780.310908
780.289174
780.104855
779.632562
779.402506
780.075225
780.734055
773.120696
774.800980
776.351930
777.330054
778.139843
779.534414
780.392529
780.447426
780.033421
779.824208
778.941864
777.449129
776.178808
776.225163
776.130338
775.577459
775.100481
775.646126
775.897096
775.697862
775.697713
776.831841
777.654063
766.350224
770.501510
773.144383
773.689958
773.312307
776.202239
777.738426
777.312903
775.772410
776.753191
776.110201
773.500469
770.336195
772.217564
772.952711
771.599491
769.437688
771.722317
772.712907
771.733476
770.198277
773.269559
775.282276
745.576585
760.863773
767.158891
765.582079
757.393400
768.318386
772.615386
770.198902
761.594618
769.626095
770.705316
764.251614
750.333392
762.639880
766.795110
762.393488
750.220010
762.351860
766.520600
762.570002
751.474035
764.592082
770.881982
678.768411
746.687289
760.611756
752.492272
697.496058
755.280113
766.469390
758.361632
707.487403
758.052306
764.655132
748.939921
673.082444
747.206060
760.087386
747.364553
676.591083
747.114976
759.511277
747.500283
679.688027
750.020523
766.003224
743.064500
757.939922
763.384484
760.812871
751.935416
763.179908
767.816759
765.529057
757.125056
766.152096
768.169955
762.392041
748.868582
761.061670
764.674704
759.574689
746.848327
758.945867
762.876118
758.467060
747.071358
760.708826
767.380289
762.026278
765.342364
766.194228
763.901115
760.652362
765.402666
768.311340
767.651927
765.270414
769.514921
771.685533
770.736606
768.251716
769.731549
769.356615
765.998735
761.564302
764.670550
765.720598
763.266478
759.723750
765.124981
768.859255
767.952460
768.488318
766.375490
760.094194
748.652080
760.569874
765.753646
763.384714
754.332793
766.526499
772.846667
774.923065
775.613116
774.180744
771.517473
765.764118
756.124474
763.604610
765.411635
760.695545
750.056524
762.417477
768.607486
765.465475
768.282581
764.358787
748.946457
685.262635
748.951777
761.547910
752.655757
694.743314
756.780925
772.065999
777.095727
783.456076
776.619536
771.611411
759.098566
710.838602
756.453751
763.121278
751.033924
689.542948
752.972737
767.412564
766.879257
767.411513
765.389878
759.192181
748.083468
760.193083
765.566058
763.630899
755.097979
767.410211
773.841384
776.372187
777.474983
775.932676
773.069157
767.291846
757.877264
765.511756
767.606439
763.426691
753.332411
765.437129
771.237553
760.500837
763.689831
764.602457
762.748149
760.220539
765.158367
768.618397
769.058611
767.935693
771.933490
774.255040
774.216807
772.931534
773.610964
772.643019
769.524310
765.894016
769.032074
770.742014
769.838583
768.001953
772.022999
774.675747
741.313578
755.398835
761.088780
759.730957
753.265089
763.432557
768.639767
768.859380
765.147249
770.972932
772.278365
768.714851
760.143304
767.722978
769.451528
765.215379
755.712310
765.822935
770.517606
770.213252
766.575534
772.990826
776.019562
679.572604
742.798449
756.600965
751.206957
707.827115
755.675047
766.487310
763.849710
736.157636
765.316608
768.706691
758.444572
709.806546
757.111005
764.599705
754.406954
700.836336
755.774819
767.716264
765.369594
739.099078
768.723680
775.383765
738.191330
753.115100
759.750667
759.277501
753.358742
763.437249
768.283291
768.129277
763.895535
769.059727
769.594318
765.065255
755.867114
763.871291
766.140551
762.278666
753.114076
763.751671
768.899703
769.021500
765.605899
772.199870
775.416044
752.932165
758.841806
762.462327
762.789469
761.672595
766.069595
768.644349
768.304622
766.425135
768.887731
769.167958
766.464264
762.679308
765.469963
766.340259
763.963951
760.451689
765.090467
768.113911
768.069749
766.790626
771.135566
773.915543
749.178381
758.555471
762.368344
760.624161
753.812413
762.944392
766.284815
763.369622
754.619956
763.606054
766.085301
761.795608
751.556413
760.833423
763.374200
758.344796
746.348025
758.900583
764.035668
761.310272
751.883454
764.422874
770.530536
715.017130
752.983639
760.206202
752.668082
707.794046
754.326374
762.398981
753.051180
701.331986
753.183836
761.780372
751.325100
695.738846
750.486255
758.987510
745.725395
677.471904
745.864330
758.644857
748.608201
688.068087
751.892697
766.549218
749.888119
759.030783
762.499578
760.311274
753.104672
761.931533
764.900180
761.633949
752.785225
762.097065
765.037367
761.287530
751.541103
760.919728
763.363709
758.285942
746.229309
758.273777
762.601766
759.125130
749.252169
761.901735
768.111303
755.252150
760.524549
763.306638
762.663514
760.531675
764.540091
766.517623
765.300603
762.748404
766.245882
767.874948
766.491056
763.784460
766.543331
767.314024
764.939303
761.323780
764.667163
765.996411
763.977252
760.897587
766.166335
769.766950
742.983677
756.182789
761.372942
759.073012
750.432944
761.220261
765.585220
763.453336
756.059455
764.927256
768.419156
766.610371
760.631665
767.071728
768.759891
765.437001
757.666577
764.841078
766.542515
761.994103
751.619692
763.805063
769.867996
690.277278
747.212356
758.584657
750.026673
695.940070
752.413665
763.521902
756.643334
711.647487
758.556295
767.710998
762.389570
727.305302
763.115738
768.736208
760.672340
718.470583
759.833687
765.548814
753.411307
692.633627
755.099756
769.234113
746.364081
759.124247
764.082775
761.991692
753.738972
764.380229
768.753003
767.084392
760.212225
768.981581
772.557535
771.224873
765.675753
771.960823
773.760036
770.859946
763.475909
770.168796
771.528902
767.034106
756.851818
768.338663
773.770888
763.951940
767.449871
769.660368
769.831897
769.114706
771.923690
773.781533
773.930644
773.307047
775.578713
777.045774
777.076795
776.381438
777.755767
778.272731
777.388037
775.859211
776.875223
776.960150
775.523511
773.734298
776.306210
778.155741
769.910201
771.354196
772.704304
773.400050
773.917022
775.285449
776.465899
777.053530
777.458027
778.538694
779.433258
779.790182
779.906774
780.425456
780.656050
780.343410
779.857858
779.938455
779.802665
779.244563
778.872486
779.741224
780.542858
773.234213
774.758545
776.403880
777.608769
778.648462
780.028164
781.002101
781.247899
780.997232
780.703884
779.874903
778.565420
777.503804
777.455135
777.453859
777.090321
776.710914
776.923009
776.940927
776.613255
776.524491
777.330224
778.025650
768.155378
771.080916
773.498263
774.558152
775.137310
777.276688
778.692682
778.725361
777.997401
778.211006
777.446396
775.442515
773.518633
774.323971
774.787206
774.015933
772.918742
773.889802
774.237249
773.422970
772.666586
774.455995
775.889226
757.082981
764.254765
768.491656
768.774494
767.194989
771.943696
774.540170
773.811096
771.135513
773.460844
773.174893
769.369956
764.183183
768.224445
770.120034
768.068878
764.055684
767.979662
769.464253
767.248231
763.683866
768.808103
772.225676
741.087825
757.115306
763.815053
762.271399
754.076760
765.505388
770.190599
768.002746
759.556356
767.911778
769.137588
762.651413
748.743470
761.477105
765.842923
761.446036
749.174830
761.190743
764.889144
760.295616
748.740086
762.193471
768.731778
753.984401
760.897806
764.667811
764.173195
761.896502
766.803773
769.805903
769.194686
766.598600
769.707975
770.359531
767.094730
762.076767
766.097551
767.785116
765.232830
760.668420
764.546402
766.032038
763.499635
759.622420
765.133489
769.038569
762.971692
765.309768
766.375402
765.365470
764.195262
767.154604
769.384711
769.360287
768.544484
770.902356
772.275582
771.627706
770.260940
770.968774
770.723745
768.573934
766.114030
767.376887
767.735443
766.009460
764.305769
767.435892
770.060936
766.850093
767.443145
766.488791
763.269050
759.532694
764.321244
767.257193
766.541530
764.187207
769.287589
772.836252
774.098534
774.265688
773.845573
772.245555
768.842038
764.942897
767.238990
767.726866
765.147291
761.688190
766.726623
770.205333
766.817029
767.311133
765.300209
759.067723
747.826027
759.744393
764.757990
762.325195
753.390819
765.803157
772.415170
775.054529
776.292603
775.080533
772.550105
767.002242
757.657676
765.184129
767.013812
762.461887
752.061383
764.238216
770.149272
765.698690
766.295222
765.408816
762.243290
758.542544
763.474720
766.729506
766.322413
764.166117
769.452792
773.375824
775.025584
775.459230
775.045775
773.448715
770.119378
766.315383
768.851046
769.843660
767.768192
764.564343
769.476205
772.881802
761.051604
763.325809
764.428932
763.688984
762.917301
766.089874
768.734298
769.414993
769.357913
771.885814
773.644596
773.768016
773.183393
773.653541
773.184490
771.296057
769.436914
771.075181
772.230133
771.803787
771.179436
773.668913
775.633952
751.279752
757.919890
761.702632
761.828225
760.639649
765.485110
768.849089
769.582574
768.933628
771.494532
772.248579
770.426068
767.494436
770.173914
770.998025
769.002560
765.997528
769.870102
772.361668
772.524142
771.832742
774.879337
776.859791
736.932318
752.168887
758.986545
758.504957
752.547065
762.778023
767.794293
767.795601
763.745136
769.158571
770.029537
765.876302
757.035956
765.371507
768.017864
764.615620
755.782381
766.099750
770.870904
770.783524
767.234617
773.543815
776.593759
748.879625
756.139273
760.804471
761.599550
760.658827
765.447207
768.676098
769.091841
767.939397
769.918709
770.034441
767.412715
763.850342
766.767782
768.145702
766.477038
763.621141
767.892689
770.890738
771.372580
770.822456
774.031021
776.189235
756.044798
759.990661
762.993209
763.808215
763.936453
766.833745
768.837087
768.852371
768.050389
769.321464
769.397959
767.537989
765.464628
766.948700
767.701865
766.477549
764.999337
767.616315
769.661077
769.866794
769.696817
772.502341
774.602768
756.170087
760.762719
763.376042
763.057098
761.447536
765.332353
767.200710
765.877616
763.025410
766.179400
767.070670
764.610723
760.870721
764.156818
765.354925
762.932025
759.034976
763.762887
766.387003
765.303311
762.780825
768.159553
771.709790
750.209686
759.171452
762.539643
760.361626
753.217082
762.031085
764.965671
761.627012
752.641256
761.818827
764.504784
760.409275
750.411557
760.017900
762.774951
757.941114
746.084396
758.400995
762.980557
759.687302
749.908172
762.636587
768.877845
756.930684
761.333033
763.704534
762.968544
760.842025
764.419485
766.092788
764.460094
761.353636
764.744575
766.165627
764.111415
760.534247
763.859559
765.078111
762.493038
758.269456
762.600842
764.800278
763.163477
760.168676
765.620435
769.435605
758.325186
761.761070
764.005654
763.958086
763.259063
765.656965
767.070686
766.386192
765.177477
767.102751
768.173525
767.272110
765.862775
767.336194
767.876616
766.389418
764.522223
766.251398
767.125475
765.957110
764.726138
767.982306
770.627383
752.994305
759.243855
762.600004
762.007430
759.685689
764.162130
766.572392
765.675768
763.423910
767.010267
768.884528
768.011760
766.003244
768.496552
769.295603
767.449699
764.599135
767.189775
767.933650
765.652580
762.460574
767.568506
771.058279
742.552001
756.049186
761.399167
759.172553
750.602532
761.562358
766.005670
763.966669
756.657587
765.680281
769.300966
767.641929
761.746319
768.351943
770.247527
767.111982
759.501830
766.692375
768.384264
763.891112
753.642748
765.671048
771.496811
755.858483
761.857497
765.248660
764.843816
762.646814
767.080293
769.716391
769.211594
767.232810
770.835314
772.973350
772.509931
770.758430
773.180149
774.124608
772.569597
769.839974
772.121819
772.748156
770.497563
767.193220
771.774691
774.956293
765.507179
767.948105
769.872986
770.411652
770.509421
772.422188
773.899713
774.215632
774.177064
775.683834
776.840019
777.005264
776.789413
777.648681
778.040545
777.464666
776.621154
777.147600
777.252151
776.414263
775.645479
777.261086
778.653048
770.034498
771.303136
772.617276
773.415614
774.068965
775.271403
776.330051
776.899753
777.343526
778.261004
779.059695
779.419037
779.596775
780.041205
780.265575
780.048782
779.728102
779.822998
779.800450
779.474530
779.344908
780.089905
780.797803
773.451908
774.895405
776.569902
777.941184
779.188320
780.620842
781.701855
782.161617
782.113893
781.801902
781.006060
779.883421
779.065923
779.045095
779.148135
779.004037
778.748123
778.659867
778.338671
777.794028
777.576527
778.114987
778.635543
769.146115
771.586443
773.896959
775.289110
776.392118
778.322746
779.750650
780.189642
779.982744
779.863264
778.998602
777.404009
776.150567
776.597286
777.025258
776.755662
776.234843
776.419814
776.126893
775.175599
774.589512
775.720604
776.732748
760.992099
765.857801
769.473236
770.651529
771.047773
774.234486
776.389909
776.670792
775.952618
776.512481
775.632044
773.025721
770.534034
772.320306
773.511520
772.852095
771.513961
772.574271
772.436668
770.542750
768.764169
771.463365
773.613009
752.475062
760.553668
765.481937
766.046778
764.684971
769.787027
772.933666
772.927014
771.083648
772.997786
772.529725
768.859554
764.173954
768.193407
770.411067
769.142349
766.115061
768.757672
769.097781
766.061487
762.034876
767.195759
770.783800
757.111860
761.920792
765.323804
765.997306
765.885392
769.180602
771.673120
772.060663
771.422081
772.561982
772.362797
770.082383
767.621803
769.514744
770.744619
769.811228
768.091826
769.173689
769.130737
767.032939
765.049182
768.064022
770.638795
762.071677
764.495610
766.162456
766.249317
766.276939
768.659465
770.613784
771.047783
770.956098
772.290668
772.841164
771.997110
770.985937
771.742931
772.003482
770.952591
769.677729
770.135324
769.944553
768.495510
767.484706
769.538522
771.428927
763.631398
765.378710
765.893717
764.700131
763.596635
766.516036
768.611926
768.582859
767.969371
770.684922
772.475857
772.519509
771.942733
772.702245
772.438334
770.661780
768.744073
769.808630
769.898241
768.287732
766.872048
769.634521
771.840329
762.086220
764.434797
764.687799
762.250889
759.076147
763.791694
766.633813
765.924204
763.626414
768.511570
771.642027
771.997995
770.956642
772.456322
772.235227
769.625774
766.149493
768.825278
769.646199
767.494406
764.462657
769.083300
772.233007
762.025155
763.800348
764.413775
763.241299
762.096146
765.121627
767.458352
767.585199
767.048706
770.019305
772.251040
772.644838
772.246115
773.127530
773.043660
771.414699
769.610774
770.985907
771.633585
770.518319
769.318518
772.054209
774.278427
759.317376
761.748875
763.434229
763.615807
763.807503
766.391974
768.580622
769.296543
769.564242
771.386854
772.565266
772.415847
771.978782
772.906769
773.285463
772.559375
771.803211
772.854553
773.571978
773.269651
773.083558
774.895865
776.406096
752.915635
757.732820
761.147180
761.974098
762.200799
765.754763
768.432095
769.171714
769.141868
770.957605
771.531043
770.328084
768.925413
770.865353
772.058253
771.641594
770.923215
772.744560
773.936573
773.871325
773.716487
775.837852
777.357028
745.940242
754.038512
759.105841
759.845433
758.716181
764.085534
767.556329
767.909567
766.603881
769.292883
769.837259
767.470377
764.131521
767.896153
770.108457
769.545507
767.815429
771.104319
773.029030
772.790364
771.758181
775.006417
777.083872
751.445927
756.583619
760.518163
761.755046
762.088109
765.580471
768.154822
768.624700
768.144801
769.516019
769.657046
767.897981
766.051577
768.097971
769.687416
769.548701
768.958601
771.033635
772.551931
772.650402
772.538724
774.818688
776.540775
756.722993
759.916308
762.625753
763.695062
764.350616
766.735341
768.429732
768.559790
768.160568
769.086139
769.121237
767.741742
766.511332
767.842825
768.920921
768.721880
768.378717
769.970950
771.132108
771.120987
771.187183
773.357008
775.073997
758.105786
761.258543
763.421894
763.702663
763.519795
766.031001
767.360302
766.604393
765.250940
766.922716
767.308057
765.576450
763.636089
765.695204
766.915304
766.044440
764.768180
767.071737
768.344075
767.569661
766.622347
770.030266
772.612472
756.488318
760.880786
763.186059
762.527178
760.580310
764.278862
765.850405
764.072154
760.791268
764.236516
765.397734
762.964718
759.143860
763.075789
764.952183
763.165585
759.839831
763.893645
765.731062
763.895718
760.751806
766.451083
770.326281
758.964330
761.951022
763.898874
763.790784
763.116150
765.310306
766.428298
765.354025
763.736004
765.556683
766.332693
764.851626
762.948800
764.973501
766.108135
764.970035
763.304417
765.396820
766.532920
765.455710
764.238615
767.725982
770.526430
759.131144
761.905467
763.938185
764.232866
764.149781
765.976808
767.040748
766.491479
765.715488
767.051424
767.755529
766.944894
766.001031
767.247739
767.930494
767.124833
766.180446
767.425058
768.116123
767.433804
767.005105
769.469538
771.565517
755.448252
759.892361
762.756905
762.835960
762.080635
764.968312
766.652306
765.977438
764.750239
767.028015
768.286945
767.462323
766.178658
768.060492
768.913427
767.764855
766.250851
768.061507
768.880653
767.797983
766.743205
769.865825
772.273755
750.945745
758.134115
762.080475
761.512963
758.860820
763.852504
766.507094
765.323598
762.458188
766.680282
768.852863
767.619008
764.862814
768.381487
769.856402
768.057442
764.869274
768.290683
769.692759
767.845654
764.925183
769.845957
773.159940
758.172433
762.427235
765.336834
765.581205
764.932271
767.809820
769.686272
769.342879
768.349157
770.685294
772.197505
771.738118
770.656700
772.461224
773.368870
772.372306
770.878390
772.501549
773.320332
772.332161
771.162234
773.863316
776.041241
765.612148
767.726595
769.590053
770.344034
770.771503
772.355820
773.569903
773.821217
773.870167
775.064950
775.994015
776.076427
775.940173
776.746434
777.210127
776.851183
776.363359
776.963702
777.337180
777.028430
776.844853
778.121832
779.247494
769.627691
770.868267
772.226151
773.126656
773.869395
774.987618
775.926060
776.399589
776.777537
777.569643
778.257342
778.542760
778.709545
779.178181
779.478207
779.383225
779.236135
779.500131
779.713340
779.678479
779.793765
780.523386
781.177729
773.104137
774.748583
776.498054
777.904603
779.219448
780.817784
782.028042
782.644133
782.736755
782.509539
781.749840
780.694516
780.027901
780.247031
780.536645
780.566172
780.364388
780.118592
779.477924
778.594733
778.151506
778.645976
779.101635
767.639825
770.880347
773.567512
774.969911
775.986813
778.370068
780.086897
780.743106
780.663041
780.663678
779.761964
778.081836
776.783700
777.736907
778.517349
778.514702
778.055595
778.073856
777.304878
775.742473
774.591029
775.989953
777.115058
755.186023
763.283032
768.457282
769.453115
768.502925
773.424729
776.659075
777.229940
776.314913
777.339792
776.318030
773.054069
769.118034
772.681331
775.042060
774.800717
773.219740
774.403073
773.566567
770.194905
766.002893
770.529957
773.735249
737.016860
755.166769
763.413098
763.070061
756.258816
767.388102
772.806301
772.953267
769.184127
773.238344
772.709986
767.139195
756.544157
766.827677
771.486761
770.593218
765.567504
770.144728
769.801789
763.714913
751.806678
764.240330
770.415354
750.357697
758.641374
763.660835
764.297693
763.092467
768.231309
771.656066
772.280256
771.329751
772.860895
772.341833
769.146455
765.253264
769.086095
771.507843
771.133670
769.295263
770.670785
770.000934
766.471093
762.284327
767.201750
770.664540
757.562900
761.743249
764.526671
764.935798
764.843126
768.094397
770.468606
770.885354
770.489250
771.988651
772.160268
770.511043
768.780979
770.711114
771.934222
771.367531
770.169194
771.024839
770.667232
768.631973
766.904470
769.566811
771.750428
756.257049
761.210590
763.607263
762.588579
760.235480
765.010492
767.928280
767.278593
764.801938
768.785912
770.605226
768.986179
765.846128
769.395128
771.067041
769.483950
766.361883
769.225031
770.078776
767.913879
764.925984
769.164174
772.143971
747.564963
757.937756
761.347030
758.229652
749.449610
760.414467
765.006609
762.531084
753.735863
764.372166
768.376141
765.452471
756.301533
766.136714
769.466503
766.239767
757.314773
766.214103
768.967424
765.506141
756.950797
767.129068
772.136261
754.127807
759.113663
761.503413
760.492392
758.254177
763.125351
766.024813
765.397303
763.094199
767.409829
769.548801
768.290818
765.509551
769.255265
771.001049
769.606723
766.797239
770.017412
771.310274
769.695871
767.154559
771.377627
774.211827
753.608919
757.906046
760.789697
761.171563
761.047390
764.539765
767.039854
767.350658
766.936450
769.260526
770.353729
769.444613
768.223304
770.560878
772.128736
771.959789
771.292340
772.854990
773.552726
772.813416
772.094180
774.456708
776.224092
744.135615
752.686341
757.964593
758.418163
756.711009
762.478007
766.209140
766.265886
764.461265
767.926082
769.150451
767.044561
763.656686
768.188632
771.294078
771.574161
770.721664
773.064568
773.925317
772.839994
771.138828
774.617656
776.844188
727.944413
746.580352
754.982323
754.061413
745.705266
758.523495
764.365227
763.127978
755.948061
764.523708
766.793722
762.413402
752.057415
763.589160
769.163637
769.207578
765.531553
771.062895
772.720234
770.369174
764.245751
772.321450
776.117997
743.487461
752.108202
757.447341
758.097603
756.603830
762.280503
765.702500
765.513223
763.479259
766.625381
767.423831
764.940656
761.418672
766.018046
769.235314
769.750779
769.015390
771.506169
772.539300
771.468372
769.791867
773.458960
775.863861
752.699782
757.139196
760.383832
761.232220
761.376102
764.603443
766.620137
766.395285
765.386931
767.111492
767.466453
765.736789
763.950734
766.556277
768.642654
768.912326
768.611061
770.442261
771.234357
770.418422
769.608123
772.512171
774.691382
753.598786
758.522703
761.361310
761.086137
759.363870
763.539906
765.575536
764.003690
760.606541
764.217670
765.449631
762.819418
758.736254
763.342194
766.233240
765.522439
763.125985
766.699428
768.108185
765.959153
762.429868
768.164915
772.142387
747.692594
757.144885
760.757655
758.554718
751.036949
760.398393
763.519969
759.679079
749.326027
759.646042
762.720528
757.991730
746.441607
758.430712
763.373003
760.979011
752.630381
761.920550
764.699887
760.020155
748.377670
762.442356
769.429636
754.692226
759.432495
761.958402
761.299809
759.246046
763.097973
764.717093
762.762547
759.216826
762.932703
764.279724
761.785367
757.811963
762.308356
764.809129
763.673955
760.993257
764.579465
765.967108
763.768852
760.313306
766.204006
770.214340
755.511777
759.548819
762.157740
762.214019
761.509275
764.194704
765.552869
764.441693
762.746104
764.892617
765.846722
764.402288
762.558356
764.982082
766.460243
765.655584
764.334088
766.531183
767.648011
766.675505
765.646272
769.041291
771.649572
748.061736
755.952668
760.365843
759.700329
756.552205
761.840164
764.523361
762.688763
758.767357
763.356275
765.586941
763.541988
759.579268
764.139047
766.477997
764.694918
761.037445
765.478175
767.814901
766.452437
763.787507
768.851442
772.341288
734.313359
751.676388
758.707866
755.980825
744.842674
758.291558
763.333672
759.501889
747.874550
760.421722
764.976975
761.021901
749.464862
761.741152
766.158132
762.322717
751.215179
763.114863
767.635581
764.688897
755.652858
767.175485
772.826311
751.334097
758.911026
763.113003
762.646870
759.842700
765.025394
767.620548
766.111245
762.672294
767.234631
769.467650
767.838443
764.356277
768.699028
770.728865
769.023010
765.602501
769.833382
772.000525
770.854695
768.398691
772.969479
775.973075
763.021287
766.037574
768.363466
769.027901
769.093815
771.159654
772.453335
772.272684
771.721522
773.317483
774.334033
774.021032
773.368394
774.781639
775.597278
775.130768
774.395828
775.761678
776.686763
776.541378
776.288547
778.049691
779.416715
768.295581
769.844133
771.438921
772.399942
773.106731
774.323401
775.223783
775.486528
775.630907
776.440222
777.092709
777.215769
777.241250
777.884077
778.344545
778.296878
778.206905
778.806972
779.345558
779.517318
779.751653
780.669485
781.427333
772.700918
774.598495
776.419912
777.697337
778.825770
780.552240
781.897182
782.588029
782.723019
782.647547
782.000781
780.981979
780.330974
780.878304
781.451866
781.621689
781.401643
781.118078
780.289961
779.081632
778.299399
778.873604
779.415729
765.073747
769.813949
773.042911
774.134604
774.321595
777.540252
779.728537
780.430781
780.098301
780.544389
779.782754
777.791583
775.772101
777.811024
779.244756
779.364430
778.561302
778.858791
777.895316
775.558226
773.169994
775.523945
777.165027
741.520534
758.907809
766.641381
766.297153
759.670871
770.421239
775.597301
775.868364
772.345989
776.151556
775.583997
770.424727
760.380040
770.439867
775.050102
774.555932
769.966021
774.088251
773.366154
767.311147
755.542872
767.351568
773.021949
665.785324
742.464557
759.412220
753.774285
704.941824
758.437322
770.478227
768.611182
744.027641
769.004933
770.540673
757.929924
701.382064
757.998632
770.011297
766.920480
738.095190
766.436741
768.069047
753.309691
687.416034
753.577938
768.447118
735.623452
753.479756
761.296994
760.689562
753.803818
764.961458
770.417476
770.669633
766.929422
771.249105
771.092632
765.784140
755.570069
766.059591
770.896825
770.323365
765.460654
769.974139
769.549036
763.340660
751.509954
763.848563
769.866542
751.713666
758.625963
762.648194
762.734546
761.195876
766.272560
769.510829
769.610903
767.977622
770.550202
770.870065
768.209223
764.674999
768.671841
771.137618
770.613223
768.463448
770.575952
770.501652
767.520301
763.867970
768.344491
771.481549
744.882647
756.303700
760.771927
758.437139
750.163617
761.332494
766.086846
763.807270
755.026923
764.984183
768.057940
764.195651
754.455911
764.802094
768.892678
766.296116
757.724296
766.523893
768.993062
765.222101
756.431871
766.527633
771.521075
700.283479
747.616628
756.633176
747.640753
694.276427
750.354441
761.264483
752.510958
698.023180
753.937990
763.711142
753.765858
698.231812
754.625337
765.175288
756.795927
706.101692
757.353603
766.067100
756.921630
706.656779
758.751180
770.513618
742.063484
753.584342
758.127751
755.849668
747.707343
759.014014
763.743523
761.416061
752.732156
763.094417
766.552160
763.061922
753.667589
764.231263
768.415821
766.013174
757.757300
766.927447
769.868329
766.705592
758.436237
768.480267
773.304102
746.351549
753.543065
757.816224
757.901879
756.233807
761.740464
765.103872
764.824055
762.744365
766.569504
768.087692
766.215524
763.124388
767.638614
770.525995
770.420739
768.827800
771.670167
772.754513
771.322192
769.118744
772.935698
775.480160
727.111013
745.630895
753.917173
752.884118
744.460556
757.371750
763.269670
761.966976
754.735513
763.633288
766.252472
762.123381
751.955516
763.722098
769.509472
769.700704
766.053204
771.433808
772.804904
770.086515
763.655895
771.768220
775.645392
652.826900
731.386037
748.764221
741.401712
683.297406
746.302186
759.548204
753.243034
707.166322
754.762436
762.272443
750.822939
691.172329
752.568909
766.256499
764.483457
738.787552
766.547809
770.634048
763.094135
723.863270
764.947481
774.154142
726.757310
745.227092
753.436015
752.504390
744.261511
757.077143
762.694742
761.193938
753.791910
762.467159
764.770915
760.358855
750.095274
761.924548
767.779763
768.163588
764.599443
770.079432
771.565255
768.789858
762.312427
770.655228
774.749139
746.279071
753.234069
757.532261
757.898707
756.488120
761.650776
764.557137
763.804042
761.193648
764.649973
765.664115
763.131646
759.461228
764.312907
767.659395
767.923950
766.650039
769.639859
770.661186
768.897642
766.235973
770.917048
774.057440
743.893878
753.999480
758.281981
756.568294
749.459844
759.405703
763.122086
759.784941
749.737202
760.043872
762.991412
758.173232
746.672897
758.957315
764.404872
762.664915
754.875938
764.101955
766.777911
762.168543
750.618600
764.431818
771.193645
708.802705
748.716451
756.532569
748.739662
701.509683
750.937493
759.585669
748.938028
690.008686
748.841624
758.364415
745.890334
680.711866
746.523605
759.611952
752.236542
702.914594
753.511226
761.520018
748.347175
678.875124
751.000193
767.435884
745.269089
755.207086
759.214117
757.148948
749.706843
759.322158
762.572491
758.761285
748.450025
758.831632
761.828849
757.041801
745.545167
757.673476
762.669205
760.404821
752.260360
761.711613
764.604101
760.114497
748.724857
762.786906
769.623629
749.739744
756.276620
759.977022
759.554393
757.166926
761.866945
764.016988
762.069982
758.281447
762.358415
763.963422
761.500531
757.465620
762.134197
764.725795
763.476223
760.558850
764.804874
766.844986
765.251758
762.374148
767.917883
771.645330
732.704303
750.118971
757.302286
754.764369
743.761120
757.157333
762.000702
757.848927
745.881103
758.268580
762.566665
758.190590
746.300383
758.818953
763.562692
759.927081
748.983319
761.213131
766.026724
763.243340
754.323597
766.095213
771.921575
663.107259
738.130956
753.599233
743.114336
673.901328
745.600171
758.611113
746.666200
677.983286
747.276045
759.650967
747.710595
679.775878
748.457060
760.962506
749.825570
684.892494
751.148415
763.782020
754.943409
699.566320
758.050294
771.339637
736.671554
753.626057
760.522788
758.213533
747.613603
760.715327
765.318501
761.466767
750.053079
762.271344
766.530796
762.678632
751.426384
763.553291
767.850762
764.280244
753.641139
765.540891
770.146467
767.681239
759.138643
770.261644
775.493654
759.475996
764.183969
767.308738
767.763885
766.819072
769.985693
771.594411
770.780416
768.948616
771.536176
772.906716
772.065277
770.270428
772.831019
774.189504
773.412108
771.766741
774.403454
776.032834
775.795758
774.835246
777.627257
779.529514
767.021164
769.003830
770.933858
771.983834
772.597035
773.981672
774.867203
774.871212
774.677816
775.562982
776.229620
776.185566
775.994763
776.855364
777.488045
777.440986
777.300990
778.259779
779.108789
779.405567
779.643709
780.813954
781.731471
774.116885
775.519299
776.967293
777.990071
778.944543
780.368329
781.582392
782.254433
782.469370
782.475320
782.034167
781.308234
780.932109
781.497988
782.180373
782.479863
782.347739
781.978658
781.107837
779.923472
779.157722
779.483365
779.933801
768.783867
771.680021
773.981415
774.943319
775.535592
777.754399
779.532542
780.260160
780.284110
780.527539
779.973919
778.629447
777.605082
778.928908
780.192797
780.546995
780.185628
780.037269
778.993294
777.066454
775.538781
776.753463
777.891474
756.783490
764.321008
768.720057
769.163432
767.914831
772.708349
775.884058
776.543628
775.688181
776.959408
776.314867
773.390398
769.943704
773.904398
776.644608
776.908650
775.525771
776.460180
775.252358
771.460567
767.077605
771.401134
774.394102
738.524230
756.023609
763.461625
762.574369
755.485133
766.564637
771.978898
772.213507
768.448469
772.703860
772.496665
767.213598
757.097133
767.785475
772.906905
772.671425
767.999241
772.269939
771.502094
764.978635
752.881795
765.108048
771.067333
750.480246
758.482327
763.275110
763.669110
762.211443
767.380176
771.015671
771.729004
770.716602
772.273380
771.870420
768.743791
764.978161
769.243229
772.388379
772.682157
771.170273
772.435298
771.548210
767.693928
763.168821
767.910643
771.387164
755.886994
760.265336
763.382623
763.970489
763.916751
767.326295
769.974669
770.511840
769.985421
771.255326
771.201406
769.251441
767.395208
769.807661
771.860882
771.989706
771.135657
772.101286
771.783684
769.626025
767.658839
770.185943
772.410839
752.729398
758.359544
761.499338
761.104945
759.289879
764.362594
767.434922
766.976374
764.557162
768.029655
769.013940
766.639363
763.230913
767.400543
769.911169
769.117833
766.581618
769.719383
770.632630
768.522867
765.592694
769.713612
772.557595
742.556404
753.997459
758.537181
756.333990
748.287329
759.634636
764.439924
762.227741
753.538554
763.483720
766.400638
762.406231
752.693669
763.324000
767.662340
765.295257
756.984557
766.224581
769.117858
765.793445
757.367409
767.422216
772.284625
749.037103
754.918922
758.462327
758.304195
756.570554
761.842588
765.140673
764.709886
762.259172
766.080597
767.588276
765.540817
762.247395
766.567146
769.298462
768.643216
766.198328
769.682867
771.205680
769.630504
766.970154
771.120436
774.027318
748.970560
753.863069
757.560974
758.573594
758.817317
762.672297
765.508700
765.917819
765.340993
767.496753
768.416822
767.185577
765.764691
768.497745
770.782570
771.168802
770.741757
772.412962
773.144253
772.243691
771.278343
773.622633
775.532324
739.876100
748.831328
754.508066
755.332319
754.001764
760.110988
763.950936
764.004668
762.187575
765.819373
767.149893
765.134737
762.000432
766.848979
770.277278
770.968326
770.263696
772.557088
773.240196
771.764149
769.754300
773.291330
775.669505
723.715167
742.707353
751.391891
750.691044
742.587192
755.795698
761.788048
760.523843
753.309843
762.298663
764.952989
760.892996
750.918542
762.728149
768.526732
768.898472
765.309921
770.705532
772.083280
769.212168
762.658361
770.872034
774.889925
739.227897
748.176318
753.948398
754.865244
753.517326
759.611524
763.485141
763.460683
761.396393
764.857772
766.106645
763.882934
760.495792
765.344612
768.956837
769.763111
769.082632
771.502170
772.386958
770.964109
768.893113
772.595055
775.221389
748.401276
753.212129
756.986968
758.185134
758.583483
762.343413
765.015867
765.214901
764.346924
766.173966
766.687094
764.992801
763.217034
766.029284
768.494020
769.074356
768.888227
770.799320
771.690435
770.819566
769.854335
772.684428
774.923797
749.168084
754.566010
757.944274
758.107248
756.897959
761.780264
764.540984
763.684684
760.806910
764.249324
765.077374
762.211873
758.168528
762.943501
766.031961
765.678101
763.688747
767.507526
769.098160
767.259634
764.055632
769.604897
773.263337
743.196289
753.274465
757.562201
755.875361
748.903500
759.079512
763.054754
760.101044
750.403714
760.294659
762.670193
757.479132
745.820592
757.954610
763.115309
761.132556
753.289351
762.946105
766.108934
762.016284
750.942434
764.729917
771.293529
750.785503
756.110977
759.455244
759.414669
757.797208
762.287898
764.684396
763.337761
760.003194
763.366863
764.271100
761.312880
757.025642
761.610435
764.477141
763.731300
761.367773
765.396919
767.427268
765.810291
762.674383
768.452869
772.371168
752.443977
757.006505
760.449750
761.249084
761.041603
764.052769
765.714350
764.766151
762.998038
764.872332
765.514832
763.709233
761.592854
764.079842
765.861888
765.366174
764.323020
766.991647
768.759958
768.341905
767.573009
770.998546
773.655916
745.850025
754.259621
759.405480
759.666728
757.289309
762.528166
764.821154
762.703387
758.630780
762.975072
764.810320
762.476261
758.455308
763.091926
765.506817
763.951562
760.712245
765.642808
768.437653
767.612195
765.407716
770.565025
773.962549
732.614519
750.536754
758.376989
756.711980
746.444439
759.517908
763.799075
759.375826
747.402271
759.718134
763.948607
759.746271
748.128999
760.512580
764.996827
761.331407
750.571579
762.968839
767.953902
765.540184
756.975834
768.602953
774.178949
749.985074
758.056222
763.124320
763.503065
761.139584
766.043074
768.147059
766.059388
762.079297
766.389185
768.522413
766.708596
763.016014
767.431312
769.700494
768.153690
764.861798
769.507792
772.267076
771.587361
769.360291
774.061762
777.206909
762.132560
765.517604
768.480222
769.732863
770.063650
771.981064
772.939514
772.304990
771.309531
772.658636
773.567216
773.115803
772.323007
773.779107
774.771803
774.453324
773.869510
775.567645
776.946925
777.171144
777.136507
779.037353
780.512872
767.689569
769.517174
771.571894
772.976171
773.908676
775.042513
775.662394
775.559135
775.361745
775.938079
776.444751
776.452323
776.405842
777.078626
777.649650
777.742249
777.839337
778.725856
779.611417
780.096300
780.556071
781.612814
782.443347
775.986909
776.840458
777.688416
778.243390
778.874295
779.957806
780.905956
781.434708
781.669103
781.829188
781.634204
781.214059
781.122185
781.774769
782.506961
782.881275
782.828059
782.463487
781.616079
780.517169
779.839942
780.054285
780.407988
772.285746
773.854253
775.082348
775.483670
775.883532
777.495873
778.823487
779.332864
779.408216
779.802581
779.580228
778.755430
778.308453
779.470524
780.636578
781.090575
780.934687
780.686906
779.674039
778.044822
776.938863
777.709846
778.537444
765.300496
768.655590
770.658312
770.566097
770.066600
773.064062
775.257763
775.602922
775.099304
776.242421
776.068229
774.323909
772.777351
775.296776
777.414991
777.913899
777.381043
777.615667
776.378839
773.610160
771.236600
773.521205
775.458319
757.383199
763.296328
766.315549
765.494411
763.126392
768.322426
771.666662
771.700797
769.887324
772.395865
772.574549
769.732633
766.102576
770.776952
774.105656
774.514319
773.045520
774.309431
773.203035
769.187332
764.565018
769.278422
772.634084
758.706630
762.549411
765.048134
765.043251
764.524965
767.945550
770.641124
771.146785
770.539236
771.791444
771.680831
769.633754
767.750699
770.499675
773.002130
773.603437
773.028685
773.560612
772.636188
769.857280
767.411721
770.052073
772.415064
759.184003
762.058946
764.220095
764.697198
765.035390
767.743966
770.028703
770.735883
770.645112
771.430312
771.175208
769.560944
768.388398
770.291716
772.156638
772.624304
772.357777
772.946458
772.537280
770.862156
769.645145
771.386739
773.064774
755.716768
759.561224
762.107940
762.412628
762.335356
765.825351
768.438683
768.965075
768.508411
769.842257
769.691556
767.611543
765.662821
768.319732
770.428827
770.435998
769.618358
771.252828
771.614849
770.209949
768.909440
771.313958
773.233367
749.825003
755.909679
759.393346
759.219755
757.594266
762.978423
766.467277
766.631471
764.948691
767.667086
767.994214
765.049527
761.105307
765.766158
768.717406
768.146138
765.815500
769.260937
770.576384
768.882873
766.268850
770.364457
773.136288
751.069305
755.373220
758.602201
759.409982
759.621265
763.422544
766.353121
767.020515
766.620335
768.251335
768.530661
766.708891
764.845423
767.529943
769.695608
769.723729
768.908708
770.843175
771.754941
770.797750
769.700925
772.191337
774.227779
750.116861
754.051282
757.457688
758.964707
760.076105
763.406563
766.050563
766.906539
767.045949
768.502034
768.999973
768.029584
767.235296
769.138735
770.892175
771.307038
771.236579
772.467125
772.982703
772.304005
771.823880
773.645412
775.211029
744.362007
750.293933
754.880011
756.396481
756.961291
761.346493
764.487410
764.999788
764.517839
766.970475
768.091423
767.136559
766.054658
768.645228
770.700978
771.083630
770.815759
772.419737
772.891430
771.809216
770.814153
773.321078
775.231512
737.280642
746.533308
752.533185
753.508079
752.172045
758.734721
762.824417
762.704798
760.447772
764.750180
766.680938
765.173150
762.516965
766.770910
769.590993
769.661096
768.305665
771.117427
772.011975
770.274154
767.748392
771.937664
774.738133
743.396873
749.374518
754.089947
755.707516
756.309576
760.803140
764.115276
764.704895
764.103917
766.400201
767.441974
766.333536
765.015417
767.529993
769.665165
770.062070
769.780481
771.591836
772.433442
771.597014
770.672021
773.270768
775.343821
748.718233
752.769463
756.369522
758.074441
759.375040
762.939177
765.827668
766.886264
767.017230
768.085059
768.166069
766.823515
765.759590
767.503992
769.151870
769.550167
769.657189
771.349276
772.446301
772.351359
772.294096
774.275008
775.895034
749.310324
753.793233
757.218652
758.324723
758.890196
763.069333
766.314512
767.408744
767.298076
768.140709
767.542309
765.091051
762.841746
765.300940
767.219220
767.139556
766.598496
769.339621
771.170276
771.241450
771.034512
773.690613
775.613790
746.859885
753.291403
757.282840
757.559163
756.221050
762.074439
766.057988
766.877476
765.801576
767.214575
766.418423
762.618520
758.026782
762.433762
765.133968
764.317988
762.029376
766.702295
769.561225
769.410467
768.038890
772.254632
774.989894
751.264580
755.748805
759.300460
760.434898
760.761815
764.443298
767.188741
767.788315
767.260317
767.875440
767.136349
764.457506
761.912580
764.183335
765.958706
765.636039
764.880556
767.825232
770.115019
770.528176
770.477125
773.328760
775.472896
753.469368
757.463181
761.167356
763.106643
764.260607
766.651174
768.153709
768.008739
767.332700
767.991342
767.764253
766.095097
764.653086
766.062422
767.232212
767.022465
766.793028
768.994981
770.863424
771.421901
771.842671
774.208368
776.032275
751.153394
756.932838
761.811256
764.181391
765.186666
767.435324
768.184894
766.745416
764.866934
766.703611
767.393444
765.894927
764.137159
766.274368
767.554590
766.801109
765.787011
768.680824
770.756490
770.878274
770.662490
773.849783
776.123378
747.448824
756.214514
762.505232
764.905042
764.966481
767.899799
768.440911
765.631961
761.510382
765.490647
767.326725
765.473404
762.101883
766.093174
768.027932
766.450110
763.471201
768.150749
770.907339
770.304910
768.327140
773.262073
776.454755
755.885045
761.309623
766.073304
768.494591
769.390067
771.148416
771.417430
769.627113
767.544437
769.465533
770.661960
769.773025
768.331788
770.382446
771.633928
770.875054
769.703218
772.258550
774.167539
774.178428
773.727985
776.598966
778.776275
764.171730
767.061175
770.183251
772.299681
773.541167
774.654417
774.885070
774.109675
773.340810
774.073699
774.683957
774.474056
774.152732
775.068840
775.762301
775.657497
775.545017
776.826623
778.006631
778.449408
778.816187
780.334785
781.534517
768.574645
770.385132
772.671700
774.526900
775.804406
776.701858
776.976207
776.675169
776.391301
776.736061
777.114700
777.169587
777.218196
777.749218
778.227764
778.386191
778.615345
779.442535
780.312328
780.896639
781.480568
782.467624
783.224159
777.207762
777.749321
778.056941
778.032615
778.222826
779.108447
779.811657
780.118492
780.301426
780.718054
780.753042
780.509711
780.583981
781.472960
782.289001
782.687083
782.663714
782.399882
781.588303
780.484249
779.839168
780.195281
780.578293
773.678844
774.903354
775.374692
774.828917
774.343946
776.089609
777.301259
777.366610
777.045956
778.095865
778.307383
777.549725
776.983049
778.745353
780.179667
780.605296
780.337103
780.371436
779.420052
777.605493
776.217218
777.491003
778.558382
766.273163
769.680486
770.677339
768.562425
765.045707
769.876754
772.791115
772.019287
769.222975
772.741733
773.938579
771.730077
768.262240
773.050196
776.391818
776.681969
775.158288
776.543334
775.612871
771.935587
767.414059
771.891091
775.086501
755.403235
763.612806
765.663865
761.028122
749.663038
762.582829
768.078568
765.662474
756.128827
766.436597
769.348489
764.750161
753.677398
766.176225
772.220539
771.884575
766.445154
771.855952
771.604421
765.192624
752.753926
765.370787
771.613065
758.943607
763.011227
764.578360
762.640348
759.370025
764.804287
768.165782
767.619307
764.918692
768.476706
769.385903
766.685348
762.905072
767.982108
771.570245
771.944088
770.402621
772.140987
771.483190
767.779446
763.354013
768.247787
771.697976
758.466802
761.739051
763.592985
763.211526
762.573950
766.024084
768.666373
769.138053
768.592527
769.930952
769.751022
767.575406
765.556654
768.488855
770.970680
771.355010
770.749856
771.923422
771.665280
769.632083
767.855196
770.415854
772.522528
751.077236
757.336873
760.797234
760.359375
758.405632
763.814968
767.622623
768.267825
767.268805
769.076971
768.531828
764.893661
760.237752
765.335168
768.836924
768.545187
766.252387
769.456170
770.496202
768.500896
765.658732
769.695115
772.511216
737.394443
751.263624
757.092504
755.372539
747.460735
759.500656
765.549791
765.764081
761.645293
766.667016
766.522084
760.157340
747.332377
760.430485
766.298613
764.611956
756.741549
765.806830
768.718896
765.516354
757.367414
767.108247
771.872628
745.540328
752.525050
756.824944
757.183852
755.923551
761.776963
765.803415
766.672062
765.816320
767.891467
767.659738
764.266056
759.878438
764.854464
768.027036
767.574513
765.340380
768.799427
770.165490
768.556846
766.046430
770.171498
772.959397
746.594205
751.929563
756.023305
757.346654
757.899402
762.232581
765.459286
766.241127
765.974858
767.942380
768.455332
766.940899
765.404616
767.889463
769.745008
769.675468
768.937178
770.755684
771.391166
770.246886
769.116058
771.775571
773.824121
737.965756
747.053967
752.987035
753.788723
752.146625
758.914682
763.197506
762.894838
760.119913
764.920584
767.335740
766.138607
763.754834
767.378254
769.532764
768.766093
766.448838
769.677905
770.764948
768.647102
765.391189
770.169967
773.468823
722.024691
740.916025
749.665481
748.559886
739.218307
753.973577
760.556892
758.219915
747.873589
760.444210
765.367805
763.195787
755.957099
764.530977
767.957923
765.621197
757.794974
766.570293
769.099754
765.032899
754.952438
766.787594
772.537097
736.823633
745.994459
751.940982
752.865887
751.477828
758.496399
762.952747
762.905663
760.354970
764.953299
767.017998
765.645320
763.168046
766.640423
768.628020
767.787051
765.597598
769.140663
770.614067
768.967297
766.150184
770.933590
774.076489
744.339317
750.010453
754.436664
755.995374
756.774581
761.736465
765.707402
767.244886
767.420944
768.709713
768.594745
766.685336
764.870556
766.978560
768.487491
768.171842
767.491990
770.086440
771.821687
771.894037
771.707767
774.123851
775.877660
741.643557
749.552379
754.668881
755.283661
753.919535
761.130665
766.800897
769.463427
770.418572
770.356216
768.509581
764.379385
759.551683
763.736315
766.290994
765.205474
762.562650
767.661117
771.291665
772.276860
772.449690
775.151430
776.742826
730.682898
746.672825
753.831341
752.389981
743.540469
758.295546
766.691240
770.171369
771.431875
770.642314
767.499153
760.105299
747.320889
758.867602
763.503915
760.551803
751.128039
763.439611
769.805097
771.064675
769.507929
774.472392
776.815421
744.073804
751.999517
757.200841
758.141852
756.978332
763.497951
768.239508
770.359756
770.949063
770.554690
768.374055
763.895612
758.946228
762.968027
765.242321
764.005891
761.451760
766.796687
770.734228
772.179225
772.589497
775.465404
777.279048
749.905998
755.612329
760.591607
763.286800
764.816563
767.732983
769.565649
769.680117
769.074045
769.634157
768.860877
766.416462
764.163326
766.014404
767.205348
766.541962
765.760275
768.911337
771.504371
772.466172
772.996038
775.647491
777.430940
746.244006
755.180158
762.375250
766.472396
768.867032
770.172874
769.924811
767.348756
763.567320
766.838099
768.071104
765.965282
762.689910
766.008317
767.652424
766.147951
763.454582
768.052680
771.024570
770.787544
769.115531
773.914660
776.997083
735.659641
753.216047
763.555563
768.833849
772.038037
772.068137
770.249132
764.426570
753.396939
763.591329
767.268735
764.215034
755.681945
764.622091
767.696350
764.366638
755.354917
765.979241
770.443938
768.316260
760.434007
771.407016
776.679224
752.192379
760.508688
767.226724
771.401684
773.742287
774.265741
773.091129
769.761228
765.747679
769.175807
770.919915
769.642229
767.019944
770.250645
771.724070
770.283264
767.658305
771.742688
774.139423
773.580514
771.717863
776.222247
779.112838
763.473242
767.207546
771.157502
774.122638
775.938782
776.648759
776.231259
774.813885
773.516950
774.462056
775.158744
774.858282
774.333618
775.439498
776.122930
775.822076
775.448351
777.041147
778.330230
778.641736
778.773601
780.650983
782.034690
768.593531
770.739183
773.475495
775.803814
777.371924
778.131932
778.086687
777.461844
776.941852
777.256047
777.626505
777.652018
777.653622
778.198324
778.649958
778.747745
778.927828
779.832147
780.747359
781.319001
781.876868
782.959611
783.776555
777.688997
778.133033
778.119948
777.594615
777.259542
778.058219
778.655885
778.749584
778.759150
779.464086
779.782290
779.638345
779.676214
780.811752
781.761054
782.133943
782.046362
781.939992
781.250498
780.132521
779.398520
780.014721
780.576012
773.375511
774.961838
775.124127
773.588474
771.613100
774.149510
775.587493
775.126853
773.828717
775.988887
776.819211
775.865184
774.422552
777.302794
779.249364
779.531625
778.745000
779.393454
778.678158
776.459170
774.092623
776.548950
778.246246
761.203132
768.346721
769.456275
764.341776
752.693020
764.819872
769.634156
766.903454
757.384194
767.782395
771.082122
767.132200
756.594444
768.754447
774.373071
773.874581
768.479839
773.827832
773.759130
767.837950
755.853363
768.065398
773.913535
723.591292
758.431414
762.712665
748.860072
681.183526
749.513343
762.703261
753.455948
695.066466
754.399478
764.343894
752.540053
688.528080
754.308963
768.432418
764.756903
730.351588
764.797354
767.910750
753.192248
685.477035
753.715947
769.041537
753.055720
761.116482
762.976884
758.080923
746.649584
759.593113
765.010863
762.549526
753.087198
763.544292
766.492075
761.873009
750.800343
763.368706
769.296176
768.807452
763.256174
769.043240
769.287196
763.273131
751.271491
764.018789
770.208192
755.202241
760.150400
762.328591
760.844606
758.048476
763.361593
766.827857
766.819762
764.919127
767.690042
768.014226
764.910340
760.747038
765.837672
769.280514
769.226031
767.287322
769.800354
770.042121
767.267336
763.736546
768.275399
771.436168
739.758518
753.255307
758.582989
756.357621
748.022808
759.874131
765.807588
765.920935
761.723920
766.727926
766.575356
760.178056
747.308030
760.446951
766.362736
764.712297
756.815703
765.611115
768.185767
764.648732
756.264343
766.073835
770.939246
682.073112
740.793061
753.052920
745.112151
691.667652
749.570335
762.779333
760.586277
732.898072
761.405328
763.279421
747.627987
676.507913
747.574472
761.958832
755.087053
706.543176
756.254068
764.767397
755.985205
707.707775
757.850729
769.227090
733.599414
748.094558
754.545162
753.348977
745.878980
758.290549
764.523268
764.904456
760.833434
766.044472
766.118528
759.906305
747.277187
760.177381
765.664728
763.765497
755.829388
764.826932
767.647963
764.407561
756.294438
766.151328
770.976447
741.065474
749.235634
754.503620
755.279017
754.034329
760.471868
764.680606
765.049798
763.326255
766.690698
767.600517
765.172388
761.692274
765.843367
768.306964
767.503773
765.063559
768.282427
769.352053
767.341610
764.410508
768.907703
771.969237
723.310372
742.004022
750.633603
749.545142
740.262199
754.969283
761.529345
759.256667
748.952110
761.270354
765.873205
763.401461
755.919692
764.398732
767.697661
765.116356
756.978922
765.606944
767.932833
763.581047
753.275913
765.154141
770.993776
650.410239
727.923676
745.149232
736.495435
670.940618
742.252158
756.837609
747.016798
681.851973
749.309313
762.323221
755.655382
712.393871
756.765166
764.785844
756.456989
708.037257
756.923959
764.585706
753.081350
692.895610
754.976122
769.018104
721.994595
740.822458
749.511921
748.573234
739.574904
754.650778
761.534962
759.686286
749.747430
761.785271
765.945159
763.244409
755.640311
763.915282
766.997731
764.302856
756.279073
765.300546
768.131439
764.401170
754.665077
766.457700
772.055191
738.240683
746.969442
752.700059
753.719838
752.649389
760.104697
765.488953
767.171631
766.559179
768.707466
768.618211
765.662718
761.894494
765.486658
767.443286
766.230624
763.684881
767.989959
770.541580
770.283774
768.945542
772.640372
775.051884
727.737568
744.256610
751.905577
750.756131
742.172294
757.536903
766.563495
770.524016
772.089228
771.535027
768.583360
761.382164
748.725571
760.069247
764.467817
761.343825
751.768003
763.886527
770.058433
771.173476
769.518396
774.331700
776.579663
667.214290
734.314930
748.979947
740.298159
677.507140
747.385810
765.649150
771.795785
775.279527
772.412300
766.820911
749.904788
682.730399
747.817044
759.794502
749.895107
690.903351
753.082638
767.699368
768.394633
752.146508
772.272593
776.835119
730.209847
746.769991
754.618165
754.022153
745.875236
760.341673
768.246664
771.584852
772.782051
771.877375
768.588392
761.053522
748.290285
759.506772
763.660384
760.420265
750.973495
763.406208
769.968042
771.638403
770.293998
775.264617
777.705809
744.152385
752.871331
759.475216
762.531269
763.582804
767.669136
770.073492
770.067547
768.718161
769.980933
769.166248
765.661464
761.426586
764.889158
766.618938
765.119064
762.503229
767.557648
771.170040
772.052309
771.676668
775.464139
777.788694
733.226072
750.978111
761.615134
767.231475
770.858276
771.427436
770.291638
765.266514
754.810619
764.496748
767.444565
763.794763
754.882052
763.637801
766.622143
763.263059
754.326589
765.157218
769.956344
768.261660
760.754883
771.617247
776.741893
672.938326
742.556937
762.350236
770.825151
780.447362
774.431588
769.918489
755.659192
696.162798
754.350150
764.845654
756.492549
707.804023
756.802202
765.153129
755.433816
701.601544
756.996432
767.703058
759.655222
708.250895
763.041155
775.388800
740.129217
756.989439
766.985831
772.688041
776.331435
775.832348
773.480169
767.487408
756.681841
766.556190
770.138788
767.516798
759.482701
768.067919
770.862003
767.675065
758.953656
769.097653
773.155644
771.046447
763.324794
773.856078
778.782687
761.113393
766.416462
771.382571
774.994249
777.215647
777.734431
776.903384
774.765825
772.403106
774.207961
775.280422
774.717258
773.436200
775.260256
776.177990
775.492363
774.252924
776.697317
778.338567
778.347493
777.679073
780.437183
782.282715
768.108178
770.666205
773.819213
776.489341
778.266069
778.998293
778.789876
777.922022
777.158824
777.579338
778.020719
777.989753
777.862980
778.506520
778.987555
778.988127
779.022069
780.071868
781.075201
781.597016
782.040339
783.285861
784.217600
778.222403
778.477065
778.331864
777.730957
777.294568
777.707871
778.103580
778.157590
778.244870
778.913344
779.407230
779.523358
779.735409
780.658621
781.461837
781.758045
781.698356
781.616962
781.128843
780.314692
779.831133
780.339832
780.877229
774.780007
775.650184
775.604949
774.392855
773.205649
774.443615
775.311533
775.051535
774.560141
775.941807
776.755494
776.435204
776.008132
777.770994
779.149061
779.397674
779.020553
779.290244
778.765691
777.296319
776.088114
777.521027
778.761469
767.508212
770.427395
770.742938
767.878076
763.801886
768.095338
770.384715
769.135645
766.252066
770.257906
772.062328
770.430711
767.367430
772.088617
775.016785
774.952741
773.250521
774.974156
774.567139
771.364424
767.318234
771.955759
775.086508
756.635587
764.280568
765.610086
760.204539
748.266861
760.679088
765.531703
762.539891
752.801323
763.745788
767.413790
763.480846
752.841707
765.197717
770.699086
769.840253
764.064640
769.902012
770.284640
764.424371
752.511762
765.278449
771.443962
759.513827
763.232567
764.375982
761.849306
757.959214
762.974801
766.004701
765.053817
762.095917
766.139687
767.839632
765.683524
762.051263
766.961801
770.218277
770.111539
768.187908
770.190668
770.101650
766.827293
762.634949
767.696178
771.319464
758.093888
761.288759
763.058302
762.399793
761.366638
764.562652
767.069104
767.352935
766.687115
768.341124
768.716121
766.902570
764.942909
767.660286
769.798399
769.749040
768.768861
770.025030
770.123943
768.337508
766.654546
769.390258
771.721570
749.988375
756.398317
759.901145
759.482294
757.561502
762.895358
766.538158
767.165102
766.170865
768.168281
767.940764
764.560235
760.113205
764.899394
767.786671
767.010124
764.459934
767.608069
768.641060
766.690147
763.959267
768.182287
771.109619
735.864689
750.084835
756.190847
754.703427
746.994638
759.095248
765.094097
765.381038
761.283333
766.380266
766.405360
760.199710
747.545093
760.230668
765.426077
763.217849
755.020547
763.933313
766.683079
763.338944
755.148992
765.084546
769.991730
744.260025
751.586183
756.388083
757.081926
755.937422
761.904833
766.113477
767.065883
766.127338
768.142614
767.961056
764.518117
759.937389
764.551640
767.361388
766.485851
763.762462
766.956917
768.193571
766.326236
763.548838
767.782260
770.828133
746.080548
751.644803
756.167363
757.892125
758.671630
763.112494
766.481345
767.348630
766.964726
768.684665
769.010234
767.250033
765.364661
767.557290
769.208345
768.818592
767.619636
769.070149
769.433874
767.897552
766.424306
769.138772
771.418342
738.329087
747.526913
753.675362
754.966427
753.869895
760.694882
764.880516
764.709278
762.061638
766.375237
768.104977
766.430914
763.726946
767.109613
769.029872
768.046350
765.474604
768.235983
768.737581
766.076407
762.556088
767.410490
770.776371
722.730947
741.685301
750.661071
750.149678
741.499483
756.266371
762.756256
760.663347
750.573694
762.463062
766.487500
763.676623
756.020184
764.376300
767.635361
765.160590
757.138900
765.385066
767.237434
762.517314
752.064100
764.036319
769.901464
737.029078
746.362895
752.755749
754.247209
753.311328
760.504188
765.201077
765.440510
762.905183
767.004967
768.503242
766.548977
763.515931
766.711989
768.618833
767.599545
765.035915
768.142047
769.225773
767.069729
763.811351
768.647693
772.027657
743.790207
749.738908
754.700831
756.794006
757.987576
763.290361
767.680857
769.606055
769.883385
770.885745
770.358927
767.970393
765.665253
767.414282
768.705130
768.113431
767.046817
769.333227
770.881089
770.707380
770.273530
772.686700
774.580539
740.412818
748.698317
754.255196
755.435988
754.699827
762.380352
768.423000
771.638608
772.890332
772.672229
770.489760
765.986522
760.976950
764.712253
766.689873
765.215381
762.375621
767.280417
770.703776
771.679887
771.759346
774.443198
776.162331
728.863841
745.350198
753.042503
752.205605
744.003358
759.292482
768.137260
772.256821
773.926044
773.032103
769.643162
762.007296
749.151957
760.189322
764.163859
760.764845
751.138116
763.341633
769.628026
771.016848
769.466593
774.402735
776.842666
742.208058
750.598453
756.514089
758.066512
757.355459
764.360292
769.667234
772.274651
773.131087
772.720837
770.458780
765.838653
760.620732
764.240691
766.160071
764.547435
761.639162
766.905588
771.001876
772.578791
773.001614
775.866245
777.737644
748.444102
754.534841
760.190139
763.538110
765.561839
768.846808
771.011199
771.364818
770.838369
771.410289
770.677962
768.171689
765.682130
767.252784
768.230916
767.294082
766.225350
769.310558
772.050610
773.105432
773.599769
776.247332
778.122660
745.330532
754.580468
762.246662
767.086497
770.108768
771.635488
771.397211
768.815404
765.185665
768.442441
769.548831
767.431291
764.159313
767.277225
768.628026
766.947070
764.233737
768.772621
771.674588
771.505198
769.960925
774.745683
777.751926
735.057158
752.910337
763.706852
769.741372
773.591977
773.706399
771.740886
765.802892
754.867040
765.011012
768.564811
765.533384
757.062713
765.846318
768.687485
765.254314
756.285245
766.855308
771.239383
769.175894
761.427758
772.369587
777.555004
751.711682
760.306693
767.585369
772.339338
775.129131
775.740594
774.489120
771.072306
766.931932
770.320411
772.150852
770.898907
768.186689
771.323886
772.783269
771.279126
768.535228
772.596953
775.106827
774.603614
772.692062
777.182611
780.154901
763.265718
767.213693
771.569501
774.942029
777.072203
777.888012
777.453906
775.991368
774.614657
775.536028
776.280778
775.992447
775.418028
776.473066
777.142483
776.805556
776.371909
777.965900
779.330893
779.688201
779.808384
781.688498
783.115594
768.556051
770.866728
773.893058
776.534689
778.349365
779.221748
779.193872
778.551432
778.001016
778.300299
778.679976
778.710124
778.694416
779.207360
779.632297
779.707681
779.873228
780.789538
781.746664
782.359505
782.938743
784.031980
784.860361
778.287089
778.522569
778.391518
777.848473
777.427181
777.602527
777.782909
777.770670
777.932920
778.643477
779.274125
779.610560
779.957320
780.661408
781.172337
781.260789
781.170170
781.194868
780.953533
780.487023
780.300576
780.800994
781.283594
775.080452
775.813797
775.828169
774.938650
774.141723
774.778067
775.212086
774.955159
774.797567
775.994047
776.903827
777.047168
777.115271
778.237752
778.993633
778.915296
778.566612
778.889028
778.709441
777.897922
777.393123
778.451103
779.390617
768.967717
771.031982
771.415925
769.721783
767.786633
769.775396
770.890789
770.005067
768.747524
771.297892
772.920408
772.527724
771.679697
773.961849
775.276883
774.734126
773.549176
774.799176
774.879632
773.260457
771.729917
774.256510
776.219193
761.627555
765.755973
766.889978
764.303981
760.320202
764.662025
766.859660
765.194527
761.845330
766.615351
769.194075
768.031830
765.278947
769.455182
771.602121
770.389418
767.519544
770.428947
771.106872
768.526512
764.980306
769.815239
773.123074
761.018963
763.827553
765.061848
763.798874
762.128827
764.769217
766.545532
765.902909
764.609948
767.262604
768.906819
768.216054
766.941640
769.248403
770.698844
769.967935
768.506007
769.921913
770.245262
768.564718
766.908162
769.820479
772.262598
759.083705
761.753808
763.509206
763.436483
763.183296
765.406567
767.160220
767.331689
767.096607
768.645869
769.469946
768.793171
767.997950
769.390281
770.292212
769.694814
768.777727
769.671441
769.883103
768.777499
768.004427
770.118590
771.993053
753.330128
757.799227
760.806811
761.214980
761.022625
764.396478
766.859724
767.279881
766.937660
768.675345
769.157735
767.781813
766.223558
768.063461
769.000745
767.930894
766.363772
768.007987
768.551428
767.183559
765.863711
768.790150
771.109575
745.965271
753.417036
757.997542
758.398140
756.984102
762.554605
766.153470
766.448469
764.978219
767.812335
768.457721
766.120529
762.745925
766.127072
767.656884
765.869586
762.552222
765.905418
767.090060
764.948904
761.791898
766.651877
769.999773
748.518454
753.765352
758.001204
759.579638
760.251424
764.290803
767.381090
768.215023
767.904687
769.367688
769.546193
767.803522
765.918134
767.706291
768.833942
767.900866
766.282896
767.782006
768.218041
766.649658
765.120347
768.011219
770.427236
749.487971
753.946987
758.186592
760.611463
762.400445
765.871433
768.631991
769.726690
769.906990
770.713237
770.525056
769.025494
767.788706
769.097411
770.213893
770.024985
769.328767
769.834178
769.527903
767.975439
766.936082
769.005508
770.897712
745.568562
751.684811
756.971362
759.712165
761.456564
765.665081
768.732540
769.766842
769.657638
770.654811
770.300736
768.215450
766.296808
768.504046
770.310599
770.434661
769.731529
770.287021
769.524805
767.097322
765.072544
768.026217
770.492085
739.519035
748.687338
755.387352
757.993469
758.568733
764.432858
768.323436
769.194709
768.177721
769.994604
769.682042
766.553549
762.721646
766.765043
769.568433
769.658302
768.167543
769.605987
768.919686
765.386471
761.223731
766.348377
769.973506
744.610356
750.818097
756.354592
759.334475
761.252944
765.796499
769.349014
770.734987
770.716899
771.521829
770.861024
768.382278
766.095578
768.158858
770.029233
770.242583
769.623792
770.431705
770.057224
767.932336
766.059194
769.033344
771.537641
748.120244
752.759827
757.335230
760.200820
762.539232
766.700759
770.237726
772.105035
772.687251
772.989866
771.988039
769.736393
767.947350
768.973778
770.006993
769.895451
769.497413
770.553663
770.979314
770.260680
769.819514
771.844380
773.567728
746.580347
752.137556
756.840483
759.112334
760.694190
765.825908
770.077084
772.295405
772.974717
773.307823
771.942461
769.008422
766.408939
767.808769
768.657907
767.751395
766.584933
768.987941
770.621863
770.628262
770.450974
772.996149
774.821737
742.406849
750.465147
756.045011
757.561774
757.228881
764.236820
769.449615
771.692185
771.872913
772.668049
771.236708
767.336956
762.879508
765.831280
767.129275
765.274169
762.257678
766.838459
769.824222
769.966808
768.935616
772.910585
775.425489
747.523310
753.182891
758.124164
760.496268
761.861362
766.531441
770.280219
771.942242
772.244393
772.671381
771.621518
768.885276
766.233991
767.521560
768.234169
767.062287
765.760857
768.604633
771.036518
771.727404
771.935938
774.677908
776.662590
750.870839
755.705597
760.611763
763.811965
766.058482
769.125773
771.172488
771.618948
771.404482
772.044204
771.695158
769.995312
768.416281
769.204271
769.652973
768.877176
768.312285
770.399202
772.345690
773.108243
773.705635
776.016292
777.740351
749.402903
755.941218
762.044803
765.843050
768.140723
770.625900
771.373616
770.133179
768.503062
770.270564
770.888154
769.436162
767.661263
769.330496
770.098168
769.015748
767.860538
770.613432
772.709491
773.009613
772.974543
776.064040
778.222461
746.275080
755.801850
763.336115
767.322617
768.956922
771.594158
771.717782
768.886992
764.963776
768.729602
770.472036
768.751239
765.552740
769.078436
770.600754
768.870396
765.942964
770.423720
773.158210
772.754139
771.036263
775.773471
778.804206
755.315849
761.305667
767.019718
770.627323
772.545947
774.276922
774.291114
772.425294
770.388931
772.192766
773.339661
772.535131
771.175764
772.981308
773.985604
773.139527
771.996093
774.479919
776.408889
776.570955
776.275481
779.062163
781.147414
763.951276
767.241441
771.047521
773.971753
775.863826
777.119552
777.278230
776.452687
775.673862
776.355606
776.948977
776.778102
776.477612
777.280718
777.847981
777.692860
777.594381
778.882404
780.119343
780.677214
781.143126
782.652640
783.818975
768.505698
770.631475
773.457266
775.927860
777.694887
778.788939
779.081373
778.758908
778.457640
778.777198
779.151332
779.225741
779.275726
779.745495
780.152355
780.280369
780.524087
781.387156
782.328989
783.013508
783.678934
784.686295
785.435872
777.689928
778.125299
778.090902
777.556790
777.110040
777.282902
777.322550
777.159481
777.297804
778.219671
779.004417
779.445225
779.811231
780.436642
780.681773
780.475212
780.270374
780.523374
780.521228
780.280676
780.293617
780.987243
781.515510
773.559976
774.955042
775.261616
774.303486
773.234422
774.138360
774.483520
773.845639
773.287036
775.111643
776.455831
776.710381
776.656562
777.841114
778.237700
777.532673
776.653931
777.633387
777.973412
777.384042
776.918709
778.452362
779.562708
764.159277
768.735900
770.245418
768.033886
764.197718
767.852187
769.470370
767.411843
763.741706
768.784748
771.957661
771.585542
769.497260
772.770885
773.925344
771.752765
767.907600
771.678249
773.410971
771.799853
768.949323
773.287415
776.200329
749.719048
761.366462
764.815828
760.581826
749.637652
760.678390
764.422334
760.018110
748.194027
761.581929
767.425468
765.713321
758.004299
766.869148
769.385655
764.780351
753.246939
764.610748
768.583689
765.168963
755.818640
767.087414
772.622789
755.818002
761.271370
763.572169
761.804395
758.381003
762.729728
764.798047
762.899520
759.320772
764.617507
767.792605
767.237524
764.933648
768.197656
769.199194
766.666756
762.594993
766.557322
768.329922
766.571648
763.690266
768.530156
771.833312
755.910535
759.989065
762.433382
762.195535
761.322514
764.120213
765.838965
765.298845
764.282880
767.030853
768.831924
768.599583
767.739497
769.179824
769.425647
767.661745
765.601591
767.447988
768.291934
767.081524
765.820721
768.963105
771.427509
747.478692
755.058402
759.522948
759.443857
757.340693
762.376283
765.363383
764.702066
762.346581
766.390368
768.579842
767.779566
765.806387
768.001525
768.283972
765.530799
761.393167
765.007442
766.515484
764.231985
760.572139
766.097169
769.986399
732.173426
748.741079
756.168905
755.066179
747.019948
759.000993
764.199338
762.293841
754.160302
763.928717
767.555526
765.540391
759.491801
765.482542
766.592250
761.719643
750.622475
761.013124
764.162112
759.489713
747.958753
761.409947
768.082235
743.598373
751.881292
757.368446
758.549523
757.639081
763.317745
766.757624
766.653918
764.575342
767.961019
769.217905
767.696281
765.300440
767.571506
768.229850
765.931067
762.160214
765.418579
766.286864
763.541960
759.687049
765.146874
768.941926
747.898602
753.708908
758.719897
761.340293
762.995825
766.802452
769.575081
770.555526
770.500258
771.230200
770.725180
768.656593
766.752543
768.575204
769.882562
769.502020
768.430457
769.088704
768.455328
766.049914
763.990668
767.128039
769.740330
742.496082
751.320421
758.184503
761.523201
763.308414
767.876136
771.070589
772.683521
773.209462
772.756260
770.755798
766.516408
761.630581
766.293516
769.872206
770.699344
770.180297
770.472836
768.733971
764.540783
759.745389
765.137776
769.108622
729.546404
746.879985
756.611716
759.971946
759.400708
766.993542
771.434765
773.656693
774.816156
773.391050
770.051309
762.435101
749.277582
762.035029
768.704343
770.107186
768.478404
770.004607
767.809404
760.569694
747.464990
761.077125
767.916460
742.102541
750.913083
757.770733
761.355395
763.365251
768.244297
771.908229
773.886813
774.579594
773.893301
771.399493
766.638892
761.540793
766.101181
769.605358
770.598250
770.165492
770.609110
769.113638
765.073826
760.537427
765.938878
769.753685
747.546217
753.304551
758.496578
761.583863
763.873614
768.248777
771.665335
773.366417
773.761834
773.891020
772.371840
769.322516
766.721811
768.437925
769.891120
769.828710
769.165038
770.107642
769.799990
767.837811
766.169065
769.264457
771.736658
743.564511
751.501287
757.292312
759.247300
759.352050
765.725609
770.213033
771.438697
770.507630
772.411173
771.843060
768.677783
764.911478
767.399696
768.516503
766.756193
763.603838
767.141003
768.662968
766.815538
763.724047
768.882681
772.427829
732.228439
747.667484
755.392181
755.596271
749.555213
761.940971
768.238076
768.389104
763.182174
769.574363
770.365408
765.961014
757.243836
764.522332
766.539783
762.507753
752.801711
763.046874
766.849551
763.569225
753.802159
766.277043
772.299632
743.685652
751.695685
757.424299
759.252573
759.159527
765.213451
769.142222
769.797635
768.551019
770.928758
771.060357
768.442744
764.961527
767.331816
768.031181
765.804972
762.570328
766.681594
768.989181
767.978104
765.581358
770.912074
774.356128
748.087492
754.173193
759.502014
762.238044
763.800493
767.641024
769.972988
770.051863
769.291567
770.960773
771.281795
769.615511
767.680302
769.051409
769.515604
768.154425
766.747953
769.294744
771.144840
771.136345
770.856751
774.090183
776.399059
742.754935
752.540755
759.830946
762.595815
762.699953
767.484061
769.516008
767.780405
764.264864
768.270303
770.027467
767.947497
764.166865
767.831364
769.448854
767.495910
764.185160
768.772167
771.683649
771.283069
769.543357
774.325098
777.444821
730.039000
749.623846
759.838354
761.538008
756.121929
766.011363
768.850185
764.515890
753.593453
764.766041
768.753834
765.087138
754.666143
765.387394
769.061962
765.383920
755.349349
766.804732
771.721024
769.893721
762.442553
773.016724
778.092654
748.859748
757.939274
764.536319
767.062289
766.972213
771.033126
772.318248
770.159485
766.581100
770.505364
772.416874
770.873334
767.690851
771.485605
773.202755
771.626798
768.702930
773.096830
775.774686
775.460112
773.800379
778.165511
780.949846
761.647241
765.646798
769.601163
772.137125
773.584947
775.517172
776.225324
775.530217
774.637833
775.881968
776.711882
776.373437
775.742467
776.990424
777.734671
777.388135
776.954610
778.663467
780.103627
780.569289
780.805869
782.655876
783.998525
767.387392
769.676145
772.507722
774.824876
776.492101
777.856210
778.461498
778.334064
778.149156
778.696133
779.197847
779.263554
779.263601
779.850661
780.315513
780.393696
780.566511
781.535885
782.554225
783.236153
783.868514
784.957733
785.759579
776.883848
777.590724
777.722562
777.157580
776.561124
776.862745
776.925176
776.611844
776.563864
777.740729
778.739820
779.211015
779.457960
780.107287
780.240707
779.772663
779.327664
779.833043
780.098029
779.976423
780.001082
780.951884
781.641858
771.137038
773.697642
774.475253
773.192224
771.164130
772.988710
773.612871
772.430697
770.742217
773.785985
775.784135
775.926069
775.150319
776.948815
777.366635
775.968846
773.936875
776.070549
777.081628
776.410690
775.261583
777.826889
779.470583
753.789980
765.033190
768.291443
764.244202
753.525718
763.977340
767.240959
762.826031
751.226680
764.330851
770.097491
768.706192
761.354100
769.773427
771.860750
767.163170
755.762079
767.061847
771.220834
768.337843
759.483992
770.337486
775.461361
698.706007
751.771344
760.952301
749.588972
687.956670
749.525721
759.896292
747.078628
677.324362
748.823018
763.533193
757.181180
710.067637
758.231361
765.359943
752.400853
686.679577
752.167951
764.256495
755.059062
699.750930
757.667837
770.787553
744.903745
757.262778
761.428607
757.768604
747.313148
758.544652
762.269004
757.900945
746.256286
759.776950
765.699619
764.186976
756.599237
765.068947
766.977789
761.785078
749.987935
761.608948
765.877452
762.771141
753.740277
765.274319
770.916784
750.910518
757.558128
761.013961
760.130382
757.362133
761.897711
764.144853
762.622681
759.605086
764.507097
767.527956
767.224541
765.245107
767.769518
768.052869
765.028784
760.772922
764.712413
766.592068
764.851266
761.835035
767.161921
770.779368
734.302978
750.526419
757.413423
755.680692
747.001653
758.441625
763.047243
760.504306
752.020281
762.369830
766.834370
765.555777
759.934435
765.762522
766.469732
761.172931
749.839945
760.459424
763.987396
759.647915
748.341110
761.947122
768.684784
668.073503
737.278638
752.370062
744.966004
689.802227
748.739322
760.336307
752.271306
700.788471
754.083062
764.545346
759.526676
725.768849
759.419189
763.354063
750.561960
689.100143
749.584455
759.621104
747.051959
679.357377
749.478968
765.480865
730.999804
747.923205
755.834594
755.423776
748.040388
760.055278
765.128439
763.294611
755.236693
764.580698
767.729221
765.427536
759.203089
765.184028
766.454277
761.861582
751.115311
761.230076
763.937537
759.000678
747.400425
760.945854
767.603046
743.824979
752.361333
758.515823
760.867396
761.309010
766.299707
769.551124
770.260909
769.404628
770.656224
770.079393
767.033575
763.344635
766.700874
768.682261
767.935941
765.771926
767.562515
767.223958
763.805273
759.580475
765.079411
768.951046
731.447504
748.547240
758.005842
761.147435
760.381812
767.674209
771.870048
773.970919
775.076942
773.489959
770.047101
762.400741
749.206553
761.766509
768.181004
769.338760
767.574834
769.241719
767.266450
760.219972
747.232761
760.916544
767.781065
669.657188
737.631384
755.409670
757.216279
737.294136
764.605756
772.383502
776.138722
782.331474
775.135959
768.538141
750.507956
679.608789
749.585707
765.764569
767.429603
755.688805
767.442075
765.075671
748.208977
676.336604
748.757370
765.189544
731.354326
748.383464
757.791105
761.161555
760.621074
768.202468
772.860372
775.350880
776.673115
774.826939
770.846546
762.634703
749.185542
761.657250
768.008055
769.322631
767.603930
769.314703
767.458336
760.456089
747.664787
761.333125
768.044057
744.285476
752.522627
758.708965
761.507236
762.645887
768.096708
771.955511
773.487111
773.319060
773.753228
772.000527
767.816742
763.231659
766.642345
768.878909
768.504109
766.748903
768.540178
768.228282
765.018862
761.096816
766.453865
770.176659
733.243934
748.649842
756.430276
756.855448
751.038685
763.133158
769.126347
769.106049
763.796755
770.065666
770.722529
766.199011
757.420188
764.772385
767.003243
763.278639
753.680720
763.170718
765.939849
761.617870
751.094242
763.727534
770.016234
676.725270
738.241468
752.473153
746.806622
697.756809
752.934445
765.200906
760.987789
724.079008
762.349179
767.805189
758.662899
714.103853
757.170126
763.606760
752.699108
696.976690
752.577702
762.114940
750.986731
689.191927
753.812571
768.559805
732.521925
748.043211
755.738216
755.928731
749.811965
761.697019
767.212366
766.573407
760.874470
767.973998
769.710318
766.019781
757.701833
764.954759
766.694900
762.351274
752.500037
762.660581
766.307394
762.877706
753.088889
765.832232
771.978755
742.856753
751.670766
757.955906
760.003833
759.859308
765.314465
768.322560
767.792867
765.532008
769.048934
770.319914
768.267500
764.829256
767.792818
768.734494
766.439865
763.022380
767.198503
769.569913
768.650219
766.470830
771.611904
774.983024
727.595663
747.081395
757.000154
758.212793
752.513862
763.141110
766.896633
763.318179
752.911864
764.220282
768.183353
764.424140
753.876388
764.410519
767.844516
763.894715
753.632421
764.977452
769.785917
767.811324
760.266629
770.966378
776.163390
656.495148
735.854305
754.839350
751.116391
704.760847
755.729524
764.369120
752.969660
691.049974
753.655879
764.992856
754.617982
694.555566
755.024142
765.580391
755.015944
695.595294
756.387343
768.372650
761.028570
711.882365
764.416494
776.277756
733.910990
752.500554
761.642651
762.675975
756.927966
766.791249
769.844938
765.986413
755.656768
766.766043
770.762570
767.514130
757.625247
768.219966
771.775709
768.349887
758.682623
769.806439
774.432976
772.729180
765.469807
775.589054
780.310948
758.099975
763.651500
768.137107
770.297121
770.912678
773.800346
775.060759
774.193615
772.520753
774.933616
776.307450
775.690963
774.157810
776.389330
777.515835
776.772439
775.371322
778.037243
779.907792
780.117765
779.589051
782.266209
784.037877
766.131617
768.699669
771.611767
773.793356
775.312719
776.933409
777.807064
777.797839
777.635472
778.508792
779.227162
779.299961
779.192083
779.961455
780.509736
780.490186
780.490654
781.620004
782.744785
783.386499
783.902554
785.132206
786.031986
777.169076
777.711563
777.870133
777.447563
776.986352
777.150079
777.217584
777.014368
777.081894
778.079110
779.055849
779.585128
779.879383
780.357627
780.428033
779.999155
779.628586
779.989611
780.306065
780.345566
780.526412
781.369884
782.036696
772.854691
774.392218
774.968023
774.147580
773.046040
773.916434
774.277974
773.564145
772.915247
774.829380
776.404903
776.791844
776.645390
777.649077
777.842564
776.835481
775.725199
776.854725
777.609227
777.367280
777.074806
778.769567
780.058752
763.377868
768.108243
769.789289
767.780660
764.150324
767.720921
769.077354
766.898595
763.315892
768.473789
771.719399
771.512051
769.509611
772.546882
773.248685
770.668674
766.732003
770.740621
772.800202
771.630482
769.207815
773.716694
776.616072
748.867863
760.707772
764.365529
760.360426
749.626415
760.510001
763.905566
759.306810
747.530641
761.063097
767.040056
765.563204
757.991424
766.586649
768.585949
763.485677
751.789478
763.487754
767.897164
765.009493
756.142064
767.580851
773.094395
755.029450
760.664809
763.289716
761.667444
758.157510
762.308138
764.181360
762.015670
758.257734
763.708199
767.258616
766.998518
764.694063
767.761337
768.485302
765.534372
761.180523
765.430098
767.805867
766.565283
763.959415
768.975813
772.456939
755.420560
759.603790
762.259860
762.072271
761.010965
763.548729
765.006364
764.112049
762.827658
765.759867
768.020465
768.120486
767.304583
768.637100
768.709756
766.654180
764.408075
766.511051
767.911566
767.184109
766.198572
769.496806
772.105852
747.535473
755.111324
759.468499
759.338502
757.164226
761.858749
764.273485
763.108917
760.539285
764.836304
767.398796
766.984946
765.173417
767.315110
767.414537
764.461767
760.421978
764.316551
766.189796
764.431815
761.288033
766.917729
770.681181
732.727664
749.230723
756.463549
755.231220
747.055688
758.645945
763.212156
760.697007
752.214170
762.280518
766.293348
764.633623
758.719514
764.655407
765.617780
760.601239
749.654658
760.381436
763.954641
759.881210
748.929741
762.429219
768.925147
744.668738
752.840907
758.247954
759.235347
757.966625
763.295796
766.417536
765.863600
763.370101
766.825968
768.345243
766.923530
764.412653
766.578716
767.204441
764.821622
761.055594
764.698569
766.240330
764.103636
760.611431
766.145801
769.988841
749.840992
755.400085
760.189699
762.547720
763.860345
767.406170
770.041844
770.831049
770.545383
771.069727
770.371962
768.022730
765.786531
767.410973
768.658568
768.245717
767.251072
768.371035
768.478393
766.752951
765.103715
768.288351
770.905775
745.568160
753.888337
760.112735
763.108553
764.598521
768.988438
772.239833
773.945307
774.448584
773.524383
770.869780
765.994860
760.771050
765.141357
768.398002
769.158699
768.704858
769.556825
768.701412
765.377132
761.345118
766.651352
770.291663
733.263169
749.916368
758.867267
761.821427
760.955427
768.390303
772.974868
775.453020
776.745261
774.691818
770.507405
762.106732
748.498465
760.913060
767.201006
768.445254
766.784627
768.900004
767.657567
761.417367
749.233332
762.586339
768.971154
745.337019
753.646338
760.031321
763.206727
764.849652
769.528626
773.234039
775.305433
775.987555
774.907914
771.900492
766.580856
760.928601
765.129732
768.411512
769.178006
768.631112
769.436858
768.618181
765.253278
761.154390
766.470059
770.196994
750.161565
755.557489
760.388712
763.083000
764.947788
769.026813
772.307219
773.840692
774.059461
774.135358
772.615148
769.429197
766.493913
767.884237
769.081201
768.682607
767.731773
768.733049
768.718715
766.972481
765.389834
768.563787
771.165165
745.770564
753.342902
758.601946
760.177579
760.017589
765.988983
769.949709
770.733105
769.552690
771.781562
771.673186
768.825962
765.153044
767.354508
768.007099
765.808363
762.401363
765.736540
766.989329
764.918336
761.790070
767.159776
770.808732
733.891467
748.956701
756.153910
755.984600
749.680309
761.629271
767.317741
766.876159
761.310411
768.359891
770.008472
766.258195
757.869515
764.890335
766.412990
761.885619
751.825049
761.719490
765.024080
761.221533
751.160267
763.950841
770.197044
744.435696
752.173749
757.605617
759.044672
758.504181
764.264158
767.988459
768.305958
766.849129
769.827546
770.875699
768.917221
765.638367
767.862750
768.309540
765.647861
761.890144
765.629488
767.634806
766.160665
763.342999
768.834091
772.609914
748.099370
753.933971
758.907889
761.178794
762.284995
766.087439
768.587027
768.704745
768.015708
770.209340
771.287555
770.173190
768.404613
769.705155
770.024612
768.345544
766.515605
768.763142
770.435823
770.165612
769.594398
772.840873
775.350638
742.308988
751.802897
758.449970
760.545540
760.273523
765.343563
767.786398
766.453844
763.430784
767.947335
770.152412
768.541581
765.121148
768.735639
770.062865
767.898985
764.490044
768.870242
771.528074
771.051684
769.321803
774.012492
777.057553
729.211518
748.506810
758.026272
758.918622
752.998951
763.465224
767.021678
763.311670
752.992921
764.677490
769.058662
765.820518
755.761997
766.425844
769.846507
766.034370
755.995458
767.314461
772.077122
770.310822
762.979516
773.392204
778.315114
747.803566
756.671962
762.895981
764.849107
764.322787
768.824763
770.881475
769.314895
766.128457
770.509366
772.939305
771.745923
768.662250
772.442076
774.170108
772.503162
769.402194
773.722568
776.502805
776.266808
774.560391
778.814717
781.603140
760.752469
764.608266
768.323189
770.507552
771.749310
773.967212
775.213164
775.005064
774.482580
776.111651
777.338577
777.267688
776.730910
777.993744
778.744441
778.333175
777.785049
779.451064
780.952400
781.461619
781.669272
783.457514
784.790010
766.683972
768.852066
771.475864
773.559962
775.139665
776.713217
777.710057
777.993907
778.173956
779.059399
779.865605
780.153180
780.266124
780.879482
781.325777
781.352049
781.462115
782.398625
783.429502
784.131615
784.755698
785.805555
786.580227
777.531056
777.953985
778.099228
777.808250
777.523797
777.684510
777.782395
777.709958
777.909674
778.789311
779.651598
780.157153
780.477788
780.882096
780.924743
780.569232
780.293573
780.551806
780.801099
780.881433
781.146918
781.922997
782.526179
774.120824
775.126747
775.521014
774.973400
774.356916
774.912661
775.171021
774.773524
774.613843
776.019504
777.243824
777.648184
777.735376
778.462115
778.578366
777.856437
777.194273
777.882859
778.385704
778.279241
778.324249
779.669330
780.717560
767.646032
770.156299
771.099388
769.912032
768.277127
770.020369
770.746719
769.556586
768.220145
771.067135
773.148946
773.205745
772.505380
774.202766
774.571991
772.999691
771.186233
773.134842
774.280281
773.654121
772.851433
775.654074
777.693062
760.007297
764.773802
766.606814
764.655205
761.101167
764.934595
766.498571
764.327140
760.757917
765.945545
769.159466
768.661863
766.281164
769.672301
770.623287
768.024827
764.073713
768.179160
770.314261
768.989155
766.363586
771.408956
774.742148
759.892123
763.127340
764.874293
764.029603
762.497337
764.663898
765.771253
764.528746
762.986015
766.034706
768.360712
768.327867
767.357004
769.151779
769.668352
767.914953
765.862414
768.082531
769.626624
769.095343
768.263263
771.451999
773.951927
758.618312
761.511821
763.538199
763.621243
763.246638
764.915649
765.860161
765.204897
764.559538
766.609042
768.248650
768.290931
767.840833
768.974280
769.252078
768.022461
766.873842
768.366144
769.597287
769.549668
769.541719
771.889740
773.803878
753.622103
758.173861
761.243685
761.604244
761.107480
763.749418
765.124616
764.259750
763.007175
765.611517
767.283601
766.792608
765.645133
767.353181
767.868420
766.368022
764.744599
767.013590
768.592685
768.395766
768.011562
770.975776
773.157707
747.226803
754.642587
759.107250
759.301023
757.476302
762.177061
764.483135
763.041937
759.931755
764.178524
766.281266
764.861712
761.894121
765.122338
766.286585
764.156809
760.851426
764.984083
767.374376
766.673622
764.792313
769.368928
772.381444
751.213435
756.195558
760.071206
761.254243
761.436851
764.725545
766.819959
766.473897
765.227966
767.165004
767.952439
766.564516
764.754032
766.318253
767.104151
765.946091
764.497248
766.836812
768.554940
768.435288
767.961657
770.799873
773.007570
754.157736
757.948289
761.444999
763.274284
764.582386
767.504805
769.734716
770.409395
770.240659
770.646493
770.023271
768.071001
766.381329
767.298171
768.056940
767.656726
767.213190
768.740764
769.936550
770.075960
770.206806
772.156974
773.752140
752.745612
757.472654
761.429138
763.375712
764.686142
768.495441
771.482691
772.871833
773.054142
772.778819
770.958434
767.618966
764.736569
766.401650
767.744361
767.515539
766.930459
768.859246
770.087439
770.001532
769.817123
772.025060
773.709648
748.770651
755.716521
760.594612
762.252472
762.461024
767.912457
771.954652
773.787252
773.909374
773.586569
771.122044
766.291747
761.137382
764.625643
766.858468
766.304491
764.509895
767.658817
769.356123
768.866868
767.669777
770.929669
773.163298
752.450643
757.176871
761.272766
763.319684
764.732712
768.846359
772.320685
774.113459
774.493093
774.174143
772.178797
768.551771
765.280609
766.656766
767.838316
767.369139
766.507810
768.298363
769.503551
769.351201
769.094327
771.374096
773.176212
754.257201
757.940618
761.438977
763.475942
765.206685
768.742902
771.720862
773.174554
773.532140
773.783004
772.701117
770.291858
768.136214
768.472525
768.673835
767.780591
766.950122
768.213731
769.145509
769.012999
769.031340
771.177492
772.909481
751.583744
756.274587
760.014733
761.538294
762.473263
766.702499
769.842439
770.754705
770.543029
772.033823
771.968845
770.002730
767.784939
768.449221
768.254665
766.360879
764.420741
766.447971
767.685728
767.007364
766.216664
769.553425
772.046006
746.573651
753.602772
758.185926
758.979732
758.055598
763.997653
767.781701
768.032468
766.405687
769.735927
770.807454
768.792207
765.457052
767.496481
767.562056
764.553192
760.502911
764.425676
766.455723
764.987840
762.247090
767.796238
771.503676
749.882566
754.817230
758.869512
760.421166
761.128912
765.151637
768.062471
768.613591
768.249221
770.409827
771.440405
770.374766
768.613497
769.433971
769.234729
767.105976
764.927683
767.030898
768.535134
768.007340
767.222351
770.674507
773.360666
751.511999
755.783251
759.747695
761.834326
763.264149
766.399039
768.609266
769.050449
769.065183
770.929947
772.079865
771.643388
770.721059
771.282051
771.133720
769.689208
768.490444
769.969769
771.308686
771.469376
771.654870
774.057958
775.975500
748.713898
754.702635
759.600408
761.658025
762.559231
766.202815
768.310948
767.990064
767.120194
769.994746
771.824792
771.437664
770.294224
771.740356
772.041954
770.537897
769.033137
771.336856
773.130049
773.367343
773.368643
776.127859
778.096178
744.748373
753.751036
759.863848
761.420779
760.589139
765.777292
768.306253
766.985929
764.066181
768.956621
771.802754
771.109136
768.667226
771.823012
772.906200
770.931390
767.914995
772.018833
774.658138
774.590605
773.366113
777.378634
779.937158
753.734378
759.259882
763.872530
765.821645
766.490689
769.692380
771.524520
771.042901
770.018822
772.773666
774.802413
774.769053
773.891757
775.552379
776.303739
775.281675
774.032213
776.328557
778.267202
778.683230
778.628312
781.016675
782.779731
762.609271
765.552446
768.647364
770.670310
772.075439
774.079371
775.387384
775.613921
775.699083
777.145755
778.411556
778.785101
778.798157
779.586102
780.019117
779.731654
779.529062
780.718714
781.965811
782.641682
783.181787
784.510387
785.509474
767.351952
769.212747
771.548703
773.483694
775.047786
776.613127
777.720584
778.239720
778.685627
779.659849
780.591469
781.095864
781.389624
781.887947
782.210749
782.229753
782.377259
783.168634
784.105372
784.838642
785.519027
786.427645
787.080526
777.183122
777.712004
777.928390
777.721429
777.583039
777.978478
778.201860
778.204537
778.467356
779.435579
780.237248
780.644393
780.917160
781.397581
781.441835
781.061130
780.772355
781.067675
781.231489
781.199312
781.416420
782.284595
782.900037
773.425105
774.758879
775.245924
774.625240
773.901058
774.966541
775.446552
774.991268
774.621995
776.396400
777.647669
777.797918
777.587254
778.685723
778.925262
778.077996
777.169541
778.167539
778.653436
778.259142
777.965943
779.740189
780.984359
765.244320
769.178997
770.541349
768.683017
765.328536
768.937772
770.560805
768.769256
765.534360
770.198397
773.007470
772.297652
769.743843
773.206251
774.434820
772.286537
768.660070
772.305217
774.082663
772.563954
769.682757
774.494740
777.693331
752.959637
762.615825
765.470335
761.583989
751.439789
761.918540
765.445972
761.423753
750.717531
762.908653
768.038540
765.653363
756.730545
766.612550
769.594392
765.348012
754.711954
765.456063
769.343473
765.877228
755.945045
768.301751
774.305211
757.491928
762.180674
764.205512
762.588276
759.406868
763.404865
765.130280
763.140501
759.738048
764.644588
767.509073
766.601899
763.877590
767.618923
768.998325
766.782811
763.187150
767.271549
769.403827
768.099759
765.460575
770.671370
774.099154
757.387308
761.006819
763.161064
762.858245
761.893086
764.194375
765.258340
764.074930
762.588777
765.371964
767.191020
766.621280
765.344566
767.557574
768.568093
767.385468
765.948361
768.308608
769.985067
769.933390
769.674631
772.537237
774.625336
750.225845
756.881380
760.672059
760.282693
757.936456
762.076573
763.892936
761.796909
757.994417
762.701733
765.193142
763.438412
759.644549
764.127408
766.414872
764.920121
762.032990
766.287024
769.148944
769.317508
768.617558
772.229126
774.502705
737.377507
751.745671
757.898066
756.244902
748.090876
758.594859
762.178041
757.997744
746.580880
758.621462
762.838839
758.613498
746.870316
759.017520
763.617868
760.716905
751.965578
762.534869
767.565704
767.255134
763.165156
770.462161
773.958454
748.284329
755.185948
759.345166
759.520745
757.854794
762.607482
764.962632
763.418935
759.892598
763.966075
765.411042
762.820085
758.566178
762.763315
764.893640
763.519767
760.940975
765.550131
768.828325
769.589174
769.185000
772.595815
774.785644
753.607695
757.801538
760.906010
761.737075
761.950873
765.546175
768.043360
768.310550
767.547082
768.666321
768.291256
765.903463
763.450886
765.082196
766.002825
765.064608
764.032057
767.205752
770.092931
771.638458
772.631206
774.499195
775.789589
751.374170
757.024076
760.499908
760.484564
758.822979
764.913287
769.285052
770.483045
769.875092
770.802150
769.434418
765.587169
761.034036
763.852079
765.112779
763.042664
759.643488
765.269611
769.882008
772.299985
773.920804
775.271718
776.184046
743.065834
754.160541
758.868688
756.801852
748.240508
761.730115
768.872795
770.282094
767.477094
770.680487
769.259702
763.067119
752.183532
760.699224
763.250527
758.756755
747.522291
761.024217
768.563119
771.945739
774.373684
775.190705
775.948279
751.088232
756.682192
760.107777
760.141037
758.755613
765.177368
769.873484
771.539042
771.172521
772.126050
770.729657
766.721703
762.039438
764.432513
765.125931
762.613628
758.968627
764.386162
768.716417
771.023250
772.642364
774.173264
775.202961
753.628085
757.647521
760.646611
761.530369
762.031669
766.353136
769.772465
771.009856
770.986706
772.051424
771.438648
768.951617
766.331757
766.942144
766.713442
764.735906
762.862970
765.693085
768.197379
769.156790
769.756248
772.216837
773.883421
748.582938
755.009763
758.988173
759.140729
757.588380
763.672472
767.700356
767.853247
765.790647
769.323136
770.418104
768.136987
764.458265
766.401887
766.379629
763.136210
758.770112
763.283469
766.150566
765.395375
763.034458
768.452269
772.043111
737.337196
750.637009
756.448541
754.710910
746.257297
759.126958
764.950254
763.310210
755.167216
765.207219
768.635050
765.514828
756.925229
764.145428
765.263884
759.616826
747.639077
759.387650
764.071866
761.024855
751.252180
764.235279
770.609924
746.641664
753.426255
757.713474
758.075040
756.629048
762.516224
766.071637
765.825957
763.777157
768.012526
770.055450
768.738258
765.760112
767.949602
767.921407
764.651304
760.337882
764.631516
767.092046
766.018537
763.546309
769.087501
772.727371
749.769938
754.907924
758.922899
760.301547
760.815219
764.692023
767.221020
767.320429
766.779613
769.641682
771.438154
771.111213
769.977062
770.934585
770.688746
768.697318
766.824161
769.010884
770.686621
770.709152
770.537969
773.548692
775.723681
744.275047
752.777976
758.432848
759.405815
758.006594
763.666304
766.815004
765.871457
763.131135
768.228162
771.442940
771.202722
769.328094
771.632520
771.996799
769.722971
766.666833
770.362591
772.853191
772.884211
772.076962
775.763931
778.064328
732.407842
749.793138
757.922839
757.202415
748.956246
761.341373
766.184928
763.157368
753.331022
765.572220
771.150104
770.229125
764.367124
771.087192
772.718342
769.069679
760.702974
769.974679
774.201147
773.456283
768.855891
776.348249
779.855938
749.674654
757.605565
762.767020
763.719101
762.422580
767.620503
770.299492
769.296130
766.704125
771.588457
774.700691
774.792924
773.267398
775.733626
776.496634
774.776186
772.191474
775.773677
778.186549
778.396533
777.575014
780.788339
782.828624
761.699800
765.119610
768.229163
769.882882
770.851423
773.307502
774.893691
775.085902
775.001057
777.016186
778.665791
779.195472
779.174256
780.077241
780.421642
779.889464
779.391114
780.790031
782.113815
782.734444
783.136515
784.588946
785.618988
767.225277
769.147580
771.409073
773.166483
774.592289
776.280932
777.529670
778.125444
778.632187
779.828109
780.951833
781.573965
781.901952
782.399367
782.648768
782.552684
782.589507
783.379422
784.305220
785.005723
785.639853
786.544317
787.185678
776.141520
776.936603
777.393932
777.325180
777.281536
778.083791
778.630344
778.752780
778.979627
780.151268
781.033130
781.346585
781.455215
782.067838
782.192561
781.738657
781.269114
781.637687
781.770871
781.546494
781.526573
782.530542
783.260410
771.182379
773.460069
774.383276
773.589181
772.194451
774.440338
775.539410
774.912568
773.689058
776.486610
778.123648
777.919226
776.824816
778.778502
779.372601
778.174437
776.309998
778.142206
778.850964
777.928830
776.572850
779.324489
781.095874
756.850421
766.032693
768.724941
765.174915
755.541817
765.917416
769.543885
766.065489
755.912062
767.664457
772.397511
770.058203
761.357251
770.951127
773.847794
769.929398
759.633435
769.813968
773.178960
769.591129
759.692122
771.506562
777.090397
712.287931
754.875285
762.045769
751.325845
693.479627
752.058708
762.372681
751.300686
688.591659
752.938726
765.375646
756.871026
702.744039
757.844984
767.058511
756.035520
696.246099
756.033702
766.457388
755.715718
694.788892
758.250292
772.550680
748.816606
758.916422
762.309049
758.886230
749.235858
760.036698
763.734063
759.897316
749.370521
761.487850
766.333714
763.702984
754.688418
764.769670
767.979285
764.024775
753.721265
764.532366
768.397820
765.077750
755.408656
767.704266
773.560725
753.309648
758.982497
761.893234
760.973198
758.347029
762.489104
764.281662
762.298820
758.779623
763.582822
766.163121
764.764117
761.531334
765.803835
767.810848
766.165932
763.115843
767.307133
769.767870
769.247176
767.593219
771.949430
774.797454
739.067649
753.036699
758.742672
756.706906
748.235339
758.468284
761.794097
757.384789
745.877989
758.159496
762.686628
758.671356
747.065859
759.525805
764.390640
761.648056
752.955479
763.480577
768.427642
768.047951
763.939874
771.228918
774.719886
682.124266
741.838811
754.293913
746.475610
694.041778
748.591354
757.855563
745.592031
679.244793
746.008741
757.757080
745.571966
677.747536
746.167223
759.238541
750.943616
698.856808
753.443141
765.394951
762.460664
732.656216
766.170411
773.753882
737.396220
751.505195
757.397669
755.713025
747.734920
758.484779
762.300371
758.444888
747.279796
758.872186
762.344601
757.511200
745.434818
757.526209
762.099754
759.339483
750.916646
761.996717
767.698211
768.319803
764.867360
771.861848
775.160098
750.047967
756.082835
759.558764
759.297520
757.414001
762.747740
765.986866
765.687417
763.481538
766.072456
766.253686
763.041594
758.633396
762.107354
763.689656
761.899045
759.034244
764.619660
769.205474
771.565882
772.719062
775.079201
776.521791
743.298752
754.132145
758.388430
755.718117
746.548401
759.766112
766.528975
767.327318
764.054116
767.838721
767.132526
761.439770
750.810503
759.372206
761.783197
757.031490
745.711784
759.896345
768.368660
772.672053
775.763004
776.540398
777.152051
702.203527
746.676770
755.041329
744.732149
684.441574
749.288497
764.604245
764.313219
742.382738
765.012118
765.816250
753.148779
699.105733
750.271465
757.866561
744.553152
676.588509
747.555756
765.866519
772.907925
781.698138
777.283334
777.034406
742.923669
753.684213
757.869135
755.216099
746.292954
759.862132
766.980755
768.288509
765.308776
769.136216
768.459392
762.697228
752.009143
760.040997
761.743123
756.411250
744.736080
758.693385
766.854060
770.969281
773.970418
775.022428
775.826984
750.019805
755.770053
759.052438
758.725631
756.981588
763.167543
767.459508
768.306445
767.114182
769.544155
769.563667
766.549827
762.378365
764.340957
764.320548
761.089326
756.996010
762.333673
766.497118
767.939461
768.139281
771.664795
773.819953
738.354893
751.309520
756.697464
754.578257
745.870742
758.749028
764.694261
763.190117
755.075403
764.827933
767.854689
764.326506
755.408740
762.498062
763.533196
757.814302
745.892140
758.083846
763.463329
761.262104
752.173116
764.887622
770.941976
686.866925
741.290968
752.472005
743.382831
685.066253
747.465085
760.250276
752.541798
700.330698
754.616855
764.566787
756.524252
709.962147
755.107924
760.893778
747.181957
681.495295
746.950524
759.387636
749.467271
688.008205
753.246777
768.126461
736.261540
749.712890
755.546125
753.751171
745.231410
757.930991
763.384546
761.422502
753.231361
763.754038
767.780382
765.266072
757.120993
764.486398
765.596532
759.970367
748.156331
759.924045
764.594553
761.752376
752.287422
765.158451
771.321266
745.242555
752.773763
757.527380
758.003460
756.478479
762.209378
765.490864
764.867825
762.536339
767.341100
770.107051
769.499286
767.151969
769.357799
769.447731
766.571941
762.849873
766.831398
769.314476
768.858963
767.253460
771.879094
774.892744
731.350704
748.491642
756.317645
755.300315
746.889478
759.444532
764.537187
761.708286
752.016140
764.282490
769.825565
768.833944
762.864611
769.315814
770.604217
766.597759
757.955614
767.147598
771.298001
770.417544
765.748121
773.448279
777.133080
667.064279
738.322483
753.963221
746.313724
688.257449
750.386686
762.192501
752.210178
691.736407
754.915401
768.249203
763.882449
727.574582
764.805909
770.237106
760.764539
712.656055
761.553310
771.540644
767.268096
734.468529
770.354166
778.383153
737.315173
753.714830
760.991590
760.049534
751.912398
763.908426
768.504383
765.717982
756.312855
768.221611
773.549412
772.890967
767.341199
773.838458
775.484880
772.122009
764.089900
772.984307
776.926714
776.239173
771.649076
778.694097
781.998463
759.471342
764.234994
767.761181
768.963122
768.922121
772.355299
774.388284
774.268234
773.275413
776.330069
778.488694
778.908181
778.334681
779.749643
780.206482
779.271219
777.947883
780.033079
781.629826
782.038659
781.894098
783.866143
785.162089
766.945942
769.090701
771.396760
773.001183
774.225901
776.087863
777.473152
778.047187
778.444387
779.840937
781.092811
781.697603
781.921669
782.461600
782.684382
782.448744
782.293983
783.138834
784.072831
784.685248
785.196008
786.163058
786.854506
775.301510
776.151197
776.911188
777.288629
777.700035
778.720072
779.628522
780.171963
780.698318
781.749060
782.607859
782.993736
783.172358
783.603807
783.714191
783.360823
782.942769
783.011891
782.962182
782.669957
782.618075
783.355131
783.983810
771.257644
772.992314
774.132833
774.153880
773.996227
775.738118
777.023372
777.232234
777.181763
778.970786
780.243707
780.377302
780.054630
781.070983
781.425912
780.671554
779.641399
780.316463
780.513806
779.786305
779.153734
780.768353
782.046661
762.717548
767.170306
769.233310
768.116700
765.609602
769.955016
772.301980
771.400241
768.887056
773.400090
775.867089
775.144410
772.728410
776.023267
777.192107
775.284079
771.873745
775.003057
776.088278
774.130285
771.079727
775.686429
778.677908
750.243000
760.526080
764.164031
761.059740
751.780754
762.981775
767.280294
764.308980
754.525034
766.363277
771.009724
768.643966
759.984540
769.597403
772.506185
768.649101
758.430417
768.473949
771.506034
767.537137
757.427595
769.551101
775.329545
755.203202
760.387273
763.157908
762.176576
759.501676
764.092462
766.615631
765.402795
762.456135
767.183521
769.892778
768.980139
766.246528
769.877073
771.443713
769.553380
766.064489
769.706010
771.402693
769.713085
766.736704
771.770590
775.219767
755.779351
759.682758
762.333014
762.432812
761.742132
764.410232
765.974268
765.180943
763.869770
766.615628
768.408817
767.808551
766.478365
768.727537
769.987462
769.081196
767.700783
769.898797
771.448580
771.236606
770.774520
773.546129
775.692663
749.389029
756.103277
759.935894
759.702579
757.591173
761.857629
763.691220
761.674243
758.019064
762.766920
765.146947
763.358861
759.680059
764.296337
766.683240
765.434992
762.818152
767.106322
769.899594
770.138471
769.457118
773.062812
775.394923
736.976418
751.268982
757.265727
755.554494
747.430343
757.866612
761.258553
756.936304
745.512553
757.653857
761.848334
757.604711
745.942172
758.262014
762.963979
760.275205
751.810453
762.541347
767.697930
767.654427
763.742303
771.105711
774.680721
747.905157
754.704226
758.777067
758.715972
756.718851
761.288257
763.558880
761.798513
758.054421
762.243525
763.930813
761.392012
757.044328
761.306112
763.588835
762.284776
759.738839
764.621522
768.403979
769.611918
769.502077
773.072272
775.361788
753.236205
757.269110
760.158466
760.572957
760.316549
763.679883
766.072493
766.125896
765.154085
766.473677
766.472740
764.238417
761.694826
763.235718
764.072052
762.923577
761.801802
765.372933
768.970596
771.191515
772.672892
774.795333
776.182437
750.993258
756.390350
759.383392
758.787787
756.722757
762.588155
766.648193
767.582627
766.742780
768.043506
767.233045
763.663347
759.232813
761.813088
762.538632
759.958468
756.456610
762.653098
768.050161
771.401349
773.762576
775.448217
776.426854
742.556530
753.374024
757.543123
754.794061
745.717625
759.025210
765.864117
766.928217
763.786026
767.538448
766.847011
761.042209
750.317920
758.510393
760.363602
755.133212
743.597790
757.828939
766.333081
770.770127
774.004501
775.177096
776.014036
750.318696
755.729550
758.851408
758.305567
756.294692
762.474799
767.045979
768.414742
767.794128
769.161807
768.401589
764.752076
760.031360
762.156915
762.432837
759.304292
755.308657
761.280302
766.584336
769.783229
771.997716
773.851410
775.042782
752.633219
756.574747
759.424994
759.902064
759.901488
763.951455
767.205624
768.158608
767.902741
769.257926
769.173092
766.984019
764.321972
764.776216
764.323086
761.960466
759.880146
763.090865
766.325051
767.949772
768.953907
771.665634
773.522158
747.498260
753.929651
757.721906
757.608722
755.843148
761.665316
765.288496
765.100428
762.933267
766.728234
768.129076
766.109049
762.552335
764.448484
764.211451
760.771108
756.478199
761.275505
764.504455
764.249502
762.386736
767.958352
771.478591
736.217526
749.610322
755.327790
753.398422
744.775971
757.423351
762.847438
760.827093
752.502206
762.824110
766.548666
763.660769
755.187692
762.433446
763.440086
757.682943
745.792685
757.762224
762.691605
760.032668
750.680339
763.724556
769.981992
745.825043
752.669179
757.015861
757.207224
755.444987
761.147043
764.582826
764.077142
761.748404
766.138741
768.532389
767.379756
764.352701
766.565671
766.610140
763.255867
758.818715
763.224689
765.981286
765.136768
762.739308
768.326166
772.080954
749.588784
754.662222
758.627929
759.825925
760.063319
763.812270
766.335290
766.329148
765.615082
768.506339
770.485528
770.226947
769.008008
769.959719
769.781475
767.725742
765.691100
767.873737
769.698668
769.776705
769.547697
772.600868
774.918920
744.913026
753.179231
758.449368
759.192474
757.745229
763.338004
766.384411
765.483413
762.876306
767.899816
770.930268
770.650551
768.725998
770.990100
771.326093
768.987108
765.904258
769.489357
771.821077
771.756606
770.844273
774.583231
777.016062
733.513651
750.571309
758.245321
757.272007
748.995608
761.360792
766.182471
763.300332
753.679656
765.773336
771.064081
770.024546
764.066608
770.715108
772.299437
768.583310
760.177720
769.261999
773.221954
772.267012
767.473555
775.027343
778.681222
750.642432
758.358915
763.343485
764.086462
762.579500
767.781037
770.662043
769.796614
767.171792
771.936731
774.980035
774.935967
773.229738
775.600386
776.346620
774.542028
771.757098
775.146079
777.415934
777.404225
776.370819
779.588144
781.728920
762.650094
765.935999
768.914097
770.407159
771.234022
773.700055
775.428300
775.720331
775.612936
777.542080
779.105968
779.492215
779.310323
780.103587
780.383256
779.753229
779.087952
780.309896
781.470204
781.895599
782.133824
783.548456
784.609981
768.187466
770.005386
772.130157
773.756702
775.100859
776.799771
778.130842
778.801668
779.314447
780.440695
781.451376
781.931616
782.119492
782.501469
782.655327
782.454810
782.354672
782.980074
783.729402
784.254841
784.757073
785.606395
786.240184
773.921034
774.994121
776.158115
777.065504
778.021618
779.417924
780.757659
781.817618
782.725832
783.708232
784.495035
784.957148
785.229553
785.494991
785.530595
785.271860
784.916170
784.679986
784.338156
783.905506
783.796069
784.317358
784.797829
769.960294
771.845932
773.479048
774.303297
775.066128
776.974748
778.701142
779.807454
780.640395
781.887582
782.839080
783.233698
783.379462
783.818814
783.925195
783.511160
782.949816
782.818687
782.411541
781.607854
781.193203
782.207011
783.092760
762.359928
766.276009
768.928685
769.394588
769.374050
772.592828
775.127533
776.197066
776.659855
778.583892
779.880209
780.065225
779.811188
780.762084
781.057248
780.293733
779.205968
779.514163
779.072712
777.447655
776.121313
778.448701
780.221754
753.795889
760.547141
764.426844
764.309171
762.523200
767.756220
771.324016
772.185763
771.728122
774.710489
776.496330
776.364430
775.277438
777.119449
777.782487
776.614876
774.606323
775.853133
775.648508
773.097525
769.977946
774.398129
777.382640
755.306144
759.814933
763.059109
763.660742
763.479238
766.836425
769.496230
770.321658
770.498325
772.583613
774.056254
774.135590
773.721692
774.889733
775.411673
774.642322
773.551153
774.262941
774.248703
772.790978
771.506904
774.262471
776.510565
755.909253
759.418398
762.279092
763.223686
763.656672
766.052341
767.820564
768.105309
768.130521
769.965295
771.283623
771.283507
770.959178
772.080187
772.659839
772.089772
771.431052
772.396284
772.948803
772.492563
772.299418
774.418098
776.158901
752.459182
757.152071
760.486963
761.155151
760.943631
763.803010
765.335590
764.534727
763.242304
766.004428
767.719879
767.107831
765.874996
767.951184
768.986949
768.088098
766.908926
769.162249
770.674239
770.568253
770.329045
773.205396
775.270343
747.125380
754.331219
758.613423
758.659598
756.695530
761.211473
763.202910
761.234817
757.551552
762.285373
764.704428
763.131878
759.826596
763.703603
765.497499
763.920311
761.105869
765.477183
768.216013
768.027323
766.646860
771.217427
774.138561
751.403313
756.068234
759.478118
760.151370
759.864705
762.761161
764.382959
763.442209
761.780895
764.095411
765.280880
763.975711
762.047317
763.859956
764.857037
763.837804
762.663953
765.537884
768.016424
768.735780
768.969633
772.047682
774.258269
754.314670
757.683412
760.447179
761.383464
761.882052
764.371995
766.133912
766.174081
765.632021
766.595158
766.652017
765.101274
763.467508
764.203053
764.521449
763.575700
762.988516
765.424762
767.937621
769.353028
770.474629
772.870514
774.547058
752.746244
756.919046
759.858416
760.434646
760.470051
764.019309
766.608189
767.112968
766.627231
767.537897
766.954460
764.419022
761.730277
762.816046
763.025258
761.326269
759.817254
763.340957
766.706569
768.467377
769.630032
772.409161
774.188790
748.552019
754.853518
758.538084
758.445367
756.813358
762.408441
766.152968
766.691404
765.348105
767.167476
766.601295
762.938563
758.162855
760.783882
761.394864
758.563949
754.797762
760.505890
765.051491
766.791321
767.164309
770.992284
773.312361
751.767908
756.029408
759.183764
759.893391
760.005330
763.831730
766.860926
767.685312
767.311711
768.268976
767.722662
765.050832
762.048257
762.780821
762.666403
760.554883
758.657989
762.021139
765.377930
767.081021
768.141663
770.988806
772.929224
753.000805
756.515832
759.476564
760.650435
761.495838
764.545426
766.952747
767.617184
767.525813
768.549710
768.481456
766.763619
764.795433
764.792603
764.222638
762.413491
761.170855
763.344201
765.714293
766.960654
767.986536
770.566298
772.420523
749.598498
754.524694
758.166408
759.131073
759.348292
763.100574
765.593769
765.591142
764.712411
766.999686
767.929033
766.538288
764.467457
765.074845
764.520842
762.135476
760.006198
762.688043
764.979768
765.398743
765.477305
768.998144
771.466437
744.152420
751.802967
756.560460
756.938592
755.312217
760.927280
764.069531
763.193239
760.433976
764.913951
767.095019
765.592417
762.322791
764.534435
764.496772
761.181252
756.932448
761.440277
764.317143
763.791874
761.908872
767.324714
770.850100
748.687582
753.864208
757.897036
759.110680
759.332887
763.028111
765.454099
765.280039
764.337991
767.040685
768.699969
767.970749
766.301854
767.218605
766.964036
764.669759
762.394846
764.774723
766.727717
766.714976
766.362096
769.793867
772.398355
751.849725
755.960613
759.630444
761.337371
762.400020
765.300743
767.301713
767.497010
767.333139
769.282980
770.588621
770.235908
769.331926
769.889028
769.667640
768.123450
766.845166
768.305709
769.674122
769.900087
770.177829
772.647673
774.579246
750.666406
756.057820
760.303661
761.868168
762.465125
766.004231
768.174595
768.036626
767.337817
769.948579
771.505206
770.954940
769.701812
771.061916
771.278403
769.708744
768.117304
770.133871
771.585083
771.477174
771.237853
774.176591
776.286113
747.962455
755.958418
761.169114
762.155309
761.056408
766.240739
769.034360
768.216976
765.803786
770.097128
772.359113
771.304843
768.641269
771.648895
772.631063
770.623234
767.557160
771.150192
773.176185
772.438280
770.627445
774.998210
777.818088
756.570176
761.434845
765.366261
766.836875
767.279744
770.522220
772.637070
772.564688
771.808870
774.192323
775.747538
775.328099
774.188767
775.652962
776.248575
775.123034
773.714491
775.561185
776.926275
776.751438
776.277170
778.772230
780.659140
764.914464
767.480671
770.121783
771.796125
773.038392
775.088615
776.611535
777.103244
777.311659
778.546643
779.467187
779.499254
779.236627
779.802343
780.049250
779.595398
779.170902
779.987306
780.776810
781.004337
781.238079
782.521083
783.542745
769.361012
770.973120
772.977085
774.642010
776.081085
777.688978
778.963894
779.670697
780.184467
781.010060
781.663341
781.860334
781.879074
782.145627
782.268188
782.092371
781.998400
782.457291
783.006308
783.369854
783.789282
784.598330
785.231263
771.735870
773.300143
774.943117
776.296301
777.702285
779.627869
781.443776
782.981761
784.211152
785.212644
785.965697
786.467096
786.780927
786.947025
786.923266
786.705929
786.359944
785.906722
785.294532
784.632439
784.400685
784.904769
785.338145
766.193238
769.340956
771.900372
773.210430
774.297468
777.101265
779.603023
781.493637
782.893611
783.986047
784.789128
785.302625
785.633500
785.808887
785.772156
785.503689
785.091419
784.494133
783.546270
782.260122
781.490674
782.682664
783.600446
753.435420
761.467083
766.505623
767.348200
766.359004
771.935481
776.355723
778.944477
780.685591
781.835258
782.677897
783.219914
783.657906
783.788973
783.706358
783.378424
782.954949
782.063999
780.446081
777.609174
774.596448
778.179304
780.591161
734.400633
752.723914
760.973677
760.465669
753.342544
765.537297
772.553083
775.935064
778.288220
779.137059
779.974099
780.578373
781.375316
781.194171
781.061608
780.749974
780.652150
779.285405
776.974087
771.826377
762.938429
772.591329
777.302431
746.457139
755.146595
760.588541
761.458903
760.378427
766.106495
770.473454
772.824420
774.353633
775.776893
776.791510
777.246781
777.570055
777.922922
777.940813
777.493645
777.031992
776.547464
775.184759
772.314959
769.358279
773.489433
776.335286
751.293484
756.630830
760.609559
761.781516
762.059718
765.588574
768.194693
769.008569
769.273183
771.440366
772.866432
773.004564
772.760234
773.779506
774.047433
773.252143
772.351533
773.098128
772.998989
771.604794
770.515607
773.392584
775.592550
746.360565
754.045865
758.841995
759.138416
757.247130
762.156905
764.750185
763.408663
760.209855
765.156335
768.086176
767.388334
764.969047
768.086893
769.240848
767.315941
764.040406
767.673814
769.407338
767.821570
764.954586
770.262545
773.858966
733.829132
749.510770
756.365627
754.836597
746.307691
757.489471
761.402741
757.312686
745.961545
758.572150
763.751617
761.426764
753.178347
761.893038
764.533201
760.603655
750.744974
761.356246
765.408693
762.253429
752.521741
765.360067
771.597106
745.949826
753.436861
757.930319
758.076599
756.144833
760.842484
762.982045
761.113679
757.451465
762.041489
764.346612
762.896542
759.860524
762.885172
763.930235
761.793056
758.572245
762.941723
765.511257
764.676782
762.415109
768.084796
771.763968
750.901729
755.723147
759.221606
760.080931
760.094885
763.152780
764.917859
764.359002
763.095189
764.921641
765.463041
763.799508
761.697466
763.062499
763.459441
761.926771
760.409880
763.247812
765.469931
765.693982
765.537006
769.262851
771.915567
746.305287
753.656880
758.247812
758.665517
757.207588
762.124330
765.031764
764.477006
762.128627
764.743940
764.993782
761.725368
756.955310
760.126709
761.275342
758.706210
754.866784
759.966243
763.424603
763.104647
760.968060
766.909221
770.811776
733.965758
749.266001
756.092233
755.113572
747.945952
758.965382
763.838039
762.240228
754.964447
762.443898
763.575532
757.832390
745.654461
755.722299
758.623277
753.794671
742.407975
754.977698
760.622099
758.409098
748.903517
762.509926
769.026303
745.129917
752.621706
757.320011
757.942623
756.782213
761.962583
765.067022
764.751197
762.587013
765.200331
765.287979
761.837800
756.952200
759.846469
760.576503
757.717021
753.777640
758.806705
762.166411
761.901939
759.943120
765.879874
769.650524
748.706749
753.978688
757.980145
759.240880
759.644387
763.229134
765.534176
765.430159
764.421374
766.220945
766.547452
764.534481
762.005643
762.832665
762.605109
760.457283
758.482526
761.268068
763.617774
764.045756
764.125306
767.765206
770.324834
742.200288
750.798146
756.324758
757.038627
755.431827
760.941878
763.956476
762.691710
759.274643
763.746718
765.840578
763.953666
760.257459
762.554655
762.761750
759.626519
755.470168
760.056423
763.213903
763.008927
761.453803
766.630195
770.056212
727.761588
745.764699
753.987465
753.071242
744.703543
757.034029
761.809947
758.313111
747.364060
759.657850
764.386191
761.490885
752.436751
760.454607
762.077717
756.814066
745.491505
757.059262
762.150789
760.324996
752.875521
763.972970
769.462135
742.112785
750.819775
756.421084
757.313083
755.918276
761.417720
764.245753
762.916232
759.678688
764.445042
766.864528
765.448428
762.221864
764.787394
765.110015
762.099072
758.050954
762.395293
765.099828
764.577906
762.863841
767.900618
771.211965
749.036726
754.609276
759.030192
760.698014
761.342923
764.870296
766.957298
766.640410
765.694529
768.115048
769.354327
768.319528
766.593076
767.916396
768.060408
766.229374
764.354944
766.542221
768.099593
767.858623
767.457944
770.788844
773.219182
746.457018
754.447493
759.907660
761.179319
760.397567
765.382723
768.128504
767.374376
765.050940
768.693552
770.226572
768.193399
764.401242
767.883130
769.248235
767.105464
763.650616
767.376254
769.375520
768.036282
765.322052
770.693827
774.311148
737.059967
752.847163
760.386115
760.253309
753.906092
764.430369
768.707554
766.508078
758.717467
767.720394
770.531511
766.468786
755.844175
766.293029
769.771116
766.189880
756.642192
766.494084
769.971877
766.469998
756.494715
769.003422
775.033445
753.262807
760.450667
765.208768
766.341099
765.600803
770.242514
772.797539
772.217358
770.085763
773.400175
774.687622
772.761570
769.297703
772.783406
774.252223
772.556637
769.498971
772.937569
774.561807
773.125158
770.395335
775.254421
778.392027
764.433601
767.536977
770.404157
772.035291
773.110057
775.461977
777.083694
777.428403
777.295436
778.502053
779.056855
778.411197
777.478920
778.409085
778.858795
778.246049
777.466102
778.532835
779.242931
778.990115
778.684646
780.507518
781.897583
769.572563
771.319508
773.403296
775.084224
776.519028
778.210145
779.517369
780.165504
780.524996
781.175038
781.520938
781.323222
781.022909
781.291060
781.440724
781.198441
780.981741
781.422023
781.853881
781.984309
782.211435
783.141666
783.899229
769.397969
771.489972
773.611615
775.256311
776.851086
779.240081
781.480752
783.345718
784.782575
785.823032
786.563639
787.068983
787.388518
787.501106
787.440939
787.237297
786.909069
786.380873
785.644146
784.817157
784.420146
785.043208
785.567683
761.430547
766.460028
770.056695
771.511451
772.136493
776.190183
779.574693
782.031745
783.803221
784.845405
785.582020
786.131828
786.549531
786.579450
786.461111
786.244737
785.925858
785.108454
783.830057
781.982258
780.358864
782.318125
783.640798
737.032378
755.050267
763.304656
763.247680
756.706089
768.873199
776.004014
779.865450
782.702963
783.233810
783.821443
784.535104
785.553767
785.026868
784.703192
784.576471
784.743970
782.983000
780.406890
775.370645
766.668607
775.783812
780.053311
659.223108
737.929366
755.681658
750.041737
698.969275
756.356022
771.470641
777.487582
784.972327
781.331415
781.416229
782.597175
787.271513
783.116200
782.309370
782.615623
786.533245
780.692124
776.182238
763.909768
713.981606
764.465695
775.746157
729.971654
748.818800
757.507231
757.350141
750.520129
762.898602
769.977411
773.477435
775.933860
776.898089
777.770464
778.382066
779.185970
778.952473
778.719330
778.340500
778.290860
777.032525
774.748803
769.580331
760.782052
770.614368
775.444535
744.938399
753.365085
758.724472
759.565894
758.341132
763.871774
767.564250
768.401737
767.932089
771.136518
773.035306
773.037043
772.156457
773.708075
774.039582
772.777683
770.957777
772.318143
772.174632
769.743222
766.769915
771.499655
774.704429
733.532061
749.452114
756.567180
755.269370
746.977634
758.477601
762.903626
759.577745
748.980622
761.543542
766.808396
764.984765
757.270015
765.600777
767.878830
763.923747
754.074846
763.933330
767.136698
763.289440
753.095025
765.830804
772.070485
673.052102
738.477021
752.442274
744.534281
689.077537
747.172620
757.360890
745.397921
678.931618
746.827026
760.257549
753.069450
705.147602
753.494533
761.143918
750.217347
693.041484
750.543888
760.784121
749.994699
687.908388
753.329679
768.271191
733.512687
749.136559
755.843547
754.296856
745.853974
756.979554
760.732985
756.603400
745.296991
757.598039
762.310227
759.660155
751.188495
759.622940
761.903302
757.647186
747.663321
758.392316
762.493322
759.334303
749.666494
762.850156
769.256970
745.659585
753.165495
757.748179
758.073945
756.390048
761.064119
763.349977
761.924050
758.805652
762.441862
763.791771
761.533440
757.731627
760.800517
761.767523
759.305917
755.690915
760.237295
762.907593
761.948115
759.533973
765.540266
769.506204
733.305247
748.856928
755.891932
754.984733
747.719281
758.407775
762.781815
760.596099
752.905991
760.707769
762.321367
756.984091
745.112967
755.406111
758.497915
753.811361
742.430083
754.665980
759.726813
756.751625
746.632609
760.600474
767.501895
673.219704
737.621965
751.872806
745.503446
696.163492
749.377987
760.002841
753.098679
708.551864
753.051852
758.988556
745.733819
682.272619
743.633169
753.680920
741.387456
676.467352
742.171028
754.698386
744.123554
679.065800
748.369482
764.305467
731.800158
747.582367
754.822386
754.193293
747.262714
758.227882
762.782338
760.797301
753.241212
760.985790
762.380478
756.809440
744.806947
754.869251
757.616378
752.712639
741.286571
753.513348
758.533155
755.675441
745.782591
759.697701
766.424223
742.603046
750.888612
756.235110
757.110597
755.858599
761.109605
763.911328
762.866389
759.910003
763.396547
764.400321
761.657951
757.357828
760.006213
760.516322
757.569186
753.556873
758.236241
761.210161
760.684760
758.772280
764.438714
768.144160
727.352174
745.483579
753.851623
753.065289
744.768479
757.000911
761.646900
758.030118
746.903752
758.818654
763.077817
759.709143
750.307732
758.327481
760.054158
754.879174
743.628505
755.284495
760.455156
758.677585
751.267587
762.444565
767.991432
657.566426
732.860923
749.652459
742.412075
685.040382
746.437867
757.715265
746.301891
680.799814
747.369450
759.938780
751.650201
701.646376
750.577962
757.640864
745.057516
682.775164
745.341575
757.787585
750.421701
700.926212
754.367696
766.730292
727.736038
745.926227
754.316404
753.687495
745.619329
757.879430
762.402603
758.780806
747.838439
759.973475
764.433058
761.408486
752.383609
760.614506
762.435958
757.398930
746.299463
757.736947
762.508300
760.489953
752.974937
763.989744
769.388727
743.905633
752.365024
758.006908
759.252333
758.304055
763.548587
766.251962
765.119006
762.219641
766.195546
767.855509
765.837314
762.168174
765.190140
766.046004
763.498268
759.788331
763.810110
766.069226
765.060552
762.837923
768.082526
771.549319
734.601330
750.642389
758.436299
758.456425
752.209329
762.841175
767.148090
764.859406
756.895630
765.716491
768.223060
763.734520
752.723929
763.072247
766.448807
762.655114
752.919005
762.865263
766.417762
762.858184
752.841561
765.622367
771.884063
678.067939
742.657658
757.371010
752.071304
705.524296
756.476991
766.393367
758.779371
711.229605
759.492826
766.962347
755.161785
694.302750
754.560425
765.165070
755.499647
700.806912
755.691986
765.069427
753.918689
691.775503
756.631754
771.309426
742.119204
757.074650
764.004304
763.904886
757.822713
768.001143
772.098106
770.112083
762.524603
770.873572
773.035180
768.678458
758.081757
768.295411
771.696501
768.398676
759.168455
768.649745
771.705950
768.056275
758.103509
770.237333
775.931706
762.426614
766.832470
770.242528
771.692600
772.084747
775.266665
777.243988
777.307172
776.335448
778.049393
778.526012
777.111356
774.956288
776.752058
777.580316
776.614888
774.917855
776.766140
777.672896
776.845913
775.438376
778.323298
780.315750
769.321185
771.338985
773.585681
775.273817
776.646474
778.519168
779.933558
780.519455
780.672781
781.249796
781.377338
780.804544
780.127949
780.447663
780.637974
780.284535
779.867224
780.371092
780.764148
780.681456
780.660901
781.763613
782.673404
768.813960
770.692236
772.865017
774.696157
776.480352
778.801315
781.028691
782.864087
784.290324
785.364915
786.103641
786.565811
786.840977
786.960345
786.897153
786.687001
786.403795
786.034054
785.500356
784.912087
784.696045
785.243295
785.751628
762.981702
766.510325
769.678018
771.519501
772.973408
776.197362
779.184909
781.428651
783.066636
784.230520
784.996863
785.460174
785.752563
785.868621
785.768164
785.494898
785.151586
784.638697
783.752380
782.522631
781.724343
782.949679
783.977505
750.055621
758.576811
764.136275
765.533451
765.099585
771.120761
775.899355
778.942071
781.027309
782.243594
782.997465
783.473489
783.888135
783.936265
783.731152
783.372593
783.039706
782.230920
780.606867
777.779715
774.862577
778.458212
780.837822
731.050262
749.967344
758.783308
758.812788
752.198996
764.816320
772.178256
776.009455
778.700833
779.594188
780.340776
780.875479
781.630574
781.335491
781.044700
780.655836
780.604952
779.321867
777.033125
771.925008
763.155639
772.804227
777.472571
743.991297
753.075211
759.057275
760.335289
759.463276
765.489661
770.264379
772.903654
774.578617
776.044783
777.082603
777.500178
777.715486
777.921743
777.795086
777.208748
776.667307
776.249914
775.032871
772.266356
769.282566
773.434006
776.408513
750.250595
755.677324
759.890314
761.225221
761.542321
765.195261
768.039946
768.985669
769.275506
771.488589
773.023488
773.187468
772.802623
773.629796
773.730776
772.707399
771.602551
772.390650
772.495410
771.216432
770.105564
773.017265
775.351095
746.847224
754.273754
758.769279
759.001017
757.201618
762.057617
764.519181
763.202309
760.166378
765.155303
768.034353
767.410547
765.045471
767.909821
768.650801
766.399613
763.019535
766.677298
768.428113
766.955860
764.279064
769.615169
773.121157
735.127656
750.349522
756.715508
754.993670
746.462570
757.449276
761.098113
756.932056
745.688968
758.330337
763.492327
761.303325
753.169565
761.593892
763.770533
759.448173
749.404996
760.016353
764.051025
760.964762
751.398789
764.252184
770.400102
746.718925
753.945759
758.272777
758.237869
756.044002
760.514401
762.531834
760.482917
756.649559
761.261299
763.761128
762.445479
759.337939
762.179928
763.045847
760.589413
757.011141
761.269654
763.859301
762.935603
760.533537
766.240709
770.087704
750.715555
755.529309
759.093487
759.890104
759.666414
762.505854
764.107965
763.279328
761.733126
763.575712
764.327935
762.741274
760.567682
761.898148
762.283494
760.576519
758.764442
761.364218
763.365902
763.248285
762.797354
766.618777
769.514510
745.193213
752.763330
757.472900
757.978105
756.532234
761.247960
763.753027
762.810926
760.223086
762.870728
763.183820
759.961065
755.302051
758.594806
759.735398
757.148835
753.263063
758.009827
760.811565
759.832293
757.352329
763.520639
767.608539
732.125557
747.846576
754.982057
754.211684
747.112186
757.951864
762.389919
760.312732
752.683544
760.212960
761.403801
755.652592
743.542472
753.849112
756.884947
752.153550
740.777988
752.942798
757.792032
754.694590
744.617985
758.614213
765.453154
743.345909
751.206136
756.386235
757.250654
756.012097
761.026933
763.907853
763.161032
760.520957
763.062543
763.258803
759.743568
754.736809
757.822859
758.866116
756.115208
752.029557
756.742334
759.633582
758.688585
756.162602
762.310667
766.476303
747.538042
753.037500
757.408588
758.905997
759.269081
762.692051
764.795516
764.324964
762.897851
764.494273
764.763588
762.611568
759.909458
760.860509
760.915890
758.864295
756.778294
759.390865
761.514731
761.571237
761.290081
764.990246
767.801812
741.851749
750.539908
756.154906
757.101982
755.716614
761.047680
763.653809
762.080020
758.478255
762.624350
764.276684
762.095211
758.302652
760.682568
760.978028
757.949295
753.915019
758.459191
761.398537
761.045434
759.468899
764.629698
768.022747
727.921818
745.957711
754.233464
753.577710
745.499552
757.637573
762.020685
758.261811
747.143895
759.009318
763.147522
759.805812
750.528270
758.602539
760.305471
755.141513
743.954099
755.559865
760.550976
758.704414
751.318628
762.366452
767.774456
742.352464
751.123072
756.961587
758.089070
756.748062
762.162123
764.928963
763.406886
759.793272
764.093407
766.062098
764.132587
760.445613
762.974769
763.496733
760.548898
756.431568
760.807788
763.614711
763.076600
761.225708
766.232437
769.658877
749.380630
755.016203
759.664817
761.523887
762.205613
765.761866
767.947344
767.569104
766.277218
768.179310
768.883166
767.216205
764.952060
766.167971
766.459908
764.665921
762.680696
764.860482
766.473100
766.128505
765.537479
768.869674
771.446491
747.014624
755.011744
760.465122
761.903989
761.357671
766.457917
769.263495
768.608035
766.200278
769.225340
769.904876
767.090866
762.854982
766.210745
767.506805
765.366023
761.943385
765.626596
767.422675
765.879546
763.103720
768.523974
772.125181
737.633181
753.414052
760.933361
760.966804
754.884006
765.567866
769.991207
768.023248
760.274767
768.572460
770.413018
765.458318
754.291459
764.631889
768.045817
764.435118
754.867098
764.658146
767.887847
764.100123
753.982251
766.588270
772.646709
753.647159
760.881525
765.827324
767.112571
766.461114
771.275991
774.129445
773.739233
771.469578
774.222050
774.818011
772.111491
767.985193
771.298568
772.841572
771.093977
767.827991
771.160855
772.699722
770.993383
767.950509
772.842554
776.173475
764.865427
768.014467
771.015766
772.769354
773.947185
776.454593
778.282886
778.735914
778.470053
779.265390
779.277306
778.035393
776.600156
777.321727
777.739901
777.046357
776.102346
777.037598
777.617936
777.146072
776.615113
778.413349
779.894929
770.053331
771.835162
774.000139
775.784756
777.337350
779.165773
780.611237
781.320734
781.567070
781.886967
781.771612
781.089422
780.396751
780.447537
780.493015
780.153216
779.808091
780.108251
780.378097
780.319174
780.387492
781.266634
782.039260
768.549843
770.227177
772.271790
774.092817
775.895776
778.047376
780.027100
781.601624
782.863050
783.960179
784.692238
785.066752
785.266667
785.440449
785.394281
785.155076
784.941698
784.895755
784.749427
784.537657
784.612188
785.224462
785.732475
763.907078
766.658682
769.402368
771.259099
772.920007
775.641677
778.068612
779.762252
781.020045
782.357853
783.190721
783.470412
783.549158
783.869277
783.835930
783.413075
783.008971
783.085720
782.872819
782.318340
782.116083
783.192227
784.075616
755.100241
760.467876
764.666763
766.325658
767.203985
771.321602
774.676804
776.461834
777.495147
779.440854
780.495986
780.524312
780.228758
781.006263
781.040123
780.201955
779.273881
779.825802
779.583959
778.268157
777.225166
779.537771
781.246896
745.851509
754.718805
760.436555
761.515379
760.500552
766.656127
771.065243
772.691653
772.896046
775.780212
777.261046
776.953613
775.806218
777.400185
777.705061
776.352243
774.402573
775.935144
776.005371
773.872776
771.173560
775.461997
778.314200
750.292643
755.955862
760.355303
761.792907
762.214069
766.181489
769.406932
770.759226
771.349369
773.431123
774.753244
774.723711
774.193922
775.048000
775.158544
774.094902
772.952273
773.872942
774.158698
773.088893
772.122018
774.867136
777.056314
754.558360
758.219206
761.355257
762.603815
763.312082
765.918065
767.911302
768.445658
768.685621
770.574238
771.909183
771.947127
771.549590
772.233729
772.239483
771.184648
770.303322
771.423561
772.280768
772.162968
772.205448
774.370360
776.118709
754.607030
758.472963
761.221293
761.714327
761.517597
764.155985
765.537365
764.745125
763.561041
766.385227
768.247966
767.902211
766.785174
768.195268
768.371540
766.697442
765.004479
767.443070
769.329771
769.542437
769.527881
772.422759
774.490207
751.686328
757.207077
760.321676
759.925359
757.888175
761.776182
763.292436
761.129284
757.480388
762.240165
764.901171
763.824158
760.956239
763.892202
764.594270
761.996716
758.350170
763.000374
766.117017
766.193206
765.037893
769.556803
772.471199
754.500331
758.232239
760.856400
761.095214
760.519781
762.843727
763.919255
762.593818
760.778598
763.149431
764.592503
763.651214
761.935660
763.236107
763.498847
761.722472
759.933954
762.703509
765.120516
765.716599
765.888979
769.052372
771.399351
754.798408
758.080158
760.709980
761.478189
761.707573
763.704980
764.839458
764.260922
763.341398
764.415385
764.740013
763.399600
761.841942
762.515536
762.601801
761.286748
760.255888
762.221248
764.090928
764.704527
765.282068
768.037796
770.141947
750.329142
755.303395
758.875343
759.652623
759.503900
762.624460
764.489895
764.032161
762.797602
764.006690
763.784654
761.310879
758.485196
759.984165
760.537098
758.854353
757.057519
759.781456
761.842531
761.829996
761.550726
765.370406
768.155205
743.917585
751.859843
756.763079
757.159880
755.431719
760.671257
763.601230
762.845963
760.230563
762.677916
762.582795
758.796751
753.569622
757.094444
758.483837
755.979953
752.110739
756.808153
759.597412
758.682353
756.346295
762.335211
766.311139
748.192356
753.505197
757.624743
758.853943
759.008205
762.474335
764.738256
764.515555
763.231918
764.281482
763.874118
761.049844
757.880753
759.198204
759.677391
757.876445
755.884668
758.508854
760.533865
760.392501
759.934174
763.775146
766.712824
751.079941
755.135155
758.761523
760.439337
761.422938
764.081051
765.807878
765.682618
764.907802
765.595073
765.268443
763.226508
761.084590
761.432863
761.293172
759.732307
758.452422
760.252015
761.909230
762.239577
762.613234
765.461856
767.697522
749.243019
754.389503
758.488154
760.056555
760.656521
763.873262
765.628425
764.981473
763.558865
765.163955
765.392548
763.339333
760.818797
761.742669
761.620017
759.459553
757.315702
759.947793
762.055231
762.190728
762.091586
765.556761
768.064505
744.963892
752.636260
757.769830
758.912689
758.038181
762.868676
765.210825
763.812583
760.633440
764.116518
765.211423
762.639644
758.501216
761.142621
761.592976
758.484874
754.201266
758.888352
761.873650
761.402932
759.623743
764.799636
768.195062
749.861018
755.102316
759.469538
761.248996
761.931532
765.285933
767.280286
766.762477
765.341623
767.044442
767.523321
765.633087
763.163490
764.170724
764.201954
762.070701
759.832360
762.320437
764.310595
764.285174
763.922481
767.233883
769.769582
753.197909
757.375567
761.291224
763.402612
764.818596
767.723972
769.679904
769.850084
769.348795
770.179403
770.077699
768.369929
766.552796
767.017022
766.965272
765.509524
764.208516
765.674296
766.925842
766.908556
766.973796
769.466248
771.472906
752.125183
757.546628
761.984424
763.913832
764.915832
768.657836
771.124139
771.423655
770.774000
771.871513
771.549476
769.219315
766.699161
768.029934
768.466183
766.909443
765.138735
767.126627
768.324268
767.662057
766.907829
770.104101
772.495584
749.474449
757.442371
762.809229
764.176399
763.592858
769.032712
772.342424
772.420935
770.687286
772.893610
772.812230
769.570233
765.172496
768.432189
769.753718
767.674901
764.213208
767.846516
769.545626
767.976501
765.244335
770.217337
773.531302
757.879038
762.755284
766.825251
768.600572
769.449254
773.022138
775.618549
776.169916
775.624672
776.610746
776.344524
774.172486
771.747016
773.082280
773.768551
772.534980
770.837151
772.525039
773.497738
772.649284
771.567589
774.294332
776.473775
766.010300
768.614938
771.382086
773.289674
774.837207
777.195920
779.074813
779.885426
780.029089
780.382728
780.059146
778.855583
777.682256
777.920463
778.056556
777.448310
776.778850
777.335430
777.735658
777.463544
777.300244
778.576278
779.695796
770.337781
771.996970
774.117998
775.978968
777.671615
779.552022
781.098839
781.976415
782.340064
782.514123
782.227686
781.470507
780.758583
780.643051
780.567435
780.206712
779.873994
780.043496
780.220073
780.169797
780.271147
780.983953
781.626368
767.622812
769.407241
771.384278
773.057083
774.719645
776.801265
778.527848
779.763736
780.797802
781.966760
782.676673
782.916429
783.018244
783.320501
783.289421
782.979133
782.826572
783.214650
783.470501
783.572999
783.896837
784.771214
785.375155
762.126324
765.468080
768.306167
769.826642
770.998225
773.920841
776.117309
777.139230
777.735823
779.561782
780.553710
780.490024
780.109755
780.951184
781.062395
780.298680
779.539471
780.586693
781.130875
780.899850
780.775742
782.445315
783.586308
749.803952
757.874049
763.007623
763.707808
762.233763
768.036912
771.766834
771.956270
770.221352
774.483048
776.641996
775.642372
772.973077
775.990095
776.956911
774.886508
771.396768
775.045132
776.869843
775.675320
773.292677
777.652258
780.475258
732.246136
750.078388
758.053332
756.833781
748.009647
761.157133
767.049878
765.459428
757.178440
768.015091
772.076411
769.382266
760.501010
769.656011
772.179127
767.919160
757.241729
768.117268
772.123488
769.296429
760.689075
771.772274
777.088454
745.972356
754.198212
759.169296
759.480167
757.625876
763.243052
766.577742
766.228232
764.129787
768.575868
770.841917
769.726810
766.912218
770.033176
770.893288
768.517550
764.913631
769.041398
771.340581
770.490741
768.414248
773.194059
776.285136
754.346942
758.428533
761.312418
761.828259
761.649481
764.540796
766.258546
765.838447
764.963440
767.691254
769.374566
768.873653
767.639370
769.107230
769.317291
767.607887
765.878158
768.477724
770.589169
771.045357
771.204409
773.964729
775.910182
755.451905
759.608119
761.855593
761.288948
759.403009
762.937003
764.363304
762.318154
758.781572
763.513885
766.254288
765.155186
762.146789
765.170861
765.936261
763.188842
759.255347
764.316384
768.155360
769.150249
769.140244
772.607624
774.699881
750.591147
758.230508
760.976479
758.604189
751.418692
759.622341
761.863177
757.225523
746.068577
757.927336
762.671382
759.907617
750.852307
759.688794
761.882039
756.875755
745.500298
758.239627
764.807360
765.634175
762.831763
769.549918
772.764180
755.426463
759.460332
761.552610
760.738409
758.652290
761.959149
763.069907
760.692468
756.886034
761.138653
763.208638
761.524580
758.137125
761.054074
761.745970
758.969902
755.148189
760.346371
764.268217
765.455705
765.557938
769.216199
771.540231
754.669485
758.463854
760.930740
761.005832
760.391220
762.896977
764.147329
763.124278
761.562321
763.271978
763.735192
761.896298
759.530890
760.989641
761.393376
759.630986
757.866097
760.795205
763.328057
764.098756
764.527424
767.708905
769.912648
745.814400
753.555659
758.051254
757.745049
755.140186
760.366368
763.314179
762.344715
759.512720
762.195231
762.441384
758.784745
753.418220
757.284313
759.005892
756.632072
752.762022
757.525261
760.626590
760.083816
757.994282
763.643032
767.424954
730.337091
747.404443
754.731232
752.794803
743.062581
756.090945
761.614926
759.612939
751.498051
759.333000
760.445427
753.888969
740.024720
752.026786
756.124805
751.844478
740.713427
752.611018
757.558113
754.880092
745.706008
758.548180
764.942323
743.366864
751.522200
756.490416
756.757916
754.761796
760.395170
763.582780
762.900361
760.237170
762.698030
762.507556
758.478716
752.935576
756.662769
758.187195
755.709079
751.806489
756.400260
759.136795
758.260020
756.033918
761.759195
765.562187
749.763376
754.705037
758.523117
759.800868
760.186098
763.473386
765.443353
765.105230
763.886875
764.970026
764.511507
761.765919
758.723115
759.978397
760.271912
758.328676
756.240425
758.855912
760.848496
760.771582
760.475033
764.070701
766.707027
747.474834
754.106362
758.660951
759.732533
759.125702
763.445744
765.634794
764.521449
761.748186
764.384750
764.679784
761.373818
756.537803
759.462805
760.271673
757.154874
752.577393
757.452722
760.616506
760.035748
757.977333
763.327657
766.937325
738.566601
751.397428
757.724898
757.729365
752.538618
761.615505
765.041411
762.396042
754.302219
762.304666
764.035270
758.827224
747.208911
756.916539
759.419666
753.923206
741.318420
754.136983
759.624018
757.412011
748.959002
760.801842
766.640932
748.181833
754.879578
759.565849
760.910178
760.600480
765.099563
767.442422
766.539105
763.982484
766.662893
766.986293
763.825630
759.252656
762.206513
762.910496
759.817395
755.332709
760.055004
762.898029
762.131854
760.010509
765.183201
768.594330
751.860776
756.925489
761.116392
762.996606
764.028330
767.600765
769.903617
770.097834
769.383309
770.390919
769.972468
767.537124
764.899300
766.075610
766.268701
764.353558
762.270048
764.518696
766.060981
765.669022
765.110151
768.273693
770.619681
747.195172
755.400992
761.017680
762.386793
761.654615
767.378413
771.064548
771.512625
770.325241
771.998891
771.432139
767.973670
763.365469
766.453916
767.657865
765.292705
761.497697
765.311000
767.360109
766.071233
763.581545
768.388464
771.663656
736.149345
752.847590
760.784242
760.578330
753.636195
765.800334
771.671065
771.691747
767.311983
772.268571
772.245459
766.633301
755.342255
765.133790
768.291266
764.289087
754.000858
764.264589
767.961840
764.851675
756.068196
767.018515
772.379555
752.782686
760.380293
765.427337
766.678815
766.034174
771.582619
775.223633
775.974399
774.954735
776.545345
776.118619
772.949790
768.754508
771.782421
772.989141
770.988254
767.541140
770.960045
772.524808
771.082947
768.508594
772.765916
775.591838
764.226383
767.513743
770.588020
772.422360
773.769105
776.658560
778.924289
779.920715
780.075535
780.526684
780.088400
778.571185
777.032990
777.599009
777.820567
776.972717
775.919849
776.776251
777.246014
776.760890
776.266150
777.803998
779.048362
769.453251
771.317082
773.577436
775.475581
777.193084
779.278378
781.023691
782.039384
782.467401
782.665757
782.327554
781.464784
780.659128
780.603171
780.533695
780.077783
779.610844
779.780569
779.906668
779.730318
779.694576
780.410846
781.061987
766.309040
768.347571
770.384580
771.868433
773.221760
775.298315
776.904787
777.835906
778.547612
779.809818
780.571184
780.682020
780.595501
781.059266
781.127156
780.754538
780.548034
781.374007
782.065116
782.415059
782.842075
784.038109
784.840327
758.804886
763.583016
766.873332
767.886782
767.887120
771.606780
773.950061
774.311169
773.765736
776.472439
777.830708
777.350190
776.027789
777.771726
778.241721
777.047420
775.371608
777.764929
779.172041
779.007189
778.309154
781.073368
782.788604
735.976227
752.963915
760.330399
759.007044
750.253150
762.872651
768.220227
766.254799
757.745119
768.477308
772.465722
769.706064
760.785541
769.985467
772.587120
768.428703
757.906078
769.074266
773.510145
771.232547
763.065629
773.913201
778.973678
663.166575
737.513986
753.359207
744.848252
683.942289
748.639695
761.433679
752.850590
697.002260
755.084428
765.867832
756.855944
703.018862
757.020754
765.632682
753.846393
691.608953
754.544038
766.641971
758.320454
704.816076
761.675465
774.489312
732.618043
749.765031
756.885368
755.018744
745.720607
758.205220
763.170160
760.572726
751.550687
762.604903
766.773445
763.833566
754.627657
764.012001
766.517445
761.923146
751.094941
762.869690
767.880073
765.958352
758.051781
769.358783
774.706911
751.385352
757.265380
760.508249
760.010954
757.841282
762.117168
764.155814
762.619216
759.596193
764.200909
766.666477
765.436229
762.407333
765.518988
766.288620
763.605125
759.837149
764.786465
768.288989
768.803934
768.025589
772.246302
774.924123
751.012596
758.610961
761.256210
758.756246
751.483606
759.735144
762.108535
757.663584
746.707033
758.638919
763.441875
760.743178
751.727620
760.585115
762.753257
757.697487
746.284071
759.063192
765.710078
766.637881
763.908941
770.573278
773.731075
724.165248
754.538467
759.576676
751.398054
707.627252
751.679897
758.237208
745.730396
682.104104
746.257607
758.481483
750.004798
698.163542
749.608465
757.289988
744.387017
679.329736
745.946892
761.180861
760.264512
735.683313
764.692362
771.383890
751.179106
758.655192
761.148825
758.412465
750.965717
759.055022
761.216101
756.574384
745.468123
756.933923
761.069015
757.798143
748.402908
757.187703
759.295769
754.209142
742.853761
755.619046
762.155195
763.096301
760.343367
767.132554
770.493094
752.086710
757.656191
760.486050
759.562730
756.989020
761.049106
762.876221
761.100970
757.775740
761.241672
762.381785
759.732555
755.383426
758.738556
759.821634
757.135147
753.255449
758.211105
761.709612
762.137654
761.290633
765.864213
768.771507
733.257742
749.668324
756.256152
753.724933
743.528795
756.092659
761.200212
758.863844
750.610948
758.755282
760.328524
754.216018
740.658382
752.666034
756.661341
752.288418
741.114568
753.046097
758.156955
755.786456
746.876961
759.450882
765.591666
663.993183
735.706429
750.620754
741.108305
677.643075
744.274864
757.666690
750.669250
703.522580
750.443570
756.460361
741.169564
668.339046
739.268326
751.741996
740.382660
677.178472
741.011105
753.166464
743.583998
684.530390
747.428521
761.940196
730.279860
747.236802
754.436534
752.593428
743.094219
756.120803
761.520820
759.537276
751.516078
759.396459
760.491204
753.984835
740.249756
752.182587
756.047089
751.605820
740.392381
752.117392
756.770521
753.918862
744.729382
757.433167
763.650844
745.691292
752.951847
757.540286
758.104092
756.751289
761.686443
764.361868
763.512808
760.867438
763.409031
763.415806
759.724096
754.585454
757.958755
759.102867
756.297552
752.026746
756.620794
759.341058
758.429888
756.198177
761.652488
765.279758
738.628461
751.301668
757.397205
757.157281
751.776612
760.817940
764.299186
761.766227
753.762642
761.601181
763.100226
757.654238
745.867327
755.719432
758.397375
752.989621
740.371723
753.082997
758.398412
755.990422
747.385479
759.244843
765.127285
693.253001
743.602854
755.163617
750.540227
711.252002
754.419767
762.469429
754.540218
708.279801
754.371171
760.893485
748.358449
687.153970
746.366834
755.584958
741.908718
671.908901
741.923345
755.495636
746.957324
691.993587
750.419065
763.839980
739.103557
751.866408
758.148146
758.258138
753.257364
762.506641
766.184619
763.936396
756.224540
764.068096
765.563311
760.274293
748.789976
758.653416
761.225765
755.862270
743.352634
755.883848
760.846164
758.228165
749.546708
761.191231
766.852401
747.382411
754.774635
759.848163
761.230355
760.813262
765.979185
769.045470
768.969806
767.194143
769.368773
769.262426
765.953383
761.453710
764.553323
765.520336
762.789997
758.617347
762.726092
764.905437
763.659821
761.215684
766.088005
769.344889
733.885563
750.617524
758.621538
758.473342
751.576575
763.728520
769.544152
769.492079
765.101653
770.152216
770.222776
764.657830
753.386268
763.197222
766.283927
762.089799
751.594537
761.877043
765.593072
762.447092
753.648882
764.628327
770.028902
671.749752
740.765567
756.358942
750.188918
697.967543
755.784174
768.739300
766.228552
737.608711
767.008735
769.663687
756.759728
697.350765
755.276717
765.137537
754.555878
696.595011
754.308839
764.481601
755.112329
701.655022
757.252645
769.806289
739.526267
755.526385
762.927699
762.727668
756.021434
767.914674
773.638158
773.930743
769.811166
774.712326
774.935214
769.789697
759.098849
768.721369
771.740764
767.987354
757.996255
767.734549
770.893201
767.665729
758.917566
769.212728
774.065114
760.859504
765.597346
769.292468
770.912314
771.473056
775.338611
778.128883
779.131850
778.952485
779.936514
779.686836
777.823560
775.447598
777.007299
777.635408
776.416843
774.376025
776.002383
776.662285
775.667812
774.180217
776.500126
778.160011
768.050977
770.244004
772.716742
774.631841
776.275181
778.579326
780.497300
781.578708
782.027189
782.392048
782.174984
781.321233
780.461505
780.634325
780.683357
780.136659
779.443784
779.629021
779.663513
779.240537
778.919315
779.686786
780.399083
766.297419
768.010260
769.898247
771.333878
772.630494
774.371843
775.774903
776.597697
777.252191
778.294171
779.002071
779.147631
779.117502
779.459171
779.562232
779.340641
779.348775
780.225705
781.166772
781.848944
782.554699
783.717230
784.528883
760.886869
764.107077
766.806146
768.028536
768.750476
771.272751
773.076922
773.555055
773.635588
775.375046
776.436605
776.239395
775.632414
776.556009
776.857733
776.124549
775.452364
777.101560
778.508230
778.968326
779.246164
781.225667
782.624942
749.063748
756.889555
761.560784
761.843168
760.018576
765.334661
768.317914
767.717862
765.450200
769.740887
771.860740
770.636658
767.782042
770.989948
772.016305
769.864780
766.532352
770.995667
773.730048
773.382531
771.665109
776.355560
779.267584
732.029893
749.525917
756.924435
755.175821
745.906224
758.518175
763.577819
761.020042
752.001514
763.025583
767.136039
764.126597
754.881531
764.354555
766.980156
762.500193
751.775415
763.645177
768.729547
766.839284
758.935411
770.341527
775.737476
746.210989
754.097797
758.639650
758.378323
755.867127
760.963213
763.777593
762.684826
759.888067
764.363501
766.777341
765.419282
762.178533
765.421800
766.453454
763.883768
760.115768
764.927433
768.220823
768.139817
766.477479
771.545777
774.885146
755.440925
759.097669
761.469456
761.349410
760.506406
762.944121
764.344323
763.488292
762.194325
764.831641
766.547032
765.877771
764.325818
765.738560
765.986715
764.105609
762.236116
765.158316
767.855141
768.796972
769.214662
772.195936
774.351187
757.514671
761.045878
762.577957
761.284259
758.882230
762.035040
763.168519
760.976044
757.469897
762.056501
764.539487
763.303568
760.230411
763.087181
763.595517
760.672872
756.754971
761.849550
765.714827
766.909094
767.020927
770.638968
772.917110
753.390619
760.232336
762.135352
758.985780
751.293233
759.165222
761.227946
756.623232
745.668847
757.371111
761.852324
759.009258
749.950595
758.559453
760.422172
755.198009
743.766580
756.335321
762.683086
763.489946
760.651057
767.450449
770.826381
757.990585
761.408719
762.822938
761.313124
758.611325
761.611731
762.713149
760.356323
756.533426
760.764353
762.926283
761.267369
757.737240
760.455691
760.986681
757.932846
753.769775
758.701310
762.487477
763.535248
763.455361
767.109485
769.559681
756.617208
759.974409
761.932242
761.441764
760.292910
762.494668
763.674468
762.615078
760.998764
762.839324
763.590866
761.907616
759.523641
760.825047
761.030299
758.972685
756.822223
759.435570
761.764883
762.312932
762.490927
765.604106
767.899611
747.418823
754.775200
758.663776
757.901482
755.033817
759.948852
762.547911
761.438489
758.685167
761.644600
762.209457
758.925198
753.883540
757.613818
758.923603
756.223776
752.134931
756.549079
759.205911
758.383745
756.200370
761.733629
765.367672
731.558405
748.279205
755.077544
752.769924
742.837645
755.571027
760.725629
758.533692
750.460547
758.676885
760.243239
754.197323
740.784135
752.660775
756.351290
751.759066
740.414255
751.938232
756.400542
753.400800
744.095527
756.784950
763.009984
744.003047
751.934798
756.685442
756.659797
754.320400
759.737184
762.854424
762.084963
759.360524
762.147583
762.515559
758.909077
753.589654
757.298281
758.724402
756.033530
751.768214
755.972101
758.366793
757.118132
754.510155
760.055024
763.887731
750.102848
754.869171
758.546611
759.593705
759.689787
762.864840
764.909839
764.613270
763.411810
764.730359
764.699397
762.272230
759.385696
760.721499
761.088377
759.056641
756.682493
758.866922
760.421152
759.890627
759.139403
762.521084
765.182543
747.767546
754.166814
758.413785
759.294366
758.605050
762.912628
765.165113
764.232887
761.727656
764.513450
764.948839
761.892678
757.413376
760.489893
761.306864
758.277704
753.719484
758.078402
760.465308
759.293308
756.898122
761.997589
765.416193
738.655137
751.232233
757.266131
757.120401
751.902163
761.036626
764.613846
762.254973
754.518437
762.617052
764.426632
759.448760
748.212976
758.115354
760.718330
755.436010
742.952239
755.157763
759.748058
756.847958
747.991112
759.555339
765.194374
747.609633
754.206568
758.888640
760.166372
759.740173
764.319408
766.950419
766.306974
763.925333
766.791128
767.432692
764.542083
760.160726
763.357236
764.397746
761.478914
756.846911
761.011615
763.199560
761.760453
759.017930
763.892418
767.298829
750.630072
755.725130
760.043336
761.956587
762.913940
766.555862
769.091656
769.467084
768.896080
770.209207
770.245679
768.193315
765.809883
767.257616
767.788258
766.015058
763.712054
765.431680
766.372952
765.307521
764.118935
766.978506
769.317816
745.506391
753.828321
759.492864
760.969524
760.390343
766.158538
769.803742
770.338281
769.282048
771.385758
771.398533
768.467756
764.425639
767.784889
769.098135
766.878880
763.080153
766.323784
767.534682
765.547846
762.605259
767.117183
770.208839
734.065040
750.968015
759.039879
758.997282
752.227291
764.416063
770.184949
770.202363
765.889246
771.366505
772.039098
767.069680
756.435687
766.470523
769.711950
765.875960
755.635000
765.273067
768.093763
764.270093
755.029719
765.703585
770.891188
750.576970
758.388295
763.768502
765.199783
764.547304
770.120446
773.845758
774.600380
773.666743
775.707186
775.920754
773.344064
769.547680
772.845397
774.333844
772.443734
768.787473
771.687068
772.683164
770.606323
767.450395
771.436709
774.252433
762.291121
765.736613
769.060453
771.051018
772.435435
775.358176
777.679841
778.708744
778.992176
779.804703
779.873824
778.854706
777.684809
778.522134
778.962994
778.168506
776.918056
777.362984
777.344771
776.325099
775.357505
776.636225
777.816697
767.733006
769.711788
772.142589
774.177792
775.969889
778.095110
779.871304
780.937285
781.515665
782.025132
782.108331
781.681858
781.239216
781.444070
781.537589
781.105876
780.473609
780.289375
779.959837
779.311245
778.879333
779.347062
779.894118
766.215035
767.707239
769.423613
770.795985
772.053969
773.563999
774.752520
775.463181
776.080594
776.989903
777.616370
777.775553
777.807879
778.102672
778.210966
778.112691
778.324817
779.304312
780.420150
781.371398
782.323596
783.491665
784.268701
761.889182
764.359031
766.646410
767.912665
768.886007
770.841838
772.247930
772.697866
772.989613
774.332068
775.188759
775.114264
774.819243
775.449870
775.653552
775.190623
775.023856
776.493140
777.960233
778.848768
779.666909
781.338123
782.498989
753.856817
758.718433
762.191397
762.992025
762.908528
766.098468
768.063865
767.838073
767.061919
769.635741
771.093455
770.424662
769.123082
770.789163
771.312988
769.982675
768.614222
771.435055
773.733072
774.340910
774.556868
777.489019
779.458970
745.832901
753.885785
758.575485
758.503381
756.231215
761.418829
764.179986
763.031924
760.183591
764.811558
767.171638
765.726638
762.478092
765.954696
767.087202
764.653074
761.035534
766.054471
769.450274
769.587899
768.320304
773.167056
776.235128
751.428725
756.261973
759.528798
759.756215
759.011497
761.981464
763.845641
763.272797
762.122056
764.817896
766.506922
765.734494
764.100196
765.699555
766.140698
764.379195
762.559832
765.479132
768.053959
768.720023
768.883065
772.168375
774.572291
757.589456
760.156189
761.895953
761.832572
761.457140
763.197240
764.322856
763.918717
763.417954
765.251079
766.526745
766.133803
765.209121
765.900957
765.804076
764.307015
763.163391
765.087587
767.070901
767.917989
768.664653
771.255951
773.180124
760.248958
762.335387
763.180856
762.150803
760.883202
762.805494
763.764146
762.802049
761.628294
764.040133
765.527051
764.913409
763.546192
764.568600
764.339803
762.255567
760.340213
762.809779
764.932626
765.445160
765.680160
768.882007
771.129369
759.686464
762.548559
763.264051
761.177425
758.088185
761.343890
762.710611
760.901316
757.899671
761.941751
764.084804
762.895881
760.032297
762.314264
762.400482
759.341718
755.417748
759.572697
762.339537
762.206746
760.914150
765.658115
768.737317
761.113316
763.054986
763.758855
762.506824
760.942387
762.680561
763.584023
762.473653
761.017890
763.200726
764.549944
763.690938
761.975806
762.783384
762.448862
760.111253
757.806592
759.953720
761.824625
761.987670
761.910906
765.090013
767.475998
759.586961
761.766380
763.046105
762.638642
761.985315
763.376729
764.184413
763.524391
762.742745
764.101416
764.832179
763.918478
762.532990
762.820903
762.316678
760.369411
758.702761
759.987656
761.222762
761.311115
761.548903
764.173932
766.244904
753.966458
758.073946
760.577138
760.426510
759.544112
762.008988
763.333358
762.482712
761.134180
763.078584
763.827917
762.257950
760.041958
761.102346
760.909741
758.543513
756.068075
758.056375
759.417645
758.821031
758.126515
761.717004
764.428084
746.920495
753.970403
757.936606
757.583511
755.269614
759.841214
762.124516
760.740209
757.711245
761.330405
762.634900
760.186697
756.057681
758.948422
759.497050
756.314992
751.788648
755.687215
757.698285
756.128515
753.325364
758.995169
762.848906
750.138260
754.859120
758.298487
758.933952
758.594880
761.586811
763.430267
762.856929
761.526767
763.408369
764.107169
762.388170
759.989059
761.118249
761.172043
758.900244
756.319391
758.119067
759.266580
758.341189
757.306010
760.784107
763.563687
752.410905
755.985146
759.037204
760.236202
760.881890
763.311085
764.930115
764.860101
764.346904
765.522782
765.880568
764.597376
763.033691
763.502490
763.328814
761.643722
759.961364
760.812757
761.384906
760.733422
760.377804
762.803380
764.861563
750.438576
754.975705
758.457749
759.602700
759.984315
763.200123
765.183160
765.011374
764.189450
765.950518
766.471677
764.943700
762.993011
764.182471
764.324591
762.487329
760.372678
761.720678
762.298820
761.178340
760.171810
763.156028
765.471629
746.071998
752.898700
757.358422
758.129691
757.139572
762.124097
764.916187
764.332350
762.165894
765.461029
766.604041
764.506219
761.060206
763.990062
764.910128
762.548431
758.832944
761.710934
762.745279
760.751219
757.889467
762.552134
765.749360
749.537162
754.375462
758.394233
759.994616
760.677217
764.212902
766.585076
766.686347
765.977209
767.900958
768.710424
767.410800
765.611399
767.076674
767.645314
766.088305
763.942186
765.046360
765.343032
763.814401
762.359721
765.093158
767.395026
751.265466
755.476817
759.441364
761.608224
763.103471
766.143389
768.297099
768.765286
768.728997
770.175766
770.822644
769.996457
768.997938
769.980958
770.420206
769.382776
767.969461
768.223914
767.905352
766.420707
765.402487
767.303006
769.061155
748.664754
754.534020
759.422893
761.614790
762.753716
766.561453
769.013213
769.264829
768.786986
770.918465
771.857263
770.824822
769.451880
771.212474
772.036469
770.937013
769.181159
769.765578
769.240130
767.032099
765.112516
767.759051
769.965685
744.945266
753.707320
759.782435
761.546394
761.131484
766.588399
769.718037
769.427849
767.478385
771.153683
772.744239
771.182887
768.334191
771.770085
773.364444
771.888387
768.823700
770.643733
770.389102
767.169794
763.194524
767.708047
770.889071
753.684457
759.112524
763.753161
765.915281
766.945066
770.536906
772.989075
773.315167
772.849044
774.915524
776.024013
775.278637
774.046656
775.803285
776.819433
775.949153
774.233188
774.634778
774.043938
771.777241
769.653867
771.880241
773.861798
762.342067
765.287201
768.469807
770.702498
772.429037
774.834379
776.659452
777.425823
777.796308
778.915482
779.623008
779.502395
779.230939
779.975258
780.430603
779.980949
779.084258
778.738546
777.963124
776.556825
775.522921
776.298108
777.198624
766.992939
768.893522
771.342839
773.485670
775.352057
777.299295
778.848412
779.771360
780.402677
781.195976
781.751838
781.885068
781.932004
782.319580
782.536767
782.243090
781.626056
781.062708
780.265841
779.244832
778.571082
778.798259
779.217498
765.157760
766.788774
768.484737
769.753260
770.915331
772.413128
773.462542
773.992844
774.502268
775.473002
776.070164
776.158833
776.166590
776.571867
776.698536
776.592883
776.882458
778.128058
779.446246
780.569809
781.674190
783.001129
783.823612
759.868457
762.966496
765.421700
766.447996
767.036998
769.275792
770.640905
770.722692
770.578848
772.326345
773.308764
773.019749
772.418735
773.470797
773.802089
773.157910
772.743158
774.843141
776.725271
777.753773
778.586829
780.633052
781.928375
748.184815
755.746228
760.277308
760.320843
758.154849
763.096828
765.729553
764.495398
761.451686
766.049972
768.476521
767.074813
763.773428
767.341598
768.717715
766.555941
763.086404
768.199538
771.868370
772.423983
771.574530
775.923272
778.600129
731.911905
748.662567
755.738208
753.704951
744.206073
756.279844
760.896838
757.429858
746.871481
758.992577
763.654168
760.306587
749.994706
760.419171
763.551388
758.909713
747.589142
760.448181
766.635343
766.005626
760.079214
769.989653
774.777912
745.930664
753.427185
757.478079
756.827125
754.109942
758.948856
761.414775
759.914052
756.735101
761.529671
764.011397
762.482144
759.011498
762.509876
763.550190
760.856868
756.975188
762.064192
765.600772
765.916105
764.939797
769.748961
772.853122
755.326681
758.654996
760.441902
759.762984
758.576948
761.089782
762.597447
761.959477
760.961066
763.505501
765.039080
764.355928
762.915824
764.150044
764.122036
762.123395
760.215652
762.677950
764.670222
764.867118
764.809827
768.356604
770.914596
757.926655
761.013054
761.769946
759.535701
756.094073
759.982428
762.138682
761.022134
758.685686
762.470824
764.566753
763.560064
761.052346
763.085004
763.077270
760.145343
756.355208
759.889519
761.928019
760.602781
757.855868
763.808806
767.868138
754.461279
760.598919
761.477694
756.841794
746.792926
756.790172
760.642036
758.107455
750.529917
759.496536
763.080224
760.922845
753.951889
760.197228
761.031075
756.095950
746.155014
755.220016
758.382019
754.462198
743.822210
757.585872
764.413362
759.227735
762.084120
762.621249
760.149044
756.620966
760.262710
762.098374
760.820638
758.410554
762.071816
764.022340
762.944119
760.310407
762.050092
761.685835
758.374614
754.256313
757.310437
758.724503
756.868334
753.854880
759.775882
763.793019
758.601641
761.260255
762.418567
761.405709
760.024794
761.973674
762.968129
762.011407
760.787477
763.090166
764.465826
763.732236
762.189000
762.730090
761.922256
759.187494
756.490129
757.966791
758.805919
757.752261
756.746611
760.438400
763.303118
751.051721
756.906276
759.938066
759.072621
756.532028
760.174202
761.763837
759.775427
756.251552
760.679009
763.138595
761.880911
758.813595
760.786777
760.462694
756.660596
751.596760
755.145101
756.920176
754.966641
751.734521
757.579080
761.729832
738.078315
751.222791
756.696635
754.850330
747.072982
756.570731
759.730370
755.698703
745.080601
756.646585
761.259981
758.762491
750.680541
757.707744
758.638724
752.627295
740.228758
750.973057
754.660855
750.524495
739.767376
753.177599
759.974842
746.646678
753.222576
757.142950
757.151383
755.380135
759.583668
761.510383
759.781727
756.495780
760.947892
763.264381
761.979687
758.994845
761.152080
761.051483
757.493797
752.649829
756.025287
757.414599
755.223578
751.915292
757.541086
761.436292
749.591336
754.175855
757.523460
758.314930
758.289986
761.374356
763.196297
762.740770
761.763164
764.108869
765.395073
764.573764
763.093155
764.066430
763.870377
761.749918
759.394814
760.361828
760.535893
759.001939
757.692742
760.818605
763.311278
744.174552
751.404298
755.945725
756.189316
754.353983
759.752350
762.954076
762.432117
760.290732
764.038139
765.883951
764.568480
761.871338
764.445815
765.223136
763.218008
760.201461
761.851510
761.902861
759.384715
756.218591
760.779708
764.059843
731.895135
746.828456
753.579738
752.200428
743.793164
756.272695
761.731750
760.083698
752.759078
761.989647
765.435235
762.914807
755.498620
763.218878
765.719652
762.953144
756.038656
761.519100
762.212440
757.560489
748.099595
758.683887
764.032929
742.562369
750.204684
755.229084
756.021245
754.747887
760.498220
763.873233
763.591428
761.721896
765.699839
767.750162
766.740461
764.426090
767.436280
768.719566
767.224023
764.389399
765.686965
765.197329
762.110101
758.583718
762.855705
765.919921
746.331644
752.072245
756.796435
758.757793
759.667231
763.438703
765.780407
765.759771
765.136431
767.951662
769.766726
769.551480
768.814055
770.663196
771.581323
770.717218
769.101837
769.050461
767.834105
765.083133
762.844261
765.393999
767.610413
740.734566
749.997661
756.586825
758.549282
758.140871
763.323567
765.993327
764.722385
761.617938
766.868864
770.132406
769.793377
767.925361
771.356813
773.093033
772.108320
769.726141
770.337919
768.825419
764.568673
759.664869
764.484471
768.089282
728.384880
746.972366
756.325401
757.141257
751.213837
761.911831
765.821531
762.176618
751.373626
764.341201
770.064316
768.771694
762.171160
770.662260
774.011507
772.334068
766.580641
770.433145
769.298253
762.348497
749.538615
762.084593
768.356278
746.559965
755.188348
761.233704
763.187919
762.898553
767.714633
770.062839
768.810566
765.915047
770.979997
774.095456
773.994629
772.372316
775.733854
777.513757
776.734885
774.396041
774.870305
773.386529
769.219234
764.450004
768.808735
771.917993
759.263869
763.078485
766.758674
769.038756
770.532623
773.088379
774.694337
774.876268
774.758234
776.812418
778.437429
778.916295
778.973738
780.306501
781.112637
780.780793
779.728722
779.104791
777.701843
775.414614
773.577863
774.703472
775.867729
765.110575
767.307803
769.997716
772.223613
774.046971
775.959200
777.344586
778.022794
778.571541
779.793274
780.911577
781.539660
781.968034
782.707706
783.156949
782.953098
782.243936
781.405044
780.156896
778.611062
777.528541
777.723522
778.186445
763.475844
765.451562
767.321616
768.490358
769.429015
771.047421
772.123538
772.470524
772.732484
773.872401
774.577285
774.569209
774.399333
774.992139
775.233228
775.047071
775.208072
776.776067
778.387278
779.623869
780.734497
782.288299
783.265852
755.923215
760.570338
763.636800
764.268263
763.795898
766.991651
768.693281
768.236382
766.960525
769.763252
771.211602
770.524281
768.928423
770.980459
771.722142
770.626461
769.175823
772.524979
775.127920
776.120869
776.391153
779.301314
781.072483
733.607109
749.983648
756.929693
755.104700
745.899606
757.777345
762.245685
758.846569
748.432380
760.336460
764.872529
761.627892
751.530490
761.888786
765.099580
760.780087
749.847850
762.661925
768.888307
768.512216
762.829688
772.452983
776.993603
664.333055
735.158331
750.082562
741.015056
680.722356
743.485800
755.107995
744.049311
680.643166
745.579628
757.831911
747.679596
688.183735
747.766236
757.653201
745.174274
679.546959
746.922205
761.507521
756.463302
713.836321
761.025296
772.005113
731.146055
747.523565
753.961112
751.294336
741.372396
753.313812
757.763707
754.121985
743.520243
755.761752
760.435071
757.029002
746.662938
757.008780
759.870545
754.873425
743.304001
756.080470
762.066089
761.189750
755.116050
765.374353
770.500147
750.334152
755.707846
758.102313
756.437937
753.202693
757.656042
760.057992
758.778033
756.040229
760.445435
762.806135
761.517084
758.449788
761.231378
761.717407
758.741083
754.754481
759.003069
761.644987
760.929058
758.958983
764.551316
768.312433
751.134170
757.878578
759.191464
754.594957
744.480329
754.899883
759.178924
756.849001
749.355925
758.549311
762.295666
760.126088
753.092654
759.533658
760.526110
755.569456
745.539885
754.699077
757.856688
753.706842
742.845311
756.943645
764.088362
726.490298
754.668023
757.739036
745.644957
689.539177
745.389954
756.169337
748.860243
703.876322
750.618791
759.746469
753.373140
714.410191
752.513036
757.308836
745.869031
693.241449
744.121689
752.230144
739.358582
672.357805
742.513228
758.992772
752.914488
759.337640
760.367462
755.526416
745.336966
755.442018
759.341041
756.831528
749.294879
758.433823
762.146244
760.043176
752.986414
759.062952
759.582742
754.142132
743.684058
752.235170
754.616452
749.764073
738.492923
752.584212
759.727224
754.943228
759.224517
760.784376
758.825680
755.569169
759.161130
760.842030
759.177999
756.282863
760.579390
763.048319
762.109417
759.353156
761.090642
760.458305
756.513967
751.557440
754.520924
755.643021
753.192275
749.730194
755.778937
760.058730
740.317653
752.878567
757.618199
755.063274
746.712991
755.866306
758.770928
754.496919
743.795195
755.733554
760.868801
758.822098
750.973869
757.790633
758.320816
751.831147
739.015695
749.555103
753.022720
748.539656
737.513135
751.164283
758.229523
686.775228
741.325202
752.676318
745.148975
696.840203
746.534838
754.806491
743.024190
681.145003
744.345737
757.205385
750.683470
706.990738
749.777940
754.882867
740.602557
675.482144
738.171067
748.858374
736.765093
671.913102
739.567790
755.483505
735.184565
748.656858
754.448246
752.858879
745.320074
755.073392
758.329343
754.311977
743.858629
755.882240
760.959763
758.972830
751.289551
758.393060
759.261226
753.144668
740.660218
751.020578
754.111550
749.444473
738.387227
751.735966
758.471597
743.666590
750.732643
755.020491
755.088525
753.232470
758.095835
760.656223
759.478501
756.825957
761.319010
763.884689
763.015986
760.444458
762.877170
763.151967
760.207997
756.033379
758.271383
758.661704
755.908398
752.420001
757.530717
761.178314
730.312684
745.415963
752.122653
750.400708
741.595990
754.068944
759.522330
757.705790
750.261310
759.895654
763.835595
761.651000
754.372871
762.047431
764.371752
761.321584
754.122416
759.443812
759.961556
755.030198
745.349117
756.140698
761.715198
672.282961
734.000225
747.506654
739.110617
681.282257
743.384783
756.364831
749.742398
703.626895
752.330484
761.882049
755.054319
712.827646
756.030985
763.844819
757.422618
721.587550
755.473700
759.118214
747.277716
693.486265
748.090089
760.761684
727.975841
743.643721
750.976750
749.893189
741.695934
754.543150
760.167284
758.567900
751.383237
761.298903
765.510507
763.704598
756.901244
765.138330
768.140136
765.809120
758.954820
763.794081
763.588228
757.942023
747.806642
758.273012
763.620805
738.436913
747.281438
753.382197
754.843031
754.014559
759.613283
762.671395
761.829740
759.422067
764.559214
767.833706
767.728751
766.088548
769.672629
771.492393
770.458041
767.769666
768.303680
766.712211
762.363151
757.710321
762.201775
765.568331
723.699910
742.739005
752.431482
753.246303
747.185388
758.022616
761.948375
758.055236
747.094891
760.683024
767.148165
766.387871
760.149243
768.946011
772.524407
770.946086
765.122807
768.611299
766.933231
759.351154
746.100384
758.788638
765.292682
656.075319
732.018339
750.397870
746.280689
699.693937
750.992834
759.862369
747.545367
680.919206
750.150980
765.154484
760.300027
718.858662
763.320597
772.270172
767.763748
737.406793
765.230310
765.786971
749.281022
680.056238
748.580942
764.224020
730.419258
748.579580
757.614098
758.494181
752.687618
762.953322
766.386884
762.484698
751.783191
765.016810
771.222656
770.711979
764.793275
773.393473
776.924166
775.561680
769.869295
773.191649
771.580929
764.235184
751.290225
763.393091
769.298814
754.561828
760.147698
764.704830
766.890617
767.618077
770.884283
772.581691
772.054401
770.789622
774.284406
776.940584
777.709268
777.486872
779.818522
781.162303
780.795586
779.218496
778.747309
776.964885
773.637869
770.348068
772.535152
774.347674
762.907972
765.560047
768.580371
770.865608
772.572393
774.556505
775.876021
776.316058
776.684448
778.342983
779.967047
780.946106
781.591835
782.704772
783.403305
783.244919
782.393950
781.397401
779.813575
777.772272
776.233104
776.529532
777.134471
763.008094
764.855517
766.763902
767.978949
768.931816
770.408725
771.482616
771.846917
772.118258
773.128996
773.861974
773.903228
773.767997
774.257850
774.539551
774.423264
774.655684
776.160757
777.877510
779.235871
780.440954
781.957058
782.970923
756.729880
760.315065
763.154135
764.063076
764.277844
766.629322
768.119286
767.927079
767.365275
769.310392
770.560854
770.149375
769.230198
770.501283
771.095391
770.327491
769.678249
772.209552
774.661672
775.934403
776.765516
779.123234
780.761597
743.249922
752.008530
757.045432
756.764518
753.993236
759.490455
762.248859
760.476227
756.749999
762.041924
764.794623
763.046431
759.184112
763.404947
765.042520
762.478605
758.486921
764.535288
768.882948
769.585824
768.566895
773.579116
776.776873
724.712427
743.849128
751.842042
749.156132
738.197532
751.680969
756.765603
752.424622
740.305764
754.041864
759.410011
755.410445
743.699523
755.588586
759.262226
753.802525
740.989640
755.660155
762.890003
762.189350
755.485520
766.679923
772.320191
740.712865
749.456306
754.186101
753.088486
749.463589
754.946318
757.891082
755.938321
751.905427
757.478067
760.569290
758.699417
754.411038
758.541316
759.993596
756.739872
751.923544
757.784382
762.002715
762.197861
760.713383
766.231622
770.066379
751.812250
755.684858
757.740048
756.590957
754.739186
757.641114
759.635315
758.894829
757.502301
760.481299
762.469777
761.635518
759.721762
761.185677
761.335990
758.872114
756.242343
758.861702
760.986169
760.703166
760.079424
764.183389
767.419432
754.724537
758.272731
759.085544
756.056856
751.812695
756.417629
759.138921
758.032155
755.417661
759.830182
762.327646
761.169798
758.175721
760.500240
760.521437
756.930361
752.268448
755.898919
757.561864
755.143201
751.379411
758.366239
763.272333
750.903628
757.843055
758.756654
752.908402
741.259573
752.736909
757.516478
754.895602
746.561921
756.755871
761.004576
758.603981
750.714766
757.677661
758.606482
752.670083
741.109082
750.731960
753.472392
747.795398
735.005004
750.823703
759.055531
756.726143
759.980835
760.512378
757.227509
752.670189
756.967013
759.515078
758.227634
755.426208
759.820026
762.477921
761.421104
758.316568
760.294459
759.911525
755.786416
750.451864
753.420840
754.436979
751.253537
746.873246
753.799925
758.886859
756.328804
759.339729
760.623332
759.119856
757.055169
759.234792
760.559417
759.417909
757.882608
760.842693
763.009742
762.537026
760.782192
761.397888
760.448111
756.928298
753.216973
754.478226
754.993009
753.002670
751.104630
755.348517
758.955158
747.936821
754.564638
757.828758
756.520100
753.311065
757.269511
758.863746
756.291467
752.225230
757.781711
761.220180
760.348479
757.128598
759.365458
758.762735
753.933206
747.716187
751.460243
752.993565
750.109862
745.961740
752.663832
757.504637
733.267960
748.066757
754.135983
751.712845
742.695047
753.069858
756.328161
751.259878
739.209065
752.842414
758.949180
756.845320
748.202795
756.034596
756.823658
749.419328
735.032841
746.847638
750.660675
745.325574
732.818475
747.965118
755.864375
742.574987
750.116172
754.626285
754.313458
751.770053
756.334466
758.457727
756.133763
752.107104
757.775357
761.423696
760.678231
757.544034
760.106075
760.011959
755.561977
749.450253
753.059807
754.461119
751.387027
746.967316
753.376977
758.113861
745.348149
750.682934
7
