# Supplementary material for: A computational model of spatio-temporal cardiac intracellular calcium handling with realistic structure and spatial flux distribution from sarcoplasmic reticulum and t-tubule reconstructions
Source: PLoS Comput Biol. 2017 Aug 31;13(8):e1005714. doi: 10.1371/journal.pcbi.1005714 (PMC5597258; doi:10.1371/journal.pcbi.1005714)
Supplement: S1 Code — Code provided in C/C++ and includes the structural datasets used in this study. Documentation is provided on use of and updating the code. Updates may also be available on Michael Colman’s website, http://www.physicsoftheheart.com and github repository: https://github.com/michaelcolman/CODE---PLOS-Comp-Biol-2017-Model-SR. (ZIP) [file pcbi.1005714.s001.zip › PLOS_SR_Clean/Spatial_diff_out/Ca_output_0250.vtk]

# vtk DataFile Version 3.0
vtk output
ASCII
DATASET STRUCTURED_POINTS
DIMENSIONS 26 26 52
SPACING 1 1 1
ORIGIN 0 0 0
POINT_DATA 35152
SCALARS ImageFile float 1
LOOKUP_TABLE default
-100 -100 -100 -100 -100 -100 -100 -100 -100 -100 -100 -100 -100 -100 -100 -100 -100 -100 -100 -100 -100 -100 -100 -100 -100 -100 
-100 -100 -100 -100 -100 -100 -100 -100 -100 -100 -100 -100 -100 -100 -100 -100 -100 -100 -100 -100 -100 -100 -100 -100 -100 -100 
-100 -100 -100 -100 -100 -100 -100 -100 -100 -100 -100 -100 -100 -100 -100 -100 -100 -100 -100 -100 -100 -100 -100 -100 -100 -100 
-100 -100 -100 -100 -100 -100 -100 -100 -100 -100 -100 -100 -100 -100 -100 -100 -100 -100 -100 -100 -100 -100 -100 -100 -100 -100 
-100 -100 -100 -100 -100 -100 -100 -100 -100 -100 -100 -100 -100 -100 -100 -100 -100 -100 -100 -100 -100 -100 -100 -100 -100 -100 
-100 -100 -100 -100 -100 -100 -100 -100 -100 -100 -100 -100 -100 -100 -100 -100 -100 -100 -100 -100 -100 -100 -100 -100 -100 -100 
-100 -100 -100 -100 -100 -100 -100 -100 -100 -100 -100 -100 -100 -100 -100 -100 -100 -100 -100 -100 -100 -100 -100 -100 -100 -100 
-100 -100 -100 -100 -100 -100 -100 -100 -100 -100 -100 -100 -100 -100 -100 -100 -100 -100 -100 -100 -100 -100 -100 -100 -100 -100 
-100 -100 -100 -100 -100 -100 -100 -100 -100 -100 -100 -100 -100 -100 -100 -100 -100 -100 -100 -100 -100 -100 -100 -100 -100 -100 
-100 -100 -100 -100 -100 -100 -100 -100 -100 -100 -100 -100 -100 -100 -100 -100 -100 -100 -100 -100 -100 -100 -100 -100 -100 -100 
-100 -100 -100 -100 -100 -100 -100 -100 -100 -100 -100 -100 -100 -100 -100 -100 -100 -100 -100 -100 -100 -100 -100 -100 -100 -100 
-100 -100 -100 -100 -100 -100 -100 -100 -100 -100 -100 -100 -100 -100 -100 -100 -100 -100 -100 -100 -100 -100 -100 -100 -100 -100 
-100 -100 -100 -100 -100 -100 -100 -100 -100 -100 -100 -100 -100 -100 -100 -100 -100 -100 -100 -100 -100 -100 -100 -100 -100 -100 
-100 -100 -100 -100 -100 -100 -100 -100 -100 -100 -100 -100 -100 -100 -100 -100 -100 -100 -100 -100 -100 -100 -100 -100 -100 -100 
-100 -100 -100 -100 -100 -100 -100 -100 -100 -100 -100 -100 -100 -100 -100 -100 -100 -100 -100 -100 -100 -100 -100 -100 -100 -100 
-100 -100 -100 -100 -100 -100 -100 -100 -100 -100 -100 -100 -100 -100 -100 -100 -100 -100 -100 -100 -100 -100 -100 -100 -100 -100 
-100 -100 -100 -100 -100 -100 -100 -100 -100 -100 -100 -100 -100 -100 -100 -100 -100 -100 -100 -100 -100 -100 -100 -100 -100 -100 
-100 -100 -100 -100 -100 -100 -100 -100 -100 -100 -100 -100 -100 -100 -100 -100 -100 -100 -100 -100 -100 -100 -100 -100 -100 -100 
-100 -100 -100 -100 -100 -100 -100 -100 -100 -100 -100 -100 -100 -100 -100 -100 -100 -100 -100 -100 -100 -100 -100 -100 -100 -100 
-100 -100 -100 -100 -100 -100 -100 -100 -100 -100 -100 -100 -100 -100 -100 -100 -100 -100 -100 -100 -100 -100 -100 -100 -100 -100 
-100 -100 -100 -100 -100 -100 -100 -100 -100 -100 -100 -100 -100 -100 -100 -100 -100 -100 -100 -100 -100 -100 -100 -100 -100 -100 
-100 -100 -100 -100 -100 -100 -100 -100 -100 -100 -100 -100 -100 -100 -100 -100 -100 -100 -100 -100 -100 -100 -100 -100 -100 -100 
-100 -100 -100 -100 -100 -100 -100 -100 -100 -100 -100 -100 -100 -100 -100 -100 -100 -100 -100 -100 -100 -100 -100 -100 -100 -100 
-100 -100 -100 -100 -100 -100 -100 -100 -100 -100 -100 -100 -100 -100 -100 -100 -100 -100 -100 -100 -100 -100 -100 -100 -100 -100 
-100 -100 -100 -100 -100 -100 -100 -100 -100 -100 -100 -100 -100 -100 -100 -100 -100 -100 -100 -100 -100 -100 -100 -100 -100 -100 
-100 -100 -100 -100 -100 -100 -100 -100 -100 -100 -100 -100 -100 -100 -100 -100 -100 -100 -100 -100 -100 -100 -100 -100 -100 -100 
-100 -100 -100 -100 -100 -100 -100 -100 -100 -100 -100 -100 -100 -100 -100 -100 -100 -100 -100 -100 -100 -100 -100 -100 -100 -100 
-100 -100 -100 -100 -100 -100 -100 -100 -100 -100 -100 -100 -100 -100 -100 -100 -100 -100 -100 -100 -100 -100 -100 -100 -100 -100 
-100 -100 -100 -100 -100 -100 -100 -100 -100 -100 -100 -100 -100 -100 -100 -100 -100 -100 -100 -100 -100 -100 -100 -100 -100 -100 
-100 -100 -100 -100 -100 -100 -100 -100 -100 -100 -100 -100 -100 -100 -100 -100 -100 -100 -100 -100 -100 -100 -100 -100 -100 -100 
-100 -100 -100 -100 -100 -100 -100 -100 -100 -100 -100 -100 -100 -100 -100 -100 -100 -100 -100 -100 -100 -100 -100 -100 -100 -100 
-100 -100 -100 -100 -100 -100 -100 -100 -100 -100 -100 -100 -100 -100 -100 -100 -100 -100 -100 -100 -100 -100 -100 -100 -100 -100 
-100 -100 -100 -100 -100 -100 -100 -100 -100 -100 -100 -100 -100 -100 -100 -100 -100 -100 -100 -100 -100 -100 -100 -100 -100 -100 
-100 -100 -100 -100 -100 -100 -100 -100 -100 -100 -100 -100 -100 -100 -100 -100 -100 -100 -100 -100 -100 -100 -100 -100 -100 -100 
-100 -100 -100 -100 -100 -100 -100 -100 -100 -100 -100 -100 -100 -100 -100 -100 -100 -100 -100 -100 -100 -100 -100 -100 -100 -100 
-100 -100 -100 -100 -100 -100 -100 -100 -100 -100 -100 -100 -100 -100 -100 -100 -100 -100 -100 -100 -100 -100 -100 -100 -100 -100 
-100 -100 -100 -100 -100 -100 -100 -100 -100 -100 -100 -100 -100 -100 -100 -100 -100 -100 -100 -100 -100 -100 -100 -100 -100 -100 
-100 -100 -100 -100 -100 -100 -100 -100 -100 -100 -100 -100 -100 -100 -100 -100 -100 -100 -100 -100 -100 -100 -100 -100 -100 -100 
-100 -100 -100 -100 -100 -100 -100 -100 -100 -100 -100 -100 -100 -100 -100 -100 -100 -100 -100 -100 -100 -100 -100 -100 -100 -100 
-100 -100 -100 -100 -100 -100 -100 -100 -100 -100 -100 -100 -100 -100 -100 -100 -100 -100 -100 -100 -100 -100 -100 -100 -100 -100 
-100 -100 -100 -100 -100 -100 -100 -100 -100 -100 -100 -100 -100 -100 -100 -100 -100 -100 -100 -100 -100 -100 -100 -100 -100 -100 
-100 -100 -100 -100 -100 -100 -100 -100 -100 -100 -100 -100 -100 -100 -100 -100 -100 -100 -100 -100 -100 -100 -100 -100 -100 -100 
-100 -100 -100 -100 -100 -100 -100 -100 -100 -100 -100 -100 -100 -100 -100 -100 -100 -100 -100 -100 -100 -100 -100 -100 -100 -100 
-100 -100 -100 -100 -100 -100 -100 -100 -100 -100 -100 -100 -100 -100 -100 -100 -100 -100 -100 -100 -100 -100 -100 -100 -100 -100 
-100 -100 -100 -100 -100 -100 -100 -100 -100 -100 -100 -100 -100 -100 -100 -100 -100 -100 -100 -100 -100 -100 -100 -100 -100 -100 
-100 -100 -100 -100 -100 -100 -100 -100 -100 -100 -100 -100 -100 -100 -100 -100 -100 -100 -100 -100 -100 -100 -100 -100 -100 -100 
-100 -100 -100 -100 -100 -100 -100 -100 -100 -100 -100 -100 -100 -100 -100 -100 -100 -100 -100 -100 -100 -100 -100 -100 -100 -100 
-100 -100 -100 -100 -100 -100 -100 -100 -100 -100 -100 -100 -100 -100 -100 -100 -100 -100 -100 -100 -100 -100 -100 -100 -100 -100 
-100 -100 -100 -100 -100 -100 -100 -100 -100 -100 -100 -100 -100 -100 -100 -100 -100 -100 -100 -100 -100 -100 -100 -100 -100 -100 
-100 -100 -100 -100 -100 -100 -100 -100 -100 -100 -100 -100 -100 -100 -100 -100 -100 -100 -100 -100 -100 -100 -100 -100 -100 -100 
-100 -100 -100 -100 -100 -100 -100 -100 -100 -100 -100 -100 -100 -100 -100 -100 -100 -100 -100 -100 -100 -100 -100 -100 -100 -100 
-100 -100 -100 -100 -100 -100 -100 -100 -100 -100 -100 -100 -100 -100 -100 -100 -100 -100 -100 -100 -100 -100 -100 -100 -100 -100 
-100 -100 -100 -100 -100 -100 -100 -100 -100 -100 -100 -100 -100 -100 -100 -100 -100 -100 -100 -100 -100 -100 -100 -100 -100 -100 
-100 -100 -100 -100 -100 -100 -100 -100 -100 -100 -100 -100 -100 -100 -100 -100 -100 -100 -100 -100 -100 -100 -100 -100 -100 -100 
-100 -100 0.243035 0.240785 0.236501 0.230958 0.224612 0.218475 0.212837 0.208280 0.204539 0.201495 0.198850 0.196814 0.195285 0.194236 0.193495 0.193033 0.192829 0.192816 0.192977 0.193303 0.193636 0.193831 0.193892 -100 
-100 -100 0.246880 0.244637 0.240362 0.234820 0.228459 0.222295 0.216636 0.212084 0.208338 0.205202 0.202381 0.200175 0.198526 0.197402 0.196614 0.196133 0.195972 0.195935 0.196007 0.196308 0.196635 0.196823 0.196875 -100 
-100 -100 0.254270 0.252044 0.247793 0.242254 0.235854 0.229595 0.223809 0.219151 0.215292 0.211975 0.208897 0.206470 0.204663 0.203432 0.202573 0.202082 0.202076 0.201960 0.201713 0.201876 0.202126 0.202272 0.202298 -100 
-100 -100 0.263998 0.261801 0.257588 0.252054 0.245570 0.239103 0.232991 0.227957 0.223747 0.220173 0.216938 0.214426 0.212554 0.211238 0.210257 0.209620 0.209455 0.209173 0.208754 0.208755 0.208868 0.208920 0.208899 -100 
-100 -100 0.275441 0.273279 0.269111 0.263575 0.256955 0.250167 0.243521 0.237857 0.233058 0.229170 0.225893 0.223453 0.221629 0.220262 0.219104 0.218183 0.217535 0.217006 0.216564 0.216390 0.216307 0.216218 0.216130 -100 
-100 -100 0.286915 0.284774 0.280624 0.275053 0.268265 0.261115 0.253898 0.247559 0.242153 0.237944 0.234644 0.232307 0.230556 0.229150 0.227832 0.226666 0.225682 0.224889 0.224253 0.223834 0.223524 0.223280 0.223119 -100 
-100 -100 0.297909 0.295744 0.291534 0.285844 0.278827 0.271318 0.263591 0.256695 0.250781 0.246285 0.242913 0.240607 0.238876 0.237416 0.235960 0.234607 0.233387 0.232390 0.231573 0.230967 0.230491 0.230128 0.229900 -100 
-100 -100 0.307064 0.304812 0.300433 0.294510 0.287208 0.279382 0.271314 0.264078 0.257858 0.253153 0.249663 0.247286 0.245492 0.243967 0.242439 0.241009 0.239704 0.238635 0.237769 0.237134 0.236639 0.236235 0.235959 -100 
-100 -100 0.314249 0.311852 0.307203 0.300953 0.293317 0.285235 0.276985 0.269622 0.263281 0.258452 0.254821 0.252297 0.250374 0.248781 0.247246 0.245850 0.244597 0.243605 0.242870 0.242408 0.242082 0.241727 0.241412 -100 
-100 -100 0.318796 0.316241 0.311307 0.304725 0.296800 0.288554 0.280275 0.272956 0.266648 0.261779 0.258026 0.255339 0.253275 0.251621 0.250116 0.248815 0.247697 0.246888 0.246414 0.246287 0.246274 0.246034 0.245676 -100 
-100 -100 0.320735 0.318049 0.312879 0.306043 0.297924 0.289632 0.281455 0.274304 0.268136 0.263295 0.259452 0.256623 0.254444 0.252736 0.251247 0.250044 0.249080 0.248471 0.248276 0.248486 0.248793 0.248677 0.248284 -100 
-100 -100 0.319858 0.317097 0.311803 0.304850 0.296692 0.288491 0.280533 0.273650 0.267698 0.262938 0.259054 0.256146 0.253949 0.252190 0.250629 0.249457 0.248587 0.248087 0.247996 0.248295 0.248675 0.248607 0.248239 -100 
-100 -100 0.316036 0.313259 0.307951 0.301026 0.292984 0.285012 0.277397 0.270878 0.265227 0.260614 0.256776 0.253957 0.252020 0.250215 0.248306 0.246996 0.246115 0.245612 0.245435 0.245562 0.245756 0.245653 0.245364 -100 
-100 -100 0.309417 0.306667 0.301427 0.294638 0.286823 0.279178 0.271976 0.265882 0.260587 0.256197 0.252566 0.250200 0.249105 0.247279 0.244494 0.242733 0.241722 0.241161 0.240848 0.240752 0.240723 0.240562 0.240339 -100 
-100 -100 0.299753 0.297045 0.291903 0.285299 0.277776 0.270499 0.263736 0.258074 0.253168 0.249092 0.245907 0.244455 0.245038 0.243262 0.238908 0.236367 0.235111 0.234488 0.234088 0.233867 0.233715 0.233516 0.233324 -100 
-100 -100 0.287762 0.285063 0.279967 0.273520 0.266264 0.259323 0.252926 0.247611 0.243014 0.239182 0.236181 0.234862 0.235576 0.233956 0.229785 0.227424 0.226315 0.225803 0.225484 0.225325 0.225222 0.225036 0.224829 -100 
-100 -100 0.273422 0.270644 0.265433 0.259041 0.252002 0.245349 0.239256 0.234207 0.229855 0.226206 0.223155 0.221219 0.220527 0.219160 0.216916 0.215659 0.215079 0.214842 0.214786 0.214899 0.215057 0.214936 0.214645 -100 
-100 -100 0.258141 0.255156 0.249600 0.243123 0.236242 0.229856 0.224042 0.219241 0.215136 0.211748 0.208878 0.206807 0.205559 0.204478 0.203371 0.202816 0.202603 0.202628 0.202896 0.203442 0.204048 0.204025 0.203552 -100 
-100 -100 0.241677 0.238441 0.232415 0.225829 0.219133 0.213056 0.207570 0.203059 0.199252 0.196182 0.193630 0.191751 0.190493 0.189679 0.189142 0.188944 0.188966 0.189195 0.189763 0.190745 0.191840 0.191906 0.191200 -100 
-100 -100 0.223917 0.220843 0.215111 0.208911 0.202646 0.196986 0.191880 0.187699 0.184206 0.181460 0.179240 0.177639 0.176566 0.175964 0.175678 0.175643 0.175764 0.176051 0.176651 0.177645 0.178754 0.178823 0.178110 -100 
-100 -100 0.205799 0.203272 0.198581 0.193215 0.187593 0.182411 0.177708 0.173856 0.170670 0.168217 0.166294 0.164949 0.164076 0.163632 0.163480 0.163517 0.163654 0.163871 0.164251 0.164843 0.165477 0.165469 0.164999 -100 
-100 -100 0.192372 0.190269 0.186343 0.181625 0.176497 0.171691 0.167292 0.163692 0.160734 0.158498 0.156787 0.155628 0.154902 0.154561 0.154478 0.154542 0.154664 0.154796 0.154968 0.155194 0.155411 0.155325 0.155054 -100 
-100 -100 0.185030 0.183135 0.179592 0.175205 0.170349 0.165747 0.161521 0.158058 0.155228 0.153109 0.151516 0.150457 0.149811 0.149524 0.149472 0.149546 0.149654 0.149735 0.149791 0.149833 0.149838 0.149709 0.149529 -100 
-100 -100 -100 -100 -100 -100 -100 -100 -100 -100 -100 -100 -100 -100 -100 -100 -100 -100 -100 -100 -100 -100 -100 -100 -100 -100 
-100 -100 -100 -100 -100 -100 -100 -100 -100 -100 -100 -100 -100 -100 -100 -100 -100 -100 -100 -100 -100 -100 -100 -100 -100 -100 
-100 -100 -100 -100 -100 -100 -100 -100 -100 -100 -100 -100 -100 -100 -100 -100 -100 -100 -100 -100 -100 -100 -100 -100 -100 -100 
-100 -100 0.246657 0.244392 0.240078 0.234498 0.228113 0.221952 0.216326 0.211823 0.208127 0.205031 0.202237 0.200049 0.198413 0.197303 0.196535 0.196079 0.195950 0.195951 0.196064 0.196405 0.196767 0.196982 0.197048 -100 
-100 -100 0.250530 0.248274 0.243973 0.238397 0.232006 0.225833 0.220217 0.215765 0.212109 0.208922 0.205908 0.203501 0.201716 0.200520 0.199716 0.199297 0.199375 0.199353 0.199214 0.199474 0.199815 0.200021 0.200077 -100 
-100 -100 0.257977 0.255742 0.251471 0.245907 0.239491 0.233243 0.227526 0.223017 0.219292 0.215924 0.212607 0.209928 0.207954 0.206647 0.205818 0.205564 0.206289 0.206186 0.205233 0.205175 0.205387 0.205538 0.205564 -100 
-100 -100 0.267788 0.265587 0.261363 0.255811 0.249318 0.242861 0.236809 0.231911 0.227821 0.224194 0.220728 0.217975 0.215945 0.214559 0.213607 0.213208 0.213771 0.213496 0.212359 0.212124 0.212187 0.212239 0.212217 -100 
-100 -100 0.279342 0.277179 0.273007 0.267462 0.260828 0.254032 0.247402 0.241798 0.237049 0.233102 0.229656 0.227050 0.225119 0.223693 0.222515 0.221650 0.221231 0.220697 0.220010 0.219760 0.219663 0.219574 0.219482 -100 
-100 -100 0.290937 0.288800 0.284655 0.279082 0.272281 0.265100 0.257848 0.251488 0.246059 0.241785 0.238382 0.235959 0.234156 0.232711 0.231355 0.230173 0.229228 0.228417 0.227700 0.227252 0.226933 0.226682 0.226513 -100 
-100 -100 0.302051 0.299894 0.295695 0.290009 0.282978 0.275425 0.267630 0.260661 0.254676 0.250111 0.246676 0.244334 0.242585 0.241098 0.239597 0.238200 0.236958 0.235936 0.235087 0.234469 0.233988 0.233616 0.233375 -100 
-100 -100 0.311315 0.309071 0.304702 0.298782 0.291463 0.283590 0.275441 0.268112 0.261803 0.257024 0.253483 0.251081 0.249275 0.247725 0.246148 0.244670 0.243331 0.242245 0.241378 0.240761 0.240290 0.239884 0.239588 -100 
-100 -100 0.318593 0.316201 0.311556 0.305302 0.297645 0.289514 0.281188 0.273735 0.267305 0.262398 0.258705 0.256144 0.254195 0.252566 0.250982 0.249540 0.248263 0.247279 0.246594 0.246226 0.245996 0.245662 0.245307 -100 
-100 -100 0.323211 0.320656 0.315717 0.309122 0.301168 0.292876 0.284532 0.277137 0.270748 0.265798 0.261970 0.259224 0.257116 0.255412 0.253848 0.252505 0.251379 0.250615 0.250267 0.250352 0.250553 0.250367 0.249937 -100 
-100 -100 0.325197 0.322505 0.317321 0.310461 0.302308 0.293972 0.285743 0.278533 0.272297 0.267375 0.263447 0.260554 0.258339 0.256566 0.254981 0.253720 0.252754 0.252222 0.252224 0.252756 0.253389 0.253359 0.252863 -100 
-100 -100 0.324343 0.321571 0.316252 0.309266 0.301066 0.292825 0.284825 0.277898 0.271890 0.267059 0.263108 0.260196 0.258076 0.256238 0.254441 0.253131 0.252231 0.251805 0.251913 0.252543 0.253255 0.253280 0.252813 -100 
-100 -100 0.320527 0.317730 0.312384 0.305414 0.297325 0.289312 0.281664 0.275115 0.269426 0.264772 0.260969 0.258419 0.257026 0.255128 0.252494 0.250759 0.249737 0.249252 0.249203 0.249559 0.249990 0.249960 0.249608 -100 
-100 -100 0.313894 0.311114 0.305819 0.298969 0.291100 0.283414 0.276186 0.270077 0.264772 0.260422 0.257103 0.255761 0.256466 0.254538 0.249754 0.246810 0.245386 0.244737 0.244452 0.244468 0.244571 0.244456 0.244205 -100 
-100 -100 0.304224 0.301465 0.296236 0.289546 0.281952 0.274628 0.267842 0.262176 0.257297 0.253392 0.250987 0.251811 0.256278 0.254405 0.245964 0.240999 0.238883 0.238031 0.237567 0.237379 0.237299 0.237131 0.236922 -100 
-100 -100 0.292328 0.289531 0.284263 0.277670 0.270310 0.263304 0.256870 0.251542 0.246964 0.243297 0.241066 0.242013 0.246633 0.244923 0.236661 0.231901 0.229952 0.229220 0.228846 0.228736 0.228726 0.228570 0.228328 -100 
-100 -100 0.278424 0.275421 0.269810 0.263121 0.255903 0.249145 0.242982 0.237887 0.233504 0.229882 0.227125 0.226179 0.227287 0.225844 0.221653 0.219290 0.218345 0.218049 0.218055 0.218354 0.218744 0.218670 0.218269 -100 
-100 -100 0.264229 0.260749 0.254287 0.247202 0.240000 0.233447 0.227521 0.222635 0.218459 0.215020 0.212181 0.210369 0.209669 0.208537 0.206783 0.205886 0.205589 0.205679 0.206166 0.207147 0.208263 0.208322 0.207579 -100 
-100 -100 0.249340 0.245237 0.237558 0.229930 0.222733 0.216419 0.210784 0.206160 0.202256 0.199108 0.196505 0.194639 0.193484 0.192642 0.191946 0.191686 0.191741 0.192116 0.193054 0.194749 0.196685 0.196869 0.195694 -100 
-100 -100 0.231326 0.227387 0.219991 0.212752 0.205987 0.200087 0.194825 0.190522 0.186927 0.184102 0.181820 0.180183 0.179108 0.178492 0.178180 0.178154 0.178334 0.178774 0.179746 0.181462 0.183430 0.183615 0.182410 -100 
-100 -100 0.211094 0.208088 0.202499 0.196541 0.190602 0.185241 0.180401 0.176435 0.173155 0.170630 0.168652 0.167269 0.166378 0.165927 0.165777 0.165833 0.166015 0.166333 0.166944 0.167977 0.169139 0.169204 0.168432 -100 
-100 -100 0.196193 0.193878 0.189564 0.184561 0.179249 0.174309 0.169794 0.166093 0.163051 0.160751 0.158993 0.157801 0.157057 0.156712 0.156633 0.156713 0.156864 0.157048 0.157330 0.157756 0.158210 0.158162 0.157760 -100 
-100 -100 0.188217 0.186220 0.182492 0.177947 0.172963 0.168250 0.163918 0.160364 0.157455 0.155278 0.153641 0.152554 0.151892 0.151601 0.151553 0.151638 0.151765 0.151876 0.151986 0.152118 0.152228 0.152118 0.151887 -100 
-100 -100 -100 -100 -100 -100 -100 -100 -100 -100 -100 -100 -100 -100 -100 -100 -100 -100 -100 -100 -100 -100 -100 -100 -100 -100 
-100 -100 -100 -100 -100 -100 -100 -100 -100 -100 -100 -100 -100 -100 -100 -100 -100 -100 -100 -100 -100 -100 -100 -100 -100 -100 
-100 -100 -100 -100 -100 -100 -100 -100 -100 -100 -100 -100 -100 -100 -100 -100 -100 -100 -100 -100 -100 -100 -100 -100 -100 -100 
-100 -100 0.253611 0.251312 0.246933 0.241263 0.234785 0.228536 0.222846 0.218342 0.214643 0.211453 0.208465 0.206093 0.204326 0.203139 0.202340 0.201926 0.202017 0.202010 0.201885 0.202162 0.202516 0.202736 0.202803 -100 
-100 -100 0.257537 0.255249 0.250885 0.245226 0.238755 0.232512 0.226860 0.222460 0.218849 0.215571 0.212315 0.209674 0.207726 0.206449 0.205662 0.205461 0.206251 0.206221 0.205348 0.205365 0.205644 0.205844 0.205897 -100 
-100 -100 0.265089 0.262828 0.258509 0.252875 0.246451 0.240151 0.234377 0.229967 0.226334 0.222877 0.219266 0.216297 0.214133 0.212766 0.212111 0.212602 0.215483 0.215369 0.212230 0.211394 0.211374 0.211482 0.211494 -100 
-100 -100 0.275047 0.272827 0.268562 0.262947 0.256448 0.249943 0.243827 0.239014 0.234999 0.231281 0.227532 0.224500 0.222289 0.220854 0.220084 0.220435 0.223134 0.222844 0.219525 0.218490 0.218302 0.218302 0.218262 -100 
-100 -100 0.286802 0.284620 0.280405 0.274795 0.268098 0.261231 0.254545 0.248954 0.244212 0.240164 0.236502 0.233697 0.231636 0.230154 0.229009 0.228375 0.228662 0.228101 0.226644 0.226095 0.225886 0.225761 0.225652 -100 
-100 -100 0.298612 0.296457 0.292275 0.286644 0.279772 0.272500 0.265145 0.258715 0.253217 0.248833 0.245279 0.242737 0.240860 0.239374 0.238004 0.236862 0.236094 0.235246 0.234271 0.233695 0.233303 0.233013 0.232821 -100 
-100 -100 0.309948 0.307778 0.303547 0.297808 0.290707 0.283052 0.275122 0.268031 0.261925 0.257243 0.253695 0.251277 0.249484 0.247967 0.246432 0.245016 0.243785 0.242724 0.241775 0.241085 0.240549 0.240137 0.239867 -100 
-100 -100 0.319413 0.317161 0.312763 0.306791 0.299401 0.291426 0.283136 0.275668 0.269216 0.264314 0.260663 0.258187 0.256332 0.254745 0.253125 0.251609 0.250246 0.249132 0.248222 0.247582 0.247092 0.246661 0.246327 -100 
-100 -100 0.326886 0.324481 0.319802 0.313495 0.305760 0.297531 0.289082 0.281500 0.274932 0.269890 0.266066 0.263405 0.261379 0.259688 0.258040 0.256552 0.255248 0.254261 0.253603 0.253306 0.253157 0.252824 0.252411 -100 
-100 -100 0.331654 0.329082 0.324104 0.317451 0.309419 0.301037 0.292587 0.285084 0.278570 0.273478 0.269490 0.266611 0.264400 0.262602 0.260941 0.259534 0.258384 0.257655 0.257428 0.257729 0.258155 0.258016 0.257493 -100 
-100 -100 0.333751 0.331037 0.325805 0.318879 0.310642 0.302222 0.293903 0.286604 0.280257 0.275192 0.271093 0.268064 0.265771 0.263875 0.262108 0.260735 0.259735 0.259272 0.259483 0.260368 0.261368 0.261428 0.260805 -100 
-100 -100 0.332959 0.330160 0.324780 0.317713 0.309417 0.301089 0.293003 0.285993 0.279880 0.274920 0.270844 0.267927 0.265954 0.263976 0.261731 0.260150 0.259153 0.258786 0.259111 0.260106 0.261201 0.261332 0.260745 -100 
-100 -100 0.329175 0.326335 0.320904 0.313831 0.305628 0.297514 0.289770 0.283134 0.277351 0.272623 0.268911 0.266892 0.266647 0.264598 0.260501 0.257959 0.256627 0.256113 0.256188 0.256797 0.257502 0.257557 0.257133 -100 
-100 -100 0.322531 0.319687 0.314274 0.307292 0.299286 0.291479 0.284141 0.277941 0.272570 0.268293 0.265605 0.266206 0.270357 0.268283 0.259742 0.254602 0.252356 0.251501 0.251206 0.251336 0.251592 0.251533 0.251251 -100 
-100 -100 0.312828 0.309974 0.304570 0.297704 0.289941 0.282476 0.275560 0.269800 0.264906 0.261319 0.260549 0.265617 0.289123 0.287097 0.259373 0.249946 0.246053 0.244736 0.244119 0.243942 0.243940 0.243809 0.243582 -100 
-100 -100 0.301015 0.298056 0.292487 0.285630 0.278050 0.270872 0.264278 0.258826 0.254211 0.250856 0.250261 0.255479 0.279052 0.277215 0.249793 0.240580 0.236876 0.235696 0.235178 0.235098 0.235194 0.235074 0.234786 -100 
-100 -100 0.287727 0.284367 0.278082 0.270908 0.263364 0.256376 0.250000 0.244724 0.240210 0.236636 0.234510 0.235523 0.240181 0.238655 0.230735 0.226271 0.224583 0.224125 0.224167 0.224680 0.225360 0.225340 0.224788 -100 
-100 -100 0.275238 0.270969 0.262989 0.254924 0.247186 0.240314 0.234115 0.228993 0.224619 0.221074 0.218351 0.217113 0.217651 0.216468 0.213368 0.211803 0.211304 0.211443 0.212183 0.213703 0.215472 0.215622 0.214513 -100 
-100 -100 0.263071 0.257545 0.246995 0.237641 0.229602 0.222865 0.216902 0.212001 0.207862 0.204553 0.201879 0.200091 0.199194 0.198333 0.197336 0.196955 0.197040 0.197594 0.198996 0.201600 0.204628 0.204950 0.203137 -100 
-100 -100 0.244629 0.239262 0.228946 0.219973 0.212364 0.206045 0.200452 0.195866 0.192030 0.189045 0.186659 0.184985 0.183941 0.183329 0.182976 0.182973 0.183235 0.183874 0.185323 0.187969 0.191062 0.191383 0.189504 -100 
-100 -100 0.220632 0.216849 0.209725 0.202805 0.196343 0.190663 0.185536 0.181317 0.177823 0.175152 0.173075 0.171641 0.170737 0.170292 0.170158 0.170257 0.170509 0.170954 0.171855 0.173456 0.175315 0.175462 0.174265 -100 
-100 -100 0.203208 0.200555 0.195582 0.190124 0.184497 0.179314 0.174555 0.170637 0.167409 0.164980 0.163135 0.161897 0.161135 0.160792 0.160732 0.160846 0.161042 0.161292 0.161706 0.162383 0.163153 0.163141 0.162548 -100 
-100 -100 0.194133 0.191975 0.187943 0.183143 0.177937 0.173016 0.168467 0.164717 0.161642 0.159347 0.157632 0.156501 0.155821 0.155530 0.155496 0.155607 0.155763 0.155910 0.156079 0.156318 0.156560 0.156468 0.156159 -100 
-100 -100 -100 -100 -100 -100 -100 -100 -100 -100 -100 -100 -100 -100 -100 -100 -100 -100 -100 -100 -100 -100 -100 -100 -100 -100 
-100 -100 -100 -100 -100 -100 -100 -100 -100 -100 -100 -100 -100 -100 -100 -100 -100 -100 -100 -100 -100 -100 -100 -100 -100 -100 
-100 -100 -100 -100 -100 -100 -100 -100 -100 -100 -100 -100 -100 -100 -100 -100 -100 -100 -100 -100 -100 -100 -100 -100 -100 -100 
-100 -100 0.262774 0.260418 0.255929 0.250105 0.243454 0.236994 0.231067 0.226354 0.222476 0.219164 0.216110 0.213705 0.211911 0.210682 0.209821 0.209337 0.209357 0.209280 0.209082 0.209293 0.209593 0.209781 0.209835 -100 
-100 -100 0.266769 0.264424 0.259951 0.254139 0.247514 0.241059 0.235147 0.230532 0.226737 0.223340 0.220029 0.217364 0.215397 0.214084 0.213239 0.212973 0.213693 0.213588 0.212630 0.212565 0.212779 0.212941 0.212979 -100 
-100 -100 0.274453 0.272139 0.267724 0.261955 0.255538 0.249026 0.242828 0.238177 0.234339 0.230769 0.227113 0.224131 0.221953 0.220562 0.219862 0.220297 0.223091 0.222900 0.219682 0.218742 0.218637 0.218698 0.218691 -100 
-100 -100 0.284587 0.282320 0.277956 0.272200 0.265703 0.258997 0.252461 0.247414 0.243192 0.239370 0.235573 0.232522 0.230289 0.228848 0.228054 0.228369 0.230987 0.230631 0.227222 0.226063 0.225762 0.225711 0.225648 -100 
-100 -100 0.296585 0.294342 0.290004 0.284225 0.277369 0.270303 0.263378 0.257598 0.252687 0.248525 0.244793 0.241948 0.239863 0.238376 0.237231 0.236595 0.236854 0.236226 0.234654 0.233968 0.233638 0.233439 0.233296 -100 
-100 -100 0.308656 0.306433 0.302119 0.296312 0.289265 0.281802 0.274246 0.267655 0.262005 0.257499 0.253847 0.251234 0.249317 0.247828 0.246483 0.245372 0.244606 0.243703 0.242608 0.241887 0.241361 0.240984 0.240749 -100 
-100 -100 0.320262 0.318026 0.313664 0.307751 0.300491 0.292660 0.284538 0.277303 0.271056 0.266243 0.262566 0.260042 0.258182 0.256657 0.255158 0.253793 0.252581 0.251476 0.250408 0.249566 0.248888 0.248385 0.248069 -100 
-100 -100 0.329987 0.327680 0.323161 0.317025 0.309480 0.301353 0.292894 0.285300 0.278708 0.273670 0.269859 0.267236 0.265271 0.263658 0.262060 0.260583 0.259227 0.258079 0.257059 0.256271 0.255639 0.255128 0.254754 -100 
-100 -100 0.337730 0.335269 0.330478 0.324021 0.316131 0.307764 0.299194 0.291513 0.284828 0.279628 0.275603 0.272750 0.270577 0.268808 0.267136 0.265649 0.264334 0.263298 0.262539 0.262117 0.261853 0.261449 0.261002 -100 
-100 -100 0.342725 0.340101 0.335023 0.328238 0.320067 0.311563 0.303017 0.295440 0.288827 0.283561 0.279327 0.276206 0.273800 0.271872 0.270129 0.268672 0.267478 0.266688 0.266374 0.266575 0.266915 0.266724 0.266179 -100 
-100 -100 0.344998 0.342237 0.336910 0.329858 0.321485 0.312951 0.304547 0.297185 0.290745 0.285494 0.281112 0.277801 0.275272 0.273205 0.271309 0.269840 0.268763 0.268235 0.268375 0.269187 0.270134 0.270166 0.269528 -100 
-100 -100 0.344324 0.341478 0.335993 0.328787 0.320335 0.311881 0.303686 0.296582 0.290345 0.285192 0.280831 0.277631 0.275411 0.273255 0.270857 0.269151 0.268054 0.267632 0.267906 0.268854 0.269915 0.270046 0.269457 -100 
-100 -100 0.340626 0.337713 0.332147 0.324905 0.316517 0.308226 0.300309 0.293512 0.287555 0.282613 0.278647 0.276394 0.275939 0.273717 0.269468 0.266794 0.265368 0.264800 0.264843 0.265431 0.266128 0.266191 0.265776 -100 
-100 -100 0.333979 0.331037 0.325449 0.318258 0.310024 0.301984 0.294401 0.287960 0.282353 0.277851 0.274954 0.275380 0.279347 0.277130 0.268479 0.263216 0.260883 0.259984 0.259671 0.259797 0.260060 0.260018 0.259749 -100 
-100 -100 0.324138 0.321169 0.315558 0.308448 0.300419 0.292673 0.285446 0.279372 0.274186 0.270368 0.269421 0.274343 0.297784 0.295655 0.267778 0.258273 0.254307 0.252957 0.252328 0.252150 0.252155 0.252042 0.251829 -100 
-100 -100 0.312027 0.308952 0.303159 0.296047 0.288181 0.280700 0.273746 0.267922 0.262965 0.259375 0.258625 0.263729 0.287266 0.285372 0.257839 0.248579 0.244819 0.243620 0.243082 0.242980 0.243057 0.242954 0.242679 -100 
-100 -100 0.298386 0.294887 0.288349 0.280923 0.273106 0.265793 0.259016 0.253325 0.248442 0.244612 0.242335 0.243276 0.247865 0.246312 0.238395 0.233910 0.232207 0.231727 0.231720 0.232174 0.232805 0.232772 0.232225 -100 
-100 -100 0.285613 0.281159 0.272833 0.264492 0.256490 0.249283 0.242649 0.237073 0.232305 0.228488 0.225610 0.224305 0.224819 0.223643 0.220572 0.219044 0.218572 0.218687 0.219343 0.220752 0.222420 0.222529 0.221425 -100 
-100 -100 0.273258 0.267464 0.256398 0.246695 0.238376 0.231301 0.224884 0.219506 0.214959 0.211379 0.208553 0.206703 0.205797 0.204974 0.204044 0.203744 0.203883 0.204415 0.205702 0.208145 0.211016 0.211279 0.209482 -100 
-100 -100 0.254070 0.248461 0.237655 0.228354 0.220474 0.213839 0.207808 0.202760 0.198526 0.195297 0.192775 0.191044 0.189991 0.189438 0.189168 0.189258 0.189573 0.190202 0.191537 0.194014 0.196934 0.197204 0.195343 -100 
-100 -100 0.228885 0.224959 0.217555 0.210418 0.203737 0.197763 0.192244 0.187621 0.183787 0.180896 0.178701 0.177220 0.176318 0.175916 0.175852 0.176031 0.176336 0.176769 0.177580 0.179056 0.180798 0.180896 0.179700 -100 
-100 -100 0.210621 0.207881 0.202741 0.197116 0.191289 0.185835 0.180736 0.176478 0.172967 0.170350 0.168401 0.167122 0.166360 0.166046 0.166034 0.166204 0.166440 0.166681 0.167036 0.167635 0.168335 0.168289 0.167690 -100 
-100 -100 0.201125 0.198900 0.194740 0.189787 0.184382 0.179206 0.174350 0.170301 0.166978 0.164516 0.162705 0.161536 0.160852 0.160579 0.160579 0.160729 0.160915 0.161057 0.161187 0.161375 0.161574 0.161459 0.161143 -100 
-100 -100 -100 -100 -100 -100 -100 -100 -100 -100 -100 -100 -100 -100 -100 -100 -100 -100 -100 -100 -100 -100 -100 -100 -100 -100 
-100 -100 -100 -100 -100 -100 -100 -100 -100 -100 -100 -100 -100 -100 -100 -100 -100 -100 -100 -100 -100 -100 -100 -100 -100 -100 
-100 -100 -100 -100 -100 -100 -100 -100 -100 -100 -100 -100 -100 -100 -100 -100 -100 -100 -100 -100 -100 -100 -100 -100 -100 -100 
-100 -100 0.273630 0.271191 0.266561 0.260532 0.253765 0.246966 0.240458 0.235307 0.231043 0.227588 0.224602 0.222330 0.220625 0.219398 0.218443 0.217769 0.217412 0.217193 0.217078 0.217212 0.217401 0.217512 0.217534 -100 
-100 -100 0.277712 0.275282 0.270677 0.264676 0.258111 0.251291 0.244576 0.239439 0.235189 0.231652 0.228474 0.226014 0.224182 0.222884 0.221902 0.221274 0.221125 0.220867 0.220468 0.220483 0.220621 0.220705 0.220711 -100 
-100 -100 0.285575 0.283180 0.278750 0.272982 0.268056 0.261144 0.252658 0.247231 0.242756 0.239035 0.235575 0.232872 0.230876 0.229496 0.228520 0.228086 0.228587 0.228236 0.226988 0.226628 0.226584 0.226583 0.226544 -100 
-100 -100 0.295931 0.293564 0.289167 0.283401 0.278412 0.271304 0.262484 0.256690 0.251866 0.247891 0.244272 0.241479 0.239426 0.237997 0.236956 0.236440 0.236822 0.236307 0.234842 0.234250 0.234003 0.233867 0.233760 -100 
-100 -100 0.308157 0.305796 0.301273 0.295257 0.288461 0.281050 0.273372 0.267167 0.261888 0.257598 0.253945 0.251235 0.249249 0.247802 0.246616 0.245732 0.245227 0.244480 0.243436 0.242786 0.242329 0.242008 0.241806 -100 
-100 -100 0.320493 0.318143 0.313611 0.307527 0.300367 0.292609 0.284572 0.277714 0.271822 0.267187 0.263494 0.260872 0.258957 0.257502 0.256216 0.255120 0.254177 0.253192 0.252111 0.251227 0.250506 0.249987 0.249683 -100 
-100 -100 0.332406 0.330036 0.325449 0.319275 0.311978 0.303892 0.295307 0.287892 0.281485 0.276531 0.272711 0.270061 0.268118 0.266599 0.265200 0.263953 0.262771 0.261606 0.260393 0.259323 0.258421 0.257764 0.257376 -100 
-100 -100 0.342450 0.340009 0.335274 0.328897 0.321337 0.312986 0.304130 0.296419 0.289721 0.284520 0.280491 0.277660 0.275550 0.273892 0.272369 0.271010 0.269720 0.268499 0.267285 0.266237 0.265362 0.264689 0.264254 -100 
-100 -100 0.350497 0.347924 0.342931 0.336234 0.328157 0.319614 0.310896 0.303176 0.296428 0.291057 0.286750 0.283613 0.281217 0.279346 0.277678 0.276241 0.274934 0.273793 0.272793 0.272051 0.271486 0.270927 0.270455 -100 
-100 -100 0.355768 0.353052 0.347803 0.340813 0.332459 0.323814 0.315188 0.307615 0.300972 0.295516 0.290926 0.287439 0.284732 0.282631 0.280818 0.279324 0.278063 0.277110 0.276488 0.276278 0.276239 0.275890 0.275362 -100 
-100 -100 0.358288 0.355442 0.349961 0.342727 0.334175 0.325509 0.317048 0.309707 0.303255 0.297785 0.292970 0.289204 0.286265 0.283970 0.281991 0.280445 0.279252 0.278513 0.278290 0.278625 0.279150 0.279022 0.278421 -100 
-100 -100 0.357813 0.354868 0.349220 0.341824 0.333180 0.324552 0.316243 0.309094 0.302792 0.297373 0.292522 0.288737 0.285878 0.283479 0.281220 0.279554 0.278381 0.277757 0.277697 0.278206 0.278887 0.278876 0.278336 -100 
-100 -100 0.354237 0.351211 0.345444 0.337968 0.329324 0.320783 0.312628 0.305632 0.299458 0.294169 0.289572 0.286291 0.284267 0.281854 0.278766 0.276668 0.275380 0.274725 0.274564 0.274857 0.275281 0.275260 0.274905 -100 
-100 -100 0.347611 0.344528 0.338693 0.331211 0.322651 0.314265 0.306301 0.299489 0.293490 0.288469 0.284492 0.282607 0.282808 0.280464 0.275313 0.272044 0.270386 0.269606 0.269254 0.269251 0.269374 0.269296 0.269071 -100 
-100 -100 0.337567 0.334444 0.328563 0.321136 0.312735 0.304563 0.296829 0.290233 0.284481 0.279874 0.276923 0.277336 0.281427 0.279257 0.270572 0.265380 0.263083 0.262134 0.261619 0.261416 0.261350 0.261221 0.261045 -100 
-100 -100 0.324889 0.321689 0.315690 0.308319 0.300110 0.292167 0.284632 0.278200 0.272618 0.268219 0.265502 0.266141 0.270501 0.268612 0.260221 0.255336 0.253277 0.252469 0.252011 0.251827 0.251774 0.251627 0.251407 -100 
-100 -100 0.310121 0.306628 0.300100 0.292597 0.284541 0.276802 0.269415 0.263077 0.257585 0.253190 0.249963 0.248791 0.249755 0.248242 0.244037 0.241664 0.240713 0.240342 0.240175 0.240278 0.240507 0.240373 0.239975 -100 
-100 -100 0.295687 0.291459 0.283539 0.275440 0.267382 0.259818 0.252568 0.246322 0.240953 0.236704 0.233394 0.231379 0.230624 0.229526 0.227878 0.227129 0.226932 0.226941 0.227142 0.227763 0.228560 0.228478 0.227727 -100 
-100 -100 0.281356 0.276032 0.265867 0.256774 0.248602 0.241243 0.234219 0.228167 0.223031 0.219069 0.216010 0.213967 0.212805 0.212080 0.211608 0.211617 0.211852 0.212140 0.212693 0.213884 0.215349 0.215330 0.214158 -100 
-100 -100 0.261158 0.256056 0.246250 0.237628 0.229947 0.223051 0.216443 0.210761 0.205988 0.202404 0.199707 0.197921 0.196864 0.196401 0.196350 0.196628 0.197009 0.197372 0.197954 0.199151 0.200631 0.200605 0.199402 -100 
-100 -100 0.236172 0.232560 0.225740 0.218982 0.212354 0.206111 0.200079 0.194906 0.190606 0.187421 0.185084 0.183576 0.182706 0.182386 0.182457 0.182768 0.183124 0.183384 0.183691 0.184328 0.185132 0.185027 0.184231 -100 
-100 -100 0.218186 0.215563 0.210630 0.205101 0.199186 0.193450 0.187906 0.183194 0.179298 0.176441 0.174373 0.173068 0.172332 0.172076 0.172152 0.172410 0.172684 0.172834 0.172914 0.173084 0.173314 0.173152 0.172723 -100 
-100 -100 0.208746 0.206540 0.202407 0.197411 0.191845 0.186382 0.181129 0.176687 0.173034 0.170364 0.168447 0.167250 0.166583 0.166350 0.166409 0.166620 0.166835 0.166927 0.166904 0.166868 0.166835 0.166652 0.166397 -100 
-100 -100 -100 -100 -100 -100 -100 -100 -100 -100 -100 -100 -100 -100 -100 -100 -100 -100 -100 -100 -100 -100 -100 -100 -100 -100 
-100 -100 -100 -100 -100 -100 -100 -100 -100 -100 -100 -100 -100 -100 -100 -100 -100 -100 -100 -100 -100 -100 -100 -100 -100 -100 
-100 -100 -100 -100 -100 -100 -100 -100 -100 -100 -100 -100 -100 -100 -100 -100 -100 -100 -100 -100 -100 -100 -100 -100 -100 -100 
-100 -100 0.284748 0.282204 0.277391 0.271117 0.264272 0.257065 0.249832 0.244171 0.239489 0.235875 0.232966 0.230846 0.229245 0.228029 0.226995 0.226171 0.225571 0.225174 0.224944 0.224899 0.224919 0.224920 0.224899 -100 
-100 -100 0.288924 0.286387 0.281619 0.275445 0.269338 0.262073 0.254047 0.248260 0.243512 0.239820 0.236787 0.234554 0.232877 0.231612 0.230545 0.229704 0.229130 0.228684 0.228331 0.228211 0.228180 0.228147 0.228105 -100 
-100 -100 0.296969 0.294481 0.290086 0.284717 0.284161 0.276721 0.262974 0.256270 0.251049 0.247159 0.243907 0.241510 0.239720 0.238392 0.237293 0.236471 0.236026 0.235478 0.234786 0.234458 0.234280 0.234157 0.234066 -100 
-100 -100 0.307541 0.305067 0.300687 0.295318 0.294772 0.287144 0.273011 0.265964 0.260427 0.256290 0.252862 0.250351 0.248492 0.247121 0.245987 0.245120 0.244589 0.243889 0.242976 0.242408 0.242013 0.241741 0.241573 -100 
-100 -100 0.319992 0.317485 0.312738 0.306498 0.300214 0.292388 0.283412 0.276676 0.271006 0.266589 0.263027 0.260465 0.258585 0.257192 0.256012 0.255036 0.254203 0.253309 0.252305 0.251485 0.250818 0.250343 0.250067 -100 
-100 -100 0.332582 0.330071 0.325268 0.318870 0.311731 0.303628 0.294905 0.287745 0.281617 0.276861 0.273129 0.270497 0.268581 0.267156 0.265935 0.264890 0.263885 0.262797 0.261578 0.260461 0.259514 0.258833 0.258445 -100 
-100 -100 0.344781 0.342249 0.337402 0.330993 0.324102 0.315720 0.306179 0.298509 0.291949 0.286864 0.282895 0.280104 0.278066 0.276542 0.275228 0.274095 0.272957 0.271719 0.270322 0.269003 0.267875 0.267053 0.266576 -100 
-100 -100 0.355130 0.352534 0.347557 0.340971 0.333834 0.325235 0.315508 0.307620 0.300830 0.295481 0.291219 0.288148 0.285866 0.284149 0.282681 0.281426 0.280188 0.278888 0.277468 0.276152 0.275039 0.274201 0.273687 -100 
-100 -100 0.363479 0.360770 0.355537 0.348566 0.340364 0.331629 0.322689 0.314962 0.308199 0.302666 0.298042 0.294571 0.291920 0.289921 0.288237 0.286833 0.285522 0.284262 0.283012 0.281950 0.281103 0.280382 0.279855 -100 
-100 -100 0.369031 0.366201 0.360750 0.353518 0.344975 0.336183 0.327493 0.319993 0.313395 0.307754 0.302744 0.298816 0.295765 0.293458 0.291545 0.289994 0.288648 0.287515 0.286579 0.285975 0.285620 0.285104 0.284521 -100 
-100 -100 0.371793 0.368848 0.363188 0.355739 0.346989 0.338193 0.329718 0.322487 0.316119 0.310436 0.305104 0.300795 0.297419 0.294860 0.292748 0.291089 0.289758 0.288791 0.288209 0.288127 0.288392 0.288095 0.287368 -100 
-100 -100 0.371513 0.368462 0.362629 0.355012 0.346150 0.337347 0.328957 0.321837 0.315551 0.309878 0.304486 0.300097 0.296673 0.294012 0.291751 0.290032 0.288733 0.287886 0.287492 0.287619 0.288075 0.287917 0.287265 -100 
-100 -100 0.368071 0.364917 0.358926 0.351180 0.342250 0.333435 0.325044 0.317877 0.311535 0.305929 0.300776 0.296704 0.293685 0.291077 0.288555 0.286742 0.285459 0.284665 0.284273 0.284274 0.284476 0.284360 0.283993 -100 
-100 -100 0.361481 0.358236 0.352116 0.344297 0.335370 0.326593 0.318217 0.311013 0.304645 0.299188 0.294455 0.291078 0.289023 0.286575 0.283445 0.281351 0.280042 0.279272 0.278825 0.278662 0.278643 0.278516 0.278310 -100 
-100 -100 0.351287 0.347970 0.341752 0.333941 0.325117 0.316460 0.308170 0.301005 0.294711 0.289497 0.285355 0.283020 0.282850 0.280653 0.276173 0.273573 0.272164 0.271408 0.270909 0.270628 0.270468 0.270308 0.270156 -100 
-100 -100 0.338247 0.334836 0.328454 0.320700 0.312073 0.303609 0.295434 0.288332 0.282130 0.277110 0.273259 0.271236 0.271387 0.269534 0.265424 0.263168 0.262022 0.261403 0.260924 0.260602 0.260388 0.260187 0.260010 -100 
-100 -100 0.323243 0.319469 0.312369 0.304463 0.296032 0.287790 0.279730 0.272676 0.266557 0.261678 0.257863 0.255466 0.254413 0.252986 0.250956 0.249872 0.249352 0.248984 0.248599 0.248317 0.248143 0.247893 0.247610 -100 
-100 -100 0.309594 0.304776 0.295578 0.286829 0.278396 0.270355 0.262417 0.255425 0.249424 0.244760 0.241163 0.238765 0.237400 0.236418 0.235599 0.235364 0.235331 0.235187 0.234906 0.234743 0.234718 0.234423 0.233955 -100 
-100 -100 0.297543 0.290993 0.278127 0.267759 0.259075 0.251234 0.243514 0.236705 0.230939 0.226586 0.223341 0.221210 0.219962 0.219369 0.219243 0.219514 0.219825 0.219858 0.219689 0.219685 0.219871 0.219552 0.218880 -100 
-100 -100 0.276333 0.270045 0.257583 0.247761 0.239627 0.232290 0.225025 0.218631 0.213271 0.209324 0.206471 0.204667 0.203657 0.203321 0.203482 0.203957 0.204403 0.204507 0.204359 0.204348 0.204526 0.204199 0.203515 -100 
-100 -100 0.247084 0.243004 0.235090 0.227877 0.221025 0.214427 0.207831 0.202049 0.197249 0.193756 0.191288 0.189770 0.188958 0.188741 0.188962 0.189425 0.189840 0.189924 0.189728 0.189559 0.189507 0.189187 0.188700 -100 
-100 -100 0.226800 0.224045 0.218780 0.213093 0.207009 0.200956 0.194941 0.189733 0.185434 0.182326 0.180147 0.178830 0.178134 0.177950 0.178125 0.178485 0.178804 0.178856 0.178653 0.178397 0.178191 0.177902 0.177597 -100 
-100 -100 0.216534 0.214280 0.210026 0.204923 0.199180 0.193414 0.187746 0.182884 0.178888 0.176002 0.173986 0.172772 0.172132 0.171950 0.172077 0.172357 0.172605 0.172639 0.172451 0.172181 0.171922 0.171662 0.171451 -100 
-100 -100 -100 -100 -100 -100 -100 -100 -100 -100 -100 -100 -100 -100 -100 -100 -100 -100 -100 -100 -100 -100 -100 -100 -100 -100 
-100 -100 -100 -100 -100 -100 -100 -100 -100 -100 -100 -100 -100 -100 -100 -100 -100 -100 -100 -100 -100 -100 -100 -100 -100 -100 
-100 -100 -100 -100 -100 -100 -100 -100 -100 -100 -100 -100 -100 -100 -100 -100 -100 -100 -100 -100 -100 -100 -100 -100 -100 -100 
-100 -100 0.295914 0.293261 0.288382 0.282055 0.276757 0.269102 0.259457 0.253079 0.247837 0.244016 0.241085 0.239025 0.237463 0.236227 0.235109 0.234156 0.233371 0.232804 0.232408 0.232178 0.232029 0.231924 0.231856 -100 
-100 -100 0.300200 0.297572 0.292931 0.287261 0.286460 0.278675 0.264458 0.257371 0.251847 0.247934 0.244915 0.242790 0.241184 0.239913 0.238761 0.237772 0.236954 0.236329 0.235852 0.235550 0.235342 0.235196 0.235105 -100 
-100 -100 0.308508 0.306098 0.303297 0.302424 0.333135 0.325091 0.279088 0.267136 0.259674 0.255407 0.252146 0.249897 0.248206 0.246887 0.245694 0.244670 0.243820 0.243087 0.242419 0.241949 0.241597 0.241356 0.241212 -100 
-100 -100 0.319290 0.316889 0.314102 0.313292 0.344113 0.335901 0.289435 0.277101 0.269342 0.264841 0.261392 0.259011 0.257236 0.255875 0.254660 0.253610 0.252689 0.251815 0.250928 0.250215 0.249644 0.249248 0.249019 -100 
-100 -100 0.331894 0.329270 0.324622 0.318922 0.318272 0.309970 0.294564 0.286578 0.280226 0.275626 0.272042 0.269528 0.267675 0.266274 0.265044 0.263978 0.262957 0.261914 0.260793 0.259790 0.258949 0.258345 0.257992 -100 
-100 -100 0.344713 0.342054 0.337150 0.330775 0.325821 0.317347 0.305746 0.297962 0.291439 0.286530 0.282697 0.280007 0.278048 0.276583 0.275319 0.274237 0.273144 0.271943 0.270579 0.269298 0.268214 0.267409 0.266922 -100 
-100 -100 0.357170 0.354504 0.349625 0.343625 0.340580 0.331890 0.317913 0.309355 0.302435 0.297189 0.293028 0.290089 0.287945 0.286346 0.284971 0.283816 0.282638 0.281314 0.279785 0.278343 0.277126 0.276192 0.275594 -100 
-100 -100 0.367781 0.365064 0.360063 0.353895 0.350453 0.341595 0.327676 0.318982 0.311890 0.306373 0.301851 0.298552 0.296099 0.294266 0.292713 0.291425 0.290148 0.288769 0.287221 0.285789 0.284599 0.283660 0.283026 -100 
-100 -100 0.376390 0.373551 0.368120 0.361003 0.353357 0.344405 0.334513 0.326623 0.319786 0.314087 0.309144 0.305358 0.302456 0.300289 0.298490 0.297023 0.295654 0.294294 0.292887 0.291681 0.290752 0.289931 0.289287 -100 
-100 -100 0.382169 0.379229 0.373584 0.366137 0.357582 0.348614 0.339614 0.332112 0.325516 0.319685 0.314260 0.309916 0.306533 0.304003 0.301937 0.300280 0.298843 0.297577 0.296455 0.295707 0.295342 0.294729 0.293953 -100 
-100 -100 0.385106 0.382065 0.376224 0.368555 0.359614 0.350655 0.342084 0.334911 0.328589 0.322692 0.316859 0.312050 0.308277 0.305462 0.303179 0.301390 0.299983 0.298866 0.298065 0.297923 0.298435 0.298050 0.296889 -100 
-100 -100 0.384925 0.381782 0.375770 0.367929 0.358833 0.349833 0.341312 0.334177 0.327875 0.321961 0.316067 0.311172 0.307322 0.304419 0.302041 0.300215 0.298839 0.297849 0.297249 0.297333 0.298050 0.297822 0.296750 -100 
-100 -100 0.381508 0.378244 0.372044 0.364042 0.354819 0.345721 0.337065 0.329707 0.323189 0.317303 0.311716 0.307154 0.303686 0.300898 0.298422 0.296631 0.295282 0.294374 0.293838 0.293741 0.293973 0.293809 0.293295 -100 
-100 -100 0.374843 0.371458 0.365078 0.356950 0.347665 0.338508 0.329722 0.322142 0.315434 0.309644 0.304480 0.300453 0.297709 0.295162 0.292496 0.290766 0.289524 0.288702 0.288167 0.287921 0.287863 0.287709 0.287469 -100 
-100 -100 0.364453 0.360957 0.354400 0.346223 0.336987 0.327876 0.319058 0.311378 0.304618 0.299009 0.294399 0.291173 0.291163 0.288940 0.284234 0.282389 0.281185 0.280453 0.279911 0.279564 0.279346 0.279168 0.279019 -100 
-100 -100 0.351314 0.347635 0.340723 0.332516 0.323445 0.314496 0.305733 0.298041 0.291314 0.285898 0.281631 0.278788 0.279149 0.277324 0.273044 0.271575 0.270652 0.270056 0.269508 0.269069 0.268740 0.268505 0.268350 -100 
-100 -100 0.337219 0.332848 0.324502 0.315824 0.306871 0.298129 0.289457 0.281784 0.275131 0.269905 0.265820 0.262998 0.261458 0.260092 0.258660 0.258036 0.257643 0.257219 0.256650 0.256107 0.255673 0.255342 0.255117 -100 
-100 -100 0.327316 0.320960 0.308512 0.298006 0.288762 0.280171 0.271602 0.263979 0.257442 0.252457 0.248697 0.246174 0.244694 0.243793 0.243241 0.243214 0.243225 0.242950 0.242336 0.241686 0.241165 0.240730 0.240399 -100 
-100 -100 0.322378 0.312692 0.293025 0.279081 0.268983 0.260463 0.252084 0.244640 0.238344 0.233681 0.230306 0.228149 0.226915 0.226417 0.226457 0.226862 0.227200 0.227052 0.226412 0.225698 0.225139 0.224629 0.224199 -100 
-100 -100 0.300452 0.291023 0.271644 0.258257 0.248749 0.240773 0.232888 0.225896 0.220041 0.215807 0.212837 0.211027 0.210069 0.209828 0.210113 0.210704 0.211179 0.211112 0.210496 0.209774 0.209200 0.208685 0.208252 -100 
-100 -100 0.262081 0.256538 0.245398 0.236570 0.229043 0.222010 0.214902 0.208612 0.203392 0.199652 0.197078 0.195554 0.194786 0.194644 0.194962 0.195520 0.195966 0.195932 0.195408 0.194755 0.194206 0.193750 0.193410 -100 
-100 -100 0.236483 0.233243 0.226872 0.220613 0.214192 0.207809 0.201368 0.195744 0.191099 0.187786 0.185514 0.184186 0.183521 0.183386 0.183625 0.184049 0.184394 0.184378 0.183983 0.183462 0.182993 0.182626 0.182382 -100 
-100 -100 0.224261 0.221845 0.217221 0.211874 0.205898 0.199840 0.193798 0.188575 0.184282 0.181218 0.179117 0.177888 0.177267 0.177118 0.177288 0.177610 0.177877 0.177871 0.177570 0.177153 0.176756 0.176451 0.176264 -100 
-100 -100 -100 -100 -100 -100 -100 -100 -100 -100 -100 -100 -100 -100 -100 -100 -100 -100 -100 -100 -100 -100 -100 -100 -100 -100 
-100 -100 -100 -100 -100 -100 -100 -100 -100 -100 -100 -100 -100 -100 -100 -100 -100 -100 -100 -100 -100 -100 -100 -100 -100 -100 
-100 -100 -100 -100 -100 -100 -100 -100 -100 -100 -100 -100 -100 -100 -100 -100 -100 -100 -100 -100 -100 -100 -100 -100 -100 -100 
-100 -100 0.306032 0.303233 0.298086 0.291414 0.285738 0.277668 0.267579 0.260800 0.255224 0.251180 0.248128 0.246004 0.244385 0.243083 0.241882 0.240833 0.239931 0.239239 0.238710 0.238340 0.238070 0.237887 0.237785 -100 
-100 -100 0.310422 0.307645 0.302732 0.296727 0.295604 0.287395 0.272661 0.265145 0.259278 0.255147 0.252020 0.249851 0.248199 0.246866 0.245628 0.244534 0.243580 0.242825 0.242220 0.241776 0.241443 0.241216 0.241089 -100 
-100 -100 0.318905 0.316345 0.313277 0.312123 0.342579 0.334112 0.287516 0.275073 0.267292 0.262816 0.259430 0.257148 0.255417 0.254035 0.252744 0.251590 0.250557 0.249690 0.248926 0.248326 0.247853 0.247532 0.247349 -100 
-100 -100 0.329879 0.327330 0.324267 0.323167 0.353725 0.345113 0.298093 0.285310 0.277264 0.272580 0.269006 0.266581 0.264750 0.263318 0.261982 0.260780 0.259658 0.258657 0.257688 0.256866 0.256194 0.255733 0.255455 -100 
-100 -100 0.342700 0.339913 0.334967 0.328917 0.327966 0.319297 0.303467 0.295178 0.288605 0.283844 0.280143 0.277562 0.275644 0.274132 0.272730 0.271491 0.270298 0.269130 0.267929 0.266875 0.266014 0.265354 0.264918 -100 
-100 -100 0.355722 0.352899 0.347702 0.340992 0.335742 0.326951 0.315028 0.307040 0.300388 0.295345 0.291365 0.288587 0.286563 0.284943 0.283425 0.282114 0.280843 0.279535 0.278146 0.276936 0.275973 0.275138 0.274505 -100 
-100 -100 0.368380 0.365563 0.360420 0.354146 0.350888 0.341927 0.327647 0.318930 0.311983 0.306620 0.302247 0.299208 0.297019 0.295230 0.293503 0.292052 0.290676 0.289272 0.287795 0.286564 0.285627 0.284698 0.283883 -100 
-100 -100 0.379177 0.376331 0.371093 0.364682 0.361047 0.351953 0.337760 0.328926 0.321811 0.316176 0.311421 0.307994 0.305464 0.303431 0.301516 0.299927 0.298454 0.297015 0.295541 0.294346 0.293453 0.292542 0.291704 -100 
-100 -100 0.387972 0.385011 0.379362 0.371994 0.364124 0.354939 0.344817 0.336789 0.329852 0.324001 0.318850 0.314895 0.311854 0.309481 0.307398 0.305695 0.304184 0.302760 0.301374 0.300314 0.299571 0.298771 0.298007 -100 
-100 -100 0.393875 0.390832 0.384997 0.377312 0.368514 0.359307 0.350086 0.342408 0.335648 0.329628 0.323988 0.319448 0.315887 0.313164 0.310884 0.309053 0.307533 0.306205 0.305040 0.304344 0.304057 0.303460 0.302643 -100 
-100 -100 0.396843 0.393722 0.387723 0.379840 0.370653 0.361444 0.352623 0.345214 0.338661 0.332547 0.326504 0.321501 0.317544 0.314559 0.312128 0.310231 0.308913 0.307737 0.306719 0.306552 0.307062 0.306692 0.305539 -100 
-100 -100 0.396570 0.393369 0.387224 0.379187 0.369840 0.360575 0.351764 0.344335 0.337747 0.331604 0.325514 0.320439 0.316405 0.313369 0.310894 0.308988 0.307708 0.306667 0.305847 0.305887 0.306575 0.306370 0.305323 -100 
-100 -100 0.392938 0.389619 0.383298 0.375111 0.365638 0.356244 0.347252 0.339551 0.332717 0.326590 0.320817 0.316082 0.312415 0.309521 0.307022 0.305179 0.303798 0.302838 0.302233 0.302120 0.302348 0.302200 0.301706 -100 
-100 -100 0.385895 0.382460 0.375970 0.367663 0.358121 0.348643 0.339481 0.331518 0.324470 0.318434 0.313082 0.308841 0.305799 0.303185 0.300672 0.298990 0.297727 0.296860 0.296282 0.296026 0.295967 0.295825 0.295599 -100 
-100 -100 0.374943 0.371410 0.364759 0.356414 0.346920 0.337477 0.328261 0.320175 0.313064 0.307207 0.302382 0.298841 0.298336 0.296082 0.291792 0.290149 0.288969 0.288205 0.287636 0.287273 0.287046 0.286877 0.286742 -100 
-100 -100 0.361066 0.357376 0.350403 0.342052 0.332734 0.323468 0.314315 0.306222 0.299151 0.293515 0.289065 0.285940 0.285831 0.284003 0.280149 0.278881 0.277970 0.277343 0.276756 0.276278 0.275912 0.275688 0.275553 -100 
-100 -100 0.346059 0.341703 0.333360 0.324589 0.315434 0.306403 0.297373 0.289337 0.282378 0.276967 0.272779 0.269840 0.268095 0.266723 0.265468 0.264897 0.264462 0.263972 0.263331 0.262705 0.262197 0.261861 0.261673 -100 
-100 -100 0.335071 0.328788 0.316457 0.305937 0.296547 0.287711 0.278831 0.270894 0.264096 0.258956 0.255132 0.252578 0.251044 0.250131 0.249599 0.249535 0.249471 0.249107 0.248381 0.247584 0.246920 0.246466 0.246207 -100 
-100 -100 0.328941 0.319406 0.300026 0.286164 0.275973 0.267251 0.258609 0.250896 0.244378 0.239585 0.236162 0.234003 0.232782 0.232269 0.232252 0.232584 0.232831 0.232586 0.231804 0.230881 0.230103 0.229568 0.229252 -100 
-100 -100 0.306310 0.297034 0.277937 0.264626 0.255023 0.246871 0.238752 0.231524 0.225465 0.221127 0.218113 0.216300 0.215354 0.215107 0.215328 0.215846 0.216231 0.216088 0.215344 0.214423 0.213628 0.213102 0.212790 -100 
-100 -100 0.267772 0.262293 0.251253 0.242408 0.234754 0.227532 0.220201 0.213696 0.208300 0.204456 0.201836 0.200301 0.199535 0.199379 0.199655 0.200161 0.200551 0.200463 0.199862 0.199092 0.198418 0.197959 0.197699 -100 
-100 -100 0.242045 0.238808 0.232427 0.226082 0.219504 0.212920 0.206259 0.200433 0.195627 0.192214 0.189894 0.188550 0.187881 0.187733 0.187942 0.188330 0.188641 0.188596 0.188169 0.187604 0.187090 0.186733 0.186535 -100 
-100 -100 0.229741 0.227300 0.222615 0.217150 0.210998 0.204732 0.198471 0.193052 0.188605 0.185442 0.183293 0.182047 0.181419 0.181256 0.181402 0.181697 0.181941 0.181922 0.181614 0.181188 0.180786 0.180499 0.180341 -100 
-100 -100 -100 -100 -100 -100 -100 -100 -100 -100 -100 -100 -100 -100 -100 -100 -100 -100 -100 -100 -100 -100 -100 -100 -100 -100 
-100 -100 -100 -100 -100 -100 -100 -100 -100 -100 -100 -100 -100 -100 -100 -100 -100 -100 -100 -100 -100 -100 -100 -100 -100 -100 
-100 -100 -100 -100 -100 -100 -100 -100 -100 -100 -100 -100 -100 -100 -100 -100 -100 -100 -100 -100 -100 -100 -100 -100 -100 -100 
-100 -100 0.315225 0.312249 0.306621 0.299309 0.291273 0.282831 0.274307 0.267458 0.261785 0.257507 0.254215 0.251914 0.250144 0.248727 0.247434 0.246310 0.245329 0.244558 0.243945 0.243494 0.243152 0.242922 0.242795 -100 
-100 -100 0.319715 0.316732 0.311129 0.303899 0.296625 0.288101 0.278708 0.271686 0.265960 0.261617 0.258215 0.255865 0.254057 0.252603 0.251260 0.250080 0.249037 0.248199 0.247513 0.246993 0.246595 0.246322 0.246169 -100 
-100 -100 0.328304 0.325353 0.320100 0.313688 0.312105 0.303395 0.288145 0.280205 0.274327 0.269816 0.265929 0.263426 0.261514 0.259987 0.258554 0.257282 0.256133 0.255173 0.254343 0.253692 0.253184 0.252823 0.252605 -100 
-100 -100 0.339489 0.336533 0.331265 0.324834 0.323275 0.314431 0.298888 0.290735 0.284671 0.279971 0.275892 0.273253 0.271252 0.269634 0.268080 0.266694 0.265421 0.264313 0.263309 0.262504 0.261883 0.261393 0.261050 -100 
-100 -100 0.352581 0.349576 0.343920 0.336603 0.329263 0.320343 0.310250 0.302659 0.296427 0.291528 0.287538 0.284812 0.282780 0.281039 0.279273 0.277720 0.276301 0.275034 0.273877 0.273003 0.272383 0.271743 0.271157 -100 
-100 -100 0.365782 0.362782 0.357112 0.349763 0.341781 0.332738 0.323019 0.315245 0.308838 0.303685 0.299429 0.296587 0.294564 0.292662 0.290544 0.288721 0.287126 0.285735 0.284542 0.283817 0.283448 0.282700 0.281747 -100 
-100 -100 0.378608 0.375627 0.370030 0.362919 0.355583 0.346407 0.335815 0.327674 0.321392 0.315962 0.311030 0.307994 0.305993 0.303878 0.301252 0.299082 0.297295 0.295837 0.294733 0.294338 0.294408 0.293637 0.292303 -100 
-100 -100 0.389542 0.386542 0.380892 0.373696 0.366203 0.356895 0.346194 0.337897 0.331413 0.325702 0.320409 0.317009 0.314687 0.312327 0.309518 0.307219 0.305367 0.303891 0.302811 0.302493 0.302640 0.301904 0.300565 -100 
-100 -100 0.398414 0.395341 0.389466 0.381809 0.373026 0.363599 0.353906 0.345754 0.338790 0.332807 0.327479 0.323549 0.320571 0.317939 0.315285 0.313105 0.311433 0.309993 0.308785 0.308307 0.308212 0.307567 0.306559 -100 
-100 -100 0.404313 0.401176 0.395154 0.387238 0.377995 0.368498 0.359122 0.351105 0.344061 0.337860 0.332165 0.327665 0.324109 0.321215 0.318627 0.316561 0.315195 0.313873 0.312583 0.312149 0.312078 0.311609 0.310850 -100 
-100 -100 0.407166 0.403972 0.397830 0.389751 0.380275 0.370733 0.361500 0.353585 0.346547 0.340214 0.334228 0.329333 0.325410 0.322349 0.319881 0.318082 0.318109 0.316951 0.314613 0.314259 0.314426 0.314150 0.313415 -100 
-100 -100 0.406628 0.403375 0.397128 0.388933 0.379338 0.369730 0.360461 0.352486 0.345376 0.339000 0.332983 0.328034 0.324045 0.320969 0.318543 0.316802 0.316910 0.315881 0.313706 0.313494 0.313769 0.313633 0.313032 -100 
-100 -100 0.402502 0.399172 0.392811 0.384515 0.374834 0.365134 0.355724 0.347546 0.340264 0.333921 0.328153 0.323474 0.319710 0.316779 0.314364 0.312521 0.311428 0.310475 0.309616 0.309513 0.309664 0.309584 0.309276 -100 
-100 -100 0.394773 0.391374 0.384917 0.376564 0.366863 0.357126 0.347612 0.339267 0.331874 0.325650 0.320235 0.315961 0.312578 0.309927 0.307702 0.306018 0.304843 0.303957 0.303291 0.303078 0.303036 0.302940 0.302777 -100 
-100 -100 0.382871 0.379436 0.372935 0.364628 0.355033 0.345379 0.335882 0.327507 0.320171 0.314149 0.309108 0.305292 0.302616 0.300321 0.298112 0.296649 0.295534 0.294735 0.294157 0.293835 0.293651 0.293514 0.293402 -100 
-100 -100 0.367601 0.364140 0.357592 0.349435 0.340098 0.330670 0.321306 0.313010 0.305799 0.300035 0.295379 0.291985 0.289726 0.287836 0.286019 0.284895 0.284016 0.283334 0.282746 0.282312 0.282003 0.281808 0.281694 -100 
-100 -100 0.349649 0.345962 0.338948 0.330837 0.321843 0.312743 0.303597 0.295453 0.288410 0.282939 0.278702 0.275713 0.273629 0.272176 0.271091 0.270405 0.269854 0.269303 0.268687 0.268130 0.267695 0.267416 0.267268 -100 
-100 -100 0.332492 0.327997 0.319317 0.310674 0.301881 0.293133 0.284253 0.276318 0.269521 0.264376 0.260540 0.257974 0.256325 0.255301 0.254655 0.254383 0.254152 0.253734 0.253071 0.252383 0.251821 0.251454 0.251262 -100 
-100 -100 0.316612 0.310671 0.298897 0.288992 0.280158 0.271752 0.263234 0.255623 0.249185 0.244427 0.241022 0.238889 0.237742 0.237095 0.236726 0.236773 0.236812 0.236518 0.235837 0.235061 0.234411 0.233986 0.233761 -100 
-100 -100 0.293319 0.287629 0.276244 0.266875 0.258608 0.250759 0.242783 0.235686 0.229740 0.225439 0.222441 0.220650 0.219792 0.219400 0.219263 0.219505 0.219700 0.219516 0.218893 0.218140 0.217497 0.217081 0.216860 -100 
-100 -100 0.263767 0.259977 0.252539 0.245422 0.238275 0.231131 0.223859 0.217437 0.212110 0.208292 0.205673 0.204127 0.203346 0.203077 0.203138 0.203443 0.203688 0.203590 0.203109 0.202501 0.201971 0.201620 0.201437 -100 
-100 -100 0.243351 0.240655 0.235446 0.229575 0.223059 0.216418 0.209737 0.203927 0.199138 0.195725 0.193394 0.192029 0.191326 0.191095 0.191167 0.191419 0.191632 0.191593 0.191269 0.190840 0.190452 0.190187 0.190047 -100 
-100 -100 0.232966 0.230660 0.226262 0.220837 0.214584 0.208204 0.201874 0.196426 0.191961 0.188780 0.186610 0.185340 0.184675 0.184449 0.184500 0.184699 0.184878 0.184871 0.184651 0.184340 0.184047 0.183840 0.183728 -100 
-100 -100 -100 -100 -100 -100 -100 -100 -100 -100 -100 -100 -100 -100 -100 -100 -100 -100 -100 -100 -100 -100 -100 -100 -100 -100 
-100 -100 -100 -100 -100 -100 -100 -100 -100 -100 -100 -100 -100 -100 -100 -100 -100 -100 -100 -100 -100 -100 -100 -100 -100 -100 
-100 -100 -100 -100 -100 -100 -100 -100 -100 -100 -100 -100 -100 -100 -100 -100 -100 -100 -100 -100 -100 -100 -100 -100 -100 -100 
-100 -100 0.322863 0.319737 0.313819 0.306135 0.297466 0.288695 0.280141 0.273065 0.267221 0.262688 0.259074 0.256527 0.254549 0.252979 0.251576 0.250376 0.249336 0.248515 0.247858 0.247369 0.246998 0.246745 0.246606 -100 
-100 -100 0.327459 0.324319 0.318388 0.310695 0.302210 0.293375 0.284538 0.277408 0.271698 0.267104 0.263226 0.260596 0.258565 0.256944 0.255474 0.254202 0.253090 0.252199 0.251474 0.250929 0.250514 0.250224 0.250055 -100 
-100 -100 0.336219 0.333078 0.327269 0.319775 0.312963 0.304020 0.293402 0.286133 0.281364 0.276627 0.271407 0.268465 0.266276 0.264547 0.262933 0.261524 0.260276 0.259257 0.258408 0.257772 0.257295 0.256929 0.256679 -100 
-100 -100 0.347609 0.344459 0.338634 0.331124 0.324304 0.315248 0.304423 0.296999 0.292119 0.287217 0.281790 0.278728 0.276476 0.274609 0.272760 0.271134 0.269702 0.268525 0.267556 0.266886 0.266435 0.265969 0.265532 -100 
-100 -100 0.360902 0.357745 0.351796 0.344121 0.335702 0.326541 0.317036 0.309425 0.303428 0.298356 0.293847 0.290937 0.288821 0.286780 0.284473 0.282467 0.280773 0.279441 0.278461 0.278018 0.277916 0.277363 0.276512 -100 
-100 -100 0.374273 0.371157 0.365327 0.357946 0.349787 0.340539 0.330620 0.322648 0.316561 0.311288 0.306522 0.303699 0.301898 0.299633 0.296527 0.293901 0.291862 0.290435 0.289690 0.289961 0.290764 0.290209 0.288647 -100 
-100 -100 0.387239 0.384190 0.378577 0.371737 0.364433 0.355109 0.344268 0.335972 0.331102 0.325589 0.319153 0.316221 0.314938 0.312409 0.308143 0.304761 0.302365 0.300920 0.300575 0.301814 0.303791 0.303328 0.301004 -100 
-100 -100 0.398243 0.395187 0.389549 0.382652 0.375226 0.365768 0.354785 0.346302 0.341206 0.335413 0.328646 0.325388 0.323814 0.321059 0.316626 0.313129 0.310712 0.309274 0.308967 0.310327 0.312413 0.312010 0.309700 -100 
-100 -100 0.407090 0.403947 0.398010 0.390441 0.381793 0.372154 0.361932 0.353420 0.346600 0.340506 0.334844 0.331083 0.328438 0.325507 0.321922 0.319008 0.317167 0.315771 0.314910 0.315545 0.316722 0.316342 0.314772 -100 
-100 -100 0.412875 0.409665 0.403526 0.395512 0.386166 0.376396 0.366583 0.358156 0.350877 0.344521 0.338770 0.334397 0.330970 0.327895 0.324880 0.322557 0.321830 0.320569 0.318819 0.318915 0.319484 0.319220 0.318280 -100 
-100 -100 0.415499 0.412245 0.405991 0.397761 0.388085 0.378227 0.368543 0.360119 0.352635 0.346118 0.340219 0.335491 0.331680 0.328569 0.326129 0.324909 0.328993 0.327913 0.321720 0.321008 0.321224 0.321090 0.320438 -100 
-100 -100 0.414579 0.411294 0.404975 0.396652 0.386852 0.376930 0.367224 0.358725 0.351137 0.344572 0.338668 0.333892 0.330012 0.326939 0.324657 0.323590 0.327802 0.326848 0.320757 0.320065 0.320250 0.320223 0.319764 -100 
-100 -100 0.409872 0.406555 0.400189 0.391826 0.381987 0.372026 0.362251 0.353643 0.345976 0.339467 0.333755 0.329187 0.325469 0.322523 0.320105 0.318346 0.318063 0.317153 0.315602 0.315564 0.315824 0.315840 0.315592 -100 
-100 -100 0.401387 0.398052 0.391674 0.383335 0.373542 0.363614 0.353831 0.345185 0.337544 0.331190 0.325761 0.321529 0.318127 0.315444 0.313202 0.311480 0.310475 0.309584 0.308762 0.308641 0.308699 0.308665 0.308521 -100 
-100 -100 0.388569 0.385256 0.378937 0.370726 0.361106 0.351331 0.341665 0.333121 0.325743 0.319632 0.314447 0.310594 0.307673 0.305324 0.303253 0.301713 0.300548 0.299709 0.299125 0.298878 0.298775 0.298683 0.298583 -100 
-100 -100 0.372150 0.368902 0.362712 0.354757 0.345455 0.335967 0.326522 0.318165 0.311007 0.305200 0.300402 0.296957 0.294444 0.292471 0.290740 0.289493 0.288507 0.287770 0.287207 0.286859 0.286642 0.286501 0.286409 -100 
-100 -100 0.352207 0.348993 0.342856 0.335209 0.326353 0.317264 0.308131 0.300020 0.293031 0.287573 0.283311 0.280306 0.278169 0.276595 0.275321 0.274424 0.273711 0.273116 0.272581 0.272172 0.271883 0.271699 0.271593 -100 
-100 -100 0.331163 0.327805 0.321353 0.313869 0.305455 0.296821 0.288064 0.280281 0.273622 0.268542 0.264711 0.262149 0.260548 0.259361 0.258335 0.257756 0.257320 0.256879 0.256374 0.255926 0.255587 0.255366 0.255239 -100 
-100 -100 0.309418 0.305696 0.298434 0.290861 0.282814 0.274657 0.266362 0.259003 0.252786 0.248136 0.244764 0.242721 0.241950 0.241106 0.239967 0.239560 0.239343 0.239045 0.238588 0.238132 0.237774 0.237534 0.237392 -100 
-100 -100 0.285844 0.282322 0.275410 0.268298 0.260770 0.253156 0.245414 0.238590 0.232882 0.228691 0.225723 0.224012 0.223520 0.222932 0.222036 0.221839 0.221794 0.221623 0.221246 0.220835 0.220500 0.220276 0.220142 -100 
-100 -100 0.261659 0.258858 0.253446 0.247280 0.240394 0.233337 0.226220 0.220005 0.214854 0.211118 0.208502 0.206938 0.206194 0.205765 0.205467 0.205497 0.205576 0.205506 0.205245 0.204933 0.204668 0.204488 0.204382 -100 
-100 -100 0.244395 0.242004 0.237420 0.231778 0.225265 0.218613 0.212003 0.206311 0.201626 0.198258 0.195918 0.194516 0.193769 0.193421 0.193299 0.193377 0.193484 0.193477 0.193324 0.193121 0.192937 0.192807 0.192730 -100 
-100 -100 0.235142 0.232906 0.228645 0.223207 0.216868 0.210432 0.204120 0.198732 0.194320 0.191160 0.188975 0.187667 0.186945 0.186630 0.186556 0.186635 0.186743 0.186768 0.186684 0.186551 0.186420 0.186322 0.186264 -100 
-100 -100 -100 -100 -100 -100 -100 -100 -100 -100 -100 -100 -100 -100 -100 -100 -100 -100 -100 -100 -100 -100 -100 -100 -100 -100 
-100 -100 -100 -100 -100 -100 -100 -100 -100 -100 -100 -100 -100 -100 -100 -100 -100 -100 -100 -100 -100 -100 -100 -100 -100 -100 
-100 -100 -100 -100 -100 -100 -100 -100 -100 -100 -100 -100 -100 -100 -100 -100 -100 -100 -100 -100 -100 -100 -100 -100 -100 -100 
-100 -100 0.329168 0.325921 0.319755 0.311781 0.302642 0.293625 0.285073 0.277900 0.272282 0.267516 0.263224 0.260338 0.258076 0.256310 0.254753 0.253449 0.252333 0.251464 0.250776 0.250270 0.249889 0.249629 0.249483 -100 
-100 -100 0.333866 0.330599 0.324398 0.316380 0.307226 0.298163 0.289589 0.282560 0.277924 0.273094 0.267712 0.264583 0.262212 0.260371 0.258722 0.257327 0.256128 0.255187 0.254437 0.253887 0.253479 0.253186 0.253007 -100 
-100 -100 0.342800 0.339511 0.333288 0.325250 0.316309 0.307206 0.298645 0.292591 0.293699 0.288746 0.277366 0.273055 0.270227 0.268209 0.266343 0.264760 0.263394 0.262321 0.261469 0.260872 0.260454 0.260100 0.259820 -100 
-100 -100 0.354408 0.351111 0.344879 0.336850 0.327948 0.318751 0.309983 0.303818 0.304910 0.299812 0.288169 0.283733 0.280871 0.278674 0.276447 0.274543 0.272933 0.271702 0.270792 0.270289 0.270047 0.269623 0.269085 -100 
-100 -100 0.367955 0.364678 0.358511 0.350680 0.341878 0.332553 0.323196 0.315764 0.311392 0.306141 0.299704 0.296325 0.294056 0.291665 0.288677 0.286170 0.284186 0.282808 0.282047 0.282101 0.282608 0.282158 0.280997 -100 
-100 -100 0.381538 0.378343 0.372455 0.365308 0.357518 0.348145 0.337728 0.329742 0.325536 0.320121 0.313229 0.310142 0.308706 0.306032 0.301583 0.298037 0.295532 0.294095 0.293864 0.295254 0.297391 0.297045 0.294782 -100 
-100 -100 0.394666 0.391604 0.386167 0.380097 0.373959 0.364613 0.352913 0.345300 0.347232 0.341612 0.328171 0.324383 0.324294 0.321274 0.314401 0.309474 0.306418 0.305009 0.305482 0.308529 0.312643 0.312510 0.309052 -100 
-100 -100 0.405706 0.402650 0.397207 0.391093 0.384839 0.375358 0.363497 0.355677 0.357307 0.351414 0.337728 0.333648 0.333289 0.330068 0.323073 0.318071 0.315157 0.313772 0.314152 0.317316 0.321533 0.321472 0.318050 -100 
-100 -100 0.414461 0.411273 0.405358 0.398096 0.389994 0.380210 0.369244 0.360547 0.355180 0.348964 0.341625 0.337790 0.335664 0.332418 0.327662 0.324088 0.323118 0.321759 0.320188 0.321813 0.324272 0.324131 0.321881 -100 
-100 -100 0.420051 0.416776 0.410550 0.402521 0.393223 0.383242 0.372984 0.364279 0.357215 0.350724 0.344492 0.340129 0.336871 0.333625 0.330311 0.328377 0.332020 0.330786 0.324788 0.324732 0.325753 0.325622 0.324366 -100 
-100 -100 0.422361 0.419052 0.412693 0.404344 0.394524 0.384417 0.374365 0.365585 0.357866 0.351205 0.345262 0.340627 0.337019 0.333995 0.332633 0.335329 0.361318 0.360272 0.332277 0.327845 0.327061 0.326862 0.326047 -100 
-100 -100 0.421014 0.417701 0.411312 0.402874 0.392900 0.382737 0.372700 0.363842 0.355949 0.349250 0.343383 0.338719 0.335031 0.332103 0.331024 0.333963 0.360122 0.359194 0.331234 0.326689 0.325720 0.325598 0.325043 -100 
-100 -100 0.415728 0.412419 0.406044 0.397621 0.387650 0.377491 0.367449 0.358552 0.350660 0.344038 0.338317 0.333812 0.330147 0.327203 0.324994 0.323971 0.328215 0.327299 0.321240 0.320541 0.320657 0.320696 0.320408 -100 
-100 -100 0.406555 0.403272 0.396957 0.388629 0.378766 0.368702 0.358734 0.349907 0.342224 0.335785 0.330226 0.326004 0.322600 0.319885 0.317674 0.316068 0.316278 0.315346 0.313244 0.312987 0.313020 0.313007 0.312843 -100 
-100 -100 0.392944 0.389729 0.383555 0.375425 0.365802 0.355959 0.346221 0.337684 0.330863 0.324702 0.318844 0.314869 0.311785 0.309368 0.307302 0.305669 0.304600 0.303700 0.302918 0.302694 0.302638 0.302576 0.302474 -100 
-100 -100 0.375687 0.372590 0.366641 0.358837 0.349584 0.340085 0.330641 0.322371 0.315843 0.310020 0.304540 0.300954 0.298267 0.296197 0.294406 0.293004 0.291940 0.291151 0.290568 0.290300 0.290171 0.290088 0.290011 -100 
-100 -100 0.354596 0.351637 0.345965 0.338593 0.329858 0.320809 0.311723 0.303693 0.296901 0.291457 0.287027 0.283976 0.281849 0.280138 0.278556 0.277417 0.276548 0.275928 0.275497 0.275270 0.275165 0.275087 0.275015 -100 
-100 -100 0.331757 0.328907 0.323441 0.316509 0.308334 0.299807 0.291170 0.283547 0.277088 0.272051 0.268129 0.265590 0.264309 0.262936 0.261196 0.260225 0.259584 0.259155 0.258858 0.258719 0.258681 0.258628 0.258547 -100 
-100 -100 0.307487 0.304682 0.299283 0.292707 0.285079 0.277104 0.268999 0.261884 0.255951 0.251380 0.247973 0.246239 0.246836 0.245773 0.242787 0.241620 0.241088 0.240823 0.240660 0.240620 0.240666 0.240642 0.240549 -100 
-100 -100 0.283680 0.281039 0.275941 0.269770 0.262626 0.255186 0.247640 0.241070 0.235646 0.231538 0.228535 0.227119 0.228010 0.227209 0.224459 0.223522 0.223177 0.223059 0.222998 0.223019 0.223098 0.223100 0.223019 -100 
-100 -100 0.261518 0.259127 0.254547 0.248793 0.242063 0.235093 0.228113 0.222081 0.217115 0.213427 0.210746 0.209181 0.208743 0.208138 0.207160 0.206852 0.206773 0.206770 0.206779 0.206823 0.206897 0.206908 0.206860 -100 
-100 -100 0.245459 0.243205 0.238899 0.233365 0.226875 0.220244 0.213710 0.208129 0.203550 0.200206 0.197811 0.196349 0.195611 0.195133 0.194730 0.194632 0.194650 0.194702 0.194752 0.194809 0.194872 0.194889 0.194867 -100 
-100 -100 0.236687 0.234486 0.230290 0.224846 0.218471 0.212020 0.205742 0.200419 0.196066 0.192913 0.190684 0.189310 0.188526 0.188110 0.187895 0.187864 0.187919 0.187996 0.188067 0.188133 0.188189 0.188208 0.188200 -100 
-100 -100 -100 -100 -100 -100 -100 -100 -100 -100 -100 -100 -100 -100 -100 -100 -100 -100 -100 -100 -100 -100 -100 -100 -100 -100 
-100 -100 -100 -100 -100 -100 -100 -100 -100 -100 -100 -100 -100 -100 -100 -100 -100 -100 -100 -100 -100 -100 -100 -100 -100 -100 
-100 -100 -100 -100 -100 -100 -100 -100 -100 -100 -100 -100 -100 -100 -100 -100 -100 -100 -100 -100 -100 -100 -100 -100 -100 -100 
-100 -100 0.333857 0.330534 0.324228 0.316084 0.306754 0.297600 0.288975 0.281732 0.276015 0.271066 0.266510 0.263345 0.260829 0.258843 0.257094 0.255644 0.254427 0.253497 0.252774 0.252253 0.251866 0.251603 0.251455 -100 
-100 -100 0.338649 0.335303 0.328953 0.320755 0.311384 0.302195 0.293591 0.286523 0.281817 0.276808 0.271144 0.267720 0.265082 0.263004 0.261137 0.259575 0.258263 0.257257 0.256474 0.255912 0.255500 0.255207 0.255027 -100 
-100 -100 0.347764 0.344387 0.337985 0.329725 0.320377 0.311163 0.302785 0.296761 0.297847 0.292723 0.281037 0.276398 0.273278 0.270996 0.268877 0.267096 0.265597 0.264456 0.263575 0.262970 0.262551 0.262203 0.261926 -100 
-100 -100 0.359613 0.356223 0.349791 0.341518 0.332184 0.322888 0.314333 0.308236 0.309333 0.304071 0.292086 0.287274 0.284073 0.281589 0.279088 0.276967 0.275207 0.273912 0.272978 0.272472 0.272230 0.271826 0.271295 -100 
-100 -100 0.373458 0.370067 0.363691 0.355619 0.346560 0.337128 0.327828 0.320485 0.316162 0.310732 0.303883 0.300057 0.297393 0.294675 0.291404 0.288681 0.286550 0.285101 0.284321 0.284383 0.284904 0.284472 0.283320 -100 
-100 -100 0.387301 0.383977 0.377862 0.370458 0.362423 0.352950 0.342615 0.334803 0.330739 0.325139 0.317727 0.314082 0.312176 0.309139 0.304401 0.300638 0.297984 0.296473 0.296226 0.297631 0.299786 0.299460 0.297211 -100 
-100 -100 0.400598 0.397404 0.391729 0.385388 0.378980 0.369551 0.358000 0.350661 0.352832 0.347029 0.332970 0.328522 0.327897 0.324494 0.317331 0.312184 0.308973 0.307487 0.307941 0.310997 0.315123 0.315010 0.311572 -100 
-100 -100 0.411665 0.408488 0.402815 0.396435 0.389908 0.380340 0.368609 0.361038 0.362885 0.356825 0.342556 0.337853 0.336988 0.333412 0.326137 0.320916 0.317837 0.316373 0.316721 0.319879 0.324089 0.324046 0.320642 -100 
-100 -100 0.420322 0.417021 0.410900 0.403399 0.395070 0.385160 0.374196 0.365597 0.360319 0.353945 0.346192 0.341924 0.339455 0.335916 0.330882 0.327097 0.325967 0.324508 0.322879 0.324474 0.326910 0.326766 0.324522 -100 
-100 -100 0.425685 0.422315 0.415917 0.407682 0.398176 0.388036 0.377683 0.368930 0.361819 0.355192 0.348738 0.344151 0.340746 0.337286 0.333680 0.331542 0.335034 0.333682 0.327582 0.327458 0.328426 0.328271 0.327014 -100 
-100 -100 0.427661 0.424285 0.417797 0.409281 0.399277 0.388999 0.378790 0.369867 0.362017 0.355252 0.349250 0.344593 0.341199 0.338032 0.336174 0.338640 0.364455 0.363273 0.335142 0.330593 0.329713 0.329475 0.328664 -100 
-100 -100 0.425896 0.422551 0.416081 0.407522 0.397391 0.387072 0.376863 0.367831 0.359780 0.353008 0.347155 0.342550 0.339138 0.336120 0.334573 0.337290 0.363271 0.362205 0.334096 0.329419 0.328336 0.328171 0.327617 -100 
-100 -100 0.420130 0.416814 0.410409 0.401919 0.391839 0.381547 0.371353 0.362303 0.354280 0.347597 0.341886 0.337417 0.333820 0.330804 0.328381 0.327184 0.331278 0.330224 0.324028 0.323221 0.323249 0.323242 0.322941 -100 
-100 -100 0.410416 0.407159 0.400871 0.392534 0.382614 0.372455 0.362369 0.353426 0.345651 0.339171 0.333618 0.329422 0.326038 0.323258 0.320891 0.319123 0.319179 0.318120 0.315915 0.315581 0.315557 0.315509 0.315329 -100 
-100 -100 0.396231 0.393079 0.386992 0.378918 0.369292 0.359400 0.349584 0.340972 0.334097 0.327909 0.322041 0.318066 0.314956 0.312468 0.310275 0.308483 0.307268 0.306268 0.305428 0.305182 0.305118 0.305051 0.304940 -100 
-100 -100 0.378410 0.375419 0.369628 0.361948 0.352753 0.343258 0.333775 0.325471 0.318926 0.313083 0.307549 0.303911 0.301147 0.298987 0.297059 0.295494 0.294290 0.293452 0.292890 0.292693 0.292638 0.292603 0.292526 -100 
-100 -100 0.356722 0.353917 0.348514 0.341374 0.332791 0.323797 0.314711 0.306704 0.299974 0.294487 0.289891 0.286688 0.284420 0.282566 0.280813 0.279505 0.278525 0.277913 0.277620 0.277615 0.277733 0.277763 0.277689 -100 
-100 -100 0.333126 0.330525 0.325530 0.318993 0.311095 0.302687 0.294089 0.286573 0.280310 0.275201 0.270918 0.268070 0.266545 0.264970 0.263028 0.261880 0.261152 0.260806 0.260787 0.261062 0.261437 0.261563 0.261457 -100 
-100 -100 0.307937 0.305515 0.300864 0.294875 0.287649 0.279855 0.271838 0.264947 0.259455 0.254790 0.250720 0.248492 0.248737 0.247425 0.244218 0.242872 0.242272 0.242154 0.242389 0.242930 0.243558 0.243773 0.243615 -100 
-100 -100 0.283888 0.281619 0.277242 0.271630 0.264868 0.257612 0.250153 0.243802 0.238807 0.234614 0.230953 0.229040 0.229570 0.228533 0.225578 0.224476 0.224070 0.224123 0.224476 0.225088 0.225752 0.226005 0.225862 -100 
-100 -100 0.262177 0.259987 0.255801 0.250376 0.243887 0.237027 0.230090 0.224170 0.219395 0.215635 0.212590 0.210700 0.210008 0.209215 0.208072 0.207635 0.207519 0.207650 0.207983 0.208477 0.208991 0.209201 0.209135 -100 
-100 -100 0.246404 0.244238 0.240104 0.234723 0.228349 0.221767 0.215250 0.209718 0.205213 0.201816 0.199226 0.197569 0.196663 0.196050 0.195528 0.195340 0.195335 0.195482 0.195755 0.196110 0.196459 0.196619 0.196612 -100 
-100 -100 0.237748 0.235587 0.231463 0.226084 0.219756 0.213322 0.207047 0.201744 0.197415 0.194220 0.191874 0.190371 0.189466 0.188948 0.188643 0.188546 0.188586 0.188733 0.188967 0.189242 0.189497 0.189625 0.189644 -100 
-100 -100 -100 -100 -100 -100 -100 -100 -100 -100 -100 -100 -100 -100 -100 -100 -100 -100 -100 -100 -100 -100 -100 -100 -100 -100 
-100 -100 -100 -100 -100 -100 -100 -100 -100 -100 -100 -100 -100 -100 -100 -100 -100 -100 -100 -100 -100 -100 -100 -100 -100 -100 
-100 -100 -100 -100 -100 -100 -100 -100 -100 -100 -100 -100 -100 -100 -100 -100 -100 -100 -100 -100 -100 -100 -100 -100 -100 -100 
-100 -100 0.337328 0.333970 0.327596 0.319373 0.309958 0.300771 0.292143 0.284878 0.278757 0.273682 0.269276 0.265912 0.263183 0.260962 0.258967 0.257324 0.255972 0.254964 0.254198 0.253656 0.253259 0.252991 0.252841 -100 
-100 -100 0.342215 0.338827 0.332398 0.324112 0.314644 0.305426 0.296808 0.289603 0.283705 0.278584 0.273878 0.270394 0.267585 0.265257 0.263109 0.261323 0.259859 0.258766 0.257934 0.257345 0.256914 0.256615 0.256439 -100 
-100 -100 0.351532 0.348097 0.341580 0.333193 0.323646 0.314371 0.305796 0.298827 0.294147 0.288917 0.282798 0.278924 0.275894 0.273371 0.270957 0.268933 0.267272 0.266033 0.265083 0.264419 0.263944 0.263583 0.263332 -100 
-100 -100 0.363683 0.360201 0.353599 0.345123 0.335506 0.326135 0.317459 0.310472 0.305804 0.300408 0.293951 0.289802 0.286577 0.283826 0.281109 0.278817 0.276941 0.275538 0.274482 0.273806 0.273378 0.272935 0.272507 -100 
-100 -100 0.377876 0.374356 0.367713 0.359256 0.349720 0.340242 0.331270 0.324035 0.318290 0.312685 0.306880 0.302600 0.299281 0.296250 0.293061 0.290396 0.288257 0.286703 0.285655 0.285236 0.285184 0.284670 0.283836 -100 
-100 -100 0.392033 0.388516 0.381948 0.373757 0.364673 0.355148 0.345719 0.338426 0.332938 0.327113 0.320636 0.316025 0.312744 0.309369 0.305367 0.302087 0.299600 0.297951 0.297154 0.297470 0.298341 0.297836 0.296303 -100 
-100 -100 0.405539 0.402070 0.395690 0.387992 0.379678 0.370135 0.360052 0.352814 0.348960 0.342899 0.334326 0.329223 0.326237 0.322514 0.317330 0.313286 0.310428 0.308750 0.308347 0.309626 0.311658 0.311246 0.308958 -100 
-100 -100 0.416661 0.413201 0.406819 0.399083 0.390666 0.380964 0.370661 0.363158 0.359020 0.352704 0.343908 0.338600 0.335448 0.331568 0.326228 0.322077 0.319184 0.317488 0.317083 0.318441 0.320540 0.320163 0.317882 -100 
-100 -100 0.425189 0.421688 0.415108 0.406808 0.397432 0.387426 0.377305 0.369205 0.362786 0.356214 0.349190 0.344048 0.340455 0.336623 0.332047 0.328478 0.326137 0.324437 0.323399 0.323947 0.325058 0.324656 0.323094 -100 
-100 -100 0.430288 0.426787 0.420116 0.411476 0.401478 0.391229 0.381149 0.372608 0.365223 0.358462 0.352033 0.347041 0.343538 0.339819 0.335541 0.332522 0.331265 0.329645 0.327612 0.327503 0.327888 0.327543 0.326613 -100 
-100 -100 0.431906 0.428444 0.421796 0.413067 0.402827 0.392437 0.382250 0.373368 0.365473 0.358657 0.352750 0.348308 0.346694 0.343159 0.337691 0.335433 0.338827 0.337311 0.330696 0.329644 0.329525 0.329261 0.328656 -100 
-100 -100 0.429758 0.426354 0.419785 0.411105 0.400840 0.390412 0.380143 0.371079 0.362996 0.356207 0.350527 0.346297 0.344827 0.341476 0.336247 0.334176 0.337697 0.336285 0.329733 0.328657 0.328469 0.328287 0.327862 -100 
-100 -100 0.423556 0.420215 0.413763 0.405206 0.395040 0.384659 0.374385 0.365275 0.357179 0.350482 0.344865 0.340518 0.337405 0.334255 0.330828 0.328469 0.327663 0.326332 0.324389 0.324027 0.324000 0.323867 0.323590 -100 
-100 -100 0.413424 0.410170 0.403882 0.395529 0.385564 0.375336 0.365165 0.356141 0.348195 0.341705 0.336324 0.332212 0.329017 0.326152 0.323324 0.321100 0.319613 0.318341 0.317205 0.316855 0.316730 0.316585 0.316394 -100 
-100 -100 0.398833 0.395713 0.389685 0.381661 0.372051 0.362113 0.352185 0.343397 0.335845 0.329633 0.324400 0.320550 0.317491 0.314934 0.312557 0.310561 0.308974 0.307834 0.307080 0.306771 0.306655 0.306538 0.306402 -100 
-100 -100 0.380666 0.377741 0.372087 0.364560 0.355480 0.345979 0.336392 0.327931 0.320755 0.314846 0.309823 0.306201 0.303386 0.301123 0.299067 0.297357 0.295992 0.295089 0.294594 0.294483 0.294535 0.294514 0.294401 -100 
-100 -100 0.358633 0.355962 0.350826 0.344001 0.335691 0.326774 0.317638 0.309638 0.302958 0.297341 0.292400 0.288850 0.286232 0.284214 0.282434 0.281042 0.280008 0.279447 0.279363 0.279683 0.280150 0.280289 0.280138 -100 
-100 -100 0.334702 0.332316 0.327755 0.321758 0.314351 0.306120 0.297515 0.290202 0.284503 0.279169 0.273795 0.270070 0.267620 0.265791 0.264152 0.263047 0.262358 0.262189 0.262598 0.263528 0.264599 0.264934 0.264642 -100 
-100 -100 0.309203 0.307063 0.302972 0.297729 0.291214 0.283700 0.275784 0.269482 0.265603 0.260618 0.254127 0.250098 0.248044 0.246382 0.244545 0.243598 0.243192 0.243368 0.244237 0.245752 0.247439 0.247938 0.247446 -100 
-100 -100 0.284943 0.282939 0.279113 0.274246 0.268208 0.261221 0.253846 0.248063 0.244682 0.240157 0.234076 0.230382 0.228607 0.227217 0.225659 0.224967 0.224778 0.225128 0.226123 0.227720 0.229465 0.229996 0.229507 -100 
-100 -100 0.263084 0.261088 0.257310 0.252414 0.246425 0.239738 0.232774 0.227029 0.222822 0.218824 0.214661 0.211903 0.210290 0.209253 0.208436 0.208079 0.208054 0.208401 0.209195 0.210375 0.211618 0.212047 0.211788 -100 
-100 -100 0.247236 0.245184 0.241290 0.236213 0.230123 0.223631 0.217070 0.211555 0.207212 0.203660 0.200555 0.198483 0.197179 0.196407 0.195913 0.195718 0.195757 0.196042 0.196603 0.197356 0.198118 0.198425 0.198349 -100 
-100 -100 0.238535 0.236441 0.232458 0.227254 0.221085 0.214695 0.208377 0.203046 0.198729 0.195425 0.192826 0.191097 0.189992 0.189363 0.189011 0.188889 0.188951 0.189192 0.189612 0.190133 0.190633 0.190865 0.190869 -100 
-100 -100 -100 -100 -100 -100 -100 -100 -100 -100 -100 -100 -100 -100 -100 -100 -100 -100 -100 -100 -100 -100 -100 -100 -100 -100 
-100 -100 -100 -100 -100 -100 -100 -100 -100 -100 -100 -100 -100 -100 -100 -100 -100 -100 -100 -100 -100 -100 -100 -100 -100 -100 
-100 -100 -100 -100 -100 -100 -100 -100 -100 -100 -100 -100 -100 -100 -100 -100 -100 -100 -100 -100 -100 -100 -100 -100 -100 -100 
-100 -100 0.339707 0.336339 0.329945 0.321700 0.312275 0.303121 0.294576 0.287413 0.281281 0.276127 0.271588 0.268019 0.265112 0.262676 0.260427 0.258576 0.257090 0.256007 0.255200 0.254639 0.254230 0.253953 0.253795 -100 
-100 -100 0.344683 0.341279 0.334820 0.326504 0.317023 0.307851 0.299341 0.292255 0.286231 0.281046 0.276351 0.272695 0.269728 0.267167 0.264707 0.262660 0.261034 0.259855 0.258977 0.258362 0.257915 0.257605 0.257423 -100 
-100 -100 0.354202 0.350733 0.344158 0.335710 0.326120 0.316893 0.308426 0.301479 0.295863 0.290582 0.285308 0.281396 0.278250 0.275474 0.272698 0.270371 0.268527 0.267189 0.266178 0.265462 0.264938 0.264560 0.264320 -100 
-100 -100 0.366670 0.363123 0.356406 0.347797 0.338064 0.328731 0.320230 0.313352 0.307802 0.302326 0.296600 0.292260 0.288793 0.285766 0.282763 0.280248 0.278236 0.276739 0.275576 0.274748 0.274151 0.273670 0.273317 -100 
-100 -100 0.381261 0.377629 0.370773 0.362026 0.352189 0.342748 0.334192 0.327450 0.321817 0.316061 0.309837 0.304798 0.300841 0.297502 0.294293 0.291652 0.289514 0.287879 0.286601 0.285749 0.285195 0.284595 0.284018 -100 
-100 -100 0.395803 0.392110 0.385168 0.376388 0.366608 0.357137 0.348618 0.342345 0.337326 0.331279 0.323855 0.317775 0.313232 0.309500 0.305932 0.303058 0.300758 0.299013 0.297730 0.297067 0.296796 0.296113 0.295183 -100 
-100 -100 0.409572 0.405857 0.398911 0.390221 0.380648 0.371183 0.362654 0.356918 0.352961 0.346645 0.337602 0.330457 0.325448 0.321316 0.317198 0.313982 0.311478 0.309654 0.308455 0.308121 0.308284 0.307576 0.306271 -100 
-100 -100 0.420742 0.417032 0.410077 0.401342 0.391661 0.382016 0.373234 0.367197 0.362927 0.356362 0.347140 0.339842 0.334751 0.330483 0.326175 0.322843 0.320262 0.318377 0.317136 0.316805 0.316974 0.316258 0.314937 -100 
-100 -100 0.429095 0.425409 0.418439 0.409525 0.399421 0.389412 0.380122 0.372965 0.367005 0.360230 0.352330 0.345885 0.341487 0.337366 0.332888 0.329638 0.327179 0.325257 0.323751 0.323096 0.322855 0.322149 0.321157 -100 
-100 -100 0.433876 0.430254 0.423348 0.414385 0.404035 0.393729 0.383939 0.375783 0.368640 0.361760 0.354916 0.349566 0.346943 0.343024 0.337383 0.334006 0.331748 0.329841 0.328071 0.327228 0.326746 0.326119 0.325430 -100 
-100 -100 0.435114 0.431577 0.424794 0.415900 0.405490 0.395024 0.384885 0.376116 0.368326 0.361513 0.355825 0.352508 0.357000 0.353282 0.341182 0.336706 0.335336 0.333428 0.330392 0.329357 0.328756 0.328233 0.327723 -100 
-100 -100 0.432591 0.429140 0.422496 0.413727 0.403369 0.392866 0.382565 0.373511 0.365466 0.358722 0.353422 0.350512 0.355301 0.351809 0.339895 0.335534 0.334250 0.332434 0.329496 0.328533 0.327981 0.327556 0.327160 -100 
-100 -100 0.426029 0.422666 0.416176 0.407572 0.397346 0.386899 0.376568 0.367432 0.359330 0.352645 0.347147 0.343140 0.341477 0.338266 0.333234 0.330246 0.328279 0.326640 0.325123 0.324419 0.323995 0.323644 0.323347 -100 
-100 -100 0.415583 0.412328 0.406036 0.397672 0.387677 0.377393 0.367157 0.358087 0.350103 0.343615 0.338306 0.334319 0.331546 0.328648 0.325313 0.322829 0.320910 0.319419 0.318229 0.317602 0.317218 0.316922 0.316692 -100 
-100 -100 0.400728 0.397632 0.391651 0.383679 0.374094 0.364122 0.354116 0.345257 0.337579 0.331342 0.326189 0.322370 0.319389 0.316799 0.314269 0.312147 0.310408 0.309139 0.308274 0.307835 0.307615 0.307419 0.307236 -100 
-100 -100 0.382361 0.379503 0.373985 0.366632 0.357693 0.348203 0.338534 0.330032 0.322819 0.316826 0.311667 0.307904 0.305018 0.302683 0.300531 0.298736 0.297306 0.296372 0.295902 0.295878 0.296042 0.296022 0.295830 -100 
-100 -100 0.360183 0.357651 0.352797 0.346365 0.338413 0.329602 0.320417 0.312558 0.306344 0.300538 0.294728 0.290596 0.287632 0.285454 0.283609 0.282166 0.281136 0.280673 0.280841 0.281592 0.282527 0.282771 0.282435 -100 
-100 -100 0.336159 0.334004 0.329908 0.324617 0.317898 0.309922 0.301368 0.294704 0.290686 0.285025 0.277255 0.272061 0.268759 0.266632 0.265008 0.263907 0.263299 0.263382 0.264358 0.266237 0.268342 0.268903 0.268187 -100 
-100 -100 0.310726 0.308871 0.305284 0.301026 0.295543 0.288466 0.280868 0.276326 0.277120 0.271688 0.259510 0.252475 0.248660 0.246528 0.245010 0.244190 0.243953 0.244522 0.246262 0.249261 0.252599 0.253427 0.252194 -100 
-100 -100 0.286275 0.284556 0.281245 0.277383 0.272403 0.265846 0.258751 0.254676 0.255942 0.250961 0.239204 0.232538 0.229020 0.227164 0.225927 0.225367 0.225356 0.226103 0.227977 0.231077 0.234509 0.235367 0.234107 -100 
-100 -100 0.263994 0.262227 0.258928 0.254771 0.249515 0.243083 0.236108 0.230922 0.228315 0.223970 0.217448 0.213253 0.210802 0.209470 0.208679 0.208353 0.208439 0.209064 0.210452 0.212615 0.214946 0.215607 0.214887 -100 
-100 -100 0.247930 0.246020 0.242425 0.237782 0.232102 0.225735 0.219094 0.213666 0.209749 0.205971 0.201949 0.199250 0.197553 0.196610 0.196082 0.195890 0.195993 0.196440 0.197327 0.198587 0.199893 0.200335 0.200063 -100 
-100 -100 0.239114 0.237110 0.233313 0.228367 0.222432 0.216102 0.209703 0.204328 0.200066 0.196606 0.193618 0.191578 0.190263 0.189525 0.189132 0.189006 0.189108 0.189448 0.190056 0.190848 0.191624 0.191938 0.191866 -100 
-100 -100 -100 -100 -100 -100 -100 -100 -100 -100 -100 -100 -100 -100 -100 -100 -100 -100 -100 -100 -100 -100 -100 -100 -100 -100 
-100 -100 -100 -100 -100 -100 -100 -100 -100 -100 -100 -100 -100 -100 -100 -100 -100 -100 -100 -100 -100 -100 -100 -100 -100 -100 
-100 -100 -100 -100 -100 -100 -100 -100 -100 -100 -100 -100 -100 -100 -100 -100 -100 -100 -100 -100 -100 -100 -100 -100 -100 -100 
-100 -100 0.341416 0.338041 0.331632 0.323368 0.313927 0.304784 0.296282 0.289179 0.283038 0.277817 0.273170 0.269478 0.266480 0.263921 0.261501 0.259519 0.257958 0.256838 0.256012 0.255442 0.255028 0.254733 0.254551 -100 
-100 -100 0.346479 0.343062 0.336578 0.328232 0.318729 0.309573 0.301123 0.294120 0.288069 0.282828 0.278073 0.274316 0.271287 0.268589 0.265904 0.263677 0.261950 0.260728 0.259834 0.259219 0.258774 0.258448 0.258239 -100 
-100 -100 0.356204 0.352706 0.346073 0.337564 0.327921 0.318706 0.310303 0.303435 0.297548 0.292220 0.287148 0.283176 0.280003 0.277077 0.274026 0.271472 0.269506 0.268122 0.267096 0.266378 0.265856 0.265461 0.265195 -100 
-100 -100 0.369006 0.365397 0.358564 0.349825 0.339978 0.330642 0.322244 0.315520 0.309770 0.304225 0.298573 0.294033 0.290441 0.287249 0.284019 0.281331 0.279232 0.277702 0.276506 0.275626 0.274966 0.274461 0.274116 -100 
-100 -100 0.384068 0.380319 0.373242 0.364247 0.354179 0.344721 0.336414 0.330081 0.324731 0.318845 0.312073 0.306411 0.302024 0.298486 0.295225 0.292589 0.290471 0.288821 0.287440 0.286382 0.285576 0.284921 0.284450 -100 
-100 -100 0.399095 0.395216 0.387919 0.378707 0.368499 0.359030 0.351063 0.345659 0.341369 0.335135 0.326568 0.319225 0.313805 0.309808 0.306430 0.303799 0.301647 0.299888 0.298364 0.297201 0.296336 0.295543 0.294896 -100 
-100 -100 0.413234 0.409270 0.401826 0.392494 0.382236 0.372812 0.365232 0.360869 0.357867 0.351337 0.340838 0.331821 0.325499 0.321035 0.317330 0.314572 0.312313 0.310451 0.308833 0.307651 0.306821 0.305932 0.305097 -100 
-100 -100 0.424440 0.420482 0.413031 0.403653 0.393281 0.383659 0.375792 0.371086 0.367732 0.360956 0.350338 0.341253 0.335113 0.330540 0.326436 0.323534 0.321158 0.319200 0.317484 0.316221 0.315323 0.314387 0.313524 -100 
-100 -100 0.432502 0.428632 0.421313 0.411971 0.401426 0.391366 0.382531 0.376134 0.370849 0.363911 0.355098 0.347848 0.344506 0.340197 0.334129 0.330797 0.328189 0.326126 0.324270 0.322863 0.321794 0.320855 0.320119 -100 
-100 -100 0.436860 0.433126 0.426017 0.416822 0.406227 0.395817 0.386117 0.378203 0.371316 0.364370 0.357494 0.353040 0.356815 0.352803 0.340527 0.335835 0.332808 0.330650 0.328705 0.327247 0.326122 0.325238 0.324629 -100 
-100 -100 0.437647 0.434056 0.427183 0.418189 0.407660 0.397082 0.386861 0.378085 0.370398 0.363814 0.360001 0.362850 0.396599 0.392858 0.351304 0.340356 0.335488 0.333034 0.330807 0.329353 0.328259 0.327464 0.326952 -100 
-100 -100 0.434731 0.431262 0.424587 0.415785 0.405366 0.394763 0.384331 0.375186 0.367167 0.360689 0.357416 0.360828 0.394998 0.391524 0.350127 0.339261 0.334452 0.332080 0.329961 0.328622 0.327632 0.326942 0.326508 -100 
-100 -100 0.427835 0.424466 0.417970 0.409355 0.399090 0.388555 0.378095 0.368849 0.360695 0.354054 0.349069 0.346547 0.351710 0.348541 0.336778 0.332342 0.329514 0.327596 0.325962 0.324821 0.323983 0.323399 0.323041 -100 
-100 -100 0.417134 0.413881 0.407594 0.399230 0.389208 0.378849 0.368498 0.359331 0.351294 0.344804 0.339686 0.336138 0.335327 0.332494 0.327318 0.324472 0.322241 0.320583 0.319203 0.318250 0.317574 0.317105 0.316811 -100 
-100 -100 0.402088 0.399010 0.393060 0.385123 0.375547 0.365522 0.355415 0.346480 0.338763 0.332487 0.327317 0.323561 0.320943 0.318410 0.315620 0.313493 0.311737 0.310393 0.309362 0.308729 0.308353 0.308046 0.307792 -100 
-100 -100 0.383615 0.380806 0.375379 0.368154 0.359317 0.349820 0.340075 0.331585 0.324551 0.318469 0.312946 0.308998 0.306123 0.303800 0.301613 0.299870 0.298488 0.297561 0.297057 0.297035 0.297239 0.297178 0.296878 -100 
-100 -100 0.361461 0.359026 0.354340 0.348220 0.340578 0.331861 0.322710 0.315253 0.310257 0.304268 0.296835 0.291890 0.288552 0.286275 0.284433 0.283048 0.282111 0.281756 0.282119 0.283218 0.284568 0.284858 0.284278 -100 
-100 -100 0.337636 0.335630 0.331728 0.327020 0.320947 0.313250 0.305015 0.299888 0.300096 0.294130 0.281441 0.273958 0.269652 0.267239 0.265603 0.264561 0.264083 0.264409 0.265898 0.268673 0.271804 0.272519 0.271262 -100 
-100 -100 0.313347 0.311567 0.307520 0.304009 0.299543 0.293037 0.286574 0.286455 0.300218 0.294420 0.268268 0.255688 0.249590 0.246881 0.245375 0.244635 0.244573 0.245515 0.248099 0.252590 0.257666 0.258745 0.256578 -100 
-100 -100 0.288739 0.287107 0.283354 0.280272 0.276343 0.270360 0.264362 0.264670 0.279057 0.273703 0.247799 0.235596 0.229795 0.227363 0.226132 0.225647 0.225804 0.226928 0.229660 0.234287 0.239512 0.240624 0.238383 -100 
-100 -100 0.265041 0.263437 0.260372 0.256856 0.252314 0.246167 0.239443 0.235692 0.237286 0.232615 0.221147 0.214696 0.211232 0.209600 0.208781 0.208499 0.208698 0.209570 0.211506 0.214627 0.218077 0.218900 0.217573 -100 
-100 -100 0.248576 0.246777 0.243388 0.239119 0.233826 0.227578 0.220939 0.215853 0.213139 0.209142 0.203429 0.199878 0.197735 0.196646 0.196097 0.195934 0.196105 0.196682 0.197839 0.199547 0.201372 0.201888 0.201338 -100 
-100 -100 0.239572 0.237640 0.233994 0.229269 0.223543 0.217259 0.210789 0.205426 0.201388 0.197772 0.194225 0.191838 0.190320 0.189504 0.189099 0.188994 0.189138 0.189546 0.190282 0.191274 0.192273 0.192615 0.192420 -100 
-100 -100 -100 -100 -100 -100 -100 -100 -100 -100 -100 -100 -100 -100 -100 -100 -100 -100 -100 -100 -100 -100 -100 -100 -100 -100 
-100 -100 -100 -100 -100 -100 -100 -100 -100 -100 -100 -100 -100 -100 -100 -100 -100 -100 -100 -100 -100 -100 -100 -100 -100 -100 
-100 -100 -100 -100 -100 -100 -100 -100 -100 -100 -100 -100 -100 -100 -100 -100 -100 -100 -100 -100 -100 -100 -100 -100 -100 -100 
-100 -100 0.342587 0.339198 0.332756 0.324443 0.314932 0.305702 0.297098 0.289889 0.283635 0.278317 0.273595 0.269852 0.266841 0.264314 0.261967 0.260072 0.258590 0.257521 0.256727 0.256188 0.255800 0.255479 0.255244 -100 
-100 -100 0.347737 0.344298 0.337769 0.329358 0.319770 0.310515 0.301951 0.294829 0.288649 0.283306 0.278480 0.274671 0.271631 0.268970 0.266366 0.264236 0.262599 0.261445 0.260609 0.260064 0.259688 0.259345 0.259062 -100 
-100 -100 0.357665 0.354127 0.347414 0.338800 0.329035 0.319692 0.311148 0.304129 0.298049 0.292609 0.287504 0.283484 0.280302 0.277423 0.274467 0.272028 0.270169 0.268877 0.267944 0.267347 0.266941 0.266543 0.266184 -100 
-100 -100 0.370823 0.367139 0.360155 0.351237 0.341194 0.331687 0.323110 0.316196 0.310214 0.304545 0.298855 0.294261 0.290648 0.287519 0.284409 0.281855 0.279873 0.278454 0.277357 0.276589 0.276027 0.275527 0.275104 -100 
-100 -100 0.386456 0.382550 0.375192 0.365892 0.355526 0.345821 0.337289 0.330729 0.325148 0.319108 0.312248 0.306514 0.302094 0.298623 0.295522 0.293058 0.291084 0.289534 0.288208 0.287178 0.286380 0.285711 0.285213 -100 
-100 -100 0.402178 0.398034 0.390273 0.380582 0.369927 0.360128 0.351905 0.346232 0.341666 0.335250 0.326583 0.319145 0.313659 0.309748 0.306603 0.304206 0.302228 0.300554 0.299016 0.297750 0.296755 0.295922 0.295315 -100 
-100 -100 0.416924 0.412597 0.404508 0.394526 0.383669 0.373849 0.366008 0.361345 0.357976 0.351244 0.340687 0.331554 0.325122 0.320772 0.317403 0.314958 0.312908 0.311114 0.309401 0.307976 0.306888 0.305926 0.305164 -100 
-100 -100 0.428150 0.423843 0.415765 0.405754 0.394788 0.384765 0.376605 0.371560 0.367807 0.360826 0.350154 0.340966 0.334734 0.330314 0.326585 0.324033 0.321881 0.319976 0.318098 0.316503 0.315263 0.314222 0.313426 -100 
-100 -100 0.435672 0.431564 0.423832 0.414075 0.403122 0.392699 0.383504 0.376723 0.371080 0.363929 0.355024 0.347722 0.344385 0.340258 0.334544 0.331570 0.329202 0.327157 0.325071 0.323274 0.321824 0.320725 0.320012 -100 
-100 -100 0.439389 0.435539 0.428242 0.418864 0.408053 0.397343 0.387241 0.378901 0.371654 0.364496 0.357536 0.353081 0.356944 0.353158 0.341244 0.336952 0.334205 0.332030 0.329748 0.327803 0.326239 0.325132 0.324485 -100 
-100 -100 0.439620 0.436006 0.429107 0.420102 0.409498 0.398685 0.388057 0.378841 0.370800 0.364013 0.360129 0.363013 0.396924 0.393449 0.352261 0.341762 0.337141 0.334642 0.332050 0.330003 0.328401 0.327331 0.326742 -100 
-100 -100 0.436274 0.432831 0.426204 0.417463 0.407030 0.396246 0.385446 0.375898 0.367554 0.360905 0.357581 0.361048 0.395396 0.392204 0.351176 0.340763 0.336202 0.333783 0.331281 0.329335 0.327827 0.326859 0.326335 -100 
-100 -100 0.429063 0.425719 0.419272 0.410713 0.400442 0.389755 0.379001 0.369437 0.361031 0.354254 0.349240 0.346781 0.352103 0.349194 0.337790 0.333773 0.331253 0.329299 0.327265 0.325600 0.324320 0.323485 0.323037 -100 
-100 -100 0.418135 0.414893 0.408629 0.400284 0.390233 0.379748 0.369178 0.359781 0.351561 0.344974 0.339844 0.336360 0.335696 0.333097 0.328255 0.325802 0.323873 0.322202 0.320484 0.319095 0.318057 0.317377 0.317000 -100 
-100 -100 0.402935 0.399859 0.393908 0.385957 0.376332 0.366199 0.355929 0.346824 0.338965 0.332618 0.327447 0.323747 0.321258 0.318941 0.316469 0.314730 0.313294 0.311961 0.310618 0.309597 0.308911 0.308427 0.308100 -100 
-100 -100 0.384370 0.381566 0.376130 0.368880 0.359983 0.350396 0.340514 0.331878 0.324711 0.318568 0.313037 0.309128 0.306350 0.304219 0.302315 0.300918 0.299824 0.298925 0.298158 0.297811 0.297750 0.297547 0.297183 -100 
-100 -100 0.362191 0.359756 0.355064 0.348931 0.341248 0.332442 0.323150 0.315542 0.310417 0.304348 0.296881 0.291951 0.288684 0.286552 0.284931 0.283809 0.283089 0.282756 0.282935 0.283797 0.284948 0.285116 0.284478 -100 
-100 -100 0.338350 0.336348 0.332457 0.327762 0.321675 0.313891 0.305496 0.300195 0.300253 0.294184 0.281437 0.273944 0.269677 0.267372 0.265908 0.265053 0.264720 0.265060 0.266426 0.269032 0.272007 0.272615 0.271303 -100 
-100 -100 0.314017 0.312251 0.308235 0.304763 0.300308 0.293723 0.287084 0.286767 0.300358 0.294443 0.268214 0.255598 0.249494 0.246869 0.245518 0.244919 0.244953 0.245902 0.248395 0.252750 0.257688 0.258668 0.256447 -100 
-100 -100 0.289316 0.287710 0.283993 0.280955 0.277038 0.270993 0.264828 0.264943 0.279154 0.273690 0.247704 0.235453 0.229623 0.227264 0.226164 0.225785 0.225998 0.227128 0.229782 0.234284 0.239372 0.240398 0.238107 -100 
-100 -100 0.265516 0.263923 0.260881 0.257395 0.252861 0.246657 0.239798 0.235891 0.237345 0.232569 0.221024 0.214531 0.211057 0.209473 0.208740 0.208535 0.208777 0.209636 0.211495 0.214502 0.217832 0.218566 0.217190 -100 
-100 -100 0.248941 0.247146 0.243766 0.239510 0.234214 0.227918 0.221180 0.215980 0.213157 0.209070 0.203289 0.199698 0.197548 0.196490 0.196002 0.195896 0.196096 0.196651 0.197735 0.199338 0.201055 0.201487 0.200891 -100 
-100 -100 0.239866 0.237934 0.234291 0.229569 0.223834 0.217508 0.210963 0.205508 0.201380 0.197686 0.194076 0.191651 0.190125 0.189332 0.188974 0.188914 0.189078 0.189462 0.190126 0.191021 0.191919 0.192182 0.191945 -100 
-100 -100 -100 -100 -100 -100 -100 -100 -100 -100 -100 -100 -100 -100 -100 -100 -100 -100 -100 -100 -100 -100 -100 -100 -100 -100 
-100 -100 -100 -100 -100 -100 -100 -100 -100 -100 -100 -100 -100 -100 -100 -100 -100 -100 -100 -100 -100 -100 -100 -100 -100 -100 
-100 -100 -100 -100 -100 -100 -100 -100 -100 -100 -100 -100 -100 -100 -100 -100 -100 -100 -100 -100 -100 -100 -100 -100 -100 -100 
-100 -100 0.343378 0.339967 0.333479 0.325088 0.315449 0.306031 0.297164 0.289666 0.283150 0.277698 0.272954 0.269234 0.266290 0.263949 0.261918 0.260331 0.259088 0.258167 0.257485 0.257061 0.256783 0.256436 0.256086 -100 
-100 -100 0.348621 0.345150 0.338556 0.330048 0.320308 0.310834 0.301963 0.294498 0.288005 0.282504 0.277655 0.273853 0.270857 0.268405 0.266188 0.264437 0.263091 0.262128 0.261469 0.261144 0.260986 0.260636 0.260189 -100 
-100 -100 0.358787 0.355187 0.348358 0.339600 0.329631 0.320009 0.311073 0.303614 0.297116 0.291486 0.286390 0.282386 0.279242 0.276603 0.274122 0.272143 0.270640 0.269596 0.268929 0.268689 0.268652 0.268273 0.267686 -100 
-100 -100 0.372403 0.368587 0.361380 0.352220 0.341895 0.332016 0.322934 0.315433 0.308895 0.303016 0.297456 0.293004 0.289518 0.286657 0.284026 0.281934 0.280318 0.279148 0.278333 0.277942 0.277778 0.277302 0.276650 -100 
-100 -100 0.388842 0.384686 0.376883 0.367156 0.356352 0.346146 0.336913 0.329478 0.323040 0.316802 0.310394 0.305133 0.301052 0.297915 0.295238 0.293152 0.291478 0.290142 0.289040 0.288293 0.287802 0.287156 0.286471 -100 
-100 -100 0.405743 0.401146 0.392586 0.382186 0.370889 0.360397 0.351166 0.344107 0.338131 0.331521 0.323881 0.317469 0.312643 0.309171 0.306426 0.304340 0.302608 0.301108 0.299738 0.298681 0.297958 0.297137 0.296335 -100 
-100 -100 0.421730 0.416728 0.407445 0.396463 0.384764 0.374058 0.364870 0.358255 0.352839 0.345895 0.336984 0.329441 0.323940 0.320160 0.317289 0.315167 0.313371 0.311729 0.310155 0.308933 0.308288 0.307320 0.306151 -100 
-100 -100 0.432997 0.428024 0.418783 0.407817 0.396045 0.385124 0.375577 0.368545 0.362734 0.355510 0.346432 0.338783 0.333273 0.329454 0.326513 0.324401 0.322593 0.320824 0.318990 0.317484 0.316596 0.315498 0.314293 -100 
-100 -100 0.439344 0.434831 0.426410 0.416080 0.404594 0.393461 0.383125 0.374819 0.367673 0.360233 0.352119 0.345471 0.341066 0.337502 0.334170 0.332112 0.330394 0.328499 0.326239 0.324253 0.322729 0.321499 0.320599 -100 
-100 -100 0.441929 0.437921 0.430372 0.420818 0.409767 0.398542 0.387515 0.378046 0.369748 0.362206 0.355127 0.349758 0.347447 0.344225 0.339691 0.337628 0.336185 0.334205 0.331406 0.328941 0.327018 0.325681 0.324888 -100 
-100 -100 0.441361 0.437743 0.430884 0.421976 0.411361 0.400174 0.388754 0.378613 0.369709 0.362259 0.356403 0.353209 0.358952 0.356050 0.344319 0.341247 0.339948 0.337880 0.334318 0.331382 0.329173 0.327777 0.327044 -100 
-100 -100 0.437523 0.434133 0.427649 0.419105 0.408755 0.397680 0.386208 0.375894 0.366846 0.359548 0.354138 0.351418 0.357532 0.354892 0.343345 0.340406 0.339218 0.337221 0.333691 0.330790 0.328626 0.327299 0.326628 -100 
-100 -100 0.429954 0.426663 0.420340 0.411936 0.401718 0.390808 0.379544 0.369410 0.360518 0.353413 0.347833 0.344029 0.342944 0.340533 0.336577 0.334958 0.333906 0.332133 0.329378 0.326955 0.325099 0.323946 0.323366 -100 
-100 -100 0.418793 0.415574 0.409361 0.401071 0.391003 0.380334 0.369406 0.359620 0.351062 0.344282 0.338957 0.335185 0.332937 0.330773 0.328454 0.327248 0.326285 0.324734 0.322432 0.320360 0.318787 0.317817 0.317322 -100 
-100 -100 0.403446 0.400351 0.394368 0.386367 0.376644 0.366342 0.355821 0.346439 0.338301 0.331854 0.326744 0.323128 0.320579 0.318667 0.317170 0.316333 0.315678 0.314414 0.312454 0.310705 0.309451 0.308675 0.308248 -100 
-100 -100 0.384803 0.381932 0.376384 0.368970 0.359879 0.350096 0.339990 0.331046 0.323426 0.317238 0.312099 0.308490 0.305959 0.304210 0.302976 0.302337 0.301910 0.301016 0.299605 0.298472 0.297769 0.297259 0.296850 -100 
-100 -100 0.362488 0.359949 0.355088 0.348634 0.340578 0.331493 0.321865 0.313550 0.306942 0.300898 0.295005 0.290940 0.288210 0.286483 0.285356 0.284776 0.284483 0.284065 0.283580 0.283533 0.283817 0.283665 0.283140 -100 
-100 -100 0.338378 0.336240 0.332196 0.326974 0.320241 0.312007 0.302942 0.295737 0.291258 0.285292 0.277358 0.272141 0.268942 0.267146 0.266093 0.265593 0.265465 0.265580 0.266138 0.267470 0.269078 0.269306 0.268416 -100 
-100 -100 0.312800 0.310989 0.307519 0.303427 0.298027 0.290710 0.282538 0.277374 0.277640 0.271846 0.259428 0.252268 0.248352 0.246467 0.245521 0.245165 0.245248 0.245828 0.247276 0.249857 0.252779 0.253303 0.251905 -100 
-100 -100 0.288097 0.286429 0.283246 0.279569 0.274697 0.267930 0.260283 0.255602 0.256347 0.251002 0.238986 0.232162 0.228497 0.226829 0.226078 0.225875 0.226085 0.226819 0.228444 0.231179 0.234229 0.234802 0.233382 -100 
-100 -100 0.265469 0.263733 0.260517 0.256482 0.251288 0.244676 0.237266 0.231597 0.228560 0.223895 0.217141 0.212818 0.210320 0.209123 0.208616 0.208535 0.208761 0.209343 0.210500 0.212330 0.214311 0.214705 0.213835 -100 
-100 -100 0.249067 0.247169 0.243611 0.239019 0.233346 0.226832 0.219879 0.214099 0.209849 0.205805 0.201580 0.198765 0.197039 0.196191 0.195853 0.195838 0.196032 0.196417 0.197085 0.198041 0.199028 0.199226 0.198818 -100 
-100 -100 0.240034 0.238032 0.234246 0.229316 0.223356 0.216901 0.210265 0.204616 0.200080 0.196390 0.193218 0.191069 0.189729 0.189061 0.188811 0.188823 0.188989 0.189258 0.189656 0.190163 0.190643 0.190729 0.190531 -100 
-100 -100 -100 -100 -100 -100 -100 -100 -100 -100 -100 -100 -100 -100 -100 -100 -100 -100 -100 -100 -100 -100 -100 -100 -100 -100 
-100 -100 -100 -100 -100 -100 -100 -100 -100 -100 -100 -100 -100 -100 -100 -100 -100 -100 -100 -100 -100 -100 -100 -100 -100 -100 
-100 -100 -100 -100 -100 -100 -100 -100 -100 -100 -100 -100 -100 -100 -100 -100 -100 -100 -100 -100 -100 -100 -100 -100 -100 -100 
-100 -100 0.343741 0.340320 0.333804 0.325352 0.315590 0.305960 0.296782 0.288928 0.282110 0.276522 0.271805 0.268185 0.265388 0.263313 0.261665 0.260447 0.259490 0.258764 0.258256 0.258055 0.257996 0.257631 0.257098 -100 
-100 -100 0.349070 0.345578 0.338939 0.330351 0.320463 0.310740 0.301503 0.293618 0.286765 0.281104 0.276283 0.272574 0.269712 0.267554 0.265796 0.264488 0.263485 0.262779 0.262403 0.262483 0.262739 0.262404 0.261682 -100 
-100 -100 0.359469 0.355815 0.348885 0.339994 0.329826 0.319890 0.310499 0.302510 0.295554 0.289733 0.284693 0.280800 0.277794 0.275490 0.273555 0.272105 0.271013 0.270304 0.270062 0.270463 0.271095 0.270778 0.269799 -100 
-100 -100 0.373612 0.369656 0.362203 0.352790 0.342176 0.331892 0.322237 0.314059 0.306927 0.300848 0.295463 0.291256 0.288002 0.285514 0.283432 0.281860 0.280654 0.279827 0.279458 0.279744 0.280292 0.279892 0.278839 -100 
-100 -100 0.391157 0.386664 0.378276 0.368036 0.356774 0.346022 0.336028 0.327648 0.320353 0.313933 0.308009 0.303321 0.299696 0.296988 0.294784 0.293116 0.291775 0.290721 0.289977 0.289765 0.289875 0.289289 0.288243 -100 
-100 -100 0.409972 0.404675 0.394897 0.383527 0.371508 0.360260 0.349961 0.341486 0.334165 0.327390 0.320771 0.315467 0.311426 0.308483 0.306152 0.304390 0.302922 0.301649 0.300578 0.300012 0.299961 0.299187 0.297910 -100 
-100 -100 0.428146 0.422022 0.410773 0.398311 0.385616 0.373938 0.363348 0.354790 0.347475 0.340359 0.333029 0.327133 0.322729 0.319598 0.317164 0.315355 0.313823 0.312397 0.311136 0.310547 0.311213 0.310281 0.308002 -100 
-100 -100 0.439449 0.433373 0.422212 0.409819 0.397093 0.385192 0.374192 0.365165 0.357427 0.350004 0.342475 0.336459 0.332020 0.328896 0.326512 0.324827 0.323401 0.321837 0.320177 0.319151 0.319451 0.318340 0.316032 -100 
-100 -100 0.443712 0.438558 0.429049 0.417922 0.405847 0.393942 0.382379 0.372480 0.363875 0.356181 0.348988 0.343372 0.339468 0.336577 0.334260 0.332979 0.332011 0.330310 0.327778 0.325707 0.324401 0.323054 0.321724 -100 
-100 -100 0.444472 0.440233 0.432330 0.422576 0.411317 0.399537 0.387479 0.376756 0.367389 0.359508 0.352716 0.347631 0.344543 0.342014 0.339786 0.339275 0.339450 0.337674 0.333774 0.330546 0.328269 0.326676 0.325645 -100 
-100 -100 0.442840 0.439226 0.432430 0.423697 0.413142 0.401552 0.389217 0.378003 0.368229 0.360334 0.354119 0.349875 0.350477 0.348345 0.343494 0.343816 0.345860 0.344049 0.337971 0.333404 0.330361 0.328565 0.327644 -100 
-100 -100 0.438450 0.435144 0.428863 0.420612 0.410416 0.399032 0.386772 0.375549 0.365783 0.358056 0.352172 0.348281 0.349184 0.347294 0.342660 0.343192 0.345419 0.343670 0.337533 0.332888 0.329791 0.328025 0.327176 -100 
-100 -100 0.430550 0.427335 0.421180 0.412999 0.402886 0.391729 0.379863 0.369047 0.359624 0.352232 0.346505 0.342532 0.340407 0.338633 0.337113 0.337318 0.338133 0.336535 0.332350 0.328745 0.326143 0.324607 0.323872 -100 
-100 -100 0.419183 0.415993 0.409848 0.401641 0.391576 0.380703 0.369366 0.359128 0.350220 0.343274 0.337932 0.334240 0.331959 0.330362 0.329323 0.329431 0.329711 0.328288 0.325025 0.321959 0.319693 0.318359 0.317722 -100 
-100 -100 0.403713 0.400595 0.394573 0.386516 0.376690 0.366203 0.355413 0.345741 0.337365 0.330849 0.325848 0.322438 0.320177 0.318808 0.318240 0.318598 0.319029 0.317836 0.314929 0.312110 0.310094 0.308931 0.308372 -100 
-100 -100 0.385005 0.382057 0.376364 0.368754 0.359445 0.349457 0.339145 0.329950 0.322055 0.315872 0.311045 0.307781 0.305635 0.304399 0.303956 0.304369 0.304875 0.303977 0.301606 0.299345 0.297797 0.296884 0.296389 -100 
-100 -100 0.362631 0.359958 0.354836 0.348009 0.339564 0.330205 0.320334 0.311586 0.304276 0.298314 0.293317 0.289943 0.287743 0.286506 0.285993 0.286162 0.286477 0.285946 0.284566 0.283364 0.282652 0.282092 0.281617 -100 
-100 -100 0.338448 0.336112 0.331687 0.325873 0.318510 0.309869 0.300401 0.292179 0.285737 0.279937 0.274340 0.270592 0.268232 0.266964 0.266388 0.266355 0.266516 0.266374 0.265992 0.265931 0.266149 0.265923 0.265350 -100 
-100 -100 0.312624 0.310587 0.306766 0.301902 0.295626 0.287737 0.278825 0.271452 0.266708 0.261145 0.254268 0.249951 0.247379 0.246121 0.245586 0.245525 0.245689 0.245876 0.246237 0.247049 0.248061 0.248070 0.247316 -100 
-100 -100 0.287931 0.286034 0.282494 0.278041 0.272293 0.264971 0.256629 0.249798 0.245564 0.240445 0.233937 0.229899 0.227532 0.226439 0.226029 0.226031 0.226239 0.226564 0.227158 0.228176 0.229330 0.229407 0.228668 -100 
-100 -100 0.265525 0.263595 0.259999 0.255374 0.249558 0.242587 0.234870 0.228299 0.223394 0.218887 0.214362 0.211383 0.209601 0.208779 0.208518 0.208583 0.208798 0.209080 0.209516 0.210181 0.210888 0.210902 0.210414 -100 
-100 -100 0.249151 0.247125 0.243311 0.238350 0.232302 0.225575 0.218489 0.212390 0.207516 0.203549 0.200131 0.197879 0.196513 0.195894 0.195728 0.195821 0.196013 0.196208 0.196436 0.196724 0.197001 0.196933 0.196649 -100 
-100 -100 0.240117 0.238028 0.234070 0.228901 0.222704 0.216111 0.209402 0.203625 0.198879 0.195218 0.192340 0.190446 0.189304 0.188791 0.188673 0.188772 0.188941 0.189079 0.189183 0.189271 0.189319 0.189204 0.189016 -100 
-100 -100 -100 -100 -100 -100 -100 -100 -100 -100 -100 -100 -100 -100 -100 -100 -100 -100 -100 -100 -100 -100 -100 -100 -100 -100 
-100 -100 -100 -100 -100 -100 -100 -100 -100 -100 -100 -100 -100 -100 -100 -100 -100 -100 -100 -100 -100 -100 -100 -100 -100 -100 
-100 -100 -100 -100 -100 -100 -100 -100 -100 -100 -100 -100 -100 -100 -100 -100 -100 -100 -100 -100 -100 -100 -100 -100 -100 -100 
-100 -100 0.343641 0.340242 0.333758 0.325315 0.315493 0.305699 0.296237 0.288055 0.280955 0.275251 0.270582 0.267096 0.264492 0.262687 0.261389 0.260491 0.259790 0.259240 0.258902 0.258924 0.259093 0.258704 0.257973 -100 
-100 -100 0.349024 0.345550 0.338931 0.330340 0.320377 0.310460 0.300893 0.292624 0.285440 0.279644 0.274877 0.271308 0.268642 0.266781 0.265424 0.264488 0.263785 0.263313 0.263216 0.263706 0.264395 0.264072 0.263052 -100 
-100 -100 0.359595 0.355934 0.348981 0.340049 0.329768 0.319587 0.309786 0.301324 0.293955 0.287975 0.283014 0.279287 0.276497 0.274528 0.273062 0.272044 0.271309 0.270908 0.271093 0.272149 0.273491 0.273234 0.271823 -100 
-100 -100 0.374194 0.370152 0.362537 0.352981 0.342182 0.331586 0.321426 0.312662 0.305022 0.298778 0.293549 0.289600 0.286633 0.284520 0.282920 0.281783 0.280939 0.280434 0.280515 0.281492 0.282810 0.282485 0.280964 -100 
-100 -100 0.392882 0.388090 0.379158 0.368517 0.356925 0.345749 0.335099 0.325957 0.317992 0.311414 0.305833 0.301608 0.298427 0.296140 0.294380 0.293097 0.292078 0.291297 0.290927 0.291298 0.292232 0.291696 0.290056 -100 
-100 -100 0.413846 0.407828 0.396758 0.384490 0.371900 0.360057 0.348876 0.339345 0.331078 0.324155 0.318178 0.313650 0.310263 0.307813 0.305901 0.304479 0.303305 0.302275 0.301564 0.301654 0.302983 0.302244 0.299794 -100 
-100 -100 0.434652 0.427298 0.413823 0.399858 0.386311 0.373854 0.362122 0.352179 0.343596 0.336330 0.329956 0.325144 0.321614 0.319062 0.317058 0.315607 0.314411 0.313260 0.312548 0.313249 0.318446 0.317553 0.311020 -100 
-100 -100 0.445980 0.438689 0.425340 0.411478 0.397919 0.385229 0.373047 0.362596 0.353567 0.345977 0.339386 0.334449 0.330899 0.328397 0.326526 0.325326 0.324397 0.323107 0.321819 0.321925 0.326628 0.325517 0.318974 -100 
-100 -100 0.447753 0.441908 0.431190 0.419263 0.406688 0.394158 0.381586 0.370507 0.360902 0.353005 0.346413 0.341556 0.338919 0.336660 0.334499 0.334063 0.334099 0.332622 0.329628 0.327559 0.327164 0.325704 0.323256 -100 
-100 -100 0.446509 0.442019 0.433699 0.423726 0.412286 0.400045 0.387126 0.375440 0.365320 0.357182 0.350624 0.345936 0.344302 0.342457 0.340383 0.341561 0.344149 0.342585 0.336724 0.332426 0.329922 0.328070 0.326588 -100 
-100 -100 0.443828 0.440194 0.433402 0.424778 0.414255 0.402324 0.389244 0.377216 0.366997 0.358808 0.353009 0.349284 0.365401 0.364051 0.345741 0.348830 0.355466 0.353867 0.343032 0.335862 0.331724 0.329486 0.328329 -100 
-100 -100 0.438991 0.435739 0.429589 0.421538 0.411434 0.399779 0.386879 0.374970 0.364873 0.356882 0.351358 0.347916 0.364274 0.363155 0.345090 0.348432 0.355292 0.353732 0.342743 0.335374 0.331053 0.328813 0.327770 -100 
-100 -100 0.430872 0.427699 0.421643 0.413599 0.403529 0.392143 0.379773 0.368427 0.358657 0.351096 0.345389 0.341572 0.340745 0.339610 0.338306 0.340364 0.343748 0.342284 0.335769 0.330626 0.327185 0.325272 0.324383 -100 
-100 -100 0.419384 0.416196 0.410065 0.401882 0.391777 0.380709 0.369020 0.358430 0.349302 0.342300 0.337098 0.333681 0.332387 0.331351 0.330602 0.331907 0.333527 0.332172 0.327668 0.323532 0.320560 0.318878 0.318098 -100 
-100 -100 0.403838 0.400680 0.394584 0.386441 0.376492 0.365831 0.354808 0.344919 0.336410 0.329933 0.325166 0.322124 0.320382 0.319549 0.319685 0.321052 0.322483 0.321290 0.317357 0.313479 0.310713 0.309178 0.308479 -100 
-100 -100 0.385069 0.382047 0.376205 0.368410 0.358898 0.348733 0.338247 0.328888 0.320868 0.314783 0.310307 0.307486 0.305884 0.305156 0.305328 0.306610 0.307927 0.306965 0.303613 0.300276 0.297927 0.296629 0.296018 -100 
-100 -100 0.362633 0.359846 0.354497 0.347377 0.338625 0.329047 0.318989 0.310009 0.302399 0.296571 0.292177 0.289376 0.287722 0.286948 0.286949 0.287746 0.288585 0.287916 0.285680 0.283464 0.281907 0.280966 0.280449 -100 
-100 -100 0.338396 0.335906 0.331176 0.324945 0.317150 0.308219 0.298485 0.289797 0.282586 0.276952 0.272493 0.269612 0.267897 0.267083 0.266925 0.267299 0.267723 0.267359 0.266180 0.265056 0.264261 0.263637 0.263157 -100 
-100 -100 0.312464 0.310254 0.306116 0.300745 0.293927 0.285669 0.276328 0.268042 0.261451 0.256075 0.251459 0.248501 0.246766 0.245989 0.245821 0.246034 0.246296 0.246188 0.245723 0.245329 0.245078 0.244663 0.244170 -100 
-100 -100 0.287768 0.285705 0.281859 0.276912 0.270634 0.262963 0.254211 0.246488 0.240411 0.235464 0.231175 0.228437 0.226851 0.226195 0.226100 0.226305 0.226541 0.226574 0.226413 0.226294 0.226221 0.225901 0.225446 -100 
-100 -100 0.265454 0.263389 0.259520 0.254515 0.248308 0.241092 0.233156 0.226163 0.220506 0.216116 0.212602 0.210336 0.209034 0.208521 0.208499 0.208718 0.208948 0.209009 0.208902 0.208764 0.208619 0.208319 0.207971 -100 
-100 -100 0.249097 0.246980 0.242980 0.237770 0.231467 0.224582 0.217375 0.211093 0.205924 0.202018 0.199042 0.197144 0.196060 0.195649 0.195659 0.195869 0.196075 0.196123 0.195995 0.195786 0.195542 0.195246 0.194986 -100 
-100 -100 0.240068 0.237917 0.233830 0.228492 0.222124 0.215420 0.208634 0.202765 0.197902 0.194272 0.191586 0.189884 0.188921 0.188559 0.188578 0.188773 0.188957 0.188989 0.188843 0.188594 0.188301 0.188009 0.187793 -100 
-100 -100 -100 -100 -100 -100 -100 -100 -100 -100 -100 -100 -100 -100 -100 -100 -100 -100 -100 -100 -100 -100 -100 -100 -100 -100 
-100 -100 -100 -100 -100 -100 -100 -100 -100 -100 -100 -100 -100 -100 -100 -100 -100 -100 -100 -100 -100 -100 -100 -100 -100 -100 
-100 -100 -100 -100 -100 -100 -100 -100 -100 -100 -100 -100 -100 -100 -100 -100 -100 -100 -100 -100 -100 -100 -100 -100 -100 -100 
-100 -100 0.343050 0.339725 0.333362 0.325036 0.315265 0.305402 0.295748 0.287317 0.280004 0.274212 0.269588 0.266229 0.263798 0.262207 0.261150 0.260462 0.259903 0.259408 0.259047 0.258994 0.259071 0.258606 0.257832 -100 
-100 -100 0.348414 0.345020 0.338534 0.330071 0.320161 0.310161 0.300369 0.291809 0.284376 0.278478 0.273759 0.270326 0.267842 0.266215 0.265131 0.264432 0.263891 0.263485 0.263369 0.263785 0.264382 0.263983 0.262921 -100 
-100 -100 0.358941 0.355375 0.348575 0.339792 0.329570 0.319286 0.309204 0.300383 0.292707 0.286606 0.281706 0.278135 0.275547 0.273847 0.272700 0.271962 0.271418 0.271101 0.271274 0.272256 0.273505 0.273176 0.271723 -100 
-100 -100 0.373475 0.369549 0.362117 0.352741 0.342016 0.331298 0.320789 0.311583 0.303564 0.297192 0.292059 0.288312 0.285585 0.283788 0.282545 0.281722 0.281091 0.280692 0.280764 0.281665 0.282885 0.282495 0.280932 -100 
-100 -100 0.392122 0.387457 0.378745 0.368344 0.356885 0.345552 0.334436 0.324727 0.316294 0.309572 0.304157 0.300225 0.297372 0.295443 0.294068 0.293130 0.292360 0.291692 0.291309 0.291601 0.292445 0.291835 0.290145 -100 
-100 -100 0.413072 0.407199 0.396402 0.384465 0.372107 0.360066 0.348227 0.337926 0.329039 0.321956 0.316259 0.312155 0.309197 0.307165 0.305679 0.304642 0.303756 0.302853 0.302124 0.302132 0.303377 0.302558 0.300044 -100 
-100 -100 0.433913 0.426717 0.413558 0.400019 0.386820 0.374121 0.361512 0.350576 0.341208 0.333770 0.327790 0.323524 0.320511 0.318438 0.316906 0.315884 0.315013 0.314008 0.313279 0.313899 0.319020 0.318044 0.311432 -100 
-100 -100 0.445313 0.438166 0.425098 0.411619 0.398366 0.385420 0.372363 0.360940 0.351154 0.343409 0.337199 0.332801 0.329767 0.327767 0.326396 0.325650 0.325062 0.323938 0.322638 0.322659 0.327276 0.326087 0.319466 -100 
-100 -100 0.447212 0.441451 0.430899 0.419181 0.406733 0.393953 0.380743 0.368980 0.358894 0.350871 0.344482 0.340012 0.337788 0.335995 0.334353 0.334379 0.334769 0.333456 0.330453 0.328293 0.327801 0.326256 0.323742 -100 
-100 -100 0.446119 0.441657 0.433385 0.423459 0.411994 0.399527 0.386208 0.374170 0.363912 0.355684 0.349074 0.344561 0.343176 0.341749 0.340227 0.341867 0.344805 0.343402 0.337532 0.333135 0.330520 0.328579 0.327040 -100 
-100 -100 0.443588 0.439938 0.433110 0.424423 0.413785 0.401661 0.388381 0.376311 0.366455 0.358211 0.351924 0.348111 0.364103 0.363127 0.345586 0.349154 0.356129 0.354678 0.343831 0.336551 0.332286 0.329955 0.328747 -100 
-100 -100 0.438863 0.435574 0.429339 0.421164 0.410898 0.399073 0.386053 0.374202 0.364555 0.356569 0.350578 0.347061 0.363298 0.362526 0.345146 0.348880 0.356002 0.354554 0.343531 0.336039 0.331575 0.329242 0.328150 -100 
-100 -100 0.430841 0.427608 0.421434 0.413239 0.402996 0.391439 0.378938 0.367580 0.357984 0.350503 0.344793 0.341189 0.340645 0.339823 0.338805 0.341048 0.344557 0.343122 0.336531 0.331248 0.327660 0.325643 0.324701 -100 
-100 -100 0.419419 0.416155 0.409883 0.401533 0.391255 0.380029 0.368221 0.357594 0.348564 0.341726 0.336786 0.333831 0.333056 0.332305 0.331575 0.332840 0.334427 0.333007 0.328377 0.324075 0.320941 0.319144 0.318308 -100 
-100 -100 0.403912 0.400666 0.394399 0.386067 0.375939 0.365138 0.354021 0.344105 0.335677 0.329437 0.325119 0.322749 0.321751 0.321182 0.321077 0.322189 0.323439 0.322093 0.317975 0.313886 0.310921 0.309257 0.308499 -100 
-100 -100 0.385090 0.381978 0.375948 0.367937 0.358219 0.347927 0.337374 0.328000 0.320047 0.314228 0.310261 0.308149 0.307303 0.306839 0.306747 0.307746 0.308839 0.307687 0.304091 0.300473 0.297855 0.296404 0.295735 -100 
-100 -100 0.362542 0.359652 0.354095 0.346713 0.337713 0.327992 0.317884 0.308884 0.301290 0.295703 0.291821 0.289641 0.288597 0.288094 0.288025 0.288693 0.289387 0.288516 0.285965 0.283361 0.281433 0.280290 0.279726 -100 
-100 -100 0.338197 0.335585 0.330606 0.324037 0.315916 0.306816 0.297042 0.288294 0.280974 0.275559 0.271687 0.269401 0.268202 0.267685 0.267628 0.268025 0.268391 0.267822 0.266243 0.264589 0.263274 0.262399 0.261906 -100 
-100 -100 0.312178 0.309836 0.305420 0.299646 0.292431 0.283982 0.274588 0.266151 0.259204 0.254029 0.250208 0.247897 0.246653 0.246198 0.246233 0.246568 0.246831 0.246520 0.245588 0.244535 0.243625 0.242927 0.242476 -100 
-100 -100 0.287447 0.285273 0.281168 0.275832 0.269165 0.261323 0.252531 0.244660 0.238207 0.233435 0.229880 0.227709 0.226534 0.226184 0.226317 0.226675 0.226933 0.226796 0.226190 0.225430 0.224704 0.224123 0.223721 -100 
-100 -100 0.265175 0.263021 0.258956 0.253665 0.247175 0.239829 0.231878 0.224825 0.219017 0.214740 0.211623 0.209711 0.208696 0.208414 0.208585 0.208944 0.209212 0.209142 0.208697 0.208082 0.207463 0.206947 0.206608 -100 
-100 -100 0.248850 0.246677 0.242554 0.237169 0.230692 0.223717 0.216491 0.210178 0.204950 0.201107 0.198335 0.196644 0.195749 0.195502 0.195661 0.195982 0.196224 0.196182 0.195824 0.195301 0.194749 0.194294 0.194010 -100 
-100 -100 0.239839 0.237651 0.233486 0.228038 0.221557 0.214787 0.207977 0.202083 0.197193 0.193600 0.191029 0.189461 0.188633 0.188399 0.188537 0.188823 0.189038 0.189004 0.188692 0.188220 0.187711 0.187293 0.187042 -100 
-100 -100 -100 -100 -100 -100 -100 -100 -100 -100 -100 -100 -100 -100 -100 -100 -100 -100 -100 -100 -100 -100 -100 -100 -100 -100 
-100 -100 -100 -100 -100 -100 -100 -100 -100 -100 -100 -100 -100 -100 -100 -100 -100 -100 -100 -100 -100 -100 -100 -100 -100 -100 
-100 -100 -100 -100 -100 -100 -100 -100 -100 -100 -100 -100 -100 -100 -100 -100 -100 -100 -100 -100 -100 -100 -100 -100 -100 -100 
-100 -100 0.342019 0.338813 0.332662 0.324559 0.314949 0.305110 0.295342 0.286736 0.279267 0.273418 0.268841 0.265596 0.263317 0.261880 0.260969 0.260380 0.259851 0.259282 0.258696 0.258268 0.257928 0.257334 0.256672 -100 
-100 -100 0.347299 0.344042 0.337802 0.329596 0.319869 0.309891 0.299960 0.291192 0.283576 0.277606 0.272934 0.269621 0.267298 0.265839 0.264921 0.264338 0.263828 0.263313 0.262871 0.262726 0.262702 0.262140 0.261287 -100 
-100 -100 0.357593 0.354209 0.347742 0.339297 0.329317 0.319056 0.308787 0.299702 0.291797 0.285602 0.280747 0.277309 0.274901 0.273397 0.272458 0.271875 0.271382 0.270916 0.270626 0.270806 0.271161 0.270618 0.269507 -100 
-100 -100 0.371594 0.367953 0.361052 0.352195 0.341848 0.331163 0.320387 0.310833 0.302532 0.296033 0.290949 0.287353 0.284843 0.283279 0.282307 0.281711 0.281194 0.280659 0.280249 0.280311 0.280584 0.279959 0.278766 -100 
-100 -100 0.389021 0.384902 0.377207 0.367739 0.356960 0.345707 0.334149 0.323929 0.315100 0.308224 0.302867 0.299110 0.296506 0.294881 0.293877 0.293273 0.292712 0.291989 0.291194 0.290748 0.290596 0.289775 0.288561 -100 
-100 -100 0.407818 0.402968 0.394083 0.383858 0.372743 0.360854 0.348243 0.337138 0.327690 0.320402 0.314774 0.310873 0.308205 0.306548 0.305540 0.304962 0.304389 0.303495 0.302363 0.301559 0.301272 0.300249 0.298751 -100 
-100 -100 0.426125 0.420506 0.410345 0.399442 0.388189 0.375722 0.361914 0.349843 0.339760 0.332064 0.326140 0.322098 0.319382 0.317733 0.316779 0.316292 0.315780 0.314791 0.313475 0.312662 0.313136 0.311944 0.309381 -100 
-100 -100 0.437663 0.432032 0.421852 0.410896 0.399501 0.386758 0.372561 0.360107 0.349739 0.341766 0.335560 0.331359 0.328592 0.326999 0.326192 0.325909 0.325571 0.324486 0.322781 0.321523 0.321617 0.320241 0.317649 -100 
-100 -100 0.442258 0.437369 0.428429 0.418087 0.406606 0.393922 0.380182 0.368015 0.358095 0.349975 0.343122 0.338678 0.335900 0.334421 0.333837 0.333996 0.334149 0.332939 0.330369 0.328027 0.326443 0.324824 0.323266 -100 
-100 -100 0.443425 0.439272 0.431549 0.421999 0.410759 0.398314 0.385049 0.373387 0.364245 0.356059 0.348359 0.343519 0.340717 0.339423 0.339247 0.340217 0.341515 0.340225 0.336284 0.332748 0.330127 0.328253 0.327036 -100 
-100 -100 0.442215 0.438549 0.431650 0.422756 0.411916 0.399811 0.387305 0.376552 0.371664 0.363539 0.351875 0.346446 0.344759 0.343664 0.342591 0.344668 0.347916 0.346566 0.340431 0.335520 0.332084 0.329991 0.328901 -100 
-100 -100 0.438168 0.434725 0.428180 0.419577 0.408954 0.397114 0.384953 0.374532 0.369959 0.362172 0.350894 0.345856 0.344505 0.343544 0.342419 0.344425 0.347631 0.346210 0.339951 0.334924 0.331401 0.329324 0.328310 -100 
-100 -100 0.430543 0.427133 0.420609 0.411980 0.401365 0.389731 0.377615 0.367023 0.358896 0.351733 0.345227 0.341630 0.339958 0.339076 0.338679 0.339444 0.340648 0.339116 0.334679 0.330642 0.327586 0.325726 0.324823 -100 
-100 -100 0.419414 0.415976 0.409366 0.400648 0.390064 0.378739 0.367119 0.356875 0.348665 0.342230 0.337363 0.335119 0.334462 0.333693 0.332576 0.332403 0.332514 0.330857 0.327188 0.323613 0.320846 0.319163 0.318352 -100 
-100 -100 0.404146 0.400716 0.394103 0.385446 0.375068 0.364165 0.353114 0.343398 0.335352 0.329595 0.326067 0.324998 0.325477 0.324879 0.323077 0.322318 0.322037 0.320318 0.316813 0.313348 0.310721 0.309159 0.308418 -100 
-100 -100 0.385299 0.382012 0.375664 0.367362 0.357427 0.347037 0.336530 0.327305 0.319652 0.314303 0.311198 0.310434 0.311125 0.310649 0.308879 0.308088 0.307773 0.306214 0.303058 0.299930 0.297563 0.296162 0.295494 -100 
-100 -100 0.362459 0.359439 0.353624 0.345963 0.336726 0.326921 0.316890 0.308042 0.300674 0.295474 0.292281 0.291048 0.291013 0.290589 0.289594 0.289186 0.288974 0.287780 0.285387 0.282955 0.281048 0.279863 0.279275 -100 
-100 -100 0.337864 0.335135 0.329903 0.322999 0.314572 0.305388 0.295755 0.287203 0.280072 0.274966 0.271628 0.269970 0.269392 0.269042 0.268675 0.268640 0.268582 0.267776 0.266091 0.264291 0.262775 0.261766 0.261236 -100 
-100 -100 0.311690 0.309225 0.304534 0.298358 0.290781 0.282242 0.273031 0.264827 0.258012 0.253089 0.249732 0.247882 0.247062 0.246824 0.246894 0.247189 0.247353 0.246870 0.245665 0.244268 0.243011 0.242124 0.241637 -100 
-100 -100 0.286925 0.284631 0.280270 0.274550 0.267535 0.259604 0.251005 0.243365 0.237026 0.232442 0.229255 0.227427 0.226574 0.226430 0.226718 0.227195 0.227503 0.227234 0.226325 0.225187 0.224107 0.223327 0.222889 -100 
-100 -100 0.264674 0.262446 0.258206 0.252645 0.245890 0.238486 0.230690 0.223804 0.218092 0.213944 0.211051 0.209361 0.208562 0.208454 0.208788 0.209286 0.209625 0.209476 0.208795 0.207883 0.206984 0.206317 0.205942 -100 
-100 -100 0.248400 0.246190 0.241974 0.236442 0.229813 0.222802 0.215652 0.209424 0.204249 0.200486 0.197852 0.196303 0.195558 0.195444 0.195736 0.196169 0.196471 0.196381 0.195864 0.195140 0.194398 0.193836 0.193520 -100 
-100 -100 0.239428 0.237223 0.233010 0.227483 0.220917 0.214120 0.207340 0.201483 0.196624 0.193085 0.190606 0.189143 0.188429 0.188301 0.188546 0.188920 0.189182 0.189117 0.188694 0.188080 0.187437 0.186941 0.186661 -100 
-100 -100 -100 -100 -100 -100 -100 -100 -100 -100 -100 -100 -100 -100 -100 -100 -100 -100 -100 -100 -100 -100 -100 -100 -100 -100 
-100 -100 -100 -100 -100 -100 -100 -100 -100 -100 -100 -100 -100 -100 -100 -100 -100 -100 -100 -100 -100 -100 -100 -100 -100 -100 
-100 -100 -100 -100 -100 -100 -100 -100 -100 -100 -100 -100 -100 -100 -100 -100 -100 -100 -100 -100 -100 -100 -100 -100 -100 -100 
-100 -100 0.340762 0.337690 0.331776 0.323936 0.314538 0.304786 0.294979 0.286277 0.278732 0.272877 0.268372 0.265246 0.263097 0.261765 0.260917 0.260336 0.259754 0.259055 0.258220 0.257414 0.256677 0.255958 0.255398 -100 
-100 -100 0.345948 0.342847 0.336880 0.328978 0.319494 0.309606 0.299617 0.290726 0.283013 0.277025 0.272421 0.269230 0.267044 0.265700 0.264859 0.264294 0.263730 0.263049 0.262258 0.261556 0.260941 0.260219 0.259560 -100 
-100 -100 0.355999 0.352819 0.346718 0.338674 0.329016 0.318856 0.308481 0.299218 0.291176 0.284941 0.280149 0.276836 0.274579 0.273214 0.272389 0.271863 0.271333 0.270663 0.269895 0.269284 0.268796 0.268044 0.267238 -100 
-100 -100 0.369474 0.366147 0.359817 0.351584 0.341747 0.331188 0.320183 0.310338 0.301830 0.295257 0.290224 0.286758 0.284420 0.283041 0.282258 0.281807 0.281324 0.280608 0.279702 0.278939 0.278337 0.277483 0.276592 -100 
-100 -100 0.385824 0.382267 0.375617 0.367286 0.357479 0.346401 0.334286 0.323500 0.314313 0.307305 0.301979 0.298349 0.295939 0.294570 0.293876 0.293561 0.293164 0.292351 0.291148 0.290020 0.289123 0.288087 0.287104 -100 
-100 -100 0.402803 0.398963 0.392007 0.383900 0.374682 0.363046 0.349170 0.336948 0.326876 0.319352 0.313714 0.309927 0.307471 0.306148 0.305590 0.305469 0.305204 0.304314 0.302837 0.301419 0.300371 0.299139 0.297919 -100 
-100 -100 0.419083 0.414983 0.407794 0.400194 0.392015 0.379887 0.363878 0.350006 0.339014 0.330972 0.324968 0.321010 0.318509 0.317242 0.316832 0.316911 0.316796 0.315868 0.314212 0.312689 0.311849 0.310448 0.308712 -100 
-100 -100 0.430728 0.426559 0.419242 0.411460 0.403030 0.390611 0.374313 0.360232 0.349170 0.340886 0.334470 0.330271 0.327683 0.326448 0.326152 0.326380 0.326373 0.325380 0.323477 0.321651 0.320541 0.318994 0.317219 -100 
-100 -100 0.437508 0.433465 0.426139 0.417538 0.407647 0.395191 0.380550 0.367949 0.358437 0.350200 0.342573 0.337840 0.335066 0.333825 0.333575 0.333950 0.334082 0.332983 0.330640 0.328220 0.326281 0.324587 0.323254 -100 
-100 -100 0.440623 0.436761 0.429564 0.420517 0.409753 0.397508 0.384500 0.373953 0.367151 0.359044 0.349161 0.343281 0.340120 0.338837 0.338671 0.339266 0.339711 0.338514 0.335611 0.332610 0.330112 0.328287 0.327162 -100 
-100 -100 0.440623 0.436917 0.429910 0.420808 0.409858 0.398024 0.386857 0.379153 0.382953 0.375021 0.355216 0.347290 0.343948 0.342558 0.341670 0.342476 0.343395 0.342090 0.338397 0.334850 0.331963 0.330049 0.329025 -100 
-100 -100 0.437281 0.433657 0.426747 0.417666 0.406712 0.395105 0.384414 0.377185 0.381413 0.373926 0.354635 0.347261 0.344398 0.343076 0.341848 0.342271 0.342910 0.341448 0.337680 0.334106 0.331211 0.329344 0.328391 -100 
-100 -100 0.430166 0.426541 0.419596 0.410474 0.399499 0.387940 0.376610 0.367669 0.362291 0.355559 0.347305 0.343260 0.341820 0.340739 0.339299 0.338588 0.338125 0.336414 0.333209 0.330043 0.327422 0.325719 0.324858 -100 
-100 -100 0.419540 0.415863 0.408803 0.399643 0.388755 0.377420 0.366181 0.356698 0.349721 0.343839 0.339070 0.337872 0.338716 0.337823 0.334728 0.332506 0.331019 0.328990 0.325986 0.323057 0.320655 0.319109 0.318331 -100 
-100 -100 0.404765 0.401050 0.393910 0.384824 0.374189 0.363243 0.352372 0.343030 0.335576 0.330504 0.328129 0.329345 0.332787 0.332073 0.326908 0.323105 0.320814 0.318530 0.315548 0.312722 0.310467 0.309039 0.308329 -100 
-100 -100 0.385895 0.382349 0.375520 0.366846 0.356700 0.346270 0.335885 0.326909 0.319670 0.314982 0.313167 0.314777 0.318500 0.317942 0.312842 0.309086 0.306850 0.304710 0.301961 0.299364 0.297294 0.295985 0.295332 -100 
-100 -100 0.362530 0.359351 0.353230 0.345294 0.335878 0.326051 0.316152 0.307529 0.300474 0.295767 0.293465 0.293693 0.295401 0.294987 0.292186 0.290062 0.288659 0.287049 0.284825 0.282630 0.280821 0.279639 0.279039 -100 
-100 -100 0.337510 0.334680 0.329231 0.322066 0.313443 0.304246 0.294790 0.286496 0.279632 0.274876 0.272082 0.271192 0.271448 0.271200 0.270170 0.269451 0.268871 0.267809 0.266056 0.264199 0.262588 0.261499 0.260935 -100 
-100 -100 0.311109 0.308559 0.303674 0.297219 0.289477 0.280925 0.271868 0.263952 0.257378 0.252710 0.249698 0.248263 0.247858 0.247776 0.247752 0.247932 0.247996 0.247367 0.245946 0.244311 0.242843 0.241829 0.241299 -100 
-100 -100 0.286282 0.283917 0.279389 0.273409 0.266235 0.258292 0.249849 0.242482 0.236348 0.231948 0.228991 0.227411 0.226804 0.226823 0.227213 0.227798 0.228183 0.227833 0.226682 0.225270 0.223965 0.223055 0.222576 -100 
-100 -100 0.264066 0.261797 0.257452 0.251709 0.244794 0.237387 0.229754 0.223065 0.217495 0.213471 0.210723 0.209190 0.208548 0.208577 0.209043 0.209679 0.210115 0.209926 0.209068 0.207946 0.206876 0.206112 0.205705 -100 
-100 -100 0.247863 0.245638 0.241376 0.235756 0.229040 0.222028 0.214970 0.208845 0.203752 0.200067 0.197529 0.196087 0.195450 0.195441 0.195840 0.196380 0.196755 0.196648 0.196026 0.195170 0.194319 0.193697 0.193359 -100 
-100 -100 0.238943 0.236736 0.232507 0.226940 0.220330 0.213533 0.206801 0.200997 0.196187 0.192704 0.190299 0.188919 0.188290 0.188246 0.188576 0.189030 0.189346 0.189275 0.188787 0.188089 0.187376 0.186841 0.186547 -100 
-100 -100 -100 -100 -100 -100 -100 -100 -100 -100 -100 -100 -100 -100 -100 -100 -100 -100 -100 -100 -100 -100 -100 -100 -100 -100 
-100 -100 -100 -100 -100 -100 -100 -100 -100 -100 -100 -100 -100 -100 -100 -100 -100 -100 -100 -100 -100 -100 -100 -100 -100 -100 
-100 -100 -100 -100 -100 -100 -100 -100 -100 -100 -100 -100 -100 -100 -100 -100 -100 -100 -100 -100 -100 -100 -100 -100 -100 -100 
-100 -100 0.339410 0.336447 0.330730 0.323112 0.313912 0.304274 0.294506 0.285813 0.278301 0.272527 0.268154 0.265179 0.263167 0.261911 0.261064 0.260417 0.259716 0.258858 0.257800 0.256716 0.255698 0.254876 0.254358 -100 
-100 -100 0.344526 0.341548 0.335805 0.328155 0.318896 0.309129 0.299164 0.290268 0.282577 0.276664 0.272188 0.269148 0.267102 0.265839 0.265006 0.264382 0.263697 0.262837 0.261766 0.260685 0.259681 0.258835 0.258268 -100 
-100 -100 0.354403 0.351382 0.345572 0.337858 0.328500 0.318473 0.308075 0.298762 0.290715 0.284541 0.279866 0.276702 0.274592 0.273327 0.272539 0.271980 0.271344 0.270477 0.269353 0.268232 0.267211 0.266309 0.265656 -100 
-100 -100 0.367544 0.364452 0.358562 0.350848 0.341502 0.331092 0.319914 0.309893 0.301308 0.294767 0.289839 0.286519 0.284339 0.283097 0.282413 0.282000 0.281468 0.280583 0.279317 0.278032 0.276885 0.275872 0.275123 -100 
-100 -100 0.383278 0.380115 0.374257 0.366912 0.358125 0.347225 0.334483 0.323178 0.313739 0.306689 0.301436 0.297945 0.295709 0.294531 0.294041 0.293888 0.293558 0.292651 0.291159 0.289618 0.288293 0.287104 0.286192 -100 
-100 -100 0.399327 0.396165 0.390636 0.384449 0.377342 0.365935 0.350454 0.336986 0.326332 0.318639 0.313013 0.309338 0.307064 0.305991 0.305755 0.305940 0.305875 0.304978 0.303287 0.301567 0.300196 0.298819 0.297609 -100 
-100 -100 0.414618 0.411524 0.406542 0.402044 0.397444 0.385621 0.366683 0.350630 0.338775 0.330410 0.324196 0.320289 0.317940 0.316963 0.316961 0.317449 0.317628 0.316764 0.314950 0.313190 0.311957 0.310424 0.308809 -100 
-100 -100 0.426337 0.423133 0.417940 0.413154 0.408198 0.396083 0.376995 0.360947 0.349432 0.340847 0.333861 0.329564 0.327055 0.326088 0.326185 0.326803 0.327070 0.326179 0.324208 0.322236 0.320803 0.319155 0.317502 -100 
-100 -100 0.434246 0.430756 0.424609 0.417629 0.409608 0.397414 0.381868 0.369033 0.363244 0.354883 0.343136 0.337693 0.334504 0.333402 0.333439 0.334029 0.334260 0.333263 0.331044 0.328651 0.326655 0.324913 0.323573 -100 
-100 -100 0.438422 0.434742 0.427929 0.419383 0.409292 0.397374 0.385167 0.376750 0.380187 0.372102 0.352140 0.344090 0.339852 0.338467 0.338361 0.338853 0.339030 0.337911 0.335447 0.332712 0.330319 0.328519 0.327402 -100 
-100 -100 0.439174 0.435424 0.428326 0.419123 0.408376 0.397190 0.391035 0.391985 0.472654 0.464602 0.368534 0.352462 0.343767 0.341812 0.341215 0.341480 0.341556 0.340288 0.337555 0.334596 0.331998 0.330183 0.329185 -100 
-100 -100 0.436340 0.432576 0.425382 0.415974 0.405008 0.394029 0.388505 0.390074 0.471234 0.463737 0.368329 0.352975 0.344935 0.342991 0.341757 0.341352 0.340946 0.339449 0.336663 0.333726 0.331157 0.329413 0.328496 -100 
-100 -100 0.429714 0.425908 0.418608 0.409120 0.397953 0.386648 0.376796 0.370577 0.375820 0.369430 0.351540 0.345988 0.344260 0.342901 0.340338 0.338466 0.337013 0.335133 0.332457 0.329729 0.327362 0.325757 0.324926 -100 
-100 -100 0.419682 0.415772 0.408267 0.398735 0.387662 0.376435 0.365976 0.357658 0.355250 0.349886 0.341939 0.341663 0.344182 0.343129 0.337565 0.333227 0.330392 0.327995 0.325308 0.322747 0.320576 0.319118 0.318365 -100 
-100 -100 0.405587 0.401551 0.393799 0.384288 0.373462 0.362556 0.351976 0.343122 0.336641 0.332275 0.330914 0.335002 0.342538 0.341707 0.332047 0.324726 0.320442 0.317564 0.314822 0.312368 0.310350 0.309011 0.308324 -100 
-100 -100 0.386718 0.382875 0.375470 0.366420 0.356119 0.345721 0.335533 0.326863 0.320201 0.316204 0.315757 0.320399 0.328344 0.327700 0.318082 0.310838 0.306653 0.303912 0.301339 0.299051 0.297170 0.295929 0.295292 -100 
-100 -100 0.362679 0.359337 0.352897 0.344739 0.335253 0.325468 0.315711 0.307326 0.300600 0.296367 0.294987 0.296943 0.300971 0.300533 0.295306 0.291245 0.288701 0.286700 0.284532 0.282475 0.280738 0.279571 0.278969 -100 
-100 -100 0.337146 0.334239 0.328631 0.321331 0.312730 0.303577 0.294191 0.286113 0.279505 0.275051 0.272748 0.272641 0.273884 0.273677 0.271723 0.270248 0.269190 0.267918 0.266092 0.264198 0.262546 0.261425 0.260846 -100 
-100 -100 0.310490 0.307902 0.302942 0.296443 0.289143 0.280630 0.271219 0.263442 0.257060 0.252592 0.249832 0.248734 0.248715 0.248719 0.248489 0.248519 0.248509 0.247783 0.246198 0.244410 0.242828 0.241757 0.241207 -100 
-100 -100 0.285601 0.283216 0.278640 0.272629 0.265895 0.257987 0.249176 0.241924 0.235942 0.231686 0.228876 0.227465 0.227035 0.227152 0.227575 0.228226 0.228687 0.228300 0.226976 0.225391 0.223963 0.223000 0.222505 -100 
-100 -100 0.263438 0.261159 0.256775 0.250965 0.244083 0.236701 0.229093 0.222536 0.217085 0.213160 0.210511 0.209080 0.208540 0.208651 0.209194 0.209923 0.210448 0.210249 0.209279 0.208039 0.206886 0.206087 0.205673 -100 
-100 -100 0.247322 0.245097 0.240820 0.235166 0.228444 0.221450 0.214440 0.208397 0.203379 0.199762 0.197297 0.195926 0.195361 0.195415 0.195878 0.196488 0.196923 0.196820 0.196143 0.195228 0.194337 0.193700 0.193362 -100 
-100 -100 0.238465 0.236261 0.232030 0.226451 0.219830 0.213045 0.206353 0.200601 0.195843 0.192413 0.190068 0.188747 0.188176 0.188183 0.188563 0.189066 0.189423 0.189361 0.188850 0.188126 0.187398 0.186861 0.186571 -100 
-100 -100 -100 -100 -100 -100 -100 -100 -100 -100 -100 -100 -100 -100 -100 -100 -100 -100 -100 -100 -100 -100 -100 -100 -100 -100 
-100 -100 -100 -100 -100 -100 -100 -100 -100 -100 -100 -100 -100 -100 -100 -100 -100 -100 -100 -100 -100 -100 -100 -100 -100 -100 
-100 -100 -100 -100 -100 -100 -100 -100 -100 -100 -100 -100 -100 -100 -100 -100 -100 -100 -100 -100 -100 -100 -100 -100 -100 -100 
-100 -100 0.338204 0.335283 0.329640 0.322114 0.313016 0.303486 0.293842 0.285296 0.277964 0.272381 0.268204 0.265417 0.263547 0.262341 0.261439 0.260661 0.259789 0.258752 0.257504 0.256228 0.255038 0.254134 0.253614 -100 
-100 -100 0.343291 0.340356 0.334690 0.327134 0.317979 0.308325 0.298492 0.289757 0.282263 0.276546 0.272257 0.269399 0.267493 0.266279 0.265389 0.264629 0.263767 0.262717 0.261435 0.260123 0.258904 0.257972 0.257425 -100 
-100 -100 0.353102 0.350131 0.344405 0.336790 0.327538 0.317630 0.307376 0.298242 0.290415 0.284441 0.279936 0.276941 0.274966 0.273753 0.272912 0.272220 0.271405 0.270344 0.268987 0.267588 0.266300 0.265307 0.264704 -100 
-100 -100 0.366120 0.363097 0.357311 0.349705 0.340463 0.330180 0.319146 0.309300 0.300925 0.294587 0.289826 0.286669 0.284616 0.283445 0.282731 0.282207 0.281513 0.280461 0.278979 0.277424 0.276009 0.274919 0.274228 -100 
-100 -100 0.381659 0.378585 0.372876 0.365670 0.357002 0.346218 0.333606 0.322454 0.313199 0.306333 0.301251 0.297926 0.295828 0.294733 0.294251 0.294040 0.293605 0.292571 0.290917 0.289172 0.287643 0.286389 0.285521 -100 
-100 -100 0.397390 0.394367 0.389074 0.383081 0.376114 0.364820 0.349456 0.336122 0.325626 0.318097 0.312634 0.309115 0.306976 0.306005 0.305825 0.306013 0.305904 0.304936 0.303137 0.301271 0.299738 0.298313 0.297153 -100 
-100 -100 0.412335 0.409440 0.404794 0.400546 0.396104 0.384395 0.365569 0.349642 0.337928 0.329715 0.323650 0.319881 0.317658 0.316798 0.316893 0.317433 0.317619 0.316733 0.314855 0.312976 0.311569 0.310007 0.308488 -100 
-100 -100 0.424078 0.421061 0.416169 0.411587 0.406745 0.394737 0.375772 0.359865 0.348491 0.340061 0.333217 0.329044 0.326645 0.325805 0.326014 0.326703 0.326995 0.326126 0.324144 0.322101 0.320527 0.318874 0.317320 -100 
-100 -100 0.432406 0.428999 0.422976 0.416049 0.408048 0.395931 0.380539 0.367891 0.362277 0.354076 0.342470 0.337147 0.334068 0.333074 0.333204 0.333846 0.334093 0.333139 0.330983 0.328606 0.326581 0.324850 0.323558 -100 
-100 -100 0.436975 0.433285 0.426432 0.417789 0.407621 0.395758 0.383752 0.375586 0.379243 0.371338 0.351522 0.343588 0.339447 0.338144 0.338085 0.338571 0.338696 0.337632 0.335325 0.332696 0.330351 0.328583 0.327494 -100 
-100 -100 0.438005 0.434192 0.426954 0.417558 0.406669 0.395534 0.389624 0.390878 0.471781 0.463934 0.368032 0.352067 0.343432 0.341523 0.340926 0.341083 0.340970 0.339757 0.337317 0.334558 0.332069 0.330306 0.329332 -100 
-100 -100 0.435360 0.431526 0.424175 0.414563 0.403452 0.392543 0.387286 0.389180 0.470589 0.463299 0.368038 0.352781 0.344785 0.342857 0.341557 0.340974 0.340323 0.338873 0.336398 0.333682 0.331235 0.329556 0.328662 -100 
-100 -100 0.428899 0.425038 0.417622 0.407994 0.396748 0.385534 0.375944 0.370039 0.375546 0.369336 0.351566 0.346121 0.344480 0.343092 0.340349 0.338238 0.336564 0.334696 0.332238 0.329703 0.327456 0.325909 0.325096 -100 
-100 -100 0.418987 0.415050 0.407491 0.397903 0.386828 0.375724 0.365516 0.357491 0.355337 0.350141 0.342321 0.342193 0.344859 0.343728 0.337824 0.333102 0.329970 0.327542 0.325051 0.322696 0.320659 0.319262 0.318528 -100 
-100 -100 0.404960 0.400926 0.393170 0.383667 0.372895 0.362137 0.351801 0.343225 0.336988 0.332791 0.331579 0.335879 0.343666 0.342717 0.332521 0.324648 0.319959 0.317013 0.314479 0.312263 0.310399 0.309133 0.308469 -100 
-100 -100 0.386103 0.382282 0.374900 0.365883 0.355650 0.345410 0.335455 0.327042 0.320601 0.316765 0.316454 0.321294 0.329472 0.328709 0.318553 0.310758 0.306164 0.303358 0.300981 0.298917 0.297179 0.296019 0.295408 -100 
-100 -100 0.362058 0.358731 0.352312 0.344180 0.334752 0.325102 0.315555 0.307404 0.300881 0.296773 0.295475 0.297540 0.301683 0.301146 0.295570 0.291137 0.288319 0.286273 0.284246 0.282355 0.280732 0.279628 0.279050 -100 
-100 -100 0.336499 0.333599 0.327991 0.320685 0.312105 0.303058 0.293867 0.286007 0.279592 0.275241 0.272974 0.272911 0.274193 0.273920 0.271776 0.270097 0.268891 0.267602 0.265867 0.264084 0.262517 0.261449 0.260894 -100 
-100 -100 0.309830 0.307242 0.302260 0.295719 0.288396 0.279965 0.270741 0.263180 0.257010 0.252636 0.249864 0.248772 0.248753 0.248717 0.248393 0.248319 0.248238 0.247517 0.245996 0.244289 0.242775 0.241757 0.241235 -100 
-100 -100 0.284965 0.282586 0.277984 0.271916 0.265133 0.257292 0.248643 0.241575 0.235771 0.231609 0.228791 0.227379 0.226935 0.227039 0.227411 0.228003 0.228419 0.228056 0.226788 0.225269 0.223895 0.222994 0.222531 -100 
-100 -100 0.262899 0.260619 0.256215 0.250364 0.243450 0.236109 0.228610 0.222177 0.216840 0.212987 0.210364 0.208950 0.208413 0.208513 0.209024 0.209718 0.210220 0.210040 0.209119 0.207941 0.206847 0.206100 0.205714 -100 
-100 -100 0.246881 0.244655 0.240367 0.234691 0.227953 0.220983 0.214040 0.208075 0.203131 0.199570 0.197139 0.195794 0.195239 0.195287 0.195729 0.196315 0.196738 0.196651 0.196018 0.195160 0.194326 0.193734 0.193421 -100 
-100 -100 0.238086 0.235882 0.231646 0.226054 0.219425 0.212657 0.206009 0.200310 0.195606 0.192221 0.189913 0.188619 0.188062 0.188068 0.188433 0.188917 0.189267 0.189220 0.188750 0.188079 0.187404 0.186908 0.186641 -100 
-100 -100 -100 -100 -100 -100 -100 -100 -100 -100 -100 -100 -100 -100 -100 -100 -100 -100 -100 -100 -100 -100 -100 -100 -100 -100 
-100 -100 -100 -100 -100 -100 -100 -100 -100 -100 -100 -100 -100 -100 -100 -100 -100 -100 -100 -100 -100 -100 -100 -100 -100 -100 
-100 -100 -100 -100 -100 -100 -100 -100 -100 -100 -100 -100 -100 -100 -100 -100 -100 -100 -100 -100 -100 -100 -100 -100 -100 -100 
-100 -100 0.337264 0.334304 0.328593 0.321007 0.311898 0.302453 0.293013 0.284754 0.277761 0.272464 0.268524 0.265938 0.264207 0.263021 0.262013 0.261048 0.259954 0.258715 0.257285 0.255859 0.254547 0.253580 0.253042 -100 
-100 -100 0.342369 0.339382 0.333626 0.325984 0.316797 0.307232 0.297639 0.289245 0.282154 0.276737 0.272651 0.269969 0.268191 0.266987 0.265976 0.265015 0.263919 0.262660 0.261192 0.259722 0.258374 0.257379 0.256824 -100 
-100 -100 0.352220 0.349171 0.343306 0.335540 0.326193 0.316376 0.306438 0.297749 0.290434 0.284778 0.280415 0.277552 0.275682 0.274461 0.273477 0.272563 0.271501 0.270225 0.268686 0.267132 0.265711 0.264663 0.264069 -100 
-100 -100 0.365300 0.362151 0.356132 0.348226 0.338720 0.328507 0.317938 0.308658 0.300863 0.294858 0.290240 0.287210 0.285258 0.284056 0.283179 0.282415 0.281470 0.280209 0.278578 0.276901 0.275379 0.274249 0.273592 -100 
-100 -100 0.380866 0.377601 0.371465 0.363588 0.354161 0.343422 0.331693 0.321378 0.312773 0.306290 0.301429 0.298259 0.296254 0.295123 0.294462 0.293986 0.293286 0.292081 0.290339 0.288519 0.286894 0.285645 0.284868 -100 
-100 -100 0.396575 0.393247 0.387181 0.379766 0.371019 0.359727 0.346201 0.334374 0.324774 0.317721 0.312549 0.309204 0.307148 0.306126 0.305748 0.305649 0.305266 0.304157 0.302320 0.300385 0.298710 0.297328 0.296367 -100 
-100 -100 0.411427 0.408092 0.402237 0.395588 0.387970 0.376201 0.360537 0.347037 0.336464 0.328849 0.323279 0.319718 0.317589 0.316670 0.316565 0.316818 0.316739 0.315736 0.313838 0.311842 0.310175 0.308677 0.307501 -100 
-100 -100 0.423158 0.419697 0.413602 0.406632 0.398644 0.386546 0.370631 0.356973 0.346352 0.338491 0.332485 0.328649 0.326411 0.325533 0.325581 0.326036 0.326124 0.325173 0.323197 0.321061 0.319255 0.317669 0.316453 -100 
-100 -100 0.431536 0.427829 0.421041 0.412698 0.402903 0.390677 0.376515 0.364481 0.355515 0.347742 0.340523 0.336141 0.333643 0.332719 0.332798 0.333317 0.333460 0.332488 0.330379 0.327999 0.325895 0.324233 0.323137 -100 
-100 -100 0.436105 0.432237 0.424968 0.415641 0.404632 0.392547 0.380168 0.370396 0.364296 0.356723 0.347261 0.341720 0.338780 0.337731 0.337754 0.338251 0.338383 0.337354 0.335103 0.332502 0.330159 0.328442 0.327443 -100 
-100 -100 0.437095 0.433184 0.425732 0.416013 0.404592 0.392896 0.382509 0.375773 0.380403 0.373064 0.353634 0.346005 0.342096 0.340819 0.340594 0.340894 0.340888 0.339751 0.337375 0.334645 0.332180 0.330447 0.329506 -100 
-100 -100 0.434388 0.430513 0.423081 0.413340 0.401913 0.390482 0.380633 0.374439 0.379543 0.372651 0.353710 0.346623 0.343182 0.341860 0.341067 0.340751 0.340292 0.338953 0.336559 0.333886 0.331483 0.329821 0.328939 -100 
-100 -100 0.427761 0.423944 0.416612 0.407027 0.395775 0.384478 0.373967 0.366008 0.361479 0.355304 0.347440 0.343768 0.342598 0.341402 0.339344 0.337736 0.336367 0.334676 0.332345 0.329898 0.327722 0.326211 0.325412 -100 
-100 -100 0.417480 0.413708 0.406460 0.397102 0.386182 0.375209 0.364752 0.356179 0.350008 0.344668 0.340347 0.339722 0.341160 0.340001 0.335651 0.332031 0.329442 0.327292 0.325013 0.322820 0.320902 0.319567 0.318856 -100 
-100 -100 0.402917 0.399190 0.392024 0.382945 0.372465 0.361959 0.351844 0.343366 0.336696 0.332179 0.330374 0.332484 0.337123 0.336010 0.328682 0.322825 0.319042 0.316504 0.314272 0.312291 0.310597 0.309418 0.308788 -100 
-100 -100 0.384109 0.380594 0.373815 0.365234 0.355305 0.345328 0.335660 0.327490 0.320986 0.316811 0.315517 0.317980 0.322867 0.321889 0.314616 0.308817 0.305106 0.302697 0.300645 0.298852 0.297321 0.296259 0.295691 -100 
-100 -100 0.360702 0.357553 0.351475 0.343600 0.334350 0.324920 0.315683 0.307796 0.301410 0.297105 0.295094 0.295774 0.298032 0.297288 0.293165 0.289704 0.287316 0.285531 0.283800 0.282182 0.280774 0.279791 0.279267 -100 
-100 -100 0.335600 0.332774 0.327303 0.320090 0.311502 0.302619 0.293791 0.286208 0.280021 0.275589 0.272875 0.272151 0.272598 0.272135 0.270416 0.268985 0.267876 0.266741 0.265291 0.263795 0.262461 0.261532 0.261041 -100 
-100 -100 0.309171 0.306596 0.301613 0.294987 0.287139 0.278822 0.270392 0.263231 0.257496 0.253115 0.249916 0.248457 0.248066 0.247850 0.247499 0.247336 0.247159 0.246525 0.245298 0.243905 0.242646 0.241777 0.241326 -100 
-100 -100 0.284454 0.282056 0.277409 0.271221 0.263884 0.256111 0.248211 0.241503 0.236128 0.231985 0.228836 0.227213 0.226586 0.226525 0.226743 0.227149 0.227416 0.227094 0.226095 0.224877 0.223756 0.222992 0.222596 -100 
-100 -100 0.262493 0.260201 0.255771 0.249878 0.242842 0.235544 0.228273 0.222003 0.216858 0.213040 0.210314 0.208821 0.208192 0.208179 0.208545 0.209072 0.209447 0.209296 0.208572 0.207625 0.206729 0.206101 0.205774 -100 
-100 -100 0.246566 0.244331 0.240025 0.234324 0.227545 0.220602 0.213761 0.207886 0.203041 0.199516 0.197066 0.195694 0.195090 0.195063 0.195398 0.195865 0.196203 0.196138 0.195636 0.194940 0.194251 0.193754 0.193488 -100 
-100 -100 0.237828 0.235618 0.231368 0.225760 0.219119 0.212368 0.205773 0.200134 0.195489 0.192138 0.189838 0.188537 0.187951 0.187903 0.188188 0.188586 0.188878 0.188849 0.188474 0.187924 0.187362 0.186944 0.186716 -100 
-100 -100 -100 -100 -100 -100 -100 -100 -100 -100 -100 -100 -100 -100 -100 -100 -100 -100 -100 -100 -100 -100 -100 -100 -100 -100 
-100 -100 -100 -100 -100 -100 -100 -100 -100 -100 -100 -100 -100 -100 -100 -100 -100 -100 -100 -100 -100 -100 -100 -100 -100 -100 
-100 -100 -100 -100 -100 -100 -100 -100 -100 -100 -100 -100 -100 -100 -100 -100 -100 -100 -100 -100 -100 -100 -100 -100 -100 -100 
-100 -100 0.336819 0.333750 0.327854 0.320081 0.310864 0.301466 0.292253 0.284356 0.277786 0.272797 0.269033 0.266590 0.264949 0.263744 0.262599 0.261427 0.260110 0.258677 0.257093 0.255555 0.254165 0.253155 0.252602 -100 
-100 -100 0.341985 0.338869 0.332893 0.325025 0.315705 0.306194 0.296880 0.288950 0.282408 0.277315 0.273313 0.270708 0.268988 0.267747 0.266581 0.265393 0.264060 0.262602 0.260983 0.259406 0.257984 0.256952 0.256386 -100 
-100 -100 0.351947 0.348731 0.342580 0.334512 0.324968 0.315213 0.305652 0.297594 0.291028 0.285719 0.281289 0.278390 0.276524 0.275233 0.274061 0.272889 0.271568 0.270092 0.268420 0.266781 0.265304 0.264232 0.263642 -100 
-100 -100 0.365155 0.361789 0.355383 0.347030 0.337176 0.327008 0.316931 0.308385 0.301395 0.295755 0.291073 0.287996 0.286032 0.284733 0.283633 0.282573 0.281349 0.279899 0.278181 0.276470 0.274930 0.273807 0.273180 -100 
-100 -100 0.380839 0.377284 0.370582 0.361943 0.351791 0.341058 0.330095 0.320649 0.312804 0.306718 0.301949 0.298824 0.296824 0.295578 0.294655 0.293835 0.292825 0.291459 0.289704 0.287919 0.286314 0.285123 0.284431 -100 
-100 -100 0.396633 0.392904 0.385969 0.377195 0.366957 0.355631 0.343543 0.333033 0.324311 0.317724 0.312764 0.309521 0.307468 0.306304 0.305621 0.305125 0.304401 0.303159 0.301378 0.299523 0.297870 0.296598 0.295811 -100 
-100 -100 0.411483 0.407630 0.400563 0.391816 0.381709 0.369868 0.356583 0.345051 0.335578 0.328514 0.323241 0.319813 0.317685 0.316608 0.316178 0.316016 0.315593 0.314483 0.312674 0.310751 0.309051 0.307694 0.306797 -100 
-100 -100 0.423142 0.419179 0.411901 0.402868 0.392423 0.380244 0.366637 0.354815 0.345098 0.337754 0.332177 0.328552 0.326349 0.325341 0.325112 0.325221 0.325036 0.324015 0.322138 0.320077 0.318244 0.316799 0.315859 -100 
-100 -100 0.431385 0.427328 0.419758 0.410143 0.398918 0.386612 0.373627 0.362348 0.353269 0.345865 0.339652 0.335771 0.333452 0.332494 0.332426 0.332763 0.332781 0.331796 0.329767 0.327465 0.325392 0.323844 0.322916 -100 
-100 -100 0.435758 0.431688 0.423996 0.414047 0.402381 0.390165 0.377919 0.367527 0.359513 0.352179 0.345151 0.340864 0.338422 0.337498 0.337548 0.338078 0.338269 0.337280 0.335045 0.332462 0.330146 0.328490 0.327564 -100 
-100 -100 0.436550 0.432541 0.424898 0.414920 0.403217 0.391286 0.380064 0.370933 0.367428 0.360268 0.349218 0.344271 0.341466 0.340506 0.340479 0.341005 0.341224 0.340175 0.337753 0.334968 0.332494 0.330776 0.329849 -100 
-100 -100 0.433664 0.429765 0.422294 0.412496 0.400990 0.389379 0.378610 0.369932 0.366833 0.360028 0.349348 0.344817 0.342382 0.341364 0.340845 0.340857 0.340710 0.339504 0.337072 0.334340 0.331927 0.330266 0.329380 -100 
-100 -100 0.426822 0.423059 0.415831 0.406342 0.395179 0.383922 0.373152 0.364204 0.357492 0.351274 0.345479 0.342647 0.341641 0.340535 0.338769 0.337537 0.336502 0.334995 0.332714 0.330287 0.328149 0.326664 0.325871 -100 
-100 -100 0.416220 0.412598 0.405628 0.396515 0.385813 0.375043 0.364697 0.355966 0.349103 0.343620 0.339658 0.338753 0.339741 0.338492 0.334512 0.331378 0.329161 0.327256 0.325137 0.323072 0.321263 0.319993 0.319305 -100 
-100 -100 0.401265 0.397792 0.391102 0.382411 0.372241 0.362027 0.352204 0.343923 0.337201 0.332463 0.330189 0.331420 0.335355 0.334036 0.327017 0.321749 0.318385 0.316143 0.314163 0.312401 0.310881 0.309804 0.309215 -100 
-100 -100 0.382517 0.379256 0.372958 0.364768 0.355152 0.345474 0.336136 0.328258 0.321864 0.317456 0.315512 0.316976 0.321082 0.319845 0.312834 0.307563 0.304221 0.302101 0.300344 0.298825 0.297514 0.296583 0.296071 -100 
-100 -100 0.359607 0.356615 0.350832 0.343218 0.334195 0.325017 0.316082 0.308492 0.302309 0.297827 0.295217 0.295097 0.296616 0.295609 0.291681 0.288492 0.286300 0.284744 0.283315 0.282004 0.280847 0.280020 0.279566 -100 
-100 -100 0.334890 0.332142 0.326816 0.319744 0.311285 0.302591 0.294044 0.286794 0.281020 0.276475 0.273115 0.271801 0.271743 0.271025 0.269267 0.267826 0.266734 0.265758 0.264619 0.263462 0.262409 0.261656 0.261248 -100 
-100 -100 0.308686 0.306143 0.301216 0.294638 0.286767 0.278595 0.270542 0.263897 0.259120 0.254681 0.250415 0.248347 0.247565 0.247100 0.246563 0.246218 0.245923 0.245390 0.244485 0.243456 0.242498 0.241818 0.241455 -100 
-100 -100 0.284113 0.281723 0.277091 0.270910 0.263513 0.255837 0.248259 0.242015 0.237579 0.233413 0.229295 0.227192 0.226283 0.226004 0.225996 0.226164 0.226262 0.225998 0.225291 0.224416 0.223581 0.222992 0.222679 -100 
-100 -100 0.262258 0.259967 0.255541 0.249651 0.242614 0.235370 0.228227 0.222148 0.217350 0.213533 0.210466 0.208781 0.208002 0.207831 0.208006 0.208328 0.208557 0.208441 0.207932 0.207251 0.206581 0.206099 0.205841 -100 
-100 -100 0.246411 0.244176 0.239867 0.234166 0.227390 0.220478 0.213701 0.207909 0.203184 0.199669 0.197119 0.195671 0.194981 0.194845 0.195038 0.195356 0.195591 0.195547 0.195190 0.194679 0.194155 0.193768 0.193556 -100 
-100 -100 0.237720 0.235509 0.231256 0.225645 0.219008 0.212278 0.205723 0.200130 0.195536 0.192197 0.189868 0.188529 0.187886 0.187756 0.187932 0.188219 0.188436 0.188421 0.188150 0.187739 0.187304 0.186972 0.186787 -100 
-100 -100 -100 -100 -100 -100 -100 -100 -100 -100 -100 -100 -100 -100 -100 -100 -100 -100 -100 -100 -100 -100 -100 -100 -100 -100 
-100 -100 -100 -100 -100 -100 -100 -100 -100 -100 -100 -100 -100 -100 -100 -100 -100 -100 -100 -100 -100 -100 -100 -100 -100 -100 
-100 -100 -100 -100 -100 -100 -100 -100 -100 -100 -100 -100 -100 -100 -100 -100 -100 -100 -100 -100 -100 -100 -100 -100 -100 -100 
-100 -100 0.337050 0.333804 0.327606 0.319538 0.310124 0.300720 0.291709 0.284167 0.278028 0.273288 0.269584 0.267168 0.265528 0.264259 0.262969 0.261614 0.260109 0.258527 0.256837 0.255236 0.253811 0.252787 0.252231 -100 
-100 -100 0.342330 0.339011 0.332687 0.324481 0.314937 0.305430 0.296378 0.288927 0.282979 0.278149 0.274068 0.271388 0.269622 0.268295 0.266965 0.265577 0.264045 0.262438 0.260719 0.259089 0.257641 0.256602 0.256036 -100 
-100 -100 0.352447 0.348991 0.342422 0.333946 0.324130 0.314393 0.305198 0.297820 0.292108 0.287081 0.282345 0.279206 0.277212 0.275796 0.274430 0.273030 0.271492 0.269872 0.268125 0.266461 0.264981 0.263921 0.263343 -100 
-100 -100 0.365722 0.362089 0.355209 0.346366 0.336161 0.326009 0.316364 0.308555 0.302445 0.297099 0.292114 0.288787 0.286676 0.285230 0.283905 0.282584 0.281122 0.279547 0.277805 0.276126 0.274629 0.273552 0.272958 -100 
-100 -100 0.381372 0.377523 0.370275 0.361011 0.350335 0.339594 0.329159 0.320419 0.313289 0.307506 0.302655 0.299420 0.297318 0.295915 0.294731 0.293608 0.292340 0.290876 0.289177 0.287510 0.286016 0.284919 0.284297 -100 
-100 -100 0.397092 0.393029 0.385426 0.375770 0.364676 0.353327 0.342049 0.332387 0.324344 0.318087 0.313187 0.309921 0.307787 0.306447 0.305464 0.304621 0.303617 0.302309 0.300664 0.299009 0.297519 0.296395 0.295732 -100 
-100 -100 0.411837 0.407608 0.399728 0.389785 0.378384 0.366513 0.354460 0.344048 0.335316 0.328616 0.323477 0.320054 0.317846 0.316582 0.315836 0.315310 0.314606 0.313460 0.311844 0.310161 0.308639 0.307467 0.306750 -100 
-100 -100 0.423376 0.419064 0.411016 0.400832 0.389127 0.376924 0.364511 0.353726 0.344626 0.337619 0.332245 0.328663 0.326402 0.325233 0.324730 0.324532 0.324123 0.323101 0.321424 0.319606 0.317958 0.316700 0.315936 -100 
-100 -100 0.431487 0.427175 0.419072 0.408712 0.396725 0.384397 0.372044 0.361275 0.352138 0.344978 0.339388 0.335692 0.333427 0.332382 0.332153 0.332326 0.332253 0.331304 0.329434 0.327340 0.325450 0.324052 0.323234 -100 
-100 -100 0.435719 0.431487 0.423474 0.413127 0.401084 0.388831 0.376722 0.366208 0.357306 0.350129 0.344329 0.340538 0.338313 0.337408 0.337436 0.337985 0.338252 0.337337 0.335183 0.332728 0.330558 0.328999 0.328113 -100 
-100 -100 0.436368 0.432268 0.424459 0.414296 0.402420 0.390410 0.378706 0.368649 0.360497 0.353440 0.347196 0.343354 0.341220 0.340396 0.340473 0.341178 0.341642 0.340707 0.338279 0.335544 0.333169 0.331502 0.330567 -100 
-100 -100 0.433322 0.429390 0.421860 0.412012 0.400459 0.388813 0.377518 0.367858 0.360055 0.353289 0.347345 0.343874 0.342127 0.341241 0.340801 0.341028 0.341180 0.340119 0.337681 0.334982 0.332651 0.331028 0.330122 -100 
-100 -100 0.426284 0.422542 0.415362 0.405934 0.394855 0.383686 0.372856 0.363569 0.355767 0.349513 0.344760 0.342366 0.341788 0.340688 0.338666 0.337491 0.336673 0.335328 0.333123 0.330778 0.328746 0.327314 0.326518 -100 
-100 -100 0.415453 0.411913 0.405102 0.396153 0.385624 0.375037 0.364813 0.356093 0.348786 0.343238 0.339700 0.339188 0.341210 0.339855 0.334700 0.331168 0.328993 0.327242 0.325274 0.323360 0.321697 0.320511 0.319847 -100 
-100 -100 0.400277 0.396948 0.390531 0.382092 0.372163 0.362190 0.352610 0.344511 0.337813 0.333037 0.330936 0.333182 0.339821 0.338319 0.328212 0.321628 0.317977 0.315835 0.314058 0.312507 0.311176 0.310215 0.309674 -100 
-100 -100 0.381558 0.378454 0.372447 0.364524 0.355158 0.345728 0.336652 0.329002 0.322730 0.318271 0.316377 0.318789 0.325599 0.324139 0.313938 0.307279 0.303596 0.301571 0.300051 0.298785 0.297695 0.296907 0.296460 -100 
-100 -100 0.358926 0.356050 0.350481 0.343082 0.334272 0.325309 0.316621 0.309293 0.303395 0.298804 0.295799 0.295737 0.298098 0.296845 0.291541 0.287758 0.285442 0.284018 0.282852 0.281825 0.280917 0.280250 0.279874 -100 
-100 -100 0.334454 0.331787 0.326610 0.319700 0.311405 0.302892 0.294608 0.287786 0.282828 0.278165 0.273790 0.272001 0.271909 0.270936 0.268620 0.266900 0.265731 0.264875 0.264009 0.263157 0.262372 0.261795 0.261472 -100 
-100 -100 0.308429 0.305944 0.301121 0.294660 0.286888 0.278888 0.271246 0.265542 0.262990 0.258462 0.251778 0.248641 0.247426 0.246684 0.245833 0.245265 0.244857 0.244412 0.243778 0.243062 0.242379 0.241879 0.241605 -100 
-100 -100 0.283975 0.281631 0.277074 0.270978 0.263643 0.256104 0.248895 0.243552 0.241369 0.237144 0.230622 0.227502 0.226153 0.225627 0.225373 0.225322 0.225280 0.225073 0.224607 0.224017 0.223433 0.223012 0.222783 -100 
-100 -100 0.262215 0.259956 0.255583 0.249756 0.242776 0.235600 0.228592 0.222820 0.218793 0.214929 0.210994 0.208914 0.207914 0.207574 0.207559 0.207698 0.207806 0.207720 0.207390 0.206932 0.206463 0.206116 0.205925 -100 
-100 -100 0.246428 0.244214 0.239945 0.234287 0.227553 0.220678 0.213952 0.208246 0.203732 0.200187 0.197361 0.195765 0.194953 0.194698 0.194749 0.194929 0.195072 0.195044 0.194809 0.194458 0.194084 0.193796 0.193636 -100 
-100 -100 0.237767 0.235573 0.231350 0.225773 0.219169 0.212465 0.205930 0.200359 0.195808 0.192446 0.190026 0.188617 0.187894 0.187673 0.187738 0.187917 0.188063 0.188057 0.187875 0.187584 0.187264 0.187012 0.186869 -100 
-100 -100 -100 -100 -100 -100 -100 -100 -100 -100 -100 -100 -100 -100 -100 -100 -100 -100 -100 -100 -100 -100 -100 -100 -100 -100 
-100 -100 -100 -100 -100 -100 -100 -100 -100 -100 -100 -100 -100 -100 -100 -100 -100 -100 -100 -100 -100 -100 -100 -100 -100 -100 
-100 -100 -100 -100 -100 -100 -100 -100 -100 -100 -100 -100 -100 -100 -100 -100 -100 -100 -100 -100 -100 -100 -100 -100 -100 -100 
-100 -100 0.338152 0.334650 0.328029 0.319551 0.309855 0.300360 0.291430 0.284067 0.278115 0.273500 0.269833 0.267385 0.265671 0.264304 0.262900 0.261431 0.259827 0.258181 0.256465 0.254869 0.253464 0.252461 0.251917 -100 
-100 -100 0.343655 0.340035 0.333216 0.324536 0.314674 0.305067 0.296106 0.288851 0.283106 0.278403 0.274353 0.271630 0.269778 0.268344 0.266892 0.265384 0.263750 0.262084 0.260350 0.258738 0.257322 0.256311 0.255762 -100 
-100 -100 0.353995 0.350191 0.343048 0.334029 0.323853 0.314014 0.304933 0.297776 0.292284 0.287391 0.282678 0.279480 0.277382 0.275845 0.274342 0.272808 0.271163 0.269497 0.267763 0.266148 0.264727 0.263715 0.263161 -100 
-100 -100 0.367154 0.363190 0.355749 0.346365 0.335792 0.325566 0.316079 0.308527 0.302654 0.297452 0.292478 0.289076 0.286839 0.285263 0.283782 0.282305 0.280720 0.279129 0.277451 0.275881 0.274485 0.273496 0.272941 -100 
-100 -100 0.382354 0.378233 0.370516 0.360775 0.349761 0.338989 0.328800 0.320392 0.313555 0.307914 0.303045 0.299716 0.297479 0.295919 0.294548 0.293240 0.291845 0.290389 0.288830 0.287364 0.286057 0.285087 0.284524 -100 
-100 -100 0.397557 0.393283 0.385297 0.375197 0.363745 0.352422 0.341546 0.332354 0.324701 0.318594 0.313626 0.310224 0.307932 0.306411 0.305208 0.304144 0.303002 0.301736 0.300317 0.298968 0.297750 0.296805 0.296226 -100 
-100 -100 0.411915 0.407518 0.399295 0.388887 0.377052 0.365256 0.353791 0.344013 0.335782 0.329246 0.323976 0.320366 0.317974 0.316512 0.315525 0.314756 0.313908 0.312838 0.311518 0.310221 0.309034 0.308083 0.307474 -100 
-100 -100 0.423287 0.418845 0.410506 0.399906 0.387799 0.375691 0.363858 0.353676 0.345029 0.338180 0.332692 0.328938 0.326501 0.325152 0.324418 0.323988 0.323445 0.322528 0.321182 0.319790 0.318507 0.317489 0.316826 -100 
-100 -100 0.431448 0.427026 0.418704 0.408059 0.395826 0.383567 0.371575 0.361167 0.352260 0.345211 0.339634 0.335869 0.333501 0.332311 0.331889 0.331876 0.331724 0.330893 0.329353 0.327706 0.326217 0.325040 0.324280 -100 
-100 -100 0.435821 0.431490 0.423300 0.412760 0.400576 0.388352 0.376393 0.365965 0.357000 0.349889 0.344292 0.340573 0.338337 0.337334 0.337206 0.337630 0.337889 0.337118 0.335287 0.333309 0.331578 0.330224 0.329344 -100 
-100 -100 0.436590 0.432398 0.424431 0.414121 0.402151 0.390133 0.378407 0.368174 0.359496 0.352463 0.346788 0.343180 0.341146 0.340270 0.340220 0.340871 0.341472 0.340715 0.338544 0.336298 0.334392 0.332920 0.331948 -100 
-100 -100 0.433516 0.429517 0.421865 0.411913 0.400300 0.388650 0.377292 0.367396 0.358997 0.352205 0.346774 0.343470 0.341766 0.340846 0.340353 0.340614 0.340967 0.340120 0.337931 0.335693 0.333797 0.332359 0.331411 -100 
-100 -100 0.426316 0.422538 0.415303 0.405840 0.394760 0.383618 0.372780 0.363374 0.355296 0.348930 0.344208 0.341682 0.340922 0.339759 0.337827 0.336813 0.336210 0.335102 0.333195 0.331240 0.329563 0.328287 0.327476 -100 
-100 -100 0.415268 0.411737 0.404952 0.396044 0.385571 0.375045 0.364847 0.356075 0.348591 0.342843 0.339045 0.338116 0.339710 0.338267 0.333385 0.330185 0.328317 0.326840 0.325160 0.323557 0.322166 0.321116 0.320472 -100 
-100 -100 0.399911 0.396639 0.390329 0.382000 0.372174 0.362286 0.352746 0.344606 0.337754 0.332705 0.330152 0.331749 0.337722 0.336113 0.326463 0.320370 0.317109 0.315277 0.313786 0.312504 0.311398 0.310572 0.310078 -100 
-100 -100 0.381162 0.378147 0.372290 0.364518 0.355278 0.345947 0.336902 0.329200 0.322762 0.318017 0.315637 0.317375 0.323491 0.321912 0.312150 0.305957 0.302636 0.300915 0.299672 0.298658 0.297771 0.297130 0.296747 -100 
-100 -100 0.358667 0.355878 0.350463 0.343232 0.334566 0.325692 0.317015 0.309617 0.303561 0.298710 0.295307 0.294731 0.296588 0.295192 0.290105 0.286589 0.284510 0.283317 0.282403 0.281621 0.280922 0.280401 0.280096 -100 
-100 -100 0.334356 0.331776 0.326755 0.320022 0.311877 0.303441 0.295144 0.288233 0.283120 0.278243 0.273574 0.271435 0.271004 0.269873 0.267580 0.265931 0.264857 0.264155 0.263511 0.262900 0.262326 0.261896 0.261647 -100 
-100 -100 0.308466 0.306071 0.301403 0.295119 0.287489 0.279555 0.271884 0.266073 0.263371 0.258674 0.251782 0.248410 0.246961 0.246059 0.245114 0.244481 0.244056 0.243702 0.243264 0.242778 0.242297 0.241942 0.241741 -100 
-100 -100 0.284093 0.281841 0.277431 0.271496 0.264281 0.256802 0.249555 0.244103 0.241776 0.237425 0.230756 0.227472 0.225944 0.225280 0.224890 0.224713 0.224590 0.224442 0.224140 0.223749 0.223336 0.223054 0.222893 -100 
-100 -100 0.262396 0.260206 0.255953 0.250261 0.243387 0.236251 0.229202 0.223338 0.219200 0.215234 0.211192 0.208999 0.207874 0.207410 0.207263 0.207277 0.207303 0.207242 0.207032 0.206729 0.206402 0.206159 0.206022 -100 
-100 -100 0.246631 0.244468 0.240291 0.234737 0.228086 0.221240 0.214482 0.208705 0.204110 0.200487 0.197582 0.195904 0.195000 0.194645 0.194586 0.194662 0.194738 0.194718 0.194564 0.194326 0.194059 0.193849 0.193729 -100 
-100 -100 0.237974 0.235820 0.231672 0.226180 0.219643 0.212962 0.206402 0.200776 0.196160 0.192736 0.190252 0.188777 0.187979 0.187673 0.187645 0.187738 0.187827 0.187824 0.187701 0.187497 0.187262 0.187071 0.186960 -100 
-100 -100 -100 -100 -100 -100 -100 -100 -100 -100 -100 -100 -100 -100 -100 -100 -100 -100 -100 -100 -100 -100 -100 -100 -100 -100 
-100 -100 -100 -100 -100 -100 -100 -100 -100 -100 -100 -100 -100 -100 -100 -100 -100 -100 -100 -100 -100 -100 -100 -100 -100 -100 
-100 -100 -100 -100 -100 -100 -100 -100 -100 -100 -100 -100 -100 -100 -100 -100 -100 -100 -100 -100 -100 -100 -100 -100 -100 -100 
-100 -100 0.340298 0.336425 0.329187 0.320146 0.310054 0.300382 0.291420 0.284062 0.278069 0.273447 0.269792 0.267248 0.265376 0.263875 0.262381 0.260866 0.259248 0.257620 0.255956 0.254428 0.253097 0.252147 0.251632 -100 
-100 -100 0.346236 0.342160 0.334590 0.325237 0.314915 0.305099 0.296068 0.288730 0.282808 0.278095 0.274183 0.271444 0.269458 0.267892 0.266351 0.264801 0.263160 0.261521 0.259855 0.258330 0.257002 0.256052 0.255535 -100 
-100 -100 0.357006 0.352659 0.344624 0.334824 0.324131 0.314051 0.304846 0.297470 0.291594 0.286680 0.282308 0.279227 0.277043 0.275379 0.273785 0.272211 0.270567 0.268947 0.267314 0.265827 0.264532 0.263599 0.263081 -100 
-100 -100 0.369878 0.365406 0.357142 0.347051 0.336028 0.325603 0.316037 0.308313 0.302106 0.296876 0.292202 0.288890 0.286558 0.284835 0.283247 0.281720 0.280148 0.278622 0.277099 0.275726 0.274525 0.273640 0.273128 -100 
-100 -100 0.384005 0.379557 0.371309 0.361110 0.349819 0.338991 0.328896 0.320571 0.313720 0.308067 0.303196 0.299746 0.297315 0.295578 0.294071 0.292687 0.291295 0.289949 0.288630 0.287466 0.286445 0.285635 0.285129 -100 
-100 -100 0.398078 0.393663 0.385436 0.375132 0.363576 0.352348 0.341765 0.332947 0.325622 0.319519 0.314240 0.310494 0.307911 0.306174 0.304801 0.303630 0.302480 0.301368 0.300291 0.299372 0.298554 0.297828 0.297318 -100 
-100 -100 0.411666 0.407242 0.398967 0.388513 0.376684 0.365095 0.354110 0.344964 0.337366 0.330847 0.325005 0.320859 0.318092 0.316377 0.315183 0.314274 0.313409 0.312527 0.311642 0.310898 0.310223 0.309541 0.309005 -100 
-100 -100 0.422827 0.418390 0.410062 0.399477 0.387423 0.375538 0.364190 0.354646 0.346646 0.339812 0.333754 0.329480 0.326694 0.325084 0.324117 0.323513 0.322944 0.322227 0.321373 0.320631 0.319951 0.319223 0.318618 -100 
-100 -100 0.431220 0.426790 0.418450 0.407802 0.395608 0.383510 0.371836 0.361826 0.353282 0.346247 0.340359 0.336281 0.333696 0.332281 0.331588 0.331356 0.331179 0.330566 0.329551 0.328663 0.327875 0.327014 0.326270 -100 
-100 -100 0.436066 0.431669 0.423367 0.412745 0.400538 0.388381 0.376573 0.366312 0.357458 0.350350 0.344668 0.340842 0.338553 0.337350 0.336859 0.336997 0.337295 0.336769 0.335475 0.334425 0.333561 0.332558 0.331630 -100 
-100 -100 0.437310 0.432987 0.424791 0.414308 0.402240 0.390202 0.378479 0.368237 0.359364 0.352314 0.346818 0.343271 0.341396 0.340343 0.339833 0.340234 0.341375 0.340900 0.338859 0.337609 0.336691 0.335596 0.334512 -100 
-100 -100 0.434384 0.430230 0.422321 0.412168 0.400430 0.388707 0.377278 0.367285 0.358604 0.351730 0.346430 0.343096 0.341421 0.340344 0.339588 0.339761 0.340757 0.340218 0.338141 0.336857 0.335913 0.334826 0.333761 -100 
-100 -100 0.426978 0.423086 0.415665 0.406044 0.394852 0.383628 0.372691 0.363142 0.354842 0.348281 0.343305 0.340292 0.338840 0.337565 0.336119 0.335440 0.335234 0.334480 0.333057 0.331897 0.330953 0.329961 0.329090 -100 
-100 -100 0.415653 0.412059 0.405174 0.396178 0.385630 0.375017 0.364677 0.355694 0.347904 0.341793 0.337345 0.335103 0.334616 0.333113 0.330209 0.328256 0.327108 0.326074 0.324841 0.323771 0.322853 0.322010 0.321365 -100 
-100 -100 0.400077 0.396790 0.390465 0.382124 0.372272 0.362298 0.352571 0.344144 0.336884 0.331269 0.327510 0.326469 0.327869 0.326224 0.321118 0.317673 0.315670 0.314417 0.313339 0.312422 0.311622 0.310952 0.310497 -100 
-100 -100 0.381261 0.378264 0.372459 0.364746 0.355534 0.346123 0.336865 0.328825 0.321911 0.316569 0.313002 0.312100 0.313589 0.311969 0.306820 0.303303 0.301250 0.300075 0.299184 0.298446 0.297795 0.297281 0.296954 -100 
-100 -100 0.358810 0.356079 0.350777 0.343668 0.335080 0.326153 0.317246 0.309446 0.302776 0.297483 0.293574 0.291732 0.291455 0.290010 0.287004 0.284797 0.283413 0.282577 0.281928 0.281369 0.280863 0.280466 0.280224 -100 
-100 -100 0.334607 0.332114 0.327257 0.320707 0.312688 0.304214 0.295631 0.288111 0.281869 0.276668 0.272374 0.269937 0.268745 0.267548 0.265959 0.264794 0.264024 0.263520 0.263075 0.262654 0.262254 0.261941 0.261755 -100 
-100 -100 0.308835 0.306542 0.302071 0.296012 0.288539 0.280549 0.272429 0.265473 0.260255 0.255295 0.250385 0.247594 0.246078 0.245122 0.244316 0.243784 0.243438 0.243175 0.242882 0.242560 0.242238 0.241988 0.241842 -100 
-100 -100 0.284538 0.282380 0.278168 0.272466 0.265425 0.257894 0.250218 0.243659 0.238824 0.234249 0.229674 0.227086 0.225658 0.224924 0.224493 0.224279 0.224150 0.224028 0.223830 0.223578 0.223309 0.223107 0.222990 -100 
-100 -100 0.262831 0.260731 0.256653 0.251163 0.244443 0.237305 0.230038 0.223685 0.218563 0.214434 0.211044 0.209025 0.207874 0.207322 0.207084 0.207020 0.207000 0.206946 0.206808 0.206609 0.206388 0.206214 0.206114 -100 
-100 -100 0.247030 0.244941 0.240903 0.235508 0.228979 0.222145 0.215269 0.209268 0.204297 0.200551 0.197765 0.196076 0.195109 0.194669 0.194521 0.194519 0.194543 0.194521 0.194416 0.194252 0.194062 0.193907 0.193816 -100 
-100 -100 0.238343 0.236251 0.232216 0.226852 0.220414 0.213749 0.207114 0.201358 0.196570 0.193046 0.190530 0.188997 0.188128 0.187745 0.187635 0.187656 0.187697 0.187687 0.187598 0.187451 0.187277 0.187131 0.187045 -100 
-100 -100 -100 -100 -100 -100 -100 -100 -100 -100 -100 -100 -100 -100 -100 -100 -100 -100 -100 -100 -100 -100 -100 -100 -100 -100 
-100 -100 -100 -100 -100 -100 -100 -100 -100 -100 -100 -100 -100 -100 -100 -100 -100 -100 -100 -100 -100 -100 -100 -100 -100 -100 
-100 -100 -100 -100 -100 -100 -100 -100 -100 -100 -100 -100 -100 -100 -100 -100 -100 -100 -100 -100 -100 -100 -100 -100 -100 -100 
-100 -100 0.343093 0.338767 0.330798 0.321098 0.310571 0.300695 0.291674 0.284294 0.278226 0.273516 0.269739 0.266983 0.264876 0.263207 0.261634 0.260109 0.258523 0.256961 0.255390 0.253968 0.252736 0.251858 0.251379 -100 
-100 -100 0.349709 0.345049 0.336538 0.326357 0.315507 0.305444 0.296322 0.288901 0.282813 0.278003 0.274048 0.271140 0.268929 0.267192 0.265574 0.264021 0.262423 0.260864 0.259308 0.257909 0.256697 0.255829 0.255350 -100 
-100 -100 0.361166 0.356098 0.346900 0.336101 0.324795 0.314433 0.305101 0.297555 0.291376 0.286357 0.282064 0.278890 0.276501 0.274666 0.272995 0.271424 0.269838 0.268319 0.266833 0.265515 0.264376 0.263543 0.263069 -100 
-100 -100 0.373654 0.368518 0.359189 0.348201 0.336650 0.326008 0.316374 0.308546 0.302106 0.296768 0.292110 0.288657 0.286096 0.284186 0.282510 0.280981 0.279477 0.278081 0.276763 0.275634 0.274659 0.273905 0.273440 -100 
-100 -100 0.386305 0.381449 0.372554 0.361830 0.350268 0.339402 0.329426 0.321274 0.314529 0.308782 0.303614 0.299796 0.297037 0.295077 0.293456 0.292051 0.290727 0.289554 0.288528 0.287725 0.287034 0.286408 0.285955 -100 
-100 -100 0.398837 0.394277 0.385825 0.375381 0.363827 0.352767 0.342554 0.334311 0.327579 0.321400 0.315380 0.310931 0.307874 0.305860 0.304336 0.303116 0.302032 0.301142 0.300466 0.300057 0.299703 0.299224 0.298769 -100 
-100 -100 0.411444 0.407036 0.398794 0.388441 0.376795 0.365537 0.355165 0.347013 0.340525 0.333954 0.326899 0.321693 0.318298 0.316243 0.314853 0.313857 0.313049 0.312429 0.312046 0.311960 0.311887 0.311507 0.311018 -100 
-100 -100 0.422328 0.417954 0.409737 0.399322 0.387498 0.375964 0.365238 0.356697 0.349819 0.342948 0.335702 0.330404 0.327031 0.325077 0.323864 0.323121 0.322592 0.322151 0.321867 0.321910 0.321949 0.321559 0.320977 -100 
-100 -100 0.431019 0.426614 0.418318 0.407771 0.395733 0.383878 0.372609 0.363212 0.355323 0.348261 0.341681 0.337010 0.334116 0.332413 0.331370 0.330914 0.330822 0.330498 0.330046 0.330096 0.330182 0.329697 0.328921 -100 
-100 -100 0.436523 0.432053 0.423620 0.412940 0.400754 0.388698 0.377079 0.367089 0.358503 0.351380 0.345433 0.341459 0.339274 0.337822 0.336709 0.336505 0.337181 0.336976 0.336034 0.336134 0.336397 0.335830 0.334777 -100 
-100 -100 0.438503 0.433987 0.425430 0.414709 0.402525 0.390465 0.378778 0.368600 0.359775 0.352717 0.347233 0.343946 0.342771 0.341510 0.339969 0.340137 0.343276 0.343157 0.339919 0.339701 0.340056 0.339440 0.338135 -100 
-100 -100 0.435807 0.431424 0.423095 0.412636 0.400714 0.388890 0.377399 0.367349 0.358599 0.351673 0.346400 0.343307 0.342276 0.341027 0.339385 0.339451 0.342517 0.342348 0.339046 0.338742 0.339023 0.338389 0.337100 -100 
-100 -100 0.428104 0.424039 0.416319 0.406444 0.395067 0.383704 0.372631 0.362928 0.354457 0.347736 0.342575 0.339331 0.337713 0.336317 0.334820 0.334257 0.334683 0.334306 0.333147 0.332969 0.332991 0.332359 0.331356 -100 
-100 -100 0.416459 0.412750 0.405672 0.396493 0.385784 0.375010 0.364462 0.355218 0.347139 0.340724 0.335817 0.332764 0.331158 0.329604 0.327741 0.326570 0.326022 0.325397 0.324578 0.324155 0.323831 0.323233 0.322550 -100 
-100 -100 0.400659 0.397305 0.390874 0.382423 0.372450 0.362303 0.352309 0.343526 0.335860 0.329791 0.325253 0.322654 0.321602 0.319956 0.317329 0.315509 0.314377 0.313597 0.312900 0.312382 0.311929 0.311429 0.310995 -100 
-100 -100 0.381748 0.378727 0.372892 0.365147 0.355870 0.346299 0.336750 0.328307 0.320931 0.315106 0.310764 0.308302 0.307315 0.305703 0.303081 0.301220 0.300034 0.299294 0.298703 0.298230 0.297803 0.297418 0.297138 -100 
-100 -100 0.359299 0.356591 0.351338 0.344284 0.335701 0.326654 0.317462 0.309242 0.302071 0.296390 0.292059 0.289387 0.287903 0.286443 0.284647 0.283331 0.282464 0.281917 0.281482 0.281113 0.280772 0.280485 0.280296 -100 
-100 -100 0.335159 0.332730 0.327996 0.321588 0.313649 0.305098 0.296228 0.288225 0.281303 0.275799 0.271508 0.268767 0.267088 0.265845 0.264687 0.263883 0.263347 0.262998 0.262696 0.262420 0.262152 0.261934 0.261797 -100 
-100 -100 0.309456 0.307255 0.302961 0.297109 0.289774 0.281730 0.273278 0.265648 0.259232 0.254021 0.249775 0.247100 0.245450 0.244432 0.243710 0.243263 0.242979 0.242780 0.242579 0.242369 0.242155 0.241983 0.241879 -100 
-100 -100 0.285183 0.283124 0.279104 0.273631 0.266753 0.259190 0.251213 0.244028 0.238046 0.233255 0.229385 0.226981 0.225515 0.224705 0.224235 0.223992 0.223850 0.223741 0.223602 0.223434 0.223253 0.223111 0.223026 -100 
-100 -100 0.263432 0.261422 0.257516 0.252231 0.245661 0.238517 0.231060 0.224362 0.218718 0.214415 0.211188 0.209169 0.207950 0.207314 0.207001 0.206873 0.206811 0.206751 0.206648 0.206508 0.206351 0.206224 0.206149 -100 
-100 -100 0.247560 0.245544 0.241642 0.236407 0.229995 0.223166 0.216165 0.209963 0.204741 0.200861 0.198052 0.196305 0.195265 0.194748 0.194522 0.194453 0.194430 0.194393 0.194308 0.194184 0.194040 0.193920 0.193849 -100 
-100 -100 0.238821 0.236788 0.232863 0.227627 0.221283 0.214624 0.207901 0.202005 0.197065 0.193433 0.190849 0.189249 0.188311 0.187856 0.187673 0.187630 0.187624 0.187596 0.187519 0.187402 0.187264 0.187146 0.187076 -100 
-100 -100 -100 -100 -100 -100 -100 -100 -100 -100 -100 -100 -100 -100 -100 -100 -100 -100 -100 -100 -100 -100 -100 -100 -100 -100 
-100 -100 -100 -100 -100 -100 -100 -100 -100 -100 -100 -100 -100 -100 -100 -100 -100 -100 -100 -100 -100 -100 -100 -100 -100 -100 
-100 -100 -100 -100 -100 -100 -100 -100 -100 -100 -100 -100 -100 -100 -100 -100 -100 -100 -100 -100 -100 -100 -100 -100 -100 -100 
-100 -100 0.345523 0.340824 0.332240 0.322010 0.311140 0.301112 0.292045 0.284646 0.278511 0.273684 0.269722 0.266721 0.264364 0.262523 0.260867 0.259332 0.257785 0.256294 0.254824 0.253513 0.252387 0.251583 0.251144 -100 
-100 -100 0.352774 0.347618 0.338288 0.327418 0.316139 0.305891 0.296710 0.289249 0.283060 0.278128 0.274010 0.270863 0.268396 0.266482 0.264782 0.263226 0.261675 0.260199 0.258762 0.257491 0.256401 0.255616 0.255180 -100 
-100 -100 0.364902 0.359206 0.348964 0.337308 0.325490 0.314920 0.305525 0.297920 0.291601 0.286455 0.282029 0.278624 0.275969 0.273951 0.272197 0.270627 0.269100 0.267688 0.266354 0.265202 0.264220 0.263489 0.263061 -100 
-100 -100 0.377065 0.371350 0.361057 0.349295 0.337306 0.326523 0.316895 0.309093 0.302601 0.297142 0.292272 0.288521 0.285655 0.283544 0.281772 0.280240 0.278800 0.277540 0.276425 0.275528 0.274768 0.274148 0.273733 -100 
-100 -100 0.388418 0.383201 0.373717 0.362550 0.350789 0.339945 0.330158 0.322293 0.315813 0.309959 0.304300 0.299974 0.296810 0.294603 0.292859 0.291433 0.290179 0.289174 0.288429 0.287963 0.287591 0.287142 0.286736 -100 
-100 -100 0.399689 0.394980 0.386287 0.375722 0.364208 0.353366 0.343605 0.336088 0.330156 0.323896 0.316896 0.311563 0.307927 0.305596 0.303907 0.302640 0.301627 0.300945 0.300643 0.300708 0.300803 0.300554 0.300139 -100 
-100 -100 0.411566 0.407125 0.398822 0.388534 0.377087 0.366208 0.356567 0.349641 0.344587 0.337969 0.329354 0.322821 0.318643 0.316190 0.314580 0.313503 0.312776 0.312398 0.312464 0.312986 0.313495 0.313396 0.312931 -100 
-100 -100 0.422210 0.417845 0.409628 0.399334 0.387745 0.376611 0.366625 0.359310 0.353867 0.346972 0.338212 0.331639 0.327548 0.325197 0.323699 0.322831 0.322429 0.322243 0.322391 0.323133 0.323850 0.323773 0.323194 -100 
-100 -100 0.431060 0.426643 0.418316 0.407842 0.395974 0.384402 0.373617 0.364974 0.357923 0.350845 0.343406 0.338043 0.334864 0.332843 0.331368 0.330765 0.331257 0.331185 0.330714 0.331487 0.332338 0.332188 0.331368 -100 
-100 -100 0.437156 0.432579 0.423927 0.413170 0.401027 0.389110 0.377739 0.368098 0.359881 0.352765 0.346529 0.342523 0.340788 0.339093 0.337114 0.336841 0.339692 0.339751 0.337209 0.337879 0.339023 0.338827 0.337644 -100 
-100 -100 0.440021 0.435248 0.426144 0.415129 0.402836 0.390787 0.379180 0.369121 0.360414 0.353402 0.348053 0.345464 0.345936 0.344558 0.341616 0.342888 0.355298 0.355445 0.343457 0.342318 0.343257 0.342977 0.341434 -100 
-100 -100 0.437557 0.432883 0.423947 0.413123 0.401014 0.389121 0.377607 0.367549 0.358790 0.351885 0.346808 0.344449 0.345069 0.343745 0.340791 0.342034 0.354414 0.354516 0.342437 0.341169 0.341991 0.341673 0.340147 -100 
-100 -100 0.429413 0.425146 0.417041 0.406883 0.395317 0.383836 0.372659 0.362850 0.354268 0.347463 0.342261 0.339134 0.337959 0.336455 0.334428 0.334063 0.336813 0.336716 0.333873 0.334120 0.334881 0.334557 0.333426 -100 
-100 -100 0.417492 0.413637 0.406299 0.396893 0.386000 0.375071 0.364348 0.354905 0.346615 0.340010 0.334863 0.331466 0.329501 0.327883 0.326306 0.325531 0.325858 0.325522 0.324530 0.324569 0.324754 0.324383 0.323666 -100 
-100 -100 0.401571 0.398104 0.391479 0.382842 0.372694 0.362369 0.352141 0.343081 0.335115 0.328763 0.323808 0.320497 0.318437 0.316764 0.315119 0.314045 0.313481 0.313013 0.312539 0.312363 0.312236 0.311903 0.311493 -100 
-100 -100 0.382609 0.379509 0.373536 0.365655 0.356234 0.346492 0.336689 0.327933 0.320220 0.314095 0.309329 0.306139 0.304104 0.302478 0.300895 0.299802 0.299111 0.298653 0.298282 0.298042 0.297830 0.297576 0.297341 -100 
-100 -100 0.360132 0.357384 0.352066 0.344951 0.336287 0.327099 0.317665 0.309136 0.301627 0.295693 0.291095 0.287984 0.285925 0.284434 0.283166 0.282291 0.281717 0.281354 0.281082 0.280876 0.280687 0.280503 0.280361 -100 
-100 -100 0.335984 0.333555 0.328828 0.322438 0.314486 0.305835 0.296739 0.288426 0.281129 0.275419 0.271029 0.268074 0.266109 0.264809 0.263843 0.263214 0.262805 0.262547 0.262349 0.262184 0.262028 0.261889 0.261792 -100 
-100 -100 0.310273 0.308105 0.303877 0.298107 0.290815 0.282703 0.274024 0.266038 0.259101 0.253714 0.249603 0.246883 0.245105 0.244018 0.243308 0.242879 0.242609 0.242437 0.242292 0.242155 0.242018 0.241905 0.241833 -100 
-100 -100 0.285962 0.283952 0.280025 0.274662 0.267853 0.260248 0.252070 0.244560 0.238087 0.233146 0.229433 0.227024 0.225479 0.224595 0.224071 0.223780 0.223599 0.223486 0.223373 0.223249 0.223118 0.223020 0.222960 -100 
-100 -100 0.264138 0.262173 0.258355 0.253174 0.246674 0.239506 0.231907 0.224997 0.219087 0.214659 0.211430 0.209360 0.208065 0.207352 0.206964 0.206768 0.206653 0.206570 0.206473 0.206358 0.206233 0.206135 0.206077 -100 
-100 -100 0.248180 0.246198 0.242364 0.237210 0.230855 0.224009 0.216909 0.210566 0.205187 0.201209 0.198351 0.196545 0.195436 0.194847 0.194546 0.194409 0.194330 0.194263 0.194173 0.194061 0.193938 0.193837 0.193776 -100 
-100 -100 0.239379 0.237373 0.233501 0.228327 0.222026 0.215355 0.208559 0.202561 0.197514 0.193804 0.191161 0.189503 0.188501 0.187979 0.187724 0.187614 0.187553 0.187493 0.187405 0.187294 0.187170 0.187067 0.187005 -100 
-100 -100 -100 -100 -100 -100 -100 -100 -100 -100 -100 -100 -100 -100 -100 -100 -100 -100 -100 -100 -100 -100 -100 -100 -100 -100 
-100 -100 -100 -100 -100 -100 -100 -100 -100 -100 -100 -100 -100 -100 -100 -100 -100 -100 -100 -100 -100 -100 -100 -100 -100 -100 
-100 -100 -100 -100 -100 -100 -100 -100 -100 -100 -100 -100 -100 -100 -100 -100 -100 -100 -100 -100 -100 -100 -100 -100 -100 -100 
-100 -100 0.345828 0.341119 0.332521 0.322280 0.311407 0.301383 0.292317 0.284894 0.278695 0.273770 0.269674 0.266503 0.263973 0.262001 0.260271 0.258715 0.257184 0.255743 0.254351 0.253131 0.252091 0.251351 0.250945 -100 
-100 -100 0.353040 0.347878 0.338540 0.327666 0.316393 0.306158 0.296981 0.289493 0.283230 0.278199 0.273952 0.270636 0.267991 0.265944 0.264172 0.262597 0.261068 0.259651 0.258302 0.257133 0.256139 0.255424 0.255024 -100 
-100 -100 0.365097 0.359402 0.349160 0.337515 0.325719 0.315184 0.305810 0.298183 0.291780 0.286538 0.281994 0.278418 0.275575 0.273417 0.271589 0.270001 0.268501 0.267162 0.265936 0.264908 0.264041 0.263394 0.263005 -100 
-100 -100 0.377187 0.371479 0.361188 0.349450 0.337505 0.326800 0.317238 0.309453 0.302900 0.297362 0.292366 0.288421 0.285339 0.283078 0.281220 0.279660 0.278241 0.277074 0.276095 0.275359 0.274745 0.274232 0.273857 -100 
-100 -100 0.388578 0.383339 0.373814 0.362666 0.350983 0.340262 0.330607 0.322839 0.316376 0.310455 0.304637 0.300080 0.296673 0.294282 0.292424 0.290954 0.289720 0.288816 0.288248 0.288007 0.287853 0.287527 0.287150 -100 
-100 -100 0.400063 0.395271 0.386424 0.375831 0.364403 0.353726 0.344166 0.336827 0.330983 0.324678 0.317497 0.311899 0.307991 0.305443 0.303607 0.302270 0.301270 0.300704 0.300633 0.301015 0.301422 0.301325 0.300917 -100 
-100 -100 0.412372 0.407756 0.399082 0.388671 0.377285 0.366596 0.357203 0.350509 0.345590 0.338952 0.330152 0.323338 0.318867 0.316175 0.314388 0.313210 0.312476 0.312227 0.312577 0.313503 0.314412 0.314495 0.314015 -100 
-100 -100 0.423007 0.418467 0.409872 0.399450 0.387919 0.376988 0.367261 0.360189 0.354890 0.347994 0.339065 0.332224 0.327837 0.325243 0.323543 0.322537 0.322090 0.322028 0.322470 0.323630 0.324756 0.324879 0.324292 -100 
-100 -100 0.431457 0.426937 0.418420 0.407901 0.396122 0.384736 0.374183 0.365753 0.358836 0.351759 0.344177 0.338583 0.335141 0.332871 0.331168 0.330383 0.330786 0.330796 0.330589 0.331735 0.332947 0.332985 0.332189 -100 
-100 -100 0.437454 0.432801 0.424015 0.413230 0.401161 0.389390 0.378195 0.368714 0.360597 0.353478 0.347131 0.342936 0.340970 0.339033 0.336802 0.336299 0.339009 0.339113 0.336812 0.337815 0.339271 0.339255 0.338126 -100 
-100 -100 0.440503 0.435631 0.426341 0.415247 0.402974 0.391014 0.379518 0.369556 0.360903 0.353882 0.348445 0.345698 0.345962 0.344355 0.341158 0.342173 0.354409 0.354585 0.342832 0.342009 0.343232 0.343132 0.341662 -100 
-100 -100 0.438192 0.433408 0.424259 0.413309 0.401160 0.389300 0.377835 0.367811 0.359054 0.352128 0.346969 0.344460 0.344872 0.343352 0.340189 0.341215 0.353438 0.353581 0.341729 0.340758 0.341839 0.341703 0.340257 -100 
-100 -100 0.430138 0.425755 0.417450 0.407142 0.395492 0.383980 0.372786 0.362950 0.354325 0.347463 0.342157 0.338855 0.337453 0.335787 0.333667 0.333204 0.335890 0.335859 0.333228 0.333743 0.334746 0.334585 0.333529 -100 
-100 -100 0.418422 0.414427 0.406859 0.397250 0.386214 0.375193 0.364391 0.354861 0.346476 0.339774 0.334481 0.330845 0.328582 0.326846 0.325342 0.324637 0.325019 0.324794 0.324003 0.324284 0.324691 0.324469 0.323820 -100 
-100 -100 0.402737 0.399103 0.392200 0.383303 0.372957 0.362494 0.352140 0.342946 0.334841 0.328360 0.323213 0.319580 0.317101 0.315346 0.313968 0.313122 0.312715 0.312396 0.312115 0.312159 0.312233 0.312038 0.311690 -100 
-100 -100 0.383859 0.380595 0.374339 0.366182 0.356540 0.346649 0.336707 0.327806 0.319940 0.313693 0.308744 0.305240 0.302791 0.301105 0.299810 0.298962 0.298433 0.298124 0.297923 0.297869 0.297823 0.297696 0.297515 -100 
-100 -100 0.361306 0.358414 0.352857 0.345503 0.336646 0.327318 0.317761 0.309111 0.301480 0.295450 0.290731 0.287411 0.285092 0.283532 0.282400 0.281659 0.281182 0.280911 0.280758 0.280692 0.280636 0.280545 0.280444 -100 
-100 -100 0.337019 0.334481 0.329571 0.322993 0.314884 0.306118 0.296928 0.288524 0.281130 0.275358 0.270912 0.267837 0.265715 0.264339 0.263391 0.262790 0.262401 0.262178 0.262045 0.261970 0.261903 0.261828 0.261761 -100 
-100 -100 0.311180 0.308933 0.304569 0.298652 0.291233 0.283032 0.274280 0.266218 0.259173 0.253753 0.249655 0.246878 0.245003 0.243840 0.243084 0.242615 0.242310 0.242132 0.242010 0.241917 0.241829 0.241759 0.241706 -100 
-100 -100 0.286752 0.284693 0.280662 0.275181 0.268262 0.260595 0.252365 0.244797 0.238226 0.233273 0.229589 0.227143 0.225518 0.224571 0.223978 0.223617 0.223367 0.223233 0.223118 0.223007 0.222888 0.222824 0.222779 -100 
-100 -100 0.264840 0.262831 0.258929 0.253656 0.247075 0.239855 0.232220 0.225281 0.219330 0.214888 0.211653 0.209546 0.208188 0.207409 0.206946 0.206676 0.206493 0.206369 0.206253 0.206134 0.206013 0.205927 0.205875 -100 
-100 -100 0.248798 0.246777 0.242877 0.237650 0.231232 0.224345 0.217219 0.210859 0.205462 0.201471 0.198596 0.196755 0.195593 0.194940 0.194567 0.194357 0.194214 0.194100 0.193981 0.193857 0.193731 0.193632 0.193574 -100 
-100 -100 0.239941 0.237901 0.233972 0.228737 0.222385 0.215679 0.208862 0.202853 0.197796 0.194074 0.191412 0.189720 0.188668 0.188085 0.187761 0.187583 0.187458 0.187350 0.187231 0.187103 0.186972 0.186868 0.186806 -100 
-100 -100 -100 -100 -100 -100 -100 -100 -100 -100 -100 -100 -100 -100 -100 -100 -100 -100 -100 -100 -100 -100 -100 -100 -100 -100 
-100 -100 -100 -100 -100 -100 -100 -100 -100 -100 -100 -100 -100 -100 -100 -100 -100 -100 -100 -100 -100 -100 -100 -100 -100 -100 
-100 -100 -100 -100 -100 -100 -100 -100 -100 -100 -100 -100 -100 -100 -100 -100 -100 -100 -100 -100 -100 -100 -100 -100 -100 -100 
-100 -100 0.343980 0.339620 0.331597 0.321852 0.311308 0.301441 0.292416 0.284959 0.278691 0.273702 0.269549 0.266314 0.263703 0.261655 0.259866 0.258278 0.256745 0.255331 0.253995 0.252844 0.251876 0.251188 0.250810 -100 
-100 -100 0.350495 0.345808 0.337255 0.327050 0.316206 0.306172 0.297054 0.289534 0.283197 0.278104 0.273811 0.270437 0.267715 0.265593 0.263761 0.262158 0.260630 0.259244 0.257956 0.256863 0.255949 0.255289 0.254915 -100 
-100 -100 0.361779 0.356693 0.347466 0.336678 0.325429 0.315151 0.305863 0.298213 0.291730 0.286432 0.281866 0.278244 0.275326 0.273086 0.271193 0.269576 0.268080 0.266773 0.265617 0.264679 0.263908 0.263318 0.262953 -100 
-100 -100 0.374161 0.368990 0.359599 0.348644 0.337222 0.326773 0.317312 0.309503 0.302851 0.297266 0.292304 0.288343 0.285188 0.282822 0.280882 0.279283 0.277869 0.276727 0.275826 0.275202 0.274716 0.274260 0.273896 -100 
-100 -100 0.387138 0.382136 0.372955 0.362197 0.350817 0.340286 0.330700 0.322827 0.316124 0.310186 0.304587 0.300122 0.296659 0.294153 0.292186 0.290651 0.289400 0.288527 0.288061 0.287978 0.288004 0.287751 0.287355 -100 
-100 -100 0.400792 0.395816 0.386526 0.375796 0.364394 0.353788 0.344177 0.336471 0.330018 0.323721 0.317177 0.311963 0.308100 0.305444 0.303476 0.302045 0.301003 0.300474 0.300548 0.301175 0.301863 0.301856 0.301374 -100 
-100 -100 0.415679 0.410393 0.400179 0.389055 0.377411 0.366656 0.357028 0.349588 0.343543 0.336921 0.329315 0.323289 0.319024 0.316252 0.314319 0.313019 0.312200 0.311985 0.312540 0.313798 0.315092 0.315279 0.314673 -100 
-100 -100 0.426587 0.421315 0.411089 0.399888 0.388070 0.377062 0.367110 0.359317 0.352927 0.346050 0.338292 0.332207 0.327974 0.325273 0.323434 0.322274 0.321632 0.321564 0.322248 0.323688 0.325141 0.325351 0.324672 -100 
-100 -100 0.433171 0.428263 0.418971 0.408067 0.396188 0.384846 0.374268 0.365527 0.358067 0.351013 0.344008 0.338658 0.334979 0.332530 0.330780 0.329764 0.329399 0.329332 0.329741 0.331013 0.332304 0.332394 0.331648 -100 
-100 -100 0.438064 0.433231 0.424113 0.413194 0.401157 0.389507 0.378419 0.368915 0.360641 0.353517 0.347238 0.342708 0.339828 0.337645 0.335751 0.334835 0.335065 0.335006 0.334845 0.336015 0.337292 0.337281 0.336374 -100 
-100 -100 0.440676 0.435705 0.426275 0.415148 0.402954 0.391127 0.379768 0.369883 0.361221 0.354130 0.348384 0.344628 0.342824 0.340864 0.338531 0.337908 0.340492 0.340464 0.337988 0.338777 0.340048 0.339981 0.338894 -100 
-100 -100 0.438398 0.433523 0.424261 0.413279 0.401191 0.389426 0.378068 0.368121 0.359387 0.352369 0.346835 0.343280 0.341619 0.339752 0.337477 0.336888 0.339481 0.339427 0.336861 0.337501 0.338630 0.338528 0.337479 -100 
-100 -100 0.430655 0.426162 0.417687 0.407278 0.395612 0.384136 0.372995 0.363201 0.354585 0.347665 0.342149 0.338326 0.335947 0.334060 0.332349 0.331543 0.331806 0.331647 0.331169 0.331834 0.332622 0.332483 0.331709 -100 
-100 -100 0.419501 0.415322 0.407459 0.397616 0.386449 0.375383 0.364578 0.355051 0.346654 0.339904 0.334477 0.330572 0.327860 0.325955 0.324525 0.323705 0.323403 0.323151 0.322978 0.323310 0.323681 0.323535 0.323061 -100 
-100 -100 0.404420 0.400510 0.393159 0.383876 0.373277 0.362691 0.352289 0.343079 0.334955 0.328426 0.323171 0.319342 0.316587 0.314696 0.313337 0.312486 0.311981 0.311706 0.311631 0.311797 0.311977 0.311888 0.311639 -100 
-100 -100 0.385765 0.382182 0.375414 0.366800 0.356847 0.346789 0.336790 0.327886 0.320026 0.313745 0.308712 0.305051 0.302394 0.300584 0.299290 0.298457 0.297937 0.297683 0.297633 0.297745 0.297865 0.297838 0.297714 -100 
-100 -100 0.362974 0.359801 0.353777 0.345983 0.336804 0.327321 0.317736 0.309125 0.301539 0.295524 0.290765 0.287340 0.284871 0.283207 0.282038 0.281281 0.280800 0.280564 0.280511 0.280582 0.280663 0.280654 0.280587 -100 
-100 -100 0.338329 0.335557 0.330246 0.323267 0.314849 0.305948 0.296772 0.288462 0.281165 0.275453 0.271013 0.267879 0.265653 0.264184 0.263170 0.262516 0.262091 0.261865 0.261779 0.261785 0.261806 0.261782 0.261734 -100 
-100 -100 0.312197 0.309748 0.305032 0.298744 0.291033 0.282713 0.274012 0.266088 0.259177 0.253849 0.249797 0.246998 0.245056 0.243809 0.242970 0.242427 0.242062 0.241846 0.241723 0.241660 0.241612 0.241562 0.241516 -100 
-100 -100 0.287595 0.285350 0.281008 0.275193 0.268012 0.260235 0.252070 0.244657 0.238242 0.233382 0.229753 0.227304 0.225640 0.224609 0.223929 0.223489 0.223177 0.222977 0.222829 0.222715 0.222614 0.222542 0.222493 -100 
-100 -100 0.265543 0.263387 0.259230 0.253677 0.246871 0.239566 0.231993 0.225191 0.219377 0.215024 0.211833 0.209723 0.208326 0.207479 0.206935 0.206584 0.206327 0.206138 0.205976 0.205833 0.205703 0.205606 0.205549 -100 
-100 -100 0.249409 0.247276 0.243173 0.237726 0.231129 0.224176 0.217097 0.210842 0.205550 0.201630 0.198787 0.196938 0.195738 0.195025 0.194576 0.194288 0.194069 0.193891 0.193722 0.193564 0.193418 0.193306 0.193242 -100 
-100 -100 0.240502 0.238369 0.234274 0.228858 0.222359 0.215598 0.208816 0.202889 0.197915 0.194249 0.191609 0.189908 0.188817 0.188177 0.187780 0.187526 0.187327 0.187155 0.186984 0.186820 0.186665 0.186546 0.186478 -100 
-100 -100 -100 -100 -100 -100 -100 -100 -100 -100 -100 -100 -100 -100 -100 -100 -100 -100 -100 -100 -100 -100 -100 -100 -100 -100 
-100 -100 -100 -100 -100 -100 -100 -100 -100 -100 -100 -100 -100 -100 -100 -100 -100 -100 -100 -100 -100 -100 -100 -100 -100 -100 
-100 -100 -100 -100 -100 -100 -100 -100 -100 -100 -100 -100 -100 -100 -100 -100 -100 -100 -100 -100 -100 -100 -100 -100 -100 -100 
-100 -100 0.341632 0.337683 0.330324 0.321175 0.311027 0.301354 0.292379 0.284887 0.278558 0.273536 0.269386 0.266160 0.263538 0.261459 0.259632 0.258017 0.256477 0.255082 0.253792 0.252705 0.251802 0.251158 0.250798 -100 
-100 -100 0.347435 0.343290 0.335609 0.326172 0.315824 0.306029 0.296978 0.289427 0.283029 0.277908 0.273629 0.270275 0.267549 0.265399 0.263532 0.261902 0.260369 0.259004 0.257768 0.256747 0.255906 0.255293 0.254936 -100 
-100 -100 0.358017 0.353595 0.345438 0.335588 0.324935 0.314947 0.305753 0.298085 0.291547 0.286233 0.281703 0.278113 0.275194 0.272923 0.270990 0.269344 0.267842 0.266557 0.265459 0.264607 0.263929 0.263388 0.263030 -100 
-100 -100 0.370957 0.366333 0.357805 0.347643 0.336746 0.326571 0.317219 0.309407 0.302698 0.297118 0.292236 0.288323 0.285161 0.282745 0.280746 0.279103 0.277676 0.276552 0.275718 0.275209 0.274853 0.274446 0.274063 -100 
-100 -100 0.386261 0.381359 0.372210 0.361675 0.350519 0.340156 0.330651 0.322731 0.315888 0.309988 0.304606 0.300262 0.296796 0.294215 0.292158 0.290553 0.289269 0.288414 0.288043 0.288151 0.288399 0.288203 0.287725 -100 
-100 -100 0.403784 0.398165 0.387369 0.375964 0.364349 0.353740 0.344106 0.336169 0.329317 0.323089 0.317080 0.312200 0.308398 0.305657 0.303565 0.302032 0.300936 0.300434 0.300673 0.301647 0.302744 0.302813 0.302133 -100 
-100 -100 0.424487 0.417459 0.403032 0.389981 0.377609 0.366657 0.356850 0.348896 0.342073 0.335539 0.328889 0.323500 0.319406 0.316559 0.314480 0.313046 0.312149 0.311971 0.312769 0.314536 0.316431 0.316715 0.315797 -100 
-100 -100 0.435772 0.428677 0.414113 0.400890 0.388303 0.377087 0.366967 0.358679 0.351533 0.344746 0.337928 0.332455 0.328355 0.325555 0.323561 0.322243 0.321476 0.321405 0.322291 0.324154 0.326121 0.326412 0.325461 -100 
-100 -100 0.437586 0.431742 0.420446 0.408517 0.396262 0.384879 0.374307 0.365389 0.357583 0.350607 0.344092 0.338974 0.335182 0.332575 0.330718 0.329527 0.328877 0.328710 0.329221 0.330553 0.331952 0.332061 0.331247 -100 
-100 -100 0.440406 0.435017 0.424779 0.413296 0.401113 0.389538 0.378572 0.369113 0.360781 0.353703 0.347532 0.342849 0.339477 0.337096 0.335313 0.334230 0.333752 0.333480 0.333553 0.334398 0.335313 0.335237 0.334494 -100 
-100 -100 0.443052 0.437499 0.426893 0.415200 0.402901 0.391174 0.379964 0.370195 0.361579 0.354486 0.348597 0.344313 0.341436 0.339245 0.337424 0.336473 0.336662 0.336348 0.335636 0.336147 0.336805 0.336628 0.335878 -100 
-100 -100 0.440612 0.435207 0.424876 0.413384 0.401207 0.389523 0.378289 0.368451 0.359775 0.352731 0.347001 0.342888 0.340152 0.338059 0.336306 0.335402 0.335612 0.335282 0.334485 0.334843 0.335344 0.335141 0.334458 -100 
-100 -100 0.432105 0.427291 0.418206 0.407481 0.395742 0.384311 0.373250 0.363530 0.354957 0.348020 0.342387 0.338270 0.335360 0.333288 0.331718 0.330777 0.330365 0.330019 0.329778 0.330070 0.330414 0.330236 0.329735 -100 
-100 -100 0.421098 0.416625 0.408262 0.398068 0.386738 0.375636 0.364858 0.355375 0.347007 0.340246 0.334747 0.330685 0.327721 0.325656 0.324161 0.323215 0.322669 0.322340 0.322225 0.322440 0.322678 0.322577 0.322267 -100 
-100 -100 0.406621 0.402331 0.394361 0.384568 0.373669 0.362963 0.352548 0.343370 0.335279 0.328752 0.323451 0.319521 0.316622 0.314592 0.313111 0.312153 0.311559 0.311281 0.311285 0.311526 0.311776 0.311777 0.311615 -100 
-100 -100 0.388166 0.384163 0.376716 0.367507 0.357177 0.346955 0.336939 0.328090 0.320295 0.314041 0.308986 0.305252 0.302491 0.300556 0.299138 0.298212 0.297637 0.297400 0.297452 0.297709 0.297971 0.298036 0.297958 -100 
-100 -100 0.364959 0.361421 0.354798 0.346444 0.336886 0.327245 0.317678 0.309176 0.301709 0.295765 0.291019 0.287546 0.284989 0.283216 0.281938 0.281091 0.280554 0.280321 0.280341 0.280533 0.280736 0.280798 0.280754 -100 
-100 -100 0.339744 0.336677 0.330867 0.323386 0.314607 0.305570 0.296462 0.288328 0.281213 0.275623 0.271232 0.268079 0.265786 0.264224 0.263109 0.262363 0.261869 0.261615 0.261554 0.261625 0.261716 0.261731 0.261691 -100 
-100 -100 0.313182 0.310482 0.305334 0.298583 0.290524 0.282085 0.273495 0.265800 0.259120 0.253950 0.249976 0.247183 0.245196 0.243869 0.242936 0.242301 0.241856 0.241586 0.241445 0.241394 0.241369 0.241328 0.241280 -100 
-100 -100 0.288335 0.285871 0.281148 0.274913 0.267411 0.259529 0.251489 0.244318 0.238145 0.233449 0.229907 0.227476 0.225781 0.224680 0.223913 0.223384 0.222990 0.222719 0.222526 0.222391 0.222283 0.222199 0.222142 -100 
-100 -100 0.266147 0.263812 0.259339 0.253433 0.246354 0.238963 0.231500 0.224909 0.219305 0.215096 0.211981 0.209886 0.208462 0.207554 0.206930 0.206494 0.206154 0.205891 0.205671 0.205489 0.205334 0.205219 0.205151 -100 
-100 -100 0.249939 0.247665 0.243314 0.237589 0.230777 0.223755 0.216759 0.210665 0.205535 0.201727 0.198941 0.197101 0.195872 0.195102 0.194579 0.194210 0.193909 0.193657 0.193427 0.193224 0.193044 0.192912 0.192837 -100 
-100 -100 0.240997 0.238748 0.234448 0.228804 0.222129 0.215311 0.208592 0.202791 0.197945 0.194368 0.191772 0.190073 0.188952 0.188257 0.187787 0.187454 0.187175 0.186931 0.186698 0.186486 0.186297 0.186156 0.186077 -100 
-100 -100 -100 -100 -100 -100 -100 -100 -100 -100 -100 -100 -100 -100 -100 -100 -100 -100 -100 -100 -100 -100 -100 -100 -100 -100 
-100 -100 -100 -100 -100 -100 -100 -100 -100 -100 -100 -100 -100 -100 -100 -100 -100 -100 -100 -100 -100 -100 -100 -100 -100 -100 
-100 -100 -100 -100 -100 -100 -100 -100 -100 -100 -100 -100 -100 -100 -100 -100 -100 -100 -100 -100 -100 -100 -100 -100 -100 -100 
-100 -100 0.339736 0.336092 0.329235 0.320538 0.310708 0.301190 0.292254 0.284728 0.278351 0.273314 0.269190 0.266001 0.263402 0.261322 0.259482 0.257857 0.256326 0.254965 0.253742 0.252739 0.251922 0.251325 0.250976 -100 
-100 -100 0.345108 0.341344 0.334283 0.325398 0.315425 0.305812 0.296809 0.289227 0.282782 0.277654 0.273415 0.270111 0.267418 0.265273 0.263395 0.261757 0.260234 0.258907 0.257745 0.256822 0.256083 0.255520 0.255166 -100 
-100 -100 0.355346 0.351362 0.343902 0.334679 0.324447 0.314665 0.305536 0.297849 0.291274 0.285970 0.281503 0.277981 0.275106 0.272844 0.270899 0.269240 0.267744 0.266498 0.265482 0.264747 0.264196 0.263708 0.263336 -100 
-100 -100 0.369007 0.364681 0.356554 0.346840 0.336268 0.326274 0.316998 0.309190 0.302460 0.296918 0.292134 0.288307 0.285191 0.282778 0.280752 0.279079 0.277641 0.276548 0.275795 0.275421 0.275220 0.274862 0.274434 -100 
-100 -100 0.387114 0.381990 0.372079 0.361359 0.350206 0.339916 0.330471 0.322559 0.315691 0.309866 0.304663 0.300451 0.297042 0.294446 0.292326 0.290659 0.289337 0.288494 0.288213 0.288511 0.288991 0.288836 0.288240 -100 
-100 -100 0.410554 0.403600 0.389311 0.376440 0.364297 0.353586 0.343952 0.335965 0.329004 0.322892 0.317225 0.312587 0.308880 0.306108 0.303914 0.302275 0.301109 0.300612 0.300993 0.302303 0.303814 0.303928 0.302996 -100 
-100 -100 0.443149 0.432616 0.408639 0.391676 0.377893 0.366594 0.356685 0.348567 0.341482 0.335094 0.328996 0.323996 0.320054 0.317173 0.314954 0.313375 0.312374 0.312204 0.313213 0.315483 0.317996 0.318340 0.317033 -100 
-100 -100 0.454707 0.444042 0.419857 0.402644 0.388613 0.377049 0.366840 0.358405 0.351013 0.344377 0.338101 0.332997 0.329022 0.326168 0.324017 0.322528 0.321619 0.321524 0.322582 0.324876 0.327388 0.327727 0.326419 -100 
-100 -100 0.445754 0.438285 0.422971 0.409243 0.396319 0.384816 0.374284 0.365373 0.357508 0.350659 0.344448 0.339503 0.335704 0.333001 0.330991 0.329618 0.328745 0.328477 0.329021 0.330459 0.332035 0.332142 0.331172 -100 
-100 -100 0.444770 0.438439 0.426063 0.413568 0.401048 0.389479 0.378630 0.369280 0.361011 0.354020 0.347947 0.343242 0.339702 0.337190 0.335314 0.334051 0.333212 0.332757 0.332783 0.333391 0.334096 0.333964 0.333272 -100 
-100 -100 0.447843 0.441225 0.428312 0.415490 0.402868 0.391171 0.380092 0.370457 0.361936 0.354887 0.348961 0.344493 0.341244 0.338896 0.337075 0.335892 0.335181 0.334633 0.334271 0.334413 0.334636 0.334374 0.333822 -100 
-100 -100 0.445013 0.438641 0.426223 0.413715 0.401261 0.389611 0.378489 0.368762 0.360165 0.353140 0.347335 0.343014 0.339895 0.337644 0.335891 0.334755 0.334069 0.333515 0.333076 0.333057 0.333106 0.332833 0.332381 -100 
-100 -100 0.434422 0.429114 0.419002 0.407775 0.395912 0.384515 0.373530 0.363883 0.355361 0.348434 0.342752 0.338520 0.335409 0.333195 0.331519 0.330401 0.329637 0.329127 0.328840 0.328839 0.328882 0.328680 0.328354 -100 
-100 -100 0.422800 0.418018 0.409075 0.398535 0.387069 0.375951 0.365202 0.355756 0.347420 0.340669 0.335153 0.331046 0.328008 0.325814 0.324127 0.322995 0.322234 0.321808 0.321669 0.321788 0.321934 0.321860 0.321655 -100 
-100 -100 0.408621 0.403999 0.395465 0.385243 0.374106 0.363315 0.352892 0.343739 0.335680 0.329179 0.323899 0.319987 0.317134 0.314988 0.313232 0.312069 0.311318 0.310982 0.311001 0.311275 0.311565 0.311622 0.311515 -100 
-100 -100 0.390271 0.385918 0.377881 0.368178 0.357542 0.347200 0.337176 0.328371 0.320635 0.314435 0.309424 0.305725 0.303025 0.300989 0.299304 0.298184 0.297469 0.297188 0.297270 0.297602 0.297944 0.298068 0.298016 -100 
-100 -100 0.366648 0.362806 0.355670 0.346855 0.336989 0.327231 0.317690 0.309286 0.301933 0.296078 0.291388 0.287935 0.285377 0.283514 0.282058 0.281060 0.280406 0.280121 0.280153 0.280402 0.280669 0.280769 0.280734 -100 
-100 -100 0.340897 0.337583 0.331348 0.323452 0.314375 0.305238 0.296204 0.288235 0.281296 0.275837 0.271522 0.268390 0.266078 0.264437 0.263189 0.262317 0.261713 0.261395 0.261315 0.261402 0.261521 0.261550 0.261509 -100 
-100 -100 0.313926 0.311019 0.305499 0.298360 0.290007 0.281485 0.273012 0.265534 0.259079 0.254073 0.250192 0.247425 0.245412 0.244018 0.242981 0.242237 0.241687 0.241343 0.241154 0.241084 0.241051 0.241006 0.240952 -100 
-100 -100 0.288859 0.286216 0.281164 0.274570 0.266789 0.258838 0.250929 0.243989 0.238049 0.233524 0.230078 0.227673 0.225953 0.224794 0.223937 0.223309 0.222813 0.222465 0.222210 0.222032 0.221894 0.221796 0.221730 -100 
-100 -100 0.266576 0.264090 0.259342 0.253131 0.245816 0.238367 0.231021 0.224633 0.219235 0.215172 0.212139 0.210064 0.208614 0.207649 0.206944 0.206417 0.205982 0.205640 0.205352 0.205119 0.204925 0.204789 0.204710 -100 
-100 -100 0.250334 0.247939 0.243367 0.237400 0.230401 0.223332 0.216427 0.210492 0.205523 0.201828 0.199103 0.197273 0.196016 0.195191 0.194589 0.194135 0.193745 0.193416 0.193116 0.192860 0.192640 0.192483 0.192396 -100 
-100 -100 0.241380 0.239029 0.234546 0.228703 0.221875 0.215017 0.208370 0.202695 0.197978 0.194490 0.191940 0.190245 0.189093 0.188342 0.187797 0.187382 0.187017 0.186696 0.186395 0.186130 0.185900 0.185735 0.185643 -100 
-100 -100 -100 -100 -100 -100 -100 -100 -100 -100 -100 -100 -100 -100 -100 -100 -100 -100 -100 -100 -100 -100 -100 -100 -100 -100 
-100 -100 -100 -100 -100 -100 -100 -100 -100 -100 -100 -100 -100 -100 -100 -100 -100 -100 -100 -100 -100 -100 -100 -100 -100 -100 
-100 -100 -100 -100 -100 -100 -100 -100 -100 -100 -100 -100 -100 -100 -100 -100 -100 -100 -100 -100 -100 -100 -100 -100 -100 -100 
-100 -100 0.338583 0.335106 0.328517 0.320069 0.310412 0.300976 0.292049 0.284490 0.278073 0.273027 0.268930 0.265782 0.263219 0.261160 0.259335 0.257733 0.256242 0.254952 0.253839 0.252975 0.252291 0.251754 0.251401 -100 
-100 -100 0.343736 0.340175 0.333441 0.324851 0.315076 0.305553 0.296559 0.288940 0.282455 0.277326 0.273130 0.269887 0.267245 0.265133 0.263274 0.261659 0.260178 0.258927 0.257889 0.257129 0.256554 0.256056 0.255681 -100 
-100 -100 0.353753 0.350010 0.342933 0.334043 0.324024 0.314338 0.305218 0.297494 0.290883 0.285598 0.281207 0.277781 0.274987 0.272775 0.270851 0.269209 0.267746 0.266574 0.265683 0.265129 0.264771 0.264347 0.263921 -100 
-100 -100 0.367527 0.363422 0.355634 0.346206 0.335804 0.325893 0.316623 0.308780 0.302021 0.296540 0.291886 0.288210 0.285211 0.282871 0.280856 0.279174 0.277733 0.276680 0.276000 0.275743 0.275674 0.275359 0.274870 -100 
-100 -100 0.386127 0.381126 0.371403 0.360836 0.349768 0.339510 0.330056 0.322113 0.315235 0.309513 0.304529 0.300558 0.297341 0.294826 0.292684 0.290958 0.289578 0.288687 0.288357 0.288625 0.289099 0.288921 0.288279 -100 
-100 -100 0.410090 0.403161 0.388906 0.376048 0.363896 0.353167 0.343503 0.335467 0.328485 0.322530 0.317210 0.312941 0.309513 0.306837 0.304573 0.302804 0.301503 0.300856 0.301051 0.302166 0.303520 0.303541 0.302568 -100 
-100 -100 0.442998 0.432434 0.408399 0.391363 0.377514 0.366170 0.356211 0.348013 0.340872 0.334685 0.329056 0.324539 0.320949 0.318174 0.315841 0.314066 0.312857 0.312457 0.313175 0.315123 0.317365 0.317565 0.316219 -100 
-100 -100 0.454555 0.443861 0.419613 0.402328 0.388234 0.376646 0.366409 0.357917 0.350483 0.344059 0.338242 0.333604 0.329959 0.327200 0.324914 0.323206 0.322055 0.321708 0.322436 0.324356 0.326542 0.326730 0.325396 -100 
-100 -100 0.445361 0.437897 0.422587 0.408864 0.395951 0.384476 0.373979 0.365095 0.357270 0.350593 0.344695 0.340067 0.336505 0.333844 0.331690 0.330113 0.329011 0.328498 0.328732 0.329798 0.331048 0.331014 0.330047 -100 
-100 -100 0.444031 0.437766 0.425499 0.413118 0.400702 0.389231 0.378478 0.369227 0.361056 0.354188 0.348271 0.343724 0.340326 0.337801 0.335753 0.334298 0.333234 0.332557 0.332311 0.332550 0.332921 0.332672 0.332029 -100 
-100 -100 0.446843 0.440348 0.427641 0.415030 0.402590 0.391043 0.380101 0.370598 0.362195 0.355227 0.349354 0.344952 0.341840 0.339435 0.337337 0.335922 0.334896 0.334142 0.333610 0.333397 0.333279 0.332925 0.332465 -100 
-100 -100 0.444002 0.437784 0.425614 0.413357 0.401111 0.389629 0.378640 0.369030 0.360527 0.353556 0.347760 0.343462 0.340448 0.338123 0.336073 0.334696 0.333693 0.332957 0.332385 0.332057 0.331802 0.331466 0.331117 -100 
-100 -100 0.433673 0.428502 0.418617 0.407626 0.395958 0.384697 0.373802 0.364224 0.355759 0.348862 0.343193 0.338991 0.335964 0.333669 0.331731 0.330390 0.329406 0.328732 0.328285 0.328058 0.327894 0.327650 0.327396 -100 
-100 -100 0.422410 0.417732 0.408965 0.398612 0.387297 0.376271 0.365562 0.356137 0.347822 0.341101 0.335646 0.331661 0.328837 0.326567 0.324506 0.323090 0.322103 0.321519 0.321248 0.321226 0.321252 0.321153 0.320986 -100 
-100 -100 0.408552 0.403999 0.395577 0.385474 0.374431 0.363691 0.353278 0.344119 0.336070 0.329622 0.324484 0.320854 0.318541 0.316326 0.313887 0.312304 0.311275 0.310773 0.310671 0.310847 0.311063 0.311101 0.311007 -100 
-100 -100 0.390394 0.386076 0.378084 0.368425 0.357817 0.347502 0.337484 0.328682 0.320966 0.314843 0.309993 0.306583 0.304415 0.302321 0.299969 0.298436 0.297443 0.297006 0.296976 0.297223 0.297501 0.297610 0.297559 -100 
-100 -100 0.366854 0.362998 0.355833 0.346983 0.337090 0.327333 0.317818 0.309460 0.302171 0.296402 0.291829 0.288529 0.286184 0.284262 0.282474 0.281219 0.280362 0.279938 0.279864 0.280036 0.280249 0.280325 0.280282 -100 
-100 -100 0.341093 0.337725 0.331392 0.323386 0.314228 0.305080 0.296109 0.288243 0.281420 0.276069 0.271854 0.268806 0.266567 0.264870 0.263441 0.262397 0.261638 0.261199 0.261022 0.261036 0.261104 0.261105 0.261052 -100 
-100 -100 0.314077 0.311091 0.305425 0.298119 0.289642 0.281108 0.272730 0.265404 0.259104 0.254228 0.250439 0.247722 0.245719 0.244274 0.243125 0.242254 0.241580 0.241133 0.240858 0.240719 0.240635 0.240563 0.240497 -100 
-100 -100 0.288972 0.286251 0.281038 0.274256 0.266330 0.258375 0.250577 0.243804 0.238023 0.233639 0.230278 0.227903 0.226161 0.224962 0.224020 0.223286 0.222674 0.222246 0.221915 0.221671 0.221475 0.221362 0.221287 -100 
-100 -100 0.266709 0.264143 0.259244 0.252863 0.245424 0.237966 0.230721 0.224487 0.219238 0.215290 0.212322 0.210264 0.208790 0.207776 0.206994 0.206377 0.205847 0.205425 0.205065 0.204774 0.204534 0.204374 0.204285 -100 
-100 -100 0.250495 0.248031 0.243334 0.237230 0.230133 0.223056 0.216232 0.210421 0.205574 0.201965 0.199285 0.197461 0.196175 0.195297 0.194621 0.194085 0.193610 0.193204 0.192838 0.192528 0.192268 0.192087 0.191988 -100 
-100 -100 0.241562 0.239151 0.234564 0.228607 0.221699 0.214835 0.208254 0.202681 0.198062 0.194643 0.192126 0.190428 0.189244 0.188438 0.187821 0.187326 0.186881 0.186488 0.186122 0.185806 0.185539 0.185349 0.185246 -100 
-100 -100 -100 -100 -100 -100 -100 -100 -100 -100 -100 -100 -100 -100 -100 -100 -100 -100 -100 -100 -100 -100 -100 -100 -100 -100 
-100 -100 -100 -100 -100 -100 -100 -100 -100 -100 -100 -100 -100 -100 -100 -100 -100 -100 -100 -100 -100 -100 -100 -100 -100 -100 
-100 -100 -100 -100 -100 -100 -100 -100 -100 -100 -100 -100 -100 -100 -100 -100 -100 -100 -100 -100 -100 -100 -100 -100 -100 -100 
-100 -100 0.337903 0.334495 0.328022 0.319674 0.310084 0.300668 0.291724 0.284127 0.277673 0.272616 0.268541 0.265432 0.262913 0.260894 0.259112 0.257565 0.256158 0.254989 0.254064 0.253436 0.252994 0.252542 0.252148 -100 
-100 -100 0.342943 0.339471 0.332884 0.324415 0.314714 0.305207 0.296187 0.288522 0.281999 0.276868 0.272713 0.269536 0.266962 0.264903 0.263092 0.261533 0.260139 0.259020 0.258200 0.257740 0.257490 0.257085 0.256615 -100 
-100 -100 0.352737 0.349118 0.342265 0.333537 0.323605 0.313925 0.304762 0.296977 0.290327 0.285060 0.280760 0.277460 0.274792 0.272659 0.270784 0.269190 0.267805 0.266758 0.266097 0.265897 0.265974 0.265637 0.265010 -100 
-100 -100 0.366052 0.362150 0.354788 0.345608 0.335322 0.325397 0.316058 0.308136 0.301345 0.295915 0.291439 0.288000 0.285230 0.283001 0.281019 0.279349 0.277942 0.276933 0.276367 0.276317 0.276549 0.276257 0.275582 -100 
-100 -100 0.382966 0.378484 0.370002 0.360009 0.349164 0.338906 0.329357 0.321306 0.314389 0.308790 0.304131 0.300572 0.297729 0.295385 0.293236 0.291436 0.289969 0.288964 0.288464 0.288532 0.288836 0.288568 0.287904 -100 
-100 -100 0.402189 0.396676 0.386044 0.374723 0.363114 0.352448 0.342677 0.334502 0.327474 0.321722 0.316901 0.313256 0.310378 0.307931 0.305593 0.303630 0.302094 0.301126 0.300797 0.301192 0.301830 0.301615 0.300793 -100 
-100 -100 0.423936 0.416826 0.402251 0.389011 0.376456 0.365345 0.355307 0.346958 0.339770 0.333844 0.328856 0.325127 0.322228 0.319714 0.317238 0.315164 0.313591 0.312689 0.312569 0.313348 0.314399 0.314240 0.313198 -100 
-100 -100 0.435281 0.428085 0.413346 0.399928 0.387179 0.375852 0.365566 0.356957 0.349511 0.343348 0.338156 0.334292 0.331343 0.328824 0.326361 0.324330 0.322793 0.321903 0.321749 0.322450 0.323405 0.323206 0.322175 -100 
-100 -100 0.436348 0.430522 0.419261 0.407362 0.395159 0.383851 0.373348 0.364432 0.356654 0.350200 0.344762 0.340726 0.337762 0.335281 0.332894 0.331024 0.329586 0.328640 0.328195 0.328349 0.328696 0.328359 0.327571 -100 
-100 -100 0.438114 0.432932 0.423049 0.411927 0.400076 0.388797 0.378125 0.368948 0.360894 0.354189 0.348548 0.344417 0.341634 0.339202 0.336712 0.334943 0.333592 0.332604 0.331901 0.331555 0.331356 0.330901 0.330339 -100 
-100 -100 0.439938 0.434768 0.424832 0.413798 0.402076 0.390811 0.380034 0.370690 0.362459 0.355614 0.349925 0.345970 0.343912 0.341515 0.338356 0.336423 0.335057 0.334054 0.333232 0.332643 0.332170 0.331678 0.331258 -100 
-100 -100 0.437498 0.432547 0.423004 0.412293 0.400782 0.389599 0.378789 0.369345 0.361011 0.354122 0.348448 0.344537 0.342561 0.340195 0.337015 0.335098 0.333760 0.332799 0.332006 0.331404 0.330903 0.330460 0.330131 -100 
-100 -100 0.429823 0.425415 0.417029 0.407020 0.395887 0.384869 0.374101 0.364623 0.356258 0.349420 0.343852 0.339924 0.337557 0.335218 0.332515 0.330748 0.329466 0.328575 0.327907 0.327444 0.327074 0.326741 0.326491 -100 
-100 -100 0.419917 0.415753 0.407921 0.398283 0.387417 0.376593 0.365956 0.356557 0.348285 0.341639 0.336405 0.332923 0.331148 0.328839 0.325641 0.323599 0.322216 0.321370 0.320852 0.320592 0.320419 0.320225 0.320046 -100 
-100 -100 0.406440 0.402341 0.394701 0.385259 0.374646 0.364089 0.353713 0.344539 0.336515 0.330197 0.325534 0.323003 0.323136 0.320885 0.315926 0.313149 0.311493 0.310650 0.310257 0.310176 0.310183 0.310113 0.309994 -100 
-100 -100 0.388587 0.384656 0.377331 0.368251 0.358028 0.347865 0.337871 0.329052 0.321366 0.315376 0.311011 0.308695 0.308953 0.306817 0.301977 0.299273 0.297666 0.296881 0.296559 0.296556 0.296635 0.296629 0.296545 -100 
-100 -100 0.365600 0.362008 0.355284 0.346822 0.337187 0.327544 0.318063 0.309711 0.302457 0.296787 0.292475 0.289669 0.288255 0.286297 0.283513 0.281693 0.280468 0.279786 0.279473 0.279432 0.279473 0.279453 0.279380 -100 
-100 -100 0.340339 0.337104 0.330994 0.323182 0.314160 0.305091 0.296175 0.288360 0.281604 0.276345 0.272286 0.269453 0.267547 0.265813 0.263982 0.262659 0.261666 0.261039 0.260679 0.260532 0.260468 0.260396 0.260318 -100 
-100 -100 0.313640 0.310695 0.305097 0.297851 0.289424 0.280943 0.272645 0.265413 0.259216 0.254430 0.250739 0.248114 0.246203 0.244716 0.243402 0.242379 0.241557 0.240973 0.240566 0.240313 0.240140 0.240012 0.239924 -100 
-100 -100 0.288712 0.285978 0.280757 0.273968 0.266057 0.258136 0.250429 0.243774 0.238119 0.233813 0.230519 0.228191 0.226478 0.225224 0.224179 0.223343 0.222632 0.222090 0.221657 0.221335 0.221086 0.220921 0.220825 -100 
-100 -100 0.266546 0.263960 0.259030 0.252620 0.245174 0.237751 0.230594 0.224472 0.219332 0.215457 0.212535 0.210495 0.209011 0.207947 0.207087 0.206386 0.205769 0.205262 0.204824 0.204472 0.204187 0.203994 0.203889 -100 
-100 -100 0.250408 0.247926 0.243199 0.237065 0.229959 0.222914 0.216167 0.210449 0.205689 0.202138 0.199488 0.197665 0.196353 0.195424 0.194678 0.194066 0.193513 0.193035 0.192603 0.192241 0.191942 0.191736 0.191624 -100 
-100 -100 0.241524 0.239099 0.234485 0.228503 0.221588 0.214753 0.208238 0.202743 0.198197 0.194824 0.192326 0.190620 0.189403 0.188546 0.187861 0.187294 0.186774 0.186314 0.185889 0.185526 0.185223 0.185011 0.184896 -100 
-100 -100 -100 -100 -100 -100 -100 -100 -100 -100 -100 -100 -100 -100 -100 -100 -100 -100 -100 -100 -100 -100 -100 -100 -100 -100 
-100 -100 -100 -100 -100 -100 -100 -100 -100 -100 -100 -100 -100 -100 -100 -100 -100 -100 -100 -100 -100 -100 -100 -100 -100 -100 
-100 -100 -100 -100 -100 -100 -100 -100 -100 -100 -100 -100 -100 -100 -100 -100 -100 -100 -100 -100 -100 -100 -100 -100 -100 -100 
-100 -100 0.337420 0.334028 0.327579 0.319248 0.309663 0.300235 0.291267 0.283638 0.277157 0.272090 0.268024 0.264943 0.262462 0.260488 0.258763 0.257290 0.255989 0.254979 0.254299 0.254009 0.253922 0.253575 0.253078 -100 
-100 -100 0.342420 0.338970 0.332420 0.323974 0.314275 0.304748 0.295692 0.287986 0.281433 0.276298 0.272173 0.269050 0.266541 0.264540 0.262789 0.261304 0.260023 0.259085 0.258573 0.258584 0.258883 0.258600 0.257891 -100 
-100 -100 0.352101 0.348525 0.341748 0.333061 0.323129 0.313411 0.304188 0.296341 0.289655 0.284405 0.280187 0.277011 0.274470 0.272425 0.270608 0.269077 0.267797 0.266937 0.266645 0.267089 0.268043 0.267831 0.266685 -100 
-100 -100 0.365092 0.361296 0.354133 0.345058 0.334787 0.324803 0.315365 0.307346 0.300511 0.295140 0.290848 0.287669 0.285148 0.283055 0.281111 0.279454 0.278091 0.277185 0.276865 0.277304 0.278263 0.278035 0.276856 -100 
-100 -100 0.380976 0.376804 0.368948 0.359278 0.348524 0.338199 0.328509 0.320312 0.313336 0.307870 0.303565 0.300487 0.298082 0.295946 0.293780 0.291883 0.290325 0.289229 0.288635 0.288653 0.289005 0.288665 0.287825 -100 
-100 -100 0.397690 0.392978 0.384097 0.373638 0.362320 0.351621 0.341674 0.333305 0.326210 0.320678 0.316417 0.313523 0.311315 0.309148 0.306704 0.304491 0.302686 0.301385 0.300559 0.300295 0.300315 0.299861 0.299111 -100 
-100 -100 0.414443 0.409079 0.398718 0.387378 0.375487 0.364433 0.354221 0.345659 0.338408 0.332771 0.328495 0.325720 0.323671 0.321483 0.318811 0.316352 0.314362 0.312927 0.311981 0.311617 0.311541 0.311008 0.310210 -100 
-100 -100 0.425547 0.420145 0.409704 0.398256 0.386219 0.374982 0.364554 0.355771 0.348296 0.342428 0.337933 0.335013 0.332947 0.330741 0.328020 0.325571 0.323589 0.322129 0.321095 0.320586 0.320350 0.319751 0.318972 -100 
-100 -100 0.430971 0.426123 0.416948 0.406150 0.394391 0.383156 0.372584 0.363596 0.355859 0.349651 0.344741 0.341485 0.339429 0.337188 0.334359 0.332075 0.330254 0.328851 0.327727 0.326977 0.326447 0.325789 0.325138 -100 
-100 -100 0.434152 0.429690 0.421227 0.410949 0.399484 0.388330 0.377704 0.368600 0.360681 0.354167 0.348887 0.345508 0.344130 0.341830 0.338177 0.335798 0.334086 0.332769 0.331621 0.330712 0.329981 0.329306 0.328784 -100 
-100 -100 0.435350 0.431054 0.422841 0.412853 0.401626 0.390578 0.379956 0.370807 0.362801 0.356140 0.350846 0.348158 0.349242 0.346879 0.340612 0.337349 0.335448 0.334162 0.333044 0.332112 0.331328 0.330689 0.330263 -100 
-100 -100 0.433134 0.429031 0.421156 0.411490 0.400507 0.389576 0.378954 0.369729 0.361627 0.354891 0.349554 0.346871 0.348082 0.345696 0.339256 0.335954 0.334073 0.332851 0.331822 0.330970 0.330252 0.329695 0.329344 -100 
-100 -100 0.426923 0.423087 0.415759 0.406509 0.395818 0.385028 0.374406 0.365077 0.356871 0.350144 0.344808 0.341639 0.341135 0.338768 0.334123 0.331447 0.329734 0.328588 0.327673 0.326964 0.326386 0.325938 0.325658 -100 
-100 -100 0.417653 0.413950 0.406915 0.397940 0.387501 0.376890 0.366347 0.357016 0.348843 0.342351 0.337588 0.335420 0.336582 0.334251 0.328060 0.324597 0.322573 0.321379 0.320550 0.319995 0.319580 0.319252 0.319033 -100 
-100 -100 0.404224 0.400589 0.393722 0.384968 0.374807 0.364462 0.354149 0.344999 0.337064 0.331036 0.327445 0.327966 0.335216 0.332944 0.320823 0.314925 0.312053 0.310691 0.309903 0.309474 0.309202 0.308978 0.308812 -100 
-100 -100 0.386546 0.383043 0.376425 0.367986 0.358189 0.348221 0.338277 0.329465 0.321854 0.316152 0.312859 0.313556 0.320863 0.318704 0.306776 0.301008 0.298205 0.296903 0.296186 0.295835 0.295638 0.295477 0.295346 -100 
-100 -100 0.364067 0.360786 0.354574 0.346586 0.337274 0.327790 0.318356 0.310012 0.302803 0.297287 0.293457 0.291849 0.293010 0.291031 0.285639 0.282571 0.280759 0.279737 0.279119 0.278793 0.278603 0.278454 0.278340 -100 
-100 -100 0.339306 0.336257 0.330454 0.322935 0.314128 0.305180 0.296321 0.288538 0.281830 0.276666 0.272821 0.270403 0.269282 0.267529 0.264875 0.263089 0.261804 0.260957 0.260382 0.260031 0.259800 0.259632 0.259521 -100 
-100 -100 0.312931 0.310083 0.304649 0.297568 0.289277 0.280893 0.272668 0.265498 0.259363 0.254648 0.251057 0.248569 0.246852 0.245341 0.243787 0.242582 0.241606 0.240881 0.240330 0.239943 0.239661 0.239467 0.239354 -100 
-100 -100 0.288191 0.285506 0.280371 0.273679 0.265860 0.258020 0.250395 0.243819 0.238238 0.233990 0.230751 0.228473 0.226807 0.225519 0.224374 0.223441 0.222635 0.221994 0.221463 0.221054 0.220736 0.220524 0.220408 -100 
-100 -100 0.266152 0.263596 0.258719 0.252370 0.244991 0.237639 0.230562 0.224518 0.219446 0.215619 0.212728 0.210702 0.209215 0.208115 0.207191 0.206422 0.205734 0.205155 0.204647 0.204234 0.203901 0.203676 0.203556 -100 
-100 -100 0.250119 0.247659 0.242970 0.236882 0.229828 0.222844 0.216167 0.210517 0.205813 0.202298 0.199664 0.197838 0.196506 0.195537 0.194737 0.194065 0.193451 0.192914 0.192427 0.192018 0.191683 0.191452 0.191329 -100 
-100 -100 0.241299 0.238893 0.234311 0.228369 0.221500 0.214719 0.208266 0.202830 0.198331 0.194985 0.192494 0.190778 0.189533 0.188634 0.187897 0.187274 0.186698 0.186184 0.185710 0.185306 0.184971 0.184738 0.184614 -100 
-100 -100 -100 -100 -100 -100 -100 -100 -100 -100 -100 -100 -100 -100 -100 -100 -100 -100 -100 -100 -100 -100 -100 -100 -100 -100 
-100 -100 -100 -100 -100 -100 -100 -100 -100 -100 -100 -100 -100 -100 -100 -100 -100 -100 -100 -100 -100 -100 -100 -100 -100 -100 
-100 -100 -100 -100 -100 -100 -100 -100 -100 -100 -100 -100 -100 -100 -100 -100 -100 -100 -100 -100 -100 -100 -100 -100 -100 -100 
-100 -100 0.336799 0.333408 0.326964 0.318634 0.309048 0.299618 0.290646 0.283013 0.276525 0.271449 0.267376 0.264297 0.261835 0.259894 0.258222 0.256822 0.255627 0.254768 0.254331 0.254385 0.254716 0.254463 0.253787 -100 
-100 -100 0.341788 0.338343 0.331802 0.323356 0.313652 0.304116 0.295049 0.287331 0.280769 0.275630 0.271511 0.268408 0.265934 0.263976 0.262280 0.260868 0.259698 0.258937 0.258750 0.259295 0.260341 0.260172 0.259026 -100 
-100 -100 0.351415 0.347858 0.341110 0.332430 0.322487 0.312745 0.303489 0.295612 0.288909 0.283670 0.279496 0.276390 0.273933 0.271955 0.270192 0.268723 0.267549 0.266891 0.267043 0.268349 0.270791 0.270708 0.268471 -100 
-100 -100 0.364228 0.360490 0.353423 0.344390 0.334108 0.324077 0.314570 0.306483 0.299614 0.294285 0.290120 0.287121 0.284779 0.282797 0.280889 0.279253 0.277944 0.277176 0.277209 0.278394 0.280722 0.280577 0.278324 -100 
-100 -100 0.379573 0.375562 0.368018 0.358505 0.347782 0.337390 0.327577 0.319259 0.312230 0.306855 0.302819 0.300105 0.298050 0.296081 0.293905 0.291939 0.290323 0.289197 0.288620 0.288797 0.289524 0.289152 0.287911 -100 
-100 -100 0.395172 0.390841 0.382731 0.372678 0.361490 0.350726 0.340612 0.332068 0.324900 0.319525 0.315699 0.313396 0.311737 0.309800 0.307270 0.304861 0.302859 0.301335 0.300200 0.299578 0.299317 0.298702 0.297877 -100 
-100 -100 0.409982 0.405366 0.396676 0.386155 0.374569 0.363487 0.353093 0.344329 0.337002 0.331575 0.327863 0.325853 0.324534 0.322618 0.319764 0.316996 0.314698 0.312889 0.311369 0.310287 0.309510 0.308716 0.308003 -100 
-100 -100 0.420959 0.416337 0.407617 0.397031 0.385329 0.374087 0.363501 0.354543 0.347014 0.341364 0.337435 0.335311 0.334094 0.332156 0.329117 0.326302 0.323977 0.322114 0.320461 0.319168 0.318158 0.317278 0.316606 -100 
-100 -100 0.428016 0.423651 0.415433 0.405184 0.393656 0.382428 0.371766 0.362693 0.354970 0.348954 0.344529 0.342101 0.341333 0.339302 0.335591 0.332786 0.330606 0.328867 0.327265 0.325916 0.324808 0.323916 0.323313 -100 
-100 -100 0.431850 0.427757 0.419997 0.410158 0.398909 0.387814 0.377203 0.368145 0.360345 0.354021 0.349252 0.347199 0.348825 0.346651 0.340219 0.336643 0.334428 0.332831 0.331354 0.330067 0.328976 0.328136 0.327607 -100 
-100 -100 0.432934 0.429050 0.421634 0.412152 0.401198 0.390283 0.379784 0.370809 0.363047 0.356677 0.352335 0.352710 0.361547 0.359241 0.345259 0.338891 0.335915 0.334283 0.332920 0.331752 0.330763 0.330009 0.329542 -100 
-100 -100 0.430877 0.427175 0.420067 0.410912 0.400225 0.389466 0.379011 0.370003 0.362171 0.355723 0.351330 0.351764 0.360980 0.358608 0.344110 0.337565 0.334563 0.332996 0.331743 0.330700 0.329825 0.329170 0.328767 -100 
-100 -100 0.425289 0.421746 0.414955 0.406115 0.395697 0.385075 0.374606 0.365462 0.357477 0.350955 0.346213 0.344857 0.348966 0.346588 0.337274 0.332670 0.330201 0.328753 0.327580 0.326641 0.325874 0.325313 0.324980 -100 
-100 -100 0.416270 0.412827 0.406245 0.397659 0.387500 0.377058 0.366651 0.357476 0.349519 0.343332 0.339566 0.340301 0.348594 0.346250 0.332878 0.326432 0.323278 0.321638 0.320437 0.319564 0.318894 0.318422 0.318145 -100 
-100 -100 0.402835 0.399473 0.393066 0.384726 0.374868 0.364705 0.354526 0.345536 0.337887 0.332480 0.331285 0.338897 0.364261 0.361997 0.331699 0.318653 0.313279 0.311125 0.309798 0.308956 0.308364 0.307969 0.307739 -100 
-100 -100 0.385219 0.381974 0.375789 0.367747 0.358243 0.348454 0.338638 0.329970 0.322627 0.317540 0.316630 0.324357 0.349778 0.347627 0.317523 0.304677 0.299398 0.297311 0.296055 0.295289 0.294769 0.294438 0.294245 -100 
-100 -100 0.362977 0.359892 0.354009 0.346333 0.337264 0.327932 0.318604 0.310363 0.303309 0.298073 0.295165 0.296128 0.303635 0.301642 0.289867 0.284188 0.281372 0.279926 0.278938 0.278292 0.277844 0.277552 0.277386 -100 
-100 -100 0.338433 0.335516 0.329938 0.322642 0.314023 0.305203 0.296439 0.288735 0.282125 0.277093 0.273594 0.271968 0.272757 0.270993 0.266404 0.263791 0.262096 0.261017 0.260202 0.259631 0.259216 0.258943 0.258791 -100 
-100 -100 0.312194 0.309435 0.304154 0.297232 0.289086 0.280815 0.272680 0.265581 0.259515 0.254871 0.251396 0.249114 0.247825 0.246303 0.244296 0.242856 0.241721 0.240869 0.240175 0.239648 0.239245 0.238981 0.238839 -100 
-100 -100 0.287544 0.284926 0.279905 0.273334 0.265631 0.257894 0.250358 0.243849 0.238325 0.234127 0.230940 0.228720 0.227151 0.225853 0.224578 0.223556 0.222666 0.221949 0.221328 0.220829 0.220430 0.220173 0.220037 -100 
-100 -100 0.265611 0.263106 0.258317 0.252066 0.244784 0.237521 0.230524 0.224541 0.219517 0.215723 0.212855 0.210842 0.209365 0.208246 0.207274 0.206458 0.205719 0.205087 0.204518 0.204044 0.203659 0.203401 0.203266 -100 
-100 -100 0.249680 0.247262 0.242645 0.236638 0.229667 0.222758 0.216149 0.210551 0.205886 0.202393 0.199768 0.197938 0.196594 0.195602 0.194767 0.194059 0.193405 0.192826 0.192291 0.191839 0.191465 0.191209 0.191073 -100 
-100 -100 0.240930 0.238560 0.234041 0.228170 0.221375 0.214660 0.208266 0.202875 0.198408 0.195077 0.192587 0.190860 0.189597 0.188671 0.187902 0.187246 0.186633 0.186081 0.185567 0.185126 0.184759 0.184505 0.184370 -100 
-100 -100 -100 -100 -100 -100 -100 -100 -100 -100 -100 -100 -100 -100 -100 -100 -100 -100 -100 -100 -100 -100 -100 -100 -100 -100 
-100 -100 -100 -100 -100 -100 -100 -100 -100 -100 -100 -100 -100 -100 -100 -100 -100 -100 -100 -100 -100 -100 -100 -100 -100 -100 
-100 -100 -100 -100 -100 -100 -100 -100 -100 -100 -100 -100 -100 -100 -100 -100 -100 -100 -100 -100 -100 -100 -100 -100 -100 -100 
-100 -100 0.335858 0.332482 0.326064 0.317766 0.308216 0.298826 0.289899 0.282310 0.275852 0.270772 0.266666 0.263550 0.261067 0.259132 0.257490 0.256137 0.254998 0.254196 0.253813 0.253911 0.254277 0.254050 0.253389 -100 
-100 -100 0.340837 0.337410 0.330900 0.322489 0.312822 0.303325 0.294303 0.286631 0.280100 0.274956 0.270800 0.267655 0.265157 0.263206 0.261540 0.260175 0.259059 0.258351 0.258210 0.258791 0.259864 0.259716 0.258584 -100 
-100 -100 0.350426 0.346899 0.340197 0.331560 0.321652 0.311946 0.302727 0.294887 0.288208 0.282964 0.278754 0.275609 0.273132 0.271168 0.269439 0.268015 0.266887 0.266274 0.266455 0.267774 0.270220 0.270150 0.267924 -100 
-100 -100 0.363131 0.359452 0.352470 0.343501 0.333253 0.323251 0.313755 0.305672 0.298796 0.293466 0.289284 0.286271 0.283927 0.281983 0.280120 0.278526 0.277247 0.276511 0.276539 0.277691 0.279973 0.279829 0.277590 -100 
-100 -100 0.378238 0.374333 0.366962 0.357573 0.346909 0.336521 0.326673 0.318305 0.311233 0.305847 0.301828 0.299155 0.297153 0.295246 0.293127 0.291205 0.289612 0.288476 0.287834 0.287901 0.288514 0.288104 0.286882 -100 
-100 -100 0.393401 0.389265 0.381494 0.371671 0.360586 0.349813 0.339617 0.330962 0.323705 0.318314 0.314547 0.312346 0.310797 0.308953 0.306496 0.304133 0.302139 0.300562 0.299286 0.298450 0.297972 0.297279 0.296491 -100 
-100 -100 0.407619 0.403318 0.395224 0.385073 0.373648 0.362561 0.352054 0.343134 0.335683 0.330239 0.326617 0.324753 0.323582 0.321789 0.319023 0.316303 0.314016 0.312123 0.310381 0.308990 0.307900 0.306999 0.306343 -100 
-100 -100 0.418585 0.414298 0.406196 0.395994 0.384456 0.373214 0.362511 0.353387 0.345724 0.340061 0.336225 0.334253 0.333187 0.331387 0.328446 0.325682 0.323365 0.321422 0.319546 0.317941 0.316611 0.315627 0.315007 -100 
-100 -100 0.426226 0.422095 0.414284 0.404316 0.392915 0.381680 0.370919 0.361714 0.353893 0.347857 0.343494 0.341186 0.340554 0.338645 0.335029 0.332285 0.330120 0.328327 0.326577 0.325008 0.323684 0.322704 0.322114 -100 
-100 -100 0.430445 0.426528 0.419071 0.409448 0.398305 0.387217 0.376550 0.367424 0.359591 0.353249 0.348483 0.346495 0.348219 0.346144 0.339801 0.336292 0.334111 0.332496 0.330939 0.329539 0.328351 0.327448 0.326885 -100 
-100 -100 0.431691 0.427970 0.420844 0.411565 0.400716 0.389836 0.379341 0.370384 0.362684 0.356307 0.351893 0.352268 0.361160 0.358928 0.345019 0.338713 0.335779 0.334148 0.332746 0.331538 0.330554 0.329753 0.329192 -100 
-100 -100 0.429862 0.426298 0.419433 0.410444 0.399847 0.389151 0.378753 0.369833 0.362120 0.355691 0.351207 0.351611 0.360854 0.358538 0.344090 0.337592 0.334620 0.333044 0.331724 0.330619 0.329733 0.329028 0.328519 -100 
-100 -100 0.424660 0.421189 0.414525 0.405779 0.395431 0.384884 0.374525 0.365539 0.357728 0.351253 0.346440 0.345056 0.349192 0.346846 0.337547 0.332975 0.330544 0.329027 0.327667 0.326548 0.325659 0.325005 0.324595 -100 
-100 -100 0.415897 0.412484 0.405957 0.397418 0.387315 0.376976 0.366755 0.357853 0.350177 0.344075 0.340217 0.340901 0.349213 0.346878 0.333493 0.327087 0.324011 0.322234 0.320660 0.319437 0.318520 0.317902 0.317552 -100 
-100 -100 0.402561 0.399214 0.392835 0.384523 0.374721 0.364693 0.354776 0.346173 0.338920 0.333633 0.332302 0.339821 0.365179 0.362911 0.332602 0.319636 0.314427 0.312085 0.310181 0.308819 0.307870 0.307285 0.306978 -100 
-100 -100 0.384930 0.381702 0.375540 0.367521 0.358072 0.348433 0.338890 0.330618 0.323673 0.318719 0.317681 0.325318 0.350725 0.348569 0.318444 0.305663 0.300530 0.298252 0.296412 0.295116 0.294223 0.293707 0.293441 -100 
-100 -100 0.362627 0.359552 0.353690 0.346047 0.337042 0.327840 0.318730 0.310785 0.304026 0.298896 0.295923 0.296847 0.304367 0.302364 0.290544 0.284866 0.282091 0.280482 0.279095 0.278070 0.277341 0.276897 0.276669 -100 
-100 -100 0.337964 0.335065 0.329524 0.322281 0.313738 0.305032 0.296425 0.288912 0.282482 0.277527 0.274016 0.272385 0.273191 0.271423 0.266801 0.264167 0.262459 0.261265 0.260216 0.259411 0.258807 0.258425 0.258226 -100 
-100 -100 0.311611 0.308887 0.303665 0.296818 0.288759 0.280593 0.272576 0.265595 0.259631 0.255042 0.251577 0.249302 0.248024 0.246506 0.244485 0.243029 0.241869 0.240948 0.240124 0.239457 0.238933 0.238597 0.238423 -100 
-100 -100 0.286907 0.284344 0.279399 0.272914 0.265296 0.257664 0.250221 0.243790 0.238317 0.234165 0.230994 0.228776 0.227203 0.225920 0.224645 0.223614 0.222696 0.221947 0.221253 0.220665 0.220177 0.219881 0.219725 -100 
-100 -100 0.265021 0.262565 0.257853 0.251689 0.244495 0.237318 0.230394 0.224467 0.219480 0.215711 0.212851 0.210839 0.209359 0.208244 0.207273 0.206454 0.205700 0.205043 0.204427 0.203896 0.203456 0.203166 0.203014 -100 
-100 -100 0.249167 0.246790 0.242243 0.236318 0.229428 0.222590 0.216039 0.210482 0.205843 0.202363 0.199740 0.197906 0.196556 0.195562 0.194726 0.194016 0.193351 0.192752 0.192183 0.191691 0.191278 0.190996 0.190847 -100 
-100 -100 0.240471 0.238139 0.233686 0.227890 0.221168 0.214515 0.208170 0.202813 0.198365 0.195041 0.192550 0.190816 0.189544 0.188613 0.187840 0.187180 0.186558 0.185989 0.185446 0.184972 0.184574 0.184298 0.184151 -100 
-100 -100 -100 -100 -100 -100 -100 -100 -100 -100 -100 -100 -100 -100 -100 -100 -100 -100 -100 -100 -100 -100 -100 -100 -100 -100 
-100 -100 -100 -100 -100 -100 -100 -100 -100 -100 -100 -100 -100 -100 -100 -100 -100 -100 -100 -100 -100 -100 -100 -100 -100 -100 
-100 -100 -100 -100 -100 -100 -100 -100 -100 -100 -100 -100 -100 -100 -100 -100 -100 -100 -100 -100 -100 -100 -100 -100 -100 -100 
-100 -100 0.334488 0.331148 0.324797 0.316579 0.307118 0.297822 0.289001 0.281517 0.275137 0.270064 0.265896 0.262699 0.260154 0.258192 0.256553 0.255216 0.254085 0.253244 0.252726 0.252570 0.252593 0.252324 0.251871 -100 
-100 -100 0.339445 0.336060 0.329625 0.321303 0.311734 0.302339 0.293434 0.285881 0.279437 0.274293 0.270050 0.266796 0.264214 0.262225 0.260560 0.259210 0.258090 0.257308 0.256935 0.257053 0.257435 0.257217 0.256550 -100 
-100 -100 0.348985 0.345508 0.338901 0.330372 0.320580 0.310983 0.301889 0.294176 0.287586 0.282320 0.277983 0.274684 0.272084 0.270066 0.268344 0.266944 0.265808 0.265069 0.264856 0.265335 0.266302 0.266122 0.265014 -100 
-100 -100 0.361597 0.357984 0.351131 0.342304 0.332195 0.322296 0.312909 0.304930 0.298118 0.292725 0.288370 0.285149 0.282642 0.280629 0.278804 0.277274 0.276024 0.275173 0.274819 0.275147 0.275977 0.275720 0.274586 -100 
-100 -100 0.376514 0.372721 0.365542 0.356344 0.345837 0.335551 0.325774 0.317447 0.310364 0.304864 0.300612 0.297655 0.295414 0.293446 0.291444 0.289673 0.288207 0.287056 0.286202 0.285846 0.285805 0.285337 0.284573 -100 
-100 -100 0.391440 0.387469 0.379976 0.370409 0.359510 0.348831 0.338659 0.329974 0.322626 0.317050 0.312974 0.310387 0.308508 0.306612 0.304380 0.302291 0.300542 0.299049 0.297691 0.296691 0.295955 0.295250 0.294650 -100 
-100 -100 0.405524 0.401434 0.393653 0.383816 0.372602 0.361596 0.351071 0.342059 0.334448 0.328760 0.324762 0.322429 0.320836 0.319002 0.316611 0.314299 0.312663 0.310924 0.308880 0.307435 0.306236 0.305348 0.304781 -100 
-100 -100 0.416601 0.412517 0.404725 0.394835 0.383501 0.372314 0.361556 0.352301 0.344454 0.338528 0.334310 0.331850 0.330264 0.328438 0.326022 0.323736 0.322117 0.320352 0.318212 0.316618 0.315263 0.314297 0.313725 -100 
-100 -100 0.424567 0.420601 0.413064 0.403337 0.392087 0.380878 0.370035 0.360681 0.352686 0.346414 0.341661 0.338755 0.337102 0.335208 0.332655 0.330540 0.328797 0.327198 0.325525 0.324040 0.322792 0.321844 0.321247 -100 
-100 -100 0.429199 0.425393 0.418124 0.408662 0.397610 0.386516 0.375757 0.366506 0.358575 0.352003 0.346649 0.343416 0.342310 0.340290 0.336893 0.334704 0.333114 0.331726 0.330289 0.329036 0.328045 0.327173 0.326495 -100 
-100 -100 0.430827 0.427166 0.420149 0.410952 0.400141 0.389238 0.378686 0.369704 0.362078 0.355388 0.349687 0.346893 0.348093 0.345928 0.339867 0.336789 0.335019 0.333731 0.332506 0.331530 0.330949 0.330166 0.329283 -100 
-100 -100 0.429411 0.425836 0.418975 0.409974 0.399364 0.388644 0.378253 0.369419 0.361900 0.355198 0.349381 0.346498 0.347757 0.345502 0.339200 0.336051 0.334307 0.333037 0.331794 0.330834 0.330296 0.329565 0.328713 -100 
-100 -100 0.424683 0.421123 0.414321 0.405440 0.395010 0.384470 0.374240 0.365496 0.357973 0.351381 0.345695 0.342357 0.341902 0.339612 0.335021 0.332490 0.330974 0.329613 0.328041 0.326761 0.325865 0.325122 0.324531 -100 
-100 -100 0.416348 0.412766 0.405970 0.397179 0.386942 0.376668 0.366766 0.358397 0.351246 0.345019 0.339840 0.337411 0.338592 0.336282 0.330093 0.326890 0.325316 0.323698 0.321498 0.319731 0.318512 0.317717 0.317245 -100 
-100 -100 0.403282 0.399709 0.392972 0.384333 0.374371 0.364468 0.355057 0.347275 0.340778 0.335124 0.330937 0.331035 0.338242 0.335957 0.323867 0.318482 0.316526 0.314575 0.311576 0.309272 0.307773 0.306926 0.306501 -100 
-100 -100 0.385627 0.382164 0.375636 0.367293 0.357698 0.348195 0.339186 0.331770 0.325616 0.320313 0.316450 0.316738 0.324002 0.321813 0.309879 0.304581 0.302660 0.300740 0.297781 0.295527 0.294071 0.293279 0.292901 -100 
-100 -100 0.362995 0.359740 0.353594 0.345702 0.336590 0.327505 0.318798 0.311479 0.305317 0.300135 0.296003 0.294192 0.295373 0.293360 0.287869 0.284943 0.283474 0.281939 0.279862 0.278228 0.277108 0.276463 0.276151 -100 
-100 -100 0.337912 0.334907 0.329200 0.321821 0.313234 0.304622 0.296275 0.289130 0.283049 0.278129 0.274201 0.271739 0.270667 0.268900 0.266156 0.264355 0.263109 0.261907 0.260518 0.259392 0.258554 0.258040 0.257782 -100 
-100 -100 0.311213 0.308448 0.303170 0.296290 0.288251 0.280167 0.272305 0.265521 0.259737 0.255190 0.251617 0.249146 0.247472 0.245965 0.244369 0.243129 0.242108 0.241162 0.240185 0.239358 0.238704 0.238282 0.238065 -100 
-100 -100 0.286345 0.283773 0.278838 0.272386 0.264834 0.257268 0.249923 0.243599 0.238225 0.234093 0.230893 0.228636 0.226993 0.225717 0.224563 0.223613 0.222761 0.221988 0.221217 0.220544 0.219986 0.219622 0.219433 -100 
-100 -100 0.264406 0.261970 0.257303 0.251201 0.244078 0.236965 0.230108 0.224239 0.219298 0.215544 0.212680 0.210662 0.209179 0.208082 0.207158 0.206382 0.205661 0.204995 0.204339 0.203758 0.203267 0.202935 0.202761 -100 
-100 -100 0.248578 0.246230 0.241739 0.235880 0.229058 0.222277 0.215775 0.210253 0.205637 0.202163 0.199539 0.197704 0.196360 0.195383 0.194578 0.193899 0.193257 0.192656 0.192063 0.191536 0.191086 0.190775 0.190610 -100 
-100 -100 0.239918 0.237616 0.233219 0.227487 0.220829 0.214226 0.207921 0.202588 0.198153 0.194832 0.192338 0.190603 0.189338 0.188422 0.187673 0.187038 0.186435 0.185867 0.185306 0.184806 0.184378 0.184079 0.183919 -100 
-100 -100 -100 -100 -100 -100 -100 -100 -100 -100 -100 -100 -100 -100 -100 -100 -100 -100 -100 -100 -100 -100 -100 -100 -100 -100 
-100 -100 -100 -100 -100 -100 -100 -100 -100 -100 -100 -100 -100 -100 -100 -100 -100 -100 -100 -100 -100 -100 -100 -100 -100 -100 
-100 -100 -100 -100 -100 -100 -100 -100 -100 -100 -100 -100 -100 -100 -100 -100 -100 -100 -100 -100 -100 -100 -100 -100 -100 -100 
-100 -100 0.332821 0.329534 0.323276 0.315170 0.305831 0.296662 0.287984 0.280647 0.274380 0.269329 0.265094 0.261802 0.259180 0.257178 0.255527 0.254188 0.253042 0.252144 0.251481 0.251079 0.250823 0.250506 0.250189 -100 
-100 -100 0.337747 0.334420 0.328090 0.319895 0.310461 0.301210 0.292469 0.285087 0.278771 0.273641 0.269297 0.265905 0.263211 0.261163 0.259480 0.258124 0.256979 0.256107 0.255510 0.255228 0.255119 0.254826 0.254429 -100 
-100 -100 0.347221 0.343817 0.337339 0.328964 0.319332 0.309899 0.300990 0.293469 0.287017 0.281743 0.277248 0.273740 0.270969 0.268863 0.267122 0.265723 0.264557 0.263693 0.263152 0.263003 0.263101 0.262818 0.262262 -100 
-100 -100 0.359728 0.356210 0.349525 0.340890 0.330971 0.321248 0.312046 0.304245 0.297544 0.292094 0.287512 0.283996 0.281243 0.279114 0.277296 0.275810 0.274567 0.273618 0.272968 0.272704 0.272699 0.272353 0.271771 -100 
-100 -100 0.374489 0.370827 0.363872 0.354917 0.344631 0.334526 0.324906 0.316704 0.309660 0.304030 0.299459 0.296087 0.293492 0.291390 0.289468 0.287838 0.286486 0.285345 0.284356 0.283711 0.283275 0.282781 0.282297 -100 
-100 -100 0.389259 0.385459 0.378249 0.368980 0.358333 0.347833 0.337782 0.329153 0.321758 0.315960 0.311446 0.308294 0.305928 0.303884 0.301841 0.300036 0.298556 0.297197 0.295849 0.294814 0.293988 0.293325 0.292867 -100 
-100 -100 0.403354 0.399459 0.391942 0.382438 0.371490 0.360652 0.350206 0.341189 0.333461 0.327472 0.322941 0.319925 0.317740 0.315756 0.313677 0.311805 0.311002 0.309493 0.307124 0.305770 0.304632 0.303831 0.303348 -100 
-100 -100 0.414603 0.410706 0.403165 0.393593 0.382506 0.371454 0.360732 0.351427 0.343436 0.337191 0.332429 0.329291 0.327090 0.325135 0.323100 0.321295 0.320554 0.319053 0.316628 0.315202 0.313999 0.313137 0.312605 -100 
-100 -100 0.422885 0.419070 0.411783 0.402307 0.391244 0.380120 0.369273 0.359859 0.351780 0.345230 0.339946 0.336405 0.334041 0.332066 0.330065 0.328416 0.327069 0.325724 0.324241 0.323014 0.322049 0.321203 0.320542 -100 
-100 -100 0.427988 0.424278 0.417166 0.407860 0.396917 0.385857 0.375087 0.365868 0.358088 0.351286 0.345226 0.341142 0.338701 0.336659 0.334526 0.333019 0.331827 0.330683 0.329484 0.328608 0.328183 0.327400 0.326376 -100 
-100 -100 0.430106 0.426472 0.419504 0.410351 0.399566 0.388669 0.378176 0.369484 0.362498 0.355596 0.348598 0.344085 0.342051 0.339899 0.337026 0.335365 0.334201 0.333192 0.332263 0.331901 0.332472 0.331757 0.329950 -100 
-100 -100 0.429207 0.425572 0.418620 0.409526 0.398854 0.388124 0.377863 0.369459 0.362739 0.355892 0.348755 0.344114 0.342051 0.339828 0.336844 0.335199 0.334146 0.333111 0.331996 0.331502 0.332021 0.331303 0.329502 -100 
-100 -100 0.425050 0.421322 0.414254 0.405116 0.394524 0.383988 0.373992 0.365767 0.358933 0.352314 0.345754 0.341265 0.338863 0.336614 0.334033 0.332660 0.331947 0.330703 0.328742 0.327293 0.326629 0.325799 0.324783 -100 
-100 -100 0.417269 0.413409 0.406167 0.396951 0.386471 0.376267 0.366849 0.359380 0.353196 0.346997 0.340696 0.336478 0.334607 0.332333 0.329299 0.328143 0.328190 0.326643 0.323181 0.320467 0.318857 0.317840 0.317163 -100 
-100 -100 0.404566 0.400635 0.393324 0.384147 0.373897 0.364147 0.355491 0.349057 0.343938 0.338265 0.332136 0.328491 0.328392 0.326155 0.321573 0.320540 0.321719 0.319900 0.314529 0.310422 0.308051 0.306838 0.306256 -100 
-100 -100 0.386870 0.383040 0.375931 0.367045 0.357168 0.347835 0.339609 0.333579 0.328836 0.323537 0.317763 0.314371 0.314412 0.312261 0.307737 0.306712 0.307904 0.306091 0.300719 0.296633 0.294269 0.293102 0.292586 -100 
-100 -100 0.363788 0.360239 0.353628 0.345302 0.335964 0.326998 0.318851 0.312503 0.307330 0.302245 0.297148 0.293770 0.292306 0.290309 0.287528 0.286404 0.286449 0.284917 0.281488 0.278795 0.277113 0.276218 0.275809 -100 
-100 -100 0.338113 0.334922 0.328921 0.321271 0.312547 0.304010 0.295987 0.289372 0.283823 0.278997 0.274687 0.271692 0.269843 0.268094 0.266169 0.264986 0.264320 0.263105 0.261149 0.259547 0.258423 0.257764 0.257445 -100 
-100 -100 0.310931 0.308075 0.302657 0.295656 0.287568 0.279539 0.271847 0.265316 0.259776 0.255292 0.251605 0.248993 0.247158 0.245681 0.244309 0.243278 0.242463 0.241515 0.240331 0.239306 0.238511 0.238005 0.237749 -100 
-100 -100 0.285797 0.283195 0.278220 0.271744 0.264202 0.256683 0.249429 0.243221 0.237955 0.233855 0.230629 0.228345 0.226687 0.225448 0.224387 0.223539 0.222784 0.222018 0.221168 0.220407 0.219776 0.219358 0.219141 -100 
-100 -100 0.263762 0.261330 0.256675 0.250596 0.243509 0.236439 0.229634 0.223819 0.218922 0.215183 0.212317 0.210302 0.208836 0.207776 0.206913 0.206203 0.205542 0.204891 0.204206 0.203579 0.203046 0.202680 0.202487 -100 
-100 -100 0.247933 0.245602 0.241143 0.235323 0.228543 0.221800 0.215330 0.209834 0.205235 0.201768 0.199145 0.197318 0.195994 0.195051 0.194294 0.193668 0.193071 0.192488 0.191886 0.191334 0.190856 0.190523 0.190345 -100 
-100 -100 0.239294 0.237013 0.232652 0.226962 0.220346 0.213777 0.207495 0.202177 0.197748 0.194429 0.191936 0.190209 0.188962 0.188077 0.187372 0.186784 0.186220 0.185671 0.185108 0.184591 0.184143 0.183827 0.183657 -100 
-100 -100 -100 -100 -100 -100 -100 -100 -100 -100 -100 -100 -100 -100 -100 -100 -100 -100 -100 -100 -100 -100 -100 -100 -100 -100 
-100 -100 -100 -100 -100 -100 -100 -100 -100 -100 -100 -100 -100 -100 -100 -100 -100 -100 -100 -100 -100 -100 -100 -100 -100 -100 
-100 -100 -100 -100 -100 -100 -100 -100 -100 -100 -100 -100 -100 -100 -100 -100 -100 -100 -100 -100 -100 -100 -100 -100 -100 -100 
-100 -100 0.330915 0.327687 0.321534 0.313549 0.304340 0.295298 0.286758 0.279559 0.273409 0.268401 0.264139 0.260794 0.258128 0.256104 0.254444 0.253102 0.251946 0.251014 0.250264 0.249722 0.249313 0.248978 0.248741 -100 
-100 -100 0.335803 0.332544 0.326333 0.318274 0.308987 0.299880 0.291299 0.284079 0.277895 0.272801 0.268399 0.264916 0.262146 0.260056 0.258355 0.256989 0.255824 0.254896 0.254165 0.253664 0.253303 0.252975 0.252713 -100 
-100 -100 0.345207 0.341886 0.335553 0.327344 0.317888 0.308628 0.299910 0.292576 0.286268 0.281012 0.276404 0.272738 0.269829 0.267649 0.265881 0.264468 0.263285 0.262345 0.261604 0.261129 0.260813 0.260482 0.260170 -100 
-100 -100 0.357613 0.354205 0.347703 0.339275 0.329565 0.320043 0.311045 0.303433 0.296860 0.291392 0.286631 0.282872 0.279903 0.277665 0.275826 0.274345 0.273117 0.272114 0.271278 0.270717 0.270324 0.269947 0.269614 -100 
-100 -100 0.372324 0.368798 0.362017 0.353319 0.343281 0.333395 0.323978 0.315941 0.308979 0.303265 0.298423 0.294696 0.291781 0.289533 0.287645 0.286093 0.285121 0.283996 0.282638 0.281856 0.281229 0.280750 0.280414 -100 
-100 -100 0.387072 0.383435 0.376385 0.367421 0.357058 0.346790 0.336930 0.328432 0.321064 0.315103 0.310205 0.306560 0.303756 0.301530 0.299590 0.297979 0.297414 0.296159 0.294116 0.293082 0.292228 0.291632 0.291268 -100 
-100 -100 0.402763 0.398984 0.390273 0.381039 0.370332 0.359722 0.349444 0.340521 0.332771 0.326551 0.321534 0.317917 0.315216 0.313046 0.311432 0.310285 0.317026 0.315686 0.306166 0.304475 0.303123 0.302410 0.301977 -100 
-100 -100 0.414234 0.410448 0.401689 0.392371 0.381501 0.370649 0.360057 0.350813 0.342793 0.336294 0.331001 0.327245 0.324515 0.322387 0.320853 0.319805 0.326688 0.325384 0.315795 0.314088 0.312758 0.311997 0.311459 -100 
-100 -100 0.421334 0.417662 0.410494 0.401276 0.390429 0.379450 0.368695 0.359363 0.351381 0.344591 0.338689 0.334544 0.331637 0.329513 0.327771 0.326414 0.326100 0.324953 0.322908 0.321952 0.321383 0.320647 0.319786 -100 
-100 -100 0.426851 0.423235 0.416222 0.407084 0.396279 0.385310 0.374648 0.365697 0.358449 0.351445 0.344393 0.339536 0.336376 0.334230 0.332562 0.331369 0.330756 0.329813 0.328574 0.328262 0.328852 0.328166 0.326369 -100 
-100 -100 0.429410 0.425807 0.418886 0.409790 0.399054 0.388224 0.377967 0.369996 0.364485 0.357420 0.348503 0.342631 0.339207 0.336973 0.335169 0.334050 0.333265 0.332503 0.331990 0.332769 0.335680 0.335055 0.331260 -100 
-100 -100 0.429008 0.425320 0.418279 0.409100 0.398373 0.387674 0.377691 0.370119 0.365006 0.358056 0.348983 0.342976 0.339517 0.337255 0.335432 0.334439 0.333883 0.333073 0.332205 0.332693 0.335456 0.334779 0.330968 -100 
-100 -100 0.425385 0.421498 0.414163 0.404767 0.394001 0.383461 0.373739 0.366186 0.360370 0.353727 0.346040 0.340654 0.337379 0.335155 0.333461 0.332884 0.333033 0.331918 0.329485 0.328001 0.328019 0.327116 0.325256 -100 
-100 -100 0.418097 0.413967 0.406281 0.396638 0.385887 0.375714 0.366754 0.360203 0.355094 0.348944 0.341579 0.336241 0.333126 0.330929 0.329374 0.329851 0.331817 0.330352 0.325220 0.321369 0.319433 0.318190 0.317183 -100 
-100 -100 0.405705 0.401428 0.393542 0.383820 0.373245 0.363597 0.355650 0.350545 0.346871 0.341276 0.333657 0.328098 0.325300 0.323208 0.321840 0.323961 0.328737 0.327009 0.318381 0.311939 0.308524 0.306916 0.306143 -100 
-100 -100 0.387943 0.383762 0.376066 0.366625 0.356420 0.347204 0.339715 0.335044 0.331762 0.326569 0.319347 0.314083 0.311471 0.309469 0.308119 0.310231 0.315051 0.313317 0.304614 0.298136 0.294661 0.293095 0.292433 -100 
-100 -100 0.364431 0.360593 0.353503 0.344722 0.335111 0.326209 0.318572 0.313159 0.308988 0.304029 0.298119 0.293809 0.291309 0.289402 0.287934 0.288362 0.290325 0.288826 0.283582 0.279567 0.277243 0.276102 0.275604 -100 
-100 -100 0.338204 0.334822 0.328501 0.320551 0.311642 0.303130 0.295385 0.289265 0.284247 0.279519 0.274861 0.271509 0.269322 0.267640 0.266220 0.265662 0.265793 0.264607 0.261921 0.259766 0.258343 0.257557 0.257186 -100 
-100 -100 0.310554 0.307599 0.302015 0.294857 0.286676 0.278661 0.271102 0.264792 0.259484 0.255066 0.251278 0.248571 0.246680 0.245269 0.244092 0.243319 0.242814 0.241900 0.240467 0.239229 0.238302 0.237732 0.237447 -100 
-100 -100 0.285157 0.282518 0.277478 0.270942 0.263366 0.255865 0.248676 0.242561 0.237388 0.233328 0.230087 0.227794 0.226148 0.224973 0.224028 0.223320 0.222719 0.221991 0.221054 0.220202 0.219502 0.219051 0.218818 -100 
-100 -100 0.263029 0.260591 0.255925 0.249837 0.242751 0.235700 0.228927 0.223149 0.218287 0.214568 0.211709 0.209707 0.208272 0.207267 0.206483 0.205865 0.205296 0.204682 0.203973 0.203311 0.202745 0.202360 0.202158 -100 
-100 -100 0.247197 0.244873 0.240424 0.234616 0.227850 0.221123 0.214669 0.209187 0.204600 0.201140 0.198526 0.196716 0.195423 0.194526 0.193832 0.193274 0.192743 0.192196 0.191597 0.191035 0.190544 0.190201 0.190018 -100 
-100 -100 0.238575 0.236304 0.231960 0.226290 0.219690 0.213134 0.206862 0.201548 0.197122 0.193805 0.191319 0.189607 0.188389 0.187546 0.186895 0.186365 0.185856 0.185343 0.184794 0.184279 0.183826 0.183504 0.183332 -100 
-100 -100 -100 -100 -100 -100 -100 -100 -100 -100 -100 -100 -100 -100 -100 -100 -100 -100 -100 -100 -100 -100 -100 -100 -100 -100 
-100 -100 -100 -100 -100 -100 -100 -100 -100 -100 -100 -100 -100 -100 -100 -100 -100 -100 -100 -100 -100 -100 -100 -100 -100 -100 
-100 -100 -100 -100 -100 -100 -100 -100 -100 -100 -100 -100 -100 -100 -100 -100 -100 -100 -100 -100 -100 -100 -100 -100 -100 -100 
-100 -100 0.328996 0.325822 0.319763 0.311885 0.302776 0.293818 0.285349 0.278213 0.272125 0.267181 0.262981 0.259692 0.257071 0.255078 0.253434 0.252099 0.250949 0.250019 0.249256 0.248682 0.248241 0.247924 0.247734 -100 
-100 -100 0.333847 0.330651 0.324546 0.316608 0.307436 0.298427 0.289929 0.282780 0.276662 0.271627 0.267276 0.263833 0.261091 0.259019 0.257325 0.255957 0.254786 0.253847 0.253082 0.252514 0.252083 0.251766 0.251569 -100 
-100 -100 0.343181 0.339941 0.333741 0.325681 0.316367 0.307233 0.298622 0.291377 0.285138 0.279932 0.275346 0.271679 0.268759 0.266570 0.264791 0.263362 0.262158 0.261193 0.260394 0.259813 0.259373 0.259048 0.258833 -100 
-100 -100 0.355495 0.352196 0.345864 0.337625 0.328092 0.318740 0.309886 0.302388 0.295885 0.290451 0.285657 0.281824 0.278770 0.276487 0.274614 0.273104 0.271842 0.270825 0.269944 0.269292 0.268782 0.268428 0.268197 -100 
-100 -100 0.370133 0.366734 0.360166 0.351710 0.341905 0.332229 0.322998 0.315112 0.308239 0.302514 0.297547 0.293638 0.290553 0.288190 0.286237 0.284654 0.283664 0.282544 0.281194 0.280399 0.279748 0.279311 0.279049 -100 
-100 -100 0.384839 0.381353 0.374560 0.365886 0.355804 0.345786 0.336153 0.327841 0.320572 0.314550 0.309420 0.305471 0.302407 0.300002 0.297958 0.296316 0.295750 0.294532 0.292557 0.291590 0.290793 0.290265 0.289962 -100 
-100 -100 0.400588 0.396977 0.388552 0.379637 0.369235 0.358896 0.348858 0.340129 0.332466 0.326140 0.320811 0.316811 0.313807 0.311415 0.309645 0.308452 0.315192 0.313916 0.304515 0.302943 0.301695 0.301069 0.300692 -100 
-100 -100 0.412276 0.408662 0.400185 0.391177 0.380592 0.369989 0.359597 0.350496 0.342510 0.335877 0.330255 0.326104 0.323055 0.320709 0.319027 0.317939 0.324821 0.323595 0.314133 0.312554 0.311329 0.310661 0.310171 -100 
-100 -100 0.419769 0.416238 0.409309 0.400356 0.389744 0.378935 0.368282 0.358987 0.350959 0.344011 0.337824 0.333342 0.330135 0.327831 0.326021 0.324662 0.324374 0.323289 0.321340 0.320488 0.320014 0.319344 0.318516 -100 
-100 -100 0.425731 0.422218 0.415380 0.406433 0.395782 0.384887 0.374209 0.365170 0.357784 0.350614 0.343356 0.338260 0.334840 0.332584 0.330957 0.329808 0.329237 0.328345 0.327173 0.326934 0.327594 0.326948 0.325161 -100 
-100 -100 0.428717 0.425168 0.418338 0.409337 0.398657 0.387807 0.377434 0.369276 0.363558 0.356332 0.347269 0.341215 0.337489 0.335223 0.333657 0.332670 0.331968 0.331266 0.330807 0.331636 0.334611 0.334008 0.330189 -100 
-100 -100 0.428665 0.424978 0.417926 0.408725 0.397946 0.387157 0.377007 0.369217 0.363883 0.356796 0.347625 0.341490 0.337773 0.335547 0.334036 0.333233 0.332799 0.332077 0.331261 0.331787 0.334592 0.333931 0.330091 -100 
-100 -100 0.425346 0.421381 0.413911 0.404363 0.393443 0.382752 0.372860 0.365125 0.359141 0.352389 0.344629 0.339160 0.335743 0.333594 0.332192 0.331846 0.332176 0.331176 0.328804 0.327352 0.327395 0.326499 0.324625 -100 
-100 -100 0.418269 0.413990 0.406050 0.396130 0.385133 0.374771 0.365665 0.358997 0.353791 0.347564 0.340111 0.334643 0.331314 0.329225 0.328104 0.328927 0.331160 0.329853 0.324799 0.320986 0.319073 0.317836 0.316822 -100 
-100 -100 0.405958 0.401485 0.393264 0.383179 0.372294 0.362444 0.354386 0.349228 0.345518 0.339872 0.332119 0.326299 0.322994 0.321036 0.320444 0.323092 0.328236 0.326710 0.318170 0.311769 0.308377 0.306779 0.306002 -100 
-100 -100 0.388094 0.383716 0.375672 0.365852 0.355328 0.345930 0.338364 0.333681 0.330401 0.325193 0.317858 0.312349 0.309243 0.307391 0.306816 0.309458 0.314650 0.313126 0.304508 0.298064 0.294604 0.293055 0.292392 -100 
-100 -100 0.364345 0.360334 0.352947 0.343846 0.333972 0.324922 0.317236 0.311836 0.307694 0.302749 0.296804 0.292408 0.289755 0.287985 0.286946 0.287745 0.290011 0.288680 0.283488 0.279489 0.277175 0.276041 0.275540 -100 
-100 -100 0.337829 0.334323 0.327790 0.319614 0.310522 0.301909 0.294138 0.288038 0.283055 0.278357 0.273707 0.270349 0.268153 0.266594 0.265442 0.265169 0.265560 0.264499 0.261809 0.259628 0.258193 0.257403 0.257028 -100 
-100 -100 0.309935 0.306910 0.301202 0.293909 0.285616 0.277546 0.269977 0.263686 0.258406 0.254022 0.250263 0.247585 0.245736 0.244436 0.243452 0.242921 0.242655 0.241832 0.240336 0.239024 0.238057 0.237476 0.237188 -100 
-100 -100 0.284392 0.281731 0.276631 0.270023 0.262380 0.254861 0.247671 0.241566 0.236403 0.232381 0.229173 0.226914 0.225309 0.224235 0.223438 0.222923 0.222512 0.221861 0.220853 0.219921 0.219172 0.218720 0.218488 -100 
-100 -100 0.262238 0.259789 0.255098 0.248978 0.241864 0.234801 0.228026 0.222252 0.217398 0.213700 0.210867 0.208897 0.207505 0.206570 0.205885 0.205395 0.204958 0.204399 0.203660 0.202960 0.202376 0.201993 0.201793 -100 
-100 -100 0.246422 0.244094 0.239636 0.233815 0.227037 0.220300 0.213842 0.208358 0.203773 0.200323 0.197726 0.195943 0.194687 0.193842 0.193215 0.192739 0.192294 0.191796 0.191204 0.190643 0.190156 0.189820 0.189641 -100 
-100 -100 0.237821 0.235549 0.231201 0.225524 0.218917 0.212353 0.206073 0.200753 0.196326 0.193012 0.190539 0.188849 0.187664 0.186865 0.186267 0.185800 0.185356 0.184889 0.184367 0.183870 0.183431 0.183121 0.182953 -100 
-100 -100 -100 -100 -100 -100 -100 -100 -100 -100 -100 -100 -100 -100 -100 -100 -100 -100 -100 -100 -100 -100 -100 -100 -100 -100 
-100 -100 -100 -100 -100 -100 -100 -100 -100 -100 -100 -100 -100 -100 -100 -100 -100 -100 -100 -100 -100 -100 -100 -100 -100 -100 
-100 -100 -100 -100 -100 -100 -100 -100 -100 -100 -100 -100 -100 -100 -100 -100 -100 -100 -100 -100 -100 -100 -100 -100 -100 -100 
-100 -100 0.327098 0.323971 0.317993 0.310199 0.301162 0.292240 0.283773 0.276621 0.270541 0.265676 0.261629 0.258504 0.256020 0.254109 0.252509 0.251195 0.250064 0.249161 0.248433 0.247895 0.247490 0.247217 0.247066 -100 
-100 -100 0.331915 0.328771 0.322759 0.314920 0.305833 0.296869 0.288373 0.281202 0.275084 0.270126 0.265933 0.262660 0.260055 0.258060 0.256398 0.255041 0.253879 0.252957 0.252217 0.251670 0.251261 0.250984 0.250829 -100 
-100 -100 0.341189 0.338012 0.331930 0.323998 0.314801 0.305735 0.297146 0.289888 0.283653 0.278516 0.274078 0.270568 0.267768 0.265631 0.263855 0.262414 0.261189 0.260223 0.259444 0.258869 0.258436 0.258145 0.257980 -100 
-100 -100 0.353440 0.350215 0.344035 0.335968 0.326605 0.317364 0.308588 0.301134 0.294677 0.289296 0.284596 0.280856 0.277874 0.275582 0.273656 0.272098 0.270781 0.269743 0.268893 0.268251 0.267761 0.267434 0.267252 -100 
-100 -100 0.367934 0.364642 0.358332 0.350100 0.340528 0.331044 0.321990 0.314251 0.307492 0.301813 0.296840 0.292912 0.289813 0.287363 0.285228 0.283513 0.282121 0.280977 0.279972 0.279226 0.278639 0.278246 0.278030 -100 
-100 -100 0.382553 0.379201 0.372771 0.364374 0.354584 0.344835 0.335479 0.327427 0.320351 0.314358 0.309118 0.305057 0.301955 0.299370 0.296950 0.295036 0.293566 0.292314 0.291144 0.290278 0.289582 0.289109 0.288850 -100 
-100 -100 0.396816 0.393420 0.386772 0.378232 0.368222 0.358194 0.348490 0.340082 0.332649 0.326330 0.320834 0.316715 0.313747 0.311086 0.308386 0.306323 0.305544 0.304218 0.302165 0.301147 0.300308 0.299752 0.299435 -100 
-100 -100 0.408731 0.405327 0.398641 0.390010 0.379816 0.369496 0.359391 0.350542 0.342698 0.336025 0.330247 0.325974 0.322953 0.320320 0.317696 0.315724 0.315030 0.313734 0.311651 0.310597 0.309727 0.309109 0.308714 -100 
-100 -100 0.418177 0.414783 0.408226 0.399551 0.389208 0.378591 0.368053 0.358756 0.350545 0.343504 0.337337 0.332783 0.329516 0.327002 0.324800 0.323154 0.321913 0.320753 0.319552 0.318634 0.317960 0.317303 0.316723 -100 
-100 -100 0.424612 0.421210 0.414637 0.405909 0.395439 0.384594 0.373766 0.364265 0.356052 0.348738 0.342030 0.337166 0.333755 0.331396 0.329591 0.328303 0.327283 0.326300 0.325307 0.324653 0.324466 0.323798 0.322772 -100 
-100 -100 0.428036 0.424562 0.417874 0.409013 0.398401 0.387430 0.376557 0.367270 0.359624 0.352205 0.344710 0.339450 0.335945 0.333709 0.332161 0.331142 0.330334 0.329521 0.328764 0.328583 0.329435 0.328774 0.326806 -100 
-100 -100 0.428224 0.424567 0.417584 0.408437 0.397629 0.386598 0.375800 0.366708 0.359295 0.351989 0.344489 0.339260 0.335844 0.333723 0.332317 0.331505 0.330946 0.330171 0.329224 0.328872 0.329628 0.328928 0.326945 -100 
-100 -100 0.424978 0.421011 0.413532 0.403943 0.392889 0.381886 0.371352 0.362553 0.355183 0.348213 0.341385 0.336521 0.333335 0.331321 0.330022 0.329513 0.329431 0.328541 0.326762 0.325414 0.324853 0.324028 0.322938 -100 
-100 -100 0.417845 0.413533 0.405523 0.395479 0.384250 0.373473 0.363597 0.355758 0.349254 0.342795 0.336136 0.331298 0.328218 0.326281 0.325156 0.325302 0.326273 0.325223 0.321985 0.319372 0.317834 0.316824 0.316110 -100 
-100 -100 0.405410 0.400882 0.392548 0.382282 0.371094 0.360729 0.351722 0.345114 0.339874 0.333983 0.327225 0.322242 0.319218 0.317392 0.316587 0.317725 0.320269 0.319100 0.313985 0.309979 0.307671 0.306472 0.305865 -100 
-100 -100 0.387441 0.382990 0.374813 0.364796 0.353967 0.344062 0.335588 0.329518 0.324785 0.319362 0.313018 0.308346 0.305534 0.303820 0.303054 0.304209 0.306797 0.305644 0.300502 0.296494 0.294182 0.293030 0.292495 -100 
-100 -100 0.363608 0.359529 0.352010 0.342726 0.332595 0.323176 0.314874 0.308560 0.303472 0.298398 0.293108 0.289268 0.286858 0.285276 0.284318 0.284559 0.285658 0.284642 0.281326 0.278636 0.276964 0.276070 0.275643 -100 
-100 -100 0.337043 0.333477 0.326829 0.318503 0.309222 0.300380 0.292273 0.285719 0.280276 0.275524 0.271204 0.268129 0.266093 0.264724 0.263816 0.263621 0.263857 0.263018 0.260976 0.259223 0.258024 0.257335 0.256995 -100 
-100 -100 0.309118 0.306042 0.300246 0.292845 0.284431 0.276229 0.268505 0.262031 0.256585 0.252194 0.248582 0.246043 0.244313 0.243181 0.242483 0.242298 0.242339 0.241653 0.240154 0.238803 0.237836 0.237268 0.236987 -100 
-100 -100 0.283575 0.280867 0.275702 0.269024 0.261312 0.253710 0.246447 0.240279 0.235077 0.231057 0.227920 0.225743 0.224239 0.223287 0.222729 0.222569 0.222546 0.221972 0.220777 0.219680 0.218873 0.218399 0.218164 -100 
-100 -100 0.261418 0.258943 0.254211 0.248045 0.240883 0.233774 0.226962 0.221164 0.216302 0.212616 0.209823 0.207906 0.206580 0.205729 0.205193 0.204930 0.204747 0.204250 0.203392 0.202594 0.201978 0.201593 0.201397 -100 
-100 -100 0.245622 0.243279 0.238792 0.232939 0.226124 0.219356 0.212873 0.207374 0.202784 0.199344 0.196772 0.195025 0.193816 0.193027 0.192487 0.192131 0.191826 0.191383 0.190765 0.190186 0.189707 0.189386 0.189217 -100 
-100 -100 0.237041 0.234757 0.230387 0.224683 0.218046 0.211454 0.205151 0.199818 0.195384 0.192077 0.189621 0.187960 0.186812 0.186055 0.185515 0.185121 0.184764 0.184350 0.183849 0.183374 0.182964 0.182676 0.182522 -100 
-100 -100 -100 -100 -100 -100 -100 -100 -100 -100 -100 -100 -100 -100 -100 -100 -100 -100 -100 -100 -100 -100 -100 -100 -100 -100 
-100 -100 -100 -100 -100 -100 -100 -100 -100 -100 -100 -100 -100 -100 -100 -100 -100 -100 -100 -100 -100 -100 -100 -100 -100 -100 
-100 -100 -100 -100 -100 -100 -100 -100 -100 -100 -100 -100 -100 -100 -100 -100 -100 -100 -100 -100 -100 -100 -100 -100 -100 -100 
-100 -100 0.325425 0.322335 0.316419 0.308689 0.299696 0.290783 0.282288 0.275091 0.269001 0.264220 0.260349 0.257423 0.255103 0.253297 0.251751 0.250464 0.249358 0.248493 0.247821 0.247345 0.247003 0.246783 0.246666 -100 
-100 -100 0.330210 0.327109 0.321169 0.313406 0.304375 0.295427 0.286902 0.279677 0.273540 0.268666 0.264661 0.261599 0.259164 0.257269 0.255651 0.254310 0.253163 0.252271 0.251578 0.251089 0.250737 0.250511 0.250391 -100 
-100 -100 0.339428 0.336304 0.330316 0.322486 0.313374 0.304348 0.295750 0.288451 0.282202 0.277149 0.272896 0.269594 0.266957 0.264898 0.263132 0.261679 0.260448 0.259495 0.258752 0.258224 0.257842 0.257597 0.257468 -100 
-100 -100 0.351617 0.348459 0.342403 0.334478 0.325250 0.316105 0.307386 0.299964 0.293548 0.288250 0.283688 0.280105 0.277256 0.274986 0.272988 0.271358 0.269996 0.268947 0.268120 0.267520 0.267077 0.266793 0.266643 -100 
-100 -100 0.366055 0.362853 0.356705 0.348665 0.339291 0.329991 0.321116 0.313547 0.306936 0.301345 0.296425 0.292582 0.289611 0.287092 0.284691 0.282775 0.281251 0.280064 0.279086 0.278378 0.277837 0.277486 0.277300 -100 
-100 -100 0.380671 0.377428 0.371199 0.363043 0.353516 0.344043 0.334998 0.327278 0.320478 0.314585 0.309329 0.305366 0.302557 0.299797 0.296716 0.294344 0.292592 0.291250 0.290118 0.289283 0.288629 0.288194 0.287961 -100 
-100 -100 0.394960 0.391689 0.385332 0.377069 0.367366 0.357670 0.348360 0.340386 0.333309 0.327102 0.321592 0.317744 0.315456 0.312536 0.308590 0.305674 0.304003 0.302526 0.300934 0.299958 0.299162 0.298635 0.298343 -100 
-100 -100 0.407094 0.403817 0.397430 0.389084 0.379197 0.369189 0.359439 0.350967 0.343410 0.336805 0.331001 0.326979 0.324612 0.321699 0.317820 0.314982 0.313372 0.311903 0.310262 0.309212 0.308344 0.307735 0.307371 -100 
-100 -100 0.416937 0.413662 0.407327 0.398912 0.388826 0.378430 0.368078 0.358918 0.350723 0.343658 0.337485 0.332998 0.329963 0.327222 0.324325 0.322187 0.320620 0.319310 0.318060 0.317042 0.316247 0.315575 0.315072 -100 
-100 -100 0.423729 0.420433 0.414053 0.405543 0.395255 0.384491 0.373601 0.363850 0.355183 0.347762 0.341312 0.336583 0.333243 0.330752 0.328645 0.327118 0.325909 0.324797 0.323679 0.322792 0.322271 0.321563 0.320759 -100 
-100 -100 0.427460 0.424071 0.417532 0.408829 0.398307 0.387259 0.376037 0.366013 0.357244 0.349654 0.342947 0.338123 0.334759 0.332509 0.330885 0.329778 0.328866 0.327952 0.327028 0.326451 0.326669 0.325954 0.324454 -100 
-100 -100 0.427821 0.424221 0.417336 0.408274 0.397461 0.386226 0.374911 0.364875 0.356159 0.348641 0.342020 0.337319 0.334099 0.332056 0.330707 0.329887 0.329245 0.328451 0.327498 0.326875 0.327070 0.326347 0.324841 -100 
-100 -100 0.424584 0.420648 0.413212 0.403630 0.392472 0.381162 0.370020 0.360278 0.351827 0.344619 0.338371 0.333935 0.330941 0.329071 0.327909 0.327361 0.327057 0.326294 0.324997 0.323884 0.323247 0.322491 0.321656 -100 
-100 -100 0.417327 0.413027 0.405017 0.394911 0.383483 0.372274 0.361607 0.352595 0.344884 0.338156 0.332129 0.327844 0.325026 0.323298 0.322308 0.322143 0.322380 0.321618 0.319734 0.318083 0.316970 0.316163 0.315588 -100 
-100 -100 0.404725 0.400194 0.391829 0.381453 0.369998 0.359095 0.349104 0.341014 0.334297 0.328122 0.322226 0.318034 0.315372 0.313786 0.313011 0.313334 0.314298 0.313536 0.310890 0.308671 0.307228 0.306370 0.305886 -100 
-100 -100 0.386654 0.382184 0.373953 0.363800 0.352693 0.342261 0.332841 0.325347 0.319200 0.313528 0.308057 0.304182 0.301739 0.300284 0.299591 0.299991 0.301048 0.300321 0.297650 0.295427 0.293998 0.293191 0.292764 -100 
-100 -100 0.362799 0.358690 0.351098 0.341674 0.331302 0.321486 0.312523 0.305248 0.299210 0.293976 0.289275 0.285962 0.283824 0.282513 0.281827 0.281975 0.282556 0.281895 0.279868 0.278109 0.276932 0.276250 0.275892 -100 
-100 -100 0.336253 0.332648 0.325918 0.317463 0.307997 0.298899 0.290419 0.283367 0.277451 0.272626 0.268605 0.265805 0.263952 0.262835 0.262315 0.262506 0.262982 0.262389 0.260634 0.259058 0.257988 0.257376 0.257067 -100 
-100 -100 0.308345 0.305228 0.299354 0.291847 0.283302 0.274947 0.267037 0.260348 0.254717 0.250309 0.246838 0.244445 0.242852 0.241949 0.241682 0.242140 0.242831 0.242296 0.240468 0.238811 0.237722 0.237133 0.236854 -100 
-100 -100 0.282813 0.280067 0.274838 0.268080 0.260281 0.252585 0.245229 0.238976 0.233717 0.229704 0.226640 0.224552 0.223155 0.222383 0.222191 0.222648 0.223306 0.222823 0.221143 0.219629 0.218641 0.218117 0.217876 -100 
-100 -100 0.260668 0.258165 0.253384 0.247159 0.239934 0.232765 0.225903 0.220069 0.215190 0.211517 0.208768 0.206908 0.205654 0.204916 0.204598 0.204711 0.204958 0.204526 0.203372 0.202328 0.201614 0.201210 0.201018 -100 
-100 -100 0.244891 0.242527 0.238003 0.232104 0.225240 0.218428 0.211910 0.206389 0.201792 0.198361 0.195817 0.194108 0.192946 0.192221 0.191790 0.191614 0.191520 0.191132 0.190414 0.189759 0.189264 0.188956 0.188800 -100 
-100 -100 0.236326 0.234025 0.229624 0.223880 0.217199 0.210569 0.204236 0.198883 0.194442 0.191140 0.188703 0.187071 0.185959 0.185245 0.184766 0.184464 0.184218 0.183858 0.183350 0.182879 0.182493 0.182232 0.182093 -100 
-100 -100 -100 -100 -100 -100 -100 -100 -100 -100 -100 -100 -100 -100 -100 -100 -100 -100 -100 -100 -100 -100 -100 -100 -100 -100 
-100 -100 -100 -100 -100 -100 -100 -100 -100 -100 -100 -100 -100 -100 -100 -100 -100 -100 -100 -100 -100 -100 -100 -100 -100 -100 
-100 -100 -100 -100 -100 -100 -100 -100 -100 -100 -100 -100 -100 -100 -100 -100 -100 -100 -100 -100 -100 -100 -100 -100 -100 -100 
-100 -100 0.324011 0.320950 0.315082 0.307398 0.298436 0.289525 0.281003 0.273771 0.267681 0.262977 0.259264 0.256512 0.254344 0.252634 0.251141 0.249882 0.248802 0.247976 0.247361 0.246951 0.246674 0.246505 0.246418 -100 
-100 -100 0.328766 0.325699 0.319817 0.312111 0.303121 0.294182 0.285633 0.278369 0.272226 0.267431 0.263592 0.260713 0.258435 0.256633 0.255057 0.253731 0.252601 0.251741 0.251101 0.250673 0.250383 0.250207 0.250117 -100 
-100 -100 0.337929 0.334850 0.328939 0.321189 0.312143 0.303151 0.294551 0.287230 0.280984 0.276013 0.271925 0.268805 0.266322 0.264337 0.262575 0.261108 0.259867 0.258933 0.258234 0.257759 0.257433 0.257236 0.257136 -100 
-100 -100 0.350057 0.346961 0.341007 0.333195 0.324074 0.315015 0.306358 0.298978 0.292615 0.287407 0.282980 0.279552 0.276855 0.274613 0.272519 0.270803 0.269387 0.268333 0.267536 0.266979 0.266583 0.266345 0.266224 -100 
-100 -100 0.364450 0.361323 0.355315 0.347430 0.338224 0.329087 0.320383 0.312983 0.306530 0.301043 0.296209 0.292522 0.289800 0.287228 0.284456 0.282279 0.280583 0.279348 0.278402 0.277725 0.277228 0.276915 0.276753 -100 
-100 -100 0.379070 0.375916 0.369857 0.361898 0.352596 0.343367 0.334612 0.327209 0.320691 0.314932 0.309761 0.306120 0.303945 0.301039 0.297001 0.293991 0.291884 0.290427 0.289314 0.288493 0.287872 0.287465 0.287251 -100 
-100 -100 0.393374 0.390206 0.384103 0.376067 0.366633 0.357233 0.348291 0.340730 0.334022 0.327990 0.322658 0.319513 0.318561 0.315427 0.309627 0.305499 0.302921 0.301243 0.299939 0.298970 0.298215 0.297705 0.297425 -100 
-100 -100 0.405688 0.402520 0.396396 0.388284 0.378664 0.368938 0.359525 0.351424 0.344184 0.337719 0.332068 0.328719 0.327646 0.324503 0.318772 0.314713 0.312176 0.310489 0.309115 0.308046 0.307203 0.306596 0.306227 -100 
-100 -100 0.415883 0.412710 0.406566 0.398368 0.388506 0.378309 0.368150 0.359171 0.351087 0.344048 0.337905 0.333671 0.331188 0.328250 0.324371 0.321561 0.319594 0.318114 0.316816 0.315748 0.314985 0.314294 0.313714 -100 
-100 -100 0.422976 0.419770 0.413561 0.405235 0.395109 0.384430 0.373541 0.363705 0.354863 0.347371 0.340984 0.336342 0.333154 0.330538 0.328018 0.326190 0.324754 0.323520 0.322352 0.321462 0.321175 0.320432 0.319325 -100 
-100 -100 0.426973 0.423659 0.417252 0.408685 0.398243 0.387155 0.375724 0.365325 0.356028 0.348302 0.341847 0.337172 0.333882 0.331597 0.329854 0.328641 0.327632 0.326657 0.325753 0.325412 0.326580 0.325833 0.323347 -100 
-100 -100 0.427482 0.423936 0.417140 0.408151 0.397333 0.385952 0.374287 0.363712 0.354328 0.346637 0.340318 0.335813 0.332681 0.330686 0.329372 0.328560 0.327884 0.327106 0.326275 0.325968 0.327164 0.326436 0.323953 -100 
-100 -100 0.424268 0.420361 0.412963 0.403385 0.392133 0.380579 0.368979 0.358620 0.349518 0.342112 0.336086 0.331843 0.328962 0.327215 0.326205 0.325734 0.325407 0.324759 0.323756 0.322919 0.322694 0.321986 0.320877 -100 
-100 -100 0.416927 0.412636 0.404622 0.394457 0.382856 0.371305 0.360045 0.350250 0.341790 0.334845 0.329088 0.325088 0.322444 0.320914 0.320155 0.320042 0.320128 0.319604 0.318396 0.317267 0.316519 0.315840 0.315236 -100 
-100 -100 0.404198 0.399662 0.391261 0.380780 0.369091 0.357773 0.347075 0.338049 0.330511 0.324115 0.318542 0.314747 0.312322 0.310985 0.310461 0.310708 0.311245 0.310816 0.309335 0.307974 0.307030 0.306379 0.305951 -100 
-100 -100 0.386039 0.381554 0.373264 0.362982 0.351625 0.340788 0.330694 0.322308 0.315388 0.309530 0.304399 0.300929 0.298730 0.297546 0.297145 0.297533 0.298224 0.297850 0.296321 0.294931 0.293984 0.293389 0.293031 -100 
-100 -100 0.362161 0.358020 0.350352 0.340793 0.330201 0.320064 0.310611 0.302704 0.296090 0.290736 0.286326 0.283312 0.281376 0.280327 0.280011 0.280432 0.281105 0.280738 0.279261 0.277904 0.276989 0.276440 0.276132 -100 
-100 -100 0.335612 0.331968 0.325155 0.316575 0.306933 0.297614 0.288834 0.281432 0.275204 0.270325 0.266478 0.263859 0.262164 0.261292 0.261193 0.261913 0.262878 0.262491 0.260697 0.259055 0.258001 0.257428 0.257140 -100 
-100 -100 0.307692 0.304538 0.298588 0.290976 0.282302 0.273808 0.265737 0.258883 0.253120 0.248704 0.245332 0.243053 0.241591 0.240921 0.241119 0.242308 0.243796 0.243392 0.241043 0.238935 0.237647 0.237014 0.236733 -100 
-100 -100 0.282147 0.279373 0.274082 0.267242 0.259347 0.251565 0.244123 0.237795 0.232484 0.228485 0.225485 0.223473 0.222177 0.221598 0.221814 0.222965 0.224420 0.224024 0.221718 0.219676 0.218442 0.217858 0.217610 -100 
-100 -100 0.260010 0.257483 0.252654 0.246367 0.239074 0.231847 0.224934 0.219064 0.214167 0.210508 0.207798 0.205990 0.204804 0.204183 0.204108 0.204645 0.205390 0.205018 0.203486 0.202130 0.201283 0.200854 0.200665 -100 
-100 -100 0.244251 0.241867 0.237304 0.231355 0.224438 0.217581 0.211026 0.205481 0.200873 0.197451 0.194932 0.193257 0.192140 0.191478 0.191166 0.191188 0.191337 0.191001 0.190142 0.189381 0.188855 0.188556 0.188411 -100 
-100 -100 0.235700 0.233381 0.228946 0.223159 0.216431 0.209761 0.203395 0.198021 0.193571 0.190272 0.187853 0.186246 0.185167 0.184492 0.184075 0.183870 0.183745 0.183433 0.182903 0.182422 0.182053 0.181817 0.181695 -100 
-100 -100 -100 -100 -100 -100 -100 -100 -100 -100 -100 -100 -100 -100 -100 -100 -100 -100 -100 -100 -100 -100 -100 -100 -100 -100 
-100 -100 -100 -100 -100 -100 -100 -100 -100 -100 -100 -100 -100 -100 -100 -100 -100 -100 -100 -100 -100 -100 -100 -100 -100 -100 
-100 -100 -100 -100 -100 -100 -100 -100 -100 -100 -100 -100 -100 -100 -100 -100 -100 -100 -100 -100 -100 -100 -100 -100 -100 -100 
-100 -100 0.323027 0.319985 0.314148 0.306494 0.297550 0.288640 0.280103 0.272853 0.266769 0.262121 0.258513 0.255880 0.253814 0.252175 0.250723 0.249486 0.248427 0.247632 0.247060 0.246699 0.246470 0.246338 0.246271 -100 
-100 -100 0.327759 0.324715 0.318871 0.311201 0.302237 0.293306 0.284744 0.277461 0.271321 0.266584 0.262855 0.260098 0.257922 0.256187 0.254646 0.253337 0.252221 0.251387 0.250788 0.250406 0.250162 0.250023 0.249954 -100 
-100 -100 0.336879 0.333834 0.327973 0.320275 0.311270 0.302304 0.293705 0.286372 0.280132 0.275223 0.271244 0.268240 0.265848 0.263921 0.262179 0.260712 0.259472 0.258557 0.257892 0.257459 0.257172 0.257014 0.256935 -100 
-100 -100 0.348952 0.345908 0.340025 0.332286 0.323226 0.314231 0.305611 0.298252 0.291910 0.286771 0.282435 0.279093 0.276452 0.274245 0.272145 0.270403 0.268959 0.267918 0.267148 0.266621 0.266252 0.266057 0.265957 -100 
-100 -100 0.363326 0.360253 0.354334 0.346552 0.337449 0.328413 0.319801 0.312482 0.306099 0.300674 0.295887 0.292235 0.289529 0.286941 0.284114 0.281876 0.280132 0.278883 0.277947 0.277292 0.276821 0.276537 0.276391 -100 
-100 -100 0.377951 0.374859 0.368907 0.361077 0.351914 0.342827 0.334220 0.326962 0.320562 0.314860 0.309685 0.306021 0.303823 0.300849 0.296692 0.293575 0.291388 0.289891 0.288771 0.287959 0.287355 0.286967 0.286766 -100 
-100 -100 0.392308 0.389210 0.383229 0.375340 0.366064 0.356832 0.348070 0.340689 0.334121 0.328136 0.322760 0.319554 0.318561 0.315321 0.309332 0.305047 0.302338 0.300601 0.299287 0.298310 0.297556 0.297057 0.296786 -100 
-100 -100 0.404738 0.401649 0.395652 0.387688 0.378219 0.368657 0.359407 0.351459 0.344324 0.337887 0.332171 0.328739 0.327601 0.324344 0.318415 0.314187 0.311501 0.309746 0.308346 0.307246 0.306376 0.305777 0.305416 -100 
-100 -100 0.415130 0.412025 0.405999 0.397938 0.388209 0.378125 0.368056 0.359146 0.351092 0.344035 0.337828 0.333509 0.330950 0.327906 0.323878 0.320935 0.318854 0.317296 0.315936 0.314813 0.314000 0.313296 0.312726 -100 
-100 -100 0.422426 0.419280 0.413174 0.404964 0.394932 0.384299 0.373403 0.363516 0.354588 0.347040 0.340622 0.335930 0.332684 0.329994 0.327380 0.325460 0.323936 0.322625 0.321384 0.320413 0.320041 0.319273 0.318192 -100 
-100 -100 0.426591 0.423328 0.417003 0.408518 0.398119 0.387007 0.375465 0.364885 0.355371 0.347557 0.341135 0.336470 0.333162 0.330852 0.329074 0.327814 0.326746 0.325717 0.324746 0.324307 0.325346 0.324576 0.322155 -100 
-100 -100 0.427184 0.423683 0.416943 0.407996 0.397163 0.385696 0.373839 0.362993 0.353312 0.345520 0.339264 0.334805 0.331689 0.329724 0.328438 0.327631 0.326931 0.326150 0.325309 0.324948 0.326039 0.325311 0.322902 -100 
-100 -100 0.423981 0.420097 0.412727 0.403150 0.391834 0.380129 0.368267 0.357575 0.348150 0.340625 0.334663 0.330493 0.327665 0.325994 0.325079 0.324668 0.324355 0.323769 0.322877 0.322110 0.321899 0.321220 0.320157 -100 
-100 -100 0.416569 0.412290 0.404281 0.394083 0.382374 0.370613 0.359020 0.348801 0.339946 0.332874 0.327234 0.323362 0.320811 0.319406 0.318801 0.318774 0.318865 0.318479 0.317561 0.316659 0.316045 0.315441 0.314877 -100 
-100 -100 0.403738 0.399210 0.390799 0.380259 0.368430 0.356867 0.345781 0.336251 0.328240 0.321720 0.316341 0.312739 0.310441 0.309264 0.308923 0.309237 0.309710 0.309480 0.308484 0.307508 0.306796 0.306265 0.305885 -100 
-100 -100 0.385510 0.381031 0.372718 0.362362 0.350851 0.339781 0.329321 0.320459 0.313088 0.307136 0.302212 0.298943 0.296870 0.295860 0.295656 0.296126 0.296764 0.296610 0.295576 0.294579 0.293872 0.293412 0.293106 -100 
-100 -100 0.361633 0.357482 0.349775 0.340136 0.329409 0.319079 0.309352 0.301109 0.294193 0.288777 0.284516 0.281650 0.279824 0.278926 0.278801 0.279362 0.280099 0.279913 0.278748 0.277651 0.276913 0.276467 0.276199 -100 
-100 -100 0.335102 0.331437 0.324577 0.315918 0.306165 0.296707 0.287752 0.280156 0.273765 0.268861 0.265105 0.262585 0.260977 0.260223 0.260283 0.261162 0.262256 0.261998 0.260344 0.258825 0.257874 0.257368 0.257111 -100 
-100 -100 0.307189 0.304015 0.298018 0.290336 0.281573 0.272988 0.264816 0.257863 0.252025 0.247610 0.244297 0.242084 0.240686 0.240106 0.240430 0.241770 0.243408 0.243091 0.240764 0.238680 0.237434 0.236844 0.236586 -100 
-100 -100 0.281637 0.278855 0.273526 0.266626 0.258655 0.250822 0.243323 0.236943 0.231592 0.227613 0.224654 0.222687 0.221428 0.220920 0.221226 0.222494 0.224070 0.223742 0.221421 0.219369 0.218145 0.217601 0.217375 -100 
-100 -100 0.259526 0.256985 0.252123 0.245789 0.238443 0.231175 0.224225 0.218327 0.213414 0.209766 0.207084 0.205306 0.204151 0.203570 0.203546 0.204153 0.204979 0.204653 0.203123 0.201776 0.200953 0.200555 0.200384 -100 
-100 -100 0.243788 0.241390 0.236798 0.230811 0.223853 0.216960 0.210376 0.204812 0.200195 0.196778 0.194275 0.192622 0.191529 0.190892 0.190608 0.190669 0.190868 0.190570 0.189736 0.189005 0.188513 0.188243 0.188114 -100 
-100 -100 0.235250 0.232918 0.228456 0.222635 0.215871 0.209168 0.202777 0.197385 0.192925 0.189628 0.187220 0.185629 0.184569 0.183915 0.183519 0.183340 0.183251 0.182977 0.182482 0.182041 0.181709 0.181502 0.181394 -100 
-100 -100 -100 -100 -100 -100 -100 -100 -100 -100 -100 -100 -100 -100 -100 -100 -100 -100 -100 -100 -100 -100 -100 -100 -100 -100 
-100 -100 -100 -100 -100 -100 -100 -100 -100 -100 -100 -100 -100 -100 -100 -100 -100 -100 -100 -100 -100 -100 -100 -100 -100 -100 
-100 -100 -100 -100 -100 -100 -100 -100 -100 -100 -100 -100 -100 -100 -100 -100 -100 -100 -100 -100 -100 -100 -100 -100 -100 -100 
-100 -100 0.322502 0.319470 0.313649 0.306009 0.297075 0.288165 0.279621 0.272364 0.266285 0.261668 0.258114 0.255540 0.253528 0.251926 0.250497 0.249275 0.248229 0.247450 0.246902 0.246567 0.246365 0.246252 0.246196 -100 
-100 -100 0.327224 0.324191 0.318365 0.310715 0.301764 0.292835 0.284268 0.276977 0.270841 0.266134 0.262460 0.259763 0.257639 0.255939 0.254421 0.253125 0.252021 0.251202 0.250624 0.250268 0.250050 0.249929 0.249871 -100 
-100 -100 0.336328 0.333294 0.327458 0.319787 0.310806 0.301848 0.293247 0.285908 0.279672 0.274790 0.270864 0.267915 0.265562 0.263663 0.261949 0.260497 0.259267 0.258362 0.257715 0.257305 0.257045 0.256902 0.256832 -100 
-100 -100 0.348389 0.345353 0.339502 0.331803 0.322785 0.313803 0.305189 0.297829 0.291497 0.286375 0.282078 0.278759 0.276110 0.273915 0.271877 0.270170 0.268747 0.267705 0.266946 0.266442 0.266103 0.265914 0.265821 -100 
-100 -100 0.362735 0.359683 0.353808 0.346077 0.337026 0.328022 0.319428 0.312111 0.305728 0.300311 0.295521 0.291784 0.288889 0.286304 0.283691 0.281573 0.279871 0.278630 0.277706 0.277066 0.276614 0.276340 0.276202 -100 
-100 -100 0.377358 0.374293 0.368394 0.360625 0.351524 0.342482 0.333898 0.326637 0.320218 0.314492 0.309214 0.305206 0.302398 0.299416 0.295868 0.293115 0.291056 0.289589 0.288480 0.287676 0.287083 0.286703 0.286508 -100 
-100 -100 0.391744 0.388675 0.382754 0.374933 0.365727 0.356541 0.347799 0.340401 0.333788 0.327722 0.322081 0.318124 0.315873 0.312606 0.307856 0.304332 0.301892 0.300220 0.298930 0.297955 0.297202 0.296705 0.296442 -100 
-100 -100 0.404245 0.401179 0.395241 0.387346 0.377950 0.368423 0.359184 0.351212 0.344028 0.337492 0.331497 0.327308 0.324922 0.321625 0.316911 0.313434 0.311017 0.309313 0.307924 0.306810 0.305919 0.305309 0.304971 -100 
-100 -100 0.414724 0.411646 0.405674 0.397675 0.388002 0.377945 0.367874 0.358932 0.350825 0.343707 0.337357 0.332661 0.329475 0.326400 0.322950 0.320355 0.318386 0.316832 0.315440 0.314254 0.313304 0.312589 0.312132 -100 
-100 -100 0.422115 0.418994 0.412934 0.404773 0.394779 0.384153 0.373232 0.363293 0.354302 0.346708 0.340235 0.335407 0.331930 0.329216 0.326788 0.324968 0.323457 0.322117 0.320799 0.319646 0.318814 0.318031 0.317356 -100 
-100 -100 0.426362 0.423117 0.416828 0.408377 0.397994 0.386860 0.375259 0.364597 0.354991 0.347130 0.340699 0.336003 0.332635 0.330312 0.328577 0.327330 0.326244 0.325159 0.324018 0.323087 0.322785 0.321990 0.320803 -100 
-100 -100 0.426995 0.423502 0.416786 0.407858 0.397024 0.385503 0.373555 0.362599 0.352809 0.344960 0.338712 0.334263 0.331150 0.329186 0.327918 0.327116 0.326404 0.325577 0.324590 0.323762 0.323535 0.322786 0.321611 -100 
-100 -100 0.423760 0.419888 0.412536 0.402964 0.391622 0.379842 0.367860 0.357025 0.347458 0.339878 0.333945 0.329805 0.327003 0.325359 0.324477 0.324078 0.323758 0.323183 0.322301 0.321429 0.320813 0.320146 0.319500 -100 
-100 -100 0.416280 0.412014 0.404022 0.393822 0.382070 0.370216 0.358470 0.348064 0.339003 0.331875 0.326321 0.322513 0.320008 0.318649 0.318092 0.318073 0.318142 0.317808 0.317020 0.316200 0.315542 0.314977 0.314548 -100 
-100 -100 0.403375 0.398860 0.390466 0.379921 0.368042 0.356371 0.345102 0.335322 0.326969 0.320394 0.315241 0.311762 0.309535 0.308414 0.308121 0.308417 0.308826 0.308675 0.307921 0.307143 0.306537 0.306069 0.305741 -100 
-100 -100 0.385121 0.380646 0.372345 0.361980 0.350423 0.339243 0.328609 0.319512 0.311817 0.305813 0.301122 0.297981 0.295986 0.295023 0.294856 0.295290 0.295851 0.295776 0.295019 0.294261 0.293707 0.293313 0.293042 -100 
-100 -100 0.361251 0.357103 0.349397 0.339741 0.328966 0.318551 0.308699 0.300308 0.293229 0.287784 0.283625 0.280834 0.279059 0.278195 0.278078 0.278570 0.279204 0.279091 0.278197 0.277340 0.276757 0.276383 0.276148 -100 
-100 -100 0.334756 0.331088 0.324217 0.315534 0.305737 0.296216 0.287179 0.279497 0.273028 0.268113 0.264407 0.261932 0.260354 0.259602 0.259600 0.260303 0.261185 0.260983 0.259664 0.258445 0.257676 0.257253 0.257028 -100 
-100 -100 0.306883 0.303698 0.297683 0.289975 0.281176 0.272545 0.264323 0.257325 0.251457 0.247039 0.243752 0.241568 0.240182 0.239563 0.239734 0.240753 0.242014 0.241733 0.239867 0.238190 0.237177 0.236683 0.236460 -100 
-100 -100 0.281370 0.278566 0.273215 0.266291 0.258299 0.250423 0.242891 0.236490 0.231136 0.227149 0.224205 0.222258 0.221012 0.220444 0.220578 0.221502 0.222681 0.222369 0.220512 0.218866 0.217878 0.217416 0.217219 -100 
-100 -100 0.259265 0.256712 0.251831 0.245475 0.238106 0.230810 0.223839 0.217927 0.213011 0.209363 0.206691 0.204926 0.203776 0.203163 0.203034 0.203427 0.204003 0.203697 0.202464 0.201377 0.200702 0.200364 0.200215 -100 
-100 -100 0.243536 0.241129 0.236521 0.230514 0.223534 0.216621 0.210020 0.204444 0.199823 0.196406 0.193910 0.192266 0.191179 0.190532 0.190205 0.190176 0.190267 0.189989 0.189305 0.188703 0.188290 0.188057 0.187943 -100 
-100 -100 0.235005 0.232665 0.228188 0.222349 0.215564 0.208843 0.202436 0.197034 0.192568 0.189271 0.186867 0.185284 0.184231 0.183578 0.183169 0.182959 0.182834 0.182580 0.182162 0.181789 0.181504 0.181321 0.181225 -100 
-100 -100 -100 -100 -100 -100 -100 -100 -100 -100 -100 -100 -100 -100 -100 -100 -100 -100 -100 -100 -100 -100 -100 -100 -100 -100 
-100 -100 -100 -100 -100 -100 -100 -100 -100 -100 -100 -100 -100 -100 -100 -100 -100 -100 -100 -100 -100 -100 -100 -100 -100 -100 
-100 -100 -100 -100 -100 -100 -100 -100 -100 -100 -100 -100 -100 -100 -100 -100 -100 -100 -100 -100 -100 -100 -100 -100 -100 -100 
-100 -100 -100 -100 -100 -100 -100 -100 -100 -100 -100 -100 -100 -100 -100 -100 -100 -100 -100 -100 -100 -100 -100 -100 -100 -100 
-100 -100 -100 -100 -100 -100 -100 -100 -100 -100 -100 -100 -100 -100 -100 -100 -100 -100 -100 -100 -100 -100 -100 -100 -100 -100 
-100 -100 -100 -100 -100 -100 -100 -100 -100 -100 -100 -100 -100 -100 -100 -100 -100 -100 -100 -100 -100 -100 -100 -100 -100 -100 
-100 -100 -100 -100 -100 -100 -100 -100 -100 -100 -100 -100 -100 -100 -100 -100 -100 -100 -100 -100 -100 -100 -100 -100 -100 -100 
-100 -100 -100 -100 -100 -100 -100 -100 -100 -100 -100 -100 -100 -100 -100 -100 -100 -100 -100 -100 -100 -100 -100 -100 -100 -100 
-100 -100 -100 -100 -100 -100 -100 -100 -100 -100 -100 -100 -100 -100 -100 -100 -100 -100 -100 -100 -100 -100 -100 -100 -100 -100 
-100 -100 -100 -100 -100 -100 -100 -100 -100 -100 -100 -100 -100 -100 -100 -100 -100 -100 -100 -100 -100 -100 -100 -100 -100 -100 
-100 -100 -100 -100 -100 -100 -100 -100 -100 -100 -100 -100 -100 -100 -100 -100 -100 -100 -100 -100 -100 -100 -100 -100 -100 -100 
-100 -100 -100 -100 -100 -100 -100 -100 -100 -100 -100 -100 -100 -100 -100 -100 -100 -100 -100 -100 -100 -100 -100 -100 -100 -100 
-100 -100 -100 -100 -100 -100 -100 -100 -100 -100 -100 -100 -100 -100 -100 -100 -100 -100 -100 -100 -100 -100 -100 -100 -100 -100 
-100 -100 -100 -100 -100 -100 -100 -100 -100 -100 -100 -100 -100 -100 -100 -100 -100 -100 -100 -100 -100 -100 -100 -100 -100 -100 
-100 -100 -100 -100 -100 -100 -100 -100 -100 -100 -100 -100 -100 -100 -100 -100 -100 -100 -100 -100 -100 -100 -100 -100 -100 -100 
-100 -100 -100 -100 -100 -100 -100 -100 -100 -100 -100 -100 -100 -100 -100 -100 -100 -100 -100 -100 -100 -100 -100 -100 -100 -100 
-100 -100 -100 -100 -100 -100 -100 -100 -100 -100 -100 -100 -100 -100 -100 -100 -100 -100 -100 -100 -100 -100 -100 -100 -100 -100 
-100 -100 -100 -100 -100 -100 -100 -100 -100 -100 -100 -100 -100 -100 -100 -100 -100 -100 -100 -100 -100 -100 -100 -100 -100 -100 
-100 -100 -100 -100 -100 -100 -100 -100 -100 -100 -100 -100 -100 -100 -100 -100 -100 -100 -100 -100 -100 -100 -100 -100 -100 -100 
-100 -100 -100 -100 -100 -100 -100 -100 -100 -100 -100 -100 -100 -100 -100 -100 -100 -100 -100 -100 -100 -100 -100 -100 -100 -100 
-100 -100 -100 -100 -100 -100 -100 -100 -100 -100 -100 -100 -100 -100 -100 -100 -100 -100 -100 -100 -100 -100 -100 -100 -100 -100 
-100 -100 -100 -100 -100 -100 -100 -100 -100 -100 -100 -100 -100 -100 -100 -100 -100 -100 -100 -100 -100 -100 -100 -100 -100 -100 
-100 -100 -100 -100 -100 -100 -100 -100 -100 -100 -100 -100 -100 -100 -100 -100 -100 -100 -100 -100 -100 -100 -100 -100 -100 -100 
-100 -100 -100 -100 -100 -100 -100 -100 -100 -100 -100 -100 -100 -100 -100 -100 -100 -100 -100 -100 -100 -100 -100 -100 -100 -100 
-100 -100 -100 -100 -100 -100 -100 -100 -100 -100 -100 -100 -100 -100 -100 -100 -100 -100 -100 -100 -100 -100 -100 -100 -100 -100 
-100 -100 -100 -100 -100 -100 -100 -100 -100 -100 -100 -100 -100 -100 -100 -100 -100 -100 -100 -100 -100 -100 -100 -100 -100 -100 
-100 -100 -100 -100 -100 -100 -100 -100 -100 -100 -100 -100 -100 -100 -100 -100 -100 -100 -100 -100 -100 -100 -100 -100 -100 -100 
