# Supplementary material for: A computational model of spatio-temporal cardiac intracellular calcium handling with realistic structure and spatial flux distribution from sarcoplasmic reticulum and t-tubule reconstructions
Source: PLoS Comput Biol. 2017 Aug 31;13(8):e1005714. doi: 10.1371/journal.pcbi.1005714 (PMC5597258; doi:10.1371/journal.pcbi.1005714)
Supplement: S1 Code — Code provided in C/C++ and includes the structural datasets used in this study. Documentation is provided on use of and updating the code. Updates may also be available on Michael Colman’s website, http://www.physicsoftheheart.com and github repository: https://github.com/michaelcolman/CODE---PLOS-Comp-Biol-2017-Model-SR. (ZIP) [file pcbi.1005714.s001.zip › PLOS_SR_Clean/Spatial_diff_out/CaSR_output_0120.vtk]

# vtk DataFile Version 3.0
vtk output
ASCII
DATASET STRUCTURED_POINTS
DIMENSIONS 26 26 52
SPACING 1 1 1
ORIGIN 0 0 0
POINT_DATA 35152
SCALARS ImageFile float 1
LOOKUP_TABLE default
-100 -100 -100 -100 -100 -100 -100 -100 -100 -100 -100 -100 -100 -100 -100 -100 -100 -100 -100 -100 -100 -100 -100 -100 -100 -100 
-100 -100 -100 -100 -100 -100 -100 -100 -100 -100 -100 -100 -100 -100 -100 -100 -100 -100 -100 -100 -100 -100 -100 -100 -100 -100 
-100 -100 -100 -100 -100 -100 -100 -100 -100 -100 -100 -100 -100 -100 -100 -100 -100 -100 -100 -100 -100 -100 -100 -100 -100 -100 
-100 -100 -100 -100 -100 -100 -100 -100 -100 -100 -100 -100 -100 -100 -100 -100 -100 -100 -100 -100 -100 -100 -100 -100 -100 -100 
-100 -100 -100 -100 -100 -100 -100 -100 -100 -100 -100 -100 -100 -100 -100 -100 -100 -100 -100 -100 -100 -100 -100 -100 -100 -100 
-100 -100 -100 -100 -100 -100 -100 -100 -100 -100 -100 -100 -100 -100 -100 -100 -100 -100 -100 -100 -100 -100 -100 -100 -100 -100 
-100 -100 -100 -100 -100 -100 -100 -100 -100 -100 -100 -100 -100 -100 -100 -100 -100 -100 -100 -100 -100 -100 -100 -100 -100 -100 
-100 -100 -100 -100 -100 -100 -100 -100 -100 -100 -100 -100 -100 -100 -100 -100 -100 -100 -100 -100 -100 -100 -100 -100 -100 -100 
-100 -100 -100 -100 -100 -100 -100 -100 -100 -100 -100 -100 -100 -100 -100 -100 -100 -100 -100 -100 -100 -100 -100 -100 -100 -100 
-100 -100 -100 -100 -100 -100 -100 -100 -100 -100 -100 -100 -100 -100 -100 -100 -100 -100 -100 -100 -100 -100 -100 -100 -100 -100 
-100 -100 -100 -100 -100 -100 -100 -100 -100 -100 -100 -100 -100 -100 -100 -100 -100 -100 -100 -100 -100 -100 -100 -100 -100 -100 
-100 -100 -100 -100 -100 -100 -100 -100 -100 -100 -100 -100 -100 -100 -100 -100 -100 -100 -100 -100 -100 -100 -100 -100 -100 -100 
-100 -100 -100 -100 -100 -100 -100 -100 -100 -100 -100 -100 -100 -100 -100 -100 -100 -100 -100 -100 -100 -100 -100 -100 -100 -100 
-100 -100 -100 -100 -100 -100 -100 -100 -100 -100 -100 -100 -100 -100 -100 -100 -100 -100 -100 -100 -100 -100 -100 -100 -100 -100 
-100 -100 -100 -100 -100 -100 -100 -100 -100 -100 -100 -100 -100 -100 -100 -100 -100 -100 -100 -100 -100 -100 -100 -100 -100 -100 
-100 -100 -100 -100 -100 -100 -100 -100 -100 -100 -100 -100 -100 -100 -100 -100 -100 -100 -100 -100 -100 -100 -100 -100 -100 -100 
-100 -100 -100 -100 -100 -100 -100 -100 -100 -100 -100 -100 -100 -100 -100 -100 -100 -100 -100 -100 -100 -100 -100 -100 -100 -100 
-100 -100 -100 -100 -100 -100 -100 -100 -100 -100 -100 -100 -100 -100 -100 -100 -100 -100 -100 -100 -100 -100 -100 -100 -100 -100 
-100 -100 -100 -100 -100 -100 -100 -100 -100 -100 -100 -100 -100 -100 -100 -100 -100 -100 -100 -100 -100 -100 -100 -100 -100 -100 
-100 -100 -100 -100 -100 -100 -100 -100 -100 -100 -100 -100 -100 -100 -100 -100 -100 -100 -100 -100 -100 -100 -100 -100 -100 -100 
-100 -100 -100 -100 -100 -100 -100 -100 -100 -100 -100 -100 -100 -100 -100 -100 -100 -100 -100 -100 -100 -100 -100 -100 -100 -100 
-100 -100 -100 -100 -100 -100 -100 -100 -100 -100 -100 -100 -100 -100 -100 -100 -100 -100 -100 -100 -100 -100 -100 -100 -100 -100 
-100 -100 -100 -100 -100 -100 -100 -100 -100 -100 -100 -100 -100 -100 -100 -100 -100 -100 -100 -100 -100 -100 -100 -100 -100 -100 
-100 -100 -100 -100 -100 -100 -100 -100 -100 -100 -100 -100 -100 -100 -100 -100 -100 -100 -100 -100 -100 -100 -100 -100 -100 -100 
-100 -100 -100 -100 -100 -100 -100 -100 -100 -100 -100 -100 -100 -100 -100 -100 -100 -100 -100 -100 -100 -100 -100 -100 -100 -100 
-100 -100 -100 -100 -100 -100 -100 -100 -100 -100 -100 -100 -100 -100 -100 -100 -100 -100 -100 -100 -100 -100 -100 -100 -100 -100 
-100 -100 -100 -100 -100 -100 -100 -100 -100 -100 -100 -100 -100 -100 -100 -100 -100 -100 -100 -100 -100 -100 -100 -100 -100 -100 
-100 -100 -100 -100 -100 -100 -100 -100 -100 -100 -100 -100 -100 -100 -100 -100 -100 -100 -100 -100 -100 -100 -100 -100 -100 -100 
-100 -100 -100 -100 -100 -100 -100 -100 -100 -100 -100 -100 -100 -100 -100 -100 -100 -100 -100 -100 -100 -100 -100 -100 -100 -100 
-100 -100 -100 -100 -100 -100 -100 -100 -100 -100 -100 -100 -100 -100 -100 -100 -100 -100 -100 -100 -100 -100 -100 -100 -100 -100 
-100 -100 -100 -100 -100 -100 -100 -100 -100 -100 -100 -100 -100 -100 -100 -100 -100 -100 -100 -100 -100 -100 -100 -100 -100 -100 
-100 -100 -100 -100 -100 -100 -100 -100 -100 -100 -100 -100 -100 -100 -100 -100 -100 -100 -100 -100 -100 -100 -100 -100 -100 -100 
-100 -100 -100 -100 -100 -100 -100 -100 -100 -100 -100 -100 -100 -100 -100 -100 -100 -100 -100 -100 -100 -100 -100 -100 -100 -100 
-100 -100 -100 -100 -100 -100 -100 -100 -100 -100 -100 -100 -100 -100 -100 -100 -100 -100 -100 -100 -100 -100 -100 -100 -100 -100 
-100 -100 -100 -100 -100 -100 -100 -100 -100 -100 -100 -100 -100 -100 -100 -100 -100 -100 -100 -100 -100 -100 -100 -100 -100 -100 
-100 -100 -100 -100 -100 -100 -100 -100 -100 -100 -100 -100 -100 -100 -100 -100 -100 -100 -100 -100 -100 -100 -100 -100 -100 -100 
-100 -100 -100 -100 -100 -100 -100 -100 -100 -100 -100 -100 -100 -100 -100 -100 -100 -100 -100 -100 -100 -100 -100 -100 -100 -100 
-100 -100 -100 -100 -100 -100 -100 -100 -100 -100 -100 -100 -100 -100 -100 -100 -100 -100 -100 -100 -100 -100 -100 -100 -100 -100 
-100 -100 -100 -100 -100 -100 -100 -100 -100 -100 -100 -100 -100 -100 -100 -100 -100 -100 -100 -100 -100 -100 -100 -100 -100 -100 
-100 -100 -100 -100 -100 -100 -100 -100 -100 -100 -100 -100 -100 -100 -100 -100 -100 -100 -100 -100 -100 -100 -100 -100 -100 -100 
-100 -100 -100 -100 -100 -100 -100 -100 -100 -100 -100 -100 -100 -100 -100 -100 -100 -100 -100 -100 -100 -100 -100 -100 -100 -100 
-100 -100 -100 -100 -100 -100 -100 -100 -100 -100 -100 -100 -100 -100 -100 -100 -100 -100 -100 -100 -100 -100 -100 -100 -100 -100 
-100 -100 -100 -100 -100 -100 -100 -100 -100 -100 -100 -100 -100 -100 -100 -100 -100 -100 -100 -100 -100 -100 -100 -100 -100 -100 
-100 -100 -100 -100 -100 -100 -100 -100 -100 -100 -100 -100 -100 -100 -100 -100 -100 -100 -100 -100 -100 -100 -100 -100 -100 -100 
-100 -100 -100 -100 -100 -100 -100 -100 -100 -100 -100 -100 -100 -100 -100 -100 -100 -100 -100 -100 -100 -100 -100 -100 -100 -100 
-100 -100 -100 -100 -100 -100 -100 -100 -100 -100 -100 -100 -100 -100 -100 -100 -100 -100 -100 -100 -100 -100 -100 -100 -100 -100 
-100 -100 -100 -100 -100 -100 -100 -100 -100 -100 -100 -100 -100 -100 -100 -100 -100 -100 -100 -100 -100 -100 -100 -100 -100 -100 
-100 -100 -100 -100 -100 -100 -100 -100 -100 -100 -100 -100 -100 -100 -100 -100 -100 -100 -100 -100 -100 -100 -100 -100 -100 -100 
-100 -100 -100 -100 -100 -100 -100 -100 -100 -100 -100 -100 -100 -100 -100 -100 -100 -100 -100 -100 -100 -100 -100 -100 -100 -100 
-100 -100 -100 -100 -100 -100 -100 -100 -100 -100 -100 -100 -100 -100 -100 -100 -100 -100 -100 -100 -100 -100 -100 -100 -100 -100 
-100 -100 -100 -100 -100 -100 -100 -100 -100 -100 -100 -100 -100 -100 -100 -100 -100 -100 -100 -100 -100 -100 -100 -100 -100 -100 
-100 -100 -100 -100 -100 -100 -100 -100 -100 -100 -100 -100 -100 -100 -100 -100 -100 -100 -100 -100 -100 -100 -100 -100 -100 -100 
-100 -100 -100 -100 -100 -100 -100 -100 -100 -100 -100 -100 -100 -100 -100 -100 -100 -100 -100 -100 -100 -100 -100 -100 -100 -100 
-100 -100 -100 -100 -100 -100 -100 -100 -100 -100 -100 -100 -100 -100 -100 -100 -100 -100 -100 -100 -100 -100 -100 -100 -100 -100 
-100 -100 556.866148 557.132660 557.568086 558.087515 558.666483 559.307938 559.977583 560.652879 561.348288 562.082645 562.823680 563.546611 564.265643 564.999655 565.712548 566.372011 566.983275 567.560373 568.073649 568.499795 568.847397 569.124218 569.284420 -100 
-100 -100 556.328291 556.649616 557.139089 557.685594 558.279270 558.952064 559.643843 560.318026 561.006350 561.756803 562.509126 563.223408 563.931717 564.683381 565.413007 566.070916 566.676524 567.270278 567.797379 568.221146 568.566434 568.867889 569.051377 -100 
-100 -100 555.384750 555.809593 556.392419 556.978539 557.588337 558.321766 559.055828 559.725942 560.395961 561.182283 561.957927 562.653782 563.335751 564.124792 564.886069 565.537402 566.126103 566.755135 567.309261 567.725461 568.059159 568.408947 568.635925 -100 
-100 -100 554.345135 554.872051 555.540744 556.163747 556.786578 557.590638 558.373582 559.046164 559.697719 560.528048 561.328664 562.007048 562.657451 563.488377 564.279733 564.923258 565.490227 566.160551 566.743861 567.154234 567.471722 567.873363 568.141518 -100 
-100 -100 553.609048 554.104449 554.779842 555.447263 556.131268 556.946997 557.751492 558.465191 559.163019 559.979151 560.773267 561.468952 562.149303 562.955809 563.736065 564.394717 564.991662 565.648258 566.232333 566.667987 567.022318 567.409698 567.668068 -100 
-100 -100 552.873902 553.350353 554.028177 554.723911 555.448731 556.285858 557.117843 557.869925 558.603518 559.417887 560.209305 560.915350 561.610736 562.403728 563.175316 563.840992 564.453811 565.108158 565.698264 566.154288 566.532711 566.916446 567.169918 -100 
-100 -100 552.000646 552.522364 553.235224 553.941407 554.671799 555.556403 556.430842 557.200960 557.939060 558.780059 559.585029 560.280615 560.958257 561.769349 562.551887 563.207001 563.805461 564.485401 565.097923 565.556028 565.930017 566.342905 566.619763 -100 
-100 -100 551.171747 551.758312 552.510546 553.216695 553.931685 554.868034 555.780289 556.553834 557.277861 558.157572 558.983696 559.665261 560.312449 561.156095 561.955348 562.593795 563.163113 563.878552 564.515275 564.966691 565.320609 565.773466 566.079394 -100 
-100 -100 550.739775 551.270041 551.998289 552.724577 553.478506 554.388977 555.288354 556.080380 556.838787 557.700819 558.524649 559.233335 559.917437 560.729373 561.508534 562.158881 562.756146 563.442291 564.065537 564.535159 564.920636 565.344955 565.629334 -100 
-100 -100 550.360840 550.856343 551.567642 552.305796 553.079402 553.970090 554.852356 555.646968 556.419803 557.276842 558.106457 558.838511 559.546310 560.340446 561.103953 561.757775 562.366220 563.033598 563.645704 564.124018 564.524621 564.932625 565.202706 -100 
-100 -100 549.861080 550.391141 551.124790 551.861910 552.623076 553.523805 554.405114 555.179362 555.931534 556.812613 557.664741 558.398095 559.095242 559.902856 560.669352 561.305957 561.891919 562.569973 563.188365 563.655478 564.040786 564.467993 564.754931 -100 
-100 -100 549.390509 549.978674 550.743786 551.472974 552.206409 553.131821 554.020103 554.769105 555.485425 556.400995 557.276201 557.998984 558.666922 559.499829 560.273757 560.884928 561.432273 562.133390 562.762960 563.211650 563.566671 564.026083 564.337360 -100 
-100 -100 549.274688 549.807261 550.545001 551.285382 552.045458 552.938300 553.807509 554.570009 555.315356 556.197061 557.053976 557.790590 558.484184 559.278605 560.024884 560.638993 561.204754 561.867795 562.475672 562.935218 563.314969 563.738330 564.023260 -100 
-100 -100 549.181269 549.681796 550.401587 551.147296 551.919826 552.794301 553.651596 554.422053 555.181138 556.040991 556.881979 557.622157 558.323745 559.090436 559.811871 560.419263 560.986525 561.624558 562.216563 562.680342 563.070138 563.470518 563.736565 -100 
-100 -100 548.952240 549.489724 550.230869 550.970187 551.725224 552.611336 553.473485 554.229526 554.967417 555.836799 556.680475 557.403585 558.079936 558.848661 559.562449 560.141417 560.675836 561.319566 561.914027 562.362295 562.731594 563.144355 563.422625 -100 
-100 -100 548.754619 549.349351 550.116650 550.839376 551.558742 552.466612 553.336684 554.069393 554.769413 555.661262 556.512651 557.211367 557.847773 558.632731 559.346335 559.891936 560.378585 561.039013 561.636701 562.057763 562.388523 562.825338 563.123164 -100 
-100 -100 548.930448 549.459472 550.184400 550.902263 551.634260 552.499145 553.343491 554.084549 554.806957 555.657383 556.481166 557.185131 557.840780 558.584445 559.270987 559.821957 560.325842 560.934061 561.491033 561.904527 562.245031 562.637082 562.904439 -100 
-100 -100 549.137397 549.619316 550.303494 551.002698 551.725894 552.555575 553.376191 554.117351 554.846632 555.667581 556.468516 557.172364 557.835115 558.551603 559.218435 559.771497 560.279863 560.846789 561.363142 561.757294 562.089606 562.448155 562.691789 -100 
-100 -100 549.212301 549.711482 550.386730 551.048062 551.725811 552.544684 553.354597 554.073211 554.776038 555.596651 556.393102 557.079974 557.721466 558.440398 559.105354 559.642615 560.126113 560.683055 561.177336 561.533912 561.828646 562.188356 562.438109 -100 
-100 -100 549.326476 549.854985 550.516550 551.123608 551.733062 552.545271 553.342462 554.027954 554.688263 555.519441 556.315906 556.980425 557.588762 558.322685 558.991238 559.507846 559.955445 560.519178 561.002709 561.321691 561.568348 561.941118 562.201801 -100 
-100 -100 549.827274 550.246901 550.814325 551.378078 551.970489 552.705033 553.448784 554.128597 554.803051 555.584697 556.347446 557.017995 557.648201 558.343122 558.986948 559.515416 559.986112 560.506420 560.958608 561.282384 561.544573 561.858928 562.074079 -100 
-100 -100 550.354234 550.663822 551.130219 551.648818 552.220538 552.885678 553.578799 554.255817 554.942240 555.681831 556.412741 557.091123 557.740292 558.402667 559.023544 559.566124 560.058469 560.545039 560.971910 561.306502 561.582530 561.843596 562.010351 -100 
-100 -100 550.655485 550.906373 551.313839 551.801503 552.355089 552.983645 553.649386 554.323031 555.012587 555.732248 556.446962 557.128339 557.784879 558.432437 559.041980 559.591098 560.092489 560.564210 560.979137 561.318643 561.598562 561.832783 561.973611 -100 
-100 -100 -100 -100 -100 -100 -100 -100 -100 -100 -100 -100 -100 -100 -100 -100 -100 -100 -100 -100 -100 -100 -100 -100 -100 -100 
-100 -100 -100 -100 -100 -100 -100 -100 -100 -100 -100 -100 -100 -100 -100 -100 -100 -100 -100 -100 -100 -100 -100 -100 -100 -100 
-100 -100 -100 -100 -100 -100 -100 -100 -100 -100 -100 -100 -100 -100 -100 -100 -100 -100 -100 -100 -100 -100 -100 -100 -100 -100 
-100 -100 556.283653 556.604867 557.094096 557.640142 558.233050 558.904821 559.595651 560.269417 560.958237 561.710195 562.464747 563.181464 563.891893 564.645011 565.375262 566.032912 566.637354 567.229142 567.753821 568.175201 568.518608 568.818911 569.001901 -100 
-100 -100 555.540365 555.976769 556.558479 557.128331 557.716903 558.445462 559.173128 559.829848 560.486436 561.278925 562.059383 562.750841 563.424940 564.222697 564.988492 565.633472 566.211073 566.842602 567.395143 567.800419 568.120901 568.474882 568.706562 -100 
-100 -100 554.156322 554.858233 555.620171 556.210226 556.746784 557.614692 558.424275 559.034548 559.593191 560.500074 561.343727 561.972323 562.537974 563.457404 564.303294 564.909455 565.400522 566.140259 566.757482 567.117367 567.356531 567.843592 568.180767 -100 
-100 -100 552.590174 553.642991 554.592259 555.180144 555.593364 556.677307 557.592459 558.146892 558.538755 559.637617 560.562800 561.111716 561.491348 562.608409 563.549687 564.099673 564.435523 565.352774 566.052752 566.353178 566.440567 567.127829 567.584837 -100 
-100 -100 552.168651 552.972926 553.852305 554.526593 555.133138 556.098492 556.990684 557.641399 558.220374 559.166349 560.033648 560.652584 561.205393 562.152933 563.026482 563.634037 564.124664 564.903629 565.560707 565.936180 566.190418 566.731229 567.116109 -100 
-100 -100 551.578347 552.270978 553.110039 553.826069 554.518390 555.461775 556.366639 557.086369 557.756544 558.648321 559.486737 560.138330 560.757112 561.636934 562.473796 563.104717 563.654381 564.388409 565.034604 565.455020 565.781394 566.270037 566.620025 -100 
-100 -100 550.468773 551.306357 552.222234 552.920513 553.555995 554.614490 555.600195 556.320828 556.946538 557.916543 558.788850 559.396306 559.934110 560.892158 561.768291 562.359423 562.835412 563.656084 564.356680 564.756194 565.025575 565.604798 566.018220 -100 
-100 -100 549.217513 550.350784 551.387304 552.030434 552.492216 553.764836 554.854256 555.531373 556.005554 557.153150 558.095463 558.625735 558.973824 560.122012 561.074879 561.593677 561.891459 562.898114 563.681818 564.023434 564.132099 564.901536 565.418434 -100 
-100 -100 549.182710 550.028374 550.958704 551.675760 552.333832 553.418865 554.429964 555.171603 555.816777 556.810166 557.704310 558.326419 558.870821 559.829047 560.699994 561.283478 561.756309 562.585085 563.298974 563.711168 563.992672 564.585669 565.008571 -100 
-100 -100 549.010560 549.721191 550.591489 551.346218 552.084257 553.083575 554.039692 554.798332 555.504055 556.445828 557.330426 558.011814 558.643245 559.522842 560.346872 560.957406 561.495854 562.249133 562.924185 563.368469 563.716692 564.236513 564.608935 -100 
-100 -100 548.324925 549.162765 550.097126 550.833069 551.508137 552.566095 553.537518 554.238124 554.857767 555.888263 556.831559 557.495160 558.064347 559.011616 559.862514 560.428308 560.888168 561.706511 562.413184 562.819967 563.098675 563.696992 564.124491 -100 
-100 -100 547.470493 548.588461 549.635054 550.317532 550.823062 552.047698 553.074467 553.684478 554.107196 555.332646 556.363145 556.964927 557.358387 558.478847 559.391574 559.875489 560.148550 561.136890 561.910124 562.244231 562.348333 563.130509 563.657029 -100 
-100 -100 547.743494 548.584778 549.525205 550.266919 550.942275 551.990222 552.945769 553.630833 554.241530 555.274323 556.225842 556.896073 557.463405 558.395691 559.222946 559.762704 560.199874 561.003000 561.699752 562.099440 562.372806 562.967299 563.392778 -100 
-100 -100 547.841513 548.559151 549.442555 550.211601 550.953118 551.929711 552.850559 553.574819 554.260587 555.210699 556.116196 556.815039 557.445647 558.292363 559.065069 559.619898 560.110553 560.835343 561.492857 561.924355 562.262624 562.774913 563.143230 -100 
-100 -100 547.411249 548.267179 549.218783 549.963424 550.635541 551.679759 552.632016 553.316284 553.925349 554.941094 555.875715 556.532276 557.083039 557.984103 558.770232 559.263482 559.658796 560.450683 561.143004 561.538081 561.805528 562.387052 562.803640 -100 
-100 -100 546.819989 547.964901 549.027919 549.710710 550.204516 551.416978 552.431768 553.035853 553.455631 554.645999 555.646137 556.224808 556.589931 557.651420 558.488334 558.885564 559.074124 560.040435 560.797709 561.115273 561.204066 561.957322 562.465948 -100 
-100 -100 547.414690 548.263618 549.200471 549.924613 550.574605 551.599426 552.536778 553.209840 553.806270 554.802242 555.716054 556.354244 556.885042 557.758809 558.515531 558.980170 559.344544 560.097815 560.748879 561.106359 561.343224 561.902969 562.308136 -100 
-100 -100 547.849922 548.553169 549.404482 550.128852 550.822673 551.759012 552.650657 553.356364 554.021390 554.928415 555.790352 556.456005 557.052077 557.841439 558.553138 559.053231 559.486092 560.131113 560.702943 561.058020 561.334862 561.802778 562.147272 -100 
-100 -100 547.767199 548.584701 549.468690 550.133346 550.727513 551.709932 552.620481 553.285383 553.877484 554.833580 555.714509 556.344256 556.875121 557.712050 558.443251 558.908659 559.272458 559.948814 560.510705 560.795115 560.977037 561.502902 561.889955 -100 
-100 -100 547.555012 548.626546 549.573972 550.134600 550.514515 551.636409 552.590343 553.174983 553.590422 554.692589 555.624592 556.187338 556.559596 557.537680 558.318807 558.716506 558.915328 559.725496 560.318568 560.507041 560.495453 561.181325 561.649715 -100 
-100 -100 548.605629 549.311077 550.060746 550.622512 551.134030 552.018908 552.854771 553.487574 554.060535 554.966607 555.805417 556.425040 556.954027 557.757689 558.461882 558.927210 559.288433 559.916569 560.426388 560.681304 560.835495 561.299936 561.636752 -100 
-100 -100 549.595277 550.023535 550.583944 551.124184 551.689284 552.416977 553.154358 553.821026 554.481096 555.265852 556.029400 556.691919 557.311136 558.010061 558.654487 559.173860 559.631496 560.153101 560.602287 560.912963 561.159564 561.477832 561.697870 -100 
-100 -100 550.114073 550.421435 550.883943 551.398000 551.965524 552.627561 553.318848 553.994989 554.681059 555.420460 556.151177 556.829250 557.477886 558.139353 558.758914 559.299828 559.790166 560.274554 560.699229 561.031721 561.305958 561.565708 561.731758 -100 
-100 -100 -100 -100 -100 -100 -100 -100 -100 -100 -100 -100 -100 -100 -100 -100 -100 -100 -100 -100 -100 -100 -100 -100 -100 -100 
-100 -100 -100 -100 -100 -100 -100 -100 -100 -100 -100 -100 -100 -100 -100 -100 -100 -100 -100 -100 -100 -100 -100 -100 -100 -100 
-100 -100 -100 -100 -100 -100 -100 -100 -100 -100 -100 -100 -100 -100 -100 -100 -100 -100 -100 -100 -100 -100 -100 -100 -100 -100 
-100 -100 555.251542 555.676138 556.258424 556.843377 557.450840 558.180740 558.911194 559.579305 560.250414 561.041411 561.824328 562.528223 563.217201 564.011040 564.774480 565.425189 566.010306 566.632985 567.179114 567.587395 567.914943 568.261164 568.486716 -100 
-100 -100 554.068361 554.770128 555.531809 556.121224 556.656190 557.521332 558.327861 558.936175 559.495219 560.405371 561.254350 561.888865 562.459633 563.382503 564.229961 564.835766 565.324328 566.059391 566.670618 567.024539 567.259151 567.743778 568.080099 -100 
-100 -100 551.494806 553.038095 554.219149 554.736243 554.906695 556.241340 557.260138 557.682047 557.802555 559.165599 560.211894 560.638129 560.748070 562.149252 563.231176 563.685147 563.782840 564.936281 565.735658 565.916186 565.758933 566.715450 567.341858 -100 
-100 -100 547.702137 551.042967 552.800303 553.093593 552.152500 554.707094 556.089443 556.184542 555.097553 557.692286 559.085152 559.148055 557.990693 560.673811 562.143754 562.309351 561.307972 563.587871 564.714842 564.584377 563.307493 565.458695 566.528437 -100 
-100 -100 549.139425 550.850161 552.194590 552.796568 553.021797 554.486752 555.612249 556.065904 556.187398 557.612098 558.694322 559.091501 559.162401 560.617364 561.745377 562.187303 562.262476 563.482113 564.342168 564.528697 564.370230 565.414412 566.120112 -100 
-100 -100 549.144104 550.347208 551.509018 552.217469 552.758549 553.973843 555.042014 555.669746 556.144684 557.258394 558.216036 558.735875 559.130153 560.254293 561.243870 561.779030 562.133225 563.089088 563.866657 564.188000 564.337084 565.090707 565.651851 -100 
-100 -100 547.267896 549.034144 550.413492 550.997363 551.180913 552.822016 554.099936 554.652506 554.835924 556.279622 557.353357 557.710970 557.726641 559.221237 560.357378 560.747839 560.746575 562.074873 563.018850 563.228812 563.059980 564.183514 564.942365 -100 
-100 -100 543.935990 547.433259 549.285642 549.535302 548.393468 551.409324 553.097875 553.367890 552.395539 555.023600 556.410212 556.391096 555.071089 557.898536 559.403034 559.452734 558.196458 560.791235 562.096753 561.993933 560.632881 563.000714 564.191540 -100 
-100 -100 545.936597 547.710194 549.102635 549.703256 549.908019 551.578024 552.883119 553.455408 553.656246 555.127926 556.228615 556.603052 556.625196 558.118995 559.247179 559.625094 559.616975 560.957974 561.920500 562.145198 561.989093 563.130907 563.902763 -100 
-100 -100 546.480158 547.698949 548.887994 549.628009 550.207960 551.487541 552.611118 553.270312 553.769561 554.950886 555.970254 556.525702 556.931939 558.054215 559.023111 559.521131 559.847483 560.840126 561.661856 562.008947 562.175402 562.976069 563.571451 -100 
-100 -100 545.134800 546.873335 548.264434 548.907875 549.172458 550.760578 551.975621 552.450803 552.559300 554.132707 555.333588 555.787553 555.870112 557.325865 558.415140 558.768457 558.746587 560.071153 561.020663 561.232113 561.063427 562.219473 563.001436 -100 
-100 -100 542.319905 545.718362 547.566924 547.914468 546.969624 549.765377 551.285308 551.366772 550.123477 553.045492 554.633476 554.764956 553.599454 556.303308 557.723284 557.724538 556.446823 559.008434 560.293506 560.167256 558.770376 561.182041 562.395873 -100 
-100 -100 544.562125 546.305671 547.706387 548.360425 548.628614 550.202969 551.395868 551.849179 551.944730 553.523612 554.738356 555.204409 555.288160 556.725347 557.785079 558.106389 558.057301 559.366442 560.306696 560.511240 560.337061 561.489048 562.268923 -100 
-100 -100 545.329978 546.559060 547.769783 548.538438 549.134653 550.376955 551.445876 552.051392 552.516259 553.719015 554.777042 555.367163 555.784816 556.861224 557.761205 558.186387 558.451030 559.418994 560.227992 560.564423 560.721614 561.514255 562.105222 -100 
-100 -100 544.195329 545.983707 547.414255 548.078735 548.344977 549.922624 551.120165 551.586886 551.701509 553.244206 554.431359 554.884332 554.957218 556.349031 557.349052 557.596293 557.469507 558.798640 559.757612 559.972790 559.806335 560.935118 561.699720 -100 
-100 -100 541.579931 545.091255 546.995205 547.355427 546.394620 549.196048 550.719307 550.826575 549.649477 552.470066 554.003129 554.116037 552.946608 555.552757 556.859939 556.714481 555.236072 557.882469 559.202403 559.090055 557.718937 560.064968 561.245746 -100 
-100 -100 544.245182 546.029524 547.447938 548.093238 548.338250 549.899042 551.085959 551.547687 551.654874 553.175146 554.339435 554.775822 554.830807 556.190451 557.156780 557.374439 557.216683 558.501412 559.412679 559.585820 559.386091 560.491545 561.244039 -100 
-100 -100 545.429510 546.654745 547.840636 548.567012 549.116275 550.325893 551.378259 551.985840 552.451017 553.596480 554.602016 555.166941 555.563565 556.563877 557.388593 557.759623 557.973028 558.842023 559.546288 559.794978 559.884745 560.629226 561.194274 -100 
-100 -100 544.714579 546.468179 547.828844 548.407467 548.589069 550.117511 551.294423 551.783403 551.937653 553.375650 554.489187 554.942338 555.051230 556.323447 557.248333 557.507186 557.427120 558.547431 559.304889 559.371578 559.095955 560.171432 560.907711 -100 
-100 -100 542.576070 546.014778 547.788439 548.010300 546.910394 549.647202 551.140616 551.309226 550.296609 552.874033 554.290423 554.451229 553.476343 555.816123 557.020444 556.974749 555.779316 557.980027 558.992198 558.688172 557.165082 559.463454 560.606261 -100 
-100 -100 545.941099 547.516386 548.693908 549.164417 549.275034 550.676593 551.760920 552.232468 552.390106 553.752040 554.805868 555.262766 555.392595 556.608734 557.493061 557.770003 557.711695 558.757057 559.443027 559.489993 559.202486 560.183184 560.838901 -100 
-100 -100 548.173974 548.876573 549.621121 550.176635 550.682060 551.562251 552.395284 553.026748 553.599066 554.504605 555.342875 555.961892 556.489861 557.291725 557.993379 558.455461 558.812715 559.436200 559.941124 560.191392 560.341679 560.803447 561.138941 -100 
-100 -100 549.156390 549.570865 550.129140 550.681925 551.263843 551.990384 552.729225 553.406579 554.079846 554.860691 555.622656 556.292201 556.920796 557.613057 558.253120 558.776787 559.241594 559.755254 560.200578 560.517755 560.774356 561.084748 561.297862 -100 
-100 -100 -100 -100 -100 -100 -100 -100 -100 -100 -100 -100 -100 -100 -100 -100 -100 -100 -100 -100 -100 -100 -100 -100 -100 -100 
-100 -100 -100 -100 -100 -100 -100 -100 -100 -100 -100 -100 -100 -100 -100 -100 -100 -100 -100 -100 -100 -100 -100 -100 -100 -100 
-100 -100 -100 -100 -100 -100 -100 -100 -100 -100 -100 -100 -100 -100 -100 -100 -100 -100 -100 -100 -100 -100 -100 -100 -100 -100 
-100 -100 554.079830 554.606466 555.274678 555.896111 556.514437 557.310288 558.083977 558.750532 559.403219 560.243463 561.060326 561.756808 562.422905 563.264450 564.060797 564.703528 565.263187 565.919591 566.484894 566.877316 567.181155 567.575574 567.841238 -100 
-100 -100 552.372548 553.425103 554.374340 554.961596 555.371086 556.446455 557.351182 557.897989 558.289420 559.397301 560.338053 560.904295 561.298700 562.425316 563.371073 563.920632 564.250000 565.153813 565.835983 566.118530 566.192642 566.873920 567.329467 -100 
-100 -100 547.575580 550.916100 552.673880 552.967868 552.024887 554.572100 555.944719 556.031898 554.942815 557.544102 558.948977 559.025110 557.878702 560.568187 562.041084 562.206828 561.201312 563.470838 564.583574 564.438622 563.151277 565.299312 566.369235 -100 
-100 -100 533.291534 547.276908 550.722290 549.971660 540.681906 551.698762 554.296877 553.150281 543.308488 554.685761 557.333397 556.104097 545.854478 557.665859 560.484780 559.562752 550.594825 560.859401 563.117835 561.815792 552.354373 562.781793 565.269285 -100 
-100 -100 544.864892 548.440810 550.404680 550.781860 549.871891 552.587846 554.090851 554.199526 553.086503 555.778256 557.233718 557.262572 556.045944 558.821158 560.359108 560.498901 559.444238 561.813216 563.008120 562.860056 561.550789 563.824317 565.002253 -100 
-100 -100 546.410093 548.301004 549.804968 550.460616 550.692797 552.336535 553.604733 554.108529 554.243614 555.734948 556.855820 557.217244 557.232819 558.763705 559.941313 560.345426 560.355940 561.678526 562.619138 562.805757 562.627508 563.784155 564.584602 -100 
-100 -100 542.772519 546.455859 548.458502 548.751236 547.601680 550.706122 552.447929 552.688983 551.662956 554.358016 555.789624 555.739579 554.368430 557.273427 558.836329 558.868877 557.568588 560.225169 561.570343 561.439952 560.038639 562.490538 563.755717 -100 
-100 -100 528.837602 543.298106 546.863657 545.832528 534.876030 547.847797 551.030030 550.136849 540.544424 551.837344 554.438349 552.997293 541.883926 554.524919 557.458335 556.222035 545.752559 557.595729 560.249407 558.914898 548.703252 560.046340 562.776450 -100 
-100 -100 541.382863 545.073426 547.089040 547.398059 546.270041 549.408494 551.181916 551.444016 550.434563 553.162167 554.623331 554.590192 553.224455 556.127985 557.681287 557.698049 556.388209 559.064122 560.434325 560.321953 558.934255 561.409086 562.690062 -100 
-100 -100 543.625700 545.530266 547.059530 547.741403 548.004668 549.730615 551.065079 551.596199 551.738017 553.322060 554.517933 554.916624 554.940486 556.469512 557.621333 557.972913 557.932530 559.322062 560.326960 560.542565 560.371848 561.597527 562.443769 -100 
-100 -100 540.677813 544.266809 546.268832 546.660549 545.717395 548.642803 550.262566 550.353348 549.081400 552.079486 553.709975 553.801704 552.578157 555.367083 556.854171 556.842223 555.525501 558.172865 559.521250 559.382858 557.956330 560.469488 561.769523 -100 
-100 -100 527.715675 541.661694 545.178113 544.390144 534.550980 546.372750 549.188207 547.866882 536.779629 549.588596 552.619467 551.466014 541.079362 553.033407 555.786460 554.493971 544.064352 555.803831 558.416320 557.021983 546.596152 558.158913 560.942620 -100 
-100 -100 540.116083 543.711616 545.726590 546.133921 545.198947 548.107783 549.701270 549.765957 548.477545 551.483764 553.131314 553.238219 552.018050 554.784559 556.237499 556.188958 554.840537 557.471479 558.809135 558.661739 557.228034 559.736317 561.034142 -100 
-100 -100 542.497951 544.415853 545.975512 546.702659 547.003815 548.673817 549.936817 550.397535 550.485468 552.108672 553.357653 553.804817 553.855647 555.320184 556.387012 556.650648 556.531002 557.902126 558.895676 559.098059 558.915719 560.131555 560.973159 -100 
-100 -100 539.679904 543.386841 545.459134 545.885608 544.944118 547.868162 549.473769 549.571114 548.355336 551.271660 552.874559 552.971861 551.760795 554.454255 555.826197 555.664968 554.147397 556.883226 558.271913 558.152346 556.756607 559.212069 560.484738 -100 
-100 -100 526.561666 541.011017 544.659401 543.895252 533.975041 545.879988 548.721200 547.493134 536.865210 549.179579 552.094056 550.939007 540.706116 552.390595 554.973952 553.412223 542.139315 554.593690 557.351746 556.024204 545.842297 557.121921 559.836952 -100 
-100 -100 539.795034 543.500951 545.563354 545.971410 545.008307 547.916032 549.512386 549.608156 548.389138 551.279017 552.857014 552.939919 551.714176 554.369439 555.702098 555.509228 553.960447 556.645955 557.981874 557.817186 556.386456 558.817566 560.077607 -100 
-100 -100 542.720315 544.649070 546.191558 546.877418 547.127962 548.770194 550.023964 550.504002 550.620085 552.159665 553.345350 553.778218 553.832050 555.190482 556.163618 556.373139 556.214888 557.460986 558.332346 558.438459 558.184559 559.349616 560.163939 -100 
-100 -100 540.393054 544.077829 546.077516 546.406381 545.355255 548.251303 549.856583 550.028927 548.984419 551.669362 553.164764 553.307883 552.283376 554.705007 555.960222 555.872345 554.614235 556.912572 558.008691 557.703645 556.161522 558.587021 559.837714 -100 
-100 -100 527.756948 542.221353 545.731936 544.795104 534.576852 546.567132 549.429080 548.427943 538.880329 550.043639 552.715349 551.768867 542.808213 553.150496 555.488353 554.264464 544.853653 555.265256 557.427306 555.819376 545.264639 556.694695 559.396928 -100 
-100 -100 542.001375 545.438702 547.209626 547.427366 546.322550 549.055961 550.548820 550.717930 549.704953 552.281739 553.698667 553.859766 552.884278 555.220908 556.420667 556.369263 555.164639 557.356419 558.361632 558.049129 556.518680 558.812990 559.954525 -100 
-100 -100 546.551103 547.618022 548.556949 549.106668 549.475383 550.588721 551.538148 552.121042 552.535434 553.636392 554.567507 555.129237 555.499388 556.472942 557.247642 557.637187 557.825061 558.622685 559.203152 559.378969 559.356791 560.035920 560.501333 -100 
-100 -100 548.085720 548.607012 549.255534 549.846456 550.439922 551.239714 552.029434 552.711268 553.369611 554.199150 554.994086 555.656762 556.262121 556.990893 557.652220 558.159607 558.595322 559.145282 559.614455 559.919355 560.154221 560.519012 560.775837 -100 
-100 -100 -100 -100 -100 -100 -100 -100 -100 -100 -100 -100 -100 -100 -100 -100 -100 -100 -100 -100 -100 -100 -100 -100 -100 -100 
-100 -100 -100 -100 -100 -100 -100 -100 -100 -100 -100 -100 -100 -100 -100 -100 -100 -100 -100 -100 -100 -100 -100 -100 -100 -100 
-100 -100 -100 -100 -100 -100 -100 -100 -100 -100 -100 -100 -100 -100 -100 -100 -100 -100 -100 -100 -100 -100 -100 -100 -100 -100 
-100 -100 553.166505 553.661763 554.337677 555.004566 555.682150 556.482317 557.267685 557.967578 558.665361 559.499466 560.324146 561.053819 561.763282 562.588917 563.378476 564.036879 564.621878 565.253224 565.803621 566.205402 566.534591 566.910530 567.166030 -100 
-100 -100 551.779823 552.583511 553.464303 554.140535 554.742149 555.688359 556.555445 557.186161 557.760916 558.725720 559.626550 560.282402 560.866008 561.831967 562.714315 563.322517 563.801867 564.552841 565.171565 565.508013 565.733958 566.265616 566.650422 -100 
-100 -100 548.851789 550.560615 551.907594 552.516103 552.740634 554.181461 555.273960 555.699128 555.809585 557.254457 558.373257 558.809708 558.912283 560.382337 561.517323 561.961803 562.028706 563.217575 564.034343 564.175862 563.985007 565.026036 565.737139 -100 
-100 -100 544.712369 548.284870 550.251299 550.637880 549.733016 552.425626 553.897602 553.978360 552.850824 555.560838 557.046837 557.107328 555.916000 558.698675 560.240009 560.383888 559.327078 561.669889 562.828274 562.641128 561.302279 563.580738 564.768169 -100 
-100 -100 546.063018 547.970403 549.513597 550.224877 550.514334 552.101893 553.313185 553.770838 553.880863 555.396820 556.559870 556.965888 557.026172 558.557090 559.744502 560.175305 560.219654 561.487623 562.379072 562.534551 562.350549 563.495723 564.299108 -100 
-100 -100 545.979000 547.360952 548.715985 549.543562 550.164777 551.499860 552.657213 553.304784 553.786197 554.979347 556.009763 556.544208 556.938737 558.125444 559.165639 559.694667 560.031664 561.035340 561.854276 562.170549 562.320454 563.160136 563.803239 -100 
-100 -100 543.897493 545.879047 547.475454 548.178293 548.433563 550.217238 551.602256 552.174046 552.354349 553.892776 555.047936 555.411645 555.413054 556.982079 558.175105 558.550085 558.520295 559.920289 560.929230 561.143667 560.975920 562.200490 563.050761 -100 
-100 -100 540.363431 544.130309 546.228535 546.590721 545.498847 548.690972 550.507714 550.789561 549.791322 552.541704 554.022717 553.995473 552.634487 555.560855 557.134538 557.155365 555.846629 558.545886 559.939446 559.839288 558.463479 560.959668 562.259748 -100 
-100 -100 542.441052 544.431974 546.044472 546.767892 547.050909 548.874189 550.298780 550.901514 551.106454 552.673300 553.851212 554.226944 554.231533 555.798716 556.984345 557.348893 557.316764 558.737374 559.775102 560.014696 559.867237 561.112473 561.975579 -100 
-100 -100 543.053688 544.456309 545.845108 546.711203 547.383280 548.805402 550.045054 550.747830 551.267814 552.528562 553.612195 554.171970 554.571123 555.754112 556.775102 557.270788 557.588386 558.645275 559.530116 559.894693 560.078516 560.969065 561.644961 -100 
-100 -100 541.639044 543.584996 545.187432 545.950220 546.295112 548.042862 549.386976 549.903559 550.022922 551.685698 552.953336 553.399347 553.459145 554.989010 556.140341 556.486720 556.444576 557.842664 558.857413 559.073812 558.907069 560.167618 561.043201 -100 
-100 -100 538.722779 542.375441 544.458135 544.915580 544.026903 547.011753 548.677629 548.791059 547.535457 550.569604 552.233605 552.340899 551.124942 553.928251 555.424120 555.406690 554.083467 556.739647 558.097590 557.958994 556.536784 559.079619 560.406816 -100 
-100 -100 541.087893 543.041606 544.658381 545.437537 545.790904 547.527264 548.850442 549.346196 549.452818 551.119065 552.397360 552.852556 552.911115 554.420175 555.540215 555.852764 555.779793 557.155379 558.151567 558.351844 558.173157 559.427705 560.301417 -100 
-100 -100 541.944243 543.363299 544.784543 545.692271 546.391449 547.780420 548.967117 549.618272 550.104420 551.382128 552.497867 553.086752 553.492761 554.625226 555.573983 555.993998 556.243566 557.261208 558.113853 558.448345 558.609388 559.489285 560.162357 -100 
-100 -100 540.756835 542.772640 544.440862 545.249784 545.612634 547.348065 548.666407 549.167226 549.288026 550.918242 552.172137 552.618477 552.667536 554.125028 555.177660 555.408878 555.251068 556.637857 557.642603 557.842961 557.664185 558.895736 559.756418 -100 
-100 -100 538.078148 541.872372 544.044881 544.546077 543.660642 546.642690 548.295780 548.421277 547.223585 550.156004 551.769268 551.864344 550.646868 553.340444 554.709060 554.531712 552.994913 555.719903 557.094500 556.950938 555.540152 558.017864 559.315684 -100 
-100 -100 540.959103 542.972026 544.629768 545.420637 545.761012 547.474804 548.776372 549.266872 549.376825 550.983209 552.214685 552.645724 552.676607 554.097049 555.108276 555.302483 555.107587 556.445782 557.400191 557.556607 557.343278 558.550730 559.398865 -100 
-100 -100 542.358969 543.776404 545.176234 546.044442 546.694496 548.040047 549.196898 549.839098 550.318510 551.536155 552.600972 553.168220 553.552927 554.598540 555.456145 555.806705 555.992310 556.902511 557.645352 557.888073 557.978517 558.808435 559.454768 -100 
-100 -100 541.741733 543.707269 545.287377 545.995097 546.258995 547.930410 549.215921 549.730706 549.885413 551.406286 552.586533 553.036384 553.122117 554.447839 555.407317 555.633905 555.509689 556.683626 557.490432 557.546567 557.260635 558.434967 559.263197 -100 
-100 -100 539.707226 543.394985 545.398400 545.730935 544.682672 547.579415 549.188741 549.369214 548.332079 551.013615 552.507495 552.654455 551.634489 554.047521 555.294342 555.202563 553.938155 556.216142 557.290616 556.965016 555.407539 557.828996 559.079600 -100 
-100 -100 543.458415 545.212448 546.572624 547.149265 547.327527 548.853014 550.031894 550.526810 550.685588 552.121271 553.233830 553.689074 553.799018 555.062211 555.976109 556.225109 556.129685 557.224895 557.956108 557.996583 557.700670 558.767131 559.500966 -100 
-100 -100 546.087133 546.900602 547.776594 548.430464 549.013055 549.986306 550.893095 551.558688 552.151826 553.105885 553.984818 554.613666 555.142037 555.970509 556.690429 557.143104 557.489183 558.140751 558.675362 558.933238 559.094161 559.607991 559.990148 -100 
-100 -100 547.299134 547.790978 548.452592 549.096614 549.756738 550.561631 551.363538 552.079182 552.780689 553.598941 554.392766 555.077085 555.714357 556.425010 557.078673 557.602093 558.067118 558.600121 559.067905 559.398784 559.672740 560.019213 560.262878 -100 
-100 -100 -100 -100 -100 -100 -100 -100 -100 -100 -100 -100 -100 -100 -100 -100 -100 -100 -100 -100 -100 -100 -100 -100 -100 -100 
-100 -100 -100 -100 -100 -100 -100 -100 -100 -100 -100 -100 -100 -100 -100 -100 -100 -100 -100 -100 -100 -100 -100 -100 -100 -100 
-100 -100 -100 -100 -100 -100 -100 -100 -100 -100 -100 -100 -100 -100 -100 -100 -100 -100 -100 -100 -100 -100 -100 -100 -100 -100 
-100 -100 552.203349 552.679815 553.360727 554.060130 554.778906 555.590778 556.389452 557.115925 557.846801 558.691037 559.533598 560.295861 561.038621 561.861167 562.647582 563.315143 563.911914 564.526369 565.061594 565.461742 565.799468 566.168849 566.421231 -100 
-100 -100 550.973440 551.663797 552.507628 553.234234 553.925634 554.832324 555.687192 556.364887 557.021527 557.949177 558.850080 559.568844 560.242525 561.150523 562.001091 562.636680 563.172340 563.856498 564.432666 564.780368 565.054058 565.535406 565.892379 -100 
-100 -100 548.664178 549.857869 551.026602 551.760987 552.317854 553.472101 554.460208 555.016326 555.454211 556.619310 557.660045 558.265482 558.728761 559.873123 560.872236 561.419199 561.769232 562.655924 563.337506 563.555741 563.625655 564.393780 564.980462 -100 
-100 -100 546.091129 547.961059 549.472234 550.170428 550.448279 552.002241 553.168390 553.578655 553.647675 555.212110 556.428976 556.884888 556.981485 558.513597 559.693212 560.118040 560.145835 561.380599 562.210144 562.272825 561.982996 563.191936 564.038791 -100 
-100 -100 545.797230 547.170757 548.531972 549.383716 550.024423 551.314454 552.412898 553.006164 553.455059 554.684139 555.769530 556.358980 556.797276 557.989622 559.032432 559.572343 559.913723 560.870962 561.625416 561.870740 561.964517 562.825203 563.493154 -100 
-100 -100 545.164482 546.323838 547.606315 548.532996 549.328964 550.553776 551.658036 552.376509 553.001549 554.104413 555.121525 555.772586 556.341167 557.395119 558.362195 558.949052 559.413083 560.289219 561.043487 561.417288 561.691950 562.411521 562.977145 -100 
-100 -100 543.489919 544.952708 546.395774 547.285523 547.958691 549.395314 550.640617 551.340013 551.856320 553.114362 554.202390 554.771963 555.185513 556.385927 557.422976 557.927166 558.245379 559.306813 560.190231 560.551948 560.735557 561.613437 562.282642 -100 
-100 -100 541.505190 543.576484 545.266958 546.045781 546.367518 548.221333 549.661580 550.256924 550.444320 552.067119 553.298349 553.718197 553.762467 555.328004 556.510053 556.867123 556.827074 558.273019 559.336315 559.600197 559.478797 560.718776 561.579783 -100 
-100 -100 541.964441 543.439388 544.902199 545.816723 546.523840 548.009339 549.306821 550.051145 550.601308 551.882307 552.982966 553.556515 553.969299 555.168190 556.201838 556.702556 557.026131 558.112130 559.030709 559.427485 559.639229 560.534067 561.210950 -100 
-100 -100 542.094944 543.282826 544.607814 545.582188 546.442878 547.773650 548.989467 549.800271 550.492988 551.641514 552.682676 553.338883 553.902993 554.954202 555.912571 556.485869 556.953995 557.884899 558.715871 559.164160 559.498034 560.250821 560.831262 -100 
-100 -100 541.142556 542.574156 544.012155 544.933297 545.659673 547.131660 548.412803 549.146195 549.693210 550.990558 552.110718 552.701446 553.125100 554.317336 555.345138 555.848408 556.174207 557.229637 558.112872 558.476545 558.664979 559.573157 560.263553 -100 
-100 -100 539.782202 541.772278 543.428384 544.232224 544.606967 546.439668 547.860086 548.444308 548.628534 550.286142 551.552576 552.001532 552.064670 553.610189 554.774892 555.131971 555.100259 556.488442 557.495117 557.706477 557.541926 558.815391 559.702960 -100 
-100 -100 540.601939 542.042683 543.496807 544.435969 545.172962 546.638992 547.906216 548.626382 549.165063 550.460141 551.581835 552.173555 552.590968 553.763790 554.764815 555.239443 555.536248 556.561563 557.414807 557.751251 557.920201 558.821632 559.511576 -100 
-100 -100 541.003688 542.211723 543.572809 544.590239 545.478924 546.792288 547.974332 548.755846 549.431376 550.577100 551.624370 552.287334 552.843225 553.851705 554.752504 555.267315 555.677979 556.547984 557.317461 557.708368 558.000813 558.744604 559.327603 -100 
-100 -100 540.300107 541.808554 543.332150 544.325988 545.094215 546.537721 547.772974 548.469795 548.993943 550.274856 551.390366 551.984090 552.396292 553.519361 554.457957 554.869934 555.110894 556.105488 556.930786 557.236207 557.377880 558.272505 558.962043 -100 
-100 -100 539.236533 541.352661 543.122917 544.014446 544.443996 546.221418 547.578398 548.118388 548.275846 549.903587 551.156172 551.608572 551.667831 553.114240 554.163185 554.404978 554.264760 555.595026 556.543363 556.689729 556.466346 557.726634 558.612364 -100 
-100 -100 540.593294 542.097763 543.611083 544.588108 545.332705 546.746158 547.952570 548.626307 549.130221 550.388358 551.484440 552.063214 552.455175 553.540485 554.434299 554.803123 555.001706 555.949855 556.728652 556.992651 557.101113 557.972789 558.650473 -100 
-100 -100 541.610299 542.810745 544.149986 545.133064 545.973937 547.221813 548.343014 549.080948 549.720713 550.817557 551.825547 552.466119 552.990676 553.916856 554.721933 555.150941 555.480049 556.254381 556.927378 557.233426 557.458064 558.154867 558.713046 -100 
-100 -100 541.574813 543.001387 544.413670 545.296119 545.959834 547.310770 548.477302 549.138509 549.637369 550.846267 551.905727 552.482342 552.880454 553.908759 554.752662 555.103867 555.291067 556.165502 556.866841 557.073572 557.138603 557.966397 558.615132 -100 
-100 -100 541.249477 543.192617 544.752300 545.457723 545.728443 547.372885 548.639261 549.150988 549.305346 550.821397 551.995506 552.445914 552.530318 553.850193 554.797294 555.009384 554.861599 556.038588 556.838376 556.883019 556.582086 557.747313 558.566723 -100 
-100 -100 543.399194 544.632015 545.826949 546.562521 547.119608 548.329861 549.390710 550.019067 550.505140 551.640129 552.638600 553.212305 553.620520 554.596994 555.399859 555.762655 555.964741 556.778419 557.419094 557.610334 557.657897 558.391122 558.955167 -100 
-100 -100 545.405524 546.108564 546.957462 547.677392 548.365520 549.295799 550.187764 550.901413 551.574189 552.476899 553.334197 554.000763 554.596563 555.370822 556.064870 556.549711 556.960853 557.562999 558.084162 558.391823 558.632962 559.083705 559.422170 -100 
-100 -100 546.465472 546.942326 547.616308 548.301932 549.010733 549.828478 550.643486 551.385354 552.116327 552.934181 553.730969 554.432152 555.090205 555.794403 556.445315 556.980549 557.464320 557.994182 558.467261 558.820126 559.120227 559.459821 559.695282 -100 
-100 -100 -100 -100 -100 -100 -100 -100 -100 -100 -100 -100 -100 -100 -100 -100 -100 -100 -100 -100 -100 -100 -100 -100 -100 -100 
-100 -100 -100 -100 -100 -100 -100 -100 -100 -100 -100 -100 -100 -100 -100 -100 -100 -100 -100 -100 -100 -100 -100 -100 -100 -100 
-100 -100 -100 -100 -100 -100 -100 -100 -100 -100 -100 -100 -100 -100 -100 -100 -100 -100 -100 -100 -100 -100 -100 -100 -100 -100 
-100 -100 551.039422 551.561034 552.281323 552.999852 553.729813 554.579558 555.405907 556.137948 556.870396 557.757556 558.638863 559.416777 560.163017 561.013873 561.817148 562.478738 563.060320 563.685357 564.220491 564.598523 564.914274 565.313969 565.594725 -100 
-100 -100 549.592697 550.422351 551.348118 552.075575 552.727919 553.722767 554.624550 555.272478 555.866633 556.902009 557.877446 558.592085 559.217678 560.209130 561.102370 561.707605 562.175731 562.916997 563.507088 563.788543 563.967503 564.555885 564.993353 -100 
-100 -100 546.569418 548.297958 549.688912 550.347075 550.617698 552.108079 553.222738 553.626617 553.699870 555.275934 556.513665 557.031028 557.187197 558.680796 559.820230 560.248264 560.283975 561.465110 562.228324 562.234718 561.874220 563.095006 563.933272 -100 
-100 -100 542.331283 545.903267 547.912753 548.348951 547.480966 550.233578 551.716502 551.718794 550.402496 553.399858 555.068862 555.235402 554.116039 556.912526 558.450528 558.561223 557.433214 559.798300 560.885218 560.446294 558.611203 561.400248 562.831185 -100 
-100 -100 543.497498 545.443499 547.054292 547.834093 548.181798 549.824843 551.058046 551.489258 551.559393 553.217469 554.514702 555.014727 555.136837 556.692257 557.882605 558.295068 558.309657 559.578952 560.429339 560.462484 560.119264 561.448263 562.379883 -100 
-100 -100 543.226520 544.684240 546.138659 547.057845 547.754711 549.148929 550.336751 550.982869 551.468068 552.764133 553.909689 554.536972 554.996733 556.204736 557.245973 557.762475 558.086574 559.103191 559.923712 560.215850 560.344378 561.243977 561.938405 -100 
-100 -100 540.919655 543.043033 544.784058 545.604204 545.951042 547.796423 549.208684 549.762281 549.912592 551.593712 552.891705 553.373248 553.470125 555.032740 556.207779 556.558219 556.506589 557.951655 559.004791 559.257787 559.135823 560.367039 561.228023 -100 
-100 -100 537.119528 541.153676 543.446522 543.946944 542.963567 546.215903 548.054149 548.277247 547.117981 550.147895 551.823891 551.952143 550.767260 553.607455 555.132175 555.106583 553.729601 556.535104 558.011376 557.996140 556.745862 559.178007 560.458415 -100 
-100 -100 539.326992 541.465548 543.229209 544.075725 544.459804 546.366260 547.846098 548.459642 548.652921 550.351237 551.651225 552.127708 552.219012 553.781363 554.957292 555.309446 555.268238 556.744710 557.842458 558.142206 558.057166 559.300357 560.162851 -100 
-100 -100 540.014287 541.509526 543.012074 543.976792 544.736920 546.271540 547.612087 548.391921 548.974224 550.293746 551.432512 552.040812 552.482348 553.692600 554.735829 555.249629 555.587449 556.675716 557.596399 557.997061 558.215933 559.125448 559.812841 -100 
-100 -100 538.603486 540.633496 542.330260 543.157888 543.549498 545.468765 546.975421 547.639973 547.897305 549.546507 550.805317 551.255201 551.326957 552.901895 554.099001 554.488664 554.490955 555.897518 556.925826 557.160640 557.016913 558.300764 559.192408 -100 
-100 -100 535.652054 539.413739 541.586737 542.067479 541.111739 544.395872 546.292721 546.630488 545.666402 548.535767 550.123011 550.198028 548.957353 551.833596 553.394643 553.444129 552.209860 554.827057 556.173394 556.038400 554.631330 557.196757 558.542026 -100 
-100 -100 538.074803 540.115522 541.830998 542.680431 543.087231 545.002992 546.500147 547.157877 547.410855 549.052526 550.304753 550.749218 550.811486 552.366500 553.539707 553.905519 553.880844 555.249025 556.234714 556.429197 556.256314 557.534500 558.428933 -100 
-100 -100 538.943314 540.464197 542.010612 543.030472 543.834017 545.351360 546.665464 547.433038 548.012490 549.311547 550.434352 551.034835 551.462849 552.628378 553.621643 554.092751 554.384920 555.387385 556.212487 556.520216 556.669063 557.580785 558.282850 -100 
-100 -100 537.680087 539.868931 541.712852 542.671863 543.169175 545.007000 546.427210 547.030817 547.246459 548.889729 550.155494 550.628582 550.720337 552.195234 553.289786 553.594774 553.521794 554.835992 555.765462 555.894000 555.654299 556.955441 557.869020 -100 
-100 -100 534.847749 538.968505 541.377103 542.060234 541.347829 544.393513 546.129933 546.364100 545.313340 548.199260 549.810859 549.946045 548.815733 551.483538 552.888336 552.827480 551.512022 554.017403 555.252304 554.980503 553.395140 556.050489 557.439800 -100 
-100 -100 538.057921 540.243841 542.079615 543.024717 543.498407 545.296344 546.674816 547.243459 547.430885 549.050174 550.298686 550.759477 550.832132 552.264766 553.308252 553.563852 553.444391 554.713005 555.598455 555.687336 555.415458 556.695230 557.598018 -100 
-100 -100 539.718752 541.236251 542.768212 543.766152 544.530331 545.953811 547.173270 547.868307 548.393210 549.643722 550.735270 551.323853 551.729292 552.797089 553.676738 554.045461 554.244624 555.155716 555.891498 556.118053 556.200128 557.069481 557.749735 -100 
-100 -100 539.293807 541.335134 543.027881 543.859263 544.242084 545.963467 547.287459 547.831556 548.009095 549.572801 550.784286 551.246231 551.334654 552.690209 553.662056 553.869170 553.707403 554.940133 555.789854 555.859043 555.577871 556.795448 557.655805 -100 
-100 -100 537.425269 541.181726 543.290313 543.753833 542.868083 545.752138 547.370339 547.558331 546.512958 549.258473 550.788392 550.936004 549.884906 552.354314 553.610803 553.459823 552.055898 554.499421 555.663263 555.362542 553.793280 556.284768 557.574701 -100 
-100 -100 541.348666 543.157502 544.603920 545.280719 545.558766 547.119564 548.324637 548.838187 549.011511 550.486582 551.628212 552.092813 552.201299 553.490951 554.412599 554.636041 554.501039 555.665485 556.454924 556.524057 556.242789 557.350012 558.111290 -100 
-100 -100 544.124406 544.980997 545.926378 546.658537 547.314763 548.338483 549.283239 549.977403 550.595254 551.579474 552.483553 553.127771 553.666949 554.512528 555.242256 555.692571 556.037335 556.721994 557.292725 557.577079 557.759616 558.300524 558.701131 -100 
-100 -100 545.421777 545.950441 546.672429 547.384824 548.109780 548.967620 549.811418 550.559756 551.289207 552.135048 552.952638 553.654672 554.306508 555.032537 555.697914 556.228133 556.702665 557.259023 557.754267 558.109563 558.405683 558.774142 559.032204 -100 
-100 -100 -100 -100 -100 -100 -100 -100 -100 -100 -100 -100 -100 -100 -100 -100 -100 -100 -100 -100 -100 -100 -100 -100 -100 -100 
-100 -100 -100 -100 -100 -100 -100 -100 -100 -100 -100 -100 -100 -100 -100 -100 -100 -100 -100 -100 -100 -100 -100 -100 -100 -100 
-100 -100 -100 -100 -100 -100 -100 -100 -100 -100 -100 -100 -100 -100 -100 -100 -100 -100 -100 -100 -100 -100 -100 -100 -100 -100 
-100 -100 549.837652 550.424751 551.190129 551.919467 552.645209 553.544751 554.405253 555.138769 555.859925 556.803522 557.727585 558.513032 559.247254 560.138906 560.964759 561.615892 562.172406 562.825278 563.372804 563.730375 564.014368 564.458658 564.773437 -100 
-100 -100 547.987150 549.103707 550.155942 550.851597 551.364888 552.545607 553.528132 554.112558 554.535079 555.787884 556.870914 557.543562 558.014143 559.192063 560.163442 560.709009 561.018165 561.917451 562.561495 562.749428 562.724234 563.536112 564.097104 -100 
-100 -100 542.974658 546.363692 548.228498 548.628042 547.772634 550.438724 551.869819 551.905371 550.652992 553.600993 555.248567 555.471331 554.425069 557.158537 558.646231 558.777145 557.690950 559.986315 561.021755 560.598038 558.793824 561.494134 562.849254 -100 
-100 -100 528.597775 542.478918 546.022657 545.370432 536.086128 547.308965 549.946805 548.555252 537.450652 550.282517 553.380068 552.355596 542.299674 554.077622 556.890918 555.879975 546.556748 557.104069 559.259067 557.274369 544.910377 558.286421 561.466374 -100 
-100 -100 539.684304 543.348863 545.468146 545.988284 545.190004 548.038507 549.601698 549.649497 548.366912 551.425979 553.151196 553.348393 552.246193 555.068677 556.620939 556.723338 555.590913 558.003405 559.143524 558.738977 556.932355 559.767846 561.235032 -100 
-100 -100 540.856401 542.921611 544.641597 545.485036 545.869600 547.643866 548.987094 549.492312 549.618961 551.323496 552.661346 553.186945 553.322215 554.896607 556.086665 556.469947 556.453156 557.818052 558.777044 558.922841 558.694252 559.989527 560.898552 -100 
-100 -100 536.705544 540.751418 543.068076 543.597747 542.633746 545.869564 547.678333 547.873268 546.701403 549.756542 551.472466 551.641775 550.490327 553.344588 554.877956 554.861014 553.486659 556.271609 557.716995 557.667491 556.391217 558.830715 560.121879 -100 
-100 -100 521.678005 537.256682 541.287803 540.541437 529.843758 542.901507 546.128067 545.029783 534.294351 546.954606 550.023200 548.924006 538.614453 550.623729 553.423552 552.062119 541.151130 553.515554 556.372645 555.240510 545.651704 556.500979 559.167416 -100 
-100 -100 535.053643 539.118080 541.460553 542.017803 541.092094 544.399674 546.287454 546.552509 545.430150 548.497171 550.207318 550.365032 549.204581 552.061375 553.600524 553.589793 552.229210 555.051320 556.547310 556.551925 555.319183 557.765157 559.053023 -100 
-100 -100 537.515910 539.630152 541.404367 542.287030 542.718350 544.674368 546.205975 546.877075 547.130631 548.831875 550.137579 550.624793 550.728021 552.315784 553.519779 553.906644 553.902408 555.359665 556.438497 556.720627 556.618741 557.890302 558.771652 -100 
-100 -100 534.551110 538.348100 540.563197 541.080059 540.158311 543.490016 545.432897 545.808779 544.875699 547.769814 549.378839 549.474094 548.254865 551.156191 552.742738 552.815308 551.604016 554.252002 555.630433 555.525483 554.141844 556.714038 558.060379 -100 
-100 -100 521.361594 535.700151 539.433202 538.625975 527.960861 541.060845 544.400746 543.591531 533.907259 545.553044 548.356187 547.117352 536.525406 548.785416 551.691258 550.549472 540.532218 551.960156 554.535369 553.145745 542.752351 554.370521 557.206100 -100 
-100 -100 534.038824 537.846353 540.079990 540.620257 539.717527 543.045864 544.982177 545.356578 544.423123 547.305741 548.902460 548.988111 547.757552 550.636899 552.200074 552.251569 551.015340 553.618553 554.945660 554.791051 553.370520 555.939510 557.291376 -100 
-100 -100 536.473144 538.616055 540.437201 541.385692 541.882751 543.807893 545.313819 545.986735 546.254701 547.917376 549.190659 549.662605 549.754592 551.287775 552.442371 552.798334 552.765175 554.110531 555.066726 555.225821 555.019969 556.316394 557.226491 -100 
-100 -100 533.422500 537.562415 540.002968 540.723725 540.056073 543.164724 544.965691 545.257031 544.252108 547.165474 548.796326 548.948511 547.840868 550.547256 551.998512 551.985166 550.710960 553.237351 554.486579 554.227536 552.655282 555.326203 556.725829 -100 
-100 -100 519.283387 535.107736 539.308533 538.920221 529.521170 541.364090 544.354488 543.366076 533.382256 545.247267 548.131462 547.075647 537.267037 548.644907 551.280216 550.023953 540.020131 551.219688 553.632772 551.990055 540.831549 553.116748 556.094911 -100 
-100 -100 533.877594 538.015629 540.449151 541.157695 540.466709 543.526309 545.275150 545.522849 544.483818 547.370334 548.983528 549.124910 548.000030 550.658451 552.053052 551.986098 550.662947 553.144082 554.350558 554.052725 552.448771 555.099898 556.489799 -100 
-100 -100 537.395509 539.542900 541.356365 542.294825 542.768362 544.566080 545.948415 546.528765 546.730475 548.338951 549.582940 550.054537 550.144660 551.551675 552.572709 552.814180 552.680831 553.936826 554.806921 554.885584 554.611167 555.871209 556.762961 -100 
-100 -100 535.430468 539.287949 541.526068 542.102971 541.312438 544.284481 545.969693 546.194706 545.175318 547.965631 549.531788 549.691552 548.648045 551.155308 552.447044 552.309817 550.915122 553.394243 554.591999 554.307661 552.755130 555.293191 556.621990 -100 
-100 -100 523.095308 537.735671 541.478308 540.834032 531.250212 542.907078 545.763085 544.756688 535.047472 546.483614 549.248028 548.278931 539.068150 549.714005 552.098543 550.696178 540.422284 551.748319 554.152622 552.573060 541.829477 553.567526 556.378832 -100 
-100 -100 537.723534 541.290827 543.248325 543.670039 542.790376 545.570920 547.119260 547.321738 546.319279 548.993656 550.475308 550.648254 549.647290 552.062942 553.290367 553.180268 551.836502 554.226192 555.356534 555.090770 553.567028 555.966146 557.174715 -100 
-100 -100 542.607429 543.771016 544.856578 545.562812 546.078582 547.294088 548.323498 548.962814 549.422951 550.587251 551.570507 552.160625 552.548886 553.562479 554.362731 554.749072 554.928914 555.797577 556.448969 556.672153 556.688127 557.426429 557.933880 -100 
-100 -100 544.336523 544.937226 545.711177 546.438877 547.160666 548.067718 548.943076 549.689626 550.402122 551.287199 552.129959 552.826731 553.460193 554.222112 554.910196 555.432945 555.887416 556.483860 557.005996 557.356330 557.633331 558.043978 558.332226 -100 
-100 -100 -100 -100 -100 -100 -100 -100 -100 -100 -100 -100 -100 -100 -100 -100 -100 -100 -100 -100 -100 -100 -100 -100 -100 -100 
-100 -100 -100 -100 -100 -100 -100 -100 -100 -100 -100 -100 -100 -100 -100 -100 -100 -100 -100 -100 -100 -100 -100 -100 -100 -100 
-100 -100 -100 -100 -100 -100 -100 -100 -100 -100 -100 -100 -100 -100 -100 -100 -100 -100 -100 -100 -100 -100 -100 -100 -100 -100 
-100 -100 548.931460 549.468630 550.216880 550.971564 551.742949 552.637369 553.508616 554.284474 555.061390 555.995459 556.923121 557.741978 558.519397 559.389598 560.202755 560.869457 561.457200 562.093280 562.641694 563.032305 563.359881 563.771152 564.059521 -100 
-100 -100 547.450881 548.296915 549.251588 550.015514 550.709280 551.749539 552.696376 553.387288 554.025719 555.110906 556.136922 556.896347 557.555075 558.564418 559.464061 560.070132 560.541444 561.294716 561.899692 562.194051 562.384891 562.986954 563.433972 -100 
-100 -100 544.365274 546.112307 547.534959 548.230995 548.543403 550.081087 551.241106 551.685898 551.802127 553.433215 554.728909 555.297896 555.491183 557.000242 558.140552 558.562357 558.595859 559.791863 560.573340 560.592910 560.243564 561.482118 562.333595 -100 
-100 -100 540.044883 543.639895 545.687316 546.166330 545.342656 548.145506 549.673606 549.713796 548.437801 551.495139 553.228804 553.453520 552.376410 555.187236 556.723011 556.823059 555.688681 558.072903 559.181509 558.755995 556.930908 559.741914 561.189075 -100 
-100 -100 541.113798 543.091854 544.753469 545.588885 545.990067 547.684023 548.960022 549.427330 549.537911 551.254117 552.615832 553.174589 553.340182 554.915921 556.110781 556.520127 556.535263 557.821861 558.692706 558.741069 558.411082 559.759638 560.705402 -100 
-100 -100 540.731908 542.236679 543.761873 544.754924 545.517137 546.962947 548.189203 548.866684 549.389487 550.742439 551.952637 552.639176 553.144455 554.379971 555.435381 555.959350 556.292094 557.325346 558.164841 558.473232 558.616815 559.533411 560.239517 -100 
-100 -100 538.308646 540.499785 542.335701 543.249791 543.674528 545.571739 547.016639 547.593575 547.775037 549.515444 550.881836 551.425372 551.571062 553.166935 554.364089 554.730613 554.693736 556.156289 557.227951 557.497176 557.390339 558.637409 559.508894 -100 
-100 -100 534.417663 538.536829 540.941511 541.549333 540.653411 543.958501 545.827166 546.068829 544.934840 548.027782 549.774896 549.966204 548.831949 551.708878 553.261434 553.258388 551.901129 554.725570 556.220102 556.220487 554.984529 557.432197 558.722717 -100 
-100 -100 536.612126 538.824406 540.691622 541.641024 542.111664 544.078660 545.599224 546.242141 546.468551 548.222753 549.584603 550.116986 550.255465 551.856759 553.065460 553.445400 553.428047 554.925378 556.041525 556.356997 556.286316 557.543736 558.415409 -100 
-100 -100 537.308702 538.864656 540.456789 541.513716 542.356505 543.960639 545.356679 546.181119 546.805798 548.174368 549.362960 550.016388 550.498886 551.749174 552.829591 553.375720 553.740619 554.851043 555.790048 556.206069 556.438786 557.361432 558.057333 -100 
-100 -100 535.901293 537.987288 539.765322 540.676159 541.146331 543.143800 544.719940 545.442351 545.749227 547.442984 548.741521 549.225866 549.331415 550.947703 552.186367 552.612369 552.644159 554.072914 555.118256 555.366758 555.235145 556.531422 557.431656 -100 
-100 -100 532.955956 536.774231 539.025059 539.583323 538.702610 542.071694 544.047572 544.451717 543.541717 546.453060 548.073648 548.175571 546.962609 549.881400 551.486656 551.574625 550.370773 553.008723 554.369642 554.245712 552.848677 555.426000 556.779841 -100 
-100 -100 535.414421 537.505518 539.294031 540.219740 540.703179 542.702490 544.279002 545.004555 545.312274 546.995898 548.280603 548.751721 548.842085 550.435763 551.650085 552.052530 552.056412 553.443152 554.440403 554.642977 554.478439 555.767513 556.670006 -100 
-100 -100 536.323218 537.892346 539.510613 540.607250 541.488346 543.087046 544.478407 545.312440 545.945666 547.286666 548.442622 549.071213 549.528240 550.729030 551.759870 552.265344 552.583866 553.601109 554.432873 554.743818 554.897825 555.820258 556.531058 -100 
-100 -100 535.096266 537.338164 539.257466 540.294104 540.867806 542.785875 544.281727 544.949742 545.217175 546.901122 548.199756 548.701092 548.821579 550.329838 551.460265 551.799076 551.751650 553.075803 554.005636 554.130888 553.891788 555.205321 556.129923 -100 
-100 -100 532.315035 536.494919 538.981937 539.741880 539.102411 542.226277 544.035032 544.329652 543.327178 546.250829 547.893145 548.054761 546.951478 549.651288 551.091095 551.064130 549.774728 552.286701 553.518308 553.239246 551.651070 554.321874 555.724771 -100 
-100 -100 535.627278 537.863516 539.770840 540.789213 541.332854 543.200455 544.641640 545.262134 545.491231 547.144232 548.420041 548.903826 549.000546 550.463329 551.539825 551.826190 551.730276 553.009474 553.897209 553.984567 553.714863 555.008927 555.924092 -100 
-100 -100 537.405850 538.965145 540.560789 541.627228 542.456561 543.939240 545.209149 545.944526 546.502090 547.781428 548.895993 549.502058 549.926648 551.023861 551.935802 552.332317 552.553164 553.481041 554.228072 554.461366 554.551442 555.435737 556.127858 -100 
-100 -100 537.093008 539.172467 540.924408 541.820387 542.263169 544.033410 545.395781 545.968078 546.168215 547.756612 548.986976 549.459017 549.558995 550.945965 551.952442 552.185508 552.043706 553.299754 554.169273 554.251473 553.981787 555.217412 556.091288 -100 
-100 -100 535.329354 539.122374 541.286640 541.810797 540.980350 543.904801 545.552331 545.759536 544.728879 547.497061 549.043218 549.195051 548.148443 550.652475 551.945674 551.819108 550.433081 552.905141 554.094581 553.810365 552.253738 554.766635 556.071916 -100 
-100 -100 539.356850 541.195959 542.690231 543.420233 543.747216 545.345305 546.577576 547.109990 547.298886 548.793552 549.950322 550.422233 550.540071 551.858126 552.810788 553.057784 552.942720 554.133919 554.948978 555.037440 554.772213 555.898740 556.673214 -100 
-100 -100 542.216072 543.097065 544.082709 544.860983 545.560924 546.620578 547.593246 548.308718 548.944771 549.947659 550.867542 551.523632 552.076628 552.945508 553.700920 554.173732 554.539594 555.248614 555.843465 556.148395 556.348746 556.906489 557.317775 -100 
-100 -100 543.559756 544.109648 544.867567 545.622035 546.387901 547.280963 548.153345 548.924664 549.673962 550.538587 551.372787 552.089271 552.757049 553.504147 554.192487 554.744463 555.240351 555.819822 556.338177 556.714324 557.028722 557.412695 557.680075 -100 
-100 -100 -100 -100 -100 -100 -100 -100 -100 -100 -100 -100 -100 -100 -100 -100 -100 -100 -100 -100 -100 -100 -100 -100 -100 -100 
-100 -100 -100 -100 -100 -100 -100 -100 -100 -100 -100 -100 -100 -100 -100 -100 -100 -100 -100 -100 -100 -100 -100 -100 -100 -100 
-100 -100 -100 -100 -100 -100 -100 -100 -100 -100 -100 -100 -100 -100 -100 -100 -100 -100 -100 -100 -100 -100 -100 -100 -100 -100 
-100 -100 547.998307 548.507847 549.247124 550.020648 550.823569 551.726426 552.615444 553.428477 554.246854 555.185349 556.121680 556.966765 557.772396 558.632530 559.436733 560.112309 560.720162 561.358344 561.921819 562.347566 562.709253 563.103893 563.373311 -100 
-100 -100 546.695408 547.420733 548.324640 549.125020 549.899413 550.899554 551.845368 552.606629 553.348758 554.378738 555.384579 556.196303 556.938633 557.879538 558.737990 559.369438 559.907098 560.619274 561.228607 561.601878 561.898204 562.411289 562.790973 -100 
-100 -100 544.253565 545.486800 546.720369 547.528678 548.165467 549.420348 550.500928 551.132850 551.647996 552.932628 554.099582 554.817484 555.362991 556.529930 557.518902 558.038834 558.370529 559.299186 560.025328 560.267517 560.353359 561.168380 561.789543 -100 
-100 -100 541.507213 543.426575 545.015186 545.794073 546.149555 547.816887 549.076749 549.551478 549.680878 551.387030 552.751442 553.339707 553.538308 555.080796 556.236546 556.614976 556.598231 557.900247 558.788158 558.871593 558.583487 559.860768 560.754540 -100 
-100 -100 541.007724 542.452413 543.921540 544.885511 545.630548 547.027550 548.211646 548.868675 549.387936 550.743903 551.970061 552.686711 553.219548 554.444152 555.484733 556.004146 556.332743 557.336975 558.140598 558.413854 558.527409 559.439121 560.144296 -100 
-100 -100 540.130912 541.401613 542.841360 543.924903 544.855595 546.183041 547.359160 548.130084 548.820691 550.045073 551.200994 551.976785 552.639595 553.745562 554.736344 555.332701 555.810224 556.723728 557.518912 557.924324 558.227568 558.986882 559.580815 -100 
-100 -100 538.173045 539.814883 541.481798 542.580268 543.421564 544.953885 546.250761 546.976286 547.533800 548.927907 550.169213 550.871212 551.386211 552.651249 553.730332 554.265223 554.613423 555.710953 556.631123 557.023609 557.236017 558.150681 558.845131 -100 
-100 -100 535.937527 538.264944 540.234288 541.260416 541.781498 543.721222 545.199115 545.797337 545.990419 547.779582 549.181021 549.739505 549.891696 551.527183 552.762742 553.164657 553.166050 554.649344 555.747460 556.039505 555.942911 557.221299 558.107643 -100 
-100 -100 536.437294 538.104741 539.809857 540.951108 541.843356 543.442138 544.807908 545.591342 546.187343 547.596424 548.835351 549.527016 550.036469 551.312412 552.411148 552.967448 553.339530 554.467340 555.422300 555.849294 556.089000 557.016881 557.715737 -100 
-100 -100 536.627633 537.960010 539.483747 540.652204 541.681390 543.151893 544.476015 545.369267 546.140011 547.390111 548.534229 549.280000 549.923893 551.056908 552.091619 552.730538 553.253533 554.228954 555.096689 555.575565 555.937897 556.720396 557.320485 -100 
-100 -100 535.679365 537.247740 538.864945 539.954833 540.833189 542.471402 543.898083 544.748585 545.394306 546.778704 547.974688 548.626587 549.109000 550.391372 551.508848 552.088061 552.474770 553.573959 554.490833 554.881516 555.095236 556.032241 556.742092 -100 
-100 -100 534.303629 536.448494 538.281367 539.237075 539.744009 541.770093 543.363665 544.087309 544.383747 546.119362 547.444458 547.932677 548.031272 549.680071 550.945702 551.385810 551.419204 552.846228 553.880291 554.112143 553.966981 555.269918 556.177820 -100 
-100 -100 535.224673 536.789359 538.404421 539.496494 540.380338 542.024799 543.459980 544.320033 544.969785 546.345520 547.526763 548.162827 548.626972 549.884733 550.975127 551.526907 551.883068 552.944168 553.819050 554.170086 554.355418 555.283137 555.992737 -100 
-100 -100 535.717438 537.039211 538.557118 539.731163 540.773539 542.255896 543.597985 544.514847 545.298475 546.526382 547.636817 548.351330 548.961234 550.042678 551.022188 551.608756 552.074309 552.971562 553.751226 554.144952 554.445752 555.216556 555.821848 -100 
-100 -100 535.062974 536.706465 538.400413 539.553992 540.472518 542.085485 543.478900 544.307701 544.936873 546.297621 547.476070 548.122881 548.589947 549.781335 550.795236 551.280414 551.578562 552.585734 553.403323 553.692300 553.826366 554.757442 555.478077 -100 
-100 -100 534.059260 536.347794 538.304667 539.354157 539.920424 541.871351 543.383808 544.049501 544.306555 546.007393 547.318315 547.819998 547.930310 549.443246 550.567298 550.886773 550.813389 552.140074 553.066802 553.180700 552.929699 554.245098 555.173128 -100 
-100 -100 535.663328 537.296750 538.972817 540.101935 540.984962 542.545876 543.883491 544.662991 545.250900 546.575786 547.724625 548.345961 548.783114 549.930888 550.894519 551.329837 551.580855 552.543435 553.318887 553.569799 553.673400 554.585700 555.297574 -100 
-100 -100 536.944817 538.243466 539.722941 540.849685 541.823759 543.192327 544.414794 545.231434 545.934185 547.089821 548.142697 548.812692 549.369787 550.359534 551.233550 551.718993 552.090696 552.898995 553.593480 553.908962 554.146336 554.880335 555.468363 -100 
-100 -100 537.138768 538.656096 540.199940 541.221285 542.012160 543.458256 544.696125 545.405780 545.941520 547.205400 548.301982 548.886431 549.291950 550.398571 551.320882 551.721736 551.941211 552.870535 553.616259 553.846074 553.929295 554.803678 555.486560 -100 
-100 -100 537.017305 539.055212 540.742848 541.583059 541.977833 543.694035 545.008378 545.543985 545.708745 547.285206 548.492774 548.929522 548.985463 550.412069 551.450633 551.706084 551.574713 552.829388 553.690516 553.762928 553.473752 554.701632 555.562647 -100 
-100 -100 539.397530 540.702676 542.004338 542.855253 543.517270 544.798869 545.908266 546.566167 547.074924 548.254859 549.283371 549.859613 550.270130 551.318748 552.193310 552.600516 552.834380 553.710155 554.407390 554.634927 554.709674 555.490716 556.087483 -100 
-100 -100 541.589698 542.346984 543.282451 544.099608 544.878699 545.880714 546.826632 547.579887 548.286432 549.228050 550.116519 550.802116 551.420236 552.245278 552.993723 553.522229 553.972779 554.625990 555.197211 555.545312 555.821100 556.308968 556.671534 -100 
-100 -100 542.751836 543.274161 544.023803 544.796820 545.589734 546.478718 547.350659 548.137565 548.907469 549.763388 550.593113 551.321254 552.009162 552.756361 553.453824 554.031601 554.556749 555.133248 555.653037 556.047341 556.383930 556.756084 557.011523 -100 
-100 -100 -100 -100 -100 -100 -100 -100 -100 -100 -100 -100 -100 -100 -100 -100 -100 -100 -100 -100 -100 -100 -100 -100 -100 -100 
-100 -100 -100 -100 -100 -100 -100 -100 -100 -100 -100 -100 -100 -100 -100 -100 -100 -100 -100 -100 -100 -100 -100 -100 -100 -100 
-100 -100 -100 -100 -100 -100 -100 -100 -100 -100 -100 -100 -100 -100 -100 -100 -100 -100 -100 -100 -100 -100 -100 -100 -100 -100 
-100 -100 546.886740 547.437638 548.208562 548.991744 549.798672 550.739522 551.661961 552.488949 553.313716 554.289220 555.255110 556.108937 556.912719 557.793030 558.607243 559.274739 559.874282 560.545725 561.142434 561.583203 561.948301 562.367105 562.652514 -100 
-100 -100 545.374193 546.237906 547.216919 548.006669 548.732059 549.826582 550.833158 551.582887 552.275727 553.400876 554.465973 555.266332 555.957898 556.966510 557.852683 558.443381 558.913947 559.720059 560.397496 560.770479 561.024509 561.616154 562.044635 -100 
-100 -100 542.222292 544.000141 545.452271 546.166083 546.492253 548.109202 549.348673 549.869275 550.059002 551.718566 553.052366 553.678355 553.931377 555.406159 556.499729 556.866619 556.852425 558.156573 559.066098 559.232710 559.032237 560.186875 560.975193 -100 
-100 -100 537.802274 541.459851 543.549136 544.034893 543.172422 546.115024 547.746910 547.882209 546.722653 549.768392 551.533790 551.840893 550.899582 553.597637 555.046746 555.038719 553.730982 556.355085 557.660859 557.473773 556.011342 558.531442 559.844007 -100 
-100 -100 538.825628 540.858758 542.579549 543.457714 543.887131 545.658666 547.003832 547.534434 547.709282 549.453757 550.856302 551.474310 551.702665 553.252512 554.410885 554.774015 554.745797 556.137216 557.128965 557.315699 557.128143 558.394797 559.280997 -100 
-100 -100 538.327128 539.921839 541.548460 542.629043 543.460082 544.949227 546.206273 546.909383 547.460702 548.858373 550.116471 550.847305 551.388938 552.645778 553.713330 554.245045 554.590813 555.664442 556.554356 556.915437 557.101652 558.017922 558.716840 -100 
-100 -100 535.658096 538.053629 540.072504 541.135801 541.681934 543.578953 545.008989 545.565853 545.728658 547.541287 548.969736 549.547649 549.709307 551.367753 552.619406 553.037036 553.051931 554.509505 555.576415 555.833032 555.701477 556.998404 557.899054 -100 
-100 -100 531.378913 535.945393 538.633240 539.456102 538.784558 541.992835 543.796172 543.968175 542.722645 545.967388 547.801330 548.013757 546.842393 549.849016 551.495020 551.581924 550.342542 553.092819 554.537083 554.468786 553.103578 555.694425 557.050622 -100 
-100 -100 533.885706 536.313669 538.377707 539.487895 540.085680 542.048251 543.543114 544.151588 544.347523 546.174488 547.600309 548.165405 548.319783 549.997018 551.278313 551.724864 551.766617 553.250475 554.343921 554.625513 554.514576 555.825525 556.733097 -100 
-100 -100 534.731329 536.411152 538.141148 539.315157 540.243155 541.876831 543.274209 544.084317 544.701553 546.126397 547.372345 548.062131 548.572132 549.882632 551.022385 551.616791 552.017048 553.141691 554.083528 554.493670 554.720731 555.666278 556.380201 -100 
-100 -100 533.293150 535.524315 537.437992 538.451347 538.992507 541.027593 542.609871 543.304901 543.572673 545.359109 546.731843 547.246823 547.358832 549.054515 550.358826 550.825121 550.879087 552.339720 553.404569 553.659480 553.528843 554.845917 555.760493 -100 
-100 -100 530.185811 534.272101 536.689098 537.348112 536.532142 539.940972 541.919495 542.260360 541.196801 544.318646 546.048511 546.164793 544.885939 547.954711 549.646318 549.769198 548.563802 551.260443 552.653863 552.539001 551.131677 553.744569 555.116274 -100 
-100 -100 532.874994 535.091619 536.989076 537.991629 538.530796 540.575666 542.174748 542.887805 543.165337 544.942936 546.299183 546.796744 546.888946 548.556554 549.829833 550.265040 550.286653 551.711500 552.738240 552.956781 552.799478 554.108226 555.022676 -100 
-100 -100 533.914709 535.551237 537.238387 538.384261 539.303792 540.962397 542.400630 543.256996 543.904447 545.301708 546.507021 547.162550 547.637640 548.886684 549.960725 550.492945 550.830020 551.883160 552.746481 553.078109 553.245546 554.183224 554.903284 -100 
-100 -100 532.715543 535.030972 537.005951 538.058777 538.626079 540.645730 542.219216 542.922842 543.202853 544.948313 546.292205 546.810171 546.933244 548.497753 549.671106 550.025789 549.978132 551.357659 552.331362 552.481515 552.255780 553.587715 554.522610 -100 
-100 -100 529.891208 534.208815 536.757257 537.492532 536.732998 540.067422 541.991189 542.317153 541.281226 544.310154 546.004234 546.163477 545.009419 547.813390 549.308493 549.281732 547.936192 550.561415 551.857097 551.604969 550.021185 552.721877 554.139127 -100 
-100 -100 533.376715 535.678623 537.631728 538.657443 539.187622 541.151458 542.666498 543.319631 543.556776 545.261289 546.569224 547.055930 547.145354 548.665514 549.789875 550.096211 550.002408 551.337482 552.268311 552.378863 552.121293 553.436105 554.363890 -100 
-100 -100 535.268786 536.872790 538.512626 539.608402 540.461429 541.993820 543.304806 544.059904 544.626124 545.937849 547.070379 547.668672 548.083890 549.239375 550.210529 550.644944 550.890193 551.854206 552.629694 552.877395 552.975561 553.883377 554.591196 -100 
-100 -100 534.994107 537.140574 538.951318 539.889304 540.364481 542.166347 543.547073 544.112851 544.289637 545.921960 547.163540 547.589491 547.617696 549.125823 550.233552 550.522977 550.410957 551.702652 552.593241 552.673559 552.389094 553.671967 554.574051 -100 
-100 -100 533.202753 537.130500 539.376260 539.949371 539.151483 542.099484 543.749918 543.917240 542.784204 545.660778 547.223251 547.267854 545.969610 548.774743 550.234411 550.178288 548.812226 551.332964 552.540726 552.230608 550.592532 553.219702 554.575859 -100 
-100 -100 537.398323 539.299310 540.848164 541.618819 541.975840 543.594818 544.833753 545.351428 545.511490 547.043950 548.207693 548.631982 548.677328 550.113385 551.164933 551.468060 551.383100 552.607049 553.440249 553.525212 553.243835 554.417141 555.220517 -100 
-100 -100 540.364926 541.274193 542.294085 543.104073 543.830818 544.911193 545.896464 546.615377 547.251895 548.271370 549.198743 549.845423 550.390983 551.308832 552.117581 552.630406 553.025402 553.760773 554.375273 554.690988 554.898918 555.478445 555.904415 -100 
-100 -100 541.756580 542.323821 543.107263 543.888743 544.679499 545.593395 546.481418 547.263466 548.022027 548.899654 549.743576 550.464768 551.141942 551.919032 552.643112 553.226931 553.749757 554.353476 554.892283 555.284258 555.612145 556.011216 556.288277 -100 
-100 -100 -100 -100 -100 -100 -100 -100 -100 -100 -100 -100 -100 -100 -100 -100 -100 -100 -100 -100 -100 -100 -100 -100 -100 -100 
-100 -100 -100 -100 -100 -100 -100 -100 -100 -100 -100 -100 -100 -100 -100 -100 -100 -100 -100 -100 -100 -100 -100 -100 -100 -100 
-100 -100 -100 -100 -100 -100 -100 -100 -100 -100 -100 -100 -100 -100 -100 -100 -100 -100 -100 -100 -100 -100 -100 -100 -100 -100 
-100 -100 545.764158 546.379372 547.191249 547.978707 548.775355 549.765833 550.724886 551.556304 552.370077 553.395348 554.395615 555.250680 556.038594 556.953873 557.787296 558.444271 559.023619 559.740448 560.372484 560.817357 561.168734 561.627460 561.939358 -100 
-100 -100 543.848482 545.002100 546.104482 546.852642 547.426175 548.715194 549.812129 550.508230 551.037142 552.366755 553.527527 554.282025 554.822720 556.000985 556.953575 557.474609 557.776513 558.777536 559.549844 559.877350 559.976529 560.758613 561.286465 -100 
-100 -100 538.689858 542.154003 544.080692 544.511067 543.648546 546.502668 548.091234 548.274224 547.187271 550.166574 551.886836 552.230090 551.348186 553.976840 555.375817 555.394792 554.141486 556.712081 557.992698 557.857162 556.454364 558.868291 560.085138 -100 
-100 -100 523.995045 538.123823 541.760638 541.085359 531.380210 543.219060 546.095364 544.914297 534.285941 546.844098 549.982703 549.168183 539.831890 550.945569 553.545577 552.247781 541.843366 553.591589 556.202844 554.802221 544.370669 555.942276 558.732004 -100 
-100 -100 535.123787 538.906917 541.139845 541.734544 540.955165 543.988287 545.690663 545.863532 544.729423 547.820084 549.623437 549.945760 549.013859 551.746757 553.227845 553.233632 551.942931 554.625973 556.000497 555.870942 554.455788 557.009341 558.344083 -100 
-100 -100 536.086959 538.330369 540.238596 541.244346 541.760721 543.617810 545.022523 545.578761 545.760068 547.555945 548.989627 549.603174 549.811646 551.429084 552.646027 553.046365 553.051681 554.495522 555.547351 555.790034 555.646775 556.936896 557.833847 -100 
-100 -100 531.345152 535.895839 538.570629 539.387281 538.707928 541.889680 543.664759 543.816872 542.563291 545.811514 547.659038 547.891112 546.737127 549.745369 551.389271 551.475990 550.236354 552.978626 554.412144 554.332174 552.956995 555.548000 556.905674 -100 
-100 -100 514.457687 532.014132 536.700015 536.424474 526.703774 539.027388 542.070162 540.785739 529.348063 542.798019 546.088989 544.999693 534.283097 546.875313 549.891422 548.741245 538.411178 550.282638 553.008073 551.690009 541.316976 552.984453 555.836239 -100 
-100 -100 529.551188 534.140345 536.864897 537.729535 537.099625 540.346768 542.183723 542.382588 541.158044 544.419762 546.264169 546.480875 545.316471 548.350388 550.030266 550.149427 548.937236 551.702496 553.157113 553.096134 551.737361 554.342408 555.708199 -100 
-100 -100 532.418726 534.776715 536.803849 537.901854 538.499064 540.512611 542.056849 542.710145 542.946741 544.770074 546.189084 546.746199 546.895365 548.602129 549.915584 550.390537 550.454660 551.940765 553.031608 553.308917 553.195401 554.517573 555.433861 -100 
-100 -100 529.322256 533.461925 535.938591 536.645473 535.858997 539.270000 541.235808 541.558402 540.485918 543.633778 545.398714 545.546314 544.294173 547.389291 549.104374 549.247617 548.063131 550.787816 552.210032 552.120036 550.730825 553.354007 554.729968 -100 
-100 -100 515.162823 530.671117 534.787086 534.173399 523.628820 536.816890 540.167907 539.170537 528.487376 541.252545 544.341165 543.087997 531.928456 544.913835 548.028136 546.937847 536.777582 548.456663 551.110461 549.730816 539.222667 551.006219 553.887380 -100 
-100 -100 528.935601 533.051227 535.500466 536.186609 535.392243 538.815897 540.805191 541.153601 540.097388 543.235373 544.982026 545.111588 543.839501 546.903131 548.583802 548.693493 547.475695 550.165722 551.551757 551.426564 550.010614 552.627653 554.004561 -100 
-100 -100 531.692755 533.971722 535.924433 536.967626 537.536566 539.588395 541.193015 541.915911 542.208581 543.989686 545.358897 545.881863 546.002351 547.633515 548.870678 549.276830 549.274901 550.692014 551.707602 551.904942 551.723030 553.050169 553.978437 -100 
-100 -100 528.659338 532.979223 535.533457 536.277310 535.535091 538.910913 540.878359 541.239638 540.232967 543.295980 545.018511 545.197701 544.064099 546.909904 548.449448 548.462093 547.153153 549.818848 551.155196 550.940558 549.385778 552.098316 553.519224 -100 
-100 -100 514.082857 530.532260 534.886728 534.385626 524.100895 537.013015 540.299576 539.349583 529.008743 541.373785 544.387584 543.296671 533.085181 544.969453 547.742804 546.453324 535.998043 547.757402 550.327411 548.729455 537.513162 549.919834 552.932976 -100 
-100 -100 529.371194 533.674659 536.203862 536.919344 536.140475 539.456248 541.362895 541.673573 540.623884 543.641580 545.323097 545.467224 544.298142 547.097655 548.587991 548.553077 547.198830 549.820458 551.113579 550.858038 549.269834 551.967215 553.382463 -100 
-100 -100 533.152344 535.390806 537.290361 538.287336 538.804975 540.708128 542.175073 542.798033 543.015196 544.695898 545.979512 546.439020 546.501271 548.029344 549.160669 549.469887 549.377401 550.705776 551.631404 551.738041 551.475492 552.784672 553.707274 -100 
-100 -100 531.232209 535.253002 537.608556 538.267676 537.541872 540.579704 542.305509 542.516745 541.413862 544.338866 545.939946 545.998657 544.709558 547.554223 549.051491 549.013639 547.662037 550.219306 551.461589 551.169352 549.547877 552.217688 553.609497 -100 
-100 -100 518.512711 533.750177 537.683792 537.136137 527.613087 539.323599 542.187810 541.063132 530.723964 542.814021 545.656547 544.373285 533.602997 545.899385 548.712396 547.434505 537.102437 548.613808 551.064193 549.395322 538.094576 550.453735 553.409228 -100 
-100 -100 533.804980 537.525481 539.591590 540.091661 539.271559 542.096678 543.663157 543.835905 542.739542 545.537057 547.045929 547.115177 545.867870 548.614418 550.041648 550.029533 548.729290 551.192162 552.362870 552.087643 550.494193 553.024512 554.296550 -100 
-100 -100 538.934525 540.154049 541.304725 542.072489 542.642067 543.901065 544.959617 545.610460 546.072726 547.277282 548.280935 548.857004 549.223818 550.337180 551.234329 551.690940 551.922863 552.843815 553.536437 553.783584 553.812886 554.597223 555.133618 -100 
-100 -100 540.757964 541.391524 542.214420 542.995273 543.767356 544.717791 545.627347 546.399084 547.133355 548.047310 548.912792 549.622844 550.275664 551.093397 551.845385 552.425218 552.929633 553.573525 554.137543 554.521396 554.826280 555.266953 555.573906 -100 
-100 -100 -100 -100 -100 -100 -100 -100 -100 -100 -100 -100 -100 -100 -100 -100 -100 -100 -100 -100 -100 -100 -100 -100 -100 -100 
-100 -100 -100 -100 -100 -100 -100 -100 -100 -100 -100 -100 -100 -100 -100 -100 -100 -100 -100 -100 -100 -100 -100 -100 -100 -100 
-100 -100 -100 -100 -100 -100 -100 -100 -100 -100 -100 -100 -100 -100 -100 -100 -100 -100 -100 -100 -100 -100 -100 -100 -100 -100 
-100 -100 544.968922 545.533417 546.326292 547.136201 547.975212 548.954920 549.919267 550.787083 551.649514 552.659032 553.655206 554.535257 555.360438 556.257379 557.085887 557.768913 558.389388 559.089879 559.721087 560.195579 560.586083 561.017290 561.306504 -100 
-100 -100 543.431659 544.312269 545.315802 546.132543 546.889848 548.026071 549.077870 549.870679 550.602470 551.762547 552.858843 553.686371 554.399680 555.423828 556.322586 556.927108 557.418316 558.256750 558.974368 559.387527 559.671285 560.273852 560.703791 -100 
-100 -100 540.237946 542.039560 543.521183 544.262098 544.618792 546.282596 547.572551 548.139134 548.369082 550.064482 551.430635 552.085346 552.360978 553.849556 554.953263 555.331264 555.336822 556.678845 557.637734 557.855342 557.692496 558.853897 559.638901 -100 
-100 -100 535.779201 539.468199 541.592600 542.106294 541.272131 544.265725 545.950392 546.131355 545.010733 548.091563 549.889337 550.226098 549.308985 552.020204 553.478751 553.480910 552.192308 554.858727 556.219678 556.091049 554.673398 557.194777 558.499464 -100 
-100 -100 536.796437 538.858945 540.617233 541.529398 541.992097 543.807478 545.196118 545.764323 545.972168 547.748040 549.180259 549.825387 550.077081 551.644620 552.818408 553.197710 553.192643 554.622805 555.662817 555.898930 555.747998 557.021086 557.903814 -100 
-100 -100 536.297482 537.921759 539.590471 540.713178 541.582330 543.106010 544.392526 545.120360 545.695235 547.119347 548.403418 549.157352 549.720777 551.001788 552.094106 552.650272 553.023051 554.130050 555.057324 555.454422 555.667322 556.593912 557.294613 -100 
-100 -100 533.619224 536.049683 538.118742 539.233155 539.821775 541.744277 543.189506 543.757014 543.932728 545.768309 547.220315 547.817288 547.998262 549.688080 550.974189 551.423587 551.468076 552.954404 554.049421 554.331178 554.218691 555.527384 556.433081 -100 
-100 -100 529.328410 533.935819 536.680332 537.560407 536.934504 540.160995 541.969159 542.141427 540.900673 544.168029 546.025841 546.255638 545.101493 548.145044 549.830832 549.952558 548.743051 551.518542 552.985036 552.935219 551.584268 554.187314 555.550140 -100 
-100 -100 531.842095 534.306326 536.423091 537.586712 538.226030 540.207098 541.706415 542.314856 542.516761 544.365730 545.817827 546.405613 546.582401 548.292411 549.607745 550.084295 550.152183 551.659325 552.773333 553.071823 552.974257 554.296528 555.210614 -100 
-100 -100 532.693549 534.405528 536.183113 537.405055 538.370233 540.023148 541.426662 542.238294 542.864004 544.314573 545.593368 546.314126 546.851856 548.189366 549.353629 549.969241 550.389811 551.537002 552.500588 552.928815 553.169972 554.126670 554.846973 -100 
-100 -100 531.253946 533.517709 535.477280 536.535305 537.110979 539.164732 540.753111 541.448678 541.724841 543.544520 544.959799 545.514515 545.658742 547.376254 548.695855 549.174015 549.241959 550.726280 551.816118 552.091565 551.976247 553.305220 554.226561 -100 
-100 -100 528.150950 532.270979 534.731753 535.431891 534.648251 538.075297 540.060752 540.401920 539.345742 542.508050 544.287092 544.447945 543.203708 546.290570 547.991845 548.120722 546.924932 549.647955 551.070000 550.978272 549.587578 552.213298 553.592044 -100 
-100 -100 530.875420 533.115975 535.046053 536.080552 536.647322 538.713225 540.326653 541.049721 541.342856 543.156574 544.555390 545.091758 545.214517 546.901214 548.186557 548.631019 548.665912 550.116555 551.172332 551.415918 551.277102 552.598229 553.518822 -100 
-100 -100 531.962002 533.611344 535.317144 536.482846 537.423768 539.107679 540.570441 541.448526 542.119016 543.546572 544.783883 545.468049 545.967405 547.237567 548.329167 548.876741 549.232211 550.312507 551.206377 551.565847 551.754048 552.703064 553.427730 -100 
-100 -100 530.810843 533.130178 535.111251 536.171467 536.752678 538.802635 540.410489 541.145218 541.452867 543.223895 544.590221 545.126500 545.266905 546.854865 548.051325 548.426325 548.400788 549.810990 550.818988 551.001370 550.799524 552.141087 553.078665 -100 
-100 -100 528.033138 532.349187 534.895712 535.629545 534.877104 538.245658 540.209512 540.571124 539.564368 542.615329 544.325393 544.495558 543.353082 546.182447 547.703989 547.699925 546.377924 549.037028 550.370230 550.153870 548.597080 551.305536 552.723796 -100 
-100 -100 531.561924 533.862052 535.813158 536.838891 537.378201 539.370840 540.921239 541.607096 541.871162 543.595851 544.918189 545.415502 545.517269 547.059617 548.208396 548.537562 548.468325 549.835775 550.802178 550.946080 550.713342 552.038107 552.968512 -100 
-100 -100 533.496680 535.100421 536.741118 537.840987 538.705505 540.260810 541.599678 542.381609 542.970927 544.301383 545.448518 546.058853 546.487437 547.661947 548.654137 549.109375 549.378003 550.372109 551.180205 551.457615 551.577700 552.497268 553.210010 -100 
-100 -100 533.263448 535.410887 537.224904 538.169818 538.657311 540.477790 541.880154 542.467130 542.663118 544.312817 545.569165 546.007777 546.049070 547.574182 548.700106 549.007183 548.915712 550.236322 551.157927 551.265392 550.999994 552.295357 553.204711 -100 
-100 -100 531.509206 535.438582 537.688979 538.270367 537.484680 540.448497 542.116379 542.300800 541.183887 544.076708 545.653788 545.711013 544.425166 547.246271 548.722250 548.681025 547.332471 549.881678 551.119529 550.834945 549.214358 551.854005 553.218265 -100 
-100 -100 535.733609 537.637060 539.191553 539.971151 540.340088 541.973256 543.227370 543.760113 543.934927 545.482410 546.660344 547.097667 547.156066 548.607218 549.674197 549.992426 549.925302 551.174533 552.034614 552.143016 551.879013 553.064326 553.874461 -100 
-100 -100 538.720032 539.632334 540.658472 541.477702 542.216129 543.309863 544.309263 545.042392 545.693059 546.726805 547.668071 548.328152 548.887330 549.820016 550.644264 551.173184 551.586626 552.344630 552.982818 553.319712 553.544042 554.134932 554.566989 -100 
-100 -100 540.121842 540.692367 541.482305 542.273125 543.075431 544.002345 544.904105 545.700072 546.472557 547.364132 548.221804 548.956573 549.647662 550.439608 551.179394 551.779925 552.321460 552.946508 553.507256 553.919081 554.262754 554.672751 554.955473 -100 
-100 -100 -100 -100 -100 -100 -100 -100 -100 -100 -100 -100 -100 -100 -100 -100 -100 -100 -100 -100 -100 -100 -100 -100 -100 -100 
-100 -100 -100 -100 -100 -100 -100 -100 -100 -100 -100 -100 -100 -100 -100 -100 -100 -100 -100 -100 -100 -100 -100 -100 -100 -100 
-100 -100 -100 -100 -100 -100 -100 -100 -100 -100 -100 -100 -100 -100 -100 -100 -100 -100 -100 -100 -100 -100 -100 -100 -100 -100 
-100 -100 544.173089 544.711572 545.495404 546.321094 547.186483 548.167721 549.141510 550.036434 550.929900 551.936181 552.933104 553.830982 554.679592 555.571737 556.402368 557.106595 557.754283 558.450032 559.082841 559.577316 559.990782 560.407646 560.682160 -100 
-100 -100 542.810191 543.574840 544.530187 545.381844 546.215997 547.303258 548.343372 549.192454 550.012835 551.112888 552.181779 553.049266 553.836383 554.805913 555.685491 556.340250 556.915819 557.694244 558.387585 558.847270 559.208649 559.737218 560.113809 -100 
-100 -100 540.258292 541.556116 542.855774 543.711414 544.396767 545.758826 546.951558 547.680129 548.277093 549.634526 550.868159 551.647556 552.243111 553.431644 554.432321 554.965348 555.328524 556.340707 557.177140 557.539422 557.720710 558.530084 559.129217 -100 
-100 -100 537.397743 539.417186 541.089858 541.911607 542.293945 544.095218 545.481132 546.054610 546.263706 548.042094 549.474478 550.129015 550.386350 551.942952 553.104679 553.488647 553.492723 554.897687 555.916842 556.150355 555.998422 557.233568 558.084156 -100 
-100 -100 536.915132 538.437463 539.990821 541.017833 541.818211 543.315884 544.597034 545.332821 545.918651 547.338895 548.626390 549.400283 549.983095 551.237891 552.302424 552.845788 553.212705 554.302266 555.214276 555.604262 555.810592 556.716353 557.400172 -100 
-100 -100 536.051696 537.393281 538.926072 540.096960 541.103953 542.501700 543.736624 544.554646 545.289664 546.568866 547.777852 548.598511 549.302847 550.458251 551.498484 552.141668 552.670754 553.652575 554.526002 555.008912 555.370380 556.145075 556.737817 -100 
-100 -100 534.063649 535.794235 537.577338 538.790454 539.726630 541.301559 542.618932 543.355334 543.928817 545.375164 546.665748 547.399161 547.942795 549.281174 550.436994 551.038598 551.446734 552.600459 553.575752 554.017445 554.266490 555.205217 555.909828 -100 
-100 -100 531.777981 534.222947 536.331065 537.493508 538.129248 540.084009 541.552605 542.132363 542.312794 544.164076 545.618699 546.198938 546.360463 548.096298 549.428117 549.906931 549.971561 551.501960 552.641105 552.965586 552.891509 554.199187 555.101587 -100 
-100 -100 532.315834 534.074907 535.902192 537.164469 538.151181 539.777640 541.140779 541.911956 542.508778 543.969317 545.264379 545.995289 546.539275 547.891420 549.066722 549.686555 550.111875 551.284911 552.279110 552.737099 553.000623 553.953267 554.666839 -100 
-100 -100 532.528269 533.936953 535.567189 536.840166 537.949195 539.454729 540.784434 541.671845 542.452020 543.759892 544.975436 545.784096 546.482019 547.670236 548.754162 549.433517 549.994534 551.016209 551.928234 552.442469 552.831764 553.637545 554.251299 -100 
-100 -100 531.564249 533.216196 534.939430 536.127588 537.080209 538.752426 540.183453 541.021035 541.668574 543.135294 544.430440 545.170457 545.722530 547.043309 548.184382 548.778278 549.183573 550.336988 551.309080 551.741672 551.984961 552.947371 553.671819 -100 
-100 -100 530.170861 532.417620 534.359083 535.408542 535.987991 538.044487 539.640699 540.341499 540.618598 542.471035 543.919898 544.513172 544.694253 546.366464 547.638455 548.074172 548.105789 549.603382 550.705503 550.985528 550.871175 552.203225 553.126976 -100 
-100 -100 531.190939 532.819898 534.512123 535.674546 536.617273 538.302487 539.761275 540.629535 541.296550 542.760041 544.040441 544.762995 545.293856 546.584373 547.691461 548.252102 548.624981 549.744992 550.684030 551.086926 551.308710 552.261986 552.984212 -100 
-100 -100 531.798624 533.150762 534.709140 535.922739 537.006838 538.543769 539.937251 540.895781 541.722507 543.015493 544.193953 544.966947 545.625039 546.748834 547.761836 548.374967 548.872996 549.827737 550.672347 551.124591 551.468662 552.260203 552.872859 -100 
-100 -100 531.251451 532.901082 534.603514 535.763150 536.699214 538.386285 539.859579 540.755585 541.441764 542.853606 544.074913 544.752526 545.247087 546.492214 547.555865 548.079458 548.417314 549.491038 550.383438 550.744043 550.933363 551.876645 552.596729 -100 
-100 -100 530.348304 532.627375 534.571678 535.600088 536.153531 538.202915 539.816024 540.562470 540.882367 542.624634 543.961832 544.472859 544.587901 546.169500 547.355339 547.717620 547.682113 549.087906 550.100222 550.298670 550.118966 551.433503 552.353036 -100 
-100 -100 532.036272 533.662916 535.329911 536.449488 537.340023 538.972204 540.392399 541.243508 541.887899 543.251888 544.425896 545.061313 545.515137 546.714836 547.732114 548.211819 548.508071 549.540743 550.393744 550.718888 550.879714 551.804865 552.516224 -100 
-100 -100 533.402313 534.699388 536.178998 537.311082 538.305743 539.725042 541.008107 541.880979 542.630882 543.823814 544.904427 545.595547 546.176673 547.206984 548.124435 548.649875 549.065829 549.937363 550.701094 551.079963 551.364552 552.119855 552.714806 -100 
-100 -100 533.681137 535.199698 536.749813 537.784824 538.600463 540.085668 541.368383 542.120773 542.694647 543.994046 545.119717 545.727820 546.157889 547.300146 548.258245 548.690373 548.945725 549.938400 550.751771 551.040090 551.166066 552.064916 552.758656 -100 
-100 -100 533.637349 535.676989 537.373664 538.230891 538.650682 540.399516 541.749063 542.317855 542.513028 544.124104 545.361080 545.821137 545.898725 547.360387 548.430371 548.708409 548.600381 549.924051 550.854233 550.982975 550.734421 551.987193 552.860345 -100 
-100 -100 536.075368 537.385038 538.698314 539.567926 540.254625 541.565329 542.705250 543.392707 543.930176 545.141070 546.198179 546.799583 547.234936 548.314852 549.219380 549.652825 549.917395 550.848949 551.604929 551.882542 551.994713 552.799891 553.408612 -100 
-100 -100 538.307542 539.071118 540.019769 540.856382 541.659776 542.689220 543.663712 544.445333 545.180066 546.150605 547.067033 547.779208 548.424289 549.279281 550.058215 550.617320 551.103160 551.803254 552.423856 552.815800 553.125664 553.636354 554.010377 -100 
-100 -100 539.490466 540.019770 540.783218 541.575925 542.392900 543.308652 544.208490 545.023410 545.821286 546.705361 547.562775 548.318093 549.033824 549.810815 550.539427 551.149941 551.711900 552.331522 552.895962 553.330612 553.699280 554.093331 554.359836 -100 
-100 -100 -100 -100 -100 -100 -100 -100 -100 -100 -100 -100 -100 -100 -100 -100 -100 -100 -100 -100 -100 -100 -100 -100 -100 -100 
-100 -100 -100 -100 -100 -100 -100 -100 -100 -100 -100 -100 -100 -100 -100 -100 -100 -100 -100 -100 -100 -100 -100 -100 -100 -100 
-100 -100 -100 -100 -100 -100 -100 -100 -100 -100 -100 -100 -100 -100 -100 -100 -100 -100 -100 -100 -100 -100 -100 -100 -100 -100 
-100 -100 543.228107 543.812152 544.628000 545.457633 546.318060 547.330682 548.329508 549.226971 550.114660 551.148995 552.166889 553.065053 553.906965 554.822673 555.671702 556.376495 557.018575 557.738144 558.388518 558.881965 559.287727 559.726055 560.017396 -100 
-100 -100 541.632537 542.552284 543.589263 544.422400 545.192480 546.373603 547.469331 548.293471 549.048262 550.237976 551.359151 552.204802 552.933815 553.980096 554.903754 555.535296 556.053132 556.908648 557.644840 558.079675 558.382393 558.988567 559.417511 -100 
-100 -100 538.298510 540.203422 541.745211 542.488748 542.820053 544.571513 545.929883 546.528228 546.767726 548.509611 549.908951 550.580363 550.865564 552.386316 553.524995 553.942771 553.991207 555.339469 556.313323 556.559584 556.429188 557.581048 558.356501 -100 
-100 -100 533.618906 537.556186 539.779155 540.265779 539.293792 542.487786 544.277350 544.483110 543.326714 546.498006 548.341513 548.689396 547.760657 550.527029 552.034129 552.093984 550.888171 553.526633 554.894619 554.805902 553.456023 555.932513 557.214984 -100 
-100 -100 534.885085 537.044064 538.855435 539.765064 540.197876 542.094971 543.545323 544.137938 544.347631 546.163291 547.621218 548.274247 548.529048 550.131060 551.344739 551.767267 551.807956 553.249684 554.310428 554.580535 554.465124 555.727424 556.599347 -100 
-100 -100 534.577276 536.218054 537.900452 539.028118 539.901950 541.456539 542.771144 543.513559 544.094691 545.536167 546.828805 547.578557 548.138705 549.452235 550.582439 551.171188 551.573023 552.711405 553.673410 554.108184 554.352090 555.275785 555.969058 -100 
-100 -100 532.061419 534.445147 536.492423 537.608147 538.211222 540.138057 541.587897 542.154418 542.323658 544.172350 545.621477 546.190429 546.333779 548.083043 549.419684 549.893982 549.949413 551.489889 552.639318 552.976905 552.916783 554.205149 555.093842 -100 
-100 -100 527.944950 532.408826 535.096749 535.975561 535.380811 538.582714 540.376723 540.530928 539.255749 542.554458 544.407963 544.579802 543.299910 546.486533 548.245478 548.378795 547.133780 550.010007 551.554511 551.587334 550.350078 552.873986 554.200183 -100 
-100 -100 530.338784 532.748112 534.837157 536.001292 536.653679 538.626618 540.115600 540.711415 540.900897 542.764944 544.222139 544.792246 544.937033 546.695941 548.044377 548.528092 548.593896 550.153480 551.323002 551.676836 551.630627 552.934299 553.833273 -100 
-100 -100 531.110873 532.810447 534.584427 535.814451 536.790628 538.438766 539.831553 540.629856 541.248190 542.722929 544.031222 544.778234 545.335032 546.671652 547.826901 548.428917 548.843126 550.026754 551.033721 551.499850 551.768542 552.729029 553.447848 -100 
-100 -100 529.630440 531.900598 533.871303 534.948046 535.544425 537.583364 539.150458 539.817671 540.067759 541.946385 543.431502 544.067922 544.296223 545.949400 547.205701 547.629834 547.654181 549.193926 550.337100 550.648459 550.554479 551.894863 552.820613 -100 
-100 -100 526.508638 530.647577 533.126634 533.856039 533.120485 536.504112 538.453713 538.742367 537.596293 540.893150 542.786581 543.093096 542.075476 544.956935 546.531570 546.559349 545.234067 548.089477 549.591928 549.541483 548.169959 550.811657 552.196875 -100 
-100 -100 529.267639 531.510727 533.445521 534.491729 535.075312 537.130697 538.731725 539.437128 539.713356 541.588884 543.059670 543.681279 543.891345 545.513454 546.734614 547.125627 547.118256 548.623656 549.732972 550.014472 549.898926 551.230185 552.153482 -100 
-100 -100 530.416220 532.043779 533.730562 534.886005 535.825386 537.518162 538.993684 539.886246 540.574171 542.025397 543.291857 544.009094 544.535818 545.801458 546.880509 547.416924 547.771516 548.883590 549.819432 550.221923 550.443892 551.391189 552.108894 -100 
-100 -100 529.378623 531.624217 533.548399 534.569625 535.125563 537.207252 538.854605 539.635488 539.993297 541.752040 543.109178 543.638805 543.769287 545.388186 546.606798 546.997107 546.990566 548.432135 549.487661 549.737107 549.607046 550.909871 551.817755 -100 
-100 -100 526.777055 530.915247 533.360234 534.024346 533.198578 536.645438 538.676188 539.117342 538.227263 541.198429 542.863722 542.994674 541.785931 544.699956 546.269335 546.294192 545.001744 547.694203 549.085540 548.974916 547.590959 550.161357 551.514645 -100 
-100 -100 530.193934 532.411610 534.295526 535.274179 535.784352 537.811275 539.408368 540.149794 540.470370 542.177717 543.483115 543.968589 544.058211 545.630715 546.803227 547.151505 547.105893 548.508009 549.526058 549.742478 549.585528 550.869827 551.768240 -100 
-100 -100 532.094270 533.649912 535.244649 536.314291 537.167381 538.739959 540.111255 540.935348 541.564955 542.900128 544.053938 544.685255 545.137721 546.304270 547.285920 547.738424 548.017232 549.047378 549.905141 550.239618 550.406407 551.315419 552.012519 -100 
-100 -100 531.914719 533.994247 535.756446 536.674101 537.154906 538.988365 540.420684 541.056268 541.310583 542.955917 544.229929 544.733081 544.862383 546.310284 547.371655 547.640855 547.531971 548.903320 549.887036 550.062731 549.860289 551.130452 552.018002 -100 
-100 -100 530.281749 534.068825 536.245963 536.797472 536.006004 538.982280 540.682676 540.934635 539.936167 542.769897 544.362511 544.541602 543.504853 546.083353 547.425523 547.307839 545.886796 548.532625 549.853854 549.663469 548.172439 550.720885 552.042220 -100 
-100 -100 534.391461 536.235673 537.748520 538.509009 538.875219 540.518826 541.797114 542.371695 542.599729 544.144722 545.345505 545.852141 546.000956 547.371999 548.369764 548.645551 548.556614 549.851639 550.767291 550.935996 550.729161 551.891416 552.682811 -100 
-100 -100 537.310928 538.202018 539.209471 540.019578 540.758376 541.860926 542.877192 543.634888 544.312572 545.359940 546.322267 547.017529 547.609760 548.525036 549.326136 549.841646 550.255832 551.039629 551.712395 552.084974 552.337253 552.929040 553.357035 -100 
-100 -100 538.687181 539.248721 540.029575 540.816223 541.620596 542.555598 543.470840 544.284540 545.075966 545.983412 546.859578 547.616852 548.326288 549.118599 549.853681 550.453726 551.003516 551.648537 552.234903 552.672121 553.034824 553.451475 553.735197 -100 
-100 -100 -100 -100 -100 -100 -100 -100 -100 -100 -100 -100 -100 -100 -100 -100 -100 -100 -100 -100 -100 -100 -100 -100 -100 -100 
-100 -100 -100 -100 -100 -100 -100 -100 -100 -100 -100 -100 -100 -100 -100 -100 -100 -100 -100 -100 -100 -100 -100 -100 -100 -100 
-100 -100 -100 -100 -100 -100 -100 -100 -100 -100 -100 -100 -100 -100 -100 -100 -100 -100 -100 -100 -100 -100 -100 -100 -100 -100 
-100 -100 542.320890 542.971534 543.825245 544.650021 545.487636 546.541498 547.566629 548.455489 549.318231 550.391347 551.433050 552.322549 553.141780 554.091774 554.962786 555.659848 556.280192 557.034514 557.705172 558.188134 558.570040 559.043121 559.359709 -100 
-100 -100 540.292940 541.524797 542.688954 543.466421 544.058397 545.439017 546.620748 547.376786 547.947790 549.336324 550.544581 551.332931 551.901391 553.121166 554.119142 554.689785 555.043634 556.076640 556.886594 557.258178 557.396823 558.184797 558.711235 -100 
-100 -100 534.788596 538.524349 540.574035 540.995649 540.014509 543.105316 544.836767 545.076466 543.979829 547.075241 548.862993 549.234999 548.356441 551.056494 552.521821 552.617726 551.467451 554.028683 555.337109 555.262938 553.944824 556.319802 557.515647 -100 
-100 -100 518.958588 534.277187 538.170666 537.372143 526.722111 539.625256 542.775758 541.618335 530.647639 543.652006 546.906165 546.100085 536.614242 547.955225 550.660221 549.494697 539.469105 550.942537 553.547327 552.247377 542.155682 553.433092 556.157897 -100 
-100 -100 531.263653 535.307204 537.652322 538.230768 537.326053 540.585758 542.419212 542.635638 541.477702 544.671636 546.527725 546.861979 545.921332 548.730324 550.286600 550.375752 549.193027 551.875714 553.287010 553.227154 551.902335 554.414399 555.725409 -100 
-100 -100 532.658715 534.937770 536.875624 537.894170 538.418266 540.341911 541.803327 542.389230 542.580355 544.412703 545.862388 546.466049 546.661372 548.345222 549.633505 550.093930 550.152674 551.655249 552.771262 553.084300 553.004085 554.284542 555.168014 -100 
-100 -100 528.262541 532.682304 535.315551 536.144097 535.510173 538.692761 540.478210 540.629522 539.351343 542.638856 544.481933 544.649387 543.368362 546.544363 548.294950 548.424786 547.177649 550.047047 551.584483 551.612238 550.370538 552.886628 554.207228 -100 
-100 -100 512.125297 528.980251 533.521987 533.262863 523.727382 535.890812 538.897191 537.566481 525.926293 539.574836 542.866419 541.606179 530.121285 543.515150 546.730648 545.579750 534.915176 547.241348 550.141514 549.016008 539.216849 550.372344 553.116333 -100 
-100 -100 526.557361 531.001379 533.674752 534.550560 533.964629 537.189938 539.010742 539.188087 537.928105 541.232094 543.085010 543.254637 541.974179 545.157864 546.915671 547.048556 545.805963 548.694985 550.253411 550.296905 549.068021 551.600949 552.933075 -100 
-100 -100 529.226467 531.562360 533.589002 534.708999 535.335202 537.342992 538.872813 539.505335 539.725171 541.597288 543.068108 543.670157 543.856303 545.563195 546.867271 547.322960 547.371809 548.931488 550.099318 550.441840 550.379212 551.705398 552.619734 -100 
-100 -100 526.046388 530.206873 532.710599 533.460585 532.735286 536.106490 538.034613 538.300429 537.137677 540.436366 542.336162 542.647809 541.636537 544.531853 546.121723 546.162873 544.851717 547.730090 549.256951 549.228581 547.873662 550.519905 551.905727 -100 
-100 -100 511.805552 527.400171 531.561804 531.026780 520.746967 533.688239 536.954182 535.813834 524.552228 537.978524 541.331482 540.443426 530.530106 542.314017 545.103650 543.771283 532.889781 545.301217 548.156442 546.851034 536.356255 548.188636 551.085367 -100 
-100 -100 525.689504 529.818604 532.282755 532.998642 532.257318 535.648274 537.614759 537.924735 536.795442 540.090670 541.978323 542.280776 541.257159 544.120766 545.674326 545.682609 544.340747 547.183594 548.675573 548.616666 547.239364 549.877080 551.260639 -100 
-100 -100 528.570464 530.809245 532.732408 533.762073 534.331549 536.404200 538.035219 538.786373 539.112175 540.939177 542.363739 542.949768 543.128025 544.751048 545.971239 546.362359 546.357974 547.838450 548.929844 549.204380 549.088440 550.407258 551.322827 -100 
-100 -100 525.804155 529.938849 532.385705 533.058059 532.245951 535.710566 537.758071 538.212624 537.338686 540.343462 542.045612 542.209909 541.030326 543.969269 545.561363 545.607383 544.337150 547.059349 548.482089 548.401191 547.040479 549.618787 550.973841 -100 
-100 -100 512.033383 527.674965 531.792897 531.134921 520.455914 533.777750 537.222139 536.463882 526.715841 538.560831 541.451639 540.254973 529.621752 541.970795 544.872793 543.645378 533.262476 545.068260 547.748520 546.413500 536.116264 547.667332 550.492442 -100 
-100 -100 526.638325 530.741000 533.144801 533.774502 532.918393 536.326579 538.324373 538.743425 537.837265 540.786846 542.434428 542.554886 541.336658 544.228707 545.775374 545.781764 544.475742 547.160645 548.548451 548.437312 547.051544 549.611503 550.956573 -100 
-100 -100 530.306393 532.453032 534.274624 535.222248 535.720135 537.658660 539.184185 539.883237 540.180198 541.864228 543.161886 543.663882 543.780135 545.294360 546.414534 546.726767 546.655948 548.055209 549.071789 549.283442 549.115573 550.396336 551.289865 -100 
-100 -100 528.533907 532.390042 534.649504 535.263864 534.528731 537.591388 539.371114 539.675930 538.716283 541.593865 543.222479 543.419493 542.396836 545.006183 546.377102 546.273859 544.867589 547.551715 548.914350 548.754775 547.291228 549.870903 551.216251 -100 
-100 -100 516.434340 531.019610 534.779851 534.178404 524.646332 536.381396 539.307628 538.346609 528.592542 540.201953 543.039891 542.088478 532.752147 543.637288 546.102723 544.653790 533.906645 545.889751 548.531421 547.085652 536.437941 548.212600 551.043240 -100 
-100 -100 531.132053 534.702766 536.689571 537.158303 536.335586 539.180580 540.790790 541.045439 540.083274 542.836000 544.379585 544.594127 543.617075 546.122674 547.415266 547.329951 545.967490 548.548719 549.828569 549.672365 548.226964 550.671385 551.901570 -100 
-100 -100 536.097323 537.276667 538.396409 539.150920 539.723350 540.999368 542.088351 542.783574 543.297736 544.523298 545.564277 546.205944 546.644625 547.723736 548.587075 549.028544 549.266014 550.240518 550.997960 551.311178 551.395707 552.178413 552.707638 -100 
-100 -100 537.874137 538.493166 539.302534 540.078550 540.856378 541.822695 542.757073 543.560826 544.329745 545.272788 546.172243 546.923611 547.612770 548.436343 549.187988 549.774909 550.300083 550.984082 551.596417 552.027309 552.367878 552.821395 553.131070 -100 
-100 -100 -100 -100 -100 -100 -100 -100 -100 -100 -100 -100 -100 -100 -100 -100 -100 -100 -100 -100 -100 -100 -100 -100 -100 -100 
-100 -100 -100 -100 -100 -100 -100 -100 -100 -100 -100 -100 -100 -100 -100 -100 -100 -100 -100 -100 -100 -100 -100 -100 -100 -100 
-100 -100 -100 -100 -100 -100 -100 -100 -100 -100 -100 -100 -100 -100 -100 -100 -100 -100 -100 -100 -100 -100 -100 -100 -100 -100 
-100 -100 541.817356 542.405359 543.227299 544.064318 544.934408 545.959975 546.972936 547.883064 548.780576 549.821889 550.844463 551.746493 552.593937 553.519041 554.380767 555.099347 555.753625 556.481780 557.138093 557.636259 558.046162 558.488146 558.781774 -100 
-100 -100 540.217665 541.142234 542.185458 543.025028 543.803871 544.998898 546.110178 546.947706 547.712164 548.908223 550.032850 550.880703 551.614158 552.670822 553.609460 554.257292 554.788898 555.652183 556.392606 556.830581 557.136326 557.745996 558.177478 -100 
-100 -100 536.879469 538.790831 540.338822 541.086513 541.424269 543.191479 544.567877 545.180622 545.429033 547.175809 548.576021 549.246007 549.532869 551.065612 552.223229 552.661669 552.726933 554.081243 555.056393 555.303231 555.173920 556.329272 557.107983 -100 
-100 -100 532.206133 536.150477 538.377999 538.865252 537.896288 541.107585 542.917014 543.137671 541.988827 545.162244 547.002013 547.343003 546.411716 549.190873 550.719531 550.803418 549.617467 552.260442 553.627955 553.538530 552.188937 554.669352 555.955396 -100 
-100 -100 533.503996 535.663944 537.473872 538.380880 538.815821 540.727033 542.195494 542.802571 543.018462 544.830890 546.277829 546.917466 547.165729 548.777298 550.010401 550.454766 550.513454 551.963052 553.026988 553.299106 553.186029 554.452356 555.327342 -100 
-100 -100 533.241736 534.874725 536.546646 537.666372 538.539937 540.105542 541.436899 542.194171 542.780281 544.211064 545.482281 546.208378 546.754712 548.075081 549.223124 549.830890 550.248590 551.398762 552.369118 552.809750 553.058336 553.986717 554.683058 -100 
-100 -100 530.774005 533.139622 535.165834 536.266676 536.865715 538.801877 540.269004 540.852839 541.027528 542.856778 544.272128 544.804109 544.923321 546.680008 548.035895 548.527508 548.596685 550.152323 551.314525 551.660919 551.607013 552.901085 553.793321 -100 
-100 -100 526.691467 531.129069 533.788515 534.647464 534.045463 537.255650 539.067327 539.241093 537.973681 541.246902 543.059039 543.185310 541.872883 545.069639 546.849041 546.997312 545.762745 548.655613 550.214698 550.257066 549.026103 551.556471 552.886748 -100 
-100 -100 529.080535 531.468833 533.533017 534.678856 535.323979 537.302541 538.805382 539.416302 539.610664 541.455715 542.880330 543.414904 543.535148 545.297392 546.658358 547.152077 547.225780 548.797374 549.977889 550.339074 550.298165 551.607777 552.510830 -100 
-100 -100 529.835851 531.520685 533.275789 534.491018 535.460738 537.112169 538.514513 539.323099 539.944986 541.410066 542.700278 543.427614 543.970685 545.305432 546.464141 547.069638 547.487554 548.677693 549.690530 550.160008 550.431641 551.397878 552.121272 -100 
-100 -100 528.342118 530.600557 532.555943 533.620114 534.210347 536.251310 537.825317 538.500271 538.754740 540.631824 542.111831 542.742721 542.966819 544.615727 545.868863 546.290684 546.314427 547.856908 549.001910 549.312327 549.218081 550.565334 551.497159 -100 
-100 -100 525.212438 529.340380 531.805598 532.523440 531.781602 535.166705 537.121880 537.417327 536.277227 539.578364 541.475779 541.786889 540.772674 543.649817 545.218677 545.241592 543.913645 546.770926 548.273908 548.220341 546.846098 549.496374 550.888927 -100 
-100 -100 527.964052 530.198081 532.121008 533.157163 533.735112 535.790752 537.395741 538.106983 538.390131 540.273568 541.753325 542.384231 542.601184 544.223549 545.442629 545.832086 545.825041 547.333530 548.445499 548.727682 548.612908 549.950021 550.878026 -100 
-100 -100 529.111502 530.730468 532.406002 533.552057 534.485982 536.177771 537.655614 538.552774 539.247760 540.709267 541.987884 542.717288 543.253796 544.524928 545.607909 546.148925 546.509388 547.628042 548.571066 548.980761 549.208443 550.158608 550.877303 -100 
-100 -100 528.080669 530.315790 532.227241 533.238420 533.788394 535.867952 537.516208 538.300277 538.664697 540.435838 541.807971 542.352478 542.495716 544.124432 545.352657 545.754093 545.759726 547.211968 548.279924 548.543991 548.425228 549.727764 550.632780 -100 
-100 -100 525.488355 529.613526 532.043883 532.697021 531.864830 535.308914 537.339799 537.783240 536.899255 539.884711 541.567277 541.715392 540.521978 543.448630 545.031426 545.072265 543.797245 546.503677 547.911935 547.822271 546.455136 549.022365 550.369735 -100 
-100 -100 528.905996 531.112454 532.982654 533.950459 534.454244 536.478881 538.076844 538.821742 539.149788 540.871283 542.194120 542.697399 542.803348 544.390009 545.577271 545.942628 545.915702 547.335475 548.373657 548.612303 548.471709 549.755855 550.649814 -100 
-100 -100 530.808571 532.353989 533.935453 534.994096 535.840789 537.412077 538.785663 539.614803 540.253092 541.602383 542.773709 543.423230 543.892461 545.073155 546.069128 546.538142 546.835786 547.886150 548.766611 549.124536 549.307791 550.218318 550.912037 -100 
-100 -100 530.636290 532.704240 534.451831 535.357398 535.831285 537.664659 539.100778 539.742411 540.005460 541.665381 542.958078 543.480422 543.627085 545.087922 546.162218 546.446877 546.356769 547.749993 548.758936 548.961168 548.777538 550.047613 550.930462 -100 
-100 -100 529.009841 532.783648 534.945187 535.484090 534.685470 537.662992 539.368385 539.626944 538.637040 541.485676 543.097405 543.296197 542.277327 544.867151 546.220781 546.117537 544.714802 547.382869 548.730437 548.568989 547.099711 549.644947 550.959547 -100 
-100 -100 533.113600 534.948036 536.448734 537.199416 537.560677 539.205811 540.489205 541.070925 541.308444 542.867132 544.084486 544.608544 544.773349 546.156239 547.165774 547.455706 547.384111 548.699647 549.638682 549.831618 549.642121 550.804609 551.592014 -100 
-100 -100 536.024412 536.909426 537.908887 538.712621 539.448776 540.553255 541.574633 542.339642 543.026825 544.086490 545.063126 545.773360 546.379749 547.307314 548.120794 548.650309 549.080692 549.882645 550.574817 550.966031 551.231314 551.826146 552.253211 -100 
-100 -100 537.395340 537.952783 538.728072 539.510413 540.313501 541.250809 542.171220 542.992275 543.793091 544.712024 545.601192 546.372060 547.094691 547.899374 548.647059 549.260933 549.826118 550.487760 551.091101 551.543820 551.917377 552.338210 552.622502 -100 
-100 -100 -100 -100 -100 -100 -100 -100 -100 -100 -100 -100 -100 -100 -100 -100 -100 -100 -100 -100 -100 -100 -100 -100 -100 -100 
-100 -100 -100 -100 -100 -100 -100 -100 -100 -100 -100 -100 -100 -100 -100 -100 -100 -100 -100 -100 -100 -100 -100 -100 -100 -100 
-100 -100 -100 -100 -100 -100 -100 -100 -100 -100 -100 -100 -100 -100 -100 -100 -100 -100 -100 -100 -100 -100 -100 -100 -100 -100 
-100 -100 541.352125 541.899354 542.695783 543.535982 544.420488 545.428633 546.431809 547.352814 548.266377 549.286755 550.292552 551.197169 552.055762 552.966219 553.821990 554.553962 555.226427 555.939072 556.583847 557.088414 557.511095 557.935957 558.215166 -100 
-100 -100 539.976338 540.753113 541.722060 542.585603 543.435990 544.553596 545.627252 546.504390 547.344705 548.457879 549.532964 550.403147 551.197417 552.188335 553.098940 553.788105 554.393084 555.185421 555.885969 556.351885 556.720122 557.256686 557.638417 -100 
-100 -100 537.404472 538.722721 540.037729 540.898525 541.591477 542.992373 544.226992 544.986691 545.602116 546.970684 548.204812 548.977731 549.572586 550.789148 551.832011 552.412440 552.815930 553.834005 554.668135 555.029652 555.213297 556.031727 556.637315 -100 
-100 -100 534.540661 536.590372 538.277555 539.093987 539.468465 541.320826 542.757003 543.363534 543.587048 545.372742 546.796274 547.430478 547.672941 549.265523 550.479496 550.923256 550.982858 552.381654 553.389991 553.617417 553.463285 554.710523 555.569441 -100 
-100 -100 534.138387 535.668659 537.220843 538.238797 539.037892 540.571703 541.896132 542.664627 543.264235 544.678467 545.941426 546.682882 547.246765 548.526199 549.636006 550.229734 550.639137 551.738453 552.651926 553.043392 553.253188 554.169010 554.859957 -100 
-100 -100 533.385662 534.708169 536.216353 537.367955 538.372341 539.796307 541.070415 541.924163 542.673746 543.927982 545.087091 545.851256 546.520139 547.695374 548.777841 549.462166 550.023916 551.029225 551.919058 552.413244 552.783791 553.569049 554.168670 -100 
-100 -100 531.520670 533.197835 534.926589 536.103473 537.028737 538.627175 539.987248 540.770663 541.368057 542.762458 543.967861 544.606305 545.080880 546.451501 547.659513 548.297985 548.729994 549.919693 550.924409 551.384445 551.645309 552.597295 553.310143 -100 
-100 -100 529.335234 531.690350 533.719840 534.832229 535.447601 537.426820 538.942485 539.582005 539.806341 541.576985 542.919300 543.372360 543.422751 545.220459 546.617886 547.128123 547.202362 548.780316 549.956671 550.301257 550.237395 551.561741 552.474405 -100 
-100 -100 529.831525 531.530464 533.295447 534.514963 535.484702 537.126849 538.525241 539.338570 539.957680 541.367264 542.580578 543.220664 543.695846 545.071586 546.284602 546.925490 547.362012 548.564976 549.585150 550.057954 550.330690 551.297312 552.020685 -100 
-100 -100 529.988776 531.360764 532.947616 534.188213 535.283605 536.798297 538.151094 539.064384 539.856322 541.141418 542.315322 543.078735 543.744532 544.932600 546.026172 546.711448 547.277342 548.313678 549.238155 549.757177 550.149898 550.969778 551.595043 -100 
-100 -100 528.993400 530.616174 532.304577 533.465278 534.404473 536.083452 537.531223 538.387112 539.045976 540.509640 541.794618 542.525649 543.072516 544.381163 545.512026 546.097109 546.497151 547.657300 548.632193 549.057295 549.292755 550.276164 551.018265 -100 
-100 -100 527.588551 529.804017 531.712257 532.735224 533.299004 535.362931 536.973612 537.690272 537.981579 539.843448 541.302776 541.912239 542.110677 543.763336 545.015007 545.433763 545.452498 546.957557 548.059695 548.323420 548.186749 549.552858 550.501237 -100 
-100 -100 528.586154 530.192284 531.857597 532.998304 533.928975 535.617058 537.085702 537.966840 538.648806 540.129340 541.430052 542.175680 542.725130 544.011171 545.108773 545.661977 546.031942 547.159004 548.102482 548.501985 548.718900 549.690349 550.426605 -100 
-100 -100 529.189546 530.520969 532.054506 533.248770 534.322433 535.858616 537.257476 538.225217 539.066008 540.381186 541.586143 542.386082 543.065849 544.198775 545.217313 545.838422 546.347787 547.315128 548.174021 548.641347 548.997701 549.794222 550.408016 -100 
-100 -100 528.663324 530.284526 531.957039 533.095710 534.020789 535.704137 537.178804 538.079380 538.776486 540.216579 541.471249 542.181399 542.703745 543.967249 545.049070 545.596465 545.961810 547.054341 547.972157 548.368782 548.590193 549.523726 550.230797 -100 
-100 -100 527.792245 530.029588 531.936618 532.941396 533.483181 535.526851 537.138872 537.885968 538.211768 539.989899 541.366989 541.916114 542.065445 543.670054 544.882073 545.280520 545.288246 546.715135 547.761774 548.015622 547.892670 549.177915 550.071378 -100 
-100 -100 529.469900 531.066268 532.701000 533.797715 534.676195 536.304358 537.725978 538.582195 539.239129 540.634761 541.846702 542.520075 543.008340 544.235109 545.281250 545.797042 546.134061 547.199626 548.094134 548.471985 548.675989 549.590176 550.284143 -100 
-100 -100 530.835843 532.107707 533.557301 534.666062 535.648017 537.066079 538.354446 539.237100 540.003975 541.226799 542.344066 543.073477 543.689628 544.746625 545.691113 546.249414 546.703745 547.615511 548.426808 548.858893 549.182829 549.934632 550.516729 -100 
-100 -100 531.136338 532.623607 534.138697 535.146288 535.946536 537.434392 538.726264 539.490940 540.082909 541.413673 542.577874 543.227679 543.696283 544.860413 545.840507 546.301848 546.594512 547.632012 548.500270 548.852450 549.028777 549.915101 550.589498 -100 
-100 -100 531.119168 533.116227 534.772007 535.598143 535.998729 537.755681 539.117854 539.699693 539.911444 541.556393 542.833870 543.339261 543.461362 544.936896 546.023318 546.327448 546.255338 547.625519 548.615362 548.820400 548.643503 549.862444 550.705189 -100 
-100 -100 533.532519 534.815056 536.098571 536.945265 537.620007 538.936262 540.087936 540.789637 541.345739 542.585884 543.678020 544.317663 544.788748 545.888512 546.812901 547.272755 547.571494 548.545261 549.352306 549.688422 549.847196 550.641251 551.232978 -100 
-100 -100 535.738313 536.487262 537.417980 538.240794 539.038548 540.072815 541.058171 541.854454 542.608173 543.603892 544.549637 545.293029 545.967570 546.845853 547.647973 548.234116 548.751966 549.488719 550.149826 550.582753 550.922235 551.435422 551.804193 -100 
-100 -100 536.907158 537.427552 538.179359 538.963334 539.777920 540.698790 541.609277 542.438931 543.255544 544.162727 545.046384 545.829324 546.571765 547.373009 548.126120 548.763747 549.356162 550.008988 550.607909 551.074826 551.466246 551.867463 552.133829 -100 
-100 -100 -100 -100 -100 -100 -100 -100 -100 -100 -100 -100 -100 -100 -100 -100 -100 -100 -100 -100 -100 -100 -100 -100 -100 -100 
-100 -100 -100 -100 -100 -100 -100 -100 -100 -100 -100 -100 -100 -100 -100 -100 -100 -100 -100 -100 -100 -100 -100 -100 -100 -100 
-100 -100 -100 -100 -100 -100 -100 -100 -100 -100 -100 -100 -100 -100 -100 -100 -100 -100 -100 -100 -100 -100 -100 -100 -100 -100 
-100 -100 540.742103 541.321409 542.133895 542.964845 543.831670 544.853800 545.864353 546.772567 547.665782 548.696870 549.705733 550.593885 551.431085 552.353584 553.217983 553.941643 554.599634 555.325138 555.975642 556.467806 556.874510 557.319505 557.616425 -100 
-100 -100 539.174219 540.079756 541.106279 541.937987 542.714689 543.903252 545.010850 545.847953 546.609992 547.791191 548.896100 549.723880 550.442233 551.499631 552.446210 553.105166 553.645427 554.500033 555.226690 555.650245 555.945713 556.563184 557.001993 -100 
-100 -100 535.912862 537.772574 539.286136 540.024099 540.367582 542.117450 543.486440 544.103702 544.358708 546.076665 547.443131 548.078315 548.334622 549.880254 551.058586 551.523180 551.615056 552.940673 553.883169 554.095267 553.932253 555.115247 555.912892 -100 
-100 -100 531.364539 535.184940 537.352580 537.830985 536.894752 540.059880 541.856466 542.092088 540.977662 544.089517 545.875150 546.159535 545.160049 547.983914 549.550242 549.681009 548.568678 551.133445 552.443444 552.291331 550.848274 553.412781 554.737964 -100 
-100 -100 532.585575 534.684700 536.448660 537.336280 537.772709 539.671359 541.143035 541.767101 541.995744 543.767257 545.160478 545.744646 545.947376 547.570640 548.826624 549.297176 549.380422 550.800076 551.829015 552.061874 551.910827 553.206844 554.103927 -100 
-100 -100 532.306460 533.894359 535.520191 536.607972 537.467299 539.041071 540.397892 541.191703 541.800655 543.179135 544.376640 545.028095 545.517273 546.846377 548.015271 548.636777 549.058490 550.199789 551.151493 551.564995 551.790372 552.736248 553.449227 -100 
-100 -100 529.894240 532.186099 534.144012 535.191148 535.754540 537.726430 539.253663 539.923729 540.184154 541.894801 543.178784 543.581198 543.581636 545.392126 546.794386 547.298630 547.357330 548.919821 550.070472 550.380663 550.281572 551.616702 552.538073 -100 
-100 -100 525.924610 530.212210 532.771145 533.549522 532.862738 536.161948 538.072534 538.403469 537.393093 540.374107 541.974641 541.896817 540.312278 543.705857 545.580714 545.742465 544.465988 547.397125 548.948952 548.929406 547.575246 550.223994 551.609806 -100 
-100 -100 528.202840 530.516701 532.510157 533.597828 534.204122 536.221999 537.790975 538.493978 538.777943 540.503508 541.793842 542.195612 542.194872 544.012043 545.420682 545.926961 545.988499 547.563567 548.727847 549.047641 548.957408 550.307694 551.240766 -100 
-100 -100 528.900398 530.539994 532.242845 533.413012 534.356814 536.029711 537.475351 538.336764 538.992920 540.400636 541.607800 542.250416 542.728453 544.077740 545.262918 545.883605 546.302966 547.477454 548.461609 548.891928 549.130284 550.115788 550.858990 -100 
-100 -100 527.408171 529.611718 531.511204 532.524551 533.076076 535.148698 536.768305 537.496363 537.794940 539.610144 541.012828 541.563395 541.716142 543.400179 544.693348 545.147346 545.194067 546.696263 547.789610 548.037650 547.880924 549.270857 550.234899 -100 
-100 -100 524.323297 528.352072 530.747200 531.398363 530.571782 534.033739 536.050853 536.420733 535.392305 538.568344 540.370416 540.581585 539.427610 542.421109 544.062609 544.144014 542.890897 545.655826 547.079326 546.926252 545.399366 548.179141 549.632533 -100 
-100 -100 526.972743 529.164528 531.047906 532.047285 532.592631 534.671261 536.304494 537.049306 537.367155 539.208376 540.642941 541.226202 541.395739 543.056637 544.313861 544.736526 544.755316 546.223496 547.285432 547.509708 547.336173 548.712208 549.668352 -100 
-100 -100 528.042875 529.652813 531.317964 532.455309 533.382562 535.069164 536.542327 537.434332 538.124983 539.589595 540.870880 541.600679 542.137798 543.416075 544.510979 545.068297 545.440395 546.538145 547.453127 547.836711 548.045542 548.999807 549.724495 -100 
-100 -100 526.948768 529.200601 531.126660 532.155342 532.723878 534.770003 536.380036 537.116917 537.430804 539.256612 540.680967 541.271436 541.459009 543.069236 544.290778 544.707097 544.736324 546.162008 547.207073 547.462936 547.346805 548.635671 549.533152 -100 
-100 -100 524.292662 528.467670 530.933026 531.629109 530.866005 534.223817 536.183231 536.532039 535.494722 538.640888 540.427832 540.664849 539.589580 542.438395 543.996884 544.063822 542.857290 545.499707 546.879037 546.794263 545.459472 547.985891 549.313928 -100 
-100 -100 527.736173 529.965299 531.857213 532.848119 533.372941 535.361513 536.914383 537.603134 537.875455 539.659700 541.046242 541.604912 541.762853 543.340414 544.530767 544.920068 544.925446 546.328945 547.357184 547.602011 547.474262 548.740848 549.621643 -100 
-100 -100 529.651968 531.206444 532.796355 533.860382 534.706969 536.264933 537.614430 538.410440 539.022592 540.401844 541.607231 542.278239 542.762649 543.972096 545.001186 545.505499 545.833420 546.884998 547.766778 548.137237 548.334357 549.228953 549.908373 -100 
-100 -100 529.477675 531.551982 533.300277 534.197435 534.655202 536.490778 537.912280 538.516989 538.735516 540.438762 541.758394 542.268360 542.381300 543.923646 545.072920 545.419984 545.383163 546.771922 547.783870 548.014819 547.872272 549.099754 549.953090 -100 
-100 -100 527.837853 531.624624 533.783873 534.301385 533.456396 536.465533 538.163231 538.363740 537.253922 540.217885 541.867587 542.013667 540.844854 543.635333 545.115167 545.105998 543.807737 546.431298 547.775142 547.668031 546.318805 548.742383 550.000480 -100 
-100 -100 531.955011 533.792511 535.289415 536.027415 536.370634 538.022227 539.298713 539.851749 540.049760 541.647026 542.882856 543.386463 543.512573 544.978478 546.065876 546.419618 546.401838 547.715831 548.660604 548.883197 548.735042 549.856418 550.615508 -100 
-100 -100 534.872198 535.756747 536.752827 537.550149 538.279500 539.383478 540.400835 541.155780 541.833841 542.906486 543.893141 544.602494 545.208767 546.172717 547.028539 547.596101 548.056303 548.868936 549.569855 549.975414 550.253787 550.837533 551.254045 -100 
-100 -100 536.244795 536.801016 537.573484 538.351924 539.151552 540.087550 541.006058 541.824133 542.624333 543.550565 544.447735 545.224391 545.955993 546.783202 547.558476 548.198595 548.784749 549.458650 550.070931 550.532541 550.912045 551.329904 551.610061 -100 
-100 -100 -100 -100 -100 -100 -100 -100 -100 -100 -100 -100 -100 -100 -100 -100 -100 -100 -100 -100 -100 -100 -100 -100 -100 -100 
-100 -100 -100 -100 -100 -100 -100 -100 -100 -100 -100 -100 -100 -100 -100 -100 -100 -100 -100 -100 -100 -100 -100 -100 -100 -100 
-100 -100 -100 -100 -100 -100 -100 -100 -100 -100 -100 -100 -100 -100 -100 -100 -100 -100 -100 -100 -100 -100 -100 -100 -100 -100 
-100 -100 540.147077 540.782748 541.620722 542.435736 543.268734 544.317582 545.339649 546.225978 547.081553 548.136331 549.153315 550.017216 550.816469 551.759898 552.633451 553.337925 553.965126 554.716866 555.381239 555.857675 556.236476 556.716617 557.039632 -100 
-100 -100 538.179500 539.374308 540.509216 541.274221 541.865394 543.233895 544.409996 545.166661 545.735567 547.096042 548.268749 549.020122 549.557903 550.778553 551.788348 552.377169 552.749077 553.766424 554.556143 554.906210 555.026091 555.833053 556.374089 -100 
-100 -100 532.856720 536.460311 538.442516 538.851411 537.901485 540.942721 542.658584 542.910937 541.844935 544.871024 546.594841 546.899421 545.943091 548.684383 550.188235 550.334468 549.261895 551.744016 552.993008 552.854280 551.441443 553.904886 555.143818 -100 
-100 -100 517.598092 532.346233 536.094808 535.299690 524.893967 537.530501 540.639011 539.527646 528.789513 541.514266 544.650295 543.717729 533.911303 545.525758 548.320476 547.271331 537.665317 548.712622 551.182556 549.732056 539.127570 550.905808 553.743123 -100 
-100 -100 529.425413 533.319468 535.575544 536.123176 535.241014 538.458801 540.294357 540.544977 539.429847 542.533356 544.291861 544.524082 543.479482 546.327468 547.924098 548.061711 546.951657 549.552372 550.899676 550.767351 549.340692 551.944888 553.303329 -100 
-100 -100 530.758168 532.947750 534.801232 535.761965 536.258867 538.197132 539.703129 540.356470 540.601707 542.330989 543.650926 544.122992 544.205765 545.912512 547.233799 547.712671 547.776272 549.263320 550.350120 550.617749 550.490681 551.811692 552.726544 -100 
-100 -100 526.514042 530.755346 533.255513 533.979209 533.249025 536.524148 538.423506 538.752016 537.740110 540.707078 542.296336 542.216065 540.628106 543.993081 545.838634 545.980910 544.689290 547.592279 549.115537 549.071726 547.699129 550.341264 551.724677 -100 
-100 -100 510.959473 527.164294 531.475293 531.031039 521.053964 533.661680 536.888372 535.965224 525.824936 537.915255 540.700738 538.963446 526.094872 540.735730 544.218669 543.069673 532.124726 544.718942 547.626809 546.337937 535.836993 547.687596 550.588177 -100 
-100 -100 524.820317 529.084266 531.619590 532.382218 531.693341 535.016518 536.960137 537.323632 536.336667 539.318962 540.914158 540.831878 539.241212 542.615734 544.469651 544.613461 543.322132 546.237618 547.772560 547.734421 546.366677 549.024851 550.421086 -100 
-100 -100 527.339303 529.585702 531.516326 532.553553 533.125601 535.173752 536.777238 537.503718 537.799648 539.558190 540.885141 541.340498 541.399052 543.141346 544.486563 544.960447 545.007121 546.536904 547.655708 547.929135 547.798383 549.170009 550.121741 -100 
-100 -100 524.188016 528.219848 530.616701 531.268493 530.440755 533.896458 535.908394 536.275583 535.238934 538.382490 540.140607 540.304068 539.114592 542.120584 543.784093 543.881086 542.637433 545.410936 546.840781 546.691379 545.167097 547.950467 549.406506 -100 
-100 -100 510.271131 525.438632 529.441561 528.749435 518.022708 531.392599 534.805087 533.850593 523.228948 535.993390 539.123697 537.999689 527.350711 539.825010 542.797045 541.601989 531.151830 543.095042 545.769295 544.220019 532.901296 545.519729 548.591667 -100 
-100 -100 523.722736 527.746404 530.133064 530.776183 529.944732 533.406209 535.428336 535.807385 534.787229 537.962007 539.761558 539.970524 538.810713 541.790807 543.416643 543.484885 542.217800 544.956458 546.354750 546.183198 544.643955 547.411854 548.858515 -100 
-100 -100 526.427287 528.647851 530.551464 531.565309 532.122896 534.186373 535.809740 536.552713 536.870411 538.705259 540.135354 540.722117 540.899360 542.532514 543.769194 544.186024 544.205841 545.644223 546.687945 546.918976 546.767846 548.098808 549.025935 -100 
-100 -100 523.523865 527.703234 530.178723 530.888629 530.141569 533.517122 535.492201 535.852513 534.825941 537.992765 539.800212 540.054051 538.992537 541.853669 543.422735 543.498106 542.297887 544.945047 546.325042 546.236490 544.899113 547.437122 548.774992 -100 
-100 -100 509.502736 525.368486 529.566949 529.021648 518.760650 531.637553 534.917719 533.920516 523.293890 536.033330 539.184116 538.196322 528.162217 539.978591 542.791384 541.636785 531.643122 543.068535 545.670397 544.363405 534.279638 545.604416 548.376212 -100 
-100 -100 524.288499 528.446341 530.890971 531.567978 530.781870 534.097651 536.013110 536.324324 535.257078 538.384041 540.157020 540.383530 539.297240 542.128763 543.670153 543.722705 542.502860 545.130683 546.497510 546.403396 545.059654 547.571560 548.889354 -100 
-100 -100 527.998862 530.162273 531.997578 532.954233 533.453877 535.370515 536.858437 537.502307 537.745759 539.495408 540.855743 541.394794 541.533819 543.099616 544.275660 544.648782 544.635810 546.031537 547.050758 547.288300 547.153446 548.399561 549.266138 -100 
-100 -100 526.220777 530.092266 532.351795 532.946423 532.163996 535.251669 537.013530 537.247721 536.160194 539.169822 540.858425 541.020613 539.862465 542.689471 544.205152 544.216070 542.931804 545.576276 546.939854 546.843657 545.507770 547.958677 549.240304 -100 
-100 -100 514.049677 528.705452 532.463419 531.802440 522.011534 533.980462 536.913140 535.797899 525.350925 537.651552 540.611287 539.490687 529.181777 541.128290 543.900582 542.655518 532.371284 543.993142 546.600723 545.309019 535.367742 546.434194 549.105331 -100 
-100 -100 528.818284 532.398580 534.377780 534.819428 533.945811 536.822743 538.427030 538.624307 537.543561 540.420367 542.010321 542.177532 541.057212 543.784080 545.226712 545.258042 544.018329 546.564938 547.849851 547.758010 546.440282 548.758675 549.927295 -100 
-100 -100 533.797919 534.975900 536.088604 536.830838 537.389545 538.667667 539.752470 540.432095 540.928345 542.185047 543.248442 543.890476 544.323502 545.473170 546.409971 546.916426 547.207704 548.197513 548.970148 549.310671 549.424303 550.182669 550.692298 -100 
-100 -100 535.576103 536.192193 536.995670 537.764341 538.536063 539.501145 540.434209 541.235491 542.005869 542.965010 543.881747 544.646462 545.352867 546.216489 547.015046 547.646491 548.207998 548.913393 549.542018 549.989304 550.341425 550.789825 551.092562 -100 
-100 -100 -100 -100 -100 -100 -100 -100 -100 -100 -100 -100 -100 -100 -100 -100 -100 -100 -100 -100 -100 -100 -100 -100 -100 -100 
-100 -100 -100 -100 -100 -100 -100 -100 -100 -100 -100 -100 -100 -100 -100 -100 -100 -100 -100 -100 -100 -100 -100 -100 -100 -100 
-100 -100 -100 -100 -100 -100 -100 -100 -100 -100 -100 -100 -100 -100 -100 -100 -100 -100 -100 -100 -100 -100 -100 -100 -100 -100 
-100 -100 539.910024 540.480716 541.281326 542.101044 542.957434 543.968329 544.967329 545.863639 546.742721 547.755461 548.742741 549.608047 550.422739 551.324115 552.169573 552.877940 553.526788 554.251017 554.905567 555.403502 555.815149 556.263326 556.561796 -100 
-100 -100 538.364252 539.257276 540.268282 541.087162 541.853013 543.029106 544.124440 544.950039 545.698352 546.859872 547.941193 548.744157 549.438108 550.472360 551.397419 552.038058 552.567010 553.421069 554.153578 554.584403 554.885547 555.506328 555.946761 -100 
-100 -100 535.140994 536.980356 538.471730 539.194321 539.526855 541.261930 542.617686 543.224896 543.467817 545.163892 546.503570 547.110955 547.339923 548.859105 550.011407 550.452009 550.527974 551.854328 552.805455 553.026844 552.870102 554.056258 554.855784 -100 
-100 -100 530.629311 534.420950 536.559451 537.019662 536.072782 539.221227 541.005155 541.234003 540.111072 543.199697 544.956426 545.211165 544.182057 546.976157 548.511615 548.612269 547.478178 550.043783 551.362998 551.220324 549.783602 552.350471 553.676957 -100 
-100 -100 531.857141 533.929955 535.663412 536.528803 536.951289 538.837248 540.301960 540.924047 541.147185 542.899298 544.266189 544.822512 544.995887 546.586541 547.808088 548.246275 548.306095 549.719510 550.750717 550.987747 550.840026 552.137660 553.035614 -100 
-100 -100 531.582343 533.144371 534.737095 535.797710 536.640066 538.206284 539.564594 540.364729 540.974353 542.337154 543.511433 544.138803 544.600798 545.893878 547.023857 547.610305 548.005841 549.132652 550.077235 550.486928 550.710440 551.656784 552.370838 -100 
-100 -100 529.184637 531.445388 533.363893 534.377857 534.921454 536.890648 538.428551 539.115946 539.386261 541.081803 542.343426 542.726193 542.703564 544.472895 545.829987 546.295188 546.324058 547.864937 548.999881 549.298141 549.191336 550.526105 551.449299 -100 
-100 -100 525.229712 529.479930 531.993862 532.734867 532.026093 535.325563 537.252406 537.608465 536.615940 539.579514 541.156977 541.063177 539.460680 542.808720 544.634328 544.754903 543.446534 546.351545 547.881857 547.844397 546.477807 549.125879 550.514015 -100 
-100 -100 527.496059 529.778350 531.731212 532.784465 533.370242 535.385918 536.966954 537.689106 537.984978 539.697539 540.967809 541.352497 541.331388 543.110065 544.476039 544.944875 544.975601 546.524118 547.665380 547.965872 547.862638 549.210092 550.144128 -100 
-100 -100 528.178666 529.791897 531.460053 532.600840 533.526357 535.193198 536.643568 537.515163 538.176005 539.572244 540.760950 541.384787 541.841186 543.159903 544.311614 544.901345 545.293338 546.442786 547.404169 547.814928 548.040017 549.021671 549.765171 -100 
-100 -100 526.677342 528.854800 530.722498 531.710881 532.246713 534.310029 535.928430 536.660682 536.959769 538.761783 540.145449 540.676325 540.808169 542.467676 543.735033 544.164406 544.187746 545.666763 546.737828 546.965498 546.794423 548.181248 549.146311 -100 
-100 -100 523.575422 527.577490 529.944078 530.575458 529.737014 533.188084 535.200591 535.571897 534.542988 537.703788 539.486421 539.678721 538.506148 541.479639 543.100796 543.162668 541.890165 544.634003 546.036149 545.862461 544.320225 547.098448 548.553832 -100 
-100 -100 526.171839 528.348074 530.214487 531.202105 531.739556 533.809706 535.437704 536.181273 536.496420 538.325489 539.744635 540.313047 540.467856 542.112484 543.352952 543.759437 543.762027 545.212486 546.256312 546.463653 546.277792 547.650739 548.607276 -100 
-100 -100 527.175566 528.783237 530.446134 531.582316 532.507661 534.189014 535.657499 536.547252 537.234906 538.691089 539.962340 540.683078 541.210456 542.475319 543.555640 544.099157 544.457761 545.541016 546.441771 546.812868 547.012575 547.962265 548.685405 -100 
-100 -100 526.017888 528.279794 530.217668 531.256175 531.829778 533.873124 535.479217 536.214614 536.527291 538.347395 539.766329 540.353924 540.537401 542.135966 543.344277 543.748964 543.767211 545.180739 546.214758 546.461713 546.338941 547.622007 548.516355 -100 
-100 -100 523.315040 527.508591 529.994724 530.707923 529.955144 533.311271 535.267334 535.616100 534.580121 537.722259 539.507131 539.746509 538.672865 541.511626 543.058792 543.117123 541.902858 544.534723 545.904648 545.813106 544.473427 546.992975 548.316715 -100 
-100 -100 526.747074 528.990811 530.900887 531.907457 532.441701 534.430358 535.981200 536.670173 536.943940 538.727088 540.114369 540.677164 540.838502 542.411901 543.596687 543.982126 543.983174 545.378275 546.397545 546.635462 546.502353 547.762650 548.639306 -100 
-100 -100 528.665888 530.228714 531.830451 532.905671 533.759057 535.317038 536.664993 537.461213 538.074845 539.454850 540.662742 541.338820 541.828281 543.039331 544.069758 544.576499 544.904298 545.948401 546.820344 547.182689 547.373600 548.262059 548.937444 -100 
-100 -100 528.496249 530.574054 532.328885 533.233703 533.696214 535.530007 536.949539 537.554570 537.775050 539.479689 540.802820 541.319065 541.439313 542.987557 544.144236 544.500670 544.468933 545.849169 546.849030 547.070475 546.921316 548.142091 548.990913 -100 
-100 -100 526.857329 530.644488 532.806814 533.329837 532.488765 535.493959 537.188886 537.389977 536.282953 539.248416 540.902187 541.055669 539.896127 542.694867 544.185849 544.191152 542.902808 545.516113 546.846150 546.729070 545.373614 547.789992 549.043216 -100 
-100 -100 530.968827 532.805759 534.303470 535.043942 535.388693 537.037409 538.311851 538.865662 539.066466 540.666564 541.907360 542.418595 542.553997 544.029244 545.128028 545.494713 545.484992 546.792855 547.727201 547.941362 547.787370 548.902950 549.658210 -100 
-100 -100 533.878773 534.762422 535.757887 536.555318 537.284389 538.386572 539.403024 540.159159 540.840190 541.916777 542.909106 543.626005 544.241058 545.214174 546.080025 546.657493 547.123432 547.933476 548.627997 549.027418 549.300985 549.880501 550.294340 -100 
-100 -100 535.246714 535.801895 536.573087 537.350526 538.149121 539.083826 540.002038 540.821615 541.625008 542.555733 543.458908 544.243012 544.983009 545.818966 546.603189 547.251391 547.842139 548.515102 549.123211 549.580163 549.955671 550.370210 550.648358 -100 
-100 -100 -100 -100 -100 -100 -100 -100 -100 -100 -100 -100 -100 -100 -100 -100 -100 -100 -100 -100 -100 -100 -100 -100 -100 -100 
-100 -100 -100 -100 -100 -100 -100 -100 -100 -100 -100 -100 -100 -100 -100 -100 -100 -100 -100 -100 -100 -100 -100 -100 -100 -100 
-100 -100 -100 -100 -100 -100 -100 -100 -100 -100 -100 -100 -100 -100 -100 -100 -100 -100 -100 -100 -100 -100 -100 -100 -100 -100 
-100 -100 539.673511 540.202174 540.974706 541.794095 542.659945 543.646607 544.627654 545.526508 546.413563 547.397666 548.360321 549.219613 550.033900 550.902954 551.721350 552.422772 553.077240 553.789137 554.443949 554.961643 555.395332 555.826725 556.108748 -100 
-100 -100 538.351792 539.098100 540.033373 540.873069 541.705175 542.797304 543.846425 544.702754 545.518473 546.591282 547.617636 548.437612 549.183258 550.128481 550.995869 551.646888 552.228029 553.023025 553.739155 554.222550 554.604264 555.147417 555.531585 -100 
-100 -100 535.881952 537.141687 538.403158 539.235906 539.914793 541.280455 542.485837 543.229247 543.827155 545.146490 546.321712 547.036485 547.575671 548.739630 549.728746 550.255532 550.620636 551.650031 552.510138 552.896233 553.097388 553.921265 554.528122 -100 
-100 -100 533.127657 535.080769 536.692150 537.476828 537.847172 539.650416 541.054681 541.654169 541.874992 543.600322 544.956237 545.526854 545.707826 547.241287 548.390128 548.762194 548.760489 550.182206 551.223987 551.479294 551.345305 552.594492 553.452805 -100 
-100 -100 532.708322 534.166026 535.645951 536.620474 537.398540 538.901535 540.210281 540.980126 541.576348 542.945229 544.149700 544.833655 545.338774 546.552103 547.589912 548.112407 548.467884 549.564422 550.491180 550.896491 551.116575 552.035150 552.726819 -100 
-100 -100 531.951331 533.209267 534.641558 535.735769 536.706923 538.116594 539.397355 540.271810 541.030828 542.248348 543.356619 544.074258 544.692636 545.791623 546.791248 547.401695 547.909172 548.888586 549.767278 550.255370 550.622895 551.410493 552.012962 -100 
-100 -100 530.132362 531.725598 533.358768 534.460296 535.341689 536.940484 538.332350 539.168003 539.804625 541.154289 542.306380 542.912383 543.354501 544.628061 545.733476 546.288954 546.660713 547.806836 548.779434 549.213198 549.455755 550.411655 551.130961 -100 
-100 -100 528.009136 530.247751 532.160614 533.183351 533.744295 535.735798 537.300976 538.020847 538.323342 540.023009 541.302559 541.737454 541.785032 543.456501 544.733083 545.153938 545.164786 546.687524 547.817534 548.119993 548.022161 549.355714 550.278839 -100 
-100 -100 528.450634 530.064643 531.731702 532.872768 533.796500 535.439803 536.872690 537.741771 538.403988 539.772886 540.937442 541.550284 541.998492 543.282513 544.398207 544.960034 545.334986 546.483601 547.455697 547.886225 548.129056 549.095194 549.824252 -100 
-100 -100 528.563706 529.870001 531.376909 532.553784 533.611355 535.114914 536.481162 537.422938 538.232303 539.488749 540.621168 541.348905 541.975683 543.098511 544.121130 544.743461 545.255444 546.241371 547.118907 547.596329 547.960401 548.776067 549.404772 -100 
-100 -100 527.563630 529.114872 530.727018 531.834785 532.744693 534.401886 535.847309 536.717705 537.385790 538.815797 540.056435 540.746962 541.253230 542.511997 543.590576 544.127462 544.483118 545.595968 546.523367 546.903082 547.104874 548.088359 548.837037 -100 
-100 -100 526.153345 528.278893 530.111326 531.092923 531.640236 533.673325 535.272186 535.999773 536.305541 538.121488 539.531697 540.100601 540.262327 541.874659 543.085974 543.467907 543.451877 544.912022 545.966675 546.180792 546.001232 547.377584 548.337683 -100 
-100 -100 527.011200 528.570072 530.191857 531.307976 532.225553 533.892226 535.348554 536.231127 536.914088 538.363640 539.628219 540.342966 540.863738 542.117047 543.181202 543.703443 544.043152 545.133771 546.038615 546.400178 546.587892 547.558901 548.299978 -100 
-100 -100 527.452358 528.777975 530.306721 531.500291 532.571990 534.094735 535.482329 536.447049 537.284583 538.580166 539.763257 540.546408 541.209244 542.313935 543.301916 543.895997 544.380060 545.318033 546.147514 546.589280 546.927280 547.715957 548.327513 -100 
-100 -100 526.772705 528.426272 530.131444 531.296434 532.236734 533.909450 535.372889 536.272059 536.970805 538.395808 539.638697 540.347941 540.869715 542.104049 543.154375 543.678550 544.025120 545.091831 545.985994 546.366326 546.577461 547.497477 548.196588 -100 
-100 -100 525.781415 528.084535 530.050747 531.101840 531.675940 533.705482 535.305212 536.055390 536.393084 538.154609 539.525641 540.088186 540.257058 541.826887 543.007060 543.388403 543.386478 544.787796 545.813082 546.056624 545.930849 547.196209 548.077168 -100 
-100 -100 527.461037 529.100007 530.780947 531.915963 532.818490 534.441722 535.855814 536.713865 537.377632 538.767774 539.980557 540.666985 541.169071 542.381466 543.412051 543.920788 544.252284 545.298810 546.173727 546.539360 546.735771 547.634745 548.318220 -100 
-100 -100 528.852317 530.144376 531.620793 532.755088 533.753248 535.168233 536.450877 537.334422 538.106135 539.329190 540.450993 541.192530 541.821465 542.879891 543.826527 544.392879 544.851389 545.745195 546.533471 546.949086 547.261860 548.000031 548.572694 -100 
-100 -100 529.172753 530.665772 532.194155 533.220497 534.035626 535.514739 536.798215 537.563965 538.162548 539.493934 540.663606 541.326981 541.812464 542.987304 543.984362 544.473295 544.788137 545.799256 546.634258 546.965222 547.129688 548.000089 548.663388 -100 
-100 -100 529.163627 531.157068 532.818241 533.661370 534.081926 535.819809 537.169256 537.753349 537.976350 539.619167 540.901764 541.423132 541.567920 543.057238 544.169480 544.518182 544.491558 545.818775 546.765017 546.946797 546.760877 547.959974 548.789560 -100 
-100 -100 531.561638 532.840568 534.124782 534.979070 535.661780 536.967796 538.112048 538.816154 539.380582 540.624425 541.724778 542.379972 542.871148 543.988734 544.938348 545.432769 545.758919 546.711095 547.488666 547.805589 547.953728 548.733803 549.316042 -100 
-100 -100 533.749359 534.495260 535.423834 536.247326 537.045862 538.075397 539.058096 539.857496 540.618424 541.621645 542.578039 543.336386 544.028674 544.924980 545.748200 546.357520 546.890633 547.619517 548.264569 548.684191 549.014290 549.518308 549.881068 -100 
-100 -100 534.907244 535.424752 536.173136 536.954815 537.767574 538.685693 539.595691 540.429071 541.252885 542.169148 543.064535 543.862135 544.621163 545.439617 546.210923 546.865942 547.468858 548.119085 548.708554 549.165824 549.549391 549.943821 550.205957 -100 
-100 -100 -100 -100 -100 -100 -100 -100 -100 -100 -100 -100 -100 -100 -100 -100 -100 -100 -100 -100 -100 -100 -100 -100 -100 -100 
-100 -100 -100 -100 -100 -100 -100 -100 -100 -100 -100 -100 -100 -100 -100 -100 -100 -100 -100 -100 -100 -100 -100 -100 -100 -100 
-100 -100 -100 -100 -100 -100 -100 -100 -100 -100 -100 -100 -100 -100 -100 -100 -100 -100 -100 -100 -100 -100 -100 -100 -100 -100 
-100 -100 539.254401 539.812804 540.600578 541.411582 542.259765 543.255833 544.238269 545.119111 545.981073 546.969465 547.928608 548.764671 549.548205 550.414025 551.221795 551.895362 552.523240 553.254188 553.929289 554.449810 554.877825 555.329709 555.627267 -100 
-100 -100 537.758087 538.623424 539.612258 540.422720 541.184968 542.339497 543.413905 544.225683 544.961128 546.093732 547.143045 547.915814 548.577852 549.568737 550.443453 551.030958 551.522042 552.399355 553.171716 553.641372 553.970776 554.589499 555.023548 -100 
-100 -100 534.653416 536.415104 537.860430 538.578620 538.928453 540.617242 541.940073 542.539653 542.787151 544.437980 545.736819 546.315138 546.516703 547.974148 549.048883 549.390602 549.368274 550.776256 551.813961 552.110715 552.017660 553.175751 553.952739 -100 
-100 -100 530.333631 533.934698 535.991156 536.457694 535.590333 538.626107 540.358459 540.593189 539.524525 542.524486 544.230280 544.465163 543.432254 546.131602 547.556207 547.490847 546.099518 548.897967 550.366776 550.343429 549.051436 551.513800 552.790768 -100 
-100 -100 531.427017 533.411813 535.086905 535.938344 536.372834 538.212326 539.648824 540.271640 540.510125 542.229387 543.573886 544.124309 544.285243 545.798878 546.919439 547.239991 547.187864 548.670247 549.778032 550.083675 549.995500 551.261565 552.134980 -100 
-100 -100 531.106396 532.610669 534.150687 535.181624 536.009691 537.554413 538.902007 539.707844 540.330486 541.688724 542.873637 543.536219 544.020823 545.216332 546.230917 546.721707 547.053700 548.174512 549.135763 549.570181 549.814390 550.749841 551.452529 -100 
-100 -100 528.769458 530.939820 532.784350 533.753339 534.272017 536.227295 537.765980 538.474054 538.779658 540.478040 541.786838 542.294290 542.424572 543.977890 545.147304 545.506143 545.487757 546.976885 548.089346 548.388725 548.292312 549.610410 550.521965 -100 
-100 -100 524.962068 529.024269 531.429372 532.113351 531.374554 534.661636 536.595273 536.990348 536.082549 539.018245 540.668312 540.826743 539.718927 542.516788 544.036286 544.035842 542.719124 545.514431 546.994507 546.951002 545.610111 548.216266 549.585212 -100 
-100 -100 527.094556 529.285517 531.163365 532.170854 532.730446 534.728650 536.306625 537.046527 537.377223 539.097039 540.421670 540.939508 541.079022 542.645531 543.827998 544.196018 544.181673 545.668939 546.773932 547.062557 546.960692 548.289334 549.211922 -100 
-100 -100 527.728699 529.282554 530.896849 532.008730 532.920274 534.556190 535.985267 536.853664 537.523635 538.927155 540.144626 540.825107 541.324288 542.549840 543.594029 544.104729 544.445576 545.560721 546.502373 546.905209 547.127672 548.098018 548.833634 -100 
-100 -100 526.280632 528.368274 530.178734 531.161268 531.720597 533.714036 535.281297 535.993170 536.290292 538.088770 539.486614 540.055553 540.223230 541.795819 542.970168 543.323460 543.288020 544.757016 545.826677 546.057788 545.892873 547.264691 548.219700 -100 
-100 -100 523.308974 527.119279 529.409892 530.069423 529.355344 532.638128 534.562092 534.903417 533.875802 537.016418 538.805627 539.049675 537.984110 540.798900 542.308500 542.283810 540.922575 543.697417 545.117810 544.961293 543.447558 546.192270 547.631473 -100 
-100 -100 525.680239 527.785856 529.617466 530.616878 531.188877 533.194599 534.774359 535.499063 535.809428 537.620086 539.031521 539.614324 539.791236 541.364099 542.533638 542.880674 542.835347 544.286044 545.335912 545.550724 545.372924 546.732473 547.679949 -100 
-100 -100 526.497317 528.103544 529.770303 530.918752 531.855222 533.517306 534.972510 535.868397 536.566862 537.990565 539.232490 539.940866 540.459661 541.684148 542.718533 543.220926 543.548053 544.621949 545.520340 545.891486 546.091284 547.033586 547.751370 -100 
-100 -100 525.160814 527.487393 529.470321 530.536504 531.127218 533.169807 534.790417 535.577039 535.960209 537.692919 539.043831 539.601347 539.772029 541.332485 542.500207 542.868095 542.855378 544.262234 545.292892 545.538364 545.415983 546.689317 547.577826 -100 
-100 -100 522.253049 526.619924 529.193920 529.952073 529.232470 532.589557 534.580037 535.041937 534.232796 537.137442 538.799918 539.000261 537.929690 540.713655 542.216197 542.234578 540.975636 543.615104 544.984509 544.892872 543.562084 546.061103 547.375959 -100 
-100 -100 525.808429 528.123583 530.086121 531.126268 531.683498 533.679652 535.255866 536.008351 536.362842 538.061213 539.382223 539.919210 540.073203 541.612829 542.763592 543.120404 543.095757 544.478353 545.484039 545.710425 545.571070 546.821907 547.694298 -100 
-100 -100 527.809992 529.393058 531.018580 532.119506 532.995843 534.552403 535.911593 536.744089 537.395584 538.740993 539.918029 540.590841 541.086997 542.263216 543.259808 543.747567 544.063111 545.077476 545.917363 546.252232 546.423911 547.310515 547.987271 -100 
-100 -100 527.694129 529.763285 531.527600 532.467806 532.981179 534.780293 536.194131 536.840920 537.124687 538.776772 540.073949 540.620144 540.800284 542.270116 543.372300 543.720809 543.706172 545.021713 545.958778 546.127889 545.935473 547.173088 548.033878 -100 
-100 -100 526.104032 529.848336 532.012047 532.596292 531.894244 534.774030 536.438406 536.708476 535.769337 538.582984 540.192371 540.421474 539.461702 542.048528 543.445123 543.460655 542.267464 544.734290 545.964815 545.766487 544.312629 546.797941 548.080959 -100 
-100 -100 530.162569 531.982047 533.479230 534.247302 534.637855 536.248642 537.513290 538.103114 538.364040 539.920068 541.145565 541.694792 541.895991 543.298962 544.349129 544.712831 544.723010 545.968074 546.841719 547.004223 546.806933 547.940166 548.708477 -100 
-100 -100 533.034817 533.911260 534.903946 535.708351 536.448380 537.542056 538.558660 539.331223 540.033104 541.102952 542.094319 542.826923 543.460433 544.412826 545.258457 545.828933 546.291610 547.073883 547.736306 548.107518 548.361181 548.940893 549.357654 -100 
-100 -100 534.385187 534.935909 535.703106 536.480163 537.280271 538.213041 539.133768 539.962748 540.776617 541.709594 542.615989 543.408333 544.155115 544.984171 545.758585 546.399903 546.983102 547.639487 548.227724 548.666729 549.029851 549.440700 549.718480 -100 
-100 -100 -100 -100 -100 -100 -100 -100 -100 -100 -100 -100 -100 -100 -100 -100 -100 -100 -100 -100 -100 -100 -100 -100 -100 -100 
-100 -100 -100 -100 -100 -100 -100 -100 -100 -100 -100 -100 -100 -100 -100 -100 -100 -100 -100 -100 -100 -100 -100 -100 -100 -100 
-100 -100 -100 -100 -100 -100 -100 -100 -100 -100 -100 -100 -100 -100 -100 -100 -100 -100 -100 -100 -100 -100 -100 -100 -100 -100 
-100 -100 538.796234 539.411219 540.228561 541.029821 541.849101 542.870485 543.861407 544.717792 545.539823 546.547081 547.509806 548.317499 549.057780 549.935282 550.740427 551.382097 551.970008 552.732587 553.431207 553.945687 554.352744 554.838882 555.160551 -100 
-100 -100 536.922763 538.063906 539.161143 539.914726 540.504859 541.829861 542.965979 543.696293 544.241935 545.543530 546.654068 547.347589 547.826428 548.966262 549.885201 550.376629 550.670004 551.736375 552.596489 553.014060 553.187277 553.985143 554.514006 -100 
-100 -100 531.882153 535.284596 537.177089 537.590230 536.717175 539.630647 541.277135 541.519415 540.489748 543.398515 545.037930 545.288314 544.294885 546.908988 548.268952 548.216666 546.865719 549.592407 551.015276 551.020389 549.769308 552.130559 553.319058 -100 
-100 -100 517.518740 531.372416 534.917858 534.181332 524.327922 536.353790 539.322404 538.250091 527.898140 540.166339 543.171410 542.211021 532.536839 543.836613 546.405643 544.945506 533.940090 546.339273 549.191330 548.017926 538.142816 549.259690 551.952338 -100 
-100 -100 528.560464 532.233698 534.376795 534.910515 534.095213 537.184901 538.959851 539.216125 538.157352 541.164449 542.868826 543.085771 542.030936 544.722896 546.134731 546.041465 544.629429 547.451598 548.954024 548.952803 547.680679 550.176316 551.480343 -100 
-100 -100 529.753626 531.828187 533.585744 534.494591 534.969860 536.864752 538.350126 539.014210 539.285887 540.994418 542.322977 542.854214 542.994358 544.502028 545.613280 545.921361 545.864492 547.344925 548.458757 548.767508 548.680889 549.975655 550.869437 -100 
-100 -100 525.682315 529.701619 532.056227 532.696109 531.919440 535.169167 537.071144 537.443274 536.522149 539.456346 541.117505 541.296828 540.199074 542.951980 544.416412 544.372429 543.026905 545.804899 547.277788 547.234204 545.893415 548.489761 549.850346 -100 
-100 -100 510.887945 526.256327 530.309903 529.753615 519.716944 532.304868 535.548613 534.729810 525.016683 536.772618 539.667156 538.616073 528.695917 540.279527 542.970236 541.617222 530.944593 543.052685 545.834154 544.544425 534.233999 545.862421 548.712721 -100 
-100 -100 524.019240 528.058165 530.443819 531.119335 530.380701 533.671715 535.611516 536.014139 535.117421 538.074764 539.753940 539.945631 538.858903 541.628142 543.108726 543.076591 541.736199 544.509680 545.970347 545.909969 544.558095 547.166863 548.540329 -100 
-100 -100 526.393283 528.518797 530.347280 531.330671 531.881256 533.866675 535.431274 536.153698 536.467756 538.228457 539.595319 540.147337 540.302240 541.849903 542.999167 543.334525 543.291260 544.757345 545.837903 546.094687 545.959866 547.308089 548.245489 -100 
-100 -100 523.402723 527.204635 529.484391 530.135534 529.412791 532.676411 534.583365 534.915221 533.880891 537.004036 538.776983 539.010081 537.934312 540.728275 542.216107 542.173942 540.803014 543.579652 545.009670 544.867023 543.365195 546.107409 547.542569 -100 
-100 -100 510.279835 524.534375 528.338066 527.760248 517.859798 530.319507 533.500393 532.493208 521.936866 534.594345 537.725707 536.745681 526.786855 538.473150 541.185509 539.806983 528.986431 541.195346 543.926678 542.422797 531.276845 543.710618 546.738528 -100 
-100 -100 522.767690 526.596144 528.905409 529.579127 528.871755 532.148402 534.066870 534.409873 533.386331 536.515894 538.295935 538.537283 537.468546 540.266311 541.755734 541.713854 540.338413 543.098489 544.509706 544.351754 542.838145 545.567703 546.995147 -100 
-100 -100 525.061052 527.275163 529.181319 530.214558 530.794340 532.809811 534.400529 535.150288 535.493241 537.257697 538.632644 539.198754 539.367168 540.922588 542.077473 542.421236 542.380994 543.803397 544.840139 545.067989 544.916379 546.231507 547.148866 -100 
-100 -100 521.767618 526.117868 528.680495 529.437575 528.722323 532.080175 534.070616 534.533358 533.727263 536.637772 538.306775 538.511952 537.443072 540.224201 541.719460 541.726882 540.458773 543.101886 544.474764 544.380940 543.048407 545.561509 546.888301 -100 
-100 -100 506.874966 523.555597 527.966133 527.508751 517.361215 530.169647 533.502006 532.806461 523.511753 534.895698 537.723832 536.676623 526.770162 538.371375 541.090455 539.851200 529.676802 541.211937 543.822236 542.519885 532.516076 543.737024 546.486175 -100 
-100 -100 522.378288 526.718254 529.261300 529.993973 529.248936 532.561969 534.512828 534.949037 534.121887 536.998396 538.637994 538.825365 537.743676 540.503629 541.982807 541.982331 540.705490 543.319610 544.662498 544.546752 543.196571 545.684592 546.994049 -100 
-100 -100 526.293691 528.491962 530.362305 531.357747 531.897361 533.798816 535.299588 536.006603 536.331409 538.004010 539.309108 539.848016 540.011777 541.507975 542.623972 542.965748 542.935162 544.274007 545.235801 545.423536 545.250918 546.496205 547.366216 -100 
-100 -100 524.628147 528.460998 530.725683 531.385608 530.746482 533.708547 535.448162 535.770081 534.867576 537.711297 539.341084 539.575251 538.616682 541.214842 542.618508 542.627027 541.425848 543.904307 545.148394 544.952700 543.504858 546.020525 547.331568 -100 
-100 -100 512.685746 527.109405 530.848520 530.351588 521.362863 532.545176 535.366234 534.449823 524.969424 536.333383 539.142938 538.250413 529.147325 539.868887 542.380352 541.205316 531.578016 542.453694 544.827475 543.349835 532.909503 544.422599 547.186387 -100 
-100 -100 527.206447 530.732799 532.700306 533.194407 532.456639 535.204952 536.783236 537.061383 536.161224 538.887596 540.435884 540.687274 539.775650 542.284371 543.625756 543.664267 542.514506 544.899472 546.068889 545.879852 544.451159 546.835895 548.035292 -100 
-100 -100 532.096210 533.255808 534.356892 535.106041 535.685518 536.942253 538.028041 538.740575 539.282242 540.520376 541.579970 542.250927 542.725548 543.831380 544.733166 545.230894 545.523218 546.460868 547.178437 547.470463 547.546279 548.308236 548.823656 -100 
-100 -100 533.839668 534.444829 535.236280 535.999052 536.770460 537.731229 538.670141 539.489815 540.280550 541.243785 542.166081 542.944935 543.664164 544.516413 545.299848 545.921154 546.471143 547.148428 547.743884 548.160985 548.491489 548.933405 549.235188 -100 
-100 -100 -100 -100 -100 -100 -100 -100 -100 -100 -100 -100 -100 -100 -100 -100 -100 -100 -100 -100 -100 -100 -100 -100 -100 -100 
-100 -100 -100 -100 -100 -100 -100 -100 -100 -100 -100 -100 -100 -100 -100 -100 -100 -100 -100 -100 -100 -100 -100 -100 -100 -100 
-100 -100 -100 -100 -100 -100 -100 -100 -100 -100 -100 -100 -100 -100 -100 -100 -100 -100 -100 -100 -100 -100 -100 -100 -100 -100 
-100 -100 538.618532 539.181401 539.976264 540.793647 541.642928 542.631721 543.601338 544.466435 545.309260 546.273782 547.206031 548.013815 548.768221 549.604070 550.382528 551.031170 551.643865 552.373076 553.055970 553.587405 554.023838 554.478872 554.776718 -100 
-100 -100 537.127681 537.998978 538.997556 539.817811 540.583565 541.729632 542.789788 543.585857 544.302597 545.409962 546.430837 547.174191 547.805780 548.764116 549.605508 550.163411 550.636396 551.514348 552.299228 552.784486 553.125258 553.746700 554.179976 -100 
-100 -100 534.033699 535.803388 537.262092 537.995362 538.352926 540.029981 541.335805 541.920471 542.151385 543.774971 545.043469 545.591510 545.761329 547.182204 548.216729 548.520177 548.473305 549.886082 550.943928 551.263679 551.186866 552.345821 553.119677 -100 
-100 -100 529.731274 533.340233 535.410089 535.893547 535.036793 538.056235 539.769208 539.991172 538.910651 541.883567 543.560221 543.767209 542.703538 545.363134 546.741087 546.628770 545.204743 548.010189 549.502697 549.505979 548.233403 550.693428 551.964753 -100 
-100 -100 530.853339 532.839400 534.518229 535.375818 535.812035 537.637326 539.057638 539.669643 539.898808 541.600755 542.926908 543.459006 543.594647 545.068183 546.139472 546.411863 546.326235 547.804832 548.924811 549.247053 549.170949 550.435959 551.305556 -100 
-100 -100 530.569804 532.064763 533.593571 534.615330 535.434106 536.965318 538.300447 539.098444 539.716351 541.069565 542.252149 542.912780 543.382951 544.536998 545.497677 545.938202 546.234051 547.338092 548.295636 548.732125 548.978651 549.913315 550.614471 -100 
-100 -100 528.274535 530.422988 532.240688 533.186274 533.686103 535.626640 537.155071 537.858255 538.164312 539.868516 541.191308 541.716903 541.848194 543.353990 544.460062 544.763544 544.704882 546.166532 547.261973 547.550935 547.448422 548.765386 549.677061 -100 
-100 -100 524.500883 528.531136 530.898777 531.550656 530.787012 534.057448 535.980784 536.371962 535.467178 538.413856 540.087011 540.277473 539.184584 541.927353 543.376303 543.317874 541.959573 544.721992 546.178230 546.117656 544.765646 547.370670 548.740555 -100 
-100 -100 526.635477 528.798767 530.641674 531.618315 532.153023 534.131608 535.695997 536.429600 536.760993 538.488000 539.829088 540.368554 540.513199 542.036601 543.160421 543.477349 543.424746 544.882697 545.966753 546.241002 546.129968 547.455502 548.377279 -100 
-100 -100 527.266897 528.798345 530.384370 531.472088 532.362429 533.974919 535.384804 536.242551 536.908320 538.309270 539.529035 540.214413 540.707355 541.900097 542.899956 543.369686 543.679031 544.772626 545.701487 546.097777 546.316218 547.281773 548.013952 -100 
-100 -100 525.822596 527.888786 529.676047 530.642913 531.187259 533.151466 534.692183 535.389008 535.677766 537.461950 538.847728 539.408307 539.562703 541.107321 542.246556 542.566728 542.506095 543.961597 545.027513 545.261241 545.098719 546.463594 547.412048 -100 
-100 -100 522.849730 526.637205 528.907707 529.558732 528.836344 532.083436 533.973842 534.296379 533.258146 536.375094 538.142985 538.371915 537.290692 540.079695 541.559252 541.506307 540.123831 542.890364 544.312273 544.163904 542.657357 545.392708 546.823168 -100 
-100 -100 525.189485 527.278622 529.094504 530.085219 530.645428 532.618726 534.164387 534.865183 535.158665 536.947437 538.339433 538.907446 539.069125 540.619929 541.764043 542.086864 542.022867 543.464370 544.512480 544.730142 544.554765 545.908581 546.850727 -100 
-100 -100 525.968271 527.562868 529.217266 530.356517 531.278759 532.910130 534.330522 535.197954 535.875511 537.282099 538.511203 539.209741 539.716572 540.922076 541.933830 542.413831 542.722085 543.782760 544.671808 545.035690 545.230434 546.170741 546.888131 -100 
-100 -100 524.599479 526.915286 528.887201 529.945575 530.523271 532.533578 534.116808 534.871646 535.232387 536.953397 538.298988 538.853338 539.016427 540.559102 541.704912 542.050062 542.016333 543.405371 544.418696 544.645920 544.510145 545.785409 546.678755 -100 
-100 -100 521.662911 526.016851 528.578306 529.329085 528.599243 531.922889 533.876499 534.307892 533.478031 536.376212 538.038904 538.241218 537.167315 539.933434 541.413603 541.408617 540.127038 542.745780 544.092440 543.974656 542.623381 545.128039 546.451535 -100 
-100 -100 525.182177 527.483231 529.428366 530.453914 530.996476 532.968578 534.520856 535.254690 535.597035 537.291017 538.611870 539.149681 539.299822 540.824346 541.954835 542.290095 542.243977 543.605585 544.588547 544.790726 544.633751 545.885910 546.763999 -100 
-100 -100 527.151604 528.716363 530.315756 531.391305 532.247803 533.792353 535.146188 535.977558 536.628601 537.970932 539.144728 539.814894 540.305324 541.467981 542.446642 542.915194 543.211098 544.205971 545.025952 545.340931 545.498361 546.382924 547.062252 -100 
-100 -100 527.013477 529.057021 530.784232 531.687250 532.175182 533.974754 535.402455 536.066576 536.362413 538.011514 539.301569 539.842140 540.015549 541.471614 542.556679 542.887413 542.853823 544.151583 545.072416 545.224700 545.019275 546.253977 547.116659 -100 
-100 -100 525.404475 529.117440 531.237184 531.776974 531.045169 533.935416 535.626785 535.926683 535.009046 537.818663 539.418283 539.640573 538.674524 541.247160 542.627277 542.626573 541.415995 543.866729 545.083484 544.870240 543.403969 545.886843 547.171847 -100 
-100 -100 529.430717 531.224634 532.684293 533.415002 533.782592 535.400997 536.689259 537.305756 537.585461 539.141606 540.360488 540.903700 541.098624 542.490251 543.527029 543.877254 543.873564 545.105073 545.966211 546.116488 545.909571 547.039740 547.808402 -100 
-100 -100 532.274408 533.132621 534.097450 534.874440 535.598230 536.695193 537.727605 538.519133 539.234773 540.307466 541.295915 542.024295 542.652450 543.596427 544.431773 544.991289 545.442481 546.213404 546.865189 547.226532 547.472592 548.048787 548.464752 -100 
-100 -100 533.609196 534.145895 534.891177 535.646738 536.434072 537.367783 538.299378 539.142330 539.966898 540.903667 541.809155 542.598589 543.340932 544.163262 544.929191 545.561044 546.134187 546.780428 547.358997 547.789330 548.145812 548.552970 548.829384 -100 
-100 -100 -100 -100 -100 -100 -100 -100 -100 -100 -100 -100 -100 -100 -100 -100 -100 -100 -100 -100 -100 -100 -100 -100 -100 -100 
-100 -100 -100 -100 -100 -100 -100 -100 -100 -100 -100 -100 -100 -100 -100 -100 -100 -100 -100 -100 -100 -100 -100 -100 -100 -100 
-100 -100 -100 -100 -100 -100 -100 -100 -100 -100 -100 -100 -100 -100 -100 -100 -100 -100 -100 -100 -100 -100 -100 -100 -100 -100 
-100 -100 538.390180 538.928221 539.715855 540.549641 541.419167 542.390334 543.344955 544.213095 545.063138 545.998815 546.906510 547.708907 548.465419 549.275103 550.034988 550.685923 551.309595 552.019974 552.692603 553.233951 553.685402 554.121887 554.403247 -100 
-100 -100 537.078297 537.838173 538.795820 539.659949 540.503810 541.575575 542.593413 543.419689 544.200887 545.220319 546.186339 546.946080 547.630923 548.510734 549.309879 549.898111 550.439900 551.241569 551.988842 552.508777 552.916860 553.462380 553.842019 -100 
-100 -100 534.626501 535.906956 537.202455 538.078202 538.787485 540.117512 541.280623 541.997501 542.570802 543.825903 544.931627 545.582523 546.058021 547.146496 548.049671 548.488666 548.792266 549.847358 550.763391 551.209308 551.454685 552.270759 552.863717 -100 
-100 -100 531.902276 533.879974 535.529708 536.370822 536.795835 538.536343 539.886239 540.466846 540.684058 542.332820 543.615615 544.126171 544.246332 545.695204 546.740806 546.997395 546.898730 548.370402 549.487490 549.820038 549.750944 550.972869 551.806061 -100 
-100 -100 531.549575 533.012487 534.505070 535.503281 536.298721 537.761078 539.029670 539.781194 540.366963 541.691828 542.852730 543.499818 543.956499 545.084988 546.016169 546.429884 546.705412 547.810245 548.777120 549.229109 549.484661 550.391984 551.068913 -100 
-100 -100 530.881004 532.114899 533.521326 534.598204 535.553571 536.933021 538.186864 539.047414 539.800065 541.006122 542.111596 542.834323 543.433693 544.439950 545.320634 545.823175 546.254703 547.204550 548.080388 548.576124 548.950410 549.734788 550.332595 -100 
-100 -100 529.171346 530.701250 532.266421 533.314448 534.155451 535.725189 537.097573 537.925528 538.565788 539.930038 541.121304 541.790939 542.267873 543.415374 544.368321 544.803681 545.094530 546.182724 547.118449 547.527812 547.754089 548.711129 549.433006 -100 
-100 -100 527.148982 529.283060 531.096119 532.042866 532.547648 534.508891 536.056280 536.771293 537.083699 538.810167 540.154703 540.703809 540.857701 542.345150 543.433819 543.725512 543.656446 545.104078 546.178826 546.438629 546.307530 547.648734 548.579419 -100 
-100 -100 527.562429 529.099847 530.681527 531.753755 532.624947 534.229199 535.635915 536.494655 537.161362 538.547870 539.756980 540.441031 540.932810 542.099805 543.072864 543.524085 543.823039 544.909388 545.836097 546.234112 546.454610 547.418029 548.147844 -100 
-100 -100 527.653368 528.902735 530.344772 531.472858 532.491046 533.943476 535.268621 536.191157 536.996118 538.246212 539.385860 540.133817 540.759392 541.807146 542.731337 543.267890 543.716912 544.660571 545.513944 545.980616 546.338752 547.143226 547.763425 -100 
-100 -100 526.671694 528.162737 529.720985 530.805804 531.701457 533.284297 534.666381 535.510523 536.172298 537.563312 538.773622 539.449919 539.935102 541.133153 542.136384 542.604071 542.908378 543.998946 544.925350 545.320369 545.537847 546.498044 547.226324 -100 
-100 -100 525.285742 527.332435 529.114224 530.097719 530.667341 532.590237 534.101814 534.799494 535.108959 536.851140 538.204169 538.742903 538.880515 540.433969 541.579428 541.900425 541.837822 543.290388 544.359060 544.607681 544.467769 545.802245 546.730955 -100 
-100 -100 526.050604 527.560838 529.145832 530.255065 531.165856 532.750540 534.126907 534.964188 535.623082 537.018531 538.237575 538.923539 539.417864 540.624324 541.634574 542.106197 542.407544 543.484827 544.392869 544.769807 544.972809 545.923705 546.647584 -100 
-100 -100 526.398086 527.693512 529.195450 530.376865 531.428021 532.880412 534.189875 535.095341 535.892352 537.152638 538.310690 539.077889 539.721398 540.786702 541.726970 542.275075 542.721515 543.635286 544.447713 544.875495 545.203387 545.989292 546.600865 -100 
-100 -100 525.656676 527.281057 528.962860 530.121294 531.047941 532.641657 534.016738 534.844144 535.493577 536.899791 538.138491 538.850200 539.366775 540.560855 541.561392 542.037621 542.341720 543.373725 544.230149 544.564727 544.737309 545.673691 546.391421 -100 
-100 -100 524.621073 526.883847 528.822672 529.874337 530.455326 532.387783 533.891741 534.567096 534.852196 536.611583 537.994116 538.574639 538.755255 540.276716 541.401914 541.732199 541.682731 543.043814 544.017502 544.189437 543.992257 545.299846 546.216162 -100 
-100 -100 526.217565 527.820529 529.464131 530.576230 531.459406 533.022441 534.377909 535.191844 535.827037 537.212739 538.431264 539.127601 539.630825 540.808228 541.793440 542.257249 542.545565 543.550517 544.375966 544.682511 544.830946 545.746001 546.450715 -100 
-100 -100 527.542461 528.790567 530.208418 531.288258 532.244922 533.636596 534.910221 535.794052 536.567336 537.783056 538.898549 539.638159 540.259994 541.289670 542.198713 542.727082 543.148248 544.003362 544.749091 545.120302 545.400725 546.139744 546.721321 -100 
-100 -100 527.831651 529.257909 530.696940 531.632782 532.381778 533.876647 535.203575 536.018448 536.653983 537.969749 539.118471 539.771601 540.248375 541.392367 542.353235 542.808480 543.090995 544.066179 544.863501 545.157023 545.293699 546.162029 546.830328 -100 
-100 -100 527.806951 529.707710 531.256013 531.981023 532.305680 534.100832 535.534061 536.204350 536.499682 538.109648 539.358433 539.866771 540.008162 541.460349 542.535468 542.853884 542.800277 544.093436 545.005017 545.151871 544.936977 546.137643 546.972717 -100 
-100 -100 530.117959 531.330713 532.524733 533.287301 533.908014 535.245177 536.453805 537.226767 537.841992 539.075797 540.155174 540.798170 541.280603 542.372313 543.293437 543.762464 544.064635 544.989302 545.738832 546.028826 546.156291 546.933027 547.516868 -100 
-100 -100 532.232646 532.936586 533.803039 534.564784 535.325562 536.366602 537.387578 538.230992 539.023648 540.029401 540.977053 541.726837 542.409844 543.288958 544.091684 544.680439 545.192805 545.899476 546.522351 546.921611 547.236508 547.734527 548.095991 -100 
-100 -100 533.353257 533.840690 534.542623 535.278533 536.063869 536.985314 537.919435 538.782918 539.629315 540.552014 541.444465 542.236267 542.987191 543.792651 544.547679 545.184996 545.769292 546.400035 546.970334 547.410411 547.781061 548.168655 548.428262 -100 
-100 -100 -100 -100 -100 -100 -100 -100 -100 -100 -100 -100 -100 -100 -100 -100 -100 -100 -100 -100 -100 -100 -100 -100 -100 -100 
-100 -100 -100 -100 -100 -100 -100 -100 -100 -100 -100 -100 -100 -100 -100 -100 -100 -100 -100 -100 -100 -100 -100 -100 -100 -100 
-100 -100 -100 -100 -100 -100 -100 -100 -100 -100 -100 -100 -100 -100 -100 -100 -100 -100 -100 -100 -100 -100 -100 -100 -100 -100 
-100 -100 537.956523 538.541151 539.364471 540.207377 541.071492 542.056480 543.014600 543.866970 544.693733 545.632917 546.536723 547.317462 548.048037 548.863342 549.623365 550.256300 550.858002 551.583426 552.267318 552.802175 553.241005 553.693457 553.988457 -100 
-100 -100 536.422593 537.338638 538.387193 539.251801 540.047272 541.181312 542.223310 543.007983 543.713284 544.786891 545.771436 546.482915 547.088032 548.025551 548.847279 549.386905 549.846525 550.724525 551.515478 552.010347 552.359156 552.973529 553.400235 -100 
-100 -100 533.214029 535.097353 536.654847 537.475011 537.908603 539.537424 540.805454 541.385125 541.626885 543.188831 544.402015 544.908388 545.045794 546.447838 547.460681 547.739126 547.669109 549.093900 550.169327 550.513671 550.464295 551.598352 552.355063 -100 
-100 -100 528.716627 532.583280 534.810376 535.432212 534.761046 537.626186 539.268304 539.500297 538.498933 541.340515 542.936518 543.092478 541.984484 544.635018 545.991529 545.843761 544.367848 547.213449 548.737800 548.785570 547.589976 549.975744 551.213076 -100 
-100 -100 530.082457 532.171899 533.935969 534.867978 535.370946 537.143483 538.524357 539.131299 539.373886 541.021603 542.302061 542.802149 542.911252 544.365412 545.412756 545.656757 545.543898 547.030026 548.162191 548.502262 548.448492 549.689878 550.544440 -100 
-100 -100 529.976757 531.487922 533.033452 534.070726 534.898242 536.409286 537.722747 538.507032 539.115765 540.453640 541.624181 542.278844 542.742213 543.869495 544.799898 545.213177 545.487439 546.581914 547.531773 547.959151 548.197457 549.133490 549.836651 -100 
-100 -100 527.823906 529.923496 531.703623 532.621935 533.096707 535.026773 536.539763 537.220822 537.502409 539.221578 540.563636 541.116245 541.276057 542.731578 543.790963 544.061506 543.978892 545.422142 546.493590 546.744218 546.595604 547.947696 548.882425 -100 
-100 -100 524.197964 528.093226 530.380215 530.976127 530.154713 533.431379 535.342717 535.699698 534.733800 537.740057 539.459257 539.711725 538.722591 541.347428 542.725403 542.627856 541.242558 543.985288 545.408265 545.277675 543.796312 546.518663 547.940433 -100 
-100 -100 526.243278 528.341002 530.127181 531.061390 531.560569 533.521817 535.067831 535.780139 536.089541 537.831088 539.191118 539.758513 539.934062 541.412503 542.495861 542.785885 542.714508 544.157523 545.221787 545.462889 545.309407 546.668816 547.611946 -100 
-100 -100 526.829990 528.326102 529.878776 530.947438 531.824919 533.402614 534.785544 535.634397 536.300254 537.679642 538.881708 539.559152 540.047103 541.225901 542.210354 542.667493 542.968344 544.057293 544.985956 545.386101 545.608213 546.568085 547.294962 -100 
-100 -100 525.399356 527.427167 529.193766 530.175494 530.755565 532.641446 534.135355 534.843620 535.178542 536.877929 538.195825 538.711722 538.831097 540.384902 541.529333 541.849719 541.790712 543.251456 544.337415 544.615723 544.510512 545.822561 546.735215 -100 
-100 -100 522.489144 526.200889 528.451740 529.161339 528.594538 531.642271 533.448188 533.813617 532.950768 535.839683 537.481476 537.632984 536.468518 539.312275 540.817185 540.773604 539.400699 542.175160 543.630634 543.571186 542.235708 544.807538 546.163121 -100 
-100 -100 524.785001 526.832010 528.626624 529.635560 530.231351 532.109840 533.585157 534.273987 534.597502 536.302784 537.633957 538.163140 538.294025 539.858396 541.011721 541.337636 541.276573 542.722866 543.788425 544.045933 543.924372 545.229075 546.139414 -100 
-100 -100 525.589609 527.132504 528.749453 529.882701 530.802061 532.352088 533.684866 534.483337 535.116548 536.516639 537.751886 538.457865 538.968665 540.170480 541.175999 541.649762 541.952376 543.006170 543.886472 544.238372 544.422415 545.371255 546.096264 -100 
-100 -100 524.355113 526.546581 528.444947 529.500305 530.104114 531.975602 533.414045 534.022553 534.245267 536.055256 537.484689 538.098048 538.304116 539.821866 540.943682 541.272580 541.225017 542.592651 543.566291 543.718836 543.488965 544.848494 545.797919 -100 
-100 -100 521.660253 525.717263 528.151795 528.925430 528.353415 531.389054 533.126764 533.321564 532.145479 535.345446 537.182057 537.492042 536.527374 539.212529 540.646288 540.616974 539.317339 541.903841 543.185587 542.918502 541.286889 544.057205 545.502133 -100 
-100 -100 524.902144 527.065669 528.913987 529.908156 530.458626 532.308761 533.741102 534.345829 534.559816 536.352975 537.764370 538.363023 538.555715 540.055789 541.161066 541.476156 541.411124 542.749265 543.689020 543.810041 543.553440 544.892155 545.829899 -100 
-100 -100 526.709543 528.188527 529.690494 530.678131 531.465826 532.990866 534.328064 535.129355 535.751400 537.115330 538.313206 538.994164 539.484968 540.647746 541.619100 542.070993 542.346822 543.335577 544.141964 544.428890 544.559106 545.463771 546.162621 -100 
-100 -100 526.540752 528.470122 530.055891 530.783752 531.087615 533.003890 534.529952 535.244989 535.567520 537.205805 538.476414 538.981238 539.107027 540.594864 541.691585 542.001209 541.929371 543.254456 544.193981 544.351837 544.149945 545.381171 546.244821 -100 
-100 -100 525.001924 528.510857 530.431965 530.682771 529.485908 532.788815 534.707187 535.120908 534.285056 537.045037 538.593561 538.734896 537.627896 540.315372 541.733323 541.697415 540.386574 542.936645 544.205744 544.021225 542.586441 545.043061 546.317830 -100 
-100 -100 528.861302 530.551963 531.879655 532.439664 532.629856 534.386261 535.800854 536.495694 536.819885 538.360559 539.546852 540.041590 540.180509 541.603118 542.653864 542.985858 542.947643 544.212243 545.101127 545.269032 545.074674 546.196364 546.959547 -100 
-100 -100 531.609246 532.417776 533.308790 534.000277 534.658423 535.791174 536.877792 537.710893 538.449426 539.519319 540.491595 541.196217 541.802065 542.748254 543.583948 544.133797 544.572761 545.350855 546.012142 546.380174 546.629746 547.203261 547.616916 -100 
-100 -100 532.906247 533.413352 534.111783 534.816834 535.570699 536.512913 537.470118 538.336965 539.175441 540.112551 541.009107 541.785019 542.515068 543.333024 544.095004 544.719758 545.285830 545.931738 546.512394 546.944347 547.301094 547.706655 547.981749 -100 
-100 -100 -100 -100 -100 -100 -100 -100 -100 -100 -100 -100 -100 -100 -100 -100 -100 -100 -100 -100 -100 -100 -100 -100 -100 -100 
-100 -100 -100 -100 -100 -100 -100 -100 -100 -100 -100 -100 -100 -100 -100 -100 -100 -100 -100 -100 -100 -100 -100 -100 -100 -100 
-100 -100 -100 -100 -100 -100 -100 -100 -100 -100 -100 -100 -100 -100 -100 -100 -100 -100 -100 -100 -100 -100 -100 -100 -100 -100 
-100 -100 537.492473 538.142948 539.005278 539.846630 540.688897 541.700438 542.669153 543.501089 544.292246 545.250502 546.158553 546.913877 547.607535 548.445121 549.214874 549.826316 550.392347 551.146398 551.845112 552.364197 552.774807 553.255814 553.572484 -100 
-100 -100 535.538880 536.762791 537.943197 538.770552 539.415605 540.709354 541.810072 542.519798 543.047385 544.280735 545.321338 545.953498 546.380129 547.480310 548.362125 548.818381 549.083731 550.149855 551.019453 551.453184 551.642745 552.424490 552.941018 -100 
-100 -100 530.210328 533.892339 535.968904 536.544985 535.872630 538.625231 540.188981 540.430416 539.465333 542.213712 543.739806 543.908552 542.844905 545.429744 546.750846 546.648070 545.234294 547.998643 549.455956 549.510496 548.339991 550.623300 551.774284 -100 
-100 -100 514.795432 529.818744 533.726077 533.314340 524.445362 535.532797 538.299489 537.289685 527.509755 539.107851 541.911303 540.841757 531.015115 542.364143 544.899878 543.354626 532.081988 544.722427 547.653817 546.596689 537.163534 547.841142 550.436349 -100 
-100 -100 526.981346 530.914789 533.216804 533.890425 533.258865 536.179542 537.868780 538.124650 537.135793 539.996609 541.605377 541.758875 540.646226 543.308150 544.676775 544.527454 543.046138 545.897973 547.424658 547.460716 546.259556 548.679300 549.948957 -100 
-100 -100 528.585003 530.685372 532.463809 533.392908 533.883282 535.733336 537.177697 537.817707 538.074518 539.751448 541.055298 541.574254 541.703773 543.157625 544.212379 544.470334 544.371702 545.834963 546.933706 547.224449 547.119865 548.417579 549.314349 -100 
-100 -100 524.821067 528.703886 530.973888 531.553439 530.713177 533.954341 535.830058 536.157447 535.167108 538.151811 539.852323 540.089521 539.088319 541.702706 543.072212 542.967635 541.577248 544.322116 545.750083 545.626110 544.147962 546.859119 548.270924 -100 
-100 -100 510.649634 525.403973 529.259930 528.576447 518.303857 531.026287 534.259818 533.352602 523.294390 535.392646 538.403279 537.518946 528.216535 539.155810 541.665713 540.235876 529.501860 541.585419 544.302141 542.827083 531.781138 544.120908 547.122327 -100 
-100 -100 523.252350 527.125349 529.393176 529.981698 529.160472 532.429808 534.336858 534.695142 533.734166 536.743548 538.465606 538.720869 537.737573 540.378777 541.775092 541.692464 540.316460 543.063263 544.487234 544.356760 542.875283 545.596488 547.017806 -100 
-100 -100 525.493082 527.544151 529.304688 530.247760 530.774972 532.687195 534.198775 534.904153 535.224266 536.943536 538.283394 538.827682 538.978868 540.499117 541.617683 541.927848 541.867467 543.324028 544.404393 544.669505 544.543521 545.878319 546.804352 -100 
-100 -100 522.542053 526.245711 528.478328 529.164191 528.576568 531.615955 533.420024 533.786105 532.924349 535.810514 537.451741 537.606203 536.444759 539.282765 540.782023 540.736917 539.367726 542.150711 543.618902 543.573532 542.248392 544.821821 546.175916 -100 
-100 -100 509.737263 523.637961 527.383058 526.987435 518.089103 529.456084 532.403552 531.562005 522.163532 533.573453 536.385167 535.234963 524.866403 536.915805 539.701163 538.339898 527.553427 539.756499 542.555836 541.295972 531.138284 542.598047 545.408843 -100 
-100 -100 521.928116 525.652713 527.915499 528.631510 528.061227 531.085027 532.860422 533.197505 532.317440 535.211906 536.870485 537.041249 535.892893 538.742452 540.251023 540.212061 538.841841 541.609076 543.055725 542.988377 541.645963 544.214234 545.567712 -100 
-100 -100 524.244443 526.352476 528.186441 529.208574 529.796467 531.648371 533.079218 533.705585 533.965588 535.723694 537.112005 537.692809 537.869456 539.416413 540.558354 540.889494 540.839186 542.251252 543.276742 543.486994 543.314654 544.648827 545.579376 -100 
-100 -100 521.293250 525.320224 527.733140 528.502159 527.929656 530.943334 532.654672 532.828495 531.641899 534.844262 536.688933 537.006410 536.048693 538.746180 540.190731 540.168822 538.878259 541.485627 542.790982 542.544423 540.928263 543.710003 545.160723 -100 
-100 -100 507.681676 522.971199 527.064750 526.747143 517.775737 529.176826 532.004645 530.728564 519.559190 532.735251 536.023053 535.218668 525.855482 536.958144 539.552844 538.268367 528.074155 539.543791 542.030117 540.333917 528.726431 541.527051 544.623679 -100 
-100 -100 521.837467 525.832510 528.188222 528.886332 528.252464 531.253784 532.969302 533.146507 531.954877 535.139939 536.964489 537.265231 536.292842 538.969836 540.396075 540.359673 539.051059 541.624918 542.892003 542.609990 540.964612 543.725370 545.165066 -100 
-100 -100 525.360898 527.394203 529.092831 529.933975 530.344383 532.219174 533.691131 534.341369 534.602154 536.320656 537.666857 538.221068 538.381196 539.877780 540.980282 541.290868 541.219558 542.551467 543.490707 543.626653 543.394865 544.685134 545.591422 -100 
-100 -100 523.689354 527.269478 529.274388 529.587369 528.436923 531.790211 533.741246 534.159129 533.323312 536.122975 537.710032 537.867172 536.766606 539.476198 540.909902 540.870457 539.553047 542.121525 543.407214 543.222298 541.789751 544.286185 545.596636 -100 
-100 -100 512.312455 525.929778 529.248536 528.029930 516.491573 530.129007 533.559262 532.886524 523.760434 534.822573 537.508874 536.407381 526.527670 537.977682 540.612620 539.328623 529.107581 540.565942 543.080780 541.668651 531.399144 542.745601 545.478073 -100 
-100 -100 526.094888 529.388160 531.112253 531.267034 530.028765 533.205789 535.043320 535.464416 534.663042 537.337379 538.821968 538.976178 537.908911 540.528224 541.903306 541.898383 540.638854 543.122483 544.346456 544.187348 542.789825 545.145628 546.333181 -100 
-100 -100 530.754649 531.822966 532.795702 533.392362 533.837967 535.173302 536.354479 537.136895 537.718714 538.948711 539.979667 540.608534 541.038632 542.152817 543.054532 543.531855 543.795059 544.745947 545.477301 545.777314 545.857503 546.612460 547.123680 -100 
-100 -100 532.423841 532.977423 533.688213 534.363498 535.074231 536.048807 537.029037 537.887412 538.700942 539.663961 540.570943 541.326779 542.024083 542.868053 543.642865 544.249634 544.784318 545.458198 546.053809 546.470363 546.799024 547.237059 547.536422 -100 
-100 -100 -100 -100 -100 -100 -100 -100 -100 -100 -100 -100 -100 -100 -100 -100 -100 -100 -100 -100 -100 -100 -100 -100 -100 -100 
-100 -100 -100 -100 -100 -100 -100 -100 -100 -100 -100 -100 -100 -100 -100 -100 -100 -100 -100 -100 -100 -100 -100 -100 -100 -100 
-100 -100 -100 -100 -100 -100 -100 -100 -100 -100 -100 -100 -100 -100 -100 -100 -100 -100 -100 -100 -100 -100 -100 -100 -100 -100 
-100 -100 537.351148 537.937379 538.762954 539.607593 540.471566 541.453727 542.407146 543.252619 544.067977 544.989455 545.872571 546.634169 547.350629 548.158581 548.916248 549.547915 550.145053 550.860037 551.530037 552.051139 552.479526 552.926360 553.219265 -100 
-100 -100 535.819164 536.737535 537.789375 538.656928 539.453214 540.584493 541.622408 542.401738 543.096539 544.150091 545.110613 545.800310 546.390246 547.322044 548.144810 548.686814 549.143910 550.009813 550.783757 551.261720 551.597967 552.206594 552.631608 -100 
-100 -100 532.615010 534.501583 536.063472 536.888063 537.323725 538.949055 540.213660 540.790889 541.024545 542.562024 543.745476 544.225751 544.345906 545.745480 546.765869 547.053511 546.985250 548.394775 549.448001 549.770244 549.704680 550.833286 551.589229 -100 
-100 -100 528.127243 531.996442 534.226447 534.851695 534.182338 537.041647 538.679731 538.911442 537.904981 540.718135 542.280450 542.407899 541.282414 543.934547 545.304431 545.172733 543.704384 546.532149 548.030275 548.052235 546.837425 549.218465 550.455803 -100 
-100 -100 529.513868 531.599828 533.358784 534.286264 534.784622 536.549339 537.924156 538.527450 538.761781 540.385619 541.637251 542.112808 542.208680 543.666791 544.729125 544.990285 544.885561 546.359199 547.469595 547.787712 547.717412 548.952172 549.804967 -100 
-100 -100 529.436677 530.934573 532.462328 533.483293 534.297356 535.796819 537.101126 537.877550 538.475406 539.794677 540.943060 541.578278 542.032526 543.167702 544.116355 544.548912 544.833403 545.921203 546.855990 547.268001 547.494116 548.421977 549.121119 -100 
-100 -100 527.313958 529.387778 531.135611 532.025229 532.477668 534.391811 535.892533 536.562555 536.832124 538.536999 539.862313 540.398886 540.551985 542.021839 543.105876 543.401095 543.333639 544.774005 545.835648 546.077405 545.921249 547.263890 548.192590 -100 
-100 -100 523.702648 527.561963 529.806238 530.364740 529.514345 532.771634 534.668177 535.012009 534.034097 537.030544 538.738720 538.979004 537.984964 540.630419 542.038053 541.969486 540.604314 543.346468 544.764188 544.631189 543.147742 545.859903 547.274012 -100 
-100 -100 525.717485 527.785681 529.532439 530.428869 530.897027 532.836167 534.364953 535.062582 535.361284 537.098578 538.456721 539.022426 539.201330 540.698074 541.805944 542.119945 542.066304 543.514837 544.581729 544.826983 544.675290 546.027544 546.963684 -100 
-100 -100 526.261119 527.736214 529.256311 530.289295 531.134800 532.688904 534.052273 534.883726 535.539100 536.921636 538.133712 538.822136 539.321767 540.515378 541.516199 541.989402 542.304287 543.404525 544.345248 544.758471 544.988235 545.942797 546.662457 -100 
-100 -100 524.796649 526.809032 528.547433 529.493565 530.039007 531.900697 533.372489 534.058196 534.379682 536.090840 537.431543 537.970409 538.108608 539.674383 540.828094 541.157723 541.109790 542.586831 543.694436 543.996902 543.907827 545.213038 546.115589 -100 
-100 -100 521.873259 525.571846 527.795707 528.468135 527.862827 530.885635 532.666163 533.002756 532.120934 535.028017 536.700906 536.882544 535.741312 538.594950 540.105013 540.066785 538.703142 541.497034 542.980134 542.952899 541.641268 544.202883 545.545262 -100 
-100 -100 524.184244 526.215650 527.982007 528.954853 529.513181 531.360534 532.804472 533.462091 533.767067 535.484182 536.841414 537.397405 537.549182 539.124564 540.284257 540.616286 540.564945 542.029062 543.119301 543.404139 543.301418 544.601449 545.502900 -100 
-100 -100 525.025097 526.546305 528.130570 529.227806 530.110186 531.621823 532.915230 533.677744 534.289500 535.694255 536.948106 537.674421 538.201968 539.416022 540.430736 540.912781 541.225497 542.294082 543.193385 543.564986 543.762013 544.710076 545.430542 -100 
-100 -100 523.836037 525.995837 527.853942 528.871874 529.438855 531.264581 532.654716 533.219492 533.414186 535.225400 536.669315 537.297648 537.516320 539.047130 540.180574 540.519374 540.481543 541.861207 542.849317 543.016212 542.795760 544.155258 545.102022 -100 
-100 -100 521.171061 525.186874 527.574538 528.309535 527.702152 530.687855 532.373009 532.519742 531.310464 534.511448 536.360134 536.680504 535.724114 538.422047 539.868065 539.848678 538.557585 541.153555 542.446203 542.189950 540.565821 543.335293 544.777901 -100 
-100 -100 524.390350 526.518820 528.322760 529.276946 529.790870 531.598661 532.988226 533.554581 533.742198 535.531433 536.947845 537.551538 537.749109 539.257942 540.372452 540.695094 540.636294 541.980926 542.927676 543.055255 542.802968 544.141519 545.078105 -100 
-100 -100 526.160356 527.609745 529.069948 530.016085 530.767348 532.261373 533.571353 534.349056 534.954118 536.311257 537.507421 538.187681 538.679158 539.846297 540.822953 541.278848 541.557577 542.549887 543.359948 543.649493 543.781103 544.686366 545.385461 -100 
-100 -100 525.960938 527.860950 529.404184 530.087757 530.355134 532.252114 533.766504 534.471820 534.785795 536.416603 537.680757 538.179723 538.301692 539.790655 540.889575 541.199610 541.126908 542.453289 543.394349 543.551726 543.348724 544.581397 545.446700 -100 
-100 -100 524.398207 527.876583 529.754741 529.960279 528.727232 532.020657 533.938520 534.351866 533.513280 536.266010 537.805636 537.937810 536.823581 539.510328 540.928382 540.890148 539.575456 542.125380 543.394536 543.207347 541.769454 544.228269 545.505623 -100 
-100 -100 528.226208 529.893030 531.185447 531.708419 531.870247 533.618060 535.033027 535.729116 536.051910 537.586712 538.764715 539.250593 539.382290 540.801971 541.850680 542.179212 542.136764 543.399371 544.286531 544.451246 544.254024 545.376641 546.141523 -100 
-100 -100 530.947909 531.739610 532.604433 533.268228 533.905083 535.028720 536.113447 536.946313 537.682989 538.747981 539.713311 540.410422 541.009814 541.951853 542.784149 543.330050 543.764795 544.539768 545.198298 545.563200 545.810336 546.383658 546.797965 -100 
-100 -100 532.231054 532.725167 533.402715 534.085444 534.821702 535.754597 536.708319 537.573616 538.409673 539.342271 540.232700 541.001989 541.726108 542.539491 543.297493 543.918120 544.480026 545.122365 545.699819 546.128722 546.483223 546.888068 547.163258 -100 
-100 -100 -100 -100 -100 -100 -100 -100 -100 -100 -100 -100 -100 -100 -100 -100 -100 -100 -100 -100 -100 -100 -100 -100 -100 -100 
-100 -100 -100 -100 -100 -100 -100 -100 -100 -100 -100 -100 -100 -100 -100 -100 -100 -100 -100 -100 -100 -100 -100 -100 -100 -100 
-100 -100 -100 -100 -100 -100 -100 -100 -100 -100 -100 -100 -100 -100 -100 -100 -100 -100 -100 -100 -100 -100 -100 -100 -100 -100 
-100 -100 537.174088 537.715662 538.508186 539.345897 540.215407 541.180236 542.125026 542.979981 543.807907 544.706795 545.571356 546.334292 547.062234 547.857579 548.613439 549.263310 549.879380 550.568398 551.212229 551.725478 552.155990 552.582169 552.860079 -100 
-100 -100 535.864671 536.630478 537.596212 538.468153 539.315402 540.380424 541.389698 542.207672 542.970728 543.946193 544.859766 545.573082 546.226575 547.096226 547.899370 548.496090 549.036656 549.811275 550.520586 551.003853 551.385222 551.921126 552.298978 -100 
-100 -100 533.417821 534.708622 536.016990 536.907002 537.626534 538.945910 540.101397 540.820541 541.387804 542.582226 543.617471 544.209333 544.647650 545.735260 546.658052 547.124985 547.443423 548.457615 549.317927 549.711363 549.918228 550.728633 551.323991 -100 
-100 -100 530.707819 532.698169 534.360351 535.217689 535.659553 537.378866 538.719215 539.313131 539.544872 541.110104 542.306059 542.747650 542.824514 544.285696 545.367477 545.673540 545.614789 547.026203 548.071115 548.337647 548.216068 549.440641 550.281035 -100 
-100 -100 530.406555 531.864414 533.349181 534.342908 535.134860 536.578403 537.835103 538.587066 539.166771 540.432394 541.524399 542.114306 542.539343 543.680324 544.648328 545.106757 545.409433 546.477771 547.389444 547.789126 548.005532 548.904207 549.580992 -100 
-100 -100 529.811223 531.012508 532.379055 533.422446 534.351878 535.708131 536.944720 537.792743 538.526820 539.692379 540.748390 541.426248 542.002606 543.028810 543.952006 544.500036 544.957514 545.887800 546.726827 547.188606 547.537706 548.305375 548.894768 -100 
-100 -100 528.192170 529.648921 531.134588 532.118540 532.912426 534.452070 535.801684 536.608671 537.225023 538.560602 539.714826 540.343326 540.796133 541.983123 542.996657 543.492093 543.822726 544.895776 545.804264 546.195826 546.411360 547.343767 548.048876 -100 
-100 -100 526.238616 528.255056 529.956320 530.816595 531.257486 533.184148 534.704699 535.393304 535.679291 537.388411 538.707323 539.217007 539.336804 540.890477 542.057941 542.425120 542.416396 543.843304 544.896225 545.153931 545.030497 546.337105 547.243442 -100 
-100 -100 526.551455 528.008173 529.495827 530.484917 531.290786 532.853509 534.227906 535.056988 535.700960 537.081095 538.285640 538.959204 539.447766 540.661266 541.693080 542.200969 542.543016 543.631588 544.557599 544.965618 545.194694 546.136051 546.845807 -100 
-100 -100 526.525929 527.726767 529.097634 530.149630 531.100907 532.509571 533.797571 534.682998 535.463712 536.725522 537.889664 538.660285 539.307861 540.386217 541.344162 541.913772 542.391348 543.354978 544.231872 544.729019 545.107652 545.893987 546.493211 -100 
-100 -100 525.459907 526.920740 528.420299 529.427264 530.245511 531.788427 533.129458 533.920296 534.542729 535.973532 537.243448 537.974197 538.502119 539.719281 540.735952 541.217947 541.541166 542.666185 543.641317 544.098020 544.363813 545.292654 545.987350 -100 
-100 -100 524.037768 526.063508 527.790053 528.687782 529.160686 531.053235 532.519716 533.142824 533.382201 535.197459 536.638430 537.253164 537.450060 539.011524 540.157533 540.481503 540.430208 541.928427 543.063821 543.402515 543.348989 544.623253 545.501757 -100 
-100 -100 524.842216 526.321960 527.848804 528.880510 529.709359 531.239403 532.554626 533.319536 533.927431 535.363348 536.649695 537.398685 537.940375 539.163569 540.180782 540.659676 540.976580 542.092252 543.056284 543.501718 543.758485 544.682591 545.375530 -100 
-100 -100 525.279921 526.525259 527.957406 529.066031 530.044115 531.419503 532.646899 533.472645 534.219217 535.497156 536.700696 537.512461 538.190280 539.278979 540.235908 540.798532 541.263396 542.207048 543.059704 543.532152 543.891143 544.668836 545.265355 -100 
-100 -100 524.663899 526.201566 527.790569 528.876287 529.737643 531.230424 532.497322 533.223200 533.802962 535.224331 536.501682 537.245005 537.784132 539.007221 540.032888 540.529044 540.852174 541.907998 542.794001 543.160511 543.355893 544.287148 544.995009 -100 
-100 -100 523.734415 525.863800 527.686046 528.665615 529.196465 531.005556 532.383558 532.938956 533.127766 534.917013 536.339638 536.941675 537.131313 538.686940 539.841847 540.193489 540.161223 541.541258 542.537555 542.735490 542.560642 543.858380 544.764569 -100 
-100 -100 525.242111 526.750084 528.291154 529.324510 530.142601 531.611977 532.871485 533.596331 534.166270 535.555471 536.792064 537.498788 538.008511 539.207106 540.213646 540.693427 540.994060 542.011838 542.851489 543.172840 543.332390 544.243710 544.943469 -100 
-100 -100 526.465859 527.642652 528.967730 529.961064 530.844754 532.175647 533.395014 534.229757 534.966664 536.171644 537.285456 538.022605 538.643872 539.683790 540.604671 541.141077 541.567509 542.429740 543.182329 543.558193 543.840963 544.580753 545.162472 -100 
-100 -100 526.696228 528.048920 529.389216 530.224834 530.891209 532.358876 533.672140 534.472829 535.093996 536.393860 537.527629 538.165837 538.631921 539.780674 540.747104 541.202481 541.481889 542.460933 543.260440 543.550347 543.681645 544.555351 545.228694 -100 
-100 -100 526.640534 528.453901 529.895335 530.508697 530.735966 532.538621 533.989325 534.668946 534.965478 536.556829 537.783223 538.267634 538.387979 539.844769 540.922438 541.234676 541.169567 542.466512 543.377818 543.514771 543.286348 544.498306 545.342451 -100 
-100 -100 528.866839 530.019155 531.130544 531.807215 532.360750 533.692701 534.912956 535.695022 536.311133 537.531422 538.591370 539.213350 539.678420 540.766730 541.685042 542.146470 542.438733 543.360875 544.106437 544.387455 544.506023 545.287463 545.876746 -100 
-100 -100 530.913939 531.579856 532.389292 533.091449 533.806983 534.834180 535.856092 536.702171 537.492710 538.488135 539.420659 540.154066 540.823277 541.694850 542.491258 543.071967 543.575552 544.276235 544.893089 545.284918 545.593843 546.092241 546.455694 -100 
-100 -100 532.000905 532.461012 533.119757 533.809952 534.559875 535.464714 536.394119 537.256071 538.098395 539.011925 539.891588 540.669597 541.408411 542.205028 542.952349 543.581429 544.157297 544.780845 545.344354 545.777716 546.143381 546.529679 546.789673 -100 
-100 -100 -100 -100 -100 -100 -100 -100 -100 -100 -100 -100 -100 -100 -100 -100 -100 -100 -100 -100 -100 -100 -100 -100 -100 -100 
-100 -100 -100 -100 -100 -100 -100 -100 -100 -100 -100 -100 -100 -100 -100 -100 -100 -100 -100 -100 -100 -100 -100 -100 -100 -100 
-100 -100 -100 -100 -100 -100 -100 -100 -100 -100 -100 -100 -100 -100 -100 -100 -100 -100 -100 -100 -100 -100 -100 -100 -100 -100 
-100 -100 536.781950 537.350251 538.152228 538.975324 539.824181 540.801012 541.754309 542.600399 543.411677 544.318397 545.183302 545.930165 546.640616 547.455311 548.228621 548.877907 549.482276 550.179215 550.819110 551.309385 551.715613 552.157883 552.452231 -100 
-100 -100 535.291191 536.174003 537.186895 538.021977 538.796426 539.927277 540.972688 541.761714 542.460158 543.491196 544.424453 545.092527 545.673180 546.619203 547.470753 548.049052 548.530120 549.360000 550.081942 550.508561 550.806340 551.419531 551.854107 -100 
-100 -100 532.190969 533.988226 535.475298 536.243135 536.636624 538.278859 539.568957 540.178150 540.442614 541.930255 543.063951 543.506304 543.604698 545.038491 546.116709 546.487527 546.504057 547.815667 548.764182 548.987374 548.832011 550.004823 550.794074 -100 
-100 -100 527.877581 531.542191 533.650315 534.188914 533.429755 536.350212 538.037386 538.331568 537.425207 540.117574 541.598457 541.666165 540.485692 543.213075 544.676944 544.697526 543.475510 546.047809 547.370435 547.232677 545.804918 548.344632 549.654242 -100 
-100 -100 529.115485 531.102473 532.776573 533.640360 534.092525 535.872501 537.272694 537.907976 538.171651 539.740952 540.935057 541.362790 541.432691 542.939795 544.081398 544.446402 544.442015 545.822702 546.831469 547.056397 546.900559 548.173477 549.053780 -100 
-100 -100 528.982086 530.412816 531.873485 532.844862 533.628405 535.123945 536.435179 537.222204 537.822447 539.107128 540.206247 540.787764 541.209603 542.403870 543.438550 543.959562 544.308168 545.364571 546.253019 546.633716 546.842045 547.751591 548.440008 -100 
-100 -100 526.917550 528.882847 530.544576 531.380739 531.803479 533.706711 535.206343 535.880531 536.149815 537.814990 539.077044 539.517317 539.569382 541.174878 542.398655 542.816286 542.849526 544.251432 545.285972 545.551654 545.452514 546.710219 547.584910 -100 
-100 -100 523.458381 527.084949 529.202269 529.695553 528.810481 532.054797 533.948279 534.298174 533.337343 536.276682 537.905399 537.982970 536.691224 539.679571 541.310139 541.419342 540.264745 542.878343 544.260722 544.212508 542.947706 545.419152 546.722326 -100 
-100 -100 525.231732 527.200930 528.866188 529.703854 530.132991 532.060285 533.583071 534.271897 534.564191 536.289955 537.623364 538.126115 538.224199 539.855785 541.091832 541.514298 541.554610 542.979108 544.043035 544.337291 544.260067 545.524963 546.401059 -100 
-100 -100 525.593572 527.037160 528.506333 529.472549 530.256133 531.814977 533.175554 533.972243 534.590354 536.024472 537.291389 538.011024 538.531223 539.771441 540.821996 541.340986 541.692746 542.806355 543.766098 544.216612 544.481317 545.397598 546.083195 -100 
-100 -100 523.980599 526.009211 527.707196 528.540904 528.937272 530.878559 532.370188 532.961711 533.135674 535.041196 536.554413 537.217019 537.453348 539.006045 540.149946 540.478969 540.432396 541.945159 543.095508 543.457501 543.431530 544.679207 545.539113 -100 
-100 -100 520.912007 524.702851 526.892613 527.374046 526.385943 529.712044 531.564044 531.708930 530.361221 533.799501 535.787002 536.176224 535.252403 537.984148 539.431558 539.358351 537.951725 540.821862 542.375963 542.452227 541.307943 543.714926 544.982551 -100 
-100 -100 523.350219 525.401299 527.129798 527.990474 528.398802 530.325817 531.790119 532.354501 532.513122 534.425292 535.957367 536.640870 536.892044 538.446618 539.585398 539.906099 539.850592 541.357564 542.503052 542.859743 542.828887 544.072723 544.930569 -100 
-100 -100 524.307907 525.810876 527.353263 528.385101 529.203045 530.721653 532.015357 532.747241 533.326674 534.783514 536.098113 536.868800 537.426644 538.663502 539.696047 540.192679 540.522568 541.626966 542.578320 543.018853 543.274310 544.182367 544.863362 -100 
-100 -100 523.235106 525.338983 527.140382 528.102889 528.622339 530.446958 531.840662 532.408437 532.613067 534.407002 535.836822 536.438131 536.619988 538.218183 539.407404 539.782071 539.773710 541.196296 542.253945 542.535513 542.446760 543.696771 544.564521 -100 
-100 -100 520.702685 524.596471 526.906467 527.581442 526.911609 529.916171 531.615050 531.788707 530.640398 533.753820 535.535952 535.765388 534.652698 537.521739 539.065333 539.095584 537.837329 540.483980 541.866584 541.802464 540.527496 542.970919 544.261298 -100 
-100 -100 523.846407 525.920283 527.678048 528.597427 529.081412 530.879362 532.262200 532.830819 533.026825 534.773507 536.144814 536.695880 536.839966 538.410388 539.580615 539.941022 539.911555 541.291225 542.295437 542.524246 542.394138 543.627265 544.490742 -100 
-100 -100 525.573030 527.001210 528.445147 529.388052 530.138037 531.596984 532.872193 533.626822 534.216224 535.551155 536.726222 537.388782 537.871367 539.053747 540.052942 540.532683 540.833442 541.838897 542.668203 542.988338 543.147620 544.032266 544.711365 -100 
-100 -100 525.364967 527.254282 528.805296 529.530939 529.857135 531.661944 533.097574 533.754173 534.037587 535.657227 536.918568 537.427188 537.571519 539.045260 540.142900 540.470426 540.422936 541.732862 542.657546 542.797063 542.570345 543.824172 544.700553 -100 
-100 -100 523.813276 527.273760 529.175826 529.481504 528.455093 531.511350 533.293221 533.635877 532.750811 535.506396 537.057137 537.224074 536.185698 538.803803 540.198974 540.181052 538.923052 541.407410 542.628935 542.385177 540.854223 543.396935 544.711453 -100 
-100 -100 527.603759 529.267178 530.576651 531.149909 531.375931 533.032798 534.367938 535.013291 535.304973 536.833128 538.015315 538.517957 538.674872 540.072165 541.109456 541.445461 541.418441 542.653276 543.509562 543.639235 543.405791 544.554958 545.338496 -100 
-100 -100 530.299376 531.091084 531.963261 532.643814 533.292651 534.381141 535.425161 536.226577 536.942238 537.997598 538.960676 539.661518 540.266327 541.201570 542.029047 542.575990 543.012175 543.775235 544.417617 544.765110 544.998741 545.577897 545.998760 -100 
-100 -100 531.570253 532.064388 532.744283 533.431130 534.165732 535.079130 536.007736 536.850863 537.670474 538.593017 539.478383 540.246221 540.969940 541.779932 542.535111 543.154747 543.714876 544.350300 544.918093 545.337045 545.684767 546.090284 546.367749 -100 
-100 -100 -100 -100 -100 -100 -100 -100 -100 -100 -100 -100 -100 -100 -100 -100 -100 -100 -100 -100 -100 -100 -100 -100 -100 -100 
-100 -100 -100 -100 -100 -100 -100 -100 -100 -100 -100 -100 -100 -100 -100 -100 -100 -100 -100 -100 -100 -100 -100 -100 -100 -100 
-100 -100 -100 -100 -100 -100 -100 -100 -100 -100 -100 -100 -100 -100 -100 -100 -100 -100 -100 -100 -100 -100 -100 -100 -100 -100 
-100 -100 536.327761 536.948015 537.771277 538.576359 539.391609 540.391925 541.357109 542.186358 542.967211 543.896431 544.770462 545.498150 546.179312 547.027368 547.823199 548.464588 549.044139 549.767181 550.415795 550.883524 551.256057 551.729629 552.048354 -100 
-100 -100 534.451515 535.608788 536.722915 537.495086 538.099152 539.392855 540.503937 541.227763 541.762570 542.949058 543.938783 544.530673 544.936866 546.062440 546.994055 547.515522 547.833406 548.827857 549.607149 549.952376 550.068571 550.866182 551.400882 -100 
-100 -100 529.374931 532.837054 534.773282 535.245864 534.470831 537.280293 538.892813 539.197019 538.328393 540.940169 542.366646 542.461181 541.334871 543.999714 545.428748 545.494701 544.335182 546.824465 548.077322 547.942456 546.536929 548.977668 550.204157 -100 
-100 -100 514.817070 528.924756 532.553468 531.955005 522.660646 534.122592 537.010144 536.161295 526.977466 537.937300 540.542275 539.337019 529.212959 540.890989 543.626483 542.467568 532.590417 543.820417 546.320678 544.886191 534.351042 546.037085 548.847480 -100 
-100 -100 526.186957 529.883971 532.029335 532.588590 531.848552 534.824016 536.562280 536.881963 535.988641 538.706064 540.203307 540.267124 539.085006 541.853087 543.364498 543.417691 542.216706 544.800003 546.125737 545.981347 544.552802 547.118567 548.453579 -100 
-100 -100 527.625904 529.598265 531.262186 532.108506 532.544540 534.390018 535.845457 536.503681 536.769655 538.380316 539.597956 540.020786 540.077703 541.647517 542.851514 543.263333 543.290582 544.679609 545.692849 545.929507 545.796252 547.059426 547.936948 -100 
-100 -100 524.040386 527.658671 529.768043 530.257023 529.366133 532.589033 534.462939 534.800583 533.824795 536.726790 538.312813 538.353563 537.037789 540.024287 541.664101 541.786110 540.638450 543.239443 544.603750 544.540336 543.263893 545.722176 547.017296 -100 
-100 -100 510.783935 524.477730 528.037817 527.236540 516.901015 529.605621 532.836445 531.956703 522.058753 533.928372 536.770577 535.447632 524.363229 537.161302 540.218431 539.189170 529.471174 540.671893 543.253111 542.030444 532.319039 543.281121 545.972918 -100 
-100 -100 522.317854 525.943195 528.057955 528.546440 527.657874 530.909146 532.807017 533.153729 532.194832 535.171719 536.844576 536.959555 535.697129 538.709558 540.358359 540.480177 539.334973 541.962200 543.360628 543.330532 542.080080 544.542478 545.836531 -100 
-100 -100 524.154990 526.150845 527.826222 528.653016 529.058987 530.996307 532.507250 533.147233 533.380974 535.208784 536.646627 537.241437 537.420163 539.027838 540.234613 540.625167 540.631206 542.100567 543.205189 543.531580 543.478488 544.727982 545.590942 -100 
-100 -100 520.890109 524.670583 526.842257 527.301580 526.298093 529.635379 531.503949 531.659569 530.316109 533.758912 535.746549 536.132357 535.208387 537.955231 539.424584 539.374300 537.983181 540.846750 542.387719 542.452906 541.301760 543.702968 544.968002 -100 
-100 -100 507.450847 521.902471 525.620309 524.721641 513.716349 527.052397 530.276054 528.867421 516.631145 530.985522 534.596457 533.906103 524.555108 535.753530 538.353332 536.900877 525.817416 538.370933 541.319873 540.310967 531.072367 541.626795 544.230689 -100 
-100 -100 520.250634 524.056910 526.261218 526.749253 525.759740 529.080023 530.919114 531.045780 529.685059 533.136370 535.144516 535.552748 534.644887 537.390548 538.851714 538.790857 537.390045 540.251176 541.791704 541.855688 540.702520 543.100576 544.363432 -100 
-100 -100 522.827821 524.904641 526.665760 527.569778 528.027184 529.906250 531.338710 531.903922 532.085340 533.949272 535.444091 536.098926 536.327013 537.915977 539.092946 539.452223 539.429295 540.901204 542.009435 542.335946 542.280957 543.522312 544.379614 -100 
-100 -100 520.129174 524.017917 526.321780 526.988051 526.313140 529.338052 531.055799 531.238234 530.097327 533.235763 535.045495 535.298064 534.204947 537.093272 538.653707 538.697444 537.454977 540.134252 541.556774 541.534875 540.292765 542.732012 544.013175 -100 
-100 -100 507.072386 521.818712 525.731606 525.284389 516.056362 527.629834 530.498336 529.304137 518.542937 531.259730 534.385769 533.338510 523.048449 535.105956 537.953337 536.762417 526.606208 538.178941 540.834520 539.634355 529.996537 540.861722 543.527271 -100 
-100 -100 520.769817 524.627052 526.889325 527.518040 526.812711 529.807805 531.512045 531.697605 530.551461 533.627906 535.364513 535.556671 534.419578 537.276892 538.817731 538.849208 537.588909 540.222348 541.588590 541.510984 540.224648 542.651524 543.931642 -100 
-100 -100 524.170757 526.158504 527.822474 528.654356 529.066039 530.868584 532.276289 532.885436 533.119950 534.795644 536.102758 536.623334 536.762988 538.290802 539.435376 539.789268 539.758672 541.109779 542.079843 542.269024 542.094448 543.337932 544.207549 -100 
-100 -100 522.485966 526.033296 528.046107 528.447331 527.492350 530.585250 532.377802 532.707419 531.810531 534.595697 536.176795 536.354154 535.322374 537.973032 539.400760 539.398781 538.152729 540.666496 541.917445 541.691611 540.178240 542.750840 544.090358 -100 
-100 -100 511.206173 524.706409 528.061820 527.119946 516.831353 529.159776 532.244152 531.430519 522.155449 533.287439 536.000630 534.992744 525.548603 536.571988 539.135924 537.915895 528.039143 539.140106 541.539709 539.982064 529.186302 541.043562 543.886394 -100 
-100 -100 524.839693 528.113423 529.861761 530.119482 529.086981 532.006820 533.685338 534.015902 533.152913 535.820646 537.310556 537.496455 536.503114 539.050010 540.400887 540.416091 539.211571 541.621961 542.787661 542.559441 541.059321 543.501896 544.731369 -100 
-100 -100 529.441489 530.505932 531.486730 532.110001 532.582785 533.846557 534.955717 535.684306 536.228565 537.440349 538.463978 539.096189 539.536277 540.635171 541.529129 542.010235 542.279681 543.208713 543.913108 544.183097 544.236356 545.005710 545.529539 -100 
-100 -100 531.087449 531.638822 532.349943 533.028386 533.734150 534.673205 535.610304 536.430700 537.214969 538.158575 539.053733 539.803902 540.498646 541.336125 542.106791 542.712764 543.245380 543.908117 544.488239 544.888477 545.205466 545.645106 545.948457 -100 
-100 -100 -100 -100 -100 -100 -100 -100 -100 -100 -100 -100 -100 -100 -100 -100 -100 -100 -100 -100 -100 -100 -100 -100 -100 -100 
-100 -100 -100 -100 -100 -100 -100 -100 -100 -100 -100 -100 -100 -100 -100 -100 -100 -100 -100 -100 -100 -100 -100 -100 -100 -100 
-100 -100 -100 -100 -100 -100 -100 -100 -100 -100 -100 -100 -100 -100 -100 -100 -100 -100 -100 -100 -100 -100 -100 -100 -100 -100 
-100 -100 536.144181 536.701710 537.486730 538.291487 539.124104 540.088538 541.032207 541.869821 542.673226 543.573095 544.432786 545.177239 545.890003 546.713039 547.498869 548.160867 548.773323 549.470629 550.105817 550.590000 550.990942 551.429608 551.722218 -100 
-100 -100 534.661149 535.530106 536.522476 537.336385 538.093020 539.211881 540.248761 541.030069 541.720915 542.745228 543.673110 544.338370 544.921596 545.878285 546.746097 547.341200 547.832915 548.661721 549.376217 549.794502 550.085529 550.694295 551.126825 -100 
-100 -100 531.572275 533.350209 534.811192 535.553714 535.927064 537.558794 538.842821 539.445787 539.703057 541.184272 542.312412 542.751028 542.851971 544.300316 545.400979 545.795664 545.827746 547.135027 548.071131 548.282314 548.117821 549.284902 550.071725 -100 
-100 -100 527.260997 530.902487 532.982109 533.494311 532.714875 535.627817 537.311798 537.601742 536.689200 539.375586 540.850414 540.913358 539.734973 542.480121 543.971028 544.021113 542.819486 545.383742 546.689773 546.537327 545.098933 547.631782 548.938311 -100 
-100 -100 528.469975 530.441803 532.096055 532.941124 533.379343 535.154012 536.552665 537.186047 537.445679 539.008971 540.196405 540.619792 540.692836 542.216203 543.382626 543.773974 543.786521 545.162323 546.157112 546.368388 546.202116 547.467810 548.344471 -100 
-100 -100 528.293450 529.719939 531.173835 532.137886 532.915807 534.409642 535.722062 536.510639 537.109719 538.388031 539.479441 540.056610 540.481874 541.690305 542.746408 543.289583 543.651739 544.705315 545.582623 545.951391 546.149900 547.051845 547.736124 -100 
-100 -100 526.182685 528.154253 529.821817 530.661420 531.086195 532.991796 534.496329 535.176736 535.448978 537.106939 538.359779 538.795295 538.850836 540.469959 541.713985 542.152493 542.198182 543.596225 544.619481 544.873359 544.764416 546.013463 546.883258 -100 
-100 -100 522.683844 526.324244 528.455633 528.959106 528.081106 531.330549 533.231497 533.591229 532.637623 535.569845 537.190024 537.264334 535.977456 538.980740 540.632334 540.763130 539.621448 542.227871 543.595666 543.533323 542.257523 544.718888 546.016597 -100 
-100 -100 524.437924 526.419035 528.097469 528.944808 529.380855 531.314396 532.844479 533.541260 533.839712 535.565161 536.898089 537.404173 537.511682 539.160241 540.417847 540.860779 540.911328 542.327095 543.372483 543.647267 543.554895 544.810189 545.682167 -100 
-100 -100 524.784797 526.237315 527.715612 528.686805 529.473598 531.038500 532.405117 533.205795 533.827944 535.270199 536.547803 537.279757 537.815360 539.076010 540.150235 540.690371 541.050870 542.151912 543.086092 543.508355 543.751594 544.659847 545.344330 -100 
-100 -100 523.155627 525.192480 526.896126 527.728598 528.122457 530.070425 531.567601 532.158629 532.333167 534.255525 535.790430 536.473433 536.730273 538.307407 539.479013 539.833185 539.797015 541.291185 542.406452 542.729063 542.673468 543.916855 544.780414 -100 
-100 -100 520.078134 523.877692 526.070578 526.545425 525.549377 528.884335 530.743074 530.884848 529.533808 532.994909 535.009569 535.422081 534.520345 537.278611 538.756714 538.712986 537.320987 540.168580 541.682298 541.712922 540.533201 542.940947 544.216285 -100 
-100 -100 522.530661 524.586047 526.314221 527.167899 527.570366 529.504547 530.977020 531.543478 531.703627 533.630966 535.181147 535.881165 536.150392 537.729306 538.897123 539.245204 539.203428 540.696298 541.811924 542.134562 542.077848 543.318492 544.179862 -100 
-100 -100 523.511115 525.014477 526.553435 527.578102 528.392174 529.918793 531.224823 531.966435 532.551853 534.013002 535.330469 536.104674 536.671961 537.929447 538.989031 539.511248 539.855973 540.957058 541.894271 542.318157 542.560263 543.461805 544.140813 -100 
-100 -100 522.460146 524.562460 526.358286 527.312199 527.827530 529.663492 531.075464 531.660402 531.874260 533.661147 535.077604 535.667484 535.848224 537.464682 538.681227 539.082472 539.092430 540.520208 541.576987 541.857580 541.766777 543.007698 543.868841 -100 
-100 -100 519.946763 523.839138 526.143764 526.809861 526.134754 529.152918 530.872239 531.065632 529.927383 533.023942 534.780867 534.987818 533.865259 536.751660 538.323166 538.381113 537.144064 539.800368 541.189871 541.134904 539.866490 542.298665 543.579435 -100 
-100 -100 523.108593 525.182921 526.939747 527.856400 528.339105 530.144121 531.537379 532.115280 532.312279 534.041461 535.388015 535.917106 536.051587 537.634376 538.827863 539.212540 539.202376 540.593160 541.605729 541.843265 541.718448 542.945134 543.802023 -100 
-100 -100 524.850025 526.282332 527.732781 528.682332 529.435890 530.892500 532.162910 532.911773 533.491713 534.809413 535.963604 536.607915 537.082593 538.274199 539.292449 539.792454 540.109223 541.123994 541.958919 542.283061 542.443990 543.326363 544.003031 -100 
-100 -100 524.651702 526.549609 528.115601 528.858466 529.194105 530.986234 532.401656 533.038522 533.303677 534.905660 536.148919 536.641393 536.777723 538.260289 539.375859 539.721375 539.687097 541.002981 541.929092 542.067234 541.838341 543.092562 543.969872 -100 
-100 -100 523.105352 526.577377 528.499740 528.829874 527.818330 530.853395 532.604671 532.919122 532.010734 534.748807 536.283379 536.435206 535.388010 538.015485 539.427907 539.426185 538.179265 540.666369 541.885877 541.636917 540.100913 542.645747 543.963196 -100 
-100 -100 526.900016 528.573467 529.900326 530.493001 530.728334 532.368178 533.676009 534.294713 534.564251 536.075747 537.243837 537.734503 537.885334 539.288893 540.338541 540.686570 540.667567 541.904160 542.758020 542.882901 542.645457 543.795753 544.581472 -100 
-100 -100 529.597510 530.396476 531.280793 531.973477 532.626138 533.702526 534.725944 535.505745 536.202563 537.242990 538.193968 538.885536 539.486029 540.424599 541.259841 541.814800 542.256434 543.020980 543.661818 544.006191 544.237350 544.816799 545.238816 -100 
-100 -100 530.868933 531.368537 532.057233 532.751998 533.487782 534.391598 535.303701 536.128643 536.931704 537.840591 538.715045 539.474970 540.195073 541.006823 541.767201 542.392597 542.956824 543.593639 544.160557 544.577504 544.923655 545.329177 545.607264 -100 
-100 -100 -100 -100 -100 -100 -100 -100 -100 -100 -100 -100 -100 -100 -100 -100 -100 -100 -100 -100 -100 -100 -100 -100 -100 -100 
-100 -100 -100 -100 -100 -100 -100 -100 -100 -100 -100 -100 -100 -100 -100 -100 -100 -100 -100 -100 -100 -100 -100 -100 -100 -100 
-100 -100 -100 -100 -100 -100 -100 -100 -100 -100 -100 -100 -100 -100 -100 -100 -100 -100 -100 -100 -100 -100 -100 -100 -100 -100 
-100 -100 535.900424 536.418834 537.175890 537.975948 538.812587 539.752960 540.678620 541.516430 542.328307 543.213069 544.066393 544.823478 545.555234 546.367399 547.149005 547.825571 548.458854 549.147678 549.781173 550.282148 550.702582 551.121931 551.396446 -100 
-100 -100 534.614002 535.347161 536.267417 537.094013 537.903990 538.946091 539.938998 540.741486 541.489026 542.450668 543.352279 544.058155 544.715369 545.607789 546.446075 547.080425 547.645881 548.415083 549.106324 549.571865 549.940098 550.467372 550.840979 -100 
-100 -100 532.208633 533.446410 534.691403 535.523168 536.197298 537.499417 538.644986 539.351938 539.904410 541.085988 542.107937 542.688479 543.128114 544.249955 545.224825 545.750509 546.111904 547.106344 547.932738 548.298928 548.487872 549.286610 549.876277 -100 
-100 -100 529.528088 531.442627 533.028927 533.820661 534.210204 535.923785 537.262726 537.848665 538.066355 539.620578 540.801899 541.227378 541.299285 542.807343 543.956054 544.341323 544.351125 545.719944 546.714550 546.946066 546.803232 548.013184 548.846384 -100 
-100 -100 529.143591 530.557691 531.992417 532.941380 533.699940 535.136324 536.392527 537.141274 537.712220 538.964993 540.041087 540.617844 541.044832 542.223696 543.249475 543.772682 544.121948 545.169079 546.043024 546.411775 546.607070 547.490817 548.159811 -100 
-100 -100 528.439897 529.631385 530.982863 532.010114 532.927268 534.280715 535.520591 536.373338 537.106347 538.255899 539.292378 539.957772 540.538510 541.595159 542.565695 543.164868 543.655697 544.575505 545.387175 545.823574 546.153536 546.905297 547.485685 -100 
-100 -100 526.708434 528.187321 529.691031 530.685220 531.485602 533.029307 534.389367 535.213823 535.842613 537.154727 538.282087 538.895602 539.352277 540.568410 541.626909 542.171860 542.536046 543.594914 544.474953 544.842340 545.040457 545.953132 546.646548 -100 
-100 -100 524.654473 526.721524 528.464129 529.351531 529.811953 531.746389 533.282981 534.001159 534.318410 535.993742 537.281687 537.777096 537.901695 539.488677 540.704319 541.126420 541.160247 542.558528 543.573063 543.802375 543.662198 544.942885 545.834976 -100 
-100 -100 524.947078 526.439207 527.960971 528.972801 529.794182 531.368953 532.758948 533.608269 534.270263 535.641867 536.838416 537.514147 538.018953 539.268059 540.347127 540.903521 541.274283 542.338622 543.221203 543.588243 543.787899 544.708857 545.409815 -100 
-100 -100 524.900485 526.125473 527.518111 528.579046 529.534096 530.956819 532.257973 533.149797 533.936104 535.215511 536.401936 537.196816 537.874668 538.995197 540.003959 540.622463 541.123754 542.056256 542.873816 543.307223 543.638072 544.412527 545.013329 -100 
-100 -100 523.794772 525.281582 526.795399 527.793203 528.595556 530.160442 531.515735 532.296834 532.906615 534.385201 535.709356 536.484910 537.055029 538.323676 539.401247 539.945233 540.302519 541.375933 542.262995 542.621843 542.810515 543.746639 544.460594 -100 
-100 -100 522.338533 524.400724 526.138108 527.009218 527.440443 529.373315 530.860709 531.460401 531.658950 533.555226 535.072365 535.740885 535.983330 537.602365 538.818385 539.221175 539.228097 540.649720 541.674517 541.888543 541.722878 543.036688 543.953144 -100 
-100 -100 523.190315 524.686998 526.214744 527.224318 528.029610 529.583322 530.919097 531.680168 532.277549 533.757629 535.090616 535.875803 536.453911 537.728912 538.810440 539.355731 539.712660 540.785881 541.673250 542.032404 542.220201 543.153060 543.864263 -100 
-100 -100 523.686465 524.934809 526.359031 527.447536 528.411644 529.808019 531.064869 531.911260 532.668891 533.955649 535.163787 535.979355 536.673011 537.806418 538.822850 539.443242 539.943069 540.875189 541.693611 542.128691 542.459004 543.225110 543.818744 -100 
-100 -100 523.117571 524.652472 526.227111 527.287217 528.131030 529.656087 530.970290 531.741752 532.350395 533.746147 534.984316 535.692740 536.219141 537.487656 538.577304 539.134121 539.499577 540.562873 541.446703 541.817988 542.020023 542.923129 543.609740 -100 
-100 -100 522.223979 524.351409 526.158397 527.106932 527.607707 529.464824 530.902319 531.518680 531.754349 533.482118 534.831220 535.367119 535.513838 537.124985 538.351538 538.769537 538.789770 540.183434 541.194839 541.426680 541.292249 542.541112 543.411676 -100 
-100 -100 523.768433 525.277343 526.813944 527.835515 528.643597 530.134928 531.424521 532.179360 532.762615 534.104638 535.278390 535.928547 536.408373 537.640997 538.703380 539.238465 539.582651 540.620618 541.477955 541.824848 542.006164 542.893656 543.571750 -100 
-100 -100 525.020109 526.206055 527.545230 528.553869 529.446800 530.770561 531.978672 532.803296 533.523490 534.690483 535.757372 536.452109 537.053193 538.116198 539.080366 539.661258 540.122185 541.001813 541.764872 542.150236 542.438506 543.171502 543.746102 -100 
-100 -100 525.265947 526.639367 528.016014 528.899363 529.600648 531.026795 532.285229 533.039579 533.621177 534.886008 535.982126 536.583485 537.029169 538.202452 539.210208 539.705982 540.015108 541.003494 541.802383 542.086221 542.210095 543.087597 543.764433 -100 
-100 -100 525.215311 527.058776 528.552346 529.240553 529.536751 531.258090 532.620162 533.230296 533.472726 535.032535 536.226658 536.674321 536.766568 538.256224 539.377167 539.728343 539.691602 540.988641 541.889898 542.009247 541.761560 542.986876 543.841696 -100 
-100 -100 527.451205 528.627408 529.780770 530.510679 531.099608 532.380899 533.531430 534.252305 534.820493 536.009103 537.041223 537.636262 538.085262 539.192540 540.140885 540.630365 540.941629 541.864981 542.602335 542.869767 542.976466 543.764089 544.360413 -100 
-100 -100 529.502828 530.184611 531.021159 531.752945 532.481342 533.479383 534.454578 535.254562 536.006624 536.973267 537.882312 538.596672 539.256699 540.137316 540.951509 541.550044 542.065710 542.768769 543.381333 543.765539 544.068505 544.568772 544.935529 -100 
-100 -100 530.590893 531.062277 531.739516 532.447366 533.201295 534.085623 534.980358 535.805351 536.614976 537.502291 538.361058 539.123649 539.855565 540.656823 541.415641 542.057124 542.641768 543.268067 543.829536 544.258547 544.620928 545.007738 545.269369 -100 
-100 -100 -100 -100 -100 -100 -100 -100 -100 -100 -100 -100 -100 -100 -100 -100 -100 -100 -100 -100 -100 -100 -100 -100 -100 -100 
-100 -100 -100 -100 -100 -100 -100 -100 -100 -100 -100 -100 -100 -100 -100 -100 -100 -100 -100 -100 -100 -100 -100 -100 -100 -100 
-100 -100 -100 -100 -100 -100 -100 -100 -100 -100 -100 -100 -100 -100 -100 -100 -100 -100 -100 -100 -100 -100 -100 -100 -100 -100 
-100 -100 535.438447 535.987656 536.758860 537.546767 538.361338 539.307852 540.232709 541.051523 541.841547 542.740887 543.605738 544.356281 545.075971 545.908553 546.705056 547.378153 548.002946 548.715674 549.369181 549.872687 550.287549 550.725390 551.013812 -100 
-100 -100 533.958610 534.816591 535.792746 536.587707 537.324274 538.424796 539.439973 540.195173 540.864764 541.897007 542.837683 543.511921 544.102314 545.071159 545.951225 546.557688 547.062028 547.910170 548.650514 549.100815 549.418756 550.015420 550.434489 -100 
-100 -100 530.876612 532.636346 534.076811 534.796887 535.145433 536.761291 538.018950 538.577179 538.783880 540.303986 541.464713 541.917310 542.022248 543.490310 544.606170 545.011109 545.053386 546.388295 547.365721 547.640810 547.549669 548.660481 549.407642 -100 
-100 -100 526.568775 530.179243 532.237583 532.726971 531.914367 534.824588 536.480923 536.699648 535.657607 538.465310 540.002790 540.083223 538.892788 541.674715 543.183428 543.238666 542.035519 544.639176 546.001413 545.957561 544.714179 547.069109 548.294329 -100 
-100 -100 527.698663 529.673072 531.331254 532.174166 532.602755 534.372054 535.753580 536.351845 536.568863 538.173508 539.396947 539.841016 539.921868 541.454291 542.621798 543.010870 543.023704 544.419676 545.447579 545.712867 545.612327 546.823932 547.664598 -100 
-100 -100 527.393459 528.873491 530.375528 531.368898 532.160898 533.657201 534.967809 535.754325 536.354470 537.641194 538.751731 539.360185 539.813839 540.999080 542.026449 542.549184 542.900028 543.957519 544.841188 545.214204 545.414872 546.317462 547.001918 -100 
-100 -100 525.045024 527.186300 528.977673 529.889718 530.357847 532.272010 533.788980 534.499963 534.816703 536.452463 537.715232 538.216741 538.366377 539.885170 541.045179 541.432641 541.443764 542.837225 543.843000 544.050766 543.879505 545.183128 546.089218 -100 
-100 -100 521.176803 525.226592 527.574509 528.191560 527.394531 530.641548 532.562817 532.988719 532.164492 534.997350 536.611680 536.808896 535.799813 538.512665 540.008388 540.059500 538.848923 541.461110 542.791537 542.622230 541.150273 543.787897 545.168084 -100 
-100 -100 523.266995 525.426489 527.243026 528.180229 528.676314 530.628338 532.181560 532.922803 533.274760 534.967492 536.293405 536.850773 537.045097 538.599678 539.786590 540.191605 540.209833 541.596462 542.584222 542.767931 542.580585 543.895811 544.816116 -100 
-100 -100 523.813016 525.340587 526.900282 527.942469 528.784555 530.365722 531.751394 532.587924 533.243522 534.656303 535.903203 536.625424 537.166710 538.424812 539.507523 540.067882 540.435913 541.473730 542.310654 542.615829 542.762486 543.712808 544.444195 -100 
-100 -100 522.259980 524.344740 526.113130 527.024557 527.502072 529.435758 530.941030 531.584343 531.826907 533.667422 535.120343 535.733167 535.932423 537.579783 538.836256 539.289622 539.343313 540.691512 541.625753 541.734609 541.463081 542.846019 543.813356 -100 
-100 -100 519.191280 523.045645 525.305985 525.887285 525.065631 528.296083 530.143327 530.376269 529.218980 532.461446 534.327802 534.606034 533.526493 536.480062 538.117168 538.265252 537.159723 539.663721 540.890408 540.568476 538.851140 541.706699 543.191563 -100 
-100 -100 521.671786 523.759912 525.534043 526.450404 526.927331 528.850819 530.339394 530.964629 531.194581 533.035173 534.492613 535.108529 535.311518 536.970301 538.238817 538.700733 538.758691 540.107449 541.041676 541.151003 540.878849 542.256917 543.220273 -100 
-100 -100 522.642310 524.174831 525.745532 526.798903 527.641531 529.199342 530.547242 531.341349 531.965418 533.384437 534.642913 535.366856 535.907926 537.196982 538.310820 538.892422 539.271667 540.308913 541.144846 541.453251 541.602639 542.538436 543.258046 -100 
-100 -100 521.530602 523.688714 525.518017 526.474201 526.977652 528.886569 530.374795 531.037473 531.317659 533.045235 534.397367 534.942358 535.102676 536.736222 537.988920 538.434813 538.477179 539.854412 540.837192 541.032240 540.864966 542.139686 543.032238 -100 
-100 -100 518.905127 522.927756 525.281392 525.922183 525.150586 528.326743 530.161258 530.471270 529.490471 532.439177 534.102301 534.256814 533.106545 536.011868 537.618032 537.729124 536.566115 539.139125 540.452339 540.303904 538.901660 541.436502 542.766942 -100 
-100 -100 522.186627 524.317561 526.107758 527.024345 527.490308 529.361562 530.820597 531.462863 531.715889 533.388601 534.677259 535.165157 535.278926 536.874972 538.097021 538.517269 538.538392 539.901028 540.874121 541.063000 540.888059 542.145747 543.025630 -100 
-100 -100 523.993165 525.457508 526.939337 527.911261 528.681237 530.156381 531.445579 532.212439 532.800705 534.092860 535.209307 535.814042 536.262255 537.477085 538.529727 539.059205 539.394415 540.407681 541.231010 541.538163 541.684229 542.572697 543.256373 -100 
-100 -100 523.801578 525.741566 527.352784 528.143647 528.526243 530.295391 531.689084 532.310096 532.556781 534.141475 535.348810 535.780300 535.849354 537.399915 538.577037 538.957586 538.938670 540.269172 541.201264 541.340185 541.111652 542.364098 543.241504 -100 
-100 -100 522.219355 525.769732 527.756517 528.163953 527.265043 530.204164 531.896712 532.171584 531.219752 533.953258 535.449033 535.500328 534.267995 537.084082 538.600965 538.640881 537.399317 539.919013 541.156098 540.918181 539.394542 541.929963 543.243626 -100 
-100 -100 526.077354 527.789367 529.159550 529.800365 530.080561 531.686490 532.957734 533.546095 533.788073 535.284758 536.423923 536.860016 536.947417 538.419323 539.528344 539.908512 539.903935 541.159736 542.027149 542.161208 541.930335 543.078496 543.862579 -100 
-100 -100 528.811345 529.628666 530.538008 531.256623 531.926985 532.992829 533.997109 534.757414 535.436410 536.462662 537.395473 538.062860 538.645276 539.607058 540.471129 541.047155 541.502563 542.279541 542.929846 543.280812 543.516027 544.096069 544.517953 -100 
-100 -100 530.097047 530.607707 531.312951 532.024110 532.769403 533.669024 534.569343 535.380300 536.169875 537.066753 537.928668 538.676108 539.390354 540.212942 540.990132 541.630704 542.206748 542.853317 543.427765 543.850052 544.199492 544.606335 544.884833 -100 
-100 -100 -100 -100 -100 -100 -100 -100 -100 -100 -100 -100 -100 -100 -100 -100 -100 -100 -100 -100 -100 -100 -100 -100 -100 -100 
-100 -100 -100 -100 -100 -100 -100 -100 -100 -100 -100 -100 -100 -100 -100 -100 -100 -100 -100 -100 -100 -100 -100 -100 -100 -100 
-100 -100 -100 -100 -100 -100 -100 -100 -100 -100 -100 -100 -100 -100 -100 -100 -100 -100 -100 -100 -100 -100 -100 -100 -100 -100 
-100 -100 534.920021 535.523319 536.318623 537.089815 537.869179 538.834694 539.764025 540.557541 541.312087 542.239312 543.121505 543.859221 544.552591 545.419080 546.235952 546.898738 547.501006 548.251331 548.931158 549.431407 549.828197 550.300210 550.612514 -100 
-100 -100 533.052406 534.186414 535.267332 536.000962 536.564321 537.823186 538.893444 539.567037 540.056231 541.260619 542.273289 542.879669 543.296877 544.447079 545.403623 545.947235 546.287756 547.316787 548.140314 548.541635 548.711868 549.480766 549.991142 -100 
-100 -100 528.003065 531.418443 533.310373 533.735121 532.902733 535.688896 537.252759 537.462664 536.446355 539.180063 540.675061 540.790896 539.657502 542.372749 543.835962 543.921946 542.774780 545.319532 546.646648 546.639435 545.443304 547.703331 548.843969 -100 
-100 -100 513.544032 527.502554 531.074631 530.418251 520.984999 532.512390 535.351223 534.312227 524.394505 536.067945 538.842192 537.656915 527.392718 539.256910 542.043538 540.891704 530.950671 542.314372 544.929067 543.775998 534.339004 544.955707 547.533073 -100 
-100 -100 524.690208 528.376152 530.517766 531.063164 530.291970 533.262130 534.967478 535.209569 534.182825 537.025017 538.594702 538.690234 537.508785 540.308934 541.831671 541.885465 540.681431 543.308920 544.696167 544.663533 543.431444 545.820598 547.075295 -100 
-100 -100 525.880904 527.953699 529.695588 530.585199 531.040308 532.885118 534.333704 534.984672 535.248568 536.870368 538.117379 538.593720 538.710706 540.233470 541.392526 541.775731 541.786508 543.188367 544.215461 544.460747 544.331799 545.595832 546.473427 -100 
-100 -100 521.728034 525.776598 528.121468 528.734810 527.928286 531.146796 533.037008 533.436457 532.587911 535.393440 536.982468 537.160558 536.135745 538.824906 540.298970 540.334629 539.116715 541.732588 543.072852 542.914991 541.450258 544.084383 545.459584 -100 
-100 -100 506.658892 522.241355 526.314449 525.734271 515.670032 528.231905 531.484683 530.776390 521.588361 532.794004 535.575213 534.599572 525.165299 536.295821 538.945377 537.753117 527.764098 539.139216 541.671849 540.178334 529.379193 541.396154 544.321054 -100 
-100 -100 519.936541 524.008285 526.384497 527.028859 526.255668 529.520770 531.454866 531.889274 531.076284 533.939539 535.588594 535.818044 534.835056 537.561417 539.066214 539.123561 537.913316 540.513247 541.820790 541.621197 540.125122 542.774595 544.168776 -100 
-100 -100 522.260280 524.398153 526.212325 527.158966 527.665337 529.621615 531.163415 531.869015 532.175243 533.938334 535.320639 535.901306 536.097483 537.699547 538.925131 539.359348 539.395678 540.750892 541.691731 541.814981 541.568603 542.920053 543.869888 -100 
-100 -100 519.118892 522.991758 525.275521 525.881954 525.085292 528.333505 530.205063 530.470880 529.336732 532.551263 534.379642 534.629020 533.532970 536.480554 538.120641 538.277213 537.176150 539.662912 540.863889 540.514810 538.777145 541.636457 543.128039 -100 
-100 -100 505.603750 520.235637 524.085554 523.441104 513.320601 525.892534 529.036490 527.880844 516.794473 529.961992 533.212890 532.198852 521.846242 534.083499 537.062423 536.100035 526.694076 537.479339 539.767711 537.897999 525.773216 539.061513 542.267950 -100 
-100 -100 518.538220 522.410728 524.695731 525.303700 524.505346 527.744318 529.601449 529.850723 528.703670 531.918921 533.749789 533.997887 532.901800 535.864715 537.522022 537.691384 536.597051 539.083677 540.283100 539.933553 538.195094 541.047570 542.534044 -100 
-100 -100 521.111690 523.242968 525.057115 526.007916 526.513990 528.447266 529.954513 530.617063 530.883119 532.660969 534.052230 534.620344 534.796918 536.450169 537.724501 538.192448 538.248529 539.599244 540.535207 540.662050 540.423751 541.750859 542.683971 -100 
-100 -100 518.265032 522.295366 524.661633 525.316764 524.563452 527.771929 529.638698 529.974729 529.015010 531.985911 533.668825 533.840362 532.706712 535.631395 537.258223 537.388592 536.237181 538.802231 540.095206 539.919319 538.495759 541.045249 542.391296 -100 
-100 -100 504.627123 519.992718 524.028225 523.474961 513.564857 525.927028 529.068962 528.158162 518.247365 530.130205 533.018466 531.865129 521.483806 533.617607 536.536368 535.475251 525.728728 536.883246 539.372189 537.955478 527.631626 539.130899 541.937835 -100 
-100 -100 518.923574 522.924438 525.250033 525.864823 525.073138 528.239525 530.073177 530.387637 529.402817 532.316042 533.935473 534.051705 532.872829 535.759794 537.354254 537.456811 536.284276 538.842091 540.136349 539.966694 538.545582 541.076301 542.406768 -100 
-100 -100 522.482721 524.532411 526.251618 527.121856 527.560626 529.395682 530.835423 531.476557 531.730487 533.356154 534.596329 535.046381 535.132101 536.710121 537.918226 538.325739 538.331472 539.680415 540.632865 540.794386 540.591201 541.849685 542.732043 -100 
-100 -100 520.784607 524.428538 526.527315 527.024178 526.195396 529.202516 530.944589 531.240892 530.300964 533.066865 534.588066 534.643751 533.414440 536.266683 537.821088 537.881518 536.654942 539.204177 540.469363 540.247952 538.740717 541.305508 542.643676 -100 
-100 -100 509.254659 523.079390 526.577805 525.825737 516.137250 527.893381 530.821079 529.918534 520.472489 531.691201 534.342593 533.072422 522.562980 534.661170 537.499451 536.352564 526.405089 537.645026 540.086610 538.555696 527.826419 539.622660 542.453047 -100 
-100 -100 523.181103 526.545909 528.377986 528.732618 527.823698 530.638239 532.239872 532.511395 531.588910 534.242778 535.686030 535.762465 534.579242 537.328388 538.801646 538.873733 537.686251 540.139363 541.331154 541.120822 539.637461 542.071269 543.296543 -100 
-100 -100 527.870966 528.970791 529.997558 530.668930 531.177674 532.417543 533.490262 534.182658 534.694014 535.883261 536.877992 537.468975 537.871630 539.020328 539.967294 540.485697 540.779013 541.731124 542.452715 542.734845 542.796057 543.566015 544.089421 -100 
-100 -100 529.544468 530.116165 530.857508 531.565866 532.289097 533.219779 534.134912 534.929508 535.689472 536.612890 537.488135 538.218849 538.904648 539.762832 540.563577 541.196725 541.750741 542.431277 543.025129 543.435235 543.758434 544.200525 544.504626 -100 
-100 -100 -100 -100 -100 -100 -100 -100 -100 -100 -100 -100 -100 -100 -100 -100 -100 -100 -100 -100 -100 -100 -100 -100 -100 -100 
-100 -100 -100 -100 -100 -100 -100 -100 -100 -100 -100 -100 -100 -100 -100 -100 -100 -100 -100 -100 -100 -100 -100 -100 -100 -100 
-100 -100 -100 -100 -100 -100 -100 -100 -100 -100 -100 -100 -100 -100 -100 -100 -100 -100 -100 -100 -100 -100 -100 -100 -100 -100 
-100 -100 534.678379 535.221139 535.980539 536.752598 537.548732 538.475317 539.378880 540.177453 540.954305 541.852458 542.722971 543.480175 544.206356 545.046666 545.850434 546.530126 547.164765 547.894486 548.568429 549.090702 549.519638 549.966133 550.258547 -100 
-100 -100 533.198574 534.049350 535.012570 535.790190 536.506690 537.585856 538.576804 539.306962 539.959761 540.993365 541.943145 542.625024 543.221382 544.198930 545.086308 545.697295 546.209957 547.078516 547.844113 548.316926 548.651089 549.257164 549.680420 -100 
-100 -100 530.116129 531.867641 533.293933 533.994857 534.321238 535.914601 537.143982 537.668938 537.851569 539.378916 540.555119 541.016283 541.124933 542.603844 543.727337 544.132401 544.178799 545.540571 546.551442 546.854909 546.783181 547.904217 548.655675 -100 
-100 -100 525.805808 529.408210 531.453226 531.924270 531.089798 533.979238 535.606224 535.786276 534.713456 537.535206 539.093042 539.181645 537.991596 540.786321 542.301910 542.352179 541.147061 543.783190 545.184586 545.172593 543.950464 546.315554 547.544757 -100 
-100 -100 526.927099 528.897426 530.548430 531.380628 531.794924 533.547561 534.905367 535.474271 535.669842 537.281791 538.519277 538.970408 539.053251 540.592875 541.763041 542.147667 542.160945 543.581367 544.640998 544.933264 544.851103 546.072158 546.916601 -100 
-100 -100 526.609969 528.091797 529.596138 530.590298 531.378974 532.865574 534.161224 534.931112 535.519908 536.807453 537.923783 538.536595 538.992118 540.178312 541.203437 541.721485 542.073057 543.146031 544.051079 544.443056 544.657050 545.567189 546.254889 -100 
-100 -100 524.248526 526.398011 528.202055 529.127512 529.604392 531.515908 533.026085 533.731400 534.044656 535.676645 536.938217 537.440919 537.591203 539.105385 540.258407 540.638873 540.648125 542.050808 543.069748 543.288917 543.125598 544.434259 545.342723 -100 
-100 -100 520.369220 524.432390 526.801131 527.441932 526.664438 529.914764 531.836252 532.265168 531.443565 534.268861 535.875992 536.070869 535.061342 537.766078 539.252751 539.295889 538.080891 540.698055 542.034822 541.869731 540.400127 543.039934 544.421408 -100 
-100 -100 522.455232 524.628935 526.468783 527.433098 527.952803 529.916855 531.478821 532.229325 532.585862 534.270155 535.583904 536.132733 536.322629 537.872209 539.055815 539.458837 539.475190 540.860746 541.845686 542.025060 541.833922 543.147818 544.068049 -100 
-100 -100 522.998511 524.540384 526.124300 527.195394 528.064410 529.664686 531.067319 531.920272 532.583432 533.984327 535.211197 535.916311 536.448679 537.707082 538.796557 539.365341 539.736722 540.767003 541.590116 541.880720 542.016446 542.962199 543.692569 -100 
-100 -100 521.442087 523.541938 525.335946 526.278926 526.787555 528.744806 530.274139 530.943150 531.199298 533.020585 534.442070 535.027392 535.212549 536.865945 538.140263 538.614180 538.678268 540.011377 540.919793 541.003171 540.713200 542.089617 543.056024 -100 
-100 -100 518.371514 522.241182 524.527159 525.141175 524.353681 527.609411 529.485618 529.752591 528.616491 531.832450 533.658293 533.901457 532.803359 535.766996 537.428948 537.605749 536.516780 538.998855 540.191003 539.836092 538.094976 540.943799 542.428414 -100 
-100 -100 520.856768 522.956495 524.751133 525.694733 526.201860 528.153090 529.673055 530.331420 530.579563 532.400637 533.823120 534.407570 534.594188 536.259631 537.548359 538.033142 538.102024 539.433086 540.336561 540.415009 540.120553 541.491062 542.453718 -100 
-100 -100 521.834024 523.373320 524.957460 526.030481 526.897913 528.484477 529.865637 530.692461 531.333873 532.739512 533.969908 534.667798 535.194872 536.486121 537.612388 538.207870 538.591806 539.615766 540.427256 540.709146 540.838901 541.768684 542.488598 -100 
-100 -100 520.727639 522.888190 524.724700 525.693885 526.217333 528.155430 529.679502 530.378173 530.679131 532.394012 533.719873 534.241291 534.388572 536.021412 537.281024 537.734717 537.778316 539.144867 540.107460 540.278367 540.092468 541.365294 542.261253 -100 
-100 -100 518.102326 522.125046 524.482708 525.132698 524.377426 527.581764 529.452165 529.800070 528.844057 531.777917 533.414986 533.547915 532.385968 535.290157 536.901224 537.017982 535.855923 538.420893 539.717762 539.547671 538.127554 540.665359 542.002093 -100 
-100 -100 521.373123 523.506648 525.303266 526.230283 526.711609 528.605383 530.091749 530.761690 531.031930 532.696690 533.968183 534.441417 534.547853 536.144718 537.372469 537.799202 537.823486 539.182923 540.146908 540.323149 540.138169 541.397347 542.281039 -100 
-100 -100 523.162637 524.634516 526.128583 527.115003 527.900315 529.390841 530.695459 531.476250 532.072750 533.363216 534.472838 535.071258 535.517706 536.737266 537.798674 538.337702 538.680042 539.695813 540.518387 540.823399 540.967586 541.855602 542.539447 -100 
-100 -100 522.952103 524.905728 526.536236 527.346582 527.745151 529.522908 530.920930 531.543609 531.790833 533.378228 534.586902 535.018770 535.090723 536.650644 537.840685 538.234897 538.227658 539.565488 540.503934 540.649984 540.426788 541.676769 542.550819 -100 
-100 -100 521.357228 524.925836 526.936433 527.366386 526.483917 529.426601 531.116107 531.384728 530.428057 533.167332 534.669547 534.725260 533.498507 536.327531 537.860448 537.917066 536.690580 539.220382 540.468192 540.243519 538.730628 541.261697 542.569666 -100 
-100 -100 525.221608 526.948578 528.339486 529.000071 529.294027 530.903085 532.170832 532.753065 532.991273 534.492469 535.638408 536.080794 536.175827 537.660424 538.784840 539.181049 539.191252 540.458774 541.338122 541.485123 541.263764 542.410590 543.191048 -100 
-100 -100 527.966421 528.794458 529.719702 530.453955 531.135389 532.205016 533.207822 533.964655 534.642038 535.671638 536.610288 537.284341 537.874987 538.848166 539.725722 540.315858 540.784616 541.573328 542.234983 542.596827 542.839655 543.420860 543.841516 -100 
-100 -100 529.258936 529.777931 530.496103 531.220350 531.975254 532.879098 533.779412 534.588723 535.377963 536.277760 537.144896 537.898900 538.621331 539.454414 540.243793 540.897150 541.485518 542.143391 542.728456 543.160252 543.516289 543.925372 544.203871 -100 
-100 -100 -100 -100 -100 -100 -100 -100 -100 -100 -100 -100 -100 -100 -100 -100 -100 -100 -100 -100 -100 -100 -100 -100 -100 -100 
-100 -100 -100 -100 -100 -100 -100 -100 -100 -100 -100 -100 -100 -100 -100 -100 -100 -100 -100 -100 -100 -100 -100 -100 -100 -100 
-100 -100 -100 -100 -100 -100 -100 -100 -100 -100 -100 -100 -100 -100 -100 -100 -100 -100 -100 -100 -100 -100 -100 -100 -100 -100 
-100 -100 534.386238 534.891312 535.624284 536.392428 537.192434 538.093921 538.977144 539.773124 540.557565 541.442675 542.309823 543.080786 543.825275 544.653805 545.449814 546.137564 546.788032 547.511056 548.185776 548.723779 549.171355 549.606765 549.888424 -100 
-100 -100 533.101489 533.818916 534.711676 535.501997 536.270691 537.271118 538.214319 538.961117 539.669333 540.640867 541.566673 542.288328 542.955678 543.868603 544.721962 545.360906 545.937250 546.751433 547.497369 548.009572 548.410290 548.954961 549.335772 -100 
-100 -100 530.698943 531.916692 533.129138 533.917761 534.542438 535.802046 536.887115 537.510818 537.994041 539.212278 540.280515 540.877654 541.316879 542.471032 543.463486 543.978131 544.330682 545.395677 546.303033 546.732524 546.962904 547.779860 548.376109 -100 
-100 -100 528.017037 529.908709 531.461908 532.208491 532.542446 534.221671 535.495925 535.972972 536.077503 537.711816 538.962360 539.400603 539.450704 541.010256 542.179560 542.534089 542.499871 543.974786 545.074678 545.381693 545.287310 546.513396 547.351599 -100 
-100 -100 527.607495 529.010515 530.427799 531.351468 532.076892 533.481816 534.686046 535.359304 535.866170 537.155239 538.274735 538.865306 539.288237 540.491937 541.525833 542.028885 542.362034 543.475569 544.427711 544.857295 545.091984 545.992579 546.667393 -100 
-100 -100 526.871639 528.067421 529.424533 530.454800 531.366500 532.699374 533.906396 534.720849 535.426741 536.583231 537.636236 538.311884 538.896230 539.956429 540.921320 541.505314 541.991104 542.947913 543.808362 544.285280 544.642312 545.408276 545.994369 -100 
-100 -100 525.104916 526.605146 528.139807 529.168425 529.994375 531.526716 532.869121 533.683593 534.310086 535.611038 536.734841 537.354104 537.817703 539.019749 540.058235 540.582637 540.936932 542.019275 542.929900 543.321272 543.534790 544.457575 545.155648 -100 
-100 -100 523.018676 525.122664 526.916752 527.865636 528.383817 530.309057 531.838745 532.568695 532.905539 534.552361 535.820067 536.316463 536.453567 538.011043 539.197874 539.594537 539.608495 541.026496 542.059468 542.298159 542.161407 543.447755 544.343057 -100 
-100 -100 523.307419 524.833694 526.408767 527.483515 528.360925 529.953123 531.357186 532.229407 532.908074 534.256139 535.423800 536.084303 536.585548 537.820224 538.888654 539.437894 539.801675 540.866814 541.745161 542.102981 542.294013 543.213139 543.914622 -100 
-100 -100 523.257406 524.514559 525.960192 527.084548 528.098296 529.556179 530.890829 531.821806 532.631020 533.879345 535.018056 535.775233 536.434879 537.558306 538.584370 539.224899 539.737244 540.651189 541.436263 541.836579 542.143169 542.909894 543.509978 -100 
-100 -100 522.142067 523.664068 525.234853 526.303375 527.176015 528.782678 530.187232 531.034556 531.691639 533.111294 534.353221 535.061369 535.595696 536.886351 538.012860 538.615084 539.010442 540.038297 540.858328 541.155828 541.300971 542.228506 542.943929 -100 
-100 -100 520.676801 522.778341 524.575153 525.523695 526.040344 528.010387 529.556832 530.251821 530.539174 532.334737 533.735950 534.312034 534.498488 536.158810 537.447095 537.937621 538.016812 539.357813 540.285919 540.416502 540.189084 541.500426 542.422989 -100 
-100 -100 521.546363 523.069947 524.642609 525.712295 526.584644 528.189066 529.590054 530.433591 531.088219 532.508019 533.750752 534.459588 534.996754 536.295518 537.431487 538.040366 538.436805 539.459005 540.269123 540.555461 540.691435 541.614554 542.328708 -100 
-100 -100 522.064167 523.325598 524.776098 525.903823 526.917977 528.371754 529.699364 530.622382 531.426120 532.675696 533.815773 534.572046 535.234892 536.377024 537.424902 538.080944 538.596545 539.497180 540.259495 540.634644 540.920962 541.679642 542.277890 -100 
-100 -100 521.514337 523.049711 524.634228 525.716077 526.596572 528.183796 529.578498 530.438864 531.107974 532.461458 533.631200 534.284813 534.782843 536.052188 537.159014 537.735313 538.106246 539.145866 539.983690 540.297384 540.452429 541.362314 542.063298 -100 
-100 -100 520.629122 522.747971 524.555721 525.515486 526.041519 527.963665 529.486916 530.206449 530.531132 532.191950 533.463283 533.945333 534.064983 535.676021 536.915015 537.347284 537.372109 538.746935 539.718734 539.891940 539.698982 540.977454 541.874130 -100 
-100 -100 522.144736 523.655088 525.200721 526.239265 527.074827 528.614891 529.966789 530.791307 531.425435 532.736338 533.862338 534.476821 534.939897 536.175531 537.251334 537.801520 538.153683 539.184023 540.019464 540.333574 540.485992 541.386020 542.078432 -100 
-100 -100 523.353083 524.555700 525.920310 526.958327 527.882098 529.236181 530.475601 531.330727 532.070410 533.231162 534.280891 534.960647 535.557179 536.631466 537.615499 538.217808 538.694832 539.579017 540.339808 540.720397 541.004745 541.737619 542.313030 -100 
-100 -100 523.547740 524.957764 526.379947 527.307833 528.045764 529.484385 530.745177 531.496679 532.073662 533.348740 534.450241 535.051658 535.501177 536.697253 537.734977 538.262052 538.598222 539.599948 540.412363 540.715967 540.858044 541.723528 542.388343 -100 
-100 -100 523.454887 525.355119 526.909378 527.653132 527.993241 529.710951 531.055237 531.639753 531.856692 533.442274 534.656838 535.112550 535.210448 536.734254 537.893828 538.284604 538.285293 539.598173 540.521968 540.678973 540.471614 541.669562 542.501846 -100 
-100 -100 525.719792 526.935938 528.138792 528.914689 529.536179 530.818652 531.955071 532.655801 533.209225 534.412779 535.462701 536.070363 536.532726 537.669115 538.651905 539.176915 539.520974 540.466260 541.228464 541.527846 541.661498 542.438457 543.021456 -100 
-100 -100 527.805045 528.511867 529.383629 530.149449 530.901704 531.905438 532.874502 533.664166 534.410552 535.385641 536.307989 537.035882 537.711948 538.616511 539.458962 540.086903 540.630165 541.356231 541.991902 542.400046 542.720557 543.220634 543.582633 -100 
-100 -100 528.911421 529.400816 530.105346 530.840523 531.614233 532.506207 533.399471 534.219685 535.027742 535.921432 536.791280 537.567144 538.315315 539.137833 539.921337 540.588634 541.198003 541.846610 542.429353 542.878063 543.254257 543.644678 543.905423 -100 
-100 -100 -100 -100 -100 -100 -100 -100 -100 -100 -100 -100 -100 -100 -100 -100 -100 -100 -100 -100 -100 -100 -100 -100 -100 -100 
-100 -100 -100 -100 -100 -100 -100 -100 -100 -100 -100 -100 -100 -100 -100 -100 -100 -100 -100 -100 -100 -100 -100 -100 -100 -100 
-100 -100 -100 -100 -100 -100 -100 -100 -100 -100 -100 -100 -100 -100 -100 -100 -100 -100 -100 -100 -100 -100 -100 -100 -100 -100 
-100 -100 533.886136 534.423089 535.171864 535.929369 536.708712 537.618711 538.501291 539.275275 540.035592 540.942373 541.827594 542.593223 543.323589 544.173499 544.981490 545.656496 546.288562 547.036343 547.731369 548.267174 548.704668 549.163721 549.465033 -100 
-100 -100 532.409524 533.252014 534.200654 534.957666 535.650239 536.712242 537.674914 538.361196 538.975740 540.036286 541.014540 541.702546 542.292758 543.290189 544.183980 544.775952 545.266610 546.174303 546.977818 547.466199 547.803698 548.433810 548.874347 -100 
-100 -100 529.336521 531.073577 532.476969 533.143009 533.424223 535.009022 536.198154 536.629605 536.695507 538.322215 539.565299 540.020728 540.079214 541.621503 542.762614 543.108364 543.056844 544.536917 545.631223 545.949238 545.851956 547.036783 547.828169 -100 
-100 -100 525.047165 528.623733 530.635970 531.052722 530.123866 533.045508 534.626365 534.638898 533.241576 536.364811 538.051219 538.104845 536.736360 539.721588 541.282280 541.207751 539.693889 542.663227 544.220449 544.210939 542.869709 545.400780 546.704613 -100 
-100 -100 526.186054 528.131490 529.752082 530.548823 530.920408 532.663008 533.978138 534.451644 534.528284 536.235386 537.532914 537.969807 537.996429 539.602518 540.795351 541.124374 541.042765 542.586856 543.737214 544.052436 543.950712 545.232462 546.112734 -100 
-100 -100 525.937627 527.372131 528.836639 529.808636 530.582355 532.043696 533.302551 534.023688 534.569392 535.873898 537.001470 537.596148 538.024683 539.244878 540.293032 540.801419 541.136829 542.263006 543.224885 543.656627 543.894269 544.814017 545.504710 -100 
-100 -100 523.746265 525.765355 527.492913 528.404522 528.898654 530.760778 532.227317 532.900077 533.190818 534.813083 536.054831 536.509011 536.597618 538.176086 539.376467 539.769398 539.779395 541.231402 542.310197 542.600172 542.510343 543.774881 544.651552 -100 
-100 -100 520.153170 523.894586 526.131075 526.772771 526.087784 529.222106 531.082499 531.484294 530.648005 533.452301 535.018213 535.117924 533.931492 536.810956 538.384740 538.447513 537.213553 539.910218 541.326729 541.279325 539.999172 542.477158 543.782282 -100 
-100 -100 521.934696 523.983801 525.756871 526.719969 527.271533 529.201641 530.740592 531.483943 531.836070 533.500721 534.779262 535.271648 535.397506 537.005402 538.235746 538.658948 538.684756 540.116349 541.161391 541.421375 541.312431 542.568003 543.442599 -100 
-100 -100 522.286362 523.794979 525.360726 526.437740 527.324562 528.929877 530.342947 531.216657 531.896767 533.271957 534.463315 535.134736 535.644106 536.915079 538.023081 538.607499 538.996492 540.059979 540.935800 541.301096 541.502229 542.403826 543.090815 -100 
-100 -100 520.631788 522.735899 524.536879 525.493400 526.020766 528.003839 529.571986 530.303617 530.629510 532.384727 533.747886 534.302234 534.477942 536.123465 537.400818 537.886901 537.972842 539.337144 540.311968 540.518779 540.375800 541.626135 542.502836 -100 
-100 -100 517.507861 521.406333 523.710923 524.341288 523.571031 526.866675 528.803748 529.186467 528.247748 531.278259 533.003969 533.212919 532.121756 535.055155 536.709206 536.896415 535.836589 538.343912 539.620429 539.475869 538.130220 540.603486 541.913879 -100 
-100 -100 520.026293 522.133881 523.937907 524.895854 525.423645 527.407266 528.976478 529.710006 530.038275 531.794873 533.159518 533.716048 533.895357 535.546391 536.829378 537.318569 537.402276 538.756889 539.716515 539.905576 539.748324 540.996544 541.875191 -100 
-100 -100 521.063210 522.584542 524.160381 525.242173 526.130932 527.739196 529.156552 530.036786 530.724374 532.100648 533.293199 533.967777 534.483877 535.766204 536.886220 537.478349 537.864117 538.904818 539.744515 540.065858 540.229791 541.134814 541.830929 -100 
-100 -100 520.065309 522.153629 523.952228 524.926354 525.482258 527.422009 528.973189 529.734557 530.108768 531.767225 533.042303 533.536679 533.671441 535.296203 536.545571 536.983954 537.009990 538.397459 539.375254 539.546130 539.345755 540.639264 541.544945 -100 
-100 -100 517.603871 521.442057 523.725729 524.385129 523.704584 526.862349 528.748865 529.189651 528.412969 531.185414 532.738873 532.839516 531.664671 534.562442 536.159967 536.246997 535.028371 537.646224 538.959672 538.763261 537.267073 539.886474 541.258401 -100 
-100 -100 520.686150 522.749412 524.509335 525.440081 525.950181 527.839551 529.343542 530.064689 530.402463 532.023273 533.262452 533.725571 533.831011 535.423362 536.641864 537.054131 537.060993 538.437559 539.410013 539.577678 539.372313 540.657440 541.556513 -100 
-100 -100 522.336222 523.797426 525.287456 526.280726 527.079745 528.579271 529.896539 530.696660 531.314519 532.615117 533.737159 534.355441 534.821176 536.034822 537.087926 537.624971 537.970575 538.990728 539.821177 540.137766 540.292378 541.176867 541.855959 -100 
-100 -100 522.017765 524.002444 525.654758 526.477809 526.884520 528.676920 530.079608 530.694896 530.929437 532.569854 533.831679 534.322299 534.454671 535.985657 537.156437 537.558617 537.577263 538.904982 539.852129 540.036579 539.866539 541.072391 541.915204 -100 
-100 -100 520.316992 523.973791 526.028708 526.473946 525.586890 528.556610 530.246100 530.479098 529.440450 532.307074 533.902519 534.060187 532.981896 535.705522 537.196736 537.273737 536.121686 538.598716 539.850426 539.698915 538.337497 540.727532 541.969077 -100 
-100 -100 524.245886 526.012512 527.433508 528.110385 528.411786 530.034841 531.304426 531.872809 532.093061 533.652396 534.860269 535.368478 535.529012 536.989304 538.099676 538.509390 538.550656 539.811063 540.702521 540.892491 540.727665 541.829421 542.577254 -100 
-100 -100 527.033784 527.878989 528.822703 529.571428 530.263768 531.343708 532.351724 533.109260 533.791180 534.849986 535.824910 536.536721 537.159090 538.136212 539.016083 539.617141 540.102064 540.898706 541.574160 541.959181 542.223558 542.795234 543.204677 -100 
-100 -100 528.344454 528.873390 529.605032 530.342219 531.108362 532.021928 532.929451 533.744854 534.543922 535.463805 536.356147 537.136009 537.879778 538.723537 539.520950 540.184917 540.785888 541.454899 542.053212 542.500668 542.868849 543.277804 543.552871 -100 
-100 -100 -100 -100 -100 -100 -100 -100 -100 -100 -100 -100 -100 -100 -100 -100 -100 -100 -100 -100 -100 -100 -100 -100 -100 -100 
-100 -100 -100 -100 -100 -100 -100 -100 -100 -100 -100 -100 -100 -100 -100 -100 -100 -100 -100 -100 -100 -100 -100 -100 -100 -100 
-100 -100 -100 -100 -100 -100 -100 -100 -100 -100 -100 -100 -100 -100 -100 -100 -100 -100 -100 -100 -100 -100 -100 -100 -100 -100 
-100 -100 533.337844 533.931046 534.708252 535.454694 536.205093 537.142440 538.036132 538.787998 539.514087 540.459240 541.369390 542.124340 542.826922 543.713136 544.539718 545.196299 545.794059 546.576699 547.292188 547.814746 548.224861 548.718148 549.045100 -100 
-100 -100 531.475759 532.594985 533.651093 534.349134 534.868687 536.101799 537.124598 537.719734 538.129964 539.397517 540.465981 541.084044 541.484497 542.680662 543.652918 544.162100 544.450878 545.561949 546.453452 546.878684 547.046343 547.862357 548.403448 -100 
-100 -100 526.445659 529.831519 531.683287 532.042093 531.100775 533.905800 535.404749 535.422762 534.064300 537.114716 538.759241 538.852613 537.545860 540.463056 541.975939 541.930581 540.467796 543.363388 544.864353 544.868425 543.556801 545.994689 547.218758 -100 
-100 -100 512.054767 525.930653 529.440046 528.655972 518.767151 530.646461 533.426987 531.943810 520.183757 533.664958 536.815650 535.490389 524.108110 537.117260 540.067880 538.546799 526.739704 540.010745 543.049725 541.837370 531.563577 543.094783 545.877500 -100 
-100 -100 523.180853 526.821228 528.913673 529.396217 528.523912 531.512296 533.150225 533.198581 531.827137 534.979822 536.688295 536.747662 535.382439 538.389877 539.969474 539.896727 538.380691 541.366862 542.938669 542.930162 541.592547 544.153536 545.484777 -100 
-100 -100 524.480552 526.464904 528.144551 529.005467 529.443811 531.248429 532.636890 533.203631 533.382621 535.052396 536.327538 536.773614 536.830678 538.430328 539.633092 539.994471 539.958302 541.465231 542.589882 542.899187 542.808171 544.086602 544.969021 -100 
-100 -100 520.734706 524.447473 526.650436 527.261329 526.543870 529.634114 531.442778 531.789329 530.906096 533.699686 535.257868 535.339731 534.132372 537.012189 538.583916 538.635687 537.393396 540.111415 541.555629 541.531304 540.265663 542.745957 544.049771 -100 
-100 -100 507.133959 521.175594 524.920385 524.400405 514.956484 526.875262 529.971888 529.216765 520.015989 531.181029 533.886160 532.663096 522.213928 534.358394 537.242185 536.066331 525.852359 537.547603 540.242771 539.033865 529.256891 540.293659 543.001879 -100 
-100 -100 518.904249 522.651150 524.903483 525.568680 524.911278 528.075198 529.963324 530.388847 529.574124 532.405978 533.996668 534.115800 532.946746 535.852408 537.453285 537.539979 536.321018 539.014503 540.423522 540.372147 539.090830 541.560286 542.859692 -100 
-100 -100 520.774290 522.851400 524.643858 525.614040 526.165600 528.132055 529.694988 530.442345 530.789948 532.503258 533.825448 534.349786 534.502230 536.133534 537.392494 537.852043 537.913664 539.320293 540.342593 540.590936 540.476038 541.725286 542.595332 -100 
-100 -100 517.448502 521.344372 523.651673 524.291298 523.532543 526.833069 528.777685 529.173952 528.247186 531.265555 532.976652 533.175477 532.076614 535.000994 536.645237 536.824188 535.763860 538.290789 539.597985 539.489386 538.172244 540.638495 541.938073 -100 
-100 -100 503.760786 518.534513 522.434455 521.824252 511.711424 524.386247 527.651412 526.793597 516.810156 528.899762 531.886027 530.818425 520.587489 532.666677 535.621722 534.684328 525.380636 536.148860 538.584561 537.260677 527.384459 538.449618 541.163193 -100 
-100 -100 516.842233 520.741610 523.050378 523.689136 522.929275 526.230859 528.178688 528.580120 527.659229 530.680706 532.395101 532.598136 531.503931 534.432633 536.080255 536.260204 535.195918 537.710681 538.999689 538.869475 537.534546 540.001397 541.305294 -100 
-100 -100 519.537884 521.634191 523.436392 524.407367 524.957531 526.929287 528.502237 529.264951 529.630654 531.345189 532.670654 533.202378 533.364383 535.003830 536.269751 536.733337 536.789990 538.166548 539.143887 539.334095 539.163020 540.432983 541.322647 -100 
-100 -100 516.953878 520.791777 523.081466 523.753422 523.091418 526.275063 528.188335 528.653924 527.902041 530.703259 532.286092 532.413552 531.260955 534.175278 535.786806 535.887217 534.680332 537.303535 538.621733 538.431822 536.942516 539.563814 540.936313 -100 
-100 -100 504.162361 518.638638 522.481607 521.975231 512.488213 524.483166 527.631400 526.968339 518.060531 528.980956 531.644351 530.430284 520.020831 532.155150 535.051539 533.913166 523.840257 535.313628 537.851455 536.345198 525.544908 537.527259 540.438630 -100 
-100 -100 517.568498 521.380224 523.630629 524.259281 523.551837 526.682931 528.547091 528.971363 528.183483 530.949570 532.500623 532.601648 531.424119 534.306673 535.887636 535.962422 534.736480 537.348654 538.660557 538.466172 536.971106 539.584203 540.950510 -100 
-100 -100 520.807541 522.836553 524.550440 525.435465 525.902747 527.754988 529.220728 529.900051 530.197237 531.840909 533.105408 533.594174 533.721354 535.286548 536.482416 536.890059 536.904737 538.261798 539.228162 539.410696 539.228587 540.478402 541.352122 -100 
-100 -100 518.880686 522.611491 524.757728 525.278058 524.455945 527.501151 529.256990 529.533447 528.527458 531.433164 533.061146 533.233909 532.166189 534.915490 536.429229 536.513402 535.366801 537.869258 539.146143 539.007390 537.659136 540.082054 541.351472 -100 
-100 -100 506.913168 521.151531 524.761345 524.031368 514.249524 526.142502 529.080176 528.067457 518.061886 529.921320 532.795095 531.770314 522.024032 533.437569 536.149511 535.071937 525.546493 536.409125 538.832378 537.501924 527.633733 538.588947 541.230640 -100 
-100 -100 521.209562 524.676696 526.570701 526.955404 526.052374 528.903776 530.513004 530.752529 529.753776 532.555791 534.119301 534.323796 533.310441 535.964417 537.405769 537.511247 536.413318 538.825552 540.036108 539.917610 538.600470 540.890873 542.044851 -100 
-100 -100 526.011416 527.146117 528.208567 528.907931 529.437420 530.699046 531.783955 532.478615 532.994635 534.240257 535.299896 535.958222 536.422405 537.574811 538.527915 539.069663 539.397688 540.363533 541.111363 541.438192 541.545519 542.293380 542.796050 -100 
-100 -100 527.721707 528.312443 529.079765 529.813528 530.559067 531.509485 532.439821 533.247179 534.025486 534.985354 535.905119 536.681365 537.405908 538.284508 539.102243 539.757106 540.336434 541.039089 541.658751 542.098637 542.445417 542.887944 543.186655 -100 
-100 -100 -100 -100 -100 -100 -100 -100 -100 -100 -100 -100 -100 -100 -100 -100 -100 -100 -100 -100 -100 -100 -100 -100 -100 -100 
-100 -100 -100 -100 -100 -100 -100 -100 -100 -100 -100 -100 -100 -100 -100 -100 -100 -100 -100 -100 -100 -100 -100 -100 -100 -100 
-100 -100 -100 -100 -100 -100 -100 -100 -100 -100 -100 -100 -100 -100 -100 -100 -100 -100 -100 -100 -100 -100 -100 -100 -100 -100 
-100 -100 533.070634 533.608070 534.359048 535.120436 535.903699 536.816137 537.700753 538.478328 539.245494 540.163060 541.061868 541.841618 542.583601 543.440384 544.251557 544.927239 545.557256 546.299691 546.987355 547.515756 547.947763 548.404284 548.704925 -100 
-100 -100 531.595183 532.437246 533.387782 534.149315 534.846430 535.910020 536.873311 537.561996 538.183002 539.255297 540.249007 540.953445 541.556960 542.560869 543.457100 544.049567 544.537965 545.438856 546.233010 546.712034 547.042787 547.670550 548.110895 -100 
-100 -100 528.522264 530.257090 531.662021 532.334210 532.621724 534.206606 535.393918 535.825683 535.897154 537.537206 538.798770 539.274556 539.349509 540.897122 542.039362 542.385725 542.332213 543.803098 544.884854 545.190325 545.084118 546.267332 547.059563 -100 
-100 -100 524.224909 527.798037 529.812575 530.238205 529.318644 532.239491 533.816873 533.828085 532.435189 535.572882 537.279752 537.356532 536.007475 538.996696 540.557926 540.485076 538.970734 541.929311 543.471909 543.447744 542.095848 544.626503 545.932227 -100 
-100 -100 525.336181 527.282607 528.909858 529.718314 530.100790 531.846051 533.160089 533.633459 533.714832 535.434785 536.750346 537.207040 537.250228 538.863295 540.059948 540.392458 540.311256 541.847595 542.986162 543.289348 543.179112 544.459713 545.341175 -100 
-100 -100 525.053029 526.494003 527.971117 528.959040 529.746538 531.214239 532.474777 533.197117 533.747462 535.062804 536.204645 536.813971 537.255323 538.485466 539.541868 540.056805 540.394841 541.517153 542.471553 542.895264 543.127209 544.045742 544.737055 -100 
-100 -100 522.829371 524.859988 526.606151 527.538752 528.050571 529.921458 531.391027 532.065159 532.359647 533.991692 535.244913 535.709226 535.807089 537.397840 538.610582 539.013508 539.029055 540.480326 541.555453 541.840993 541.747895 543.012086 543.889552 -100 
-100 -100 519.213416 522.969811 525.228925 525.895424 525.231553 528.376066 530.240467 530.643921 529.810797 532.625172 534.201454 534.308613 533.128606 536.021303 537.608945 537.683332 536.457286 539.155632 540.571977 540.523899 539.243194 541.722178 543.028357 -100 
-100 -100 520.988339 523.051293 524.846336 525.834002 526.406990 528.349995 529.896171 530.644459 531.002483 532.677154 533.966071 534.466772 534.599621 536.216835 537.456439 537.887903 537.920807 539.357626 540.407884 540.672963 540.567755 541.825138 542.700262 -100 
-100 -100 521.342233 522.862494 524.447818 525.547704 526.455449 528.075311 529.498525 530.380865 531.070280 532.456775 533.660228 534.342831 534.860442 536.135284 537.245019 537.831474 538.224992 539.297208 540.184988 540.562880 540.773066 541.676541 542.362715 -100 
-100 -100 519.693665 521.807363 523.625322 524.602894 525.150556 527.148003 528.727560 529.470492 529.808795 531.577614 532.956050 533.526024 533.712390 535.355916 536.626709 537.107709 537.194645 538.570959 539.564691 539.792315 539.664434 540.915067 541.788521 -100 
-100 -100 516.577902 520.483512 522.801579 523.450108 522.698663 526.007105 527.955696 528.351372 527.427607 530.474274 532.218798 532.447993 531.370974 534.297969 535.939659 536.116750 535.054757 537.575983 538.875265 538.756672 537.430951 539.901942 541.206742 -100 
-100 -100 519.107302 521.217902 523.029295 523.999101 524.540872 526.536655 528.118138 528.865620 529.210318 530.985929 532.372025 532.949810 533.142765 534.790517 536.063362 536.543900 536.626169 537.991497 538.969599 539.179721 539.038241 540.287293 541.162839 -100 
-100 -100 520.158067 521.676462 523.251460 524.337081 525.234011 526.853195 528.283140 529.177568 529.882544 531.281312 532.498986 533.197051 533.728094 535.010850 536.124593 536.711242 537.096653 538.143812 538.995072 539.329758 539.503975 540.412113 541.108124 -100 
-100 -100 519.174601 521.252595 523.041611 524.011701 524.570266 526.519686 528.083413 528.858380 529.250213 530.935704 532.241400 532.764220 532.917714 534.544718 535.790061 536.225367 536.251962 537.642369 538.625939 538.803997 538.609727 539.907291 540.814808 -100 
-100 -100 516.718446 520.540816 522.809518 523.460376 522.779270 525.946596 527.845928 528.299760 527.540303 530.343951 531.932905 532.066900 530.915382 533.815808 535.410203 535.495959 534.279253 536.898417 538.214971 538.023034 536.531073 539.154938 540.529412 -100 
-100 -100 519.778387 521.831340 523.580751 524.505739 525.017132 526.916548 528.434402 529.170599 529.527895 531.179044 532.452943 532.948529 533.076798 534.675491 535.893960 536.307036 536.317116 537.697155 538.674812 538.849079 538.649571 539.938508 540.839143 -100 
-100 -100 521.396652 522.855363 524.342955 525.335946 526.139467 527.651146 528.984485 529.801791 530.440571 531.770506 532.925949 533.575309 534.063193 535.285508 536.341319 536.881492 537.232632 538.259753 539.099901 539.428246 539.592332 540.479375 541.157961 -100 
-100 -100 521.049285 523.038463 524.695783 525.523014 525.935885 527.743447 529.165435 529.799015 530.053798 531.723895 533.020211 533.542669 533.697962 535.237694 536.412344 536.819666 536.846676 538.184542 539.146153 539.348841 539.193170 540.399004 541.238294 -100 
-100 -100 519.331486 522.997683 525.062529 525.514780 524.634751 527.622405 529.333209 529.584482 528.564562 531.461154 533.091472 533.281574 532.227432 534.958628 536.453867 536.537531 535.396228 537.885228 539.154428 539.025926 537.683459 540.070462 541.305867 -100 
-100 -100 523.264186 525.039427 526.471206 527.157871 527.469994 529.110395 530.399573 530.986259 531.225973 532.811666 534.049077 534.585097 534.766737 536.236535 537.352843 537.770323 537.822660 539.096131 540.004872 540.215421 540.066644 541.168902 541.913035 -100 
-100 -100 526.062469 526.914632 527.868638 528.628593 529.333593 530.429809 531.455800 532.231227 532.932187 534.013553 535.012692 535.747175 536.387387 537.375429 538.263300 538.873107 539.369029 540.178680 540.869700 541.271368 541.548375 542.123496 542.532284 -100 
-100 -100 527.380437 527.915412 528.656863 529.405750 530.185262 531.114477 532.038957 532.871768 533.689279 534.629539 535.543035 536.342656 537.102537 537.957750 538.764227 539.437507 540.049407 540.731095 541.343696 541.805472 542.184528 542.598154 542.874111 -100 
-100 -100 -100 -100 -100 -100 -100 -100 -100 -100 -100 -100 -100 -100 -100 -100 -100 -100 -100 -100 -100 -100 -100 -100 -100 -100 
-100 -100 -100 -100 -100 -100 -100 -100 -100 -100 -100 -100 -100 -100 -100 -100 -100 -100 -100 -100 -100 -100 -100 -100 -100 -100 
-100 -100 -100 -100 -100 -100 -100 -100 -100 -100 -100 -100 -100 -100 -100 -100 -100 -100 -100 -100 -100 -100 -100 -100 -100 -100 
-100 -100 532.753981 533.259756 533.997599 534.774859 535.584123 536.490728 537.377696 538.180381 538.978153 539.884987 540.779780 541.579772 542.348114 543.189751 543.991628 544.681051 545.328081 546.040304 546.699891 547.222687 547.659163 548.090142 548.370992 -100 
-100 -100 531.475018 532.189750 533.086002 533.887240 534.667343 535.670020 536.612854 537.363011 538.083222 539.079149 540.037560 540.794646 541.490911 542.414784 543.271435 543.911826 544.484938 545.284245 546.009652 546.501423 546.887505 547.428922 547.810569 -100 
-100 -100 529.081942 530.288576 531.501785 532.306147 532.948933 534.204113 535.280741 535.901297 536.392957 537.640891 538.750645 539.395508 539.875289 541.033355 542.023558 542.540564 542.892939 543.934790 544.811771 545.211213 545.419414 546.237338 546.838382 -100 
-100 -100 526.396471 528.266403 529.819469 530.589883 530.954605 532.620780 533.879254 534.347088 534.454368 536.124218 537.423585 537.920741 538.027312 539.578570 540.740386 541.100816 541.074790 542.517124 543.578430 543.847230 543.721282 544.956253 545.804010 -100 
-100 -100 525.914188 527.313443 528.742978 529.694634 530.448137 531.853876 533.050910 533.719781 534.233111 535.551120 536.711428 537.348359 537.811721 539.022924 540.060327 540.571801 540.909643 542.002634 542.925673 543.326011 543.539262 544.441830 545.122203 -100 
-100 -100 525.093788 526.303223 527.688225 528.754953 529.698561 531.042854 532.250569 533.064673 533.777808 534.957696 536.041308 536.747824 537.358853 538.438333 539.419710 540.018597 540.511878 541.458809 542.301299 542.759712 543.103961 543.869172 544.457804 -100 
-100 -100 523.250532 524.779782 526.358158 527.435611 528.302987 529.850717 531.195621 532.008700 532.638635 533.962075 535.110258 535.747690 536.226257 537.457121 538.524237 539.072590 539.441855 540.520108 541.420010 541.800433 542.006562 542.929974 543.630237 -100 
-100 -100 521.108316 523.254058 525.103348 526.111593 526.682253 528.621897 530.153662 530.880106 531.214499 532.888407 534.179066 534.685113 534.824910 536.419803 537.642208 538.068560 538.105444 539.521304 540.549315 540.784040 540.644347 541.934741 542.832888 -100 
-100 -100 521.392250 522.952927 524.579048 525.709981 526.636323 528.252513 529.667980 530.546443 531.233038 532.603532 533.792679 534.467156 534.978307 536.235475 537.325946 537.894709 538.275488 539.349247 540.236402 540.603993 540.802505 541.725389 542.427581 -100 
-100 -100 521.353809 522.637732 524.127202 525.302501 526.362491 527.849256 529.202986 530.150058 530.976823 532.247948 533.411153 534.191257 534.867931 535.997272 537.024869 537.668177 538.189039 539.121616 539.932740 540.361775 540.689860 541.457556 542.053165 -100 
-100 -100 520.254062 521.797750 523.406570 524.522873 525.441891 527.075649 528.501352 529.371065 530.053356 531.499478 532.773107 533.517918 534.080829 535.358025 536.462407 537.047796 537.440426 538.497782 539.363135 539.713083 539.900229 540.818172 541.518753 -100 
-100 -100 518.806858 520.925091 522.752981 523.745122 524.309154 526.299007 527.865130 528.586082 528.905088 530.731207 532.172356 532.800359 533.034193 534.659734 535.906637 536.364778 536.428211 537.809241 538.796081 538.997994 538.837018 540.119339 541.015536 -100 
-100 -100 519.702389 521.232446 522.821691 523.919069 524.824171 526.451490 527.875770 528.747066 529.434816 530.892141 532.179519 532.937256 533.509679 534.791346 535.896796 536.480940 536.869349 537.918369 538.773013 539.112134 539.291021 540.205667 540.905708 -100 
-100 -100 520.256164 521.508138 522.954816 524.090339 525.122110 526.598733 527.951726 528.902151 529.739238 531.035170 532.228140 533.035882 533.732758 534.869949 535.898923 536.540290 537.053599 537.968046 538.755598 539.160751 539.470707 540.233029 540.828548 -100 
-100 -100 519.753368 521.255188 522.811411 523.880680 524.764323 526.373831 527.794415 528.678570 529.377644 530.791316 532.029234 532.748033 533.291998 534.557153 535.647752 536.215275 536.587843 537.630912 538.478633 538.805899 538.972631 539.891345 540.596082 -100 
-100 -100 518.902777 520.962429 522.723782 523.657681 524.175867 526.123375 527.673685 528.412351 528.758434 530.496288 531.851276 532.414454 532.599193 534.197547 535.417952 535.845449 535.877641 537.248828 538.222584 538.401728 538.214106 539.504740 540.408023 -100 
-100 -100 520.349095 521.826475 523.342411 524.364537 525.199908 526.763305 528.143848 528.994664 529.662169 531.040243 532.242981 532.930657 533.447292 534.686996 535.755202 536.304919 536.664456 537.698881 538.542718 538.869255 539.033002 539.941475 540.637175 -100 
-100 -100 521.473950 522.669829 524.027915 525.063856 525.995961 527.377133 528.649486 529.537000 530.316050 531.538434 532.658654 533.405236 534.049938 535.136433 536.120476 536.727133 537.215487 538.112589 538.893278 539.300498 539.607470 540.342976 540.914547 -100 
-100 -100 521.596288 523.021266 524.456347 525.391837 526.140947 527.615488 528.915547 529.701157 530.316006 531.655169 532.829342 533.500931 534.003652 535.209313 536.247046 536.782347 537.136643 538.157463 539.001463 539.351246 539.534921 540.390092 541.038623 -100 
-100 -100 521.456314 523.389685 524.969938 525.725410 526.073069 527.838285 529.227393 529.844200 530.091337 531.747198 533.038239 533.569887 533.732148 535.255133 536.411182 536.813452 536.839937 538.173206 539.135808 539.356160 539.214990 540.381721 541.184915 -100 
-100 -100 523.742200 524.982709 526.211147 527.006133 527.646901 528.969005 530.145875 530.880774 531.469644 532.729897 533.842639 534.511546 535.022441 536.170514 537.158609 537.697497 538.065122 539.035571 539.835266 540.185594 540.363735 541.131264 541.698047 -100 
-100 -100 525.858665 526.582172 527.476603 528.265402 529.043003 530.080851 531.085913 531.909994 532.692858 533.713499 534.684849 535.459412 536.172370 537.095764 537.951086 538.595297 539.160658 539.912671 540.581036 541.026509 541.376508 541.880499 542.237929 -100 
-100 -100 526.984002 527.486742 528.212161 528.971451 529.772293 530.696073 531.622978 532.476984 533.320680 534.254367 535.165860 535.980855 536.760767 537.604471 538.404354 539.089346 539.720339 540.394343 541.006483 541.485590 541.885143 542.284147 542.545549 -100 
-100 -100 -100 -100 -100 -100 -100 -100 -100 -100 -100 -100 -100 -100 -100 -100 -100 -100 -100 -100 -100 -100 -100 -100 -100 -100 
-100 -100 -100 -100 -100 -100 -100 -100 -100 -100 -100 -100 -100 -100 -100 -100 -100 -100 -100 -100 -100 -100 -100 -100 -100 -100 
-100 -100 -100 -100 -100 -100 -100 -100 -100 -100 -100 -100 -100 -100 -100 -100 -100 -100 -100 -100 -100 -100 -100 -100 -100 -100 
-100 -100 532.223294 532.767055 533.535629 534.324987 535.138771 536.074074 536.983271 537.791341 538.587289 539.517842 540.429824 541.231169 541.993920 542.852261 543.664178 544.347628 544.979211 545.693207 546.344643 546.844197 547.256656 547.698185 547.990574 -100 
-100 -100 530.759591 531.601674 532.570295 533.369688 534.110423 535.190509 536.177954 536.910429 537.578584 538.650605 539.651919 540.391716 541.037394 542.024978 542.913824 543.528982 544.041426 544.884845 545.616796 546.056109 546.365455 546.971135 547.398720 -100 
-100 -100 527.721241 529.432068 530.853463 531.589400 531.965331 533.533826 534.738161 535.249239 535.434348 537.016350 538.265121 538.815946 539.014420 540.470646 541.577545 541.991418 542.054586 543.364491 544.317465 544.563825 544.442511 545.582300 546.350354 -100 
-100 -100 523.478109 526.968702 528.995543 529.526527 528.810817 531.611989 533.185793 533.332083 532.229084 535.139032 536.793088 537.012548 536.010080 538.690824 540.162194 540.234794 539.101424 541.626882 542.941424 542.843971 541.515659 543.953163 545.218546 -100 
-100 -100 524.405953 526.348612 528.014497 528.902397 529.383065 531.119103 532.453717 533.006660 533.201350 534.867630 536.177233 536.715507 536.887111 538.409824 539.572265 539.974873 540.012224 541.383973 542.387037 542.623087 542.492324 543.733914 544.596347 -100 
-100 -100 523.917343 525.421433 526.974350 528.034708 528.883737 530.383965 531.675993 532.440492 533.034986 534.362636 535.528834 536.190279 536.687444 537.899719 538.948923 539.493178 539.862224 540.914839 541.787816 542.147822 542.338971 543.253385 543.948582 -100 
-100 -100 521.407436 523.620234 525.506808 526.523110 527.081965 529.007461 530.513313 531.206966 531.511087 533.189780 534.492056 535.013823 535.168528 536.742769 537.949747 538.375359 538.418567 539.805164 540.801255 540.999913 540.821851 542.136528 543.051129 -100 
-100 -100 517.395848 521.575692 524.056830 524.815952 524.167655 527.400395 529.306004 529.707958 528.833490 531.745644 533.397625 533.585303 532.513886 535.339968 536.907766 537.015032 535.870088 538.450230 539.765303 539.586358 538.099799 540.758619 542.148997 -100 
-100 -100 519.520843 521.767328 523.701544 524.767767 525.380428 527.371918 528.943911 529.695146 530.049592 531.779048 533.127499 533.687927 533.874148 535.473872 536.701005 537.141141 537.192683 538.582389 539.575462 539.767420 539.585516 540.907009 541.828802 -100 
-100 -100 520.104819 521.695555 523.355815 524.515258 525.465290 527.107795 528.537361 529.413073 530.100135 531.535543 532.798444 533.537806 534.096812 535.359212 536.447431 537.018087 537.400410 538.460973 539.326763 539.667256 539.843769 540.782396 541.499909 -100 
-100 -100 518.580020 520.718751 522.579275 523.608483 524.205993 526.195039 527.751802 528.455443 528.752145 530.608345 532.077437 532.732065 532.990582 534.587816 535.806132 536.238787 536.280350 537.677029 538.671293 538.860867 538.676956 539.996600 540.917686 -100 
-100 -100 515.536790 519.440124 521.783892 522.486959 521.821785 525.066358 526.959054 527.267314 526.191042 529.438571 531.326632 531.688226 530.779316 533.565638 535.111704 535.203349 534.025487 536.634264 537.954276 537.770481 536.280587 538.935893 540.326020 -100 
-100 -100 518.070949 520.182651 522.007849 523.004756 523.578485 525.556059 527.107691 527.808706 528.108583 529.981040 531.470866 532.144259 532.415693 534.017104 535.235156 535.665988 535.704246 537.094975 538.083191 538.268199 538.080922 539.396503 540.315235 -100 
-100 -100 519.120911 520.637394 522.212881 523.299916 524.198232 525.822587 527.243754 528.110183 528.796955 530.274151 531.586443 532.368907 532.957821 534.225392 535.310864 535.878466 536.256228 537.303258 538.156210 538.489469 538.662573 539.589884 540.300195 -100 
-100 -100 518.141378 520.208173 521.981124 522.922292 523.442604 525.427319 526.995108 527.719871 528.043094 529.870276 531.313608 531.951539 532.196334 533.790006 535.006372 535.444297 535.497182 536.859709 537.831724 538.019472 537.846556 539.137063 540.040719 -100 
-100 -100 515.696897 519.493677 521.731394 522.318292 521.514273 524.796175 526.716484 527.066875 526.061319 529.193397 530.994794 531.294571 530.332597 533.112061 534.655650 534.765249 533.644589 536.169525 537.454557 537.282526 535.849477 538.426554 539.780889 -100 
-100 -100 518.736010 520.777915 522.509430 523.401732 523.873327 525.815908 527.350090 528.048585 528.344639 530.133052 531.536156 532.138202 532.353033 533.922804 535.119975 535.543585 535.586363 536.941732 537.912595 538.104575 537.932910 539.209572 540.100272 -100 
-100 -100 520.339445 521.797965 523.280934 524.262207 525.057069 526.597149 527.955198 528.779707 529.425527 530.815155 532.036841 532.743427 533.271209 534.493813 535.543813 536.086652 536.448375 537.480208 538.333065 538.684840 538.872640 539.757095 540.429347 -100 
-100 -100 519.978344 521.977712 523.638183 524.456181 524.856791 526.709483 528.174538 528.840700 529.126319 530.825879 532.155276 532.708051 532.884184 534.428658 535.600942 536.005357 536.033302 537.392469 538.382464 538.623661 538.509029 539.700711 540.525958 -100 
-100 -100 518.245594 521.937968 524.010628 524.443494 523.510401 526.591796 528.367508 528.667051 527.696055 530.599360 532.244429 532.451463 531.409966 534.144928 535.637234 535.711771 534.554712 537.086043 538.397206 538.326821 537.071107 539.401109 540.607501 -100 
-100 -100 522.213887 524.002727 525.443764 526.129288 526.436659 528.124404 529.459631 530.085043 530.358128 531.959128 533.209922 533.758575 533.949632 535.423449 536.539495 536.954679 537.007777 538.305993 539.246141 539.495571 539.386844 540.476222 541.207976 -100 
-100 -100 525.039744 525.900364 526.864865 527.634357 528.351738 529.476875 530.534660 531.339282 532.065154 533.163690 534.176413 534.922211 535.570842 536.563748 537.454114 538.066612 538.569325 539.395644 540.108559 540.534768 540.832840 541.410700 541.817366 -100 
-100 -100 526.371951 526.913934 527.666430 528.428488 529.224554 530.177099 531.127228 531.984510 532.823411 533.780544 534.707523 535.518011 536.286068 537.146759 537.957246 538.635359 539.255609 539.951179 540.581314 541.061579 541.455781 541.875952 542.153520 -100 
-100 -100 -100 -100 -100 -100 -100 -100 -100 -100 -100 -100 -100 -100 -100 -100 -100 -100 -100 -100 -100 -100 -100 -100 -100 -100 
-100 -100 -100 -100 -100 -100 -100 -100 -100 -100 -100 -100 -100 -100 -100 -100 -100 -100 -100 -100 -100 -100 -100 -100 -100 -100 
-100 -100 -100 -100 -100 -100 -100 -100 -100 -100 -100 -100 -100 -100 -100 -100 -100 -100 -100 -100 -100 -100 -100 -100 -100 -100 
-100 -100 531.625516 532.232852 533.045949 533.846772 534.656128 535.637012 536.576576 537.383729 538.162480 539.130853 540.065150 540.858628 541.599369 542.488193 543.316860 543.987487 544.589742 545.322277 545.975812 546.449121 546.826047 547.293898 547.607346 -100 
-100 -100 529.782205 530.901252 531.994133 532.766248 533.374858 534.633445 535.699491 536.375626 536.881124 538.137361 539.217281 539.901130 540.390752 541.544213 542.500889 543.054489 543.404030 544.398077 545.178455 545.536491 545.671200 546.447035 546.966442 -100 
-100 -100 524.847283 528.155413 530.036814 530.530003 529.824511 532.529770 534.047206 534.229834 533.190143 536.019813 537.619710 537.874928 536.935978 539.542338 540.965118 541.075269 540.000335 542.433872 543.672860 543.578629 542.275006 544.606819 545.783611 -100 
-100 -100 510.880016 524.276826 527.782967 527.271213 518.432212 529.420350 532.126445 531.006551 520.846134 532.837289 535.778492 534.858639 525.467050 536.552969 539.198125 538.120179 528.648401 539.496795 541.939484 540.617938 530.686088 541.758041 544.436261 -100 
-100 -100 521.346513 524.945175 527.105532 527.749796 527.130634 530.032581 531.695866 531.909730 530.856553 533.795772 535.470058 535.701323 534.711972 537.410208 538.902273 538.990542 537.867363 540.386998 541.687861 541.569776 540.232013 542.695895 543.988768 -100 
-100 -100 522.228323 524.336762 526.156260 527.150959 527.707895 529.569335 531.015473 531.660208 531.925996 533.608150 534.922327 535.461724 535.633831 537.184692 538.372815 538.793218 538.836950 540.205853 541.190471 541.394223 541.231878 542.510974 543.402726 -100 
-100 -100 517.821206 521.998847 524.479780 525.239776 524.587620 527.801090 529.682014 530.059174 529.163782 532.068198 533.717497 533.905492 532.833796 535.648116 537.205891 537.309346 536.162762 538.732480 540.037187 539.850870 538.359011 541.013873 542.401789 -100 
-100 -100 502.335595 518.327203 522.607066 522.242288 512.623025 524.910620 528.106883 527.320662 517.769022 529.384221 532.257305 531.215643 521.293450 532.984049 535.800611 534.729011 525.040103 536.159029 538.632554 537.106757 526.209002 538.330320 541.279557 -100 
-100 -100 515.909227 520.122928 522.650324 523.455297 522.850559 526.128761 528.073047 528.502261 527.651930 530.609533 532.307772 532.534878 531.493641 534.332695 535.908922 536.024218 534.885404 537.465016 538.775000 538.587820 537.095583 539.764245 541.163697 -100 
-100 -100 518.337108 520.553090 522.482872 523.562513 524.195546 526.209026 527.791338 528.531417 528.867594 530.674872 532.098012 532.717625 532.948555 534.549291 535.772411 536.209574 536.258221 537.654993 538.651419 538.842692 538.661034 539.990200 540.918725 -100 
-100 -100 515.248257 519.183417 521.568457 522.310843 521.677769 524.942012 526.848606 527.167866 526.097901 529.341149 531.221651 531.576448 530.662537 533.443112 534.984492 535.072702 533.895196 536.513132 537.842894 537.664548 536.178347 538.847107 540.246877 -100 
-100 -100 501.748829 516.457175 520.402483 519.928207 510.258577 522.546850 525.682308 524.594808 513.669806 526.787827 530.107769 529.342313 519.976828 531.233455 533.948731 532.808736 522.897722 534.239923 536.767270 535.259465 524.382095 536.494978 539.445138 -100 
-100 -100 514.774222 518.670656 521.007821 521.707260 521.042195 524.291292 526.189737 526.502696 525.433060 528.696775 530.603027 530.980558 530.081830 532.865197 534.404295 534.489560 533.309244 535.922697 537.249803 537.071596 535.586183 538.250874 539.647546 -100 
-100 -100 517.460921 519.555470 521.363543 522.343087 522.901354 524.894440 526.463296 527.181487 527.500109 529.369734 530.859340 531.534415 531.804872 533.403584 534.617828 535.050041 535.097508 536.481722 537.472386 537.669026 537.498089 538.810360 539.727307 -100 
-100 -100 514.890605 518.705126 520.969693 521.585540 520.809764 524.119399 526.059185 526.418807 525.424352 528.598654 530.447031 530.786795 529.853541 532.642204 534.189115 534.302588 533.189193 535.724908 537.022599 536.862632 535.441019 538.030255 539.392541 -100 
-100 -100 502.176903 516.553284 520.334676 519.660911 509.465166 522.170193 525.411990 524.440895 513.958743 526.601705 529.782041 528.939561 519.444676 530.778001 533.516545 532.462088 522.975038 533.871808 536.314203 534.872576 524.403086 536.085751 538.937123 -100 
-100 -100 515.489072 519.278376 521.501132 522.067525 521.242956 524.513240 526.423719 526.762564 525.745838 528.878406 530.682943 530.984100 530.018985 532.783852 534.311962 534.411639 533.288695 535.816628 537.113883 536.961296 535.544734 538.115864 539.461866 -100 
-100 -100 518.692964 520.726354 522.439245 523.309354 523.760338 525.678418 527.196832 527.892059 528.193891 529.955324 531.338838 531.928307 532.129882 533.687078 534.868991 535.280051 535.316527 536.681882 537.675164 537.905282 537.774225 539.017715 539.881598 -100 
-100 -100 516.731234 520.493941 522.654694 523.159913 522.290925 525.453615 527.298955 527.640161 526.699389 529.651350 531.338323 531.565388 530.534445 533.289769 534.797076 534.871513 533.714704 536.268377 537.603055 537.542974 536.299357 538.670175 539.911668 -100 
-100 -100 504.666469 519.030076 522.667145 521.876559 511.720370 524.070748 527.164638 526.254573 516.420856 528.212052 531.106143 530.113242 520.390790 531.808501 534.512167 533.403579 523.745152 534.789107 537.306744 536.116916 526.677189 537.260257 539.821091 -100 
-100 -100 519.104638 522.609326 524.527816 524.910928 523.974113 526.945275 528.647217 528.961055 528.032851 530.856086 532.445270 532.675025 531.679716 534.340039 535.779417 535.876991 534.768742 537.238124 538.510749 538.470751 537.256162 539.496257 540.624265 -100 
-100 -100 523.971443 525.125703 526.212677 526.934309 527.488011 528.808360 529.954052 530.703584 531.267189 532.545375 533.632231 534.313264 534.793728 535.954815 536.911926 537.457798 537.797198 538.795612 539.585338 539.959060 540.108777 540.860767 541.360779 -100 
-100 -100 525.711960 526.318205 527.110049 527.872609 528.652278 529.648550 530.627884 531.481541 532.300543 533.293126 534.239687 535.037523 535.777913 536.666664 537.491582 538.155208 538.750169 539.479505 540.132876 540.608201 540.984420 541.440434 541.743441 -100 
-100 -100 -100 -100 -100 -100 -100 -100 -100 -100 -100 -100 -100 -100 -100 -100 -100 -100 -100 -100 -100 -100 -100 -100 -100 -100 
-100 -100 -100 -100 -100 -100 -100 -100 -100 -100 -100 -100 -100 -100 -100 -100 -100 -100 -100 -100 -100 -100 -100 -100 -100 -100 
-100 -100 -100 -100 -100 -100 -100 -100 -100 -100 -100 -100 -100 -100 -100 -100 -100 -100 -100 -100 -100 -100 -100 -100 -100 -100 
-100 -100 531.277049 531.842845 532.648653 533.482096 534.340212 535.316304 536.262628 537.103285 537.923763 538.868157 539.788135 540.596316 541.365793 542.229560 543.046390 543.732975 544.361185 545.061223 545.692627 546.172541 546.570220 547.003335 547.292355 -100 
-100 -100 529.783141 530.651577 531.663530 532.513107 533.303187 534.427000 535.454820 536.224304 536.920197 538.004112 539.010939 539.757083 540.410203 541.402716 542.297184 542.918227 543.429306 544.255322 544.962252 545.378058 545.670529 546.267372 546.691793 -100 
-100 -100 526.690175 528.435109 529.910350 530.706841 531.140757 532.756953 534.006579 534.562586 534.782061 536.371339 537.620998 538.177933 538.386044 539.845567 540.958909 541.384079 541.450959 542.736899 543.656480 543.873511 543.732438 544.863172 545.628639 -100 
-100 -100 522.381391 525.913948 528.004389 528.605477 527.956104 530.807759 532.430645 532.628768 531.567687 534.479719 536.130719 536.356911 535.367269 538.049044 539.527315 539.616425 538.493521 540.989417 542.265370 542.136031 540.787315 543.216684 544.480359 -100 
-100 -100 523.248223 525.234698 526.967247 527.927000 528.474327 530.265013 531.649857 532.250640 532.481790 534.157254 535.469081 536.014426 536.196554 537.724024 538.894903 539.311207 539.355387 540.707239 541.681502 541.892642 541.746070 542.981788 543.843452 -100 
-100 -100 522.691166 524.243294 525.866592 526.999002 527.913159 529.470094 530.811477 531.617487 532.242418 533.585818 534.761081 535.431093 535.937492 537.157549 538.216164 538.770920 539.144872 540.188553 541.046203 541.391987 541.574390 542.486620 543.182581 -100 
-100 -100 520.107255 522.378127 524.342449 525.431798 526.053666 528.036719 529.590827 530.320852 530.650886 532.349244 533.665581 534.197467 534.361067 535.944608 537.161569 537.596523 537.645633 539.031841 540.023972 540.218352 540.038606 541.355437 542.272881 -100 
-100 -100 516.046845 520.293605 522.856669 523.687341 523.098197 526.387713 528.339643 528.773918 527.921689 530.854900 532.522756 532.720590 531.657197 534.492700 536.070494 536.186997 535.050111 537.636301 538.956251 538.781373 537.299517 539.964713 541.359990 -100 
-100 -100 518.198425 520.497613 522.501077 523.631031 524.298321 526.340390 527.953725 528.734358 529.109529 530.856999 532.218469 532.786539 532.978656 534.586277 535.822133 536.270647 536.331605 537.733142 538.738969 538.942607 538.771378 540.102900 541.031227 -100 
-100 -100 518.834808 520.461862 522.174603 523.386748 524.384584 526.070434 527.535953 528.438268 529.144256 530.593692 531.865120 532.607922 533.169370 534.437530 535.532431 536.109397 536.501305 537.579220 538.465488 538.824834 539.017425 539.969441 540.695061 -100 
-100 -100 517.355749 519.519210 521.418801 522.490590 523.128816 525.154834 526.743136 527.470940 527.784871 529.651844 531.125480 531.779086 532.035977 533.637427 534.860332 535.295888 535.345364 536.765219 537.787810 538.002814 537.839590 539.175704 540.106489 -100 
-100 -100 514.340936 518.262141 520.636313 521.374499 520.744469 524.021174 525.942135 526.272849 525.213138 528.470268 530.361585 530.720128 529.806911 532.596954 534.145802 534.236833 533.064132 535.700973 537.055305 536.901786 535.435966 538.109984 539.510870 -100 
-100 -100 516.882999 519.010764 520.862310 521.889172 522.493474 524.500819 526.078990 526.801141 527.117373 529.002257 530.499456 531.174076 531.444110 533.047264 534.265757 534.695623 534.740589 536.157497 537.179847 537.396781 537.235517 538.570465 539.499908 -100 
-100 -100 517.926299 519.459625 521.060271 522.173739 523.099025 524.752611 526.200164 527.086808 527.790200 529.285204 530.612584 531.403622 531.995668 533.263578 534.346612 534.911789 535.296092 536.367459 537.253931 537.620194 537.820655 538.767017 539.487321 -100 
-100 -100 516.932589 519.019044 520.817981 521.782981 522.327040 524.342545 525.938023 526.681955 527.021044 528.872780 530.340357 530.994432 531.246552 532.839074 534.049151 534.480595 534.536977 535.924018 536.931062 537.153892 537.010023 538.318599 539.231101 -100 
-100 -100 514.480180 518.299838 520.565155 521.174680 520.392162 523.707767 525.657901 526.027173 525.036502 528.198448 530.029629 530.349729 529.397235 532.173575 533.707252 533.805966 532.684672 535.234836 536.556137 536.420435 535.017596 537.611342 538.973516 -100 
-100 -100 517.534356 519.597652 521.357244 522.275103 522.771986 524.747362 526.311934 527.032800 527.347933 529.162717 530.591023 531.210195 531.432049 532.997906 534.184569 534.597259 534.639549 536.015956 537.018851 537.243461 537.099080 538.393090 539.292568 -100 
-100 -100 519.161503 520.640723 522.153045 523.163640 523.987814 525.560659 526.950224 527.801120 528.469119 529.879564 531.118791 531.836485 532.367275 533.584154 534.622740 535.154100 535.514363 536.563791 537.444504 537.824427 538.035966 538.938282 539.620722 -100 
-100 -100 518.824299 520.845822 522.537911 523.388157 523.820622 525.706879 527.205153 527.901198 528.210999 529.925751 531.265383 531.823646 531.999109 533.535075 534.693659 535.083684 535.106805 536.482823 537.499365 537.765485 537.671077 538.880969 539.718197 -100 
-100 -100 517.119541 520.835448 522.940765 523.406734 522.505999 525.620840 527.430189 527.761185 526.815389 529.729001 531.379068 531.588023 530.543994 533.268544 534.745725 534.803673 533.638636 536.187684 537.524988 537.477180 536.238880 538.586954 539.806036 -100 
-100 -100 521.128735 522.937491 524.407770 525.124213 525.462256 527.181192 528.547178 529.200598 529.495252 531.106406 532.361504 532.910928 533.098905 534.564244 535.668395 536.071532 536.120661 537.433105 538.394946 538.664434 538.572337 539.677528 540.419784 -100 
-100 -100 523.993427 524.869826 525.859079 526.656223 527.401686 528.554943 529.639693 530.468104 531.212101 532.321004 533.338655 534.085531 534.731863 535.719136 536.602031 537.208125 537.711034 538.548943 539.279449 539.723292 540.036890 540.628277 541.043383 -100 
-100 -100 525.348592 525.903972 526.678401 527.465898 528.288228 529.266831 530.241495 531.120068 531.975276 532.942717 533.875049 534.687085 535.453667 536.310541 537.116295 537.791332 538.414069 539.120174 539.765794 540.262306 540.671293 541.103713 541.388551 -100 
-100 -100 -100 -100 -100 -100 -100 -100 -100 -100 -100 -100 -100 -100 -100 -100 -100 -100 -100 -100 -100 -100 -100 -100 -100 -100 
-100 -100 -100 -100 -100 -100 -100 -100 -100 -100 -100 -100 -100 -100 -100 -100 -100 -100 -100 -100 -100 -100 -100 -100 -100 -100 
-100 -100 -100 -100 -100 -100 -100 -100 -100 -100 -100 -100 -100 -100 -100 -100 -100 -100 -100 -100 -100 -100 -100 -100 -100 -100 
-100 -100 530.870792 531.423230 532.237952 533.104292 534.001666 534.987885 535.947690 536.815504 537.662559 538.594185 539.502031 540.314494 541.096242 541.948018 542.759883 543.457261 544.099417 544.782603 545.400619 545.883430 546.290828 546.706583 546.982016 -100 
-100 -100 529.521358 530.294765 531.283426 532.188761 533.069272 534.156861 535.179706 536.007263 536.787401 537.800419 538.763650 539.532226 540.245001 541.176260 542.044019 542.700605 543.276398 544.035548 544.705231 545.146846 545.498684 546.024465 546.401623 -100 
-100 -100 526.999021 528.288109 529.621728 530.557393 531.324489 532.669004 533.836176 534.559041 535.137957 536.380559 537.477100 538.134037 538.641305 539.796764 540.798140 541.349853 541.727642 542.702354 543.496142 543.828435 543.994420 544.797281 545.395998 -100 
-100 -100 524.158654 526.138747 527.839798 528.768430 529.286080 531.037812 532.393564 532.989535 533.225886 534.853213 536.120228 536.634066 536.789131 538.318569 539.489096 539.905766 539.944655 541.281710 542.235424 542.426444 542.254246 543.477436 544.325857 -100 
-100 -100 523.563851 525.069176 526.648776 527.755942 528.651529 530.161298 531.459015 532.235244 532.838608 534.155386 535.306294 535.957349 536.449745 537.661582 538.714667 539.265795 539.635291 540.669446 541.518548 541.860279 542.038804 542.933040 543.615424 -100 
-100 -100 522.600798 523.925983 525.468427 526.686868 527.762930 529.220855 530.527940 531.427220 532.203679 533.409804 534.506959 535.229292 535.859820 536.953226 537.954332 538.578845 539.087329 540.011426 540.817850 541.244229 541.570066 542.333872 542.927025 -100 
-100 -100 520.569354 522.254031 524.014979 525.246180 526.237697 527.906129 529.349863 530.233154 530.910658 532.275346 533.452316 534.108623 534.603690 535.854245 536.943349 537.512294 537.895306 538.972227 539.863326 540.233890 540.436566 541.367561 542.076565 -100 
-100 -100 518.270618 520.624790 522.679675 523.839198 524.519690 526.586461 528.216401 529.002401 529.370940 531.095401 532.422199 532.947376 533.100784 534.716976 535.962140 536.408313 536.463208 537.891024 538.929221 539.171378 539.040932 540.347815 541.259134 -100 
-100 -100 518.671011 520.375193 522.165693 523.430743 524.463732 526.187314 527.688403 528.622263 529.344791 530.754531 531.971554 532.659326 533.179795 534.454526 535.564426 536.149869 536.549451 537.648653 538.563368 538.954702 539.174970 540.121100 540.839291 -100 
-100 -100 518.785738 520.157564 521.764505 523.049404 524.205020 525.780621 527.207146 528.205455 529.067432 530.366496 531.545606 532.328695 533.006537 534.149176 535.191467 535.845154 536.382677 537.354311 538.210930 538.679488 539.040759 539.838151 540.452535 -100 
-100 -100 517.799251 519.398078 521.091220 522.295559 523.297491 525.005617 526.494245 527.411262 528.127095 529.592521 530.871273 531.606477 532.158331 533.448334 534.563586 535.148262 535.547909 536.662647 537.594295 537.998866 538.228860 539.183203 539.905963 -100 
-100 -100 516.418713 518.573049 520.465147 521.530122 522.167629 524.220426 525.842560 526.608299 526.961659 528.802450 530.244046 530.854405 531.064758 532.708131 533.963495 534.408146 534.460823 535.921353 536.993019 537.261016 537.149564 538.473552 539.394516 -100 
-100 -100 517.326032 518.891467 520.537317 521.696100 522.663067 524.350719 525.828742 526.741499 527.461135 528.941929 530.241097 530.994506 531.556637 532.845579 533.952485 534.526746 534.918558 536.031343 536.964738 537.372051 537.604583 538.561005 539.285000 -100 
-100 -100 517.858904 519.151072 520.653115 521.841435 522.925259 524.463519 525.871323 526.860076 527.727500 529.061632 530.286263 531.109461 531.810047 532.947858 533.970077 534.600192 535.120611 536.090242 536.952333 537.427674 537.794780 538.596694 539.213545 -100 
-100 -100 517.311762 518.865802 520.481384 521.594912 522.518115 524.198173 525.679117 526.596485 527.319153 528.792477 530.086599 530.840812 531.400543 532.660363 533.733162 534.277834 534.647770 535.749718 536.677765 537.082138 537.312461 538.266060 538.988045 -100 
-100 -100 516.425523 518.553720 520.380755 521.351970 521.893984 523.928973 525.548002 526.314658 526.670295 528.491885 529.921944 530.533449 530.742884 532.327805 533.519479 533.909531 533.920907 535.362128 536.424350 536.687282 536.571630 537.888913 538.805008 -100 
-100 -100 517.917349 519.451398 521.031819 522.102072 522.980206 524.618403 526.065065 526.955903 527.653287 529.094707 530.356724 531.082996 531.615777 532.844163 533.885297 534.402718 534.751245 535.837373 536.755439 537.154012 537.377828 538.319888 539.032690 -100 
-100 -100 519.098640 520.345800 521.770290 522.865829 523.854847 525.305667 526.644617 527.585017 528.407681 529.673878 530.831282 531.601068 532.252105 533.324912 534.281454 534.857219 535.336117 536.274325 537.117475 537.584607 537.941557 538.714823 539.307946 -100 
-100 -100 519.263373 520.745431 522.253878 523.257208 524.070487 525.615526 526.986581 527.837053 528.506212 529.871348 531.062649 531.744372 532.246516 533.431458 534.435103 534.930397 535.264440 536.329140 537.234800 537.637479 537.863420 538.759837 539.434069 -100 
-100 -100 519.169249 521.169113 522.827954 523.654250 524.067780 525.903523 527.365974 528.055905 528.369102 530.031803 531.324608 531.858864 532.019549 533.514462 534.630375 534.982232 534.970972 536.361005 537.389230 537.657680 537.550893 538.762088 539.593539 -100 
-100 -100 521.555604 522.847118 524.143004 525.003327 525.706470 527.093537 528.335871 529.132424 529.771126 531.046407 532.163407 532.832638 533.338157 534.465967 535.424367 535.929070 536.278690 537.286927 538.137625 538.530086 538.742034 539.545761 540.135770 -100 
-100 -100 523.767724 524.527990 525.476686 526.322857 527.157265 528.252621 529.313364 530.187091 531.008267 532.048378 533.028152 533.804298 534.512727 535.423830 536.261711 536.888829 537.451039 538.229178 538.935717 539.417403 539.799095 540.332136 540.707553 -100 
-100 -100 524.948451 525.480670 526.252645 527.064061 527.917789 528.894220 529.870861 530.768089 531.645003 532.599122 533.521003 534.338971 535.116018 535.951873 536.741280 537.418241 538.052776 538.748743 539.392966 539.904889 540.334300 540.758724 541.035317 -100 
-100 -100 -100 -100 -100 -100 -100 -100 -100 -100 -100 -100 -100 -100 -100 -100 -100 -100 -100 -100 -100 -100 -100 -100 -100 -100 
-100 -100 -100 -100 -100 -100 -100 -100 -100 -100 -100 -100 -100 -100 -100 -100 -100 -100 -100 -100 -100 -100 -100 -100 -100 -100 
-100 -100 -100 -100 -100 -100 -100 -100 -100 -100 -100 -100 -100 -100 -100 -100 -100 -100 -100 -100 -100 -100 -100 -100 -100 -100 
-100 -100 530.276565 530.889861 531.760232 532.654649 533.566356 534.591843 535.580425 536.452806 537.292689 538.240924 539.154230 539.950504 540.712572 541.583087 542.409598 543.100192 543.727266 544.424974 545.049477 545.518025 545.908275 546.346903 546.643556 -100 
-100 -100 528.666797 529.613047 530.714837 531.638131 532.488002 533.669400 534.748124 535.557907 536.280294 537.359152 538.347358 539.067579 539.701791 540.709269 541.621406 542.248130 542.756817 543.583352 544.283379 544.681792 544.960380 545.571917 546.012049 -100 
-100 -100 525.333349 527.239362 528.858554 529.751135 530.253185 531.942175 533.259594 533.877617 534.152456 535.705020 536.907151 537.405988 537.560227 539.064198 540.215262 540.648842 540.708027 542.003454 542.917574 543.102725 542.924965 544.098631 544.898813 -100 
-100 -100 520.696415 524.551632 526.851163 527.568027 526.989638 529.930607 531.638388 531.930787 531.007208 533.798284 535.362841 535.490041 534.366379 537.168265 538.713780 538.813099 537.668669 540.194390 541.470975 541.291755 539.848803 542.385788 543.709676 -100 
-100 -100 521.720367 523.883018 525.776456 526.843652 527.466936 529.340150 530.800459 531.466234 531.752782 533.392244 534.655340 535.137344 535.260889 536.836039 538.049546 538.476616 538.517080 539.891035 540.876353 541.071418 540.900095 542.182444 543.080034 -100 
-100 -100 521.226707 522.894682 524.645305 525.871771 526.856981 528.493237 529.902601 530.754295 531.405097 532.745398 533.898216 534.527775 535.001307 536.247579 537.335756 537.898659 538.274742 539.350180 540.241264 540.609967 540.811773 541.738691 542.447057 -100 
-100 -100 518.584873 520.982418 523.073114 524.244758 524.921080 526.994676 528.620800 529.388762 529.733718 531.440455 532.742732 533.229937 533.345896 534.971743 536.223955 536.660063 536.699831 538.149537 539.212871 539.480353 539.379750 540.666926 541.568611 -100 
-100 -100 514.411176 518.845561 521.548601 522.447255 521.873529 525.287615 527.323787 527.794378 526.950219 529.895978 531.547002 531.676861 530.503978 533.441401 535.073357 535.179590 533.989346 536.701150 538.135557 538.094641 536.822614 539.340933 540.679914 -100 
-100 -100 516.692545 519.102449 521.213170 522.409489 523.120512 525.248916 526.933800 527.752749 528.141610 529.891406 531.230042 531.743597 531.880743 533.532064 534.807891 535.262712 535.322292 536.802601 537.900583 538.200180 538.125513 539.428462 540.337861 -100 
-100 -100 517.431286 519.126287 520.917525 522.186914 523.232532 524.991923 526.527469 527.479990 528.213142 529.643616 530.870109 531.546494 532.054169 533.356750 534.493944 535.089048 535.497667 536.641863 537.609769 538.048977 538.308580 539.265332 539.988154 -100 
-100 -100 516.001763 518.213287 520.173459 521.287058 521.960017 524.069246 525.744599 526.554868 526.941200 528.733905 530.112512 530.646584 530.787499 532.472619 533.768621 534.227609 534.285938 535.791362 536.912436 537.227819 537.162995 538.479291 539.396009 -100 
-100 -100 513.017671 516.967539 519.390953 520.154421 519.528222 522.918281 524.950599 525.413618 524.554725 527.602424 529.332461 529.495944 528.303696 531.328736 533.001536 533.111173 531.902915 534.677537 536.160952 536.151582 534.895068 537.445003 538.799689 -100 
-100 -100 515.541582 517.715651 519.624248 520.688664 521.324020 523.412115 525.077180 525.883771 526.274037 528.081588 529.479720 530.030943 530.180341 531.860233 533.142125 533.584154 533.629748 535.134412 536.259549 536.578278 536.516174 537.837780 538.758498 -100 
-100 -100 516.543489 518.143347 519.816653 520.979854 521.946611 523.668908 525.187517 526.132194 526.870976 528.336011 529.606523 530.321932 530.850277 532.137320 533.239796 533.793554 534.170057 535.319459 536.300030 536.745886 537.008652 537.980293 538.713704 -100 
-100 -100 515.441672 517.645264 519.547151 520.570328 521.152320 523.245440 524.916590 525.721926 526.107679 527.924679 529.340472 529.923141 530.104900 531.715664 532.923963 533.297466 533.281858 534.797777 535.929463 536.237205 536.154098 537.496030 538.429615 -100 
-100 -100 512.833670 516.869796 519.275475 519.946164 519.180027 522.600771 524.640870 525.092900 524.211887 527.280215 529.041019 529.270002 528.189736 531.033177 532.560663 532.537032 531.176545 534.011981 535.514783 535.479586 534.154786 536.768897 538.151950 -100 
-100 -100 516.051661 518.238891 520.110387 521.094740 521.634229 523.683883 525.318175 526.095762 526.457389 528.245517 529.635144 530.197664 530.357017 531.929533 533.095709 533.432069 533.386983 534.881426 535.997657 536.293386 536.199278 537.530995 538.457835 -100 
-100 -100 517.789399 519.354919 520.962922 522.045143 522.925104 524.553434 525.995446 526.888993 527.586910 528.989028 530.206533 530.891565 531.389128 532.588019 533.595658 534.070931 534.387488 535.494627 536.444423 536.866463 537.106541 538.056033 538.773402 -100 
-100 -100 517.479738 519.598060 521.394090 522.328474 522.834258 524.756442 526.295867 527.037776 527.394366 529.083562 530.397503 530.933029 531.091480 532.591600 533.703157 534.020141 533.973694 535.418098 536.497366 536.780049 536.679341 537.964288 538.854629 -100 
-100 -100 515.765273 519.620166 521.845839 522.412762 521.628973 524.732499 526.569663 526.962820 526.130773 528.950179 530.555639 530.749130 529.719709 532.375261 533.786132 533.735470 532.407517 535.108892 536.526826 536.468542 535.146404 537.642027 538.940684 -100 
-100 -100 519.932955 521.823690 523.382019 524.172427 524.576393 526.320766 527.717386 528.409079 528.746332 530.332761 531.566671 532.101157 532.279562 533.711039 534.771911 535.110429 535.095064 536.463950 537.472092 537.745453 537.638028 538.811090 539.601892 -100 
-100 -100 522.933502 523.855931 524.903239 525.752259 526.541511 527.726398 528.839080 529.691634 530.453918 531.560985 532.571035 533.307122 533.941123 534.910163 535.768798 536.343441 536.823877 537.682261 538.437948 538.893543 539.215672 539.840083 540.280973 -100 
-100 -100 524.361733 524.947769 525.765045 526.593662 527.451720 528.460304 529.459918 530.357375 531.224853 532.195590 533.125054 533.929330 534.685429 535.529759 536.320035 536.977932 537.591765 538.308829 538.971753 539.482100 539.904924 540.358846 540.659932 -100 
-100 -100 -100 -100 -100 -100 -100 -100 -100 -100 -100 -100 -100 -100 -100 -100 -100 -100 -100 -100 -100 -100 -100 -100 -100 -100 
-100 -100 -100 -100 -100 -100 -100 -100 -100 -100 -100 -100 -100 -100 -100 -100 -100 -100 -100 -100 -100 -100 -100 -100 -100 -100 
-100 -100 -100 -100 -100 -100 -100 -100 -100 -100 -100 -100 -100 -100 -100 -100 -100 -100 -100 -100 -100 -100 -100 -100 -100 -100 
-100 -100 529.694910 530.397333 531.334993 532.249051 533.156679 534.231780 535.251412 536.115893 536.929800 537.909694 538.837098 539.610437 540.337268 541.241988 542.090388 542.766404 543.363292 544.091671 544.731549 545.179736 545.538890 546.019426 546.350244 -100 
-100 -100 527.598612 528.885917 530.157659 531.065479 531.780155 533.151926 534.316131 535.063450 535.617775 536.868796 537.922389 538.557703 539.004810 540.197476 541.192340 541.751867 542.089023 543.088228 543.856827 544.174454 544.271938 545.085621 545.643037 -100 
-100 -100 522.063432 525.792882 527.981351 528.649372 528.053161 530.912697 532.566631 532.863640 531.964127 534.692102 536.209485 536.342054 535.243665 537.997030 539.510423 539.624916 538.508940 540.982049 542.217594 542.041357 540.612698 543.081521 544.349811 -100 
-100 -100 506.706882 521.491520 525.507943 525.206878 516.444563 527.657484 530.546234 529.642242 520.219751 531.508005 534.249570 533.077851 522.971986 534.751968 537.591408 536.509685 526.879564 537.895944 540.357392 538.878170 528.383510 540.044893 542.907632 -100 
-100 -100 518.211662 522.267153 524.772153 525.614012 525.118296 528.195331 530.011245 530.344205 529.430592 532.271728 533.862617 533.960864 532.802205 535.655675 537.248483 537.343932 536.184666 538.767877 540.095173 539.921236 538.478930 541.088917 542.478476 -100 
-100 -100 519.307564 521.680475 523.766257 524.936746 525.615597 527.640696 529.222668 529.944796 530.252651 531.940649 533.227093 533.687349 533.782403 535.403710 536.657336 537.083118 537.112654 538.550803 539.599060 539.830107 539.691758 541.010269 541.941919 -100 
-100 -100 514.707894 519.215292 521.977631 522.887922 522.301542 525.727430 527.761201 528.197246 527.310591 530.255104 531.896493 531.986789 530.772570 533.724791 535.368574 535.455556 534.238598 536.969748 538.417914 538.362290 537.071818 539.618025 540.985439 -100 
-100 -100 498.636590 515.375930 520.005888 519.744503 509.925759 522.683575 526.082088 525.345335 515.764134 527.452798 530.318052 529.094493 518.583195 530.854011 533.830130 532.689117 522.574946 534.243435 536.981157 535.764629 525.961215 537.107511 539.901399 -100 
-100 -100 512.816356 517.331284 520.106528 521.033383 520.474860 523.957495 526.052435 526.539774 525.695533 528.682799 530.358457 530.471024 529.274086 532.253765 533.923523 534.030339 532.834745 535.603957 537.095761 537.081075 535.823192 538.385492 539.759597 -100 
-100 -100 515.516250 517.902683 520.010656 521.199452 521.909889 524.077250 525.797545 526.620805 527.002507 528.786023 530.143232 530.637517 530.748913 532.440034 533.751133 534.208195 534.264734 535.796232 536.945799 537.270888 537.211344 538.553424 539.493843 -100 
-100 -100 512.510853 516.577535 519.109551 519.925340 519.323998 522.778783 524.860925 525.332781 524.460388 527.509815 529.221176 529.331970 528.091431 531.146774 532.852835 532.962339 531.746123 534.565667 536.090835 536.093664 534.840035 537.425500 538.810675 -100 
-100 -100 499.121799 513.859148 517.929604 517.475097 507.624218 520.313269 523.697409 522.924032 513.132889 525.108358 528.060723 526.809390 515.968161 528.627483 531.695361 530.542367 520.250702 532.151975 534.971610 533.787582 523.946533 535.186533 538.007668 -100 
-100 -100 512.068954 516.091253 518.565482 519.327511 518.685418 522.119046 524.191303 524.659406 523.790380 526.855357 528.586680 528.714790 527.482111 530.528238 532.214902 532.301543 531.067847 533.888172 535.419351 535.425854 534.174706 536.768288 538.159643 -100 
-100 -100 514.696645 516.954349 518.922440 519.990809 520.610729 522.745329 524.451364 525.265597 525.648115 527.471897 528.876715 529.413333 529.548828 531.211217 532.472631 532.870276 532.875209 534.424282 535.594581 535.925454 535.863089 537.231845 538.190375 -100 
-100 -100 511.840412 515.971601 518.466000 519.179430 518.437915 521.925924 524.019953 524.485241 523.600058 526.695186 528.465350 528.664998 527.552901 530.436438 531.999918 531.973314 530.603184 533.495359 535.052128 535.035865 533.718857 536.380941 537.803863 -100 
-100 -100 498.350165 513.643135 517.774492 517.186564 506.842666 519.920319 523.368820 522.576789 512.670835 524.775341 527.807821 526.744353 516.638663 528.482797 531.262581 529.854183 518.928740 531.345788 534.253647 532.999004 522.764141 534.399381 537.308842 -100 
-100 -100 512.454975 516.572894 519.040631 519.718814 518.937185 522.380373 524.436041 524.873917 523.966941 527.034255 528.781990 528.967901 527.838327 530.676618 532.188722 532.116896 530.710902 533.577228 535.114446 535.081964 533.750954 536.403249 537.820558 -100 
-100 -100 515.947229 518.181884 520.095123 521.092966 521.635854 523.668746 525.293200 526.059695 526.413671 528.169609 529.528412 530.056172 530.188170 531.730594 532.868493 533.167130 533.096649 534.595918 535.727281 536.024224 535.930348 537.280578 538.227004 -100 
-100 -100 513.984147 517.998310 520.385815 521.046133 520.324487 523.544730 525.475311 525.898996 525.074311 527.955048 529.603812 529.785544 528.729327 531.420586 532.852122 532.769917 531.407573 534.167554 535.642471 535.592392 534.272408 536.851584 538.224004 -100 
-100 -100 501.652545 516.550691 520.478097 519.897931 510.214553 522.292166 525.430929 524.667996 515.457815 526.666324 529.451458 528.433917 518.909426 530.034815 532.608945 531.216076 520.671869 532.585571 535.333872 534.062125 524.001034 535.329636 538.121234 -100 
-100 -100 516.655704 520.379242 522.492001 523.012511 522.211718 525.219763 526.987064 527.371620 526.553363 529.303891 530.859250 531.056852 530.050236 532.647191 534.015662 533.973039 532.671268 535.323449 536.706056 536.655416 535.350376 537.783340 539.030676 -100 
-100 -100 521.870948 523.130923 524.337976 525.154671 525.786989 527.171324 528.374726 529.166999 529.763938 531.042834 532.121820 532.781111 533.236385 534.370494 535.289632 535.774244 536.062119 537.111916 537.955363 538.346802 538.502875 539.328828 539.886305 -100 
-100 -100 523.783891 524.454881 525.331862 526.170579 527.015307 528.070727 529.099744 529.988021 530.829134 531.831682 532.776827 533.560332 534.280739 535.150322 535.950664 536.582955 537.160406 537.914029 538.602392 539.102707 539.503039 540.002837 540.339784 -100 
-100 -100 -100 -100 -100 -100 -100 -100 -100 -100 -100 -100 -100 -100 -100 -100 -100 -100 -100 -100 -100 -100 -100 -100 -100 -100 
-100 -100 -100 -100 -100 -100 -100 -100 -100 -100 -100 -100 -100 -100 -100 -100 -100 -100 -100 -100 -100 -100 -100 -100 -100 -100 
-100 -100 -100 -100 -100 -100 -100 -100 -100 -100 -100 -100 -100 -100 -100 -100 -100 -100 -100 -100 -100 -100 -100 -100 -100 -100 
-100 -100 529.524141 530.202967 531.142726 532.079261 533.018281 534.085124 535.104354 535.982417 536.818063 537.779348 538.697532 539.478234 540.224186 541.109131 541.949795 542.635077 543.251513 543.960901 544.592372 545.049618 545.430076 545.892091 546.213345 -100 
-100 -100 527.692034 528.770162 529.986268 530.953438 531.815085 533.065138 534.191194 534.993246 535.687720 536.801533 537.805780 538.490835 539.081355 540.129451 541.073851 541.682381 542.157263 543.019743 543.740857 544.111395 544.356300 545.023786 545.517488 -100 
-100 -100 523.885629 526.098278 527.930766 528.856645 529.308618 531.147013 532.554192 533.126866 533.297940 534.958341 536.210207 536.624610 536.650075 538.277606 539.507981 539.886972 539.837218 541.246097 542.220280 542.333492 542.043042 543.367497 544.291446 -100 
-100 -100 518.688717 523.114815 525.740839 526.460127 525.702037 528.937568 530.793138 530.986295 529.816995 532.856619 534.521661 534.498999 533.091091 536.170802 537.859319 537.851005 536.455591 539.240850 540.634724 540.324002 538.618317 541.471432 543.006426 -100 
-100 -100 520.038281 522.546713 524.687236 525.798059 526.371950 528.411554 529.974168 530.591305 530.766573 532.522719 533.839793 534.227475 534.211141 535.920334 537.222149 537.590419 537.516459 539.019722 540.080473 540.206189 539.921892 541.371834 542.407968 -100 
-100 -100 519.687641 521.608961 523.565004 524.849335 525.829670 527.587126 529.079977 529.907409 530.496922 531.906882 533.094246 533.657161 534.045228 535.371969 536.522284 537.048774 537.362369 538.524035 539.478775 539.816700 539.968502 541.003549 541.810360 -100 
-100 -100 516.772322 519.542348 521.893460 523.102197 523.715692 525.972077 527.713852 528.434590 528.665019 530.496053 531.858233 532.250371 532.222473 533.986973 535.329944 535.704628 535.629169 537.228195 538.394074 538.621124 538.430406 539.879112 540.910996 -100 
-100 -100 512.126757 517.196533 520.256690 521.145100 520.358855 524.107919 526.319510 526.692290 525.592852 528.803125 530.564122 530.538556 529.068932 532.296836 534.078568 534.071315 532.623972 535.635979 537.237005 537.115250 535.624957 538.446601 539.983813 -100 
-100 -100 514.878513 517.654928 520.017196 521.241671 521.883825 524.194247 525.995820 526.768039 527.041558 528.913730 530.308633 530.722484 530.712589 532.503173 533.871851 534.267883 534.216816 535.855153 537.066770 537.337145 537.180422 538.647152 539.686460 -100 
-100 -100 515.887631 517.822194 519.798933 521.105475 522.131491 524.013417 525.637574 526.567771 527.237699 528.734650 529.988197 530.586677 530.999999 532.385887 533.590819 534.153871 534.507410 535.757337 536.814329 537.248300 537.476352 538.544089 539.363202 -100 
-100 -100 514.301369 516.835395 519.010367 520.131306 520.725786 523.012968 524.805268 525.571016 525.841365 527.748950 529.170664 529.589089 529.570266 531.399216 532.794686 533.198183 533.147375 534.816770 536.057357 536.347445 536.202961 537.686379 538.735139 -100 
-100 -100 510.937205 515.432478 518.146949 518.864557 518.009855 521.727719 523.935574 524.304000 523.188014 526.489392 528.308565 528.289729 526.776226 530.102074 531.935141 531.934973 530.470329 533.557899 535.220194 535.138615 533.668939 536.529237 538.086118 -100 
-100 -100 513.858202 516.350191 518.467869 519.534830 520.088577 522.353549 524.135513 524.897842 525.172263 527.094565 528.535274 528.969890 528.957336 530.776409 532.151400 532.531268 532.463296 534.131919 535.377915 535.672200 535.531435 537.022826 538.077748 -100 
-100 -100 515.041692 516.868033 518.712421 519.901277 520.841000 522.684251 524.292078 525.215175 525.890855 527.422646 528.719945 529.356431 529.786660 531.146497 532.301950 532.807470 533.117352 534.374258 535.448415 535.890458 536.122525 537.212058 538.047637 -100 
-100 -100 513.710164 516.249410 518.374092 519.404151 519.903224 522.178104 523.968314 524.728078 524.997827 526.939419 528.412944 528.896855 528.928530 530.659861 531.934934 532.219481 532.069300 533.751886 535.007988 535.287591 535.120151 536.640584 537.716098 -100 
-100 -100 510.677788 515.293128 518.012304 518.642176 517.641194 521.400594 523.620450 523.975359 522.835598 526.174874 528.050096 528.128253 526.752750 529.858494 531.498914 531.317924 529.660111 532.817313 534.505243 534.389616 532.837893 535.780654 537.380051 -100 
-100 -100 514.330945 516.856801 518.955274 519.950491 520.409206 522.639632 524.391099 525.122494 525.369570 527.285558 528.738704 529.209344 529.221840 530.908926 532.131341 532.368248 532.179884 533.834049 535.068223 535.329788 535.147434 536.657547 537.727399 -100 
-100 -100 516.312225 518.111291 519.899857 521.016920 521.875037 523.620794 525.146883 526.017515 526.655900 528.130867 529.387933 530.011501 530.420915 531.676722 532.712240 533.115841 533.347032 534.547757 535.577924 535.982683 536.182607 537.250964 538.074115 -100 
-100 -100 515.846382 518.294756 520.314577 521.266953 521.701262 523.790280 525.435667 526.131965 526.380910 528.190788 529.567319 530.020660 530.043355 531.647531 532.805562 533.021563 532.832088 534.420560 535.600539 535.836051 535.638910 537.097920 538.130288 -100 
-100 -100 513.797872 518.209274 520.737586 521.276330 520.279970 523.688972 525.682815 525.981956 524.910348 527.981706 529.698378 529.761499 528.463590 531.356408 532.860010 532.650663 531.030329 534.020827 535.591434 535.431169 533.869923 536.682889 538.192780 -100 
-100 -100 518.513887 520.699231 522.451686 523.252687 523.585743 525.479308 526.967946 527.616053 527.852752 529.550468 530.842071 531.304529 531.359931 532.888529 533.991862 534.239631 534.091596 535.589970 536.683930 536.909002 536.706986 538.036128 538.952260 -100 
-100 -100 521.974149 523.019750 524.167503 525.044752 525.832080 527.079813 528.236925 529.080139 529.814644 530.958455 531.988848 532.694934 533.284615 534.278505 535.146866 535.682196 536.117511 537.019898 537.813107 538.257712 538.559549 539.246867 539.744329 -100 
-100 -100 523.616523 524.261354 525.137084 525.995532 526.869875 527.912437 528.937760 529.837729 530.699654 531.683889 532.620153 533.410423 534.147543 534.995284 535.784555 536.423686 537.020911 537.755116 538.437123 538.949610 539.373943 539.858453 540.187591 -100 
-100 -100 -100 -100 -100 -100 -100 -100 -100 -100 -100 -100 -100 -100 -100 -100 -100 -100 -100 -100 -100 -100 -100 -100 -100 -100 
-100 -100 -100 -100 -100 -100 -100 -100 -100 -100 -100 -100 -100 -100 -100 -100 -100 -100 -100 -100 -100 -100 -100 -100 -100 -100 
-100 -100 -100 -100 -100 -100 -100 -100 -100 -100 -100 -100 -100 -100 -100 -100 -100 -100 -100 -100 -100 -100 -100 -100 -100 -100 
-100 -100 -100 -100 -100 -100 -100 -100 -100 -100 -100 -100 -100 -100 -100 -100 -100 -100 -100 -100 -100 -100 -100 -100 -100 -100 
-100 -100 -100 -100 -100 -100 -100 -100 -100 -100 -100 -100 -100 -100 -100 -100 -100 -100 -100 -100 -100 -100 -100 -100 -100 -100 
-100 -100 -100 -100 -100 -100 -100 -100 -100 -100 -100 -100 -100 -100 -100 -100 -100 -100 -100 -100 -100 -100 -100 -100 -100 -100 
-100 -100 -100 -100 -100 -100 -100 -100 -100 -100 -100 -100 -100 -100 -100 -100 -100 -100 -100 -100 -100 -100 -100 -100 -100 -100 
-100 -100 -100 -100 -100 -100 -100 -100 -100 -100 -100 -100 -100 -100 -100 -100 -100 -100 -100 -100 -100 -100 -100 -100 -100 -100 
-100 -100 -100 -100 -100 -100 -100 -100 -100 -100 -100 -100 -100 -100 -100 -100 -100 -100 -100 -100 -100 -100 -100 -100 -100 -100 
-100 -100 -100 -100 -100 -100 -100 -100 -100 -100 -100 -100 -100 -100 -100 -100 -100 -100 -100 -100 -100 -100 -100 -100 -100 -100 
-100 -100 -100 -100 -100 -100 -100 -100 -100 -100 -100 -100 -100 -100 -100 -100 -100 -100 -100 -100 -100 -100 -100 -100 -100 -100 
-100 -100 -100 -100 -100 -100 -100 -100 -100 -100 -100 -100 -100 -100 -100 -100 -100 -100 -100 -100 -100 -100 -100 -100 -100 -100 
-100 -100 -100 -100 -100 -100 -100 -100 -100 -100 -100 -100 -100 -100 -100 -100 -100 -100 -100 -100 -100 -100 -100 -100 -100 -100 
-100 -100 -100 -100 -100 -100 -100 -100 -100 -100 -100 -100 -100 -100 -100 -100 -100 -100 -100 -100 -100 -100 -100 -100 -100 -100 
-100 -100 -100 -100 -100 -100 -100 -100 -100 -100 -100 -100 -100 -100 -100 -100 -100 -100 -100 -100 -100 -100 -100 -100 -100 -100 
-100 -100 -100 -100 -100 -100 -100 -100 -100 -100 -100 -100 -100 -100 -100 -100 -100 -100 -100 -100 -100 -100 -100 -100 -100 -100 
-100 -100 -100 -100 -100 -100 -100 -100 -100 -100 -100 -100 -100 -100 -100 -100 -100 -100 -100 -100 -100 -100 -100 -100 -100 -100 
-100 -100 -100 -100 -100 -100 -100 -100 -100 -100 -100 -100 -100 -100 -100 -100 -100 -100 -100 -100 -100 -100 -100 -100 -100 -100 
-100 -100 -100 -100 -100 -100 -100 -100 -100 -100 -100 -100 -100 -100 -100 -100 -100 -100 -100 -100 -100 -100 -100 -100 -100 -100 
-100 -100 -100 -100 -100 -100 -100 -100 -100 -100 -100 -100 -100 -100 -100 -100 -100 -100 -100 -100 -100 -100 -100 -100 -100 -100 
-100 -100 -100 -100 -100 -100 -100 -100 -100 -100 -100 -100 -100 -100 -100 -100 -100 -100 -100 -100 -100 -100 -100 -100 -100 -100 
-100 -100 -100 -100 -100 -100 -100 -100 -100 -100 -100 -100 -100 -100 -100 -100 -100 -100 -100 -100 -100 -100 -100 -100 -100 -100 
-100 -100 -100 -100 -100 -100 -100 -100 -100 -100 -100 -100 -100 -100 -100 -100 -100 -100 -100 -100 -100 -100 -100 -100 -100 -100 
-100 -100 -100 -100 -100 -100 -100 -100 -100 -100 -100 -100 -100 -100 -100 -100 -100 -100 -100 -100 -100 -100 -100 -100 -100 -100 
-100 -100 -100 -100 -100 -100 -100 -100 -100 -100 -100 -100 -100 -100 -100 -100 -100 -100 -100 -100 -100 -100 -100 -100 -100 -100 
-100 -100 -100 -100 -100 -100 -100 -100 -100 -100 -100 -100 -100 -100 -100 -100 -100 -100 -100 -100 -100 -100 -100 -100 -100 -100 
-100 -100 -100 -100 -100 -100 -100 -100 -100 -100 -100 -100 -100 -100 -100 -100 -100 -100 -100 -100 -100 -100 -100 -100 -100 -100 
