# Supplementary material for: A computational model of spatio-temporal cardiac intracellular calcium handling with realistic structure and spatial flux distribution from sarcoplasmic reticulum and t-tubule reconstructions
Source: PLoS Comput Biol. 2017 Aug 31;13(8):e1005714. doi: 10.1371/journal.pcbi.1005714 (PMC5597258; doi:10.1371/journal.pcbi.1005714)
Supplement: S1 Code — Code provided in C/C++ and includes the structural datasets used in this study. Documentation is provided on use of and updating the code. Updates may also be available on Michael Colman’s website, http://www.physicsoftheheart.com and github repository: https://github.com/michaelcolman/CODE---PLOS-Comp-Biol-2017-Model-SR. (ZIP) [file pcbi.1005714.s001.zip › PLOS_SR_Clean/Spatial_diff_out/CaSR_output_0160.vtk]

# vtk DataFile Version 3.0
vtk output
ASCII
DATASET STRUCTURED_POINTS
DIMENSIONS 26 26 52
SPACING 1 1 1
ORIGIN 0 0 0
POINT_DATA 35152
SCALARS ImageFile float 1
LOOKUP_TABLE default
-100 -100 -100 -100 -100 -100 -100 -100 -100 -100 -100 -100 -100 -100 -100 -100 -100 -100 -100 -100 -100 -100 -100 -100 -100 -100 
-100 -100 -100 -100 -100 -100 -100 -100 -100 -100 -100 -100 -100 -100 -100 -100 -100 -100 -100 -100 -100 -100 -100 -100 -100 -100 
-100 -100 -100 -100 -100 -100 -100 -100 -100 -100 -100 -100 -100 -100 -100 -100 -100 -100 -100 -100 -100 -100 -100 -100 -100 -100 
-100 -100 -100 -100 -100 -100 -100 -100 -100 -100 -100 -100 -100 -100 -100 -100 -100 -100 -100 -100 -100 -100 -100 -100 -100 -100 
-100 -100 -100 -100 -100 -100 -100 -100 -100 -100 -100 -100 -100 -100 -100 -100 -100 -100 -100 -100 -100 -100 -100 -100 -100 -100 
-100 -100 -100 -100 -100 -100 -100 -100 -100 -100 -100 -100 -100 -100 -100 -100 -100 -100 -100 -100 -100 -100 -100 -100 -100 -100 
-100 -100 -100 -100 -100 -100 -100 -100 -100 -100 -100 -100 -100 -100 -100 -100 -100 -100 -100 -100 -100 -100 -100 -100 -100 -100 
-100 -100 -100 -100 -100 -100 -100 -100 -100 -100 -100 -100 -100 -100 -100 -100 -100 -100 -100 -100 -100 -100 -100 -100 -100 -100 
-100 -100 -100 -100 -100 -100 -100 -100 -100 -100 -100 -100 -100 -100 -100 -100 -100 -100 -100 -100 -100 -100 -100 -100 -100 -100 
-100 -100 -100 -100 -100 -100 -100 -100 -100 -100 -100 -100 -100 -100 -100 -100 -100 -100 -100 -100 -100 -100 -100 -100 -100 -100 
-100 -100 -100 -100 -100 -100 -100 -100 -100 -100 -100 -100 -100 -100 -100 -100 -100 -100 -100 -100 -100 -100 -100 -100 -100 -100 
-100 -100 -100 -100 -100 -100 -100 -100 -100 -100 -100 -100 -100 -100 -100 -100 -100 -100 -100 -100 -100 -100 -100 -100 -100 -100 
-100 -100 -100 -100 -100 -100 -100 -100 -100 -100 -100 -100 -100 -100 -100 -100 -100 -100 -100 -100 -100 -100 -100 -100 -100 -100 
-100 -100 -100 -100 -100 -100 -100 -100 -100 -100 -100 -100 -100 -100 -100 -100 -100 -100 -100 -100 -100 -100 -100 -100 -100 -100 
-100 -100 -100 -100 -100 -100 -100 -100 -100 -100 -100 -100 -100 -100 -100 -100 -100 -100 -100 -100 -100 -100 -100 -100 -100 -100 
-100 -100 -100 -100 -100 -100 -100 -100 -100 -100 -100 -100 -100 -100 -100 -100 -100 -100 -100 -100 -100 -100 -100 -100 -100 -100 
-100 -100 -100 -100 -100 -100 -100 -100 -100 -100 -100 -100 -100 -100 -100 -100 -100 -100 -100 -100 -100 -100 -100 -100 -100 -100 
-100 -100 -100 -100 -100 -100 -100 -100 -100 -100 -100 -100 -100 -100 -100 -100 -100 -100 -100 -100 -100 -100 -100 -100 -100 -100 
-100 -100 -100 -100 -100 -100 -100 -100 -100 -100 -100 -100 -100 -100 -100 -100 -100 -100 -100 -100 -100 -100 -100 -100 -100 -100 
-100 -100 -100 -100 -100 -100 -100 -100 -100 -100 -100 -100 -100 -100 -100 -100 -100 -100 -100 -100 -100 -100 -100 -100 -100 -100 
-100 -100 -100 -100 -100 -100 -100 -100 -100 -100 -100 -100 -100 -100 -100 -100 -100 -100 -100 -100 -100 -100 -100 -100 -100 -100 
-100 -100 -100 -100 -100 -100 -100 -100 -100 -100 -100 -100 -100 -100 -100 -100 -100 -100 -100 -100 -100 -100 -100 -100 -100 -100 
-100 -100 -100 -100 -100 -100 -100 -100 -100 -100 -100 -100 -100 -100 -100 -100 -100 -100 -100 -100 -100 -100 -100 -100 -100 -100 
-100 -100 -100 -100 -100 -100 -100 -100 -100 -100 -100 -100 -100 -100 -100 -100 -100 -100 -100 -100 -100 -100 -100 -100 -100 -100 
-100 -100 -100 -100 -100 -100 -100 -100 -100 -100 -100 -100 -100 -100 -100 -100 -100 -100 -100 -100 -100 -100 -100 -100 -100 -100 
-100 -100 -100 -100 -100 -100 -100 -100 -100 -100 -100 -100 -100 -100 -100 -100 -100 -100 -100 -100 -100 -100 -100 -100 -100 -100 
-100 -100 -100 -100 -100 -100 -100 -100 -100 -100 -100 -100 -100 -100 -100 -100 -100 -100 -100 -100 -100 -100 -100 -100 -100 -100 
-100 -100 -100 -100 -100 -100 -100 -100 -100 -100 -100 -100 -100 -100 -100 -100 -100 -100 -100 -100 -100 -100 -100 -100 -100 -100 
-100 -100 -100 -100 -100 -100 -100 -100 -100 -100 -100 -100 -100 -100 -100 -100 -100 -100 -100 -100 -100 -100 -100 -100 -100 -100 
-100 -100 -100 -100 -100 -100 -100 -100 -100 -100 -100 -100 -100 -100 -100 -100 -100 -100 -100 -100 -100 -100 -100 -100 -100 -100 
-100 -100 -100 -100 -100 -100 -100 -100 -100 -100 -100 -100 -100 -100 -100 -100 -100 -100 -100 -100 -100 -100 -100 -100 -100 -100 
-100 -100 -100 -100 -100 -100 -100 -100 -100 -100 -100 -100 -100 -100 -100 -100 -100 -100 -100 -100 -100 -100 -100 -100 -100 -100 
-100 -100 -100 -100 -100 -100 -100 -100 -100 -100 -100 -100 -100 -100 -100 -100 -100 -100 -100 -100 -100 -100 -100 -100 -100 -100 
-100 -100 -100 -100 -100 -100 -100 -100 -100 -100 -100 -100 -100 -100 -100 -100 -100 -100 -100 -100 -100 -100 -100 -100 -100 -100 
-100 -100 -100 -100 -100 -100 -100 -100 -100 -100 -100 -100 -100 -100 -100 -100 -100 -100 -100 -100 -100 -100 -100 -100 -100 -100 
-100 -100 -100 -100 -100 -100 -100 -100 -100 -100 -100 -100 -100 -100 -100 -100 -100 -100 -100 -100 -100 -100 -100 -100 -100 -100 
-100 -100 -100 -100 -100 -100 -100 -100 -100 -100 -100 -100 -100 -100 -100 -100 -100 -100 -100 -100 -100 -100 -100 -100 -100 -100 
-100 -100 -100 -100 -100 -100 -100 -100 -100 -100 -100 -100 -100 -100 -100 -100 -100 -100 -100 -100 -100 -100 -100 -100 -100 -100 
-100 -100 -100 -100 -100 -100 -100 -100 -100 -100 -100 -100 -100 -100 -100 -100 -100 -100 -100 -100 -100 -100 -100 -100 -100 -100 
-100 -100 -100 -100 -100 -100 -100 -100 -100 -100 -100 -100 -100 -100 -100 -100 -100 -100 -100 -100 -100 -100 -100 -100 -100 -100 
-100 -100 -100 -100 -100 -100 -100 -100 -100 -100 -100 -100 -100 -100 -100 -100 -100 -100 -100 -100 -100 -100 -100 -100 -100 -100 
-100 -100 -100 -100 -100 -100 -100 -100 -100 -100 -100 -100 -100 -100 -100 -100 -100 -100 -100 -100 -100 -100 -100 -100 -100 -100 
-100 -100 -100 -100 -100 -100 -100 -100 -100 -100 -100 -100 -100 -100 -100 -100 -100 -100 -100 -100 -100 -100 -100 -100 -100 -100 
-100 -100 -100 -100 -100 -100 -100 -100 -100 -100 -100 -100 -100 -100 -100 -100 -100 -100 -100 -100 -100 -100 -100 -100 -100 -100 
-100 -100 -100 -100 -100 -100 -100 -100 -100 -100 -100 -100 -100 -100 -100 -100 -100 -100 -100 -100 -100 -100 -100 -100 -100 -100 
-100 -100 -100 -100 -100 -100 -100 -100 -100 -100 -100 -100 -100 -100 -100 -100 -100 -100 -100 -100 -100 -100 -100 -100 -100 -100 
-100 -100 -100 -100 -100 -100 -100 -100 -100 -100 -100 -100 -100 -100 -100 -100 -100 -100 -100 -100 -100 -100 -100 -100 -100 -100 
-100 -100 -100 -100 -100 -100 -100 -100 -100 -100 -100 -100 -100 -100 -100 -100 -100 -100 -100 -100 -100 -100 -100 -100 -100 -100 
-100 -100 -100 -100 -100 -100 -100 -100 -100 -100 -100 -100 -100 -100 -100 -100 -100 -100 -100 -100 -100 -100 -100 -100 -100 -100 
-100 -100 -100 -100 -100 -100 -100 -100 -100 -100 -100 -100 -100 -100 -100 -100 -100 -100 -100 -100 -100 -100 -100 -100 -100 -100 
-100 -100 -100 -100 -100 -100 -100 -100 -100 -100 -100 -100 -100 -100 -100 -100 -100 -100 -100 -100 -100 -100 -100 -100 -100 -100 
-100 -100 -100 -100 -100 -100 -100 -100 -100 -100 -100 -100 -100 -100 -100 -100 -100 -100 -100 -100 -100 -100 -100 -100 -100 -100 
-100 -100 -100 -100 -100 -100 -100 -100 -100 -100 -100 -100 -100 -100 -100 -100 -100 -100 -100 -100 -100 -100 -100 -100 -100 -100 
-100 -100 -100 -100 -100 -100 -100 -100 -100 -100 -100 -100 -100 -100 -100 -100 -100 -100 -100 -100 -100 -100 -100 -100 -100 -100 
-100 -100 592.335465 592.587318 592.997093 593.482493 594.019341 594.609929 595.220364 595.828737 596.449925 597.103652 597.760621 598.398043 599.029404 599.673372 600.298551 600.878309 601.422025 601.946051 602.420913 602.820983 603.151246 603.416187 603.569850 -100 
-100 -100 591.830220 592.133444 592.592939 593.101744 593.650536 594.270506 594.902600 595.510964 596.126733 596.797189 597.466339 598.096936 598.718659 599.378091 600.016609 600.591907 601.127894 601.667234 602.155460 602.553340 602.881376 603.169811 603.345507 -100 
-100 -100 590.949785 591.350632 591.896790 592.440010 593.001081 593.678351 594.351461 594.957199 595.557359 596.264241 596.958241 597.574209 598.172513 598.865546 599.530137 600.094340 600.610108 601.182089 601.695902 602.085882 602.402079 602.736321 602.953072 -100 
-100 -100 589.992890 590.490681 591.117669 591.694201 592.265371 593.009219 593.728163 594.335809 594.918954 595.669907 596.391220 596.994644 597.565952 598.297951 598.988406 599.541481 600.032666 600.642257 601.181710 601.563224 601.861005 602.243357 602.498777 -100 
-100 -100 589.339373 589.807798 590.442800 591.063922 591.694577 592.446350 593.181348 593.824627 594.450364 595.189120 595.907723 596.531392 597.134115 597.845723 598.527339 599.095988 599.615647 600.207590 600.742105 601.142815 601.471660 601.836678 602.080983 -100 
-100 -100 588.692885 589.144899 589.785833 590.438712 591.111064 591.879666 592.634679 593.309220 593.966382 594.704598 595.424661 596.063241 596.684860 597.387108 598.063346 598.641529 599.177219 599.762420 600.296334 600.711052 601.058457 601.415618 601.652742 -100 
-100 -100 587.910308 588.407462 589.086125 589.754820 590.436468 591.247175 592.036799 592.723441 593.382219 594.147201 594.884665 595.519460 596.130135 596.851794 597.540273 598.111225 598.634715 599.240555 599.790476 600.202777 600.542416 600.923303 601.180153 -100 
-100 -100 587.154729 587.715274 588.434802 589.108122 589.779161 590.637974 591.461502 592.149767 592.794225 593.596991 594.356688 594.981718 595.567768 596.321300 597.027517 597.585772 598.084000 598.721767 599.291797 599.695388 600.014054 600.430126 600.712765 -100 
-100 -100 586.754006 587.261927 587.959511 588.652138 589.360578 590.199653 591.016577 591.727222 592.407086 593.191366 593.945115 594.591897 595.210482 595.937539 596.629518 597.202708 597.729560 598.341944 598.900266 599.321014 599.668821 600.057445 600.319254 -100 
-100 -100 586.379174 586.854768 587.536241 588.239209 588.966816 589.793259 590.602429 591.323321 592.020963 592.797629 593.550559 594.213132 594.850581 595.563321 596.245345 596.826321 597.367341 597.965619 598.516239 598.947087 599.310233 599.683760 599.931886 -100 
-100 -100 585.867457 586.376978 587.079819 587.781008 588.497394 589.338462 590.154444 590.863742 591.545990 592.341859 593.109651 593.767958 594.392893 595.119774 595.808764 596.378587 596.903208 597.515231 598.074899 598.498009 598.848935 599.240959 599.504622 -100 
-100 -100 585.368267 585.933513 586.665516 587.357614 588.046981 588.913738 589.740478 590.430426 591.081383 591.906203 592.690770 593.335481 593.931965 594.684189 595.384277 595.935590 596.429189 597.066398 597.639339 598.047574 598.372002 598.794807 599.081451 -100 
-100 -100 585.200340 585.709648 586.411878 587.111197 587.823252 588.656859 589.463675 590.164105 590.839570 591.631596 592.397295 593.053274 593.673694 594.392865 595.072067 595.631747 596.147519 596.752998 597.308048 597.727719 598.075960 598.466336 598.729402 -100 
-100 -100 585.043153 585.518117 586.198162 586.897531 587.616693 588.427855 589.218342 589.921297 590.605413 591.374946 592.124246 592.782683 593.411369 594.108209 594.770054 595.330234 595.853270 596.438723 596.980548 597.404991 597.763299 598.133501 598.379994 -100 
-100 -100 584.744206 585.250740 585.945804 586.633284 587.329745 588.145488 588.934361 589.618252 590.277983 591.052654 591.801807 592.443164 593.049174 593.751509 594.412463 594.953891 595.453330 596.046911 596.592351 597.003510 597.343982 597.727276 597.986247 -100 
-100 -100 584.464417 585.022233 585.737070 586.402652 587.058315 587.887087 588.675938 589.331164 589.949914 590.740600 591.493710 592.110885 592.680243 593.400554 594.066296 594.583235 595.045191 595.657953 596.209767 596.598940 596.906378 597.314408 597.592864 -100 
-100 -100 584.533851 585.026545 585.696401 586.351263 587.011528 587.790836 588.545653 589.198884 589.830274 590.577845 591.302657 591.923162 592.510311 593.193702 593.836293 594.360197 594.841259 595.413767 595.936800 596.326643 596.648745 597.018151 597.269539 -100 
-100 -100 584.635195 585.080701 585.707782 586.339732 586.984928 587.722177 588.444516 589.087402 589.716467 590.431884 591.132562 591.750500 592.342906 593.001932 593.627231 594.153484 594.641044 595.184347 595.681107 596.063023 596.384640 596.726463 596.957114 -100 
-100 -100 584.622163 585.082108 585.697973 586.290826 586.888283 587.608132 588.311933 588.924603 589.520982 590.231948 590.925580 591.524355 592.094404 592.757058 593.382014 593.893750 594.359811 594.902296 595.389755 595.746655 596.040462 596.386718 596.624194 -100 
-100 -100 584.664726 585.152166 585.755200 586.296689 586.828253 587.537812 588.224248 588.799615 589.350381 590.068358 590.759856 591.335096 591.871725 592.549841 593.179447 593.672271 594.106033 594.660923 595.145881 595.474584 595.728851 596.089738 596.338412 -100 
-100 -100 585.097755 585.484932 586.002686 586.506225 587.023244 587.659985 588.294732 588.862701 589.424919 590.094030 590.752866 591.334564 591.893107 592.532961 593.138374 593.643232 594.101161 594.616189 595.072516 595.406877 595.676989 595.985756 596.193589 -100 
-100 -100 585.585723 585.872377 586.299737 586.765288 587.266213 587.839773 588.427472 588.992631 589.565658 590.194187 590.823159 591.413816 591.991716 592.599534 593.182076 593.700540 594.179971 594.662518 595.093572 595.436938 595.719820 595.980322 596.144325 -100 
-100 -100 585.876775 586.110429 586.485875 586.925828 587.412406 587.953227 588.515805 589.077886 589.653700 590.263115 590.877061 591.471458 592.057018 592.650247 593.221439 593.746101 594.234378 594.702312 595.120963 595.467952 595.754166 595.990262 596.130777 -100 
-100 -100 -100 -100 -100 -100 -100 -100 -100 -100 -100 -100 -100 -100 -100 -100 -100 -100 -100 -100 -100 -100 -100 -100 -100 -100 
-100 -100 -100 -100 -100 -100 -100 -100 -100 -100 -100 -100 -100 -100 -100 -100 -100 -100 -100 -100 -100 -100 -100 -100 -100 -100 
-100 -100 -100 -100 -100 -100 -100 -100 -100 -100 -100 -100 -100 -100 -100 -100 -100 -100 -100 -100 -100 -100 -100 -100 -100 -100 
-100 -100 591.786126 592.089299 592.548702 593.057376 593.606009 594.225861 594.858019 595.466791 596.083431 596.755221 597.426018 598.058341 598.681660 599.342438 599.982011 600.558050 601.094445 601.633876 602.121976 602.519668 602.847596 603.136045 603.311798 -100 
-100 -100 591.085465 591.497589 592.043081 592.571301 593.113032 593.787534 594.456534 595.050929 595.638786 596.351003 597.048351 597.658865 598.248816 598.949534 599.618585 600.177646 600.684625 601.262220 601.778164 602.161075 602.467335 602.807581 603.029802 -100 
-100 -100 589.785682 590.450005 591.164446 591.706790 592.193612 593.003125 593.753296 594.306013 594.803272 595.627464 596.388619 596.944285 597.434883 598.246402 598.983943 599.497118 599.913650 600.596052 601.175855 601.515313 601.742920 602.211361 602.534368 -100 
-100 -100 588.327979 589.326924 590.218667 590.755194 591.118157 592.137116 592.989261 593.488806 593.827744 594.837635 595.681482 596.168391 596.489424 597.483561 598.305316 598.757106 599.016079 599.870703 600.529353 600.808594 600.886096 601.546547 601.984481 -100 
-100 -100 587.978300 588.740985 589.569075 590.193703 590.747216 591.644773 592.466521 593.051895 593.566313 594.431669 595.224271 595.780829 596.266762 597.106688 597.868795 598.380617 598.792834 599.505274 600.113670 600.458898 600.692679 601.206626 601.572821 -100 
-100 -100 587.474358 588.132624 588.927957 589.601532 590.243968 591.112284 591.934530 592.576620 593.173166 593.988232 594.758699 595.352655 595.906627 596.687210 597.419259 597.960037 598.433541 599.094220 599.682043 600.063688 600.362263 600.819474 601.148308 -100 
-100 -100 586.470670 587.269455 588.144737 588.812598 589.410594 590.379314 591.266204 591.899453 592.447988 593.340505 594.151095 594.714253 595.202859 596.056709 596.826226 597.334286 597.742718 598.477796 599.108421 599.465059 599.706622 600.243345 600.628223 -100 
-100 -100 585.314994 586.397132 587.392560 588.017699 588.462693 589.625608 590.603546 591.190324 591.590552 592.655689 593.537983 594.036865 594.358848 595.386043 596.227005 596.671383 596.917865 597.822418 598.526022 598.825263 598.914197 599.625754 600.105419 -100 
-100 -100 585.289527 586.099442 586.993798 587.685252 588.309642 589.307419 590.222457 590.879723 591.449218 592.362186 593.190202 593.765606 594.261629 595.120697 595.893470 596.402760 596.813797 597.556488 598.196905 598.562688 598.812895 599.358688 599.749595 -100 
-100 -100 585.105645 585.788844 586.625464 587.348347 588.045066 588.973374 589.851267 590.538478 591.173881 592.030995 592.837930 593.456997 594.026223 594.817187 595.553680 596.093702 596.569522 597.246576 597.854650 598.253312 598.567711 599.045140 599.388179 -100 
-100 -100 584.407947 585.216152 586.114851 586.817760 587.453700 588.446531 589.352196 589.998834 590.562881 591.495083 592.345554 592.938894 593.445443 594.301617 595.068608 595.572846 595.980753 596.722503 597.363745 597.731071 597.983800 598.534533 598.928025 -100 
-100 -100 583.534008 584.613717 585.620086 586.270085 586.743017 587.899148 588.865375 589.436896 589.825740 590.930737 591.853671 592.383670 592.724764 593.743798 594.573170 595.007392 595.247571 596.150763 596.856665 597.158966 597.251585 597.973583 598.459204 -100 
-100 -100 583.744616 584.552986 585.451989 586.154171 586.786428 587.770944 588.665965 589.302318 589.858829 590.787795 591.637401 592.229631 592.732193 593.579716 594.335374 594.827927 595.225880 595.960867 596.597567 596.961406 597.211159 597.760219 598.153393 -100 
-100 -100 583.778106 584.461309 585.298382 586.020594 586.710896 587.621195 588.476346 589.141852 589.761614 590.613636 591.420332 592.038705 592.601026 593.373333 594.085571 594.600870 595.055901 595.720209 596.320307 596.713109 597.022845 597.496951 597.838439 -100 
-100 -100 583.293459 584.102619 584.997643 585.690148 586.308222 587.275534 588.153915 588.776617 589.320730 590.229649 591.060433 591.638028 592.126845 592.954331 593.687669 594.157429 594.535099 595.260730 595.890876 596.248733 596.492511 597.032958 597.420912 -100 
-100 -100 582.643085 583.722615 584.717473 585.344638 585.786327 586.905144 587.835417 588.377490 588.741604 589.805956 590.693416 591.196633 591.513227 592.493643 593.281144 593.672577 593.872331 594.756939 595.446966 595.734337 595.813572 596.516912 596.992212 -100 
-100 -100 583.112245 583.907487 584.777111 585.436878 586.018769 586.949876 587.795029 588.388532 588.905378 589.786593 590.592629 591.149884 591.620356 592.427702 593.141410 593.593250 593.952264 594.655161 595.260993 595.596160 595.820645 596.346373 596.726228 -100 
-100 -100 583.432970 584.086419 584.869824 585.524245 586.140628 586.977462 587.766679 588.376697 588.945507 589.740813 590.496892 591.076444 591.604826 592.335450 593.007609 593.488690 593.908694 594.526226 595.076263 595.423442 595.694662 596.138216 596.462350 -100 
-100 -100 583.274627 584.032300 584.842438 585.437102 585.954842 586.825621 587.621620 588.180935 588.669999 589.508914 590.280676 590.820618 591.281207 592.061376 592.754656 593.200575 593.553306 594.214111 594.772651 595.068574 595.261601 595.761613 596.125478 -100 
-100 -100 583.010301 584.005526 584.874700 585.371499 585.687070 586.682767 587.512189 587.987262 588.300959 589.276886 590.095036 590.566138 590.868417 591.789206 592.533244 592.914007 593.108402 593.906483 594.506507 594.723251 594.744437 595.393908 595.833391 -100 
-100 -100 583.953916 584.607875 585.294698 585.794747 586.234283 587.008946 587.727047 588.247137 588.710280 589.497184 590.226526 590.755347 591.213168 591.961558 592.629044 593.075214 593.428952 594.052139 594.570878 594.847908 595.021967 595.469616 595.789383 -100 
-100 -100 584.870210 585.267004 585.780688 586.264625 586.757495 587.387716 588.015128 588.568698 589.115411 589.786338 590.445319 591.019011 591.567101 592.211852 592.819280 593.317055 593.764505 594.283526 594.740067 595.065012 595.322905 595.636776 595.849938 -100 
-100 -100 585.361424 585.646908 586.072125 586.534877 587.032792 587.603563 588.188972 588.752429 589.324301 589.952141 590.580786 591.171312 591.749129 592.356802 592.939094 593.457209 593.936198 594.418239 594.848754 595.191588 595.474011 595.734212 595.898091 -100 
-100 -100 -100 -100 -100 -100 -100 -100 -100 -100 -100 -100 -100 -100 -100 -100 -100 -100 -100 -100 -100 -100 -100 -100 -100 -100 
-100 -100 -100 -100 -100 -100 -100 -100 -100 -100 -100 -100 -100 -100 -100 -100 -100 -100 -100 -100 -100 -100 -100 -100 -100 -100 
-100 -100 -100 -100 -100 -100 -100 -100 -100 -100 -100 -100 -100 -100 -100 -100 -100 -100 -100 -100 -100 -100 -100 -100 -100 -100 
-100 -100 590.818200 591.218932 591.764889 592.307792 592.868358 593.545078 594.218078 594.824734 595.427336 596.138270 596.837433 597.458863 598.062205 598.759450 599.427308 599.993759 600.510637 601.082587 601.595587 601.984548 602.300086 602.634229 602.851128 -100 
-100 -100 589.698400 590.362651 591.076988 591.619155 592.105601 592.914573 593.664420 594.217509 594.716271 595.543228 596.308014 596.867536 597.361664 598.176089 598.915868 599.430564 599.847770 600.529941 601.108887 601.447337 601.674274 602.142597 602.465732 -100 
-100 -100 587.264232 588.730609 589.840581 590.303138 590.427055 591.696251 592.658142 593.039094 593.124267 594.387114 595.345578 595.717610 595.786270 597.040073 597.985940 598.336578 598.359218 599.453583 600.221275 600.394581 600.243226 601.168870 601.770838 -100 
-100 -100 583.682717 586.865581 588.522551 588.758847 587.787602 590.252952 591.572321 591.643828 590.578732 593.019698 594.316984 594.360865 593.259538 595.698612 596.993794 597.046488 595.974845 598.181289 599.271416 599.141605 597.900185 599.983455 601.014306 -100 
-100 -100 585.114795 586.742113 588.011039 588.559012 588.737104 590.123774 591.176959 591.579278 591.660974 592.987226 593.991921 594.350019 594.391911 595.697530 596.684100 597.020542 597.018603 598.166783 598.979884 599.147719 598.984901 599.987186 600.662876 -100 
-100 -100 585.187265 586.332327 587.436605 588.105932 588.607423 589.731714 590.705905 591.257702 591.667301 592.699348 593.592917 594.074988 594.427675 595.429550 596.294549 596.737096 597.021680 597.893594 598.607828 598.896841 599.027998 599.737687 600.267141 -100 
-100 -100 583.462059 585.145690 586.468679 587.044479 587.236748 588.734768 589.879662 590.339736 590.457415 591.812839 592.833092 593.185592 593.211325 594.547216 595.544693 595.861120 595.826608 597.029059 597.883077 598.060639 597.892028 598.938131 599.646587 -100 
-100 -100 580.332408 583.664039 585.447196 585.733990 584.732196 587.473237 588.980158 589.154859 588.149365 590.653902 591.987938 592.013947 590.847229 593.381279 594.710536 594.715894 593.529803 595.893478 597.073463 596.953544 595.668644 597.872583 598.981701 -100 
-100 -100 582.236628 583.932159 585.274673 585.873659 586.091704 587.620578 588.795592 589.279763 589.417912 590.796061 591.835677 592.200615 592.232485 593.573400 594.574063 594.889976 594.856582 596.069105 596.935699 597.123643 596.964289 598.022017 598.738421 -100 
-100 -100 582.721280 583.894044 585.041065 585.757960 586.311091 587.501370 588.535018 589.129192 589.572491 590.655256 591.592358 592.100968 592.466986 593.479712 594.347117 594.781708 595.061001 595.958257 596.700573 597.007786 597.153087 597.891663 598.441689 -100 
-100 -100 581.371627 583.053883 584.397930 585.017533 585.263898 586.765984 587.911698 588.362378 588.467252 589.892028 590.975031 591.372663 591.428267 592.755519 593.743108 594.050687 594.012810 595.223078 596.088973 596.275550 596.114961 597.182904 597.904054 -100 
-100 -100 578.590439 581.884626 583.672299 584.006823 583.093487 585.759267 587.212816 587.322557 586.213599 588.849690 590.270938 590.358620 589.251719 591.739971 593.040890 593.029541 591.834968 594.194963 595.374874 595.251242 593.954719 596.186898 597.308483 -100 
-100 -100 580.715274 582.398297 583.744314 584.365397 584.609628 586.101839 587.234387 587.672360 587.768248 589.190931 590.275110 590.673704 590.726388 592.043139 593.016671 593.309908 593.260054 594.463208 595.324540 595.507295 595.342855 596.408985 597.130483 -100 
-100 -100 581.409663 582.583284 583.734222 584.456732 585.009218 586.175199 587.178218 587.743411 588.166001 589.248464 590.191758 590.706394 591.070301 592.057916 592.893160 593.295686 593.548343 594.433789 595.169631 595.471585 595.612221 596.347213 596.895793 -100 
-100 -100 580.267723 581.962331 583.311810 583.927676 584.160723 585.636214 586.754445 587.186042 587.281333 588.673265 589.732287 590.117248 590.160886 591.448550 592.390641 592.650316 592.567299 593.771360 594.634135 594.817112 594.653008 595.704557 596.417576 -100 
-100 -100 577.701631 581.025750 582.817028 583.136912 582.198951 584.826208 586.247500 586.344114 585.249023 587.807358 589.179063 589.244386 588.132432 590.555359 591.795364 591.718128 590.442363 592.819238 594.000585 593.874660 592.584909 594.777611 595.881338 -100 
-100 -100 580.139010 581.819722 583.143556 583.726493 583.923259 585.362597 586.448612 586.853339 586.923208 588.285746 589.319242 589.685025 589.711699 590.976640 591.896586 592.137718 592.035911 593.214113 594.049287 594.207448 594.022767 595.058253 595.762309 -100 
-100 -100 581.175739 582.319937 583.416439 584.070731 584.549306 585.641886 586.582282 587.100820 587.482251 588.499878 589.387728 589.867872 590.205152 591.141068 591.928470 592.297009 592.517863 593.346208 594.022465 594.273869 594.373782 595.074352 595.602862 -100 
-100 -100 580.430465 582.064318 583.318625 583.831311 583.961936 585.339072 586.379887 586.766485 586.833475 588.131166 589.120979 589.482132 589.525786 590.737877 591.627961 591.880920 591.807754 592.903174 593.662644 593.769096 593.547592 594.554035 595.238615 -100 
-100 -100 578.360245 581.571287 583.211647 583.391403 582.325944 584.821541 586.146543 586.214302 585.153374 587.541435 588.817653 588.883781 587.851750 590.122371 591.291728 591.249124 590.093238 592.248142 593.274081 593.055546 591.697956 593.828366 594.886323 -100 
-100 -100 581.463910 582.931216 584.016411 584.429467 584.492754 585.745354 586.690125 587.049965 587.111559 588.333370 589.264616 589.627806 589.689879 590.848414 591.698879 591.967321 591.917301 592.951425 593.653504 593.750769 593.524934 594.447944 595.060605 -100 
-100 -100 583.536786 584.189051 584.872661 585.368409 585.803096 586.573045 587.287057 587.803977 588.264850 589.050341 589.779023 590.307660 590.765421 591.513592 592.180664 592.626236 592.979104 593.601059 594.118321 594.393844 594.566654 595.013543 595.333014 -100 
-100 -100 584.456761 584.841000 585.353299 585.849601 586.358641 586.987794 587.616104 588.179157 588.737920 589.404903 590.062698 590.644009 591.202360 591.841856 592.446637 592.950575 593.407233 593.920610 594.375039 594.707480 594.975956 595.283688 595.491100 -100 
-100 -100 -100 -100 -100 -100 -100 -100 -100 -100 -100 -100 -100 -100 -100 -100 -100 -100 -100 -100 -100 -100 -100 -100 -100 -100 
-100 -100 -100 -100 -100 -100 -100 -100 -100 -100 -100 -100 -100 -100 -100 -100 -100 -100 -100 -100 -100 -100 -100 -100 -100 -100 
-100 -100 -100 -100 -100 -100 -100 -100 -100 -100 -100 -100 -100 -100 -100 -100 -100 -100 -100 -100 -100 -100 -100 -100 -100 -100 
-100 -100 589.731251 590.228925 590.855786 591.432002 592.002216 592.744511 593.462446 594.071119 594.658700 595.417950 596.150228 596.765339 597.347348 598.088153 598.785372 599.343006 599.836134 600.444863 600.981505 601.359754 601.655350 602.037235 602.292971 -100 
-100 -100 588.111479 589.110300 590.002043 590.538495 590.900570 591.917511 592.767779 593.267188 593.609309 594.626444 595.480237 595.977752 596.308343 597.310111 598.137677 598.593381 598.853786 599.706879 600.361948 600.637164 600.711966 601.371993 601.810429 -100 
-100 -100 583.554576 586.737295 588.394415 588.631015 587.659268 590.122484 591.439403 591.509546 590.445664 592.891473 594.195789 594.247126 593.152311 595.596225 596.895056 596.950277 595.879352 598.083866 599.170288 599.036394 597.792213 599.875358 600.906944 -100 
-100 -100 569.952406 583.304374 586.566448 585.765168 576.587201 587.371819 589.897854 588.798391 579.390501 590.209051 592.711189 591.566419 582.046529 592.933386 595.458946 594.413225 585.445094 595.568037 597.790446 596.534934 587.349291 597.470987 599.876984 -100 
-100 -100 581.075852 584.484289 586.341717 586.663643 585.726839 588.342139 589.770856 589.851161 588.759258 591.296339 592.661729 592.683542 591.534238 594.058789 595.415296 595.443212 594.322634 596.610682 597.761150 597.612002 596.336260 598.530979 599.662895 -100 
-100 -100 582.630380 584.430825 585.861988 586.483908 586.696105 588.225218 589.388621 589.821989 589.906746 591.303501 592.358480 592.700837 592.709443 594.081129 595.113979 595.427745 595.384796 596.607693 597.479646 597.642974 597.464182 598.557464 599.314166 -100 
-100 -100 579.241093 582.747263 584.668918 584.991371 583.978307 586.805305 588.366292 588.516550 587.462288 590.032044 591.409473 591.406299 590.189836 592.792028 594.170154 594.153090 592.921796 595.348018 596.570801 596.428292 595.107571 597.395456 598.577869 -100 
-100 -100 566.044276 579.791624 583.216736 582.363209 572.475081 584.235053 587.079335 586.106635 576.746225 587.650007 590.183507 588.955496 579.009303 590.345966 592.951534 591.767215 582.105442 592.975001 595.390169 594.114289 584.563139 595.148023 597.695093 -100 
-100 -100 577.960539 581.479798 583.422272 583.768724 582.782365 585.643470 587.237134 587.412292 586.378134 588.972942 590.371052 590.380202 589.169228 591.776402 593.157027 593.137895 591.906412 594.346068 595.584825 595.454543 594.143807 596.446044 597.638117 -100 
-100 -100 580.045762 581.877816 583.354656 584.023676 584.284575 585.890809 587.120386 587.594680 587.704834 589.164794 590.269583 590.638213 590.656719 592.040997 593.074897 593.373608 593.314335 594.577599 595.487903 595.671366 595.502352 596.636458 597.420306 -100 
-100 -100 577.126361 580.604566 582.543530 582.926806 582.019085 584.801381 586.340167 586.450815 585.311328 588.024386 589.494850 589.554733 588.399158 590.962701 592.318974 592.288507 591.052206 593.487401 594.722691 594.584922 593.258726 595.584875 596.786956 -100 
-100 -100 564.488723 578.024638 581.435460 580.688271 571.256620 582.571117 585.282419 584.144066 574.160866 585.715005 588.431993 587.320024 577.655403 588.727479 591.266089 590.057888 580.391362 591.249087 593.658815 592.360907 582.699525 593.411195 595.988160 -100 
-100 -100 576.479753 579.959209 581.901465 582.288434 581.380678 584.151872 585.675699 585.771888 584.621972 587.333834 588.806722 588.868893 587.711333 590.262374 591.602202 591.555125 590.304747 592.732129 593.962123 593.819730 592.489206 594.813230 596.015467 -100 
-100 -100 578.754725 580.588104 582.072269 582.754317 583.024507 584.598101 585.789759 586.228414 586.310486 587.776469 588.893009 589.273688 589.297227 590.647210 591.641003 591.900713 591.807385 593.060471 593.964415 594.141580 593.967194 595.096952 595.879158 -100 
-100 -100 576.029280 579.543683 581.499820 581.887194 580.973032 583.725473 585.235983 585.335626 584.214564 586.865734 588.304416 588.356769 587.206561 589.708680 591.005380 590.909904 589.594478 592.051109 593.293652 593.159341 591.845622 594.138560 595.326572 -100 
-100 -100 563.500946 577.202126 580.644728 579.894899 570.461010 581.718983 584.399794 583.283698 573.532116 584.789867 587.424110 586.305491 576.760561 587.636127 590.080558 588.761199 578.793731 589.881309 592.330509 591.055555 581.520696 592.072798 594.611670 -100 
-100 -100 575.967817 579.468439 581.398784 581.752954 580.802009 583.517340 584.995225 585.069053 583.924329 586.543677 587.955548 587.989822 586.824335 589.300559 590.572243 590.457253 589.122983 591.550463 592.762522 592.601735 591.266528 593.542238 594.720567 -100 
-100 -100 578.659150 580.464613 581.894317 582.507802 582.703538 584.201442 585.330715 585.729801 585.784178 587.170827 588.225881 588.577831 588.587567 589.869996 590.806258 591.032323 590.914234 592.095982 592.930747 593.053467 592.837524 593.928768 594.688473 -100 
-100 -100 576.405656 579.847869 581.699718 581.978683 580.959823 583.609065 585.044700 585.123029 584.039035 586.530384 587.881527 587.932468 586.856430 589.207538 590.430566 590.356421 589.148727 591.390608 592.487142 592.261998 590.882716 593.129278 594.286676 -100 
-100 -100 564.499993 578.036669 581.303654 580.404841 570.849270 581.957072 584.546905 583.481721 574.227102 584.852101 587.324213 586.285824 577.350326 587.544091 589.844557 588.669184 579.546920 589.677973 591.838486 590.442139 580.808885 591.313762 593.802283 -100 
-100 -100 577.787016 580.997304 582.636982 582.813685 581.743921 584.234569 585.554920 585.618991 584.555194 586.941282 588.216950 588.283452 587.251951 589.522241 590.690910 590.647628 589.490460 591.642505 592.664546 592.441874 591.080178 593.209125 594.267782 -100 
-100 -100 582.023204 583.015432 583.879082 584.367646 584.673464 585.659201 586.479705 586.947736 587.256239 588.228783 589.045457 589.516385 589.818829 590.739176 591.482290 591.861802 592.054099 592.848580 593.443959 593.655896 593.672972 594.320292 594.759310 -100 
-100 -100 583.455649 583.938512 584.533026 585.062772 585.581012 586.277465 586.952456 587.518872 588.063164 588.776996 589.466457 590.041057 590.577513 591.255099 591.883691 592.374995 592.806350 593.357580 593.837990 594.162021 594.412329 594.770862 595.018702 -100 
-100 -100 -100 -100 -100 -100 -100 -100 -100 -100 -100 -100 -100 -100 -100 -100 -100 -100 -100 -100 -100 -100 -100 -100 -100 -100 
-100 -100 -100 -100 -100 -100 -100 -100 -100 -100 -100 -100 -100 -100 -100 -100 -100 -100 -100 -100 -100 -100 -100 -100 -100 -100 
-100 -100 -100 -100 -100 -100 -100 -100 -100 -100 -100 -100 -100 -100 -100 -100 -100 -100 -100 -100 -100 -100 -100 -100 -100 -100 
-100 -100 588.905178 589.373639 590.009107 590.630658 591.260225 592.008754 592.740709 593.384234 594.016558 594.769669 595.507852 596.152404 596.774000 597.500750 598.193906 598.770313 599.292857 599.881942 600.409607 600.802593 601.126260 601.490351 601.735481 -100 
-100 -100 587.591326 588.353826 589.182616 589.808397 590.361012 591.253522 592.069518 592.652207 593.170970 594.050417 594.863069 595.440877 595.945517 596.799580 597.572388 598.091618 598.506191 599.213837 599.812636 600.147229 600.373873 600.887430 601.255407 -100 
-100 -100 584.819719 586.446283 587.716242 588.266877 588.445179 589.824147 590.867677 591.262858 591.344905 592.684540 593.709086 594.087824 594.147144 595.464100 596.459259 596.802358 596.802366 597.943047 598.742972 598.896218 598.723310 599.726939 600.406325 -100 
-100 -100 580.911955 584.319042 586.177500 586.503155 585.568562 588.175620 589.593996 589.665492 588.570384 591.118046 592.498786 592.536062 591.399490 593.930085 595.291329 595.324053 594.205469 596.485665 597.623628 597.460378 596.174032 598.372386 599.509146 -100 
-100 -100 582.275501 584.091841 585.551122 586.203506 586.444933 587.956390 589.102804 589.520744 589.598866 591.009842 592.085910 592.447406 592.475665 593.850970 594.893437 595.221137 595.195383 596.400332 597.257373 597.411026 597.234054 598.329256 599.093229 -100 
-100 -100 582.281278 583.595969 584.883381 585.665921 586.245221 587.488203 588.555142 589.134599 589.556024 590.661849 591.619056 592.109798 592.459049 593.518926 594.433580 594.874146 595.147866 596.071184 596.831371 597.122509 597.258788 598.049314 598.654676 -100 
-100 -100 580.377003 582.262614 583.789612 584.477979 584.739203 586.374082 587.625374 588.110291 588.230091 589.673039 590.764198 591.117018 591.125311 592.531234 593.586572 593.894257 593.838405 595.109915 596.024793 596.205900 596.037650 597.179632 597.974823 -100 
-100 -100 577.064675 580.648486 582.662276 583.055724 582.102206 585.009095 586.639109 586.829411 585.803592 588.420877 589.838224 589.851882 588.643398 591.271003 592.670149 592.654753 591.424628 593.884609 595.142536 595.019781 593.716998 596.043198 597.257044 -100 
-100 -100 579.038863 580.938718 582.488825 583.204531 583.496921 585.168968 586.456245 586.970405 587.113933 588.580197 589.689452 590.053094 590.067016 591.477474 592.535117 592.842581 592.789598 594.075161 595.008120 595.205179 595.050454 596.206162 597.010010 -100 
-100 -100 579.579507 580.927561 582.265609 583.103608 583.744081 585.066430 586.206718 586.840269 587.302679 588.460177 589.457513 589.970153 590.329557 591.399504 592.316780 592.750653 593.022865 593.980027 594.779844 595.101033 595.260613 596.084090 596.711227 -100 
-100 -100 578.153166 580.036041 581.585177 582.321432 582.644508 584.293364 585.555472 586.040738 586.153935 587.664494 588.812736 589.205293 589.240990 590.637515 591.682538 591.983002 591.926163 593.206737 594.134958 594.326275 594.166531 595.333360 596.144532 -100 
-100 -100 575.269513 578.810349 580.825887 581.268695 580.409371 583.248246 584.832341 584.965924 583.842166 586.586959 588.084260 588.153454 587.001864 589.582935 590.953411 590.922980 589.685537 592.137534 593.389712 593.257307 591.937962 594.294609 595.524692 -100 
-100 -100 577.516841 579.401510 580.954357 581.694567 582.017716 583.657696 584.906920 585.379558 585.483394 586.990866 588.139191 588.531723 588.563509 589.948089 590.977405 591.261858 591.190844 592.460990 593.380853 593.565117 593.400083 594.564449 595.375183 -100 
-100 -100 578.306381 579.657739 581.004202 581.853713 582.498709 583.798555 584.908409 585.513178 585.954376 587.109356 588.110473 588.627297 588.982907 590.024710 590.906329 591.304972 591.546440 592.484890 593.270038 593.578451 593.728708 594.547774 595.173727 -100 
-100 -100 577.125981 579.028991 580.593663 581.336389 581.652881 583.273551 584.503513 584.965453 585.065651 586.541874 587.666944 588.048391 588.072419 589.424704 590.418021 590.664915 590.557105 591.823750 592.740425 592.920778 592.753634 593.903270 594.705491 -100 
-100 -100 574.505877 578.087632 580.119661 580.559982 579.683454 582.478538 584.021682 584.134799 583.019797 585.685534 587.135676 587.186306 586.031663 588.541127 589.842363 589.738837 588.413643 590.874383 592.119574 591.977472 590.660669 592.977523 594.189118 -100 
-100 -100 577.140511 579.028995 580.567297 581.276244 581.554685 583.135574 584.328994 584.760512 584.833175 586.278645 587.377645 587.740277 587.746985 589.074045 590.041542 590.266369 590.136776 591.374876 592.261618 592.415306 592.226078 593.358542 594.151232 -100 
-100 -100 578.369094 579.689077 580.979089 581.758617 582.326289 583.544577 584.582095 585.132501 585.527547 586.614762 587.560228 588.044294 588.373426 589.358019 590.183695 590.541078 590.744806 591.620576 592.341192 592.595215 592.701606 593.483627 594.087948 -100 
-100 -100 577.702073 579.532224 580.988391 581.616792 581.821352 583.331779 584.472712 584.882020 584.949463 586.326811 587.380561 587.739715 587.764502 589.034831 589.967196 590.200579 590.097932 591.251526 592.061409 592.163345 591.935805 593.035336 593.806012 -100 
-100 -100 575.716431 579.159730 581.013049 581.292176 580.272545 582.918386 584.350361 584.427317 583.343001 585.831045 587.181188 587.234719 586.162401 588.511394 589.732030 589.658058 588.450298 590.684676 591.771120 591.536372 590.149422 592.394530 593.553006 -100 
-100 -100 579.172208 580.805408 582.058508 582.566844 582.691006 584.059490 585.091922 585.472712 585.535545 586.828714 587.816979 588.179995 588.226301 589.436985 590.324938 590.577082 590.501788 591.588661 592.336287 592.430968 592.199773 593.202957 593.888140 -100 
-100 -100 581.605431 582.359407 583.162370 583.746177 584.250702 585.107238 585.890161 586.439408 586.921049 587.754399 588.523644 589.063885 589.525564 590.304924 590.996597 591.440920 591.790355 592.443596 592.991866 593.277428 593.462175 593.958144 594.321038 -100 
-100 -100 582.732869 583.187105 583.792098 584.369793 584.949666 585.651662 586.339509 586.939660 587.526849 588.231529 588.921975 589.520056 590.090306 590.752330 591.375954 591.885787 592.348223 592.884011 593.362623 593.710505 593.996995 594.339061 594.575009 -100 
-100 -100 -100 -100 -100 -100 -100 -100 -100 -100 -100 -100 -100 -100 -100 -100 -100 -100 -100 -100 -100 -100 -100 -100 -100 -100 
-100 -100 -100 -100 -100 -100 -100 -100 -100 -100 -100 -100 -100 -100 -100 -100 -100 -100 -100 -100 -100 -100 -100 -100 -100 -100 
-100 -100 -100 -100 -100 -100 -100 -100 -100 -100 -100 -100 -100 -100 -100 -100 -100 -100 -100 -100 -100 -100 -100 -100 -100 -100 
-100 -100 588.042056 588.494470 589.137443 589.793178 590.465673 591.228973 591.977865 592.650906 593.316841 594.077693 594.829096 595.500857 596.151959 596.876981 597.570537 598.160692 598.700659 599.279807 599.800620 600.200640 600.538172 600.894526 601.133909 -100 
-100 -100 586.874877 587.532551 588.330388 589.009116 589.653065 590.511058 591.320320 591.953939 592.554379 593.394101 594.199835 594.830498 595.415986 596.218132 596.966612 597.519884 597.997722 598.647556 599.215275 599.574448 599.857494 600.316570 600.650918 -100 
-100 -100 584.688133 585.829669 586.937089 587.617125 588.125828 589.229286 590.177859 590.708189 591.110786 592.173016 593.108980 593.633535 594.021490 595.040420 595.919130 596.375633 596.666835 597.518690 598.200703 598.453046 598.556191 599.276432 599.819019 -100 
-100 -100 582.271758 584.064033 585.498426 586.137585 586.368574 587.864485 588.991803 589.392522 589.455672 590.890155 591.991172 592.377611 592.424094 593.803222 594.844429 595.173158 595.142747 596.336122 597.167682 597.283504 597.061023 598.180113 598.958421 -100 
-100 -100 582.079726 583.391296 584.681585 585.474211 586.061939 587.288528 588.334423 588.894713 589.305918 590.430640 591.414177 591.930566 592.300546 593.366454 594.286120 594.734529 595.012947 595.920479 596.656824 596.920514 597.034930 597.836194 598.453098 -100 
-100 -100 581.578839 582.679887 583.895418 584.769051 585.513542 586.659496 587.688037 588.348469 588.914964 589.924248 590.851132 591.433525 591.933151 592.875485 593.732989 594.239107 594.642178 595.449800 596.154869 596.509182 596.770504 597.442643 597.969611 -100 
-100 -100 580.078127 581.462234 582.832316 583.682599 584.321501 585.649790 586.790297 587.417055 587.872690 589.030028 590.031378 590.548398 590.914094 591.995862 592.923993 593.363056 593.636308 594.597669 595.396628 595.713721 595.870790 596.692238 597.320487 -100 
-100 -100 578.252167 580.209668 581.817463 582.574085 582.895338 584.600231 585.909823 586.429049 586.569784 588.072012 589.213371 589.599259 589.631302 591.051811 592.117227 592.425838 592.371901 593.677387 594.627497 594.836539 594.693568 595.857559 596.668716 -100 
-100 -100 578.682092 580.082029 581.477710 582.358434 583.032551 584.402691 585.584803 586.247051 586.730694 587.909189 588.924473 589.449191 589.819293 590.905530 591.837067 592.278504 592.557691 593.534951 594.355401 594.693373 594.867945 595.701957 596.336933 -100 
-100 -100 578.759004 579.896965 581.168491 582.104139 582.918598 584.153029 585.268120 585.999627 586.620950 587.672647 588.627011 589.223007 589.729598 590.681597 591.545461 592.053295 592.465420 593.307633 594.057783 594.454684 594.751575 595.449739 595.991218 -100 
-100 -100 577.778383 579.161963 580.551066 581.439841 582.128457 583.501106 584.684519 585.349450 585.837902 587.027290 588.051919 588.583752 588.957978 590.042042 590.971711 591.414255 591.694817 592.662781 593.473226 593.801749 593.970270 594.813687 595.456462 -100 
-100 -100 576.402681 578.330807 579.933478 580.712592 581.069656 582.782647 584.100145 584.628542 584.779029 586.303890 587.463257 587.861909 587.901333 589.315161 590.374749 590.683542 590.633522 591.921705 592.857198 593.052298 592.897805 594.083363 594.909889 -100 
-100 -100 577.152547 578.538506 579.931983 580.825389 581.514977 582.880999 584.054255 584.709327 585.189719 586.373625 587.394994 587.923715 588.292064 589.364620 590.279995 590.708126 590.974830 591.929085 592.726602 593.043905 593.204659 594.045427 594.687991 -100 
-100 -100 577.504930 578.648052 579.929670 580.877559 581.696997 582.915671 584.007982 584.719299 585.325559 586.366705 587.314525 587.905756 588.402298 589.329245 590.162565 590.641027 591.025689 591.840057 592.563736 592.937195 593.217824 593.912504 594.454743 -100 
-100 -100 576.793054 578.201187 579.614240 580.519622 581.209695 582.548682 583.691413 584.322664 584.785126 585.948482 586.955027 587.476734 587.837353 588.880276 589.761908 590.158978 590.398748 591.333670 592.113736 592.414415 592.561590 593.395572 594.034819 -100 
-100 -100 575.717047 577.684515 579.314513 580.107013 580.461177 582.114335 583.370379 583.851605 583.967126 585.449599 586.579556 586.964543 586.992297 588.346726 589.343081 589.594439 589.492779 590.743450 591.642997 591.803303 591.619463 592.791158 593.611076 -100 
-100 -100 576.885231 578.278199 579.664532 580.536059 581.186946 582.482022 583.582202 584.176587 584.606620 585.739418 586.721191 587.224176 587.566433 588.583862 589.438113 589.810233 590.025653 590.932683 591.683911 591.958310 592.083240 592.900447 593.530683 -100 
-100 -100 577.727159 578.836528 580.060665 580.939232 581.680175 582.807332 583.812262 584.451953 584.997254 585.975399 586.872853 587.430846 587.896090 588.768490 589.543687 589.973105 590.311507 591.068163 591.732026 592.052539 592.288925 592.948103 593.469900 -100 
-100 -100 577.586263 578.909987 580.204023 580.988262 581.560582 582.777969 583.813777 584.367021 584.766571 585.848511 586.792254 587.282358 587.620398 588.599675 589.420025 589.778975 589.985256 590.847217 591.549947 591.787897 591.882857 592.664448 593.270373 -100 
-100 -100 577.188149 578.999585 580.434228 581.052581 581.253001 582.744981 583.868756 584.271427 584.334772 585.708033 586.758462 587.120735 587.148194 588.417876 589.344704 589.574614 589.464478 590.619785 591.423994 591.519427 591.282262 592.374712 593.137858 -100 
-100 -100 579.142487 580.288210 581.384366 582.036166 582.510040 583.591879 584.522070 585.036750 585.417495 586.425588 587.309691 587.795936 588.142530 589.072561 589.854206 590.223720 590.444890 591.253442 591.903569 592.130504 592.212301 592.909311 593.438762 -100 
-100 -100 580.992157 581.642416 582.418418 583.061668 583.663969 584.484046 585.257711 585.856887 586.418131 587.205324 587.957624 588.539106 589.071108 589.799736 590.469007 590.948969 591.365424 591.969245 592.500353 592.829050 593.086424 593.524281 593.847098 -100 
-100 -100 581.976250 582.415833 583.031090 583.646404 584.271831 584.988176 585.691546 586.319843 586.938194 587.645401 588.341857 588.959631 589.553313 590.211555 590.835176 591.359574 591.842579 592.375164 592.857207 593.224343 593.534493 593.870205 594.098650 -100 
-100 -100 -100 -100 -100 -100 -100 -100 -100 -100 -100 -100 -100 -100 -100 -100 -100 -100 -100 -100 -100 -100 -100 -100 -100 -100 
-100 -100 -100 -100 -100 -100 -100 -100 -100 -100 -100 -100 -100 -100 -100 -100 -100 -100 -100 -100 -100 -100 -100 -100 -100 -100 
-100 -100 -100 -100 -100 -100 -100 -100 -100 -100 -100 -100 -100 -100 -100 -100 -100 -100 -100 -100 -100 -100 -100 -100 -100 -100 
-100 -100 586.994664 587.492845 588.176503 588.853105 589.539083 590.343313 591.124256 591.807989 592.478184 593.276533 594.059581 594.741962 595.394341 596.146695 596.858680 597.446871 597.977301 598.573709 599.103651 599.493191 599.817240 600.199104 600.461007 -100 
-100 -100 585.613064 586.409664 587.290673 587.972519 588.580760 589.530972 590.394788 591.010760 591.559573 592.493286 593.359845 593.979641 594.516415 595.397888 596.189311 596.717155 597.135315 597.850455 598.446804 598.764007 598.975699 599.522789 599.921247 -100 
-100 -100 582.723912 584.393346 585.722529 586.329489 586.558463 588.002296 589.091959 589.502486 589.586031 591.010741 592.111070 592.539607 592.631993 593.980879 594.994333 595.338550 595.329574 596.483956 597.273690 597.374250 597.131006 598.225071 598.970823 -100 
-100 -100 578.680080 582.142496 584.068409 584.449544 583.550394 586.242089 587.707452 587.767803 586.598822 589.310289 590.797606 590.891495 589.783078 592.354529 593.735273 593.759206 592.603216 594.923209 596.048521 595.782251 594.280359 596.719322 597.975981 -100 
-100 -100 579.932813 581.805214 583.339680 584.060712 584.361147 585.944007 587.140130 587.573636 587.653890 589.156139 590.314424 590.729907 590.793236 592.202108 593.264724 593.594251 593.561512 594.786722 595.641922 595.751173 595.511655 596.702177 597.534220 -100 
-100 -100 579.816182 581.199125 582.575184 583.438918 584.089227 585.403192 586.523842 587.132327 587.578842 588.756656 589.786262 590.330930 590.719154 591.808267 592.742243 593.189767 593.468313 594.414534 595.190249 595.480336 595.615843 596.448279 597.088246 -100 
-100 -100 577.753554 579.746044 581.386526 582.167271 582.503051 584.215802 585.523011 586.029959 586.158038 587.693852 588.870202 589.285167 589.340550 590.768200 591.837757 592.147473 592.091260 593.403331 594.352811 594.558114 594.414353 595.580894 596.396308 -100 
-100 -100 574.254021 578.025032 580.182474 580.675119 579.789356 582.789970 584.478785 584.671300 583.586100 586.367261 587.895382 587.983141 586.842046 589.471522 590.875934 590.850423 589.588847 592.127427 593.440015 593.357843 592.100576 594.435755 595.662198 -100 
-100 -100 576.300888 578.311472 579.979945 580.792845 581.166152 582.926842 584.282749 584.831885 584.992135 586.547095 587.733042 588.151911 588.209688 589.642462 590.717115 591.031029 590.982104 592.313345 593.289564 593.521314 593.399146 594.576727 595.396676 -100 
-100 -100 576.876613 578.303515 579.740956 580.667746 581.388692 582.808075 584.034280 584.732056 585.246283 586.458515 587.502836 588.050491 588.439210 589.540775 590.485993 590.939513 591.230598 592.219769 593.051906 593.399551 593.583895 594.434215 595.080679 -100 
-100 -100 575.431127 577.396871 579.040832 579.851275 580.234388 582.009338 583.384886 583.962872 584.156793 585.695869 586.865061 587.272479 587.321476 588.759988 589.843486 590.172113 590.140414 591.446553 592.399239 592.608333 592.464807 593.663689 594.498539 -100 
-100 -100 572.497851 576.155774 578.271473 578.768078 577.907116 580.940190 582.670371 582.924736 581.932039 584.656024 586.149996 586.215948 585.050488 587.696949 589.116884 589.120678 587.914690 590.384165 591.653723 591.529939 590.212271 592.612625 593.871444 -100 
-100 -100 574.816527 576.785175 578.434436 579.251102 579.637149 581.406345 582.773347 583.343813 583.530602 585.061869 586.225206 586.627345 586.669416 588.095989 589.165914 589.481674 589.436630 590.725438 591.660014 591.852754 591.697992 592.894735 593.730362 -100 
-100 -100 575.643623 577.077598 578.528218 579.472628 580.205545 581.608780 582.814792 583.499419 584.004798 585.198593 586.227174 586.764603 587.141750 588.216618 589.133246 589.562978 589.830855 590.781321 591.572922 591.882925 592.040011 592.891555 593.543321 -100 
-100 -100 574.439321 576.463735 578.157404 579.010026 579.423406 581.140023 582.456493 582.991027 583.152954 584.667514 585.822906 586.230057 586.281201 587.663051 588.690873 588.976147 588.908327 590.166420 591.071248 591.233668 591.051159 592.252677 593.091498 -100 
-100 -100 571.747449 575.541513 577.735489 578.296051 577.518849 580.406834 582.031921 582.216251 581.172375 583.863165 585.341173 585.419860 584.299127 586.831715 588.167815 588.116467 586.875210 589.278436 590.488226 590.301295 588.909938 591.335908 592.604398 -100 
-100 -100 574.605851 576.614677 578.281682 579.101251 579.475210 581.142859 582.410255 582.902093 583.027340 584.510179 585.641945 586.031795 586.065376 587.419413 588.416633 588.674110 588.580174 589.810199 590.686590 590.822973 590.617797 591.802919 592.633717 -100 
-100 -100 576.018006 577.416830 578.810581 579.690356 580.349001 581.646153 582.747496 583.346940 583.783121 584.911889 585.892866 586.402461 586.753771 587.766036 588.615094 588.988492 589.205915 590.098735 590.831859 591.089912 591.203224 592.020105 592.652155 -100 
-100 -100 575.487072 577.388943 578.940477 579.664698 579.960247 581.539460 582.731004 583.175575 583.270049 584.695057 585.787491 586.168080 586.206568 587.510643 588.461634 588.693828 588.581299 589.778246 590.620538 590.735673 590.515885 591.654560 592.454202 -100 
-100 -100 573.615646 577.142493 579.090028 579.463091 578.540035 581.237944 582.708717 582.807279 581.725491 584.279483 585.672758 585.739950 584.656773 587.061181 588.301560 588.206778 586.936127 589.268472 590.408484 590.187774 588.789409 591.095773 592.289900 -100 
-100 -100 577.244505 578.934900 580.265096 580.853093 581.053976 582.480080 583.555879 583.966200 584.051675 585.389084 586.413296 586.795445 586.852085 588.093887 588.998950 589.247770 589.161506 590.294868 591.080572 591.194757 590.975007 592.014110 592.724171 -100 
-100 -100 579.820997 580.615950 581.481113 582.132760 582.703227 583.616801 584.445836 585.030926 585.543621 586.412606 587.213178 587.775934 588.255828 589.057556 589.765765 590.218426 590.576454 591.256651 591.832366 592.139007 592.342365 592.862611 593.242332 -100 
-100 -100 581.028949 581.516923 582.176254 582.815541 583.456402 584.213794 584.948507 585.587036 586.207817 586.945523 587.665400 588.287095 588.877583 589.559736 590.200154 590.722834 591.199242 591.756602 592.258576 592.627577 592.933926 593.296014 593.545155 -100 
-100 -100 -100 -100 -100 -100 -100 -100 -100 -100 -100 -100 -100 -100 -100 -100 -100 -100 -100 -100 -100 -100 -100 -100 -100 -100 
-100 -100 -100 -100 -100 -100 -100 -100 -100 -100 -100 -100 -100 -100 -100 -100 -100 -100 -100 -100 -100 -100 -100 -100 -100 -100 
-100 -100 -100 -100 -100 -100 -100 -100 -100 -100 -100 -100 -100 -100 -100 -100 -100 -100 -100 -100 -100 -100 -100 -100 -100 -100 
-100 -100 585.919039 586.482109 587.211156 587.899682 588.583018 589.438419 590.255769 590.944362 591.605549 592.453582 593.272394 593.958319 594.597836 595.389437 596.125104 596.706192 597.215712 597.843485 598.390893 598.767744 599.067263 599.487423 599.777878 -100 
-100 -100 584.143034 585.220805 586.226629 586.878104 587.350706 588.487704 589.437205 590.002258 590.398116 591.526074 592.484809 593.059258 593.447628 594.505292 595.372392 595.844609 596.110964 596.987103 597.646796 597.893328 597.935103 598.672654 599.175290 -100 
-100 -100 579.313503 582.604129 584.396285 584.747504 583.865439 586.476849 587.894315 587.986827 586.877138 589.537314 590.997629 591.137612 590.094221 592.609706 593.950886 594.004007 592.897424 595.156451 596.238445 595.993302 594.526253 596.881606 598.065681 -100 
-100 -100 565.385375 578.902594 582.323044 581.625197 572.408344 583.480491 586.117960 584.947750 574.942339 586.533417 589.293401 588.247296 578.726334 589.744900 592.320083 591.236726 582.028392 592.406457 594.630696 593.086347 582.609615 594.083411 596.828966 -100 
-100 -100 576.326090 579.871672 581.898434 582.360191 581.529695 584.307651 585.845442 585.948752 584.811773 587.575584 589.108644 589.225575 588.130952 590.731310 592.134554 592.161425 591.008127 593.363843 594.526211 594.281083 592.798029 595.276178 596.564943 -100 
-100 -100 577.650150 579.608034 581.232151 582.019786 582.371802 584.051607 585.329577 585.819457 585.942809 587.489254 588.684646 589.122830 589.200126 590.633338 591.710345 592.036401 591.997480 593.276290 594.188707 594.352270 594.166993 595.357945 596.191495 -100 
-100 -100 573.900243 577.678157 579.848460 580.356446 579.482202 582.480308 584.161509 584.346776 583.260833 586.057711 587.607727 587.717398 586.594685 589.234591 590.646744 590.628296 589.370832 591.904018 593.206424 593.111916 591.845270 594.185045 595.416922 -100 
-100 -100 559.961393 574.469752 578.237670 577.577894 567.748114 579.776512 582.750496 581.733120 571.824954 583.477890 586.275756 585.196981 575.489220 586.720604 589.332163 588.102249 578.172198 589.403053 591.955424 590.765012 581.380426 591.915037 594.492450 -100 
-100 -100 572.397069 576.195615 578.396331 578.937737 578.101988 581.153439 582.888759 583.120712 582.069715 584.884042 586.440810 586.551779 585.430027 588.076688 589.496354 589.484166 588.235527 590.790795 592.122758 592.057880 590.815591 593.164570 594.399282 -100 
-100 -100 574.601025 576.612584 578.303839 579.153045 579.568487 581.374273 582.774589 583.367354 583.569806 585.141762 586.342514 586.775372 586.846198 588.298552 589.392946 589.727557 589.699772 591.032310 592.010540 592.243157 592.120853 593.317811 594.150449 -100 
-100 -100 571.615944 575.299993 577.449805 577.979160 577.150322 580.222528 581.989812 582.275238 581.308800 584.057045 585.572768 585.657435 584.509878 587.176594 588.616166 588.636961 587.447019 589.936375 591.225417 591.118736 589.814703 592.222527 593.485013 -100 
-100 -100 558.693187 572.664026 576.312256 575.637142 565.822749 577.900292 580.940411 580.056425 570.588123 581.837712 584.529718 583.392784 573.559753 584.904659 587.561446 586.418057 576.836960 587.706644 590.155417 588.864076 579.134951 590.013845 592.669460 -100 
-100 -100 571.013849 574.700544 576.855456 577.391704 576.567467 579.633780 581.393614 581.673806 580.702100 583.440757 584.948197 585.026029 583.871005 586.524724 587.950674 587.959556 586.756989 589.226139 590.493303 590.366340 589.047858 591.454524 592.718896 -100 
-100 -100 573.391839 575.410896 577.116268 577.987861 578.425392 580.208349 581.588324 582.174181 582.376061 583.920962 585.098863 585.519082 585.580507 587.000900 588.066068 588.381455 588.337500 589.619716 590.545710 590.728069 590.564511 591.771878 592.615579 -100 
-100 -100 570.564426 574.382832 576.615127 577.219387 576.490331 579.437000 581.119762 581.354319 580.352418 583.077355 584.582934 584.683697 583.584704 586.146672 587.513891 587.491511 586.275823 588.698752 589.925327 589.752720 588.374508 590.815376 592.093786 -100 
-100 -100 557.457400 572.027833 575.851396 575.339599 566.092540 577.542322 580.390283 579.414092 569.873045 581.106282 583.796211 582.731373 573.283580 584.173095 586.688771 585.493186 575.958445 586.669913 589.031182 587.631370 577.609906 588.728916 591.431121 -100 
-100 -100 570.797904 574.600118 576.805348 577.376840 576.608284 579.501157 581.129801 581.317904 580.277053 582.968323 584.449528 584.533525 583.417842 585.948833 587.282475 587.230295 585.987493 588.381976 589.580447 589.382409 587.982178 590.407113 591.677712 -100 
-100 -100 573.901525 575.883863 577.532466 578.344174 578.715621 580.374344 581.635413 582.128252 582.258567 583.732351 584.861579 585.259383 585.305857 586.648210 587.635425 587.889500 587.793831 589.016458 589.884205 590.015753 589.809693 590.983141 591.807539 -100 
-100 -100 571.893051 575.507948 577.567842 578.037809 577.198135 579.984461 581.529200 581.673666 580.626343 583.229849 584.663464 584.748057 583.675620 586.113786 587.384542 587.300593 586.037521 588.401967 589.574384 589.371388 587.990814 590.338935 591.567178 -100 
-100 -100 560.115526 573.930726 577.415271 576.709832 567.401276 578.556455 581.227857 580.190260 570.815287 581.697718 584.271872 583.238318 574.128977 584.581340 586.944789 585.693747 576.133905 586.771924 589.076692 587.691353 577.895370 588.667940 591.254743 -100 
-100 -100 573.861773 577.213425 579.022713 579.359035 578.442487 581.047614 582.460747 582.580024 581.545028 584.035606 585.387500 585.484284 584.452181 586.803910 588.015761 587.959329 586.745409 589.024258 590.130222 589.940327 588.584067 590.806086 591.925497 -100 
-100 -100 578.429800 579.514205 580.510070 581.134281 581.569246 582.670717 583.586417 584.124651 584.491540 585.537539 586.417531 586.930053 587.264128 588.232646 589.012319 589.407616 589.612494 590.464553 591.115858 591.367297 591.418607 592.119639 592.597098 -100 
-100 -100 580.045134 580.600672 581.308203 581.961186 582.599592 583.407208 584.176674 584.818484 585.427897 586.207621 586.955505 587.575209 588.150050 588.868787 589.532444 590.049217 590.507320 591.101997 591.628981 591.993739 592.282821 592.683591 592.960331 -100 
-100 -100 -100 -100 -100 -100 -100 -100 -100 -100 -100 -100 -100 -100 -100 -100 -100 -100 -100 -100 -100 -100 -100 -100 -100 -100 
-100 -100 -100 -100 -100 -100 -100 -100 -100 -100 -100 -100 -100 -100 -100 -100 -100 -100 -100 -100 -100 -100 -100 -100 -100 -100 
-100 -100 -100 -100 -100 -100 -100 -100 -100 -100 -100 -100 -100 -100 -100 -100 -100 -100 -100 -100 -100 -100 -100 -100 -100 -100 
-100 -100 585.136103 585.651048 586.364278 587.078601 587.807127 588.656305 589.481443 590.206916 590.917141 591.755052 592.575603 593.291054 593.970591 594.744027 595.471780 596.072136 596.614180 597.223983 597.767658 598.169483 598.504421 598.896142 599.164314 -100 
-100 -100 583.721482 584.536190 585.448144 586.168395 586.819549 587.815670 588.724218 589.381648 589.970374 590.945257 591.851430 592.505861 593.070392 593.972650 594.778793 595.317023 595.745463 596.474757 597.085917 597.415670 597.638350 598.196691 598.602722 -100 
-100 -100 580.772657 582.463037 583.826052 584.472904 584.745460 586.237299 587.372749 587.823995 587.946772 589.415654 590.559304 591.025141 591.146298 592.515609 593.542391 593.894106 593.893018 595.063529 595.870240 595.983692 595.751256 596.859281 597.614977 -100 
-100 -100 576.653784 580.141229 582.105638 582.529865 581.675942 584.418501 585.930802 586.031010 584.900136 587.658881 589.192984 589.326856 588.249060 590.841250 592.234564 592.264173 591.114210 593.453133 594.597794 594.344955 592.853624 595.309456 596.578124 -100 
-100 -100 577.828520 579.729738 581.309170 582.080240 582.431399 584.065998 585.308856 585.782578 585.902191 587.450968 588.656035 589.112266 589.207732 590.639608 591.717228 592.055914 592.032792 593.276373 594.151066 594.275581 594.049184 595.255747 596.098929 -100 
-100 -100 577.629123 579.047682 580.478254 581.401140 582.108540 583.475344 584.641766 585.289503 585.775137 586.999196 588.075788 588.661793 589.083562 590.198646 591.151542 591.612860 591.904738 592.869446 593.664946 593.971809 594.122230 594.969957 595.620071 -100 
-100 -100 575.481857 577.520581 579.227602 580.077138 580.476057 582.243014 583.594636 584.138055 584.302861 585.886639 587.112022 587.569571 587.659923 589.116426 590.208438 590.535386 590.494399 591.826060 592.796689 593.019553 592.891217 594.073287 594.898787 -100 
-100 -100 571.914260 575.740942 577.973793 578.541710 577.723399 580.779902 582.513087 582.740254 581.689132 584.520685 586.099596 586.230432 585.124850 587.785435 589.215297 589.209872 587.965573 590.525173 591.859311 591.794518 590.552195 592.903465 594.140293 -100 
-100 -100 573.940903 576.001048 577.741022 578.627904 579.069313 580.888967 582.293488 582.882156 583.080304 584.682347 585.915365 586.374940 586.467573 587.932231 589.034658 589.371767 589.343432 590.696232 591.693063 591.942141 591.835248 593.027885 593.857475 -100 
-100 -100 574.512062 575.982084 577.484653 578.481156 579.269049 580.751011 582.031855 582.775532 583.331474 584.587787 585.674611 586.259135 586.680747 587.814713 588.789766 589.268966 589.582739 590.593820 591.445983 591.810623 592.010074 592.874627 593.530151 -100 
-100 -100 573.061504 575.069069 576.775061 577.651432 578.099580 579.941070 581.377211 582.006140 582.243633 583.825257 585.034035 585.474390 585.553463 587.025419 588.140934 588.497002 588.488971 589.817220 590.789274 591.014319 590.884928 592.097915 592.941908 -100 
-100 -100 570.129445 573.830729 576.007662 576.567639 575.769684 578.872655 580.667679 580.976256 580.028502 582.794563 584.325921 584.421640 583.283420 585.964388 587.417725 587.449629 586.267222 588.758543 590.046495 589.937167 588.632199 591.046857 592.315167 -100 
-100 -100 572.474545 574.482459 576.190081 577.069541 577.519622 579.357418 580.789069 581.414842 581.648154 583.221028 584.420386 584.852201 584.922066 586.380972 587.482613 587.825739 587.803764 589.112891 590.064191 590.270152 590.127470 591.337585 592.182382 -100 
-100 -100 573.335148 574.806551 576.314346 577.321528 578.118799 579.589150 580.858616 581.598127 582.149979 583.385080 584.449692 585.017511 585.423028 586.528405 587.474849 587.930811 588.220788 589.189570 589.995548 590.316639 590.484315 591.348909 592.010246 -100 
-100 -100 572.164334 574.228848 575.981453 576.896849 577.373410 579.156590 580.535832 581.124000 581.330724 582.886181 584.078105 584.515692 584.594786 586.006368 587.063117 587.373882 587.327280 588.601726 589.518303 589.688689 589.513782 590.729390 591.579900 -100 
-100 -100 569.517690 573.355516 575.610055 576.232472 575.515996 578.469773 580.156271 580.392167 579.390957 582.121686 583.635392 583.743282 582.649019 585.210884 586.575409 586.548951 585.328357 587.746883 588.967234 588.786578 587.401111 589.843097 591.124859 -100 
-100 -100 572.455659 574.502764 576.226051 577.105297 577.538417 579.267163 580.591390 581.131446 581.297540 582.817886 583.982554 584.399648 584.458238 585.839807 586.864002 587.144875 587.070671 588.317192 589.206646 589.352654 589.157205 590.357611 591.200020 -100 
-100 -100 573.958344 575.390438 576.835834 577.772155 578.486736 579.839481 580.992401 581.635496 582.109141 583.272753 584.283803 584.817556 585.190973 586.229636 587.105107 587.500408 587.736564 588.648237 589.398614 589.670678 589.797237 590.629664 591.272616 -100 
-100 -100 573.514963 575.448469 577.049345 577.826889 578.173226 579.802806 581.042148 581.525563 581.653242 583.111159 584.231120 584.631452 584.686737 586.017683 586.996901 587.249904 587.154565 588.373316 589.237357 589.369833 589.165319 590.321295 591.132502 -100 
-100 -100 571.729999 575.287939 577.282697 577.705867 576.829469 579.573434 581.088080 581.221094 580.168423 582.754360 584.173624 584.257279 583.186723 585.619332 586.888972 586.813851 585.558739 587.915394 589.080053 588.878231 587.495450 589.820950 591.027563 -100 
-100 -100 575.450164 577.166763 578.538436 579.172435 579.418143 580.887394 582.002872 582.446053 582.560346 583.927279 584.976546 585.376987 585.449923 586.716633 587.646849 587.914848 587.845635 589.001875 589.811298 589.945285 589.742497 590.798966 591.520090 -100 
-100 -100 578.101485 578.918024 579.819123 580.512743 581.125792 582.080460 582.947260 583.565086 584.107132 585.004253 585.829618 586.412890 586.911872 587.735912 588.466222 588.937939 589.314220 590.015708 590.613531 590.940077 591.160900 591.696519 592.085544 -100 
-100 -100 579.351246 579.858323 580.550439 581.229313 581.911397 582.708764 583.480327 584.151629 584.802058 585.567421 586.312118 586.955501 587.566335 588.269695 588.930794 589.472471 589.967610 590.545451 591.068538 591.457225 591.780964 592.157320 592.414778 -100 
-100 -100 -100 -100 -100 -100 -100 -100 -100 -100 -100 -100 -100 -100 -100 -100 -100 -100 -100 -100 -100 -100 -100 -100 -100 -100 
-100 -100 -100 -100 -100 -100 -100 -100 -100 -100 -100 -100 -100 -100 -100 -100 -100 -100 -100 -100 -100 -100 -100 -100 -100 -100 
-100 -100 -100 -100 -100 -100 -100 -100 -100 -100 -100 -100 -100 -100 -100 -100 -100 -100 -100 -100 -100 -100 -100 -100 -100 -100 
-100 -100 584.326483 584.814672 585.519410 586.252303 587.010906 587.865314 588.702993 589.458618 590.203380 591.043396 591.870181 592.608138 593.313460 594.080153 594.804238 595.417454 595.979820 596.586480 597.135389 597.559860 597.919138 598.296608 598.549892 -100 
-100 -100 583.086106 583.783475 584.646539 585.403427 586.133446 587.085385 587.984939 588.699775 589.377688 590.301172 591.188023 591.888981 592.530551 593.373465 594.149242 594.720288 595.216240 595.896427 596.495253 596.878824 597.182802 597.667180 598.019275 -100 
-100 -100 580.766820 581.956849 583.136733 583.896588 584.489929 585.694439 586.736623 587.344528 587.819520 588.975714 590.003822 590.606128 591.053935 592.111948 593.012448 593.476638 593.776039 594.666750 595.386681 595.662508 595.782716 596.537894 597.106025 -100 
-100 -100 578.185414 580.039398 581.557595 582.281087 582.594434 584.202816 585.427830 585.901267 586.027186 587.569595 588.773972 589.245418 589.356915 590.774084 591.833542 592.161247 592.125775 593.372858 594.250822 594.388894 594.175956 595.343615 596.155458 -100 
-100 -100 577.837234 579.215845 580.603617 581.497888 582.185112 583.520206 584.661132 585.297020 585.780102 587.004126 588.087219 588.687963 589.123493 590.233836 591.179845 591.639777 591.930202 592.881440 593.660851 593.952765 594.088996 594.929913 595.575159 -100 
-100 -100 577.162526 578.347374 579.683150 580.680556 581.540980 582.794410 583.913623 584.647453 585.286680 586.392610 587.417931 588.084501 588.651192 589.645351 590.539749 591.071020 591.499001 592.346471 593.092315 593.478798 593.768458 594.475430 595.026560 -100 
-100 -100 575.464569 576.967848 578.491557 579.489721 580.259162 581.695685 582.921128 583.611114 584.129048 585.391511 586.498630 587.102700 587.537569 588.678347 589.652131 590.125011 590.429238 591.432345 592.272635 592.622427 592.808024 593.665348 594.317861 -100 
-100 -100 573.462543 575.582378 577.372901 578.294703 578.757501 580.572034 581.963588 582.535802 582.721039 584.345416 585.601739 586.076401 586.177340 587.663128 588.781095 589.128882 589.108258 590.459976 591.452637 591.692773 591.574311 592.778545 593.616006 -100 
-100 -100 573.890714 575.417256 576.977106 578.016291 578.830904 580.318940 581.594610 582.326677 582.875462 584.156806 585.272806 585.879679 586.317864 587.469438 588.457730 588.944917 589.264464 590.286966 591.149100 591.520094 591.723449 592.592324 593.250514 -100 
-100 -100 573.981440 575.221161 576.636281 577.717391 578.667415 580.029539 581.254155 582.074228 582.775505 583.917727 584.957973 585.625599 586.195197 587.213579 588.138695 588.697677 589.154619 590.041944 590.832882 591.263144 591.589904 592.320038 592.882774 -100 
-100 -100 572.985590 574.471083 575.997387 577.020794 577.836877 579.350050 580.659353 581.426406 582.001655 583.277166 584.377941 584.969661 585.397361 586.552959 587.550420 588.048057 588.374874 589.388756 590.238957 590.598333 590.793881 591.670096 592.335008 -100 
-100 -100 571.591945 573.637407 575.379459 576.285068 576.757552 578.626294 580.082771 580.721132 580.960458 582.571447 583.801665 584.250216 584.330464 585.824734 586.958135 587.323650 587.318404 588.653323 589.626945 589.848716 589.715642 590.937359 591.788120 -100 
-100 -100 572.416690 573.898609 575.420921 576.441744 577.256203 578.767425 580.075628 580.842280 581.414909 582.682474 583.773416 584.355551 584.772840 585.914769 586.897366 587.380503 587.692254 588.688553 589.520289 589.862829 590.046598 590.918993 591.583785 -100 
-100 -100 572.845233 574.075851 575.482026 576.558624 577.506629 578.864328 580.087036 580.908575 581.607246 582.731100 583.749244 584.397729 584.947691 585.937373 586.832072 587.363133 587.791611 588.642836 589.395109 589.789358 590.090690 590.816011 591.380812 -100 
-100 -100 572.186652 573.694571 575.239267 576.273730 577.088887 578.567848 579.840451 580.579488 581.131324 582.377474 583.455098 584.034233 584.447345 585.551918 586.493323 586.942049 587.224626 588.191225 588.992973 589.305732 589.465568 590.335673 591.002573 -100 
-100 -100 571.174684 573.265020 575.036064 575.955148 576.424305 578.221881 579.607528 580.192173 580.391150 581.956436 583.156499 583.595667 583.670653 585.088533 586.145057 586.447842 586.389244 587.667789 588.584663 588.749508 588.567359 589.786469 590.640640 -100 
-100 -100 572.529468 574.018129 575.530682 576.525661 577.294264 578.717928 579.935111 580.625302 581.135265 582.344299 583.391392 583.946018 584.335270 585.410315 586.320401 586.739795 586.994880 587.934010 588.709297 588.998328 589.138411 589.994126 590.653239 -100 
-100 -100 573.571054 574.757726 576.094571 577.091264 577.947033 579.188295 580.295860 581.020047 581.637361 582.686214 583.643812 584.247455 584.754535 585.682623 586.511750 586.984051 587.358657 588.154146 588.852310 589.198391 589.459426 590.154654 590.702379 -100 
-100 -100 573.608416 575.006965 576.409130 577.306633 577.987331 579.307187 580.432787 581.056579 581.515438 582.666695 583.666756 584.191772 584.558664 585.599933 586.478073 586.875597 587.111823 588.022373 588.770135 589.039632 589.161200 589.984291 590.618623 -100 
-100 -100 573.377825 575.269237 576.809981 577.536161 577.837997 579.423174 580.626350 581.086770 581.194358 582.640971 583.746281 584.132470 584.170066 585.515713 586.506217 586.770244 586.679978 587.896073 588.753659 588.881686 588.665704 589.809250 590.605257 -100 
-100 -100 575.532462 576.740243 577.927244 578.676467 579.244532 580.413528 581.418932 581.992874 582.424533 583.495073 584.430294 584.947980 585.320566 586.308427 587.143444 587.548755 587.799438 588.658726 589.358210 589.622008 589.733778 590.471520 591.027685 -100 
-100 -100 577.546979 578.244884 579.097276 579.827889 580.518034 581.421073 582.268520 582.930296 583.547556 584.391588 585.193451 585.813745 586.381736 587.157106 587.871361 588.388261 588.839654 589.487344 590.063100 590.430490 590.721747 591.192647 591.536129 -100 
-100 -100 578.622366 579.102660 579.786449 580.483314 581.192889 581.989862 582.766319 583.458808 584.135158 584.897476 585.643211 586.303175 586.936476 587.637451 588.302431 588.864078 589.383755 589.957460 590.481683 590.887664 591.232350 591.597650 591.843765 -100 
-100 -100 -100 -100 -100 -100 -100 -100 -100 -100 -100 -100 -100 -100 -100 -100 -100 -100 -100 -100 -100 -100 -100 -100 -100 -100 
-100 -100 -100 -100 -100 -100 -100 -100 -100 -100 -100 -100 -100 -100 -100 -100 -100 -100 -100 -100 -100 -100 -100 -100 -100 -100 
-100 -100 -100 -100 -100 -100 -100 -100 -100 -100 -100 -100 -100 -100 -100 -100 -100 -100 -100 -100 -100 -100 -100 -100 -100 -100 
-100 -100 583.338485 583.866832 584.601979 585.343575 586.104495 586.992648 587.858684 588.623645 589.370637 590.242068 591.093141 591.835641 592.537140 593.325554 594.063511 594.672440 595.226844 595.859323 596.430811 596.860021 597.215839 597.615174 597.884692 -100 
-100 -100 581.894522 582.726987 583.663104 584.409464 585.090660 586.130418 587.084281 587.784033 588.411390 589.420407 590.358206 591.041724 591.629910 592.543661 593.354741 593.894488 594.329270 595.089415 595.739198 596.108038 596.361741 596.921467 597.323269 -100 
-100 -100 578.883417 580.605813 581.999162 582.668017 582.959534 584.510337 585.701663 586.200911 586.366433 587.869166 589.046163 589.546336 589.698463 591.069211 592.089305 592.425079 592.407810 593.635442 594.505649 594.685588 594.516807 595.599758 596.335079 -100 
-100 -100 574.669369 578.222079 580.228668 580.668511 579.800363 582.640072 584.222409 584.375925 583.294379 586.082457 587.651012 587.827369 586.802139 589.373814 590.746985 590.736482 589.509784 591.969402 593.208876 593.058050 591.709809 594.064925 595.287276 -100 
-100 -100 575.824173 577.770460 579.396124 580.201977 580.579684 582.274337 583.570203 584.087458 584.246513 585.830256 587.070919 587.563190 587.691770 589.129323 590.204451 590.530705 590.493338 591.793491 592.729487 592.917391 592.752441 593.935695 594.760705 -100 
-100 -100 575.557234 577.031968 578.526529 579.505446 580.260514 581.670634 582.873376 583.550526 584.064154 585.327465 586.441901 587.059326 587.506707 588.644623 589.613707 590.085456 590.388568 591.381288 592.208647 592.544934 592.718384 593.574154 594.226568 -100 
-100 -100 573.265579 575.419315 577.230137 578.162404 578.628823 580.424882 581.795523 582.348407 582.518640 584.156881 585.427897 585.912440 586.018354 587.518057 588.644189 588.998147 588.981429 590.325388 591.306908 591.531973 591.397040 592.610321 593.454370 -100 
-100 -100 569.474598 573.547073 575.934918 576.611906 575.892885 578.950756 580.685470 580.898404 579.802107 582.733735 584.372401 584.522402 583.400005 586.142843 587.626420 587.661929 586.459732 589.013203 590.342321 590.254541 588.954256 591.383734 592.657025 -100 
-100 -100 571.660530 573.841171 575.691801 576.667242 577.179368 579.026997 580.446454 581.038852 581.237699 582.894917 584.175111 584.661555 584.769652 586.284007 587.430087 587.802113 587.802348 589.164379 590.164326 590.406460 590.286318 591.511560 592.362408 -100 
-100 -100 572.303190 573.845631 575.429917 576.496925 577.340968 578.861825 580.167654 580.924627 581.493975 582.795375 583.925707 584.539985 584.984887 586.159660 587.172679 587.681047 588.016853 589.045999 589.910312 590.279866 590.482173 591.364249 592.032391 -100 
-100 -100 570.825535 572.920790 574.709796 575.649435 576.144404 578.031440 579.495866 580.131388 580.365767 582.010713 583.271797 583.738919 583.829981 585.354066 586.511962 586.893521 586.899894 588.256062 589.247854 589.481592 589.355072 590.587216 591.443544 -100 
-100 -100 567.793932 571.657135 573.936064 574.555789 573.789708 576.951367 578.776583 579.073873 578.064093 580.953974 582.555543 582.668693 581.501884 584.275364 585.782927 585.835843 584.648589 587.188415 588.503836 588.401567 587.085387 589.534581 590.819826 -100 
-100 -100 570.276974 572.363547 574.142096 575.073363 575.563379 577.449694 578.916389 579.555162 579.789547 581.426473 582.677029 583.134148 583.214455 584.723495 585.864886 586.230458 586.221041 587.560417 588.535084 588.753050 588.615208 589.843838 590.700129 -100 
-100 -100 571.217749 572.735426 574.293724 575.341403 576.174174 577.695301 579.008481 579.776706 580.351331 581.631723 582.737089 583.331625 583.757354 584.899179 585.877337 586.353854 586.659043 587.654384 588.483365 588.819039 588.996181 589.874864 590.545557 -100 
-100 -100 570.064712 572.183235 573.982461 574.923200 575.413136 577.267124 578.703976 579.325289 579.551144 581.156824 582.389081 582.848200 582.938355 584.392316 585.481388 585.806883 585.764946 587.076381 588.021953 588.207569 588.039240 589.272878 590.135032 -100 
-100 -100 567.391859 571.329291 573.637695 574.265407 573.503159 576.584230 578.346918 578.611419 577.599591 580.409174 581.968541 582.087010 580.970876 583.605151 585.009628 584.988619 583.739959 586.228851 587.489384 587.322768 585.931438 588.405731 589.704090 -100 
-100 -100 570.454467 572.551344 574.315897 575.215577 575.658019 577.454516 578.834541 579.406659 579.590225 581.156199 582.354679 582.786524 582.851028 584.274467 585.332154 585.628668 585.559624 586.843598 587.762746 587.924704 587.736913 588.957008 589.811839 -100 
-100 -100 572.042396 573.508583 574.991327 575.957224 576.698711 578.095998 579.289909 579.961068 580.455526 581.653611 582.690630 583.234825 583.615176 584.692483 585.604454 586.023128 586.275711 587.214487 587.988601 588.275256 588.411560 589.262816 589.917965 -100 
-100 -100 571.635013 573.615629 575.260966 576.071684 576.444762 578.112922 579.385198 579.885177 580.017906 581.517422 582.660833 583.053832 583.086530 584.484145 585.517815 585.800081 585.720044 586.968687 587.855715 587.996600 587.791482 588.979191 589.808641 -100 
-100 -100 569.845371 573.492816 575.544816 576.001182 575.141615 577.929112 579.472343 579.605110 578.514382 581.178285 582.625250 582.673046 581.494810 584.078239 585.431573 585.388447 584.134267 586.536287 587.726036 587.520912 586.101309 588.495871 589.733137 -100 
-100 -100 573.687162 575.446745 576.858881 577.524132 577.794919 579.296588 580.438029 580.893102 581.009351 582.414047 583.483877 583.875818 583.925687 585.256828 586.239577 586.536573 586.483030 587.667690 588.498651 588.640524 588.436508 589.524215 590.263906 -100 
-100 -100 576.419347 577.257458 578.186616 578.908172 579.548093 580.531154 581.423607 582.061302 582.620285 583.542155 584.386394 584.978415 585.484946 586.341158 587.103695 587.599721 587.995355 588.718806 589.336373 589.677213 589.909082 590.461605 590.861225 -100 
-100 -100 577.706777 578.228462 578.943331 579.648086 580.356945 581.181529 581.978762 582.672781 583.344212 584.131591 584.895392 585.553788 586.180061 586.906868 587.592575 588.156011 588.670796 589.268692 589.810795 590.215702 590.553210 590.942443 591.207604 -100 
-100 -100 -100 -100 -100 -100 -100 -100 -100 -100 -100 -100 -100 -100 -100 -100 -100 -100 -100 -100 -100 -100 -100 -100 -100 -100 
-100 -100 -100 -100 -100 -100 -100 -100 -100 -100 -100 -100 -100 -100 -100 -100 -100 -100 -100 -100 -100 -100 -100 -100 -100 -100 
-100 -100 -100 -100 -100 -100 -100 -100 -100 -100 -100 -100 -100 -100 -100 -100 -100 -100 -100 -100 -100 -100 -100 -100 -100 -100 
-100 -100 582.332316 582.922718 583.696667 584.440984 585.189697 586.122718 587.020543 587.786536 588.520061 589.434565 590.314130 591.053910 591.737689 592.560654 593.319042 593.919241 594.453315 595.123480 595.721015 596.146724 596.484387 596.919303 597.213643 -100 
-100 -100 580.496022 581.610945 582.666448 583.371260 583.902864 585.128067 586.166448 586.813845 587.285538 588.480902 589.502566 590.134993 590.572004 591.653857 592.534337 593.012377 593.288895 594.225328 594.954798 595.271463 595.373474 596.110231 596.606008 -100 
-100 -100 575.525545 578.895487 580.751664 581.144696 580.279747 583.029004 584.559034 584.744985 583.721744 586.445659 587.972033 588.182278 587.213359 589.722700 591.053560 591.073493 589.900195 592.302813 593.507293 593.390992 592.088030 594.349341 595.488497 -100 
-100 -100 561.267147 575.057181 578.575297 577.887116 568.426842 579.906552 582.704410 581.642669 571.767836 583.382632 586.208813 585.260231 575.968816 586.825681 589.350332 588.152862 578.435593 589.405376 591.849287 590.547046 580.799368 591.621573 594.230236 -100 
-100 -100 572.314781 575.963146 578.081682 578.607668 577.807906 580.725725 582.371223 582.560126 581.503552 584.333555 585.937056 586.127576 585.111446 587.713528 589.113847 589.113859 587.897741 590.396939 591.679267 591.558864 590.236898 592.624805 593.872490 -100 
-100 -100 573.523848 575.594426 577.339935 578.234089 578.678108 580.444259 581.795135 582.343821 582.521109 584.147678 585.418439 585.918581 586.045735 587.525763 588.637073 588.985281 588.966763 590.301808 591.274605 591.493136 591.352898 592.558695 593.397737 -100 
-100 -100 569.429978 573.491457 575.867060 576.534150 575.805133 578.846367 580.565219 580.767360 579.666522 582.599497 584.244441 584.403779 583.289980 586.034673 587.518301 587.554540 586.352783 588.903113 590.227595 590.134458 588.829101 591.257518 592.530572 -100 
-100 -100 554.453506 570.044574 574.171971 573.739891 564.255758 576.134641 579.096873 578.024479 567.752943 579.881586 582.825968 581.764898 571.818834 583.414050 586.153185 585.013146 575.250248 586.386459 588.922278 587.660910 577.892964 588.853828 591.531750 -100 
-100 -100 567.802776 571.894625 574.312616 575.023528 574.339238 577.432424 579.199143 579.438769 578.364749 581.316851 582.971280 583.131770 582.019043 584.781888 586.288551 586.344457 585.159838 587.727231 589.068049 588.989361 587.696794 590.137393 591.417911 -100 
-100 -100 570.208382 572.364016 574.208251 575.190063 575.714830 577.599034 579.053789 579.677759 579.904999 581.571939 582.858976 583.349716 583.462006 584.996186 586.162875 586.552454 586.567068 587.936868 588.942086 589.187295 589.069799 590.304612 591.162069 -100 
-100 -100 567.127991 571.020222 573.332680 573.980845 573.235593 576.408119 578.237741 578.536044 577.530654 580.440538 582.065263 582.198605 581.049338 583.841027 585.365031 585.431844 584.257843 586.814124 588.145465 588.056224 586.749472 589.205026 590.493368 -100 
-100 -100 553.622568 568.295608 572.179336 571.613055 561.784191 574.057551 577.168076 576.229259 566.279755 578.136142 581.003429 579.876889 569.740039 581.511737 584.298062 583.183404 573.476813 584.556832 587.071894 585.785895 575.939791 586.982606 589.682025 -100 
-100 -100 566.597072 570.476050 572.772881 573.408292 572.655556 575.828280 577.662822 577.967719 576.965282 579.866598 581.480073 581.603412 580.443675 583.218879 584.724950 584.774806 583.584680 586.124480 587.439314 587.334628 586.016402 588.469276 589.758010 -100 
-100 -100 569.172425 571.285541 573.088979 574.039982 574.545738 576.434525 577.904294 578.549808 578.794505 580.433120 581.691076 582.162893 582.260054 583.754575 584.881627 585.236808 585.220148 586.556452 587.527128 587.737494 587.590971 588.827551 589.689942 -100 
-100 -100 566.355053 570.304495 572.632008 573.282231 572.547807 575.669906 577.473780 577.773125 576.791468 579.633819 581.221307 581.360925 580.264180 582.927995 584.361985 584.366158 583.140296 585.654776 586.940075 586.795020 585.420490 587.904911 589.208167 -100 
-100 -100 552.955442 567.965181 571.918301 571.384238 561.707969 573.751861 576.786755 575.851338 566.103654 577.678674 580.476863 579.413631 569.732665 580.954029 583.567593 582.363886 572.576117 583.623266 586.082491 584.701655 574.585462 585.849781 588.594040 -100 
-100 -100 566.784450 570.709844 573.000530 573.608956 572.827352 575.889426 577.635068 577.885319 576.861670 579.661749 581.212678 581.323196 580.200033 582.831718 584.233699 584.209169 582.956817 585.443797 586.702671 586.533983 585.140004 587.611648 588.908029 -100 
-100 -100 570.083993 572.136163 573.858581 574.729701 575.153083 576.904684 578.249118 578.799271 578.969271 580.515542 581.697604 582.116764 582.171368 583.593672 584.651403 584.949524 584.882938 586.160735 587.075277 587.235319 587.045788 588.258425 589.107056 -100 
-100 -100 568.127730 571.856399 574.006358 574.541452 573.749480 576.619733 578.233844 578.410359 577.351797 580.063403 581.548960 581.612907 580.444932 583.061792 584.445588 584.414981 583.170241 585.603275 586.823277 586.633981 585.229527 587.661760 588.930357 -100 
-100 -100 556.132100 570.335875 573.953948 573.309350 563.976879 575.277265 578.013519 576.953577 567.264883 578.545234 581.198514 580.044342 570.218245 581.467917 584.046784 582.848420 573.189671 584.015494 586.379995 584.966340 574.876363 586.005356 588.677253 -100 
-100 -100 570.331815 573.789150 575.680398 576.077585 575.205787 577.882623 579.350900 579.492855 578.440541 581.031886 582.430536 582.504902 581.377351 583.903262 585.223259 585.218918 584.023867 586.368582 587.519799 587.343185 585.962833 588.268053 589.427760 -100 
-100 -100 575.082746 576.210569 577.261414 577.941146 578.429930 579.589739 580.558566 581.138305 581.538892 582.637391 583.556878 584.088270 584.433630 585.467671 586.308367 586.748699 586.989477 587.885579 588.576780 588.857257 588.929049 589.665023 590.163360 -100 
-100 -100 576.773267 577.357319 578.109751 578.814655 579.507304 580.370348 581.192392 581.881080 582.533622 583.358247 584.145293 584.796290 585.401920 586.165767 586.875701 587.433521 587.929370 588.563530 589.128533 589.526100 589.842748 590.268957 590.560657 -100 
-100 -100 -100 -100 -100 -100 -100 -100 -100 -100 -100 -100 -100 -100 -100 -100 -100 -100 -100 -100 -100 -100 -100 -100 -100 -100 
-100 -100 -100 -100 -100 -100 -100 -100 -100 -100 -100 -100 -100 -100 -100 -100 -100 -100 -100 -100 -100 -100 -100 -100 -100 -100 
-100 -100 -100 -100 -100 -100 -100 -100 -100 -100 -100 -100 -100 -100 -100 -100 -100 -100 -100 -100 -100 -100 -100 -100 -100 -100 
-100 -100 581.636734 582.175905 582.929141 583.693146 584.480335 585.398795 586.296727 587.092609 587.868241 588.765555 589.639407 590.401695 591.120296 591.923614 592.675145 593.297667 593.867455 594.518281 595.109657 595.557507 595.927606 596.334977 596.607713 -100 
-100 -100 580.173895 581.019350 581.975425 582.744647 583.452172 584.523805 585.511298 586.243058 586.899683 587.935247 588.896349 589.599986 590.205382 591.133784 591.957874 592.510543 592.960628 593.740704 594.412883 594.803042 595.072820 595.640213 596.044484 -100 
-100 -100 577.130057 578.869854 580.286663 580.978924 581.296263 582.881806 584.109539 584.642122 584.837428 586.367677 587.568839 588.089741 588.259426 589.644581 590.676910 591.024489 591.022136 592.272480 593.169220 593.374977 593.225529 594.314930 595.051131 -100 
-100 -100 572.883143 576.457911 578.491331 578.955188 578.111823 580.988729 582.608913 582.795595 581.743068 584.559051 586.152333 586.349878 585.342685 587.929147 589.314797 589.315795 588.103654 590.588435 591.857362 591.735590 590.409615 592.769501 593.991264 -100 
-100 -100 574.023737 575.990350 577.643339 578.475930 578.881004 580.609603 581.939301 582.486563 582.672586 584.282573 585.547025 586.059872 586.206520 587.660728 588.751197 589.091888 589.071254 590.395116 591.357947 591.571632 591.426101 592.616190 593.442385 -100 
-100 -100 573.744745 575.239322 576.762771 577.771918 578.556650 579.996683 581.227311 581.929216 582.466133 583.753663 584.890561 585.527233 585.992265 587.149702 588.138506 588.628606 588.950511 589.964879 590.814762 591.171654 591.360777 592.225009 592.880746 -100 
-100 -100 571.435425 573.611818 575.455283 576.421621 576.919495 578.741948 580.134654 580.706350 580.895352 582.556782 583.849638 584.351788 584.473791 585.996553 587.147600 587.523388 587.526787 588.890925 589.891375 590.132609 590.010189 591.232810 592.081739 -100 
-100 -100 567.626597 571.725245 574.149050 574.862718 574.176261 577.257948 579.010644 579.237929 578.156759 581.112076 582.773293 582.940454 581.833369 584.602308 586.113457 586.172103 584.989957 587.562611 588.908514 588.834069 587.544058 589.983393 591.262466 -100 
-100 -100 569.809110 572.013040 573.897539 574.908231 575.451610 577.322867 578.760037 579.366937 579.581924 581.262464 582.566491 583.073176 583.200235 584.738953 585.909557 586.302756 586.321696 587.701756 588.717664 588.972550 588.862497 590.096863 590.953207 -100 
-100 -100 570.450193 572.013601 573.629233 574.729210 575.602864 577.147500 578.471692 579.244013 579.830872 581.157188 582.314384 582.953019 583.419938 584.616804 585.650235 586.176195 586.528395 587.575005 588.455545 588.838231 589.050878 589.941737 590.615151 -100 
-100 -100 568.968454 571.085280 572.905110 573.876253 574.399521 576.310281 577.793188 578.443598 578.695383 580.368750 581.661169 582.156629 582.271864 583.816328 584.990978 585.386193 585.406150 586.780324 587.789630 588.037228 587.921235 589.162549 590.024418 -100 
-100 -100 565.937965 569.823986 572.133171 572.782707 572.043580 575.229075 577.073265 577.385157 576.392051 579.313839 580.949904 581.093504 579.951795 582.744631 584.266898 584.330930 583.155127 585.714335 587.048846 586.961250 585.655743 588.114753 589.405859 -100 
-100 -100 568.442792 570.547001 572.350434 573.307522 573.822660 575.733456 577.221901 577.879420 578.134222 579.800914 581.083123 581.568584 581.672755 583.201314 584.358296 584.736529 584.740400 586.098571 587.092308 587.325863 587.199724 588.437617 589.299141 -100 
-100 -100 569.413291 570.943079 572.519663 573.587750 574.442924 575.989887 577.328763 578.120583 578.718811 580.026293 581.158781 581.777530 582.224674 583.386674 584.382617 584.874443 585.195219 586.209760 587.058370 587.410943 587.600943 588.488279 589.163390 -100 
-100 -100 568.291086 570.417959 572.229919 573.185383 573.694120 575.575952 577.042501 577.691065 577.942120 579.572937 580.828305 581.307114 581.415516 582.890672 583.999875 584.342660 584.317737 585.650035 586.617001 586.821435 586.667360 587.909159 588.775000 -100 
-100 -100 565.650012 569.593867 571.911602 572.549882 571.802972 574.913597 576.708371 577.001718 576.015252 578.848595 580.428246 580.562837 579.461930 582.118287 583.544311 583.541375 582.310048 584.821549 586.105212 585.959074 584.583322 587.065448 588.367047 -100 
-100 -100 568.747475 570.849908 572.623243 573.533990 573.992712 575.815977 577.225798 577.825624 578.033840 579.622146 580.839527 581.286932 581.366750 582.810243 583.888254 584.202912 584.151918 585.457778 586.399482 586.581532 586.409045 587.637837 588.496505 -100 
-100 -100 570.370798 571.842648 573.334964 574.313489 575.072193 576.493391 577.713746 578.410234 578.927878 580.147119 581.202234 581.761828 582.157309 583.252713 584.183303 584.619266 584.889568 585.849381 586.645245 586.951213 587.102296 587.963134 588.623015 -100 
-100 -100 569.996999 571.983884 573.639734 574.463983 574.854243 576.544416 577.840481 578.363349 578.517560 580.037385 581.198064 581.605613 581.652201 583.066731 584.117909 584.416047 584.352432 585.622004 586.530717 586.690404 586.499200 587.697209 588.532622 -100 
-100 -100 568.238430 571.892678 573.955700 574.425762 573.582764 576.391056 577.956167 578.109730 577.038698 579.722338 581.186060 581.247644 580.082140 582.682002 584.052084 584.023461 582.784113 585.207217 586.418613 586.231788 584.825448 587.230670 588.474406 -100 
-100 -100 572.108927 573.874841 575.297751 575.976745 576.263946 577.784997 578.946710 579.421393 579.556495 580.979775 582.066094 582.472298 582.535677 583.882377 584.880883 585.192365 585.153960 586.357861 587.208693 587.367912 587.177315 588.275011 589.020162 -100 
-100 -100 574.862978 575.706869 576.646361 577.381539 578.037681 579.039125 579.950785 580.607425 581.184810 582.124491 582.985088 583.592000 584.112857 584.984202 585.762009 586.272858 586.683966 587.425002 588.060481 588.417360 588.662044 589.223747 589.628187 -100 
-100 -100 576.162125 576.689288 577.414201 578.132439 578.857351 579.699827 580.515744 581.228374 581.917958 582.722817 583.502973 584.176634 584.817679 585.559519 586.260335 586.838790 587.369147 587.983773 588.542659 588.962740 589.312552 589.710473 589.980113 -100 
-100 -100 -100 -100 -100 -100 -100 -100 -100 -100 -100 -100 -100 -100 -100 -100 -100 -100 -100 -100 -100 -100 -100 -100 -100 -100 
-100 -100 -100 -100 -100 -100 -100 -100 -100 -100 -100 -100 -100 -100 -100 -100 -100 -100 -100 -100 -100 -100 -100 -100 -100 -100 
-100 -100 -100 -100 -100 -100 -100 -100 -100 -100 -100 -100 -100 -100 -100 -100 -100 -100 -100 -100 -100 -100 -100 -100 -100 -100 
-100 -100 580.929083 581.440066 582.181481 582.958698 583.769155 584.684751 585.586877 586.404524 587.206526 588.098519 588.971164 589.748987 590.488656 591.284907 592.035451 592.674797 593.266956 593.910292 594.499484 594.962044 595.350487 595.743204 596.002005 -100 
-100 -100 579.644737 580.371534 581.276006 582.077357 582.858048 583.875882 584.844756 585.624255 586.360675 587.337935 588.272092 589.013846 589.690118 590.561822 591.362339 591.957221 592.481956 593.203106 593.848865 594.277887 594.616455 595.114048 595.468883 -100 
-100 -100 577.244073 578.479469 579.710583 580.513818 581.152285 582.433524 583.554192 584.230271 584.764329 585.977582 587.055703 587.700633 588.184272 589.269948 590.192331 590.675777 591.000420 591.940978 592.719949 593.055051 593.221839 593.983297 594.547617 -100 
-100 -100 574.573428 576.494742 578.075434 578.840543 579.187775 580.887661 582.198733 582.740466 582.922176 584.524756 585.781546 586.297159 586.446084 587.890825 588.971437 589.314883 589.298556 590.606261 591.553483 591.762992 591.612020 592.773533 593.574378 -100 
-100 -100 574.213364 575.644527 577.092985 578.038510 578.774641 580.184880 581.398793 582.095663 582.631731 583.910510 585.043004 585.685724 586.157765 587.300669 588.275130 588.759752 589.079099 590.082248 590.921225 591.272029 591.454558 592.302755 592.945347 -100 
-100 -100 573.522181 574.754184 576.153184 577.212606 578.132075 579.446988 580.622693 581.404822 582.088983 583.245154 584.316577 585.021030 585.622110 586.656581 587.590328 588.156780 588.620599 589.512745 590.305714 590.735636 591.058402 591.781005 592.337505 -100 
-100 -100 571.780416 573.341000 574.939134 576.010841 576.846486 578.334116 579.600641 580.323390 580.873603 582.186791 583.339573 583.975995 584.439295 585.632082 586.658020 587.174645 587.518070 588.562324 589.440791 589.822156 590.031368 590.909010 591.572355 -100 
-100 -100 569.724789 571.919755 573.796781 574.800923 575.336046 577.192934 578.614256 579.206028 579.409175 581.091569 582.397019 582.899848 583.019454 584.571775 585.751660 586.146968 586.164898 587.556646 588.582868 588.847017 588.744436 589.973290 590.825185 -100 
-100 -100 570.162066 571.747285 573.384481 574.500407 575.381543 576.914790 578.222118 578.977522 579.552689 580.885410 582.051540 582.695908 583.166905 584.373106 585.414305 585.944453 586.300541 587.359948 588.254131 588.649193 588.870742 589.760174 590.431089 -100 
-100 -100 570.256722 571.545949 573.030425 574.181586 575.193009 576.602456 577.861769 578.708545 579.441096 580.636673 581.733632 582.450079 583.062610 584.126478 585.092889 585.685828 586.173866 587.097421 587.921810 588.377948 588.724607 589.473624 590.047985 -100 
-100 -100 569.244671 570.784865 572.381311 573.471772 574.345913 575.907012 577.251081 578.041525 578.644111 579.984548 581.154705 581.806091 582.283083 583.478664 584.507559 585.028210 585.377188 586.431311 587.319655 587.706829 587.922194 588.818898 589.496379 -100 
-100 -100 567.836615 569.949380 571.764486 572.734350 573.261524 575.179128 576.670622 577.327257 577.582718 579.275739 580.587042 581.101939 581.234983 582.765775 583.924656 584.304530 584.310798 585.694819 586.712597 586.963695 586.848655 588.094445 588.959413 -100 
-100 -100 568.722693 570.250503 571.829979 572.905412 573.770919 575.332433 576.683128 577.481835 578.088275 579.423350 580.584376 581.226415 581.692647 582.872771 583.884213 584.388067 584.721165 585.759421 586.632671 587.006752 587.212819 588.105514 588.781977 -100 
-100 -100 569.222768 570.481717 571.927393 573.045122 574.037334 575.449565 576.725490 577.593300 578.337382 579.518202 580.593037 581.290430 581.882764 582.913638 583.843535 584.402998 584.860205 585.751836 586.545472 586.974459 587.301737 588.044382 588.618037 -100 
-100 -100 568.629469 570.156211 571.726625 572.786908 573.634536 575.176606 576.514448 577.309693 577.911549 579.209489 580.333692 580.949754 581.395748 582.546898 583.530405 584.011909 584.325382 585.336982 586.184760 586.537590 586.727794 587.612542 588.285665 -100 
-100 -100 567.680709 569.786347 571.574914 572.506938 572.992928 574.865713 576.325922 576.971306 577.220204 578.835100 580.075193 580.540911 580.636593 582.108977 583.213156 583.549569 583.519076 584.850067 585.818754 586.028967 585.882623 587.113147 587.971331 -100 
-100 -100 569.108656 570.609772 572.139449 573.152524 573.948355 575.433028 576.715962 577.463866 578.023278 579.278026 580.362541 580.945274 581.361230 582.480848 583.433884 583.888100 584.176350 585.162539 585.986298 586.318241 586.491206 587.362595 588.027910 -100 
-100 -100 570.223397 571.422588 572.779153 573.800105 574.689060 575.981292 577.144719 577.920731 578.584617 579.676712 580.670636 581.304011 581.840284 582.806348 583.673153 584.178511 584.586621 585.426013 586.169938 586.556353 586.848389 587.562596 588.118816 -100 
-100 -100 570.328292 571.741363 573.165947 574.090386 574.804678 576.170871 577.345998 578.015757 578.517020 579.710788 580.746057 581.299551 581.693550 582.770582 583.683016 584.109199 584.374496 585.330270 586.124794 586.433996 586.585915 587.430623 588.075006 -100 
-100 -100 570.159349 572.067821 573.632585 574.385805 574.718773 576.348832 577.597682 578.098818 578.243154 579.733210 580.873472 581.286033 581.346475 582.729014 583.752348 584.040338 583.971767 585.237541 586.143754 586.310604 586.123048 587.290428 588.097733 -100 
-100 -100 572.376294 573.598598 574.808576 575.585554 576.186070 577.395520 578.442608 579.055482 579.523961 580.633478 581.602586 582.148380 582.547184 583.567781 584.433777 584.865256 585.142703 586.043616 586.785766 587.085637 587.225237 587.984101 588.550750 -100 
-100 -100 574.438382 575.148754 576.022799 576.781278 577.504265 578.445009 579.331597 580.031419 580.685460 581.565838 582.400909 583.051033 583.647673 584.453819 585.198291 585.743682 586.224816 586.908577 587.521283 587.921398 588.238818 588.728442 589.081349 -100 
-100 -100 575.539069 576.030892 576.735563 577.460120 578.202434 579.035913 579.850315 580.580324 581.293182 582.090860 582.869635 583.560299 584.223295 584.954549 585.649603 586.240797 586.791137 587.398511 587.956679 588.393251 588.762730 589.145497 589.400484 -100 
-100 -100 -100 -100 -100 -100 -100 -100 -100 -100 -100 -100 -100 -100 -100 -100 -100 -100 -100 -100 -100 -100 -100 -100 -100 -100 
-100 -100 -100 -100 -100 -100 -100 -100 -100 -100 -100 -100 -100 -100 -100 -100 -100 -100 -100 -100 -100 -100 -100 -100 -100 -100 
-100 -100 -100 -100 -100 -100 -100 -100 -100 -100 -100 -100 -100 -100 -100 -100 -100 -100 -100 -100 -100 -100 -100 -100 -100 -100 
-100 -100 580.058557 580.610218 581.379636 582.159449 582.964033 583.906022 584.828552 585.646621 586.441918 587.357875 588.247633 589.023342 589.754699 590.572134 591.338472 591.976013 592.560337 593.224354 593.828042 594.287067 594.666038 595.078441 595.353224 -100 
-100 -100 578.562142 579.430575 580.408704 581.192481 581.913307 583.014325 584.031025 584.785713 585.460826 586.517764 587.496293 588.212990 588.830325 589.774829 590.615744 591.185417 591.651781 592.444856 593.129489 593.531883 593.811870 594.383341 594.788673 -100 
-100 -100 575.438856 577.235774 578.689460 579.390304 579.702583 581.338290 582.606995 583.162121 583.368348 584.929591 586.152665 586.685237 586.862994 588.270734 589.324372 589.693449 589.712343 590.973442 591.882271 592.102851 591.968241 593.058009 593.792443 -100 
-100 -100 571.068025 574.776685 576.867911 577.326559 576.423685 579.405501 581.084039 581.288521 580.221248 583.093459 584.716034 584.921475 583.907506 586.532483 587.947207 587.975920 586.796225 589.283542 590.563211 590.460128 589.159663 591.509743 592.726139 -100 
-100 -100 572.330007 574.350912 576.037501 576.876035 577.273735 579.049872 580.417421 580.983561 581.176745 582.815245 584.099143 584.620196 584.771556 586.250028 587.365605 587.730045 587.732472 589.070018 590.047778 590.278709 590.149185 591.339643 592.164267 -100 
-100 -100 572.137771 573.646326 575.183190 576.200914 576.994238 578.457975 579.711079 580.428019 580.975483 582.280379 583.428991 584.069430 584.537914 585.717618 586.730933 587.241629 587.581905 588.617004 589.486704 589.862509 590.066663 590.933645 591.588916 -100 
-100 -100 569.892676 572.055910 573.896619 574.868512 575.377215 577.213215 578.618716 579.198062 579.390599 581.069358 582.369762 582.864932 582.974001 584.532526 585.715018 586.108522 586.122618 587.518903 588.546881 588.813516 588.713258 589.933130 590.778615 -100 
-100 -100 566.146019 570.194764 572.601654 573.317850 572.643454 575.731916 577.490799 577.716713 576.621000 579.607780 581.277895 581.424030 580.260696 583.107443 584.661562 584.730859 583.533842 586.164336 587.549471 587.510195 586.262325 588.680210 589.949653 -100 
-100 -100 568.279684 570.466479 572.345310 573.361006 573.914529 575.793921 577.237442 577.847008 578.063067 579.762117 581.077806 581.582801 581.700309 583.270858 584.465387 584.868293 584.891057 586.302528 587.347829 587.628445 587.540314 588.772767 589.626538 -100 
-100 -100 568.885219 570.448380 572.068468 573.177548 574.062176 575.614960 576.944907 577.720480 578.312540 579.659677 580.838395 581.494956 581.976079 583.182246 584.221003 584.748197 585.103484 586.172978 587.077541 587.479393 587.705546 588.602182 589.277874 -100 
-100 -100 567.379738 569.506720 571.338302 572.322761 572.859824 574.776039 576.260947 576.907998 577.156166 578.866632 580.197972 580.734208 580.889613 582.418565 583.576382 583.955240 583.961050 585.367343 586.405430 586.670823 586.564318 587.815954 588.683258 -100 
-100 -100 564.331430 568.239724 570.565530 571.231542 570.512444 573.696750 575.538241 575.835109 574.805976 577.802385 579.497766 579.707566 578.659892 581.384420 582.865053 582.891609 581.660242 584.289142 585.665219 585.596269 584.294092 586.770602 588.069742 -100 
-100 -100 566.864133 568.976701 570.789064 571.756486 572.283784 574.201793 575.695851 576.354287 576.608974 578.314120 579.636933 580.165402 580.311728 581.824918 582.964722 583.326829 583.317055 584.706989 585.729609 585.981855 585.866031 587.113556 587.979651 -100 
-100 -100 567.871585 569.396504 570.970505 572.039758 572.900580 574.461294 575.815646 576.622275 577.236093 578.564472 579.719343 580.360297 580.826551 581.996624 582.996189 583.490123 583.816105 584.851297 585.723409 586.097492 586.303748 587.194095 587.868811 -100 
-100 -100 566.805193 568.904945 570.697536 571.640868 572.143558 574.049911 575.543540 576.219493 576.498275 578.136245 579.398598 579.882805 579.993964 581.493118 582.620573 582.976021 582.963466 584.317475 585.310818 585.546623 585.423835 586.654017 587.510355 -100 
-100 -100 564.244325 568.118817 570.398240 571.009557 570.231054 573.390770 575.225339 575.558488 574.622152 577.439495 579.012476 579.137510 578.011185 580.718450 582.174622 582.188856 580.969763 583.508528 584.824401 584.725014 583.419210 585.851935 587.130413 -100 
-100 -100 567.306798 569.378106 571.127494 572.022620 572.473685 574.322371 575.761963 576.392895 576.631340 578.224119 579.444296 579.894083 579.975042 581.441940 582.539048 582.868249 582.831846 584.160942 585.130944 585.347040 585.208033 586.424376 587.272076 -100 
-100 -100 568.926331 570.381020 571.858497 572.829510 573.589788 575.027878 576.271301 576.993908 577.536797 578.767852 579.833773 580.408905 580.821266 581.922724 582.857555 583.299610 583.580382 584.562837 585.385856 585.720300 585.894568 586.754394 587.408870 -100 
-100 -100 568.583593 570.545637 572.184467 573.002244 573.395315 575.101785 576.420126 576.971641 577.158758 578.687453 579.861679 580.301225 580.390044 581.782827 582.815526 583.104690 583.039155 584.338653 585.280485 585.473941 585.313927 586.505780 587.331793 -100 
-100 -100 566.882185 570.482233 572.519527 572.980713 572.136543 574.965292 576.554675 576.743427 575.725876 578.399954 579.876600 579.992095 578.930742 581.444663 582.768501 582.713818 581.445653 583.921716 585.176196 585.033310 583.683079 586.058048 587.284070 -100 
-100 -100 570.715550 572.460142 573.870244 574.546204 574.837809 576.373649 577.554714 578.054573 578.218995 579.651194 580.753651 581.193533 581.299209 582.622435 583.600839 583.901550 583.859308 585.090560 585.971114 586.159993 585.996578 587.088566 587.826509 -100 
-100 -100 573.449259 574.286918 575.223007 575.960001 576.623117 577.636811 578.564014 579.238987 579.835613 580.789151 581.665300 582.292910 582.833828 583.705915 584.482034 584.994500 585.412226 586.170398 586.825601 587.201436 587.461020 588.025417 588.428725 -100 
-100 -100 574.741578 575.267365 575.992790 576.715072 577.447857 578.301721 579.131490 579.859647 580.565137 581.384371 582.179264 582.868922 583.524400 584.273888 584.980346 585.565732 586.105921 586.734614 587.308920 587.743297 588.103874 588.506390 588.777103 -100 
-100 -100 -100 -100 -100 -100 -100 -100 -100 -100 -100 -100 -100 -100 -100 -100 -100 -100 -100 -100 -100 -100 -100 -100 -100 -100 
-100 -100 -100 -100 -100 -100 -100 -100 -100 -100 -100 -100 -100 -100 -100 -100 -100 -100 -100 -100 -100 -100 -100 -100 -100 -100 
-100 -100 -100 -100 -100 -100 -100 -100 -100 -100 -100 -100 -100 -100 -100 -100 -100 -100 -100 -100 -100 -100 -100 -100 -100 -100 
-100 -100 579.195943 579.809510 580.613826 581.388783 582.171478 583.150410 584.095913 584.905145 585.677037 586.628172 587.539219 588.305688 589.014484 589.864820 590.651651 591.280623 591.842929 592.539223 593.161476 593.609579 593.964913 594.409947 594.708621 -100 
-100 -100 577.294267 578.455303 579.552443 580.284717 580.839588 582.124475 583.219578 583.911081 584.417276 585.655582 586.711840 587.370030 587.829449 588.942960 589.855709 590.366098 590.674465 591.636244 592.390779 592.732066 592.854749 593.599288 594.097590 -100 
-100 -100 572.129824 575.648530 577.580205 577.983659 577.075793 579.955233 581.569825 581.796590 580.778451 583.577919 585.149977 585.381739 584.418537 586.979874 588.353503 588.415163 587.288341 589.706670 590.934815 590.849197 589.581118 591.837351 592.973023 -100 
-100 -100 557.257811 571.681340 575.346931 574.614974 564.710859 576.722611 579.668035 578.626433 568.568374 580.446326 583.345823 582.404355 573.010226 584.029388 586.620008 585.481901 575.884393 586.801971 589.262126 588.003312 578.365963 589.108714 591.701212 -100 
-100 -100 568.906732 572.699289 574.888224 575.420639 574.574365 577.618021 579.342799 579.566242 578.508154 581.409044 583.053145 583.258488 582.242178 584.899484 586.348822 586.394391 585.227575 587.747608 589.058558 588.973083 587.688625 590.071498 591.315667 -100 
-100 -100 570.316383 572.416566 574.189876 575.102549 575.562763 577.379005 578.775005 579.353715 579.550145 581.212860 582.507133 583.014642 583.145557 584.671312 585.829729 586.216408 586.231224 587.606486 588.617547 588.872291 588.762355 589.972570 590.811287 -100 
-100 -100 566.355892 570.377798 572.749491 573.431624 572.728381 575.797009 577.542446 577.759667 576.656995 579.634009 581.295735 581.437391 580.271847 583.112472 584.661950 584.729248 583.530810 586.156856 587.536955 587.493548 586.241683 588.653820 589.919206 -100 
-100 -100 551.649107 566.989041 571.072315 570.650530 561.208921 573.088903 576.063494 574.980223 564.584909 576.872058 579.842410 578.712679 568.396779 580.404167 583.255464 582.122119 572.180148 583.574971 586.202730 585.020807 575.447968 586.252779 588.900611 -100 
-100 -100 564.745635 568.790995 571.200326 571.925660 571.266414 574.377214 576.159180 576.405136 575.324946 578.323074 580.001175 580.153241 578.995818 581.848095 583.407945 583.481948 582.289569 584.931291 586.329205 586.299430 585.059004 587.484638 588.759033 -100 
-100 -100 567.065797 569.222711 571.079173 572.082198 572.631899 574.534826 576.004203 576.637047 576.873092 578.582539 579.910231 580.434137 580.574093 582.128342 583.309287 583.704445 583.723423 585.139816 586.189312 586.468658 586.376127 587.621514 588.483878 -100 
-100 -100 563.933627 567.853196 570.192059 570.869302 570.157273 573.339934 575.176135 575.466955 574.434375 577.435771 579.137755 579.353052 578.311350 581.046037 582.537554 582.573708 581.351719 583.993444 585.382059 585.323801 584.029520 586.508927 587.808947 -100 
-100 -100 550.340797 565.112503 569.036920 568.509387 558.759490 570.996012 574.098758 573.110368 562.886515 575.091218 578.096321 577.130057 567.476608 578.817907 581.494877 580.285530 570.241668 581.689675 584.308122 583.052890 573.171297 584.287945 587.007776 -100 
-100 -100 563.421745 567.324670 569.642609 570.301434 569.578521 572.764317 574.611574 574.916516 573.893858 576.889713 578.584143 578.794313 577.746380 580.464992 581.938014 581.957663 580.720671 583.345437 584.718078 584.646376 583.342442 585.817841 587.116607 -100 
-100 -100 566.073911 568.179377 569.981890 570.938849 571.457576 573.376059 574.877433 575.552409 575.827149 577.507591 578.809324 579.324314 579.460448 580.972126 582.110278 582.473068 582.466339 583.844428 584.858771 585.108503 584.993560 586.234497 587.096464 -100 
-100 -100 563.383370 567.264262 569.556791 570.185920 569.428982 572.614321 574.473521 574.827800 573.912173 576.758031 578.359184 578.508377 577.403085 580.130834 581.605973 581.636801 580.433563 582.991754 584.326624 584.243899 582.951100 585.390756 586.672321 -100 
-100 -100 550.325082 565.016236 568.880465 568.282885 558.408940 570.689085 573.817003 572.971935 563.442969 574.867438 577.641566 576.544952 566.664191 578.138640 580.829890 579.660161 569.874563 580.996057 583.519923 582.251864 572.492700 583.438609 586.114463 -100 
-100 -100 563.901058 567.750655 569.998198 570.579206 569.771835 572.898256 574.703284 575.014310 574.060776 576.859181 578.416531 578.531516 577.397344 580.092252 581.537263 581.543230 580.317974 582.851629 584.163621 584.061980 582.753516 585.178715 586.451023 -100 
-100 -100 567.176285 569.196520 570.895745 571.756978 572.184654 573.971100 575.359380 575.958282 576.177531 577.745591 578.950603 579.401470 579.491800 580.927834 581.999211 582.313649 582.268406 583.591173 584.555854 584.767847 584.623352 585.830940 586.670478 -100 
-100 -100 565.298861 568.967065 571.086690 571.612713 570.825280 573.730426 575.387249 575.618610 574.632190 577.348483 578.860811 578.992942 577.943227 580.486291 581.836830 581.793294 580.534424 583.039884 584.323583 584.197571 582.862800 585.267770 586.519418 -100 
-100 -100 553.567208 567.518146 571.074578 570.411944 561.050706 572.419047 575.205521 574.224384 564.756580 575.895833 578.565916 577.554254 568.295046 579.017667 581.476187 580.216971 570.364262 581.435736 583.897535 582.581427 572.742102 583.663530 586.289254 -100 
-100 -100 567.549695 570.952472 572.820179 573.213852 572.349232 575.057979 576.563744 576.754665 575.768836 578.364586 579.792986 579.937858 578.929046 581.377756 582.660776 582.639998 581.427322 583.839900 585.049036 584.928957 583.612504 585.891378 587.036543 -100 
-100 -100 572.248941 573.365483 574.412466 575.098085 575.601553 576.785961 577.784761 578.399199 578.836942 579.961100 580.910628 581.482058 581.869941 582.906274 583.749373 584.198092 584.453708 585.384854 586.113077 586.428234 586.528155 587.267982 587.765019 -100 
-100 -100 573.928129 574.511006 575.266618 575.981307 576.690541 577.576434 578.425508 579.143970 579.827055 580.679644 581.495470 582.177450 582.812133 583.593700 584.318987 584.894231 585.411585 586.073818 586.668064 587.092104 587.428685 587.863724 588.158058 -100 
-100 -100 -100 -100 -100 -100 -100 -100 -100 -100 -100 -100 -100 -100 -100 -100 -100 -100 -100 -100 -100 -100 -100 -100 -100 -100 
-100 -100 -100 -100 -100 -100 -100 -100 -100 -100 -100 -100 -100 -100 -100 -100 -100 -100 -100 -100 -100 -100 -100 -100 -100 -100 
-100 -100 -100 -100 -100 -100 -100 -100 -100 -100 -100 -100 -100 -100 -100 -100 -100 -100 -100 -100 -100 -100 -100 -100 -100 -100 
-100 -100 578.684587 579.239430 580.014076 580.800549 581.613458 582.565663 583.499066 584.327316 585.131529 586.055399 586.952218 587.734531 588.473200 589.299951 590.077230 590.725906 591.320175 591.991860 592.601124 593.064274 593.446443 593.861531 594.138014 -100 
-100 -100 577.184630 578.056746 579.040203 579.830173 580.558856 581.670469 582.698540 583.463499 584.147223 585.211807 586.197000 586.919592 587.543631 588.497961 589.351017 589.932971 590.410004 591.210546 591.900093 592.305888 592.588499 593.162694 593.570016 -100 
-100 -100 574.056440 575.858004 577.317037 578.022944 578.341891 579.988958 581.269956 581.835471 582.049651 583.617976 584.846761 585.383573 585.566141 586.984549 588.052789 588.436121 588.467016 589.735148 590.647818 590.870663 590.737545 591.830279 592.567503 -100 
-100 -100 569.684660 573.398490 575.494400 575.956379 575.058382 578.052199 579.743787 579.958756 578.898736 581.776986 583.403341 583.610589 582.599545 585.235681 586.666105 586.710336 585.543719 588.037773 589.320944 589.219815 587.920644 590.274214 591.493728 -100 
-100 -100 570.958152 572.981140 574.669480 575.509699 575.911728 577.698190 579.077930 579.654528 579.854693 581.496879 582.781309 583.301481 583.454756 584.942865 586.072494 586.451328 586.465968 587.811632 588.794863 589.029469 588.902870 590.096963 590.924220 -100 
-100 -100 570.783957 572.290272 573.824453 574.841203 575.637594 577.110032 578.374578 579.102200 579.656309 580.961692 582.106292 582.741510 583.209001 584.397110 585.423561 585.947254 586.298532 587.343427 588.221364 588.603023 588.811587 589.682650 590.340525 -100 
-100 -100 568.557630 570.713786 572.546805 573.514360 574.024251 575.868056 577.285072 577.876051 578.075409 579.751033 581.042233 581.526530 581.630234 583.197517 584.393674 584.799072 584.822258 586.229922 587.269185 587.543423 587.448484 588.673161 589.521596 -100 
-100 -100 564.822910 568.860890 571.256685 571.966191 571.291410 574.387206 576.157729 576.396150 575.308173 578.289455 579.947334 580.079050 578.906844 581.763796 583.332283 583.412509 582.223182 584.865903 586.263129 586.231695 584.989054 587.412299 588.685074 -100 
-100 -100 566.951287 569.129656 570.999068 572.008895 572.562144 574.447701 575.901276 576.521567 576.744303 578.440656 579.748061 580.243295 580.355794 581.933819 583.139619 583.551992 583.582644 585.004261 586.059005 586.346161 586.262796 587.500116 588.357048 -100 
-100 -100 567.546468 569.104109 570.717640 571.822634 572.707546 574.265591 575.603832 576.388146 576.986360 578.334869 579.511817 580.165793 580.646938 581.858624 582.905105 583.439506 583.801580 584.878830 585.790089 586.196482 586.426281 587.327472 588.006378 -100 
-100 -100 566.032850 568.155834 569.982678 570.964234 571.501877 573.423003 574.915183 575.569842 575.824279 577.539746 578.875372 579.415384 579.575121 581.108934 582.272017 582.655957 582.667098 584.079651 585.122394 585.390202 585.285740 586.542362 587.413505 -100 
-100 -100 562.980008 566.884791 569.206696 569.870375 569.151888 572.341108 574.189488 574.493651 573.471504 576.475620 578.179343 578.397310 577.357242 580.086939 581.572015 581.602708 580.375818 583.010799 584.390989 584.323376 583.021987 585.504276 586.807824 -100 
-100 -100 565.510024 567.619936 569.429345 570.395257 570.923657 572.846142 574.346582 575.012260 575.274891 576.989332 578.322347 578.860986 579.016540 580.536828 581.682765 582.050632 582.046756 583.443188 584.470889 584.726238 584.612855 585.864759 586.733916 -100 
-100 -100 566.518588 568.041089 569.612506 570.680669 571.542821 573.107576 574.467749 575.281330 575.903448 577.242160 578.408443 579.060725 579.537430 580.716853 581.725346 582.227956 582.562411 583.605553 584.484669 584.864729 585.075661 585.968903 586.644812 -100 
-100 -100 565.457552 567.554190 569.343705 570.285726 570.789578 572.699621 574.198546 574.880884 575.167791 576.817034 578.091920 578.588422 578.711006 580.221504 581.360810 581.728057 581.726842 583.090592 584.093067 584.337882 584.222135 585.453710 586.309279 -100 
-100 -100 562.904330 566.774705 569.050290 569.659865 568.882252 572.045488 573.885042 574.224072 573.295445 576.124877 577.711339 577.849524 576.735594 579.455631 580.925616 580.953940 579.748445 582.298308 583.624867 583.536609 582.239593 584.672233 585.948551 -100 
-100 -100 565.972339 568.040198 569.786032 570.679489 571.131504 572.983746 574.428467 575.065598 575.312112 576.916651 578.150357 578.613684 578.707777 580.188177 581.299748 581.643789 581.621668 582.962980 583.944192 584.170893 584.039319 585.256185 586.102400 -100 
-100 -100 567.598536 569.050115 570.524124 571.493391 572.254605 573.696495 574.945358 575.674373 576.225173 577.467650 578.547318 579.136224 579.561871 580.677002 581.626675 582.083901 582.379323 583.374578 584.208664 584.552633 584.732660 585.592938 586.246614 -100 
-100 -100 567.264425 569.222763 570.857435 571.672896 572.066560 573.777228 575.101301 575.658852 575.852285 577.392298 578.581713 579.035454 579.137120 580.543328 581.591523 581.896247 581.845774 583.158349 584.110867 584.313118 584.157044 585.347988 586.173879 -100 
-100 -100 565.570510 569.166183 571.198879 571.657451 570.813641 573.647167 575.242677 575.437331 574.425321 577.110720 578.602950 578.732709 577.684017 580.210770 581.549861 581.510459 580.257112 582.746117 584.011002 583.876910 582.530631 584.903000 586.128346 -100 
-100 -100 569.405158 571.146826 572.553901 573.228601 573.521659 575.062349 576.249707 576.756198 576.927891 578.370761 579.486388 579.939386 580.057592 581.393443 582.385820 582.700782 582.672301 583.915459 584.805488 585.001914 584.842286 585.933009 586.669853 -100 
-100 -100 572.137863 572.974143 573.909045 574.646391 575.312108 576.330816 577.264415 577.946524 578.551161 579.514717 580.402466 581.042053 581.594977 582.479401 583.268644 583.794367 584.224686 584.993599 585.657163 586.039154 586.301861 586.866299 587.269163 -100 
-100 -100 573.429258 573.954500 574.679810 575.403396 576.139432 576.998482 577.834753 578.570304 579.284130 580.113040 580.918712 581.619711 582.286857 583.048426 583.767482 584.365481 584.917497 585.556231 586.138290 586.578149 586.941660 587.344844 587.615463 -100 
-100 -100 -100 -100 -100 -100 -100 -100 -100 -100 -100 -100 -100 -100 -100 -100 -100 -100 -100 -100 -100 -100 -100 -100 -100 -100 
-100 -100 -100 -100 -100 -100 -100 -100 -100 -100 -100 -100 -100 -100 -100 -100 -100 -100 -100 -100 -100 -100 -100 -100 -100 -100 
-100 -100 -100 -100 -100 -100 -100 -100 -100 -100 -100 -100 -100 -100 -100 -100 -100 -100 -100 -100 -100 -100 -100 -100 -100 -100 
-100 -100 578.181791 578.699646 579.451815 580.242357 581.069542 582.006346 582.931141 583.769923 584.590363 585.498448 586.384916 587.175368 587.929174 588.743817 589.515948 590.177490 590.789588 591.448133 592.048474 592.519514 592.914760 593.313158 593.575371 -100 
-100 -100 576.887961 577.623524 578.539269 579.352594 580.148477 581.189026 582.182277 582.983413 583.737801 584.730856 585.677883 586.430445 587.119434 588.011092 588.835967 589.455890 590.002534 590.738056 591.393147 591.828900 592.173081 592.676681 593.035488 -100 
-100 -100 574.471174 575.720080 576.963481 577.775300 578.424490 579.732349 580.880965 581.579394 582.129989 583.358645 584.447592 585.099122 585.591466 586.700566 587.652576 588.166359 588.517165 589.469762 590.254589 590.593309 590.763329 591.532082 592.101731 -100 
-100 -100 571.789406 573.730218 575.323422 576.092061 576.442187 578.174520 579.517265 580.081679 580.277308 581.894548 583.158486 583.674327 583.824923 585.297479 586.412335 586.790724 586.805713 588.122012 589.072646 589.283759 589.133694 590.305138 591.112850 -100 
-100 -100 571.461065 572.900025 574.353211 575.300414 576.042609 577.477669 578.719708 579.439460 579.990235 581.277233 582.409701 583.047784 583.520778 584.685749 585.690993 586.206866 586.552996 587.570510 588.418384 588.775103 588.962560 589.819393 590.467949 -100 
-100 -100 570.815652 572.041966 573.434098 574.490069 575.414817 576.749444 577.950983 578.757413 579.457189 580.613236 581.673497 582.363164 582.958551 584.012709 584.975766 585.569699 586.056440 586.968478 587.777085 588.217882 588.548872 589.280428 589.842724 -100 
-100 -100 569.123772 570.662704 572.239845 573.299834 574.136549 575.642455 576.935965 577.687566 578.257297 579.559288 580.685879 581.290916 581.733887 582.952122 584.011903 584.553901 584.915808 585.985863 586.886345 587.281814 587.500297 588.388925 589.059212 -100 
-100 -100 567.105975 569.263098 571.108127 572.093982 572.625349 574.501205 575.951377 576.576995 576.807404 578.467387 579.735729 580.193478 580.274342 581.865946 583.085959 583.504057 583.533464 584.957181 586.009202 586.287765 586.192674 587.435331 588.295762 -100 
-100 -100 567.518131 569.078630 570.691387 571.792743 572.672194 574.220241 575.551364 576.333499 576.927475 578.249908 579.392385 580.008314 580.460252 581.689099 582.758643 583.308205 583.678284 584.761089 585.675298 586.082648 586.312270 587.212993 587.891494 -100 
-100 -100 567.582245 568.857383 570.326315 571.468075 572.479814 573.901344 575.179414 576.046281 576.793520 577.990783 579.081722 579.790103 580.400294 581.476969 582.460198 583.067052 583.567585 584.507624 585.345470 585.809409 586.161869 586.921457 587.503606 -100 
-100 -100 566.551493 568.081443 569.666667 570.750230 571.624952 573.197644 574.558093 575.365386 575.982237 577.333279 578.511544 579.170724 579.657061 580.861279 581.899311 582.428124 582.785756 583.853449 584.750623 585.139696 585.355391 586.265771 586.953779 -100 
-100 -100 565.135789 567.238009 569.043048 570.006538 570.533106 572.463446 573.970848 574.643282 574.913831 576.623694 577.952428 578.485776 578.637213 580.174787 581.339246 581.723755 581.734661 583.133666 584.159418 584.408159 584.286180 585.552083 586.430943 -100 
-100 -100 566.013608 567.534340 569.106643 570.178271 571.045524 572.617585 573.982390 574.796332 575.419315 576.774088 577.956572 578.620536 579.106814 580.299455 581.320985 581.834081 582.176884 583.228976 584.112136 584.490018 584.697699 585.602533 586.287556 -100 
-100 -100 566.515414 567.768181 569.207727 570.322970 571.318009 572.739290 574.027629 574.909582 575.670415 576.873048 577.971905 578.693141 579.307326 580.356322 581.302871 581.878723 582.352309 583.259758 584.067417 584.508482 584.845311 585.593769 586.169701 -100 
-100 -100 565.936179 567.453733 569.016030 570.073057 570.923094 572.473383 573.822214 574.629607 575.246689 576.569326 577.720570 578.362686 578.832871 580.006551 581.012728 581.517796 581.854690 582.884999 583.751400 584.124998 584.333104 585.217272 585.886078 -100 
-100 -100 565.008259 567.099479 568.876924 569.804270 570.291734 572.172604 573.642967 574.298423 574.559550 576.202924 577.472987 577.966775 578.088766 579.586595 580.717606 581.083063 581.082220 582.433360 583.424008 583.662034 583.542532 584.764233 585.612552 -100 
-100 -100 566.442678 567.933840 569.454425 570.463549 571.261453 572.754153 574.047734 574.807448 575.382129 576.662519 577.775712 578.386639 578.829749 579.976172 580.957450 581.441556 581.759305 582.769329 583.616422 583.973337 584.165935 585.034497 585.693323 -100 
-100 -100 567.569166 568.760330 570.108646 571.125724 572.016918 573.317911 574.492883 575.282005 575.962434 577.078612 578.100344 578.762004 579.325856 580.318702 581.213827 581.748976 582.186533 583.051813 583.819305 584.228277 584.535940 585.248834 585.800232 -100 
-100 -100 567.694518 569.097066 570.511086 571.429849 572.145235 573.521909 574.709496 575.392179 575.908888 577.127023 578.191024 578.773831 579.196197 580.298640 581.238743 581.694583 581.989824 582.972886 583.791496 584.124570 584.293650 585.132083 585.769184 -100 
-100 -100 567.546171 569.439717 570.991467 571.737201 572.069083 573.712474 574.975092 575.488642 575.646418 577.162173 578.332027 578.774849 578.865165 580.270418 581.319682 581.636188 581.596618 582.890318 583.821395 584.015558 583.852199 585.003965 585.799416 -100 
-100 -100 569.760892 570.974465 572.176335 572.949676 573.552704 574.773695 575.834250 576.460801 576.944878 578.077228 579.072622 579.645713 580.071463 581.115963 582.007642 582.466508 582.771313 583.697271 584.461019 584.781570 584.935984 585.688207 586.247735 -100 
-100 -100 571.817645 572.524368 573.395403 574.154391 574.882818 575.834435 576.734337 577.448827 578.119606 579.020685 579.879029 580.553565 581.174849 582.005183 582.774952 583.346352 583.852650 584.558496 585.189284 585.604244 585.930765 586.419503 586.769719 -100 
-100 -100 572.915283 573.405809 574.110184 574.837499 575.586678 576.431052 577.258856 578.004009 578.733983 579.551403 580.351924 581.065512 581.752055 582.507281 583.227125 583.843288 584.417271 585.045050 585.619482 586.068292 586.444916 586.828965 587.083229 -100 
-100 -100 -100 -100 -100 -100 -100 -100 -100 -100 -100 -100 -100 -100 -100 -100 -100 -100 -100 -100 -100 -100 -100 -100 -100 -100 
-100 -100 -100 -100 -100 -100 -100 -100 -100 -100 -100 -100 -100 -100 -100 -100 -100 -100 -100 -100 -100 -100 -100 -100 -100 -100 
-100 -100 -100 -100 -100 -100 -100 -100 -100 -100 -100 -100 -100 -100 -100 -100 -100 -100 -100 -100 -100 -100 -100 -100 -100 -100 
-100 -100 577.518251 578.068970 578.839207 579.623463 580.435974 581.387944 582.321593 583.150404 583.954523 584.876625 585.771094 586.551409 587.289879 588.120025 588.903079 589.558246 590.157852 590.831292 591.439768 591.901145 592.282211 592.698892 592.977093 -100 
-100 -100 576.034805 576.897497 577.872388 578.658789 579.387280 580.497066 581.524501 582.290304 582.974397 584.035057 585.015388 585.733339 586.354995 587.314200 588.175356 588.766314 589.250754 590.050808 590.736191 591.136458 591.414688 591.992696 592.403724 -100 
-100 -100 572.945568 574.721438 576.162155 576.862689 577.184466 578.824472 580.102723 580.670772 580.888826 582.446919 583.664796 584.190492 584.363607 585.792243 586.874165 587.272491 587.317891 588.578182 589.478762 589.687101 589.538779 590.644421 591.391054 -100 
-100 -100 568.633521 572.286521 574.351678 574.808221 573.924817 576.898406 578.584546 578.806508 577.762616 580.616121 582.222400 582.408721 581.371286 584.031703 585.482778 585.549547 584.414205 586.882469 588.144261 588.016789 586.675846 589.068077 590.306182 -100 
-100 -100 569.867222 571.860246 573.525492 574.356036 574.758774 576.539773 577.921037 578.505616 578.712681 580.339310 581.603547 582.103223 582.240425 583.737822 584.881241 585.274202 585.301444 586.638939 587.610383 587.829623 587.687101 588.895506 589.733395 -100 
-100 -100 569.684135 571.167991 572.679351 573.681098 574.471432 575.947121 577.222511 577.966572 578.532221 579.817295 580.932758 581.539110 581.985662 583.181339 584.220311 584.752776 585.108221 586.153068 587.026414 587.398525 587.598292 588.478396 589.144443 -100 
-100 -100 567.486089 569.604962 571.404212 572.347282 572.842672 574.700600 576.142482 576.771132 577.009486 578.636400 579.873199 580.304896 580.361284 581.955099 583.174251 583.587275 583.607353 585.022157 586.060669 586.321701 586.208277 587.452885 588.315300 -100 
-100 -100 563.808029 567.769638 570.115907 570.789627 570.081336 573.211693 575.022834 575.329111 574.353583 577.211694 578.780903 578.828315 577.543509 580.487950 582.100191 582.187746 580.979961 583.645282 585.044102 584.987977 583.691608 586.169940 587.468685 -100 
-100 -100 565.876917 568.017857 569.852893 570.836493 571.373649 573.274734 574.755907 575.416214 575.679117 577.326527 578.579168 579.021066 579.085760 580.691067 581.920759 582.341347 582.369150 583.796585 584.847866 585.119279 585.015678 586.272777 587.143961 -100 
-100 -100 566.440709 567.975876 569.564379 570.649067 571.522979 573.089694 574.446255 575.253822 575.868253 577.194580 578.339315 578.961038 579.418675 580.640713 581.702537 582.247242 582.613785 583.688283 584.589810 584.981176 585.197952 586.109051 586.797430 -100 
-100 -100 564.927459 567.022809 568.822939 569.782102 570.303906 572.237786 573.749188 574.427218 574.702016 576.393334 577.699723 578.209912 578.343999 579.896967 581.081393 581.483287 581.509038 582.909097 583.931139 584.173280 584.042659 585.319461 586.205481 -100 
-100 -100 561.898483 565.752249 568.040315 568.675347 567.923277 571.143045 573.017342 573.354313 572.382200 575.334714 577.001523 577.181654 576.087614 578.870532 580.390617 580.449824 579.257444 581.860169 583.208438 583.098899 581.731230 584.272333 585.603410 -100 
-100 -100 564.375595 566.463973 568.254468 569.204601 569.720250 571.652430 573.165456 573.846982 574.126785 575.825853 577.143322 577.666132 577.806415 579.347633 580.514437 580.900786 580.911900 582.295925 583.304850 583.536942 583.399303 584.669611 585.551515 -100 
-100 -100 565.345382 566.862967 568.429366 569.494102 570.354352 571.917798 573.277333 574.090797 574.713775 576.056768 577.227822 577.884476 578.366080 579.553595 580.572453 581.087120 581.431292 582.469580 583.339277 583.710161 583.914847 584.810945 585.489295 -100 
-100 -100 564.254791 566.358435 568.154412 569.104611 569.617554 571.514708 572.999181 573.664020 573.932675 575.607988 576.908504 577.428496 577.574252 579.082485 580.225016 580.604391 580.618493 581.974973 582.969953 583.213331 583.101282 584.327941 585.178982 -100 
-100 -100 561.674111 565.565954 567.857049 568.485927 567.739221 570.867180 572.678315 572.980060 571.990421 574.890183 576.524193 576.703958 575.644150 578.337599 579.803956 579.849540 578.678269 581.205156 582.521139 582.436160 581.154381 583.570604 584.837212 -100 
-100 -100 564.754644 566.832428 568.588090 569.492424 569.954870 571.793322 573.220652 573.836299 574.062164 575.696329 576.960973 577.452300 577.573458 579.056301 580.176089 580.536963 580.534127 581.871811 582.849310 583.078155 582.951614 584.160600 585.000375 -100 
-100 -100 566.389090 567.844722 569.322667 570.295260 571.058047 572.495762 573.735575 574.452011 574.993756 576.252181 577.350977 577.954240 578.391997 579.525888 580.497221 580.977068 581.291708 582.290034 583.123131 583.469424 583.652462 584.504300 585.151376 -100 
-100 -100 566.057730 568.018879 569.653409 570.466328 570.855134 572.568158 573.886261 574.428483 574.603807 576.165333 577.371850 577.826402 577.920009 579.367471 580.456121 580.796393 580.776442 582.089179 583.038550 583.246982 583.102651 584.272595 585.085933 -100 
-100 -100 564.359889 567.961471 569.992639 570.443196 569.581787 572.430226 574.022365 574.192327 573.129863 575.867162 577.381555 577.495646 576.390840 579.008442 580.409709 580.419594 579.218680 581.690796 582.948461 582.830152 581.528226 583.845059 585.046355 -100 
-100 -100 568.200144 569.943390 571.349122 572.019574 572.306828 573.851717 575.036699 575.531670 575.687812 577.150198 578.278953 578.729319 578.837637 580.215255 581.248637 581.598928 581.600051 582.844107 583.732317 583.935202 583.787359 584.857305 585.581550 -100 
-100 -100 570.935452 571.771824 572.705825 573.441586 574.106042 575.126079 576.059196 576.738428 577.341117 578.313431 579.210109 579.854754 580.413602 581.319937 582.134294 582.683124 583.131497 583.906451 584.571122 584.954826 585.218716 585.775756 586.173340 -100 
-100 -100 572.227344 572.752402 573.477199 574.200276 574.936377 575.796495 576.633557 577.369665 578.085559 578.920864 579.734280 580.442834 581.119493 581.896864 582.634214 583.249519 583.815029 584.460540 585.044850 585.485283 585.847927 586.247568 586.515543 -100 
-100 -100 -100 -100 -100 -100 -100 -100 -100 -100 -100 -100 -100 -100 -100 -100 -100 -100 -100 -100 -100 -100 -100 -100 -100 -100 
-100 -100 -100 -100 -100 -100 -100 -100 -100 -100 -100 -100 -100 -100 -100 -100 -100 -100 -100 -100 -100 -100 -100 -100 -100 -100 
-100 -100 -100 -100 -100 -100 -100 -100 -100 -100 -100 -100 -100 -100 -100 -100 -100 -100 -100 -100 -100 -100 -100 -100 -100 -100 
-100 -100 576.849642 577.456638 578.254635 579.027186 579.810700 580.790560 581.737781 582.549108 583.321767 584.270437 585.177926 585.941241 586.649711 587.506110 588.303129 588.943681 589.516115 590.216859 590.839694 591.286472 591.640925 592.089523 592.391508 -100 
-100 -100 574.978048 576.121468 577.204987 577.932931 578.489939 579.772189 580.867284 581.561577 582.070100 583.301442 584.349593 584.999730 585.453934 586.576834 587.503964 588.030355 588.353288 589.314718 590.064056 590.397335 590.511916 591.265520 591.771116 -100 
-100 -100 569.902859 573.357251 575.255344 575.652977 574.760854 577.620306 579.229598 579.463532 578.461310 581.235315 582.786926 582.997118 582.006831 584.595514 585.995698 586.085939 584.995967 587.390897 588.598073 588.485491 587.174563 589.471535 590.628218 -100 
-100 -100 555.306153 569.452563 573.046662 572.315041 562.521170 574.415470 577.343286 576.323273 566.370109 578.129699 580.984552 579.994992 570.464779 581.615155 584.253934 583.168474 573.730762 584.499699 586.910856 585.587861 575.719412 586.689830 589.334872 -100 
-100 -100 566.719546 570.439409 572.585000 573.102986 572.267806 575.293747 577.020262 577.260201 576.223758 579.089888 580.698046 580.866266 579.811892 582.494912 583.969729 584.041596 582.907974 585.403851 586.694025 586.580093 585.251750 587.677930 588.944765 -100 
-100 -100 568.097593 570.153748 571.886334 572.772830 573.222320 575.044836 576.460420 577.069878 577.292932 578.915901 580.160098 580.617835 580.707798 582.251205 583.431159 583.831626 583.853013 585.229218 586.234519 586.473692 586.345629 587.576302 588.430443 -100 
-100 -100 564.213802 568.145681 570.452622 571.088236 570.347028 573.452189 575.245265 575.539997 574.555407 577.399435 578.957372 578.999437 577.710062 580.638693 582.235318 582.312275 581.095787 583.745699 585.128726 585.058969 583.751541 586.223347 587.518620 -100 
-100 -100 549.804094 564.811332 568.781288 568.279855 558.668354 570.718728 573.783597 572.876131 563.128294 574.751351 577.509923 576.182919 565.284334 577.830721 580.802255 579.671608 569.595948 581.129906 583.772003 582.522537 572.635479 583.758288 586.478615 -100 
-100 -100 562.602663 566.557269 568.899885 569.575040 568.874494 572.023788 573.857330 574.184538 573.224956 576.089922 577.663684 577.715301 576.433393 579.374912 580.982970 581.067123 579.857071 582.519860 583.915050 583.854023 582.554627 585.039664 586.344427 -100 
-100 -100 564.843103 566.955556 568.766229 569.732290 570.259509 572.178943 573.680008 574.354856 574.626887 576.292683 577.565725 578.034993 578.129111 579.706761 580.913260 581.323459 581.348229 582.759768 583.793908 584.047277 583.927830 585.196105 586.076473 -100 
-100 -100 561.725690 565.579883 567.867552 568.501966 567.748852 570.965432 572.837344 573.173448 572.198513 575.138099 576.787279 576.948364 575.840660 578.630415 580.161429 580.228732 579.041679 581.649261 583.001093 582.893537 581.527132 584.069995 585.402437 -100 
-100 -100 548.304274 562.853251 566.700118 566.106345 556.181533 568.586381 571.750092 570.843969 560.902255 572.824422 575.741819 574.684926 564.733188 576.371802 579.133645 577.987471 568.116241 579.392976 581.941346 580.582739 570.337326 581.806567 584.605466 -100 
-100 -100 561.159562 565.008289 567.289021 567.916983 567.159145 570.374085 572.246418 572.584364 571.613733 574.563319 576.227684 576.407025 575.311253 578.088022 579.600716 579.653753 578.454186 581.045244 582.383769 582.266818 580.894197 583.429716 584.757289 -100 
-100 -100 563.723014 565.818550 567.611728 568.562685 569.078477 570.995013 572.496130 573.172081 573.449119 575.138967 576.450449 576.974157 577.119007 578.644945 579.800460 580.183908 580.196110 581.564205 582.563427 582.798200 582.671019 583.919427 584.786696 -100 
-100 -100 560.969276 564.869060 567.174402 567.821097 567.094449 570.244688 572.076892 572.396518 571.423194 574.343298 575.996116 576.191169 575.144120 577.850095 579.327379 579.381610 578.217451 580.751729 582.073087 581.990534 580.710875 583.135509 584.408643 -100 
-100 -100 547.804022 562.591295 566.491146 565.943727 556.251497 568.344645 571.406840 570.466849 560.578252 572.381897 575.272434 574.271706 564.649622 575.913825 578.580575 577.453103 567.839331 578.810097 581.304675 580.050133 570.379858 581.234805 583.886999 -100 
-100 -100 561.460140 565.333840 567.600051 568.203327 567.428784 570.519108 572.293056 572.563454 571.548328 574.427773 576.046198 576.215040 575.146238 577.828005 579.284112 579.322072 578.143264 580.659384 581.964189 581.869070 580.576979 582.981577 584.241572 -100 
-100 -100 564.758087 566.785993 568.492019 569.359119 569.790526 571.570849 572.946301 573.525457 573.726516 575.329141 576.570280 577.047208 577.158127 578.628613 579.738137 580.092340 580.082872 581.409346 582.373610 582.591952 582.456320 583.646519 584.474333 -100 
-100 -100 562.883820 566.559229 568.679006 569.198537 568.394169 571.313026 572.964199 573.167435 572.128570 574.907427 576.457177 576.586536 575.491627 578.139017 579.567293 579.588192 578.394037 580.887197 582.165602 582.057024 580.766086 583.111359 584.337330 -100 
-100 -100 551.123228 565.106972 568.662661 567.976594 558.508054 569.979422 572.770243 571.724983 561.964899 573.403028 576.137611 575.067991 565.416874 576.593718 579.198073 578.041449 568.396279 579.320737 581.760819 580.498870 570.949554 581.561445 584.120755 -100 
-100 -100 565.139054 568.546799 570.412218 570.796482 569.913317 572.638815 574.144445 574.313416 573.280318 575.935288 577.394129 577.530880 576.474422 579.028816 580.390373 580.433766 579.284530 581.686079 582.891633 582.789247 581.517273 583.736866 584.855474 -100 
-100 -100 569.845297 570.961949 572.007205 572.689856 573.190571 574.379190 575.379398 575.990706 576.425170 577.569325 578.537830 579.120159 579.517320 580.596038 581.483893 581.973024 582.261231 583.202239 583.933421 584.253234 584.358105 585.083073 585.570675 -100 
-100 -100 571.525162 572.107522 572.862109 573.576022 574.285748 575.174587 576.026768 576.748312 577.437070 578.303335 579.135287 579.833080 580.486308 581.297015 582.054852 582.660646 583.202096 583.876861 584.476070 584.901991 585.237796 585.666823 585.956772 -100 
-100 -100 -100 -100 -100 -100 -100 -100 -100 -100 -100 -100 -100 -100 -100 -100 -100 -100 -100 -100 -100 -100 -100 -100 -100 -100 
-100 -100 -100 -100 -100 -100 -100 -100 -100 -100 -100 -100 -100 -100 -100 -100 -100 -100 -100 -100 -100 -100 -100 -100 -100 -100 
-100 -100 -100 -100 -100 -100 -100 -100 -100 -100 -100 -100 -100 -100 -100 -100 -100 -100 -100 -100 -100 -100 -100 -100 -100 -100 
-100 -100 576.507916 577.054930 577.820454 578.600458 579.408976 580.356111 581.284382 582.107775 582.906050 583.821305 584.708446 585.481613 586.213495 587.037770 587.815796 588.467138 589.064796 589.738542 590.348485 590.811369 591.193472 591.610721 591.889195 -100 
-100 -100 575.034937 575.892071 576.860760 577.642346 578.366757 579.471012 580.492454 581.252743 581.930965 582.984011 583.956043 584.665973 585.280231 586.232677 587.087704 587.673586 588.155174 588.955847 589.643421 590.045730 590.325269 590.903910 591.315239 -100 
-100 -100 571.963996 573.730453 575.162135 575.856867 576.174619 577.807759 579.079108 579.641924 579.854586 581.403788 582.611763 583.128081 583.292512 584.712887 585.786691 586.177491 586.217915 587.479409 588.383543 588.594777 588.448175 589.554467 590.301400 -100 
-100 -100 567.671398 571.310519 573.362820 573.811850 572.924242 575.889654 577.568794 577.786769 576.738929 579.582650 581.177889 581.353922 580.306765 582.957342 584.398090 584.454636 583.311830 585.781435 587.047143 586.922752 585.583642 587.976363 589.214662 -100 
-100 -100 568.910402 570.890556 572.541548 573.361983 573.758274 575.532532 576.909209 577.491750 577.695922 579.314416 580.568742 581.058816 581.186278 582.672546 583.804023 584.185751 584.205017 585.540952 586.513418 586.733791 586.591985 587.800721 588.638849 -100 
-100 -100 568.730736 570.201803 571.697340 572.686253 573.468197 574.939030 576.213384 576.958827 577.523962 578.802476 579.909510 580.507900 580.945586 582.128596 583.153613 583.673632 584.019991 585.059893 585.930481 586.300665 586.499253 587.379380 588.045837 -100 
-100 -100 566.541058 568.644300 570.424511 571.351734 571.837028 573.691732 575.136415 575.771017 576.012470 577.632923 578.861944 579.287725 579.337055 580.915883 582.118261 582.517054 582.526526 583.933464 584.965736 585.221633 585.104832 586.349306 587.212483 -100 
-100 -100 562.871984 566.814416 569.138473 569.794104 569.074575 572.202546 574.018671 574.334314 573.365501 576.216015 577.776980 577.820001 576.530323 579.457731 581.051263 581.123524 579.904172 582.559797 583.950124 583.886539 582.584954 585.063208 586.363037 -100 
-100 -100 564.935850 567.060421 568.874883 569.841200 570.367429 572.265152 573.749526 574.416838 574.684308 576.326273 577.571675 578.008510 578.067152 579.658414 580.872108 581.278819 581.295304 582.712914 583.755405 584.019063 583.910166 585.166347 586.038145 -100 
-100 -100 565.492798 567.014023 568.584353 569.653614 570.517310 572.079090 573.435889 574.246876 574.863118 576.184895 577.323044 577.938953 578.389985 579.601332 580.650926 581.184251 581.540537 582.605868 583.499164 583.882969 584.094495 585.004300 585.693054 -100 
-100 -100 563.975897 566.057097 567.839997 568.785488 569.298189 571.225723 572.734967 573.414179 573.689432 575.375592 576.675125 577.179207 577.307149 578.851907 580.027067 580.419831 580.435975 581.827633 582.842655 583.077232 582.941018 584.216891 585.103631 -100 
-100 -100 560.939300 564.778239 567.050310 567.674022 566.914775 570.127546 571.998377 572.335674 571.363986 574.310533 575.970349 576.144844 575.045791 577.822370 579.335474 579.387705 578.187407 580.782605 582.124223 582.006953 580.633171 583.173997 584.506234 -100 
-100 -100 563.389972 565.469140 567.249305 568.191950 568.702346 570.629065 572.138741 572.819658 573.099009 574.793792 576.106277 576.625216 576.762076 578.298799 579.460561 579.841864 579.847451 581.225394 582.228036 582.453530 582.310765 583.580000 584.462409 -100 
-100 -100 564.327010 565.841942 567.405182 568.467542 569.325489 570.885358 572.242181 573.054859 573.677442 575.018076 576.186708 576.842053 577.322408 578.506903 579.522004 580.032998 580.373147 581.406682 582.271330 582.637078 582.837487 583.731694 584.409891 -100 
-100 -100 563.205875 565.312663 567.112149 568.065244 568.579332 570.474291 571.956656 572.621328 572.890641 574.564989 575.865264 576.386782 576.533945 578.040105 579.179638 579.556446 579.567624 580.920227 581.911246 582.150458 582.034154 583.258185 584.109007 -100 
-100 -100 560.602823 564.501679 566.800512 567.435825 566.692895 569.819295 571.628774 571.931240 570.943662 573.843356 575.478792 575.662621 574.606992 577.299270 578.763651 578.808138 577.635400 580.158969 581.471455 581.382897 580.097230 582.510152 583.776026 -100 
-100 -100 563.676347 565.759675 567.522209 568.432452 568.898290 570.736203 572.162722 572.779363 573.007459 574.643175 575.910861 576.407394 576.533777 578.018360 579.138981 579.500973 579.498252 580.833515 581.807529 582.032725 581.902565 583.108284 583.946584 -100 
-100 -100 565.310294 566.768900 568.251199 569.227753 569.992651 571.429933 572.669445 573.387058 573.931198 575.192302 576.295352 576.904729 577.348890 578.487365 579.462660 579.946297 580.262676 581.258913 582.088190 582.430292 582.609373 583.457775 584.103055 -100 
-100 -100 564.978931 566.941020 568.578212 569.393555 569.783345 571.495169 572.813159 573.356909 573.535065 575.099785 576.311360 576.773061 576.874560 578.328704 579.423893 579.770641 579.753997 581.064101 582.009157 582.212890 582.064315 583.230364 584.041573 -100 
-100 -100 563.280518 566.881630 568.914106 569.366163 568.505316 571.351620 572.943480 573.115253 572.056159 574.796796 576.316677 576.438716 575.343006 577.968454 579.377895 579.396380 578.200632 580.669340 581.922137 581.798978 580.492934 582.805521 584.004455 -100 
-100 -100 567.118381 568.860823 570.266354 570.937058 571.224085 572.767441 573.952273 574.448932 574.608315 576.074672 577.209336 577.667702 577.785068 579.171190 580.213189 580.571894 580.578125 581.820647 582.704911 582.903446 582.751723 583.818083 584.540304 -100 
-100 -100 569.849997 570.685573 571.618791 572.353965 573.017717 574.036836 574.970117 575.651030 576.256894 577.233629 578.136435 578.788824 579.356280 580.271099 581.093757 581.650089 582.103092 582.878161 583.540378 583.920707 584.181334 584.735590 585.131613 -100 
-100 -100 571.139543 571.663830 572.387600 573.109729 573.844974 574.704478 575.541897 576.279738 576.998826 577.838741 578.658329 579.374408 580.059336 580.844991 581.590286 582.212490 582.782400 583.428816 584.011552 584.449305 584.809184 585.206531 585.473222 -100 
-100 -100 -100 -100 -100 -100 -100 -100 -100 -100 -100 -100 -100 -100 -100 -100 -100 -100 -100 -100 -100 -100 -100 -100 -100 -100 
-100 -100 -100 -100 -100 -100 -100 -100 -100 -100 -100 -100 -100 -100 -100 -100 -100 -100 -100 -100 -100 -100 -100 -100 -100 -100 
-100 -100 -100 -100 -100 -100 -100 -100 -100 -100 -100 -100 -100 -100 -100 -100 -100 -100 -100 -100 -100 -100 -100 -100 -100 -100 
-100 -100 576.155647 576.665069 577.407096 578.189559 579.009709 579.937294 580.851793 581.680544 582.490160 583.384886 584.256954 585.033460 585.774488 586.577747 587.340042 587.994016 588.602528 589.262430 589.866277 590.340853 590.738552 591.138207 591.400958 -100 
-100 -100 574.889015 575.610097 576.510927 577.314845 578.104039 579.133179 580.114309 580.905383 581.649322 582.626766 583.556788 584.293311 584.967717 585.846097 586.658681 587.268014 587.808915 588.547261 589.207804 589.648507 589.995905 590.500816 590.860118 -100 
-100 -100 572.524213 573.744170 574.962666 575.763058 576.407754 577.698930 578.832073 579.521663 580.064501 581.272759 582.339801 582.971794 583.446579 584.539170 585.474315 585.971095 586.310435 587.269658 588.063832 588.410014 588.584629 589.354440 589.924338 -100 
-100 -100 569.899921 571.791786 573.348189 574.102951 574.452879 576.160900 577.486099 578.045574 578.240278 579.831133 581.068596 581.562289 581.692895 583.145553 584.238219 584.591589 584.585120 585.913272 586.876813 587.097020 586.952726 588.124331 588.931814 -100 
-100 -100 569.564396 570.966678 572.384439 573.311310 574.043934 575.462697 576.694485 577.412735 577.961609 579.229235 580.339122 580.957267 581.410892 582.552993 583.532868 584.023546 584.351009 585.369581 586.222797 586.583766 586.773867 587.631360 588.280261 -100 
-100 -100 568.918652 570.112219 571.466975 572.495560 573.404205 574.729248 575.930051 576.743111 577.446143 578.586664 579.627625 580.301858 580.881131 581.907932 582.840741 583.408098 583.875906 584.779389 585.583687 586.021173 586.349991 587.082349 587.645965 -100 
-100 -100 567.253091 568.748709 570.278365 571.302478 572.118227 573.619624 574.922498 575.694185 576.280082 577.562561 578.668544 579.264170 579.698832 580.880367 581.901024 582.412302 582.752708 583.806923 584.694589 585.078649 585.288897 586.179465 586.852818 -100 
-100 -100 565.270744 567.366586 569.152783 570.095989 570.602357 572.477032 573.943408 574.601497 574.865763 576.494021 577.737139 578.191588 578.277170 579.818909 580.991458 581.375766 581.382160 582.785315 583.818878 584.079626 583.969780 585.217192 586.082679 -100 
-100 -100 565.654570 567.170436 568.733135 569.795699 570.651986 572.195152 573.536747 574.340872 574.953249 576.258096 577.381719 577.990327 578.436190 579.630321 580.662526 581.182580 581.530306 582.593007 583.488522 583.878610 584.095809 584.997095 585.678598 -100 
-100 -100 565.696159 566.936413 568.363469 569.472225 570.463475 571.875373 573.155508 574.032995 574.787756 575.973313 577.048940 577.746562 578.345549 579.398974 580.356036 580.940072 581.421335 582.342991 583.162998 583.610371 583.951265 584.709814 585.293994 -100 
-100 -100 564.664812 566.156038 567.700147 568.755184 569.613332 571.171519 572.527426 573.339985 573.961654 575.298847 576.460686 577.107473 577.582528 578.769764 579.789086 580.301019 580.643122 581.693731 582.573086 582.944094 583.146081 584.057326 584.748767 -100 
-100 -100 563.249153 565.301991 567.065119 568.005505 568.522352 570.433546 571.932338 572.609348 572.888356 574.578579 575.888696 576.410028 576.552616 578.076713 579.227243 579.599659 579.599147 580.982063 581.989934 582.218657 582.078787 583.349988 584.234537 -100 
-100 -100 564.055972 565.549455 567.095979 568.152374 569.011028 570.569836 571.926932 572.741645 573.366964 574.709892 575.880003 576.535989 577.016221 578.199564 579.211015 579.715110 580.048864 581.088515 581.957282 582.319949 582.515507 583.420744 584.108358 -100 
-100 -100 564.477263 565.723511 567.156291 568.267723 569.259417 570.672214 571.954281 572.835525 573.597025 574.793625 575.886826 576.606220 577.219296 578.261614 579.200105 579.769268 580.236328 581.134292 581.931113 582.361834 582.690768 583.436098 584.011515 -100 
-100 -100 563.825137 565.353852 566.926968 567.993066 568.848204 570.391735 571.734819 572.542802 573.163322 574.482186 575.632443 576.279935 576.756527 577.923463 578.921593 579.422105 579.755611 580.777680 581.635111 582.001592 582.204445 583.082658 583.748572 -100 
-100 -100 562.841503 564.958519 566.758953 567.705009 568.206169 570.078629 571.542963 572.201540 572.471467 574.110341 575.382156 575.888113 576.026027 577.514862 578.637993 579.001962 579.002013 580.344603 581.326620 581.559374 581.437124 582.649706 583.493021 -100 
-100 -100 564.272622 565.780331 567.318834 568.343224 569.150854 570.640099 571.930294 572.692639 573.273676 574.555413 575.674281 576.297866 576.754777 577.902001 578.883164 579.370442 579.690832 580.695132 581.533943 581.884197 582.071547 582.932444 583.586665 -100 
-100 -100 565.407288 566.605584 567.963638 568.990350 569.887652 571.186475 572.359144 573.150459 573.836266 574.956995 575.987028 576.661925 577.239954 578.241283 579.144522 579.689685 580.134135 580.994013 581.751119 582.150722 582.450719 583.155944 583.702930 -100 
-100 -100 565.540071 566.943165 568.361039 569.286518 570.007618 571.379713 572.563740 573.248701 573.771620 574.994765 576.068375 576.666224 577.105706 578.221146 579.176039 579.650588 579.960679 580.934447 581.737443 582.058040 582.217977 583.046981 583.678997 -100 
-100 -100 565.395011 567.284338 568.836302 569.588069 569.928149 571.562346 572.819510 573.336045 573.502460 575.021917 576.201584 576.661258 576.772206 578.191809 579.259725 579.602412 579.587886 580.865004 581.775686 581.956157 581.784612 582.924662 583.713997 -100 
-100 -100 567.600404 568.810677 570.011102 570.786458 571.392208 572.608233 573.666062 574.295670 574.786962 575.925991 576.932507 577.521919 577.966684 579.027812 579.938314 580.419203 580.741208 581.660011 582.409893 582.718979 582.865010 583.608499 584.163225 -100 
-100 -100 569.646866 570.351251 571.220111 571.978340 572.706445 573.655834 574.555330 575.273191 575.950598 576.860144 577.730396 578.420343 579.058925 579.906082 580.693182 581.281772 581.799983 582.504868 583.128227 583.535051 583.854525 584.337136 584.683972 -100 
-100 -100 570.738472 571.227053 571.928982 572.654428 573.402275 574.245472 575.073953 575.822778 576.559358 577.385902 578.198539 578.926958 579.629845 580.401454 581.137431 581.768271 582.352072 582.981343 583.551646 583.994481 584.365315 584.744596 584.996222 -100 
-100 -100 -100 -100 -100 -100 -100 -100 -100 -100 -100 -100 -100 -100 -100 -100 -100 -100 -100 -100 -100 -100 -100 -100 -100 -100 
-100 -100 -100 -100 -100 -100 -100 -100 -100 -100 -100 -100 -100 -100 -100 -100 -100 -100 -100 -100 -100 -100 -100 -100 -100 -100 
-100 -100 -100 -100 -100 -100 -100 -100 -100 -100 -100 -100 -100 -100 -100 -100 -100 -100 -100 -100 -100 -100 -100 -100 -100 -100 
-100 -100 575.624371 576.165277 576.924956 577.701503 578.506798 579.446641 580.366122 581.181569 581.971914 582.876846 583.753115 584.515753 585.236503 586.047269 586.810460 587.447919 588.037032 588.712347 589.328298 589.797884 590.184487 590.601705 590.879053 -100 
-100 -100 574.177468 575.020280 575.978413 576.756997 577.480954 578.574408 579.584319 580.337070 581.009206 582.049290 583.008452 583.707544 584.310627 585.245994 586.080739 586.645344 587.111931 587.920952 588.621866 589.037170 589.325919 589.902026 590.309940 -100 
-100 -100 571.170147 572.895246 574.303834 574.997937 575.326659 576.936087 578.188825 578.746697 578.961927 580.488983 581.679268 582.185468 582.341654 583.736061 584.777646 585.128509 585.130198 586.424080 587.359555 587.598325 587.475447 588.568232 589.304979 -100 
-100 -100 566.983073 570.519206 572.528471 572.981908 572.137151 575.044030 576.694656 576.914639 575.895542 578.693109 580.264405 580.434616 579.392028 581.999462 583.392851 583.381341 582.134119 584.698454 586.021774 585.943424 584.662106 587.009409 588.226262 -100 
-100 -100 568.151344 570.084104 571.704552 572.518447 572.921693 574.671068 576.031255 576.612657 576.824092 578.425160 579.668924 580.158264 580.283543 581.736970 582.825941 583.159331 583.133072 584.496310 585.497535 585.743617 585.624451 586.818529 587.645738 -100 
-100 -100 567.949195 569.389058 570.857212 571.831713 572.607078 574.064794 575.330803 576.076879 576.646974 577.921246 579.032236 579.647102 580.096711 581.238750 582.215350 582.696141 583.017001 584.053206 584.928017 585.306012 585.511356 586.385633 587.046715 -100 
-100 -100 565.795956 567.849194 569.590685 570.496778 570.972159 572.814760 574.255118 574.897307 575.154754 576.772090 578.019822 578.500426 578.618111 580.104355 581.226994 581.582223 581.574045 582.957654 583.977213 584.231080 584.117032 585.353202 586.210832 -100 
-100 -100 562.213255 566.049526 568.315243 568.945135 568.219453 571.329004 573.141514 573.474345 572.549096 575.376819 576.965152 577.117880 576.045587 578.734197 580.196187 580.218717 578.999734 581.605915 582.971606 582.903318 581.611564 584.070661 585.361709 -100 
-100 -100 564.202036 566.275388 568.049179 568.992589 569.507209 571.390750 572.869253 573.543323 573.827102 575.467808 576.734457 577.229295 577.359291 578.859218 579.994390 580.359215 580.358150 581.748683 582.774002 583.031213 582.921941 584.169287 585.035822 -100 
-100 -100 564.731931 566.219779 567.759744 568.812361 569.667471 571.211014 572.555083 573.363564 573.983783 575.306265 576.455483 577.096515 577.567808 578.739338 579.742808 580.243002 580.578292 581.628444 582.512386 582.891939 583.101624 584.006008 584.691155 -100 
-100 -100 563.244958 565.275638 567.024829 567.963497 568.484828 570.375812 571.859222 572.529470 572.805799 574.486684 575.790443 576.312165 576.458853 577.965280 579.099307 579.459926 579.452063 580.838127 581.851564 582.086939 581.952891 583.221675 584.103880 -100 
-100 -100 560.281787 564.013629 566.240319 566.872947 566.171552 569.299689 571.127204 571.453148 570.489932 573.418396 575.077548 575.276387 574.230151 576.933964 578.396816 578.412871 577.178096 579.782734 581.130371 581.019761 579.658185 582.183493 583.508440 -100 
-100 -100 562.613003 564.650790 566.407784 567.351872 567.876231 569.769232 571.254596 571.927426 572.206884 573.890468 575.198172 575.724723 575.874110 577.379007 578.509545 578.866005 578.852404 580.229138 581.233232 581.461126 581.321221 582.584056 583.462453 -100 
-100 -100 563.455781 564.965034 566.525004 567.589697 568.450596 569.998241 571.346550 572.161171 572.788845 574.114395 575.270237 575.921786 576.400713 577.567961 578.563151 579.057097 579.384583 580.413508 581.276156 581.640863 581.840268 582.730743 583.406767 -100 
-100 -100 562.252227 564.382893 566.198199 567.161733 567.683122 569.572960 571.058340 571.744399 572.044987 573.680585 574.951870 575.462872 575.608218 577.097348 578.218673 578.580400 578.579642 579.928202 580.916321 581.153407 581.035762 582.254858 583.103629 -100 
-100 -100 559.560343 563.527998 565.861349 566.516525 565.792947 568.910482 570.730277 571.081370 570.194956 572.989221 574.572108 574.742917 573.695974 576.360832 577.804287 577.832779 576.644273 579.167890 580.478035 580.387962 579.105049 581.507937 582.770359 -100 
-100 -100 562.679497 564.790479 566.573047 567.496978 567.973173 569.810122 571.244814 571.888545 572.152781 573.751610 574.991809 575.480267 575.607472 577.077318 578.182984 578.533508 578.521263 579.850237 580.817332 581.036699 580.903051 582.104109 582.940778 -100 
-100 -100 564.344770 565.809569 567.299665 568.285779 569.059702 570.493956 571.736442 572.469600 573.031119 574.277984 575.369360 575.980264 576.430598 577.555261 578.516275 578.992430 579.304605 580.288033 581.103129 581.433174 581.603651 582.450833 583.096854 -100 
-100 -100 564.036463 565.990585 567.628831 568.457932 568.869876 570.564375 571.877357 572.439374 572.646697 574.189250 575.391387 575.869435 576.000787 577.422570 578.494418 578.838492 578.830802 580.113055 581.030675 581.212111 581.045174 582.217469 583.033988 -100 
-100 -100 562.363729 565.937289 567.965944 568.443109 567.644277 570.432622 572.008272 572.210770 571.228192 573.902045 575.404181 575.562754 574.558513 577.093408 578.462096 578.486043 577.334034 579.738882 580.948420 580.791375 579.445410 581.784665 582.996072 -100 
-100 -100 566.169845 567.900689 569.302896 569.983731 570.289842 571.814687 572.993934 573.506794 573.694213 575.142424 576.272605 576.750978 576.900871 578.257763 579.279555 579.638039 579.654515 580.870452 581.728988 581.906311 581.737017 582.810273 583.538083 -100 
-100 -100 568.879892 569.710531 570.640508 571.376918 572.044017 573.058013 573.990561 574.678939 575.295098 576.270481 577.175263 577.837664 578.416503 579.324746 580.140146 580.694777 581.147745 581.911842 582.561123 582.930287 583.183081 583.737589 584.135060 -100 
-100 -100 570.159741 570.680979 571.401425 572.121714 572.856103 573.713542 574.551454 575.293612 576.018268 576.860819 577.684194 578.406815 579.097742 579.882883 580.625755 581.246501 581.814529 582.454969 583.030197 583.461203 583.816492 584.212659 584.479418 -100 
-100 -100 -100 -100 -100 -100 -100 -100 -100 -100 -100 -100 -100 -100 -100 -100 -100 -100 -100 -100 -100 -100 -100 -100 -100 -100 
-100 -100 -100 -100 -100 -100 -100 -100 -100 -100 -100 -100 -100 -100 -100 -100 -100 -100 -100 -100 -100 -100 -100 -100 -100 -100 
-100 -100 -100 -100 -100 -100 -100 -100 -100 -100 -100 -100 -100 -100 -100 -100 -100 -100 -100 -100 -100 -100 -100 -100 -100 -100 
-100 -100 575.062807 575.659294 576.447660 577.214446 577.992193 578.958441 579.889585 580.686183 581.443969 582.372931 583.259742 584.003089 584.690773 585.522238 586.292167 586.907217 587.463003 588.165939 588.798882 589.256960 589.619191 590.067473 590.367502 -100 
-100 -100 573.240968 574.356159 575.421388 576.145163 576.703409 577.963664 579.037476 579.718331 580.216908 581.422177 582.445507 583.075158 583.509267 584.600206 585.490337 585.976917 586.267417 587.246706 588.020453 588.376794 588.509386 589.256258 589.755331 -100 
-100 -100 568.317673 571.663751 573.516026 573.917899 573.068028 575.861547 577.433212 577.661458 576.680263 579.396172 580.910833 581.102779 580.105316 582.638467 583.977781 583.986265 582.782354 585.275678 586.548947 586.490634 585.243003 587.494208 588.628168 -100 
-100 -100 554.210731 567.870876 571.356553 570.656236 561.150634 572.727681 575.580790 574.580838 564.835450 576.353609 579.145198 578.150774 568.706944 579.699817 582.239505 580.983829 570.970282 582.293801 584.857289 583.644437 574.077115 584.767869 587.350850 -100 
-100 -100 565.201029 568.801123 570.886740 571.397957 570.597975 573.555778 575.247964 575.488820 574.481657 577.297372 578.880258 579.045939 577.995220 580.609809 582.006100 581.982349 580.724416 583.309491 584.659547 584.595822 583.328526 585.706821 586.949687 -100 
-100 -100 566.507447 568.500932 570.183156 571.044029 571.483570 573.279298 574.679244 575.290417 575.524595 577.134077 578.381154 578.867267 578.986590 580.445969 581.537519 581.867564 581.840054 583.211239 584.223667 584.476122 584.361980 585.579467 586.423680 -100 
-100 -100 562.725367 566.533031 568.762977 569.359536 568.603457 571.681693 573.466846 573.778897 572.839008 575.657026 577.242792 577.399417 576.327515 578.992050 580.426064 580.426534 579.191828 581.785237 583.142073 583.068716 581.772509 584.222641 585.507061 -100 
-100 -100 548.754892 563.284875 567.114929 566.566795 556.982985 568.958830 572.014797 571.157234 561.645508 573.065699 575.860185 574.832270 565.225005 576.438220 579.067544 577.853896 567.910712 579.222838 581.805157 580.552332 570.746522 581.770881 584.468470 -100 
-100 -100 561.137099 564.964762 567.225987 567.858271 567.139750 570.258263 572.080935 572.424132 571.510019 574.352175 575.957649 576.129002 575.069795 577.749499 579.197592 579.208918 577.981857 580.581550 581.942493 581.870034 580.576186 583.038646 584.332981 -100 
-100 -100 563.295272 565.339865 567.093114 568.028359 568.542230 570.424646 571.902102 572.573198 572.853881 574.515531 575.803399 576.315905 576.455349 577.949665 579.072451 579.424908 579.412968 580.796418 581.813262 582.058451 581.936321 583.193592 584.067390 -100 
-100 -100 560.267007 563.992856 566.212172 566.839125 566.132451 569.250394 571.069100 571.390220 570.423747 573.343857 574.995294 575.189088 574.138456 576.833254 578.287003 578.296062 577.057567 579.662840 581.014179 580.909026 579.552113 582.075922 583.398904 -100 
-100 -100 547.284599 561.329258 565.059885 564.513155 554.988840 566.942580 569.992848 569.070653 559.208148 571.030564 573.937960 572.948967 563.327985 574.597947 577.242424 576.021235 566.012680 577.381105 579.950410 578.610880 568.443039 579.827981 582.606962 -100 
-100 -100 559.618028 563.354958 565.586022 566.221191 565.519032 568.639418 570.459759 570.782907 569.818706 572.738989 574.391550 574.587826 573.539065 576.233665 577.686613 577.694447 576.452746 579.049390 580.391831 580.279753 578.917622 581.435277 582.754344 -100 
-100 -100 561.970879 564.053450 565.838496 566.792485 567.315079 569.203031 570.684793 571.362515 571.651801 573.308813 574.596057 575.113609 575.259126 576.751761 577.872463 578.226340 578.214939 579.575316 580.570394 580.802324 580.673235 581.913872 582.777324 -100 
-100 -100 559.040273 563.004663 565.340652 566.005486 565.295549 568.426155 570.258458 570.621342 569.746398 572.552363 574.145565 574.324167 573.282570 575.951011 577.395671 577.422941 576.233772 578.763312 580.079535 579.992525 578.712310 581.124661 582.394354 -100 
-100 -100 545.512038 560.625948 564.609671 564.104278 554.500024 566.516730 569.589875 568.781258 559.488050 570.686765 573.436740 572.419206 562.886217 574.029907 576.651777 575.492003 565.820017 576.819585 579.313346 578.058841 568.423745 579.228969 581.872331 -100 
-100 -100 559.450268 563.394975 565.698462 566.324685 565.571603 568.649833 570.433553 570.757775 569.850330 572.619523 574.181889 574.339491 573.281892 575.930490 577.359541 577.376987 576.177972 578.685621 579.978775 579.873402 578.577599 580.970631 582.227509 -100 
-100 -100 562.827097 564.864839 566.581250 567.461974 567.908789 569.677626 571.055640 571.662253 571.900771 573.471129 574.691185 575.173130 575.300650 576.743239 577.827926 578.170100 578.154843 579.457014 580.397064 580.594480 580.442681 581.631745 582.461230 -100 
-100 -100 561.003438 564.651472 566.767608 567.312032 566.569233 569.428169 571.066540 571.309120 570.355196 573.062072 574.589191 574.755496 573.754035 576.304809 577.685383 577.706297 576.549971 578.971300 580.199788 580.050744 578.714662 581.084815 582.323053 -100 
-100 -100 549.374556 563.216512 566.753510 566.136011 557.025601 568.139746 570.877802 569.922393 560.599957 571.618931 574.289639 573.325573 564.209141 574.853540 577.345091 576.220548 566.867660 577.463277 579.804084 578.467491 568.722382 579.508124 582.104583 -100 
-100 -100 563.243185 566.617254 568.471358 568.874695 568.049061 570.713833 572.206354 572.412158 571.462413 574.052789 575.497171 575.676668 574.717988 577.181282 578.500764 578.548981 577.441133 579.773424 580.931465 580.790532 579.474912 581.720530 582.851793 -100 
-100 -100 567.897959 569.002995 570.039356 570.721500 571.228321 572.404845 573.404313 574.030757 574.487479 575.626441 576.597686 577.198369 577.619675 578.683870 579.559549 580.047281 580.338106 581.258532 581.968344 582.269613 582.360013 583.086764 583.577072 -100 
-100 -100 569.558728 570.134246 570.880611 571.588749 572.295383 573.180044 574.033784 574.763863 575.463452 576.334635 577.173467 577.882885 578.547326 579.357808 580.112675 580.716955 581.255889 581.920793 582.507966 582.922899 583.250877 583.677864 583.967782 -100 
-100 -100 -100 -100 -100 -100 -100 -100 -100 -100 -100 -100 -100 -100 -100 -100 -100 -100 -100 -100 -100 -100 -100 -100 -100 -100 
-100 -100 -100 -100 -100 -100 -100 -100 -100 -100 -100 -100 -100 -100 -100 -100 -100 -100 -100 -100 -100 -100 -100 -100 -100 -100 
-100 -100 -100 -100 -100 -100 -100 -100 -100 -100 -100 -100 -100 -100 -100 -100 -100 -100 -100 -100 -100 -100 -100 -100 -100 -100 
-100 -100 574.790058 575.331914 576.093176 576.870826 577.674884 578.610158 579.523365 580.331951 581.114610 582.010236 582.876412 583.628802 584.338627 585.136599 585.885586 586.509750 587.089287 587.761144 588.378283 588.850553 589.239038 589.656300 589.933058 -100 
-100 -100 573.348005 574.192057 575.152576 575.933492 576.656976 577.745140 578.748263 579.494369 580.159186 581.189287 582.137570 582.826019 583.417813 584.339103 585.157412 585.706198 586.161400 586.967861 587.672352 588.092602 588.384653 588.960666 589.367523 -100 
-100 -100 570.349862 572.076356 573.488247 574.186557 574.516144 576.118415 577.363327 577.915172 578.124249 579.640167 580.818436 581.313695 581.458400 582.836703 583.858103 584.188729 584.175195 585.468163 586.411453 586.658825 586.541636 587.633614 588.368269 -100 
-100 -100 566.175554 569.712218 571.724122 572.182297 571.339629 574.236827 575.878104 576.092766 575.069420 577.855358 579.414691 579.574734 578.520982 581.110726 582.481228 582.446089 581.180654 583.745091 585.077674 585.009538 583.735362 586.080535 587.294251 -100 
-100 -100 567.359490 569.290044 570.908752 571.722417 572.123755 573.864276 575.215814 575.791983 575.999441 577.592755 578.828875 579.311549 579.427256 580.863029 581.928915 582.239204 582.195820 583.555095 584.560100 584.811946 584.696733 585.889300 586.714240 -100 
-100 -100 567.176914 568.609841 570.069398 571.036599 571.804933 573.253840 574.512371 575.253954 575.821437 577.092856 578.202696 578.817384 579.261574 580.385494 581.337661 581.795206 582.098572 583.125810 583.997824 584.375561 584.580828 585.453783 586.113619 -100 
-100 -100 565.046390 567.086425 568.811725 569.703896 570.167812 572.000585 573.434073 574.072824 574.329663 575.948283 577.201383 577.690050 577.808715 579.274182 580.368610 580.698835 580.671700 582.042137 583.053771 583.302443 583.184984 584.419715 585.276792 -100 
-100 -100 561.482088 565.299881 567.544129 568.156111 567.416402 570.514819 572.320065 572.649787 571.725047 574.555746 576.152868 576.319316 575.253855 577.918319 579.349229 579.346127 578.108230 580.699170 582.054155 581.978036 580.680950 583.138586 584.429388 -100 
-100 -100 563.470952 565.528335 567.282108 568.208081 568.708475 570.579815 572.049559 572.719202 573.002133 574.644294 575.916815 576.420603 576.552864 578.033960 579.143621 579.486319 579.468448 580.845672 581.861372 582.111811 581.998003 583.243193 584.108812 -100 
-100 -100 563.998409 565.472997 566.996113 568.034209 568.876654 570.406530 571.739419 572.541440 573.158519 574.478364 575.627368 576.269959 576.738343 577.895556 578.880067 579.362915 579.684726 580.725172 581.602980 581.979056 582.186400 583.088017 583.771185 -100 
-100 -100 562.513237 564.530719 566.265055 567.192931 567.704510 569.579295 571.048227 571.710116 571.981561 573.654696 574.951951 575.469386 575.609755 577.103857 578.223350 578.570363 578.552003 579.931919 580.943185 581.179051 581.045488 582.310616 583.189495 -100 
-100 -100 559.549675 563.267124 565.480039 566.105105 565.397160 568.506220 570.316194 570.632285 569.663404 572.579924 574.228458 574.420086 573.366576 576.058821 577.509306 577.514030 576.270723 578.871462 580.219211 580.111552 578.752636 581.273269 582.593956 -100 
-100 -100 561.863658 563.890663 565.636428 566.573111 567.089408 568.965174 570.433125 571.093961 571.364967 573.037545 574.335467 574.854826 574.997193 576.492266 577.612225 577.959055 577.938092 579.310822 580.313801 580.542532 580.403328 581.663199 582.538911 -100 
-100 -100 562.686099 564.187369 565.738227 566.795666 567.647656 569.179195 570.510078 571.310846 571.928330 573.245002 574.393832 575.040074 575.513155 576.671957 577.657847 578.142943 578.462973 579.486422 580.345069 580.706600 580.903722 581.792996 582.468534 -100 
-100 -100 561.466304 563.589383 565.396398 566.353627 566.867001 568.740228 570.207191 570.878136 571.168043 572.797027 574.064336 574.572652 574.713683 576.194775 577.307274 577.660022 577.650901 578.992161 579.973236 580.202895 580.079774 581.299483 582.150020 -100 
-100 -100 558.760345 562.719166 565.043535 565.692797 564.962693 568.063120 569.864814 570.201569 569.305480 572.095343 573.676593 573.846926 572.797486 575.454094 576.888372 576.907484 575.709870 578.224982 579.526089 579.425666 578.134681 580.539926 581.805794 -100 
-100 -100 561.860232 563.962470 565.734301 566.649182 567.116698 568.940837 570.363380 570.998033 571.256332 572.852041 574.090825 574.578537 574.703201 576.165960 577.262906 577.604364 577.583119 578.903607 579.862120 580.072428 579.932312 581.134294 581.973385 -100 
-100 -100 563.508152 564.962798 566.438620 567.410882 568.173450 569.600182 570.839043 571.570945 572.131736 573.376463 574.465525 575.074431 575.521435 576.639560 577.592457 578.059855 578.363094 579.338746 580.147259 580.470916 580.637053 581.484197 582.131475 -100 
-100 -100 563.188047 565.128770 566.747890 567.557686 567.954763 569.646946 570.965736 571.534974 571.747320 573.288092 574.486560 574.961500 575.089005 576.503938 577.567655 577.902769 577.885361 579.160565 580.074401 580.251964 580.082298 581.254611 582.071985 -100 
-100 -100 561.505626 565.063058 567.069503 567.524166 566.708369 569.498571 571.086031 571.301376 570.328153 572.999980 574.497576 574.652783 573.645008 576.172755 577.533413 577.548722 576.387273 578.785732 579.993023 579.833480 578.485596 580.825282 582.037553 -100 
-100 -100 565.294920 567.012677 568.395909 569.057724 569.350911 570.876760 572.065385 572.589438 572.784949 574.233162 575.360489 575.836175 575.982878 577.334133 578.349312 578.700659 578.709815 579.920527 580.776617 580.951955 580.781354 581.854807 582.583170 -100 
-100 -100 567.989921 568.811188 569.726870 570.448941 571.106529 572.119991 573.058351 573.754458 574.376484 575.353188 576.256919 576.917649 577.494023 578.398205 579.208534 579.757557 580.204909 580.964798 581.611686 581.979164 582.230982 582.785424 583.183140 -100 
-100 -100 569.261530 569.775499 570.484516 571.193270 571.919943 572.776030 573.617572 574.365261 575.094434 575.938757 576.762020 577.483641 578.172677 578.954666 579.693401 580.309480 580.872904 581.509696 582.082539 582.511963 582.866372 583.262330 583.529168 -100 
-100 -100 -100 -100 -100 -100 -100 -100 -100 -100 -100 -100 -100 -100 -100 -100 -100 -100 -100 -100 -100 -100 -100 -100 -100 -100 
-100 -100 -100 -100 -100 -100 -100 -100 -100 -100 -100 -100 -100 -100 -100 -100 -100 -100 -100 -100 -100 -100 -100 -100 -100 -100 
-100 -100 -100 -100 -100 -100 -100 -100 -100 -100 -100 -100 -100 -100 -100 -100 -100 -100 -100 -100 -100 -100 -100 -100 -100 -100 
-100 -100 574.480699 574.992124 575.737836 576.523582 577.342370 578.260406 579.161596 579.976587 580.771052 581.646626 582.497972 583.253955 583.973571 584.751608 585.485739 586.113415 586.703440 587.357461 587.964195 588.444620 588.846331 589.245544 589.506628 -100 
-100 -100 573.224045 573.947904 574.854791 575.666094 576.457337 577.474282 578.439790 579.217605 579.947770 580.903575 581.810350 582.525324 583.177758 584.027929 584.807050 585.384031 585.902284 586.637901 587.307061 587.759245 588.114454 588.617769 588.973727 -100 
-100 -100 570.878276 572.101569 573.329510 574.145010 574.800012 576.071011 577.183150 577.861360 578.395401 579.576203 580.615333 581.224771 581.677863 582.737062 583.629246 584.082093 584.388906 585.352938 586.166456 586.534332 586.724676 587.488553 588.051037 -100 
-100 -100 568.280836 570.174077 571.739679 572.515092 572.886768 574.560696 575.858362 576.409765 576.605559 578.161476 579.368058 579.840491 579.951054 581.365263 582.407417 582.705782 582.652958 583.995835 584.986763 585.236258 585.116834 586.274168 587.069422 -100 
-100 -100 567.977878 569.375102 570.790944 571.723035 572.459304 573.854335 575.064414 575.773446 576.318189 577.565313 578.656576 579.261741 579.698042 580.802556 581.732719 582.172792 582.462127 583.479260 584.345385 584.722883 584.925409 585.775758 586.417024 -100 
-100 -100 567.376366 568.552414 569.887931 570.902841 571.799531 573.105173 574.289505 575.094249 575.793543 576.927163 577.966339 578.644325 579.217491 580.203778 581.083060 581.601544 582.034040 582.921193 583.720858 584.158794 584.488167 585.216963 585.777296 -100 
-100 -100 565.769675 567.227819 568.717809 569.711790 570.504861 571.985892 573.274554 574.040385 574.626874 575.912150 577.033161 577.656962 578.108376 579.234757 580.187977 580.646224 580.950439 581.976737 582.845786 583.217325 583.418950 584.307637 584.980624 -100 
-100 -100 563.843294 565.879081 567.609349 568.512458 568.990582 570.842070 572.293803 572.947563 573.216431 574.850489 576.118250 576.622133 576.755543 578.216338 579.306375 579.634828 579.607029 580.974846 581.982097 582.223153 582.098350 583.346161 584.213105 -100 
-100 -100 564.209145 565.681061 567.195544 568.220424 569.048135 570.566031 571.889898 572.686512 573.299364 574.607597 575.747488 576.386342 576.851785 577.994671 578.964777 579.437502 579.752851 580.787002 581.660963 582.035668 582.242213 583.140265 583.820684 -100 
-100 -100 564.236708 565.443462 566.832099 567.911574 568.879191 570.261428 571.517758 572.383481 573.134136 574.313572 575.389799 576.095455 576.694205 577.714765 578.629365 579.177309 579.632239 580.534601 581.342331 581.783516 582.120610 582.872737 583.452129 -100 
-100 -100 563.215713 564.670238 566.179699 567.216628 568.062533 569.580583 570.902826 571.700740 572.317867 573.634597 574.780714 575.420830 575.887334 577.047383 578.034252 578.517873 578.839495 579.879325 580.756090 581.132013 581.339612 582.239255 582.920785 -100 
-100 -100 561.815222 563.819425 565.547769 566.481203 567.003202 568.857529 570.311847 570.973121 571.253080 572.906790 574.189126 574.697229 574.830929 576.327447 577.449206 577.797328 577.779402 579.157299 580.168829 580.410906 580.287371 581.538799 582.408631 -100 
-100 -100 562.570247 564.032606 565.552654 566.598625 567.448973 568.965063 570.281856 571.074041 571.687368 573.003409 574.151062 574.793749 575.262836 576.424863 577.413159 577.897143 578.216288 579.249566 580.118287 580.486538 580.687995 581.583345 582.262645 -100 
-100 -100 562.941250 564.166986 565.579512 566.678957 567.656517 569.032851 570.276154 571.128915 571.871023 573.049295 574.128848 574.839829 575.444005 576.468676 577.387043 577.937977 578.390435 579.278096 580.067118 580.491502 580.815829 581.559078 582.133750 -100 
-100 -100 562.259197 563.767258 565.321778 566.379066 567.224105 568.727551 570.027498 570.802013 571.399899 572.707179 573.852307 574.498970 574.972541 576.121148 577.098211 577.579685 577.896640 578.904061 579.745470 580.092875 580.279769 581.164157 581.837211 -100 
-100 -100 561.256257 563.345328 565.124709 566.065643 566.566963 568.390757 569.808622 570.433066 570.680170 572.313828 573.586909 574.098868 574.241544 575.707752 576.807086 577.150562 577.132208 578.457474 579.417965 579.621548 579.470470 580.700174 581.557707 -100 
-100 -100 562.640697 564.125559 565.640309 566.649388 567.444712 568.902548 570.163298 570.904755 571.472657 572.749672 573.868337 574.494675 574.951325 576.082147 577.043349 577.511848 577.814649 578.801696 579.620839 579.947995 580.116821 580.984834 581.647898 -100 
-100 -100 563.737764 564.911587 566.237850 567.235590 568.110322 569.394215 570.559605 571.349374 572.034983 573.150870 574.176562 574.849610 575.423757 576.411377 577.297395 577.825507 578.253603 579.097717 579.839378 580.223384 580.512413 581.219279 581.770421 -100 
-100 -100 563.853144 565.221407 566.594134 567.475020 568.162644 569.536283 570.736129 571.441111 571.979655 573.194944 574.258619 574.851684 575.286892 576.387214 577.324663 577.782766 578.077366 579.036345 579.827415 580.136999 580.289255 581.119325 581.754065 -100 
-100 -100 563.700332 565.541820 567.037907 567.733403 568.027877 569.680638 570.970900 571.523818 571.721870 573.226136 574.390804 574.845269 574.955072 576.356219 577.405729 577.732992 577.705109 578.967710 579.868222 580.039597 579.860802 581.003622 581.795950 -100 
-100 -100 565.859963 567.036408 568.192021 568.922723 569.497230 570.721844 571.804660 572.463008 572.976305 574.110789 575.108507 575.693329 576.134551 577.183050 578.079342 578.547174 578.857337 579.765031 580.507078 580.809845 580.951581 581.696118 582.252543 -100 
-100 -100 567.867729 568.550677 569.388183 570.115158 570.822641 571.773117 572.686722 573.422542 574.113531 575.024386 575.891492 576.578533 577.213428 578.052485 578.829483 579.407740 579.916159 580.612607 581.229961 581.632390 581.949235 582.431813 582.779305 -100 
-100 -100 568.939553 569.412673 570.090723 570.792183 571.524138 572.365370 573.202073 573.962866 574.709022 575.538684 576.350786 577.077521 577.777329 578.543030 579.271142 579.893374 580.468815 581.090991 581.656131 582.095380 582.464171 582.843005 583.094815 -100 
-100 -100 -100 -100 -100 -100 -100 -100 -100 -100 -100 -100 -100 -100 -100 -100 -100 -100 -100 -100 -100 -100 -100 -100 -100 -100 
-100 -100 -100 -100 -100 -100 -100 -100 -100 -100 -100 -100 -100 -100 -100 -100 -100 -100 -100 -100 -100 -100 -100 -100 -100 -100 
-100 -100 -100 -100 -100 -100 -100 -100 -100 -100 -100 -100 -100 -100 -100 -100 -100 -100 -100 -100 -100 -100 -100 -100 -100 -100 
-100 -100 573.979420 574.529112 575.300274 576.086333 576.894272 577.825849 578.733274 579.536657 580.313326 581.198954 582.054193 582.796794 583.497925 584.285763 585.022820 585.635750 586.206373 586.873391 587.488989 587.961422 588.349967 588.765284 589.040312 -100 
-100 -100 572.521974 573.383112 574.362366 575.159780 575.893667 576.974049 577.968506 578.710473 579.371920 580.388081 581.321972 581.999304 582.582681 583.493225 584.297417 584.832886 585.277626 586.080456 586.785743 587.209138 587.503968 588.076023 588.479437 -100 
-100 -100 569.481258 571.252530 572.703262 573.436826 573.798022 575.374935 576.602274 577.153714 577.370881 578.859199 580.014367 580.495791 580.633420 582.000293 583.003024 583.316164 583.287771 584.580977 585.530155 585.787681 585.682363 586.762249 587.488582 -100 
-100 -100 565.233153 568.872280 570.946965 571.463926 570.705093 573.525985 575.133718 575.355440 574.374044 577.097227 578.620747 578.763424 577.700647 580.279352 581.630699 581.574819 580.285690 582.859545 584.203177 584.154063 582.914529 585.224902 586.422523 -100 
-100 -100 566.520686 568.490706 570.141634 570.985011 571.414235 573.126943 574.459071 575.033900 575.249699 576.817461 578.033235 578.504277 578.612062 580.036158 581.086112 581.380114 581.322399 582.680683 583.688846 583.947855 583.842341 585.023225 585.840665 -100 
-100 -100 566.418483 567.853248 569.314822 570.285367 571.055191 572.491302 573.738049 574.473584 575.037931 576.301139 577.404882 578.017799 578.460355 579.570569 580.506086 580.949056 581.240972 582.261238 583.128356 583.501819 583.703514 584.575637 585.235318 -100 
-100 -100 564.360813 566.369908 568.071297 568.948235 569.400413 571.222582 572.645995 573.275314 573.523576 575.145034 576.404318 576.905156 577.037915 578.478731 579.549770 579.864187 579.826379 581.185511 582.185124 582.417727 582.281717 583.528668 584.393958 -100 
-100 -100 560.878463 564.616792 566.815110 567.400589 566.640967 569.729765 571.524512 571.840763 570.896883 573.743793 575.356658 575.550767 574.535048 577.142302 578.539009 578.519158 577.273589 579.849422 581.187587 581.083027 579.735892 582.236714 583.546598 -100 
-100 -100 562.812302 564.831217 566.552730 567.456987 567.941288 569.798988 571.256943 571.916940 572.191801 573.836235 575.114362 575.630095 575.776881 577.235931 578.326253 578.657378 578.632527 580.000624 581.006067 581.242535 581.111837 582.368650 583.241516 -100 
-100 -100 563.313005 564.765773 566.268338 567.294581 568.129254 569.639802 570.957726 571.754466 572.371012 573.679359 574.819109 575.457929 575.924335 577.073944 578.050911 578.528813 578.847939 579.884949 580.760841 581.137886 581.346723 582.244349 582.923998 -100 
-100 -100 561.837961 563.829122 565.547166 566.478103 567.004063 568.839673 570.284376 570.949414 571.240172 572.874338 574.140943 574.639374 574.765884 576.261262 577.382147 577.730734 577.715756 579.095971 580.113046 580.366969 580.258071 581.498724 582.360867 -100 
-100 -100 558.915842 562.580205 564.774173 565.421950 564.784596 567.797769 569.565819 569.898822 569.006771 571.820606 573.413002 573.572746 572.488834 575.197656 576.657081 576.668168 575.434713 578.034231 579.392881 579.322769 578.039127 580.486171 581.772834 -100 
-100 -100 561.194518 563.193471 564.922633 565.863860 566.394627 568.224402 569.658162 570.312111 570.595445 572.229383 573.499191 574.001533 574.131534 575.629701 576.752735 577.102275 577.084962 578.458299 579.467135 579.712721 579.597244 580.834572 581.695393 -100 
-100 -100 562.022374 563.494262 565.022543 566.073719 566.922508 568.415482 569.705584 570.475158 571.072665 572.383873 573.532718 574.180445 574.654231 575.809955 576.792876 577.276255 577.595181 578.615467 579.470111 579.827150 580.020723 580.912798 581.590448 -100 
-100 -100 560.868192 562.925608 564.692164 565.644127 566.167906 567.977320 569.378450 569.985611 570.216571 571.879461 573.178813 573.709825 573.867754 575.336359 576.438331 576.785164 576.771704 578.103590 579.068205 579.267976 579.107554 580.361770 581.234378 -100 
-100 -100 558.286059 562.090566 564.347019 565.002088 564.342102 567.311459 569.016060 569.251554 568.211323 571.122063 572.772336 572.985917 571.982578 574.601183 576.014810 576.024746 574.822442 577.322075 578.596125 578.435472 577.031251 579.545672 580.860582 -100 
-100 -100 561.243543 563.274730 564.996359 565.893818 566.363506 568.131175 569.499250 570.077721 570.281233 571.915169 573.188712 573.699588 573.840493 575.290360 576.375431 576.708360 576.679848 577.990150 578.931512 579.109993 578.930740 580.168922 581.032327 -100 
-100 -100 562.809678 564.221241 565.649613 566.580783 567.311741 568.726808 569.956054 570.673698 571.220996 572.472261 573.568661 574.179586 574.624426 575.739930 576.687961 577.147190 577.441287 578.414330 579.218939 579.533435 579.690626 580.547146 581.202671 -100 
-100 -100 562.475835 564.360143 565.913112 566.645038 566.961831 568.699546 570.057896 570.647593 570.870462 572.404079 573.591686 574.049301 574.154687 575.579120 576.645119 576.969308 576.934264 578.220190 579.144524 579.327894 579.162812 580.335089 581.153191 -100 
-100 -100 560.831803 564.287048 566.201185 566.530235 565.517645 568.476213 570.157260 570.420163 569.482243 572.129430 573.602785 573.722466 572.655630 575.225105 576.598038 576.596394 575.392504 577.829775 579.061443 578.917719 577.586687 579.916706 581.125050 -100 
-100 -100 564.535502 566.202589 567.524679 568.111162 568.327455 569.908341 571.148518 571.704798 571.918570 573.358165 574.469679 574.923153 575.044490 576.404835 577.422801 577.763978 577.756894 578.980489 579.850365 580.036226 579.873786 580.945279 581.671980 -100 
-100 -100 567.180820 567.978100 568.859396 569.542721 570.170439 571.196900 572.156721 572.869401 573.500187 574.474286 575.369550 576.018445 576.583255 577.485572 578.293439 578.836012 579.276452 580.038993 580.691529 581.064227 581.319803 581.874656 582.272138 -100 
-100 -100 568.432620 568.932386 569.619320 570.304498 571.015045 571.873005 572.724093 573.480896 574.214991 575.058256 575.876295 576.590477 577.272252 578.050020 578.784729 579.395651 579.954573 580.591025 581.166040 581.598120 581.954587 582.351310 582.618341 -100 
-100 -100 -100 -100 -100 -100 -100 -100 -100 -100 -100 -100 -100 -100 -100 -100 -100 -100 -100 -100 -100 -100 -100 -100 -100 -100 
-100 -100 -100 -100 -100 -100 -100 -100 -100 -100 -100 -100 -100 -100 -100 -100 -100 -100 -100 -100 -100 -100 -100 -100 -100 -100 
-100 -100 -100 -100 -100 -100 -100 -100 -100 -100 -100 -100 -100 -100 -100 -100 -100 -100 -100 -100 -100 -100 -100 -100 -100 -100 
-100 -100 573.448251 574.057001 574.860119 575.639107 576.421839 577.379725 578.299471 579.085736 579.831645 580.740774 581.605851 582.329217 582.998726 583.810572 584.558807 585.153286 585.692266 586.385740 587.015176 587.472783 587.834678 588.279127 588.576023 -100 
-100 -100 571.598264 572.744608 573.840134 574.590600 575.168020 576.409368 577.466030 578.139182 578.632833 579.809034 580.803619 581.410350 581.825867 582.896170 583.761570 584.224122 584.494464 585.466953 586.241663 586.603197 586.741623 587.479708 587.972254 -100 
-100 -100 566.566475 570.022573 571.946466 572.414734 571.652023 574.364099 575.896925 576.128328 575.184072 577.825243 579.290527 579.453097 578.436677 580.948589 582.257185 582.233751 580.996114 583.494870 584.780261 584.742815 583.530976 585.745101 586.860897 -100 
-100 -100 552.046181 566.173252 569.803165 569.244290 560.200696 571.323709 574.080669 573.115488 563.659939 574.848163 577.546515 576.513909 567.042584 578.020292 580.528239 579.229547 569.117974 580.511965 583.103284 581.941299 572.575852 583.063430 585.600655 -100 
-100 -100 563.505875 567.206027 569.351092 569.918602 569.199185 572.071108 573.720937 573.963360 572.993788 575.738854 577.278022 577.419701 576.351529 578.944543 580.312822 580.258741 578.968524 581.556720 582.913274 582.864901 581.629282 583.971115 585.197032 -100 
-100 -100 564.993609 566.987750 568.669096 569.532514 569.974823 571.742669 573.119935 573.720215 573.949749 575.541675 576.775885 577.257713 577.374599 578.806319 579.867441 580.171166 580.122141 581.480359 582.483562 582.727795 582.606275 583.822036 584.665509 -100 
-100 -100 561.371629 565.095664 567.273732 567.838509 567.057149 570.116130 571.882586 572.175853 571.213110 574.042247 575.640089 575.822679 574.797589 577.394526 578.781577 578.753521 577.500821 580.071339 581.405888 581.299525 579.949668 582.441041 583.743602 -100 
-100 -100 547.759458 561.928701 565.646808 565.043262 555.404828 567.377624 570.414968 569.524959 559.912179 571.427490 574.260419 573.308091 563.998194 574.899673 577.442291 576.198124 566.258068 577.524582 580.072625 578.746333 568.661432 579.951638 582.704997 -100 
-100 -100 559.827196 563.557932 565.752767 566.341852 565.590162 568.683640 570.484003 570.807602 569.871819 572.725155 574.343549 574.542421 573.532212 576.149387 577.557257 577.547123 576.308764 578.889516 580.231369 580.130014 578.785879 581.288478 582.599255 -100 
-100 -100 561.907643 563.906766 565.619050 566.530208 567.030358 568.872319 570.320331 570.981264 571.263793 572.902876 574.175857 574.684377 574.822863 576.301851 577.409524 577.751643 577.733810 579.110016 580.123873 580.371778 580.253767 581.502124 582.368755 -100 
-100 -100 558.910371 562.569500 564.753668 565.389800 564.742409 567.750392 569.516385 569.849014 568.957122 571.769101 573.360728 573.521475 572.438666 575.144463 576.600968 576.611050 575.378810 577.981153 579.344512 579.279952 578.000361 580.447356 581.732919 -100 
-100 -100 546.145818 559.945355 563.625315 563.155112 554.097856 565.533201 568.469189 567.616502 558.267801 569.531719 572.296635 571.239919 561.479223 572.865404 575.534601 574.326147 564.359453 575.698649 578.289815 577.055566 567.326253 578.276216 580.957427 -100 
-100 -100 558.266383 561.934025 564.130226 564.777928 564.136084 567.134719 568.885463 569.202941 568.300694 571.113304 572.709730 572.875625 571.797010 574.505865 575.964630 575.976012 574.742070 577.337027 578.691794 578.618634 577.332335 579.776998 581.061973 -100 
-100 -100 560.612164 562.634677 564.376580 565.318995 565.841600 567.651840 569.058938 569.680699 569.932912 571.581847 572.870024 573.390949 573.538514 575.024333 576.138638 576.488447 576.474857 577.829930 578.819836 579.045509 578.909598 580.156571 581.023771 -100 
-100 -100 557.851288 561.645938 563.899894 564.562704 563.914073 566.886615 568.592225 568.829751 567.794701 570.715299 572.376300 572.598608 571.602659 574.230974 575.653170 575.669548 574.474261 576.986757 578.274909 578.126619 576.732173 579.254538 580.573810 -100 
-100 -100 544.983068 559.376382 563.191166 562.739972 553.665014 565.042804 567.889407 566.834901 556.771277 568.697177 571.631353 570.713471 561.419880 572.335789 574.902014 573.725856 564.060923 575.018695 577.459765 576.045559 565.756336 577.209088 579.993964 -100 
-100 -100 558.226551 561.992763 564.198589 564.803055 564.097401 567.031811 568.708577 568.920571 567.859865 570.750748 572.384587 572.585750 571.572241 574.179906 575.583942 575.586056 574.375698 576.864592 578.127682 577.956939 576.543256 579.049411 580.359637 -100 
-100 -100 561.404109 563.358414 564.990654 565.799116 566.186929 567.937655 569.298645 569.878330 570.087652 571.672311 572.904466 573.388309 573.510290 574.947789 576.023287 576.350008 576.316310 577.615246 578.549333 578.730111 578.558375 579.768025 580.612837 -100 
-100 -100 559.581408 563.102737 565.096433 565.487408 564.524932 567.540467 569.264734 569.546049 568.619761 571.302232 572.806159 572.936111 571.872713 574.461526 575.849462 575.846484 574.639553 577.096034 578.347010 578.209419 576.886310 579.250936 580.489193 -100 
-100 -100 548.250133 561.679104 565.018143 564.090550 553.916589 566.041910 569.032148 568.179562 559.016679 569.892736 572.505478 571.452416 562.025261 572.948341 575.483339 574.310199 564.719591 575.542259 577.945739 576.644309 566.980340 577.696855 580.280195 -100 
-100 -100 561.736184 564.993959 566.734460 566.988918 565.949796 568.788065 570.386497 570.651138 569.742973 572.306506 573.719906 573.855396 572.829523 575.330399 576.658021 576.683552 575.527645 577.898292 579.083261 578.961139 577.664682 579.901032 581.028238 -100 
-100 -100 566.271165 567.331733 568.307989 568.921064 569.367599 570.573257 571.610271 572.264301 572.736309 573.869042 574.825072 575.404652 575.803361 576.865761 577.736543 578.211301 578.486737 579.412011 580.130841 580.440213 580.537026 581.263765 581.753566 -100 
-100 -100 567.892866 568.443503 569.151679 569.818861 570.496288 571.383579 572.252317 572.996806 573.704187 574.572995 575.402644 576.099157 576.750552 577.553155 578.300009 578.894144 579.423825 580.086968 580.676721 581.095268 581.426283 581.854383 582.144639 -100 
-100 -100 -100 -100 -100 -100 -100 -100 -100 -100 -100 -100 -100 -100 -100 -100 -100 -100 -100 -100 -100 -100 -100 -100 -100 -100 
-100 -100 -100 -100 -100 -100 -100 -100 -100 -100 -100 -100 -100 -100 -100 -100 -100 -100 -100 -100 -100 -100 -100 -100 -100 -100 
-100 -100 -100 -100 -100 -100 -100 -100 -100 -100 -100 -100 -100 -100 -100 -100 -100 -100 -100 -100 -100 -100 -100 -100 -100 -100 
-100 -100 573.219776 573.768443 574.537784 575.321512 576.126511 577.054483 577.958259 578.757769 579.528964 580.406198 581.251321 581.984000 582.676809 583.459580 584.194205 584.804872 585.371762 586.032827 586.641558 587.107660 587.491500 587.904190 588.178170 -100 
-100 -100 571.765426 572.625528 573.603067 574.398516 575.129823 576.206494 577.197498 577.936323 578.592767 579.599359 580.521334 581.187111 581.760915 582.666979 583.470867 584.006027 584.448122 585.244370 585.941562 586.357434 586.646764 587.216100 587.618578 -100 
-100 -100 568.730222 570.500289 571.949281 572.681407 573.040652 574.613302 575.837278 576.386891 576.600225 578.076763 579.216933 579.684089 579.809319 581.172918 582.179980 582.496553 582.467845 583.753213 584.692139 584.940142 584.827954 585.905125 586.630787 -100 
-100 -100 564.489159 568.126326 570.198432 570.713679 569.953071 572.768481 574.372372 574.593118 573.609175 576.318608 577.825341 577.952912 576.878097 579.455150 580.813010 580.763531 579.476724 582.041626 583.373339 583.313273 582.065749 584.373540 585.570661 -100 
-100 -100 565.785888 567.751765 569.397068 570.235534 570.660274 572.366924 573.694363 574.266467 574.477949 576.034032 577.235627 577.694164 577.793710 579.217453 580.272906 580.573126 580.517663 581.869373 582.867631 583.117274 583.004813 584.182397 584.998595 -100 
-100 -100 565.696228 567.122832 568.573595 569.534371 570.296063 571.724713 572.965418 573.696168 574.254782 575.508632 576.601389 577.204510 577.641391 578.753193 579.695168 580.145058 580.440023 581.456275 582.316438 582.683337 582.879924 583.748124 584.405568 -100 
-100 -100 563.652787 565.647967 567.332206 568.194183 568.634653 570.447488 571.863401 572.486467 572.728449 574.342323 575.593071 576.085900 576.214434 577.659676 578.739869 579.063573 579.030900 580.387618 581.382696 581.611651 581.472741 582.715130 583.577089 -100 
-100 -100 560.177796 563.897286 566.073710 566.640570 565.866618 568.944486 570.730564 571.039689 570.089646 572.930803 574.537651 574.725702 573.706955 576.321328 577.729314 577.720740 576.482646 579.056959 580.392451 580.287013 578.939357 581.435133 582.740894 -100 
-100 -100 562.096307 564.099817 565.801240 566.686819 567.155833 569.001688 570.450117 571.102323 571.371492 573.012771 574.288988 574.803265 574.950686 576.416203 577.515715 577.855995 577.837627 579.206966 580.213027 580.451202 580.321262 581.574425 582.443719 -100 
-100 -100 562.575862 564.017460 565.503336 566.511979 567.330971 568.829226 570.136765 570.924551 571.535465 572.843974 573.987015 574.629829 575.100474 576.255292 577.238097 577.721733 578.045598 579.086414 579.967141 580.349681 580.561626 581.456480 582.132631 -100 
-100 -100 561.084977 563.067413 564.770762 565.684276 566.193536 568.016589 569.449806 570.103699 570.387621 572.025631 573.300962 573.808520 573.942367 575.441780 576.565502 576.916843 576.905040 578.291180 579.317617 579.582001 579.479933 580.717178 581.574647 -100 
-100 -100 558.156831 561.813194 563.992882 564.622615 563.967014 566.967195 568.722286 569.041453 568.140220 570.960523 572.565119 572.737060 571.662436 574.374328 575.834823 575.847130 574.616290 577.223024 578.593622 578.537571 577.264251 579.706440 580.987101 -100 
-100 -100 560.441006 562.431133 564.145530 565.069045 565.581798 567.396031 568.814373 569.453400 569.727539 571.365215 572.645060 573.158062 573.296207 574.797948 575.922573 576.273731 576.259569 577.639723 578.659098 578.916653 578.809411 580.044506 580.901323 -100 
-100 -100 561.284524 562.744887 564.256309 565.289544 566.120241 567.594580 568.865969 569.618537 570.205428 571.517192 572.672770 573.328210 573.808171 574.967869 575.953438 576.439256 576.761579 577.787630 578.650537 579.016475 579.215949 580.107726 580.783439 -100 
-100 -100 560.151535 562.192520 563.938416 564.871490 565.376780 567.164255 568.543161 569.129996 569.347439 571.009174 572.313247 572.849471 573.011606 574.484254 575.589625 575.939407 575.929172 577.265747 578.236939 578.443642 578.287827 579.542261 580.413955 -100 
-100 -100 557.583902 561.367232 563.599818 564.235476 563.557766 566.503305 568.183760 568.396964 567.340887 570.250059 571.903679 572.120203 571.118952 573.741103 575.158101 575.170848 573.971282 576.474536 577.753859 577.599023 576.198987 578.713430 580.027642 -100 
-100 -100 560.530098 562.543545 564.243085 565.121143 565.573347 567.320790 568.668452 569.228473 569.418748 571.048804 572.322319 572.833344 572.974360 574.425766 575.512699 575.847228 575.820375 577.133203 578.078415 578.261246 578.085252 579.324088 580.187305 -100 
-100 -100 562.078461 563.475376 564.883618 565.795556 566.509879 567.909939 569.125182 569.830429 570.368297 571.614215 572.707240 573.315282 573.757884 574.872684 575.820640 576.279738 576.573972 577.548398 578.355671 578.673218 578.832881 579.690688 580.346636 -100 
-100 -100 561.731065 563.601016 565.133939 565.846257 566.147411 567.875424 569.226004 569.808975 570.025944 571.553664 572.735363 573.187382 573.288184 574.710125 575.774412 576.096752 576.060221 577.346543 578.272728 578.458209 578.295012 579.469129 580.288188 -100 
-100 -100 560.076291 563.516583 565.410694 565.720226 564.692760 567.645990 569.323950 569.584128 568.642884 571.284174 572.750370 572.862854 571.789816 574.355715 575.725787 575.720968 574.514264 576.951154 578.183968 578.041548 576.711777 579.043985 580.253611 -100 
-100 -100 563.763466 565.419128 566.725069 567.295652 567.500159 569.076375 570.314476 570.869078 571.080214 572.514757 573.619674 574.066224 574.181354 575.537245 576.551398 576.888719 576.878344 578.100649 578.970768 579.157400 578.996014 580.069127 580.796813 -100 
-100 -100 566.394429 567.183830 568.053292 568.724659 569.343309 570.365084 571.322446 572.033212 572.661369 573.631167 574.520832 575.163689 575.722798 576.620315 577.423842 577.962268 578.399233 579.159845 579.811873 580.184850 580.441166 580.997032 581.395139 -100 
-100 -100 567.638471 568.132252 568.809815 569.485266 570.188131 571.041411 571.889702 572.644291 573.375676 574.215032 575.028109 575.736866 576.413325 577.186245 577.916434 578.523124 579.078512 579.712730 580.286812 580.718839 581.075779 581.473174 581.740636 -100 
-100 -100 -100 -100 -100 -100 -100 -100 -100 -100 -100 -100 -100 -100 -100 -100 -100 -100 -100 -100 -100 -100 -100 -100 -100 -100 
-100 -100 -100 -100 -100 -100 -100 -100 -100 -100 -100 -100 -100 -100 -100 -100 -100 -100 -100 -100 -100 -100 -100 -100 -100 -100 
-100 -100 -100 -100 -100 -100 -100 -100 -100 -100 -100 -100 -100 -100 -100 -100 -100 -100 -100 -100 -100 -100 -100 -100 -100 -100 
-100 -100 572.956807 573.466198 574.208370 574.989729 575.802869 576.713506 577.607462 578.415295 579.199464 580.057945 580.888771 581.625261 582.329323 583.097402 583.825831 584.448826 585.031538 585.673223 586.265778 586.733322 587.125616 587.519901 587.779145 -100 
-100 -100 571.706650 572.428533 573.332326 574.140556 574.927524 575.936454 576.895126 577.668149 578.390096 579.325385 580.207051 580.899144 581.534456 582.376109 583.153070 583.729640 584.243447 584.964301 585.615615 586.051671 586.395320 586.893830 587.248464 -100 
-100 -100 569.372444 570.593585 571.818908 572.633904 573.287984 574.548254 575.653493 576.331870 576.863700 578.015964 579.021190 579.601896 580.034988 581.088884 581.985849 582.447065 582.756766 583.699941 584.488304 584.834005 585.008450 585.768640 586.331121 -100 
-100 -100 566.789667 568.679308 570.241142 571.017505 571.392667 573.049860 574.338880 574.895222 575.098314 576.614578 577.779716 578.219651 578.308807 579.722372 580.775914 581.092253 581.053978 582.367234 583.325882 583.547990 583.407703 584.563889 585.360552 -100 
-100 -100 566.507204 567.895369 569.300015 570.224326 570.954641 572.335479 573.536081 574.243533 574.785020 576.003695 577.062094 577.640224 578.060271 579.165522 580.107397 580.563310 580.861471 581.859955 582.701174 583.056704 583.243218 584.088411 584.728266 -100 
-100 -100 565.937248 567.093121 568.404230 569.399095 570.280147 571.570473 572.743053 573.539956 574.229687 575.343164 576.358393 577.015082 577.576091 578.567069 579.460798 579.995643 580.436552 581.312685 582.095408 582.519015 582.838044 583.558553 584.114045 -100 
-100 -100 564.374449 565.793120 567.240732 568.201698 568.970718 570.433124 571.707247 572.461454 573.036163 574.305935 575.408407 576.013192 576.452915 577.592221 578.567651 579.048976 579.368094 580.385011 581.241181 581.605549 581.803455 582.680055 583.344193 -100 
-100 -100 562.483465 564.457313 566.129944 566.990725 567.438873 569.268706 570.703636 571.343695 571.600582 573.223075 574.477041 574.963445 575.082422 576.566779 577.686666 578.045490 578.042613 579.397857 580.394099 580.634879 580.514904 581.745409 582.599777 -100 
-100 -100 562.797572 564.227082 565.693406 566.677517 567.473702 568.968371 570.273763 571.055001 571.656517 572.958970 574.094620 574.728096 575.191458 576.351017 577.343318 577.838494 578.170911 579.203323 580.075437 580.454373 580.664930 581.551838 582.222140 -100 
-100 -100 562.767467 563.947940 565.299810 566.341955 567.277156 568.635948 569.872168 570.719157 571.457392 572.639333 573.724071 574.438297 575.045330 576.076650 577.003538 577.564104 578.029783 578.938462 579.754853 580.208664 580.554289 581.297332 581.866631 -100 
-100 -100 561.707940 563.143895 564.622157 565.621435 566.430903 567.926958 569.227272 569.999497 570.597813 571.928920 573.098515 573.760804 574.244556 575.410519 576.401386 576.890146 577.218880 578.270944 579.167137 579.569185 579.797429 580.682161 581.348164 -100 
-100 -100 560.293023 562.280967 563.979002 564.871705 565.349874 567.185443 568.615691 569.242251 569.490652 571.172370 572.490015 573.029644 573.188204 574.685340 575.805525 576.154544 576.141656 577.535769 578.574188 578.854961 578.769208 579.992886 580.839830 -100 
-100 -100 561.061171 562.504796 563.993811 565.002156 565.814010 567.301825 568.588126 569.346341 569.935627 571.266079 572.440199 573.108417 573.596548 574.763352 575.752728 576.238903 576.564109 577.611793 578.503544 578.901494 579.126624 580.009544 580.674685 -100 
-100 -100 561.470741 562.669393 564.045549 565.108781 566.051004 567.389780 568.593869 569.409364 570.127258 571.310097 572.406535 573.134669 573.751742 574.783913 575.707104 576.262697 576.721954 577.621175 578.427346 578.871907 579.210705 579.950231 580.517878 -100 
-100 -100 560.848179 562.310984 563.817545 564.838001 565.650925 567.106129 568.355520 569.083363 569.648731 570.958889 572.117398 572.775271 573.256425 574.414241 575.399058 575.887077 576.211058 577.227566 578.082233 578.445421 578.644399 579.526655 580.194808 -100 
-100 -100 559.898032 561.918074 563.637543 564.541865 565.018409 566.783578 568.142763 568.712551 568.915938 570.557746 571.843991 572.362344 572.506619 573.983152 575.091461 575.441888 575.430174 576.762061 577.733179 577.951001 577.813113 579.038544 579.890946 -100 
-100 -100 561.237142 562.673438 564.136637 565.107257 565.871658 567.284776 568.499715 569.199165 569.735732 571.009667 572.131525 572.758397 573.214169 574.349513 575.315759 575.788241 576.094794 577.086586 577.913436 578.250414 578.427568 579.295032 579.955864 -100 
-100 -100 562.284841 563.422935 564.704189 565.661873 566.503633 567.757813 568.894930 569.659216 570.325308 571.431737 572.451330 573.118193 573.687133 574.673962 575.560500 576.088556 576.516777 577.363539 578.110452 578.500592 578.794701 579.503754 580.055251 -100 
-100 -100 562.374121 563.705773 565.031943 565.868786 566.521701 567.880373 569.068210 569.762057 570.290484 571.493525 572.544296 573.124774 573.549469 574.645683 575.580402 576.034587 576.325372 577.285423 578.080290 578.393410 578.548424 579.382994 580.020156 -100 
-100 -100 562.208877 564.006325 565.452401 566.100155 566.355441 568.007837 569.298922 569.850796 570.045844 571.536241 572.684311 573.122056 573.216850 574.612885 575.657797 575.978175 575.942943 577.205893 578.109039 578.281659 578.102831 579.252492 580.048761 -100 
-100 -100 564.323888 565.470615 566.588077 567.281925 567.828824 569.048745 570.131605 570.789519 571.299571 572.423199 573.406453 573.976127 574.403803 575.444284 576.333588 576.793468 577.096279 578.001750 578.744349 579.047864 579.190579 579.939350 580.498466 -100 
-100 -100 566.294869 566.959648 567.771125 568.472228 569.160448 570.103226 571.013783 571.747236 572.433934 573.336133 574.191637 574.866178 575.489403 576.319236 577.087881 577.657811 578.159018 578.851632 579.467891 579.870490 580.188384 580.673216 581.022185 -100 
-100 -100 567.348042 567.808357 568.466784 569.148123 569.864502 570.697125 571.529171 572.286343 573.027638 573.849639 574.651787 575.367627 576.056847 576.813106 577.532407 578.146230 578.714523 579.332176 579.895327 580.334223 580.703721 581.083894 581.336611 -100 
-100 -100 -100 -100 -100 -100 -100 -100 -100 -100 -100 -100 -100 -100 -100 -100 -100 -100 -100 -100 -100 -100 -100 -100 -100 -100 
-100 -100 -100 -100 -100 -100 -100 -100 -100 -100 -100 -100 -100 -100 -100 -100 -100 -100 -100 -100 -100 -100 -100 -100 -100 -100 
-100 -100 -100 -100 -100 -100 -100 -100 -100 -100 -100 -100 -100 -100 -100 -100 -100 -100 -100 -100 -100 -100 -100 -100 -100 -100 
-100 -100 572.492210 573.030929 573.786883 574.558309 575.354220 576.277638 577.179778 577.978561 578.747129 579.616346 580.451052 581.174331 581.861355 582.644653 583.384865 584.002396 584.571883 585.224919 585.820928 586.274423 586.649373 587.060243 587.334836 -100 
-100 -100 571.060376 571.901528 572.857889 573.636004 574.355433 575.429140 576.421528 577.163683 577.821220 578.816181 579.723261 580.376259 580.942476 581.851947 582.667453 583.217961 583.670227 584.450810 585.126073 585.520983 585.794878 586.365853 586.772102 -100 
-100 -100 568.080378 569.804178 571.213904 571.918067 572.257821 573.833247 575.065618 575.628508 575.855825 577.308166 578.422705 578.869787 578.982034 580.356419 581.388070 581.740852 581.749284 582.992208 583.886806 584.094486 583.946509 585.040539 585.779233 -100 
-100 -100 563.927974 567.460583 569.470735 569.946202 569.150125 571.982980 573.603901 573.851270 572.913032 575.565759 577.033075 577.132574 576.034181 578.636441 580.033186 580.049703 578.870720 581.324253 582.581273 582.456586 581.125355 583.494229 584.719314 -100 
-100 -100 565.146333 567.061872 568.664605 569.473125 569.877602 571.586619 572.922078 573.506982 573.731172 575.261310 576.435435 576.871474 576.958367 578.399470 579.487383 579.831929 579.819909 581.131098 582.086345 582.298335 582.152231 583.343959 584.170305 -100 
-100 -100 565.025456 566.418453 567.836114 568.773385 569.520935 570.945418 572.186852 572.920895 573.479822 574.717212 575.787187 576.366092 576.787876 577.922394 578.899590 579.386736 579.708976 580.711088 581.551665 581.906516 582.097068 582.956757 583.608631 -100 
-100 -100 563.009188 564.950768 566.593129 567.430311 567.857849 569.663356 571.076420 571.700011 571.941404 573.536675 574.759337 575.211078 575.297002 576.796735 577.934489 578.310012 578.320698 579.659202 580.642484 580.882959 580.770409 581.975546 582.813100 -100 
-100 -100 559.609406 563.214019 565.328842 565.866240 565.079571 568.147150 569.929028 570.239859 569.298037 572.112168 573.684329 573.804739 572.663931 575.417467 576.917371 576.984842 575.839712 578.354332 579.673455 579.605683 578.354995 580.745105 582.001582 -100 
-100 -100 561.409608 563.364353 565.026637 565.885601 566.337923 568.176471 569.620445 570.267983 570.534210 572.169377 573.434619 573.922766 574.036922 575.557113 576.709394 577.095533 577.117637 578.474588 579.478587 579.738377 579.641547 580.856304 581.698933 -100 
-100 -100 561.802123 563.227871 564.689859 565.668899 566.460903 567.959839 569.264897 570.037030 570.631559 571.961320 573.127392 573.783553 574.262882 575.436350 576.439368 576.942065 577.281321 578.326309 579.214602 579.613512 579.841020 580.718802 581.379743 -100 
-100 -100 560.243426 562.231841 563.916815 564.781713 565.227045 567.082697 568.523205 569.136263 569.356965 571.076924 572.425337 572.985422 573.160703 574.653775 575.772971 576.124335 576.113831 577.512476 578.556228 578.846795 578.773026 579.984121 580.822369 -100 
-100 -100 557.251554 560.946889 563.111297 563.659291 562.840915 565.968259 567.752474 567.989456 566.890096 569.935102 571.673083 571.933262 570.951108 573.610220 575.043994 575.043080 573.798679 576.431179 577.829997 577.819591 576.621870 578.993679 580.240488 -100 
-100 -100 559.590867 561.588536 563.285682 564.160565 564.608781 566.455510 567.881336 568.479879 568.691256 570.411193 571.765135 572.332344 572.512593 574.004666 575.119740 575.466176 575.450974 576.846679 577.888658 578.177768 578.102834 579.312527 580.149710 -100 
-100 -100 560.487536 561.938089 563.429601 564.433540 565.235672 566.711390 567.981591 568.720083 569.292430 570.625778 571.807072 572.481539 572.974344 574.142592 575.134284 575.625289 575.954278 576.994062 577.878800 578.274987 578.500601 579.375004 580.033244 -100 
-100 -100 559.411262 561.423288 563.141205 564.048762 564.532827 566.317297 567.695978 568.282744 568.503403 570.157137 571.455195 571.980501 572.127629 573.626890 574.753591 575.117248 575.119176 576.471931 577.472377 577.729263 577.631919 578.839373 579.676140 -100 
-100 -100 556.911348 560.631003 562.824556 563.432932 562.729700 565.678551 567.362120 567.585002 566.553642 569.424608 571.049718 571.228460 570.162880 572.853685 574.309021 574.341952 573.158368 575.678590 576.995232 576.924025 575.676600 578.050689 579.298363 -100 
-100 -100 559.817305 561.802169 563.478324 564.340278 564.779763 566.520614 567.862805 568.421763 568.614106 570.224662 571.477871 571.965926 572.083748 573.558599 574.666523 575.015505 575.000678 576.326489 577.296026 577.523539 577.401775 578.595616 579.427046 -100 
-100 -100 561.343991 562.728983 564.128244 565.038802 565.753836 567.137628 568.334796 569.027745 569.557353 570.791705 571.873269 572.471637 572.908412 574.027112 574.982262 575.449712 575.752239 576.731299 577.547207 577.879574 578.053075 578.902369 579.549372 -100 
-100 -100 560.995319 562.856873 564.391499 565.123676 565.454770 567.142422 568.453732 569.012689 569.215613 570.735323 571.911393 572.363894 572.470962 573.883462 574.945127 575.273386 575.246811 576.525143 577.445069 577.625442 577.455161 578.637914 579.460838 -100 
-100 -100 559.351582 562.775878 564.677731 565.033020 564.101568 566.951301 568.564408 568.791329 567.830842 570.468283 571.933558 572.056553 571.012333 573.545431 574.903671 574.906304 573.724028 576.130907 577.343984 577.180785 575.816805 578.182045 579.405770 -100 
-100 -100 563.013622 564.664635 565.976857 566.570919 566.806814 568.343568 569.543715 570.074208 570.271021 571.699470 572.801944 573.251817 573.374251 574.717396 575.724204 576.062846 576.057949 577.267180 578.124510 578.298377 578.124353 579.208281 579.942960 -100 
-100 -100 565.627442 566.415895 567.288356 567.968091 568.593810 569.600456 570.538362 571.233917 571.851714 572.815117 573.700758 574.342076 574.900383 575.792007 576.590788 577.127320 577.563112 578.317427 578.962499 579.329122 579.581051 580.139548 580.540063 -100 
-100 -100 566.863560 567.357057 568.035723 568.713705 569.416877 570.261789 571.098159 571.841922 572.564932 573.398153 574.206667 574.912141 575.585607 576.354202 577.080395 577.684115 578.236682 578.866582 579.436128 579.864356 580.219127 580.617016 580.885293 -100 
-100 -100 -100 -100 -100 -100 -100 -100 -100 -100 -100 -100 -100 -100 -100 -100 -100 -100 -100 -100 -100 -100 -100 -100 -100 -100 
-100 -100 -100 -100 -100 -100 -100 -100 -100 -100 -100 -100 -100 -100 -100 -100 -100 -100 -100 -100 -100 -100 -100 -100 -100 -100 
-100 -100 -100 -100 -100 -100 -100 -100 -100 -100 -100 -100 -100 -100 -100 -100 -100 -100 -100 -100 -100 -100 -100 -100 -100 -100 
-100 -100 571.975748 572.567561 573.348276 574.106333 574.872877 575.821841 576.737186 577.520516 578.260429 579.154139 580.000074 580.706044 581.364160 582.175998 582.933247 583.538963 584.082462 584.761793 585.369883 585.806501 586.153212 586.594703 586.892439 -100 
-100 -100 570.167677 571.278491 572.337924 573.058967 573.614761 574.850829 575.908475 576.586139 577.082037 578.234506 579.201713 579.784866 580.184758 581.260668 582.146247 582.636148 582.928590 583.869543 584.605973 584.931486 585.040752 585.784781 586.284390 -100 
-100 -100 565.267902 568.610520 570.461350 570.879832 570.073913 572.799475 574.347776 574.605330 573.704815 576.280880 577.695866 577.819948 576.770605 579.307429 580.662801 580.712965 579.586609 581.965327 583.163684 583.049561 581.745248 584.019954 585.165023 -100 
-100 -100 551.184597 564.844449 568.333389 567.692996 558.499756 569.740667 572.538905 571.643580 562.461746 573.353955 575.958073 574.864902 565.284727 576.370381 578.960288 577.829454 568.329124 579.105724 581.512217 580.198849 570.404395 581.282277 583.902649 -100 
-100 -100 562.225230 565.804697 567.870862 568.385318 567.621550 570.506507 572.171616 572.440064 571.513126 574.190684 575.676855 575.776857 574.677882 577.307435 578.733845 578.766192 577.597656 580.068260 581.339378 581.218437 579.894058 582.291367 583.541654 -100 
-100 -100 563.625088 565.554743 567.179089 568.003043 568.420454 570.181362 571.559371 572.165472 572.398041 573.958457 575.152674 575.591181 575.675027 577.151050 578.272917 578.641211 578.645785 579.970483 580.937379 581.160991 581.030466 582.229862 583.063303 -100 
-100 -100 560.088857 563.681698 565.781061 566.303735 565.501661 568.546353 570.307620 570.603488 569.647274 572.437269 573.984089 574.083308 572.927420 575.674094 577.172065 577.240084 576.093391 578.597163 579.903697 579.825757 578.566909 580.947272 582.197413 -100 
-100 -100 546.929588 560.573993 564.147438 563.491806 553.844494 565.786547 568.816051 567.937319 558.403177 569.807853 572.566691 571.433246 561.397061 573.053314 575.820677 574.749477 565.266380 576.129368 578.615234 577.400567 567.903665 578.588735 581.205106 -100 
-100 -100 558.470222 562.078334 564.198977 564.742742 563.963655 567.043704 568.836517 569.153908 568.219734 571.056157 572.652556 572.793357 571.668860 574.436389 575.947786 576.024299 574.886903 577.410766 578.739962 578.683035 577.441228 579.830061 581.084404 -100 
-100 -100 560.355922 562.326580 563.998460 564.857945 565.305437 567.155381 568.600777 569.232509 569.477625 571.161504 572.475472 573.005604 573.155913 574.669527 575.812680 576.188078 576.198144 577.576565 578.599895 578.875010 578.789685 580.000020 580.838442 -100 
-100 -100 557.216252 560.906400 563.062435 563.600768 562.775883 565.907777 567.699047 567.940968 566.843938 569.890977 571.629124 571.888059 570.905979 573.571164 575.013889 575.022428 573.784288 576.413313 577.806061 577.790730 576.589925 578.958651 580.203923 -100 
-100 -100 544.176945 558.211689 561.878696 561.193973 551.244372 563.509943 566.560646 565.466070 554.914058 567.424626 570.528059 569.666936 560.341021 571.361387 573.951175 572.709533 562.649588 574.100719 576.749668 575.627271 566.315434 576.853517 579.440776 -100 
-100 -100 556.559964 560.260803 562.429869 562.978854 562.157642 565.279327 567.054924 567.281543 566.174381 569.222089 570.966382 571.233051 570.256469 572.919235 574.356482 574.359174 573.116096 575.743462 577.136182 577.121085 575.920335 578.287864 579.531975 -100 
-100 -100 559.023493 561.028464 562.735268 563.624587 564.089556 565.908183 567.313579 567.907499 568.124912 569.817622 571.150530 571.702852 571.871969 573.373251 574.499836 574.859981 574.857355 576.234777 577.259209 577.535873 577.452068 578.658571 579.493614 -100 
-100 -100 556.387361 560.109834 562.309397 562.924900 562.231788 565.202974 566.908159 567.147028 566.129681 569.021640 570.667296 570.862693 569.810883 572.515275 573.982494 574.024930 572.851328 575.388918 576.725794 576.675241 575.444101 577.818970 579.064493 -100 
-100 -100 543.807836 557.915997 561.638990 561.130242 551.960275 563.389737 566.247561 565.224773 555.333061 567.061234 569.925861 568.906994 559.233445 570.536735 573.203862 572.067908 562.439015 573.416217 575.925503 574.725999 565.289537 575.907028 578.505287 -100 
-100 -100 556.809535 560.503290 562.661326 563.233475 562.498090 565.423844 567.091142 567.303295 566.259354 569.101343 570.695542 570.849323 569.765684 572.443634 573.891333 573.919836 572.730973 575.239899 576.544362 576.463253 575.206719 577.569516 578.810806 -100 
-100 -100 559.925438 561.854005 563.466734 564.270030 564.659329 566.376206 567.704789 568.263144 568.458619 570.021210 571.232436 571.698136 571.807722 573.253433 574.342188 574.683965 574.665740 575.970644 576.918251 577.124597 576.980757 578.170644 578.999188 -100 
-100 -100 558.104725 561.601492 563.593528 564.023493 563.150891 566.051564 567.700219 567.939499 566.986380 569.656048 571.150226 571.282851 570.243560 572.801384 574.182236 574.192161 573.014786 575.445033 576.681756 576.531038 575.180124 577.574844 578.823691 -100 
-100 -100 546.851553 560.189342 563.534897 562.729175 553.109241 564.660301 567.492479 566.576710 557.360978 568.248378 570.862553 569.842615 560.597799 571.329949 573.829751 572.681910 563.245267 573.904380 576.258310 574.901904 565.037606 575.952223 578.577787 -100 
-100 -100 560.231956 563.472084 565.219306 565.519693 564.574329 567.299939 568.824800 569.047498 568.112342 570.666433 572.074991 572.217594 571.217480 573.681092 574.993148 575.023433 573.889303 576.225242 577.385304 577.237406 575.903417 578.174166 579.317278 -100 
-100 -100 564.727656 565.784178 566.762754 567.388300 567.848768 569.023181 570.026383 570.654744 571.108467 572.229386 573.177075 573.752581 574.149891 575.199940 576.061926 576.533509 576.807970 577.721194 578.427928 578.726048 578.813692 579.546594 580.041115 -100 
-100 -100 566.334004 566.882880 567.590840 568.260064 568.936490 569.808299 570.656769 571.382887 572.075482 572.932776 573.753148 574.442393 575.087380 575.881593 576.621086 577.209730 577.734320 578.389815 578.971850 579.383936 579.711065 580.140151 580.431879 -100 
-100 -100 -100 -100 -100 -100 -100 -100 -100 -100 -100 -100 -100 -100 -100 -100 -100 -100 -100 -100 -100 -100 -100 -100 -100 -100 
-100 -100 -100 -100 -100 -100 -100 -100 -100 -100 -100 -100 -100 -100 -100 -100 -100 -100 -100 -100 -100 -100 -100 -100 -100 -100 
-100 -100 -100 -100 -100 -100 -100 -100 -100 -100 -100 -100 -100 -100 -100 -100 -100 -100 -100 -100 -100 -100 -100 -100 -100 -100 
-100 -100 571.729461 572.262994 573.010950 573.773783 574.562141 575.479774 576.377493 577.172472 577.937293 578.802702 579.633741 580.354140 581.040174 581.825236 582.569391 583.191377 583.763781 584.416901 585.011332 585.463033 585.836600 586.246482 586.520520 -100 
-100 -100 570.301387 571.135887 572.082739 572.851111 573.562404 574.630465 575.618830 576.357504 577.011404 578.002603 578.905985 579.555947 580.121297 581.033524 581.854616 582.411408 582.867765 583.647870 584.320479 584.712797 584.984847 585.554472 585.959942 -100 
-100 -100 567.326766 569.041267 570.439258 571.132070 571.462942 573.033288 574.262509 574.822539 575.046358 576.495074 577.606011 578.049806 578.161288 579.540096 580.580030 580.942231 580.956981 582.198081 583.088018 583.291785 583.141262 584.233331 584.970863 -100 
-100 -100 563.176174 566.697444 568.694533 569.158177 568.353262 571.182233 572.801259 573.046766 572.105699 574.755097 576.218745 576.314788 575.215719 577.823825 579.230826 579.259224 578.088717 580.538815 581.789425 581.659817 580.325529 582.691867 583.915445 -100 
-100 -100 564.381235 566.289166 567.882408 568.682310 569.080502 570.786800 572.121436 572.705745 572.928350 574.455485 575.625899 576.058975 576.145938 577.592499 578.689759 579.044770 579.039667 580.348794 581.298742 581.506175 581.356906 582.546033 583.370809 -100 
-100 -100 564.239687 565.630194 567.044266 567.977961 568.722854 570.146425 571.388555 572.123774 572.682658 573.917234 574.983387 575.559733 575.982080 577.121406 578.106541 578.602326 578.930000 579.930895 580.767318 581.118276 581.305817 582.162778 582.812957 -100 
-100 -100 562.201459 564.145344 565.789851 566.628364 567.056753 568.863281 570.278885 570.905941 571.149383 572.741723 573.960188 574.409595 574.496512 576.000995 577.146241 577.529939 577.545732 578.882458 579.861320 580.097870 579.982224 581.184087 582.019627 -100 
-100 -100 558.782891 562.393219 564.514003 565.055958 564.272616 567.342512 569.128116 569.444084 568.506304 571.317655 572.886122 573.005169 571.866307 574.625277 576.133108 576.209210 575.069517 577.580795 578.893936 578.821160 577.566827 579.952870 581.206976 -100 
-100 -100 560.573181 562.533025 564.201131 565.064631 565.520363 567.361923 568.809607 569.461399 569.731099 571.366508 572.631696 573.121432 573.239575 574.766334 575.926961 576.321276 576.347509 577.700531 578.696922 578.949273 578.846845 580.057710 580.898492 -100 
-100 -100 560.958000 562.387729 563.853994 564.835694 565.629629 567.131630 568.439879 569.214502 569.811518 571.145163 572.316023 572.977675 573.463630 574.645312 575.657690 576.168864 576.511511 577.550969 578.428686 578.816288 579.035338 579.909816 580.570150 -100 
-100 -100 559.391619 561.383830 563.071734 563.936733 564.381621 566.240620 567.684094 568.297725 568.519466 570.246964 571.604808 572.173880 572.358101 573.861121 574.991359 575.352909 575.346436 576.736908 577.766068 578.040579 577.954855 579.164061 580.003604 -100 
-100 -100 556.396014 560.095349 562.261569 562.807340 561.986175 565.117702 566.905328 567.141756 566.041779 569.096761 570.846408 571.116763 570.144218 572.814081 574.260179 574.271387 573.032916 575.655427 577.037275 577.008107 575.795958 578.167826 579.417550 -100 
-100 -100 558.742557 560.742136 562.439319 563.311510 563.757585 565.607666 567.037417 567.637489 567.850141 569.576759 570.938431 571.512673 571.700463 573.202333 574.329158 574.686856 574.677203 576.066546 577.095847 577.370849 577.285238 578.493393 579.331875 -100 
-100 -100 559.650795 561.101281 562.591074 563.591861 564.392408 565.871642 567.147394 567.890552 568.465945 569.801269 570.983633 571.659267 572.155545 573.331875 574.334515 574.836000 575.170933 576.208891 577.087458 577.476641 577.696530 578.568032 579.225474 -100 
-100 -100 558.586134 560.596888 562.311697 563.215120 563.697246 565.486384 566.872948 567.467465 567.692494 569.343238 570.635240 571.155034 571.300740 572.806830 573.944595 574.319133 574.328420 575.682760 576.682414 576.938627 576.839688 578.043074 578.877610 -100 
-100 -100 556.096519 559.814619 562.004718 562.608472 561.902531 564.856729 566.549002 566.780715 565.754068 568.617751 570.231635 570.400012 569.329109 572.026069 573.492488 573.536612 572.361488 574.884893 576.203789 576.136051 574.890573 577.259543 578.503702 -100 
-100 -100 559.011710 560.995690 562.669911 563.529319 563.967174 565.710464 567.057318 567.620741 567.813872 569.416901 570.659149 571.137055 571.249627 572.728345 573.844941 574.203208 574.195628 575.525072 576.497339 576.728070 576.608076 577.798844 578.627519 -100 
-100 -100 560.546436 561.931865 563.331766 564.242942 564.957381 566.339412 567.535391 568.226707 568.752616 569.979619 571.052120 571.642071 572.074378 573.195435 574.157000 574.631550 574.939516 575.921184 576.738398 577.071762 577.245422 578.093332 578.739170 -100 
-100 -100 560.204080 562.067539 563.605452 564.341553 564.672583 566.353713 567.658875 568.210922 568.406259 569.918494 571.087294 571.532611 571.635475 573.049961 574.116951 574.450903 574.428281 575.707427 576.626461 576.805258 576.633383 577.815679 578.638683 -100 
-100 -100 558.563512 561.990780 563.897895 564.259882 563.330104 566.169577 567.772720 567.989400 567.019163 569.649148 571.108121 571.224443 570.175717 572.710794 574.073660 574.080896 572.901409 575.307362 576.517724 576.351076 574.984146 577.349432 578.573959 -100 
-100 -100 562.225656 563.879499 565.196712 565.796435 566.033535 567.562302 568.752480 569.272844 569.460551 570.881870 571.978305 572.422402 572.540938 573.884560 574.893947 575.235164 575.231356 576.439062 577.293404 577.463789 577.287011 578.370584 579.105815 -100 
-100 -100 564.838293 565.628918 566.505029 567.188358 567.814245 568.815441 569.745531 570.432691 571.042765 571.999737 572.879858 573.516221 574.071051 574.961780 575.761152 576.298375 576.733908 577.486473 578.128872 578.492615 578.742335 579.300167 579.700824 -100 
-100 -100 566.073356 566.568566 567.249998 567.930387 568.633338 569.474123 570.304073 571.040699 571.756957 572.584276 573.387609 574.088551 574.758678 575.525657 576.251345 576.854718 577.406335 578.034387 578.601515 579.027296 579.380215 579.777332 580.045523 -100 
-100 -100 -100 -100 -100 -100 -100 -100 -100 -100 -100 -100 -100 -100 -100 -100 -100 -100 -100 -100 -100 -100 -100 -100 -100 -100 
-100 -100 -100 -100 -100 -100 -100 -100 -100 -100 -100 -100 -100 -100 -100 -100 -100 -100 -100 -100 -100 -100 -100 -100 -100 -100 
-100 -100 -100 -100 -100 -100 -100 -100 -100 -100 -100 -100 -100 -100 -100 -100 -100 -100 -100 -100 -100 -100 -100 -100 -100 -100 
-100 -100 571.431890 571.929835 572.654763 573.418124 574.215727 575.114792 576.000014 576.800381 577.577301 578.428056 579.250986 579.981181 580.682909 581.454712 582.191606 582.824309 583.413475 584.055000 584.644023 585.107941 585.497634 585.890037 586.148196 -100 
-100 -100 570.193966 570.899644 571.781420 572.568271 573.337915 574.335745 575.286776 576.053256 576.768574 577.696207 578.569312 579.254229 579.887060 580.734896 581.524484 582.115675 582.639451 583.357989 584.002637 584.433082 584.773152 585.268916 585.621909 -100 
-100 -100 567.881895 569.076462 570.271150 571.059229 571.692938 572.944055 574.044163 574.717810 575.244203 576.389100 577.384602 577.956361 578.385962 579.450722 580.367790 580.853049 581.180896 582.115591 582.890681 583.227274 583.396745 584.152539 584.712345 -100 
-100 -100 565.315699 567.166847 568.691722 569.438212 569.790886 571.443124 572.730357 573.284023 573.482596 574.992152 576.147298 576.576979 576.660957 578.090516 579.170337 579.519652 579.510929 580.805603 581.743977 581.954140 581.808226 582.958110 583.751038 -100 
-100 -100 564.991934 566.357597 567.737515 568.641082 569.356571 570.732900 571.932715 572.639508 573.178235 574.390327 575.439558 576.009680 576.428118 577.546417 578.510636 578.993033 579.310850 580.300197 581.126624 581.471734 581.652137 582.491509 583.127673 -100 
-100 -100 564.368858 565.518594 566.821375 567.808407 568.683870 569.972361 571.146424 571.946356 572.636757 573.743052 574.748610 575.398580 575.959825 576.961300 577.872960 578.428289 578.882976 579.754537 580.526854 580.942319 581.255951 581.970462 582.521809 -100 
-100 -100 562.752869 564.179924 565.634407 566.599737 567.371944 568.835765 570.114810 570.878006 571.459818 572.719586 573.809813 574.407767 574.848557 575.997985 576.990314 577.491632 577.824930 578.835227 579.680220 580.037059 580.230626 581.099260 581.757730 -100 
-100 -100 560.815337 562.810017 564.500146 565.373411 565.831366 567.664064 569.106354 569.760908 570.033543 571.641548 572.881912 573.362664 573.484283 574.980351 576.118561 576.500183 576.516132 577.857721 578.838001 579.069382 578.945662 580.164745 581.011954 -100 
-100 -100 561.116984 562.561453 564.042701 565.037591 565.841699 567.341875 568.654762 569.446300 570.057343 571.356649 572.489095 573.124078 573.594711 574.767918 575.778697 576.293823 576.638456 577.659757 578.513834 578.877335 579.077601 579.955797 580.621648 -100 
-100 -100 561.074952 562.266018 563.627916 564.675054 565.613127 566.978709 568.221573 569.072813 569.814977 571.005110 572.099831 572.825056 573.445301 574.493573 575.440803 576.021441 576.496870 577.391757 578.183388 578.611663 578.938545 579.676468 580.245869 -100 
-100 -100 559.996752 561.444398 562.929766 563.926496 564.730590 566.236803 567.544236 568.313885 568.908435 570.260404 571.453570 572.135776 572.638105 573.824924 574.840443 575.355016 575.698055 576.727293 577.586399 577.948452 578.145594 579.032764 579.706045 -100 
-100 -100 558.567129 560.571384 562.275089 563.157825 563.619767 565.472956 566.913010 567.531288 567.764259 569.480489 570.830789 571.394238 571.573183 573.093247 574.241839 574.624182 574.636569 575.996452 576.987817 577.217369 577.086267 578.325099 579.186770 -100 
-100 -100 559.357836 560.808887 562.298663 563.298271 564.100937 565.599250 566.895096 567.653042 568.239258 569.588788 570.782888 571.466863 571.970606 573.158170 574.173677 574.687594 575.029663 576.058221 576.917301 577.279716 577.476802 578.362612 579.034622 -100 
-100 -100 559.796366 560.995706 562.367887 563.422401 564.358850 565.706625 566.923799 567.749169 568.472856 569.659706 570.757956 571.487435 572.110604 573.160362 574.107560 574.686916 575.160432 576.053766 576.845162 577.274504 577.601830 578.336011 578.901901 -100 
-100 -100 559.199138 560.659133 562.157868 563.166546 563.971750 565.440062 566.709745 567.457951 568.036672 569.335882 570.477159 571.119462 571.594105 572.769207 573.779607 574.292465 574.633752 575.651919 576.505050 576.870738 577.073238 577.942930 578.601469 -100 
-100 -100 558.269437 560.285880 561.996174 562.885896 563.349317 565.133397 566.517633 567.114299 567.338855 568.953990 570.208024 570.697321 570.822208 572.319417 573.455971 573.833480 573.843587 575.178731 576.155044 576.387637 576.267914 577.471374 578.307771 -100 
-100 -100 559.626519 561.060678 562.518850 563.482170 564.240912 565.662065 566.889738 567.602795 568.145868 569.399378 570.493542 571.095034 571.536233 572.683069 573.670321 574.164265 574.487664 575.485655 576.318601 576.666246 576.852886 577.709406 578.360385 -100 
-100 -100 560.689409 561.828612 563.111834 564.072644 564.915861 566.165623 567.298294 568.059284 568.718955 569.808898 570.807604 571.454894 572.012970 573.006369 573.907951 574.451996 574.892317 575.743825 576.493394 576.886864 577.183030 577.888362 578.436224 -100 
-100 -100 560.790429 562.127130 563.463034 564.315589 564.979822 566.318970 567.484446 568.160067 568.672474 569.860077 570.893945 571.457215 571.870866 572.973753 573.921951 574.389760 574.690137 575.650796 576.442960 576.752427 576.903856 577.738659 578.376382 -100 
-100 -100 560.629952 562.435638 563.897595 564.572548 564.853875 566.469360 567.723866 568.248003 568.421231 569.897204 571.030436 571.450917 571.531340 572.936927 573.995493 574.328429 574.302014 575.560669 576.456418 576.620259 576.433028 577.586097 578.385542 -100 
-100 -100 562.744276 563.898089 565.029071 565.742101 566.301616 567.498750 568.552916 569.186246 569.676711 570.786207 571.756362 572.312483 572.730197 573.774171 574.671198 575.138288 575.444913 576.346479 577.082187 577.377936 577.514431 578.264063 578.825119 -100 
-100 -100 564.712246 565.381990 566.202381 566.913919 567.606192 568.536215 569.427806 570.142774 570.813670 571.703182 572.547367 573.211391 573.827151 574.656144 575.427102 575.999379 576.500794 577.189867 577.800681 578.197528 578.511143 578.995294 579.344860 -100 
-100 -100 565.762929 566.226916 566.891565 567.579059 568.296413 569.120409 569.938568 570.680990 571.408881 572.219383 573.011292 573.718040 574.400606 575.154099 575.872950 576.486587 577.053395 577.667551 578.226070 578.660350 579.026474 579.405463 579.658153 -100 
-100 -100 -100 -100 -100 -100 -100 -100 -100 -100 -100 -100 -100 -100 -100 -100 -100 -100 -100 -100 -100 -100 -100 -100 -100 -100 
-100 -100 -100 -100 -100 -100 -100 -100 -100 -100 -100 -100 -100 -100 -100 -100 -100 -100 -100 -100 -100 -100 -100 -100 -100 -100 
-100 -100 -100 -100 -100 -100 -100 -100 -100 -100 -100 -100 -100 -100 -100 -100 -100 -100 -100 -100 -100 -100 -100 -100 -100 -100 
-100 -100 570.928419 571.458413 572.200790 572.957039 573.738491 574.649323 575.540006 576.328108 577.088334 577.953750 578.786378 579.508744 580.197160 580.985662 581.733768 582.360199 582.937959 583.598072 584.201101 584.662112 585.042696 585.452941 585.725452 -100 
-100 -100 569.502242 570.331716 571.271810 572.032754 572.736407 573.797431 574.777574 575.506591 576.153201 577.148048 578.055774 578.708782 579.276675 580.193443 581.019094 581.580456 582.042375 582.831046 583.515430 583.922539 584.207253 584.772489 585.172443 -100 
-100 -100 566.532442 568.237590 569.626448 570.310433 570.632069 572.196103 573.415122 573.958232 574.163963 575.629496 576.751870 577.200503 577.313238 578.699748 579.745483 580.111953 580.131620 581.384418 582.292529 582.524697 582.406707 583.475688 584.196511 -100 
-100 -100 562.386962 565.890537 567.877291 568.332090 567.515401 570.342589 571.950604 572.168112 571.175878 573.876822 575.364894 575.467558 574.363376 576.986297 578.400285 578.431225 577.261816 579.727497 581.002226 580.919954 579.669871 581.961527 583.150703 -100 
-100 -100 563.552274 565.460083 567.054885 567.854719 568.250150 569.954642 571.283129 571.854501 572.061431 573.606754 574.791874 575.233565 575.323954 576.773973 577.871228 578.225375 578.221110 579.538757 580.503436 580.735240 580.615452 581.782398 582.591941 -100 
-100 -100 563.349417 564.764022 566.200069 567.147683 567.899916 569.325473 570.568372 571.304962 571.866736 573.105751 574.179965 574.769815 575.204588 576.333865 577.306371 577.793536 578.116968 579.119702 579.959699 580.314248 580.504696 581.362508 582.012506 -100 
-100 -100 561.200934 563.222326 564.923508 565.795603 566.244666 568.055644 569.478306 570.121301 570.387270 571.970658 573.192844 573.670671 573.798368 575.260011 576.369166 576.731669 576.734162 578.068416 579.040478 579.259723 579.120641 580.345459 581.195400 -100 
-100 -100 557.612217 561.409804 563.629821 564.224460 563.479768 566.548219 568.344005 568.691637 567.814274 570.582150 572.147226 572.319095 571.299757 573.934719 575.376093 575.419772 574.254661 576.765521 578.062683 577.947169 576.614436 579.072902 580.360271 -100 
-100 -100 559.555214 561.596744 563.328264 564.233405 564.717474 566.568030 568.027359 568.700830 568.996386 570.618402 571.880835 572.393187 572.549272 574.036082 575.166630 575.545653 575.559705 576.899808 577.872127 578.087622 577.947227 579.182972 580.043399 -100 
-100 -100 560.030331 561.494581 562.998358 564.012875 564.832622 566.343092 567.661313 568.453601 569.067247 570.389295 571.547836 572.206510 572.696087 573.876595 574.892380 575.412572 575.759246 576.772024 577.609051 577.948335 578.127907 579.020008 579.699659 -100 
-100 -100 558.498219 560.512715 562.230518 563.131607 563.614609 565.468788 566.917477 567.555989 567.809569 569.502535 570.826228 571.367253 571.529331 573.060981 574.226389 574.630345 574.662970 575.991426 576.944316 577.129711 576.954501 578.221777 579.104230 -100 
-100 -100 555.506466 559.231620 561.428945 562.022767 561.279415 564.366529 566.150776 566.429294 565.416879 568.376833 570.063530 570.279431 569.236684 571.985082 573.496785 573.589820 572.474949 574.950411 576.210722 576.034195 574.598500 577.156480 578.493058 -100 
-100 -100 557.867605 559.882494 561.600926 562.501779 562.981738 564.828336 566.266588 566.894235 567.139446 568.829282 570.151895 570.691764 570.853309 572.387717 573.556520 573.962908 573.996518 575.324470 576.277025 576.462697 576.287342 577.552436 578.433092 -100 
-100 -100 558.773392 560.237361 561.741933 562.756430 563.570763 565.064438 566.359619 567.127366 567.721430 569.039445 570.196948 570.851664 571.337278 572.526517 573.552107 574.079326 574.429568 575.440270 576.275879 576.616640 576.797968 577.683295 578.357164 -100 
-100 -100 557.683172 559.719516 561.449950 562.355815 562.834670 564.655428 566.075858 566.705965 566.962006 568.587539 569.851867 570.352562 570.489777 572.002294 573.155464 573.549804 573.573909 574.905857 575.873687 576.094176 575.964153 577.180552 578.027012 -100 
-100 -100 555.144096 558.921783 561.134611 561.729287 560.985165 564.005492 565.747864 566.032377 565.077581 567.876442 569.449490 569.595692 568.514255 571.217005 572.697761 572.765625 571.624551 574.109476 575.394734 575.288109 573.988941 576.397988 577.661068 -100 
-100 -100 558.116044 560.125297 561.813863 562.673344 563.104630 564.876117 566.252514 566.846082 567.066010 568.645298 569.862929 570.323478 570.427394 571.910615 573.038780 573.412278 573.418301 574.734030 575.688216 575.897956 575.757087 576.959348 577.796602 -100 
-100 -100 559.683880 561.082362 562.493581 563.412480 564.132658 565.522471 566.728534 567.430348 567.962280 569.179606 570.236968 570.810712 571.231886 572.361872 573.337031 573.823369 574.138399 575.117612 575.928185 576.253192 576.419825 577.268974 577.916983 -100 
-100 -100 559.350716 561.230428 562.782383 563.535153 563.883391 565.553597 566.852315 567.401107 567.591419 569.097496 570.252609 570.673351 570.748396 572.190363 573.281799 573.629458 573.612468 574.895023 575.814125 575.991717 575.819267 576.998636 577.820620 -100 
-100 -100 557.696431 561.155713 563.084358 563.475406 562.591866 565.387414 566.968241 567.172099 566.187548 568.815530 570.259499 570.334904 569.209466 571.821863 573.226691 573.250434 572.073528 574.488444 575.702957 575.539613 574.178883 576.535732 577.756898 -100 
-100 -100 561.382405 563.051364 564.383571 565.000857 565.255018 566.768448 567.945487 568.456149 568.634870 570.051032 571.136518 571.558439 571.650301 573.021038 574.053314 574.406195 574.406786 575.619218 576.476310 576.648517 576.473321 577.553650 578.287142 -100 
-100 -100 564.008407 564.805911 565.690649 566.383176 567.015346 568.012225 568.936267 569.617659 570.222241 571.174538 572.047936 572.674334 573.220899 574.119723 574.929007 575.472737 575.911619 576.666543 577.310219 577.674476 577.924135 578.480704 578.880640 -100 
-100 -100 565.248190 565.747478 566.434786 567.121076 567.827530 568.667136 569.493913 570.226757 570.939122 571.762623 572.561351 573.256928 573.923628 574.693407 575.423880 576.031098 576.585022 577.214429 577.782141 578.207924 578.560420 578.956829 579.224633 -100 
-100 -100 -100 -100 -100 -100 -100 -100 -100 -100 -100 -100 -100 -100 -100 -100 -100 -100 -100 -100 -100 -100 -100 -100 -100 -100 
-100 -100 -100 -100 -100 -100 -100 -100 -100 -100 -100 -100 -100 -100 -100 -100 -100 -100 -100 -100 -100 -100 -100 -100 -100 -100 
-100 -100 -100 -100 -100 -100 -100 -100 -100 -100 -100 -100 -100 -100 -100 -100 -100 -100 -100 -100 -100 -100 -100 -100 -100 -100 
-100 -100 570.374857 570.959358 571.728636 572.473219 573.225799 574.161303 575.062902 575.832684 576.562848 577.456002 578.304597 579.013765 579.675998 580.494636 581.260083 581.874796 582.428532 583.120548 583.743619 584.196251 584.555436 584.997677 585.293203 -100 
-100 -100 568.571519 569.671537 570.717079 571.422820 571.962924 573.185308 574.227006 574.885250 575.363835 576.524213 577.499971 578.088169 578.491841 579.577199 580.472619 580.971989 581.274921 582.231458 582.988338 583.340023 583.474632 584.207927 584.697608 -100 
-100 -100 563.688204 567.006227 568.837532 569.237152 568.409975 571.125480 572.654076 572.874129 571.914853 574.542698 575.984467 576.116411 575.063622 577.620662 578.989856 579.049160 577.930374 580.332185 581.563268 581.505783 580.293064 582.492584 583.601385 -100 
-100 -100 549.668458 563.241737 566.702852 566.040029 556.798602 568.059342 570.836799 569.863865 560.377825 571.570110 574.243781 573.158557 563.520749 574.682553 577.293530 576.167773 566.650890 577.475576 579.930446 578.738769 569.412927 579.838647 582.360287 -100 
-100 -100 560.588783 564.159397 566.223283 566.733360 565.959394 568.842070 570.494744 570.733269 569.753416 572.484674 574.001241 574.114780 573.016539 575.659008 577.089812 577.123263 575.955895 578.444648 579.742983 579.671993 578.433704 580.757435 581.973821 -100 
-100 -100 561.869006 563.843710 565.503646 566.348431 566.776434 568.538465 569.916119 570.522894 570.758622 572.325158 573.532155 573.994021 574.104146 575.559937 576.662346 577.019084 577.018246 578.348605 579.322774 579.552963 579.427508 580.628102 581.461371 -100 
-100 -100 558.070135 561.859506 564.066682 564.647244 563.885956 566.929137 568.700198 569.027583 568.132565 570.881243 572.428881 572.587498 571.557108 574.176861 575.604091 575.637078 574.464988 576.972560 578.269326 578.154996 576.822074 579.275198 580.557836 -100 
-100 -100 544.079481 558.587646 562.396145 561.843673 552.328583 564.199805 567.240350 566.441915 557.230039 568.339128 571.069781 570.085613 560.756830 571.700163 574.294076 573.158312 563.582076 574.499204 576.962225 575.638098 565.699982 576.815698 579.526918 -100 
-100 -100 556.415570 560.228002 562.468735 563.085027 562.361021 565.448010 567.259337 567.619259 566.753893 569.541888 571.128709 571.319988 570.316701 572.962434 574.412778 574.463944 573.303462 575.813131 577.103923 576.978175 575.637233 578.102993 579.398224 -100 
-100 -100 558.522205 560.558210 562.294207 563.209338 563.703885 565.564619 567.026601 567.690806 567.971524 569.629524 570.921412 571.447954 571.608345 573.119363 574.270256 574.665165 574.689880 576.019880 576.974599 577.165845 577.001267 578.254094 579.128372 -100 
-100 -100 555.437657 559.171042 561.379078 561.984719 561.253311 564.348926 566.144710 566.438824 565.437972 568.387115 570.058689 570.263543 569.214974 571.961358 573.474659 573.571731 572.459199 574.927357 576.176654 575.988644 574.544387 577.103608 578.442751 -100 
-100 -100 542.361245 556.481954 560.210176 559.639645 550.080613 562.013933 565.032923 564.053825 554.014944 566.002929 568.952124 567.960637 558.238733 569.673058 572.418183 571.385964 562.048730 572.739971 575.108376 573.626569 563.114631 574.789173 577.626583 -100 
-100 -100 554.811117 558.543173 560.749807 561.353723 560.618810 563.707190 565.493462 565.777377 564.768076 567.714292 569.383880 569.585724 568.535023 571.285650 572.804413 572.905640 571.795080 574.262239 575.510429 575.322261 573.877786 576.433868 577.770652 -100 
-100 -100 557.276836 559.307088 561.038857 561.950965 562.439974 564.283762 565.723945 566.363503 566.621372 568.278550 569.568137 570.084869 570.233554 571.761115 572.928859 573.336104 573.368351 574.693759 575.644947 575.837789 575.677497 576.918807 577.784894 -100 
-100 -100 554.576762 558.364280 560.593338 561.207211 560.485249 563.534732 565.305689 565.614705 564.680913 567.500520 569.091827 569.253358 568.185840 570.903407 572.398769 572.479701 571.347878 573.833891 575.114501 574.999401 573.693806 576.111676 577.383121 -100 
-100 -100 541.734099 556.126185 559.906557 559.357255 549.911888 561.665832 564.640971 563.745873 554.237346 565.594910 568.355719 567.293244 557.591565 568.915125 571.610988 570.533452 561.094748 571.876987 574.311714 573.022576 563.311836 574.179479 576.833633 -100 
-100 -100 555.013731 558.772318 560.958228 561.525218 560.755382 563.753258 565.478418 565.750726 564.782178 567.554091 569.098578 569.220881 568.120851 570.808475 572.277613 572.336576 571.186655 573.658875 574.929999 574.809288 573.497222 575.899740 577.160425 -100 
-100 -100 558.206993 560.161423 561.794988 562.612028 563.011029 564.741662 566.088148 566.665527 566.874042 568.417466 569.602167 570.039317 570.126521 571.591633 572.705235 573.068245 573.064095 574.364423 575.301314 575.493900 575.336818 576.530416 577.363011 -100 
-100 -100 556.388621 559.924799 561.946733 562.411925 561.588890 564.450154 566.083705 566.315854 565.350457 568.013321 569.485266 569.569063 568.448320 571.088292 572.519237 572.553416 571.383641 573.822588 575.060575 574.909304 573.561214 575.947321 577.193372 -100 
-100 -100 545.027381 558.505472 561.904932 561.175658 551.818820 563.109904 565.880916 564.936179 555.663875 566.579532 569.169758 568.042703 558.356621 569.532595 572.143181 571.025036 561.569226 572.267813 574.632337 573.286300 563.465203 574.332821 576.948305 -100 
-100 -100 558.533360 561.810982 563.589294 563.926862 563.031880 565.710343 567.207623 567.411623 566.457173 569.006634 570.397835 570.496004 569.416554 571.961561 573.320755 573.371412 572.242226 574.588752 575.754131 575.610388 574.282838 576.544255 577.683364 -100 
-100 -100 563.064689 564.135029 565.130413 565.773864 566.247943 567.412874 568.404933 569.022820 569.466592 570.580417 571.517722 572.076298 572.456652 573.524318 574.404152 574.886768 575.166617 576.084004 576.792917 577.092076 577.180044 577.910339 578.403429 -100 
-100 -100 564.681157 565.237831 565.957100 566.637698 567.321104 568.190911 569.033781 569.753130 570.438931 571.290101 572.103384 572.784228 573.423599 574.223065 574.970679 575.565753 576.094186 576.751931 577.334917 577.747043 578.073530 578.501348 578.792368 -100 
-100 -100 -100 -100 -100 -100 -100 -100 -100 -100 -100 -100 -100 -100 -100 -100 -100 -100 -100 -100 -100 -100 -100 -100 -100 -100 
-100 -100 -100 -100 -100 -100 -100 -100 -100 -100 -100 -100 -100 -100 -100 -100 -100 -100 -100 -100 -100 -100 -100 -100 -100 -100 
-100 -100 -100 -100 -100 -100 -100 -100 -100 -100 -100 -100 -100 -100 -100 -100 -100 -100 -100 -100 -100 -100 -100 -100 -100 -100 
-100 -100 570.093610 570.621080 571.358988 572.109380 572.884109 573.787622 574.670275 575.450564 576.205730 577.071512 577.907769 578.633966 579.326069 580.119054 580.871864 581.502962 582.086799 582.755864 583.369144 583.839578 584.227370 584.642115 584.916700 -100 
-100 -100 568.667489 569.494026 570.429109 571.183523 571.879729 572.932743 573.903451 574.622333 575.261861 576.258145 577.171434 577.828924 578.400378 579.322163 580.152737 580.718095 581.185589 581.984695 582.681336 583.099421 583.392233 583.962256 584.364337 -100 
-100 -100 565.697409 567.399011 568.782281 569.458928 569.772204 571.327627 572.535248 573.064242 573.258638 574.728108 575.859997 576.314023 576.429630 577.822244 578.873236 579.242074 579.265691 580.531636 581.455376 581.700916 581.592321 582.666350 583.389288 -100 
-100 -100 561.550581 565.050485 567.031864 567.479625 566.654718 569.474009 571.070238 571.271507 570.265402 572.973317 574.472952 574.580934 573.478322 576.108261 577.527228 577.558387 576.390325 578.871382 580.163986 580.096384 578.856313 581.152862 582.343993 -100 
-100 -100 562.710918 564.616909 566.208967 567.005034 567.395503 569.094043 570.413532 570.973335 571.171736 572.721433 573.914528 574.360840 574.453465 575.908102 577.008409 577.362753 577.360600 578.690032 579.669202 579.913285 579.801934 580.973356 581.784830 -100 
-100 -100 562.501117 563.916628 565.354171 566.303079 567.055163 568.477953 569.715934 570.446866 571.005029 572.245901 573.324464 573.917823 574.354861 575.486079 576.459411 576.946458 577.271887 578.282352 579.132128 579.495127 579.691396 580.552710 581.204519 -100 
-100 -100 560.345283 562.370487 564.077806 564.956829 565.411132 567.222539 568.643999 569.286288 569.552099 571.135545 572.359454 572.839633 572.969197 574.430408 575.538322 575.899652 575.902926 577.241996 578.220013 578.444086 578.308008 579.535061 580.386633 -100 
-100 -100 556.750236 560.553974 562.783835 563.390099 562.655545 565.727137 567.524924 567.875851 567.001276 569.767706 571.331984 571.504819 570.487024 573.120045 574.559221 574.601264 573.435822 575.949518 577.249580 577.135766 575.803650 578.262997 579.551417 -100 
-100 -100 558.690063 560.738233 562.480869 563.399266 563.895396 565.753088 567.218318 567.898038 568.197710 569.818112 571.077413 571.588100 571.744109 573.230327 574.360994 574.740771 574.755460 576.095864 577.067251 577.280957 577.138850 578.374029 579.234659 -100 
-100 -100 559.163054 560.634099 562.149554 563.178271 564.011666 565.532501 566.860325 567.662127 568.281422 569.600520 570.752558 571.405997 571.893701 573.075854 574.095887 574.621145 574.970637 575.980977 576.812388 577.145598 577.320545 578.210719 578.890053 -100 
-100 -100 557.629073 559.650791 561.381015 562.297611 562.796223 564.662764 566.124191 566.776356 567.038412 568.725323 570.037598 570.569083 570.727274 572.262900 573.437045 573.851144 573.889650 575.212369 576.154355 576.328993 576.145910 577.410348 578.292513 -100 
-100 -100 554.636677 558.369181 560.579004 561.188940 560.462620 563.562815 565.361890 565.657691 564.657117 567.607851 569.279244 569.482463 568.434028 571.187941 572.711168 572.817697 571.711262 574.177934 575.423563 575.233116 573.787340 576.342288 577.678780 -100 
-100 -100 557.000546 559.021151 560.749832 561.664387 562.159617 564.020361 565.474408 566.118795 566.374351 568.058016 569.367801 569.896445 570.053012 571.591487 572.769815 573.186987 573.226288 574.547182 575.486765 575.659432 575.474642 576.736408 577.616745 -100 
-100 -100 557.910232 559.377771 560.889496 561.914373 562.741621 564.249830 565.561457 566.345573 566.949442 568.263929 569.411602 570.057349 570.538855 571.730206 572.761896 573.295839 573.648825 574.654183 575.479433 575.808928 575.981747 576.864386 577.538485 -100 
-100 -100 556.823356 558.861333 560.596250 561.509653 561.999435 563.834835 565.272619 565.920372 566.187627 567.809903 569.065207 569.558023 569.691525 571.204757 572.361431 572.759664 572.784812 574.112220 575.071216 575.281165 575.142529 576.357841 577.206189 -100 
-100 -100 554.285396 558.063615 560.279487 560.879997 560.145187 563.179660 564.939415 565.242477 564.300726 567.095422 568.659563 568.798752 567.714142 570.417173 571.900274 571.970834 570.830417 573.311545 574.589319 574.473053 573.165479 575.575301 576.841421 -100 
-100 -100 557.253198 559.264109 560.956718 561.822355 562.262248 564.045516 565.435973 566.043983 566.273873 567.852142 569.064752 569.521142 569.623482 571.107634 572.238211 572.614310 572.621413 573.935136 574.884762 575.088608 574.942888 576.145283 576.984087 -100 
-100 -100 558.813054 560.215556 561.633749 562.560542 563.289131 564.687779 565.903224 566.613968 567.152263 568.371456 569.428324 570.001420 570.423188 571.555530 572.534038 573.023781 573.341059 574.320334 575.129625 575.452976 575.618145 576.466522 577.114356 -100 
-100 -100 558.469152 560.356023 561.919661 562.682876 563.039744 564.716015 566.019879 566.572756 566.766382 568.276331 569.434528 569.857468 569.934947 571.380925 572.477041 572.829380 572.816124 574.100350 575.020839 575.200461 575.029468 576.207021 577.027194 -100 
-100 -100 556.809291 560.277927 562.220771 562.623749 561.749113 564.548663 566.131713 566.336480 565.353079 567.986211 569.435348 569.514529 568.392456 571.010024 572.420443 572.449769 571.277710 573.695077 574.912523 574.753613 573.396541 575.750573 576.968825 -100 
-100 -100 560.502401 562.178848 563.522163 564.149772 564.411756 565.929082 567.107968 567.619475 567.799701 569.220361 570.310866 570.736967 570.832666 572.208185 573.245502 573.603369 573.608353 574.823789 575.684204 575.860545 575.688327 576.767175 577.498660 -100 
-100 -100 563.135737 563.938608 564.831704 565.532599 566.171513 567.172598 568.099170 568.782333 569.389160 570.345274 571.222961 571.853285 572.403557 573.306404 574.119791 574.667535 575.110042 575.867947 576.514671 576.882107 577.133867 577.690094 578.089092 -100 
-100 -100 564.379867 564.883363 565.577433 566.270930 566.983545 567.827541 568.657343 569.392583 570.107603 570.934598 571.737143 572.436355 573.106523 573.879831 574.613821 575.224453 575.781522 576.413733 576.984188 577.412551 577.766709 578.163272 578.430681 -100 
-100 -100 -100 -100 -100 -100 -100 -100 -100 -100 -100 -100 -100 -100 -100 -100 -100 -100 -100 -100 -100 -100 -100 -100 -100 -100 
-100 -100 -100 -100 -100 -100 -100 -100 -100 -100 -100 -100 -100 -100 -100 -100 -100 -100 -100 -100 -100 -100 -100 -100 -100 -100 
-100 -100 -100 -100 -100 -100 -100 -100 -100 -100 -100 -100 -100 -100 -100 -100 -100 -100 -100 -100 -100 -100 -100 -100 -100 -100 
-100 -100 569.764428 570.257052 570.972744 571.724266 572.508550 573.393480 574.262945 575.047542 575.814523 576.667253 577.498009 578.235821 578.944665 579.725644 580.471643 581.112617 581.712736 582.372182 582.981861 583.464502 583.868301 584.269206 584.531123 -100 
-100 -100 568.527675 569.226691 570.097518 570.870568 571.624876 572.607227 573.539197 574.283765 574.983795 575.917467 576.803123 577.496680 578.135655 578.994631 579.793946 580.390991 580.923344 581.664402 582.335343 582.788574 583.145036 583.649788 584.006473 -100 
-100 -100 566.217650 567.402979 568.584059 569.355277 569.970209 571.205227 572.281386 572.921092 573.419012 574.581395 575.599506 576.180673 576.612203 577.693418 578.621698 579.106662 579.435101 580.403024 581.215318 581.581647 581.771297 582.536205 583.099268 -100 
-100 -100 563.651175 565.490907 567.001433 567.730151 568.061651 569.701051 570.962579 571.471658 571.623494 573.169235 574.356934 574.794665 574.871751 576.326105 577.418528 577.759323 577.736433 579.078940 580.064429 580.309225 580.186320 581.344054 582.139426 -100 
-100 -100 563.312705 564.672923 566.045644 566.940006 567.643803 569.009044 570.189218 570.866449 571.380325 572.610480 573.681189 574.259975 574.679329 575.811103 576.782300 577.260135 577.574954 578.595126 579.456829 579.829752 580.028602 580.876034 581.515101 -100 
-100 -100 562.671341 563.822979 565.129033 566.119308 566.995127 568.277650 569.440879 570.227905 570.910036 572.022356 573.038146 573.695590 574.261347 575.267210 576.179650 576.732068 577.187949 578.077443 578.872014 579.305962 579.632070 580.353233 580.907507 -100 
-100 -100 561.036429 562.473088 563.942164 564.924734 565.711123 567.173172 568.448326 569.211394 569.796242 571.054533 572.146696 572.750625 573.197783 574.344014 575.330780 575.826779 576.159115 577.180986 578.039868 578.407595 578.608153 579.481201 580.142110 -100 
-100 -100 559.081772 561.092968 562.806984 563.709775 564.196538 566.028460 567.471738 568.136074 568.421920 570.020981 571.256222 571.741255 571.872092 573.358214 574.486968 574.861290 574.872359 576.223251 577.211789 577.447740 577.326089 578.547119 579.395819 -100 
-100 -100 559.378579 560.838760 562.345172 563.370534 564.202835 565.714392 567.037729 567.844045 568.467126 569.760230 570.884124 571.516593 571.989556 573.159484 574.168495 574.683809 575.028583 576.051527 576.904311 577.264400 577.461439 578.338708 579.004832 -100 
-100 -100 559.332883 560.539120 561.926454 563.004620 563.972295 565.357321 566.619298 567.492515 568.249586 569.430611 570.508961 571.222347 571.838923 572.891294 573.848411 574.441457 574.924621 575.813049 576.591240 577.005823 577.322739 578.057289 578.626362 -100 
-100 -100 558.249565 559.713906 561.226768 562.258088 563.097199 564.625761 565.959182 566.762748 567.383126 568.713971 569.876051 570.534216 571.026101 572.224739 573.263001 573.805333 574.167967 575.178986 576.009399 576.345566 576.524579 577.407669 578.081332 -100 
-100 -100 556.816359 558.839200 560.571630 561.492169 561.996119 563.869378 565.339506 566.004423 566.281597 567.958316 569.262976 569.792059 569.952639 571.491874 572.672572 573.095086 573.141790 574.467964 575.417771 575.612205 575.455666 576.692444 577.556126 -100 
-100 -100 557.616334 559.080443 560.592480 561.622139 562.458507 563.982961 565.311446 566.110092 566.726287 568.054114 569.213727 569.869731 570.360425 571.560194 572.600477 573.143768 573.505152 574.512773 575.339018 575.670861 575.846386 576.727513 577.400360 -100 
-100 -100 558.066653 559.272830 560.658947 561.734250 562.696889 564.073662 565.325553 566.188663 566.937097 568.112308 569.185643 569.894119 570.507979 571.563628 572.525761 573.122107 573.604092 574.484607 575.252237 575.656410 575.965254 576.695833 577.263376 -100 
-100 -100 557.480547 558.941571 560.446929 561.468836 562.294729 563.793839 565.101897 565.892883 566.502475 567.787740 568.903927 569.527160 569.993541 571.170761 572.189532 572.712094 573.057103 574.065073 574.898327 575.239698 575.422297 576.293974 576.958229 -100 
-100 -100 556.557268 558.570368 560.283011 561.181276 561.660560 563.476276 564.901090 565.546933 565.815087 567.405472 568.630371 569.101146 569.218561 570.716696 571.858934 572.243526 572.256843 573.582732 574.541242 574.748975 574.604756 575.819050 576.665718 -100 
-100 -100 557.902812 559.338206 560.802101 561.775743 562.550263 563.996348 565.255411 566.003762 566.574136 567.818909 568.897097 569.487592 569.924941 571.074037 572.067001 572.567402 572.894114 573.887451 574.709789 575.042927 575.216917 576.077417 576.733671 -100 
-100 -100 558.946957 560.094327 561.390430 562.366345 563.225944 564.492953 565.644722 566.424950 567.098799 568.191197 569.187430 569.832533 570.391519 571.390413 572.299819 572.851987 573.297936 574.149390 574.896119 575.286281 575.579760 576.283679 576.831093 -100 
-100 -100 559.025191 560.379226 561.737259 562.611198 563.293585 564.642386 565.815712 566.497186 567.013872 568.211199 569.252652 569.820339 570.238337 571.351014 572.310510 572.789788 573.099699 574.063050 574.858278 575.174322 575.332133 576.159921 576.791520 -100 
-100 -100 558.847173 560.679458 562.170477 562.871662 563.174293 564.792523 566.046755 566.567529 566.736539 568.228602 569.375712 569.803882 569.889249 571.308604 572.381313 572.728624 572.715839 573.977130 574.879035 575.056792 574.885509 576.024212 576.812700 -100 
-100 -100 560.978169 562.150764 563.305387 564.040621 564.617087 565.819449 566.874488 567.506402 567.996895 569.117844 570.100077 570.664907 571.089839 572.145055 573.053928 573.532877 573.850159 574.757036 575.499778 575.806539 575.952597 576.695538 577.249814 -100 
-100 -100 562.963980 563.645713 564.483325 565.212135 565.918113 566.855535 567.750942 568.468133 569.142501 570.040403 570.894010 571.566170 572.189377 573.027066 573.807004 574.388128 574.897490 575.592454 576.209616 576.613850 576.932738 577.415056 577.761729 -100 
-100 -100 564.024314 564.497135 565.175526 565.877583 566.607208 567.439519 568.263153 569.009790 569.742619 570.560359 571.360267 572.074475 572.764080 573.524918 574.251160 574.871998 575.445391 576.065204 576.629352 577.069182 577.438956 577.817891 578.069422 -100 
-100 -100 -100 -100 -100 -100 -100 -100 -100 -100 -100 -100 -100 -100 -100 -100 -100 -100 -100 -100 -100 -100 -100 -100 -100 -100 
-100 -100 -100 -100 -100 -100 -100 -100 -100 -100 -100 -100 -100 -100 -100 -100 -100 -100 -100 -100 -100 -100 -100 -100 -100 -100 
-100 -100 -100 -100 -100 -100 -100 -100 -100 -100 -100 -100 -100 -100 -100 -100 -100 -100 -100 -100 -100 -100 -100 -100 -100 -100 
-100 -100 569.232576 569.757763 570.491757 571.237149 572.006370 572.904614 573.780069 574.551432 575.300951 576.172133 577.016701 577.748392 578.444193 579.243679 580.001339 580.633794 581.219773 581.899252 582.523782 583.001990 583.395082 583.816179 584.094975 -100 
-100 -100 567.808497 568.631327 569.560476 570.307179 570.994808 572.042165 573.002370 573.703831 574.328090 575.337534 576.265290 576.927438 577.498223 578.431049 579.267731 579.828727 580.290400 581.108855 581.823793 582.250490 582.546418 583.127483 583.537204 -100 
-100 -100 564.844153 566.538345 567.911351 568.574027 568.869796 570.422904 571.614600 572.104620 572.249664 573.763109 574.926452 575.380368 575.476632 576.899078 577.961379 578.309247 578.295270 579.613913 580.575054 580.828786 580.711304 581.812656 582.552524 -100 
-100 -100 560.708441 564.193874 566.160051 566.585615 565.722895 568.556642 570.134297 570.265149 569.121405 571.959449 573.516833 573.612303 572.435674 575.149852 576.591971 576.574597 575.280089 577.904150 579.264463 579.199992 577.912266 580.278046 581.500365 -100 
-100 -100 561.871929 563.765719 565.344242 566.126162 566.500377 568.196220 569.499161 570.019871 570.169019 571.761213 572.982503 573.425174 573.496154 574.981911 576.095308 576.429798 576.390846 577.774678 578.793648 579.048652 578.930120 580.127121 580.953774 -100 
-100 -100 561.690291 563.083883 564.503646 565.443987 566.191643 567.605593 568.829923 569.542142 570.083934 571.334171 572.420138 573.008435 573.436630 574.584867 575.570906 576.057040 576.378454 577.413158 578.287860 578.668031 578.874364 579.739715 580.393109 -100 
-100 -100 559.611273 561.575958 563.248103 564.121795 564.585773 566.377861 567.782852 568.413742 568.672500 570.253838 571.472079 571.934744 572.041416 573.532010 574.662419 575.031941 575.038198 576.399275 577.402976 577.656766 577.551280 578.759240 579.597823 -100 
-100 -100 556.147539 559.801554 561.970140 562.577323 561.885818 564.908711 566.682516 567.024924 566.147914 568.906685 570.456077 570.592078 569.503777 572.211851 573.689885 573.743166 572.572972 575.120499 576.454219 576.389966 575.138114 577.527740 578.784002 -100 
-100 -100 557.943517 559.934048 561.646440 562.565554 563.078182 564.923659 566.381806 567.061703 567.362868 568.977305 570.224435 570.714441 570.846783 572.359788 573.512444 573.903511 573.924892 575.285622 576.282334 576.529820 576.422202 577.632203 578.473625 -100 
-100 -100 558.326464 559.782459 561.290630 562.324031 563.168167 564.694004 566.029426 566.843632 567.473735 568.784599 569.924380 570.566814 571.048300 572.238136 573.268136 573.802838 574.162731 575.188005 576.041175 576.405447 576.607687 577.478853 578.139897 -100 
-100 -100 556.747332 558.771083 560.505807 561.431227 561.941846 563.821994 565.303160 565.986119 566.282417 567.943353 569.233438 569.755514 569.914506 571.448730 572.625489 573.047951 573.099999 574.436082 575.404351 575.630257 575.508998 576.719420 577.563592 -100 
-100 -100 553.731943 557.476789 559.696417 560.317199 559.604146 562.722379 564.550236 564.900169 563.990480 566.862281 568.493114 568.686004 567.646979 570.388363 571.909038 572.023584 570.935569 573.411073 574.689964 574.587799 573.309991 575.704400 576.966767 -100 
-100 -100 556.109798 558.134214 559.868730 560.792720 561.301051 563.178318 564.656462 565.336941 565.631180 567.289662 568.577617 569.098160 569.255865 570.789996 571.967419 572.389087 572.437846 573.768700 574.731174 574.950415 574.823868 576.033285 576.877828 -100 
-100 -100 557.046756 558.506615 560.016202 561.047734 561.887999 563.408682 564.738647 565.549008 566.176270 567.481253 568.616114 569.255767 569.736418 570.926041 571.956509 572.490921 572.846678 573.859540 574.696619 575.043015 575.230571 576.102337 576.766153 -100 
-100 -100 556.010619 558.015776 559.735036 560.653374 561.161761 563.001100 564.452374 565.129998 565.432202 567.033304 568.270508 568.756187 568.889106 570.400365 571.553279 571.946571 571.966290 573.302343 574.267651 574.478208 574.334301 575.557262 576.409261 -100 
-100 -100 553.550017 557.242922 559.426297 560.033476 559.335853 562.353262 564.121726 564.467882 563.607416 566.335212 567.867166 567.997610 566.914070 569.613910 571.091105 571.150787 569.989934 572.491268 573.775462 573.649304 572.312508 574.753546 576.033326 -100 
-100 -100 556.430444 558.409678 560.087369 560.957354 561.413548 563.198393 564.599556 565.233107 565.495785 567.058434 568.260950 568.717272 568.823331 570.306741 571.433973 571.805065 571.806277 573.126712 574.079728 574.280620 574.127287 575.339438 576.184007 -100 
-100 -100 557.925230 559.324245 560.743331 561.676395 562.414586 563.821022 565.045956 565.768995 566.320226 567.547287 568.613301 569.198663 569.631838 570.763247 571.739036 572.228722 572.548151 573.529044 574.341512 574.670110 574.840087 575.686259 576.331570 -100 
-100 -100 557.530119 559.433530 561.011203 561.783910 562.147687 563.834586 565.145658 565.699933 565.891933 567.427961 568.613040 569.064768 569.170836 570.605865 571.694630 572.051122 572.049785 573.328872 574.252566 574.448863 574.301089 575.458570 576.264835 -100 
-100 -100 555.821616 559.333892 561.301701 561.715650 560.842251 563.658198 565.247058 565.441634 564.427678 567.117862 568.610823 568.737134 567.681302 570.254651 571.647903 571.686865 570.548655 572.941040 574.159141 574.032139 572.741962 575.032647 576.221416 -100 
-100 -100 559.549125 561.245940 562.606581 563.245331 563.514378 565.042295 566.227060 566.737322 566.913947 568.362695 569.483075 569.940291 570.066177 571.432161 572.463670 572.827448 572.846049 574.057352 574.922258 575.117078 574.969530 576.027947 576.744855 -100 
-100 -100 562.205812 563.018146 563.922520 564.633387 565.280922 566.290793 567.224223 567.912024 568.524611 569.496493 570.392662 571.041558 571.607074 572.512305 573.326668 573.878818 574.327951 575.088617 575.740747 576.117919 576.378824 576.930528 577.324453 -100 
-100 -100 563.460189 563.969581 564.672266 565.374828 566.096173 566.948558 567.785796 568.527786 569.250721 570.089490 570.905499 571.617875 572.298575 573.077024 573.814358 574.429147 574.991162 575.627625 576.203326 576.638135 576.997304 577.393558 577.659334 -100 
-100 -100 -100 -100 -100 -100 -100 -100 -100 -100 -100 -100 -100 -100 -100 -100 -100 -100 -100 -100 -100 -100 -100 -100 -100 -100 
-100 -100 -100 -100 -100 -100 -100 -100 -100 -100 -100 -100 -100 -100 -100 -100 -100 -100 -100 -100 -100 -100 -100 -100 -100 -100 
-100 -100 -100 -100 -100 -100 -100 -100 -100 -100 -100 -100 -100 -100 -100 -100 -100 -100 -100 -100 -100 -100 -100 -100 -100 -100 
-100 -100 568.652546 569.233352 569.996542 570.733385 571.477303 572.404774 573.295040 574.050525 574.771569 575.675939 576.540604 577.260843 577.930664 578.762200 579.537389 580.155606 580.713410 581.424344 582.067023 582.533069 582.901143 583.354459 583.657147 -100 
-100 -100 566.852452 567.946048 568.982142 569.675379 570.200544 571.415657 572.440622 573.068330 573.515417 574.706207 575.710637 576.307880 576.708158 577.817874 578.726140 579.217644 579.505096 580.501571 581.291592 581.657338 581.794211 582.549148 583.052566 -100 
-100 -100 561.980780 565.283137 567.097160 567.471241 566.602081 569.328390 570.832122 570.972400 569.867702 572.633853 574.146053 574.273222 573.150487 575.798901 577.196135 577.207386 575.962341 578.517254 579.825941 579.777347 578.520210 580.795033 581.939206 -100 
-100 -100 548.003838 561.525459 564.957454 564.243226 554.816992 566.225790 568.980601 567.820636 557.550966 569.516521 572.357178 571.217087 561.105897 572.762173 575.450328 574.176453 563.880537 575.513207 578.150870 576.938997 567.271362 578.075364 580.682509 -100 
-100 -100 558.896607 562.444161 564.486750 564.972837 564.160707 567.054462 568.682102 568.841599 567.717907 570.585450 572.166517 572.269367 571.097107 573.833197 575.294594 575.281317 573.988434 576.632637 578.011936 577.953881 576.673996 579.069730 580.318539 -100 
-100 -100 560.219093 562.153063 563.786041 564.621358 565.046920 566.796156 568.152722 568.728124 568.931891 570.523193 571.747405 572.201485 572.291081 573.784308 574.910824 575.264293 575.249003 576.627173 577.644621 577.903024 577.794228 579.001012 579.837030 -100 
-100 -100 556.604712 560.238404 562.381117 562.963139 562.246023 565.237904 566.978826 567.289029 566.384859 569.132005 570.672092 570.795855 569.694733 572.398631 573.871940 573.917455 572.740742 575.293441 576.635163 576.577515 575.328807 577.715855 578.969219 -100 
-100 -100 543.294619 557.085187 560.742024 560.218117 550.982747 562.574757 565.552587 564.741112 555.537144 566.625800 569.328926 568.247259 558.503359 569.871593 572.568003 571.445339 561.784910 572.833509 575.365111 574.162047 564.661654 575.356020 577.975448 -100 
-100 -100 554.924421 558.586547 560.771745 561.400567 560.733200 563.781390 565.578854 565.941786 565.083094 567.861966 569.429391 569.580206 568.505218 571.230209 572.725488 572.794414 571.635828 574.186494 575.520579 575.457696 574.208102 576.596557 577.851865 -100 
-100 -100 556.818207 558.826943 560.555484 561.485717 562.006488 563.877549 565.355136 566.044462 566.350216 567.992298 569.264141 569.773018 569.921460 571.449222 572.618523 573.029475 573.070331 574.423920 575.413035 575.657079 575.548142 576.757311 577.597980 -100 
-100 -100 553.649454 557.393221 559.614854 560.241336 559.535466 562.657891 564.491312 564.849592 563.947530 566.816138 568.442581 568.633012 567.592560 570.331755 571.849908 571.962582 570.875767 573.360354 574.652595 574.565836 573.300199 575.691546 576.949283 -100 
-100 -100 540.502080 554.681075 558.434502 557.887628 548.354104 560.323373 563.398981 562.557877 553.015581 564.531450 567.370493 566.364965 556.716031 568.073951 570.810237 569.796556 560.525075 571.194149 573.620624 572.370097 562.817314 573.542558 576.170009 -100 
-100 -100 553.011943 556.756320 558.976944 559.600887 558.891991 562.011693 563.843046 564.200375 563.297927 566.164863 567.790012 567.979903 566.938766 569.677286 571.195093 571.306106 570.215330 572.693474 573.978552 573.883487 572.611112 575.002454 576.261465 -100 
-100 -100 555.533268 557.548598 559.278234 560.204742 560.720217 562.586919 564.061577 564.751258 565.059408 566.695462 567.963324 568.471698 568.621337 570.146885 571.314246 571.723637 571.760322 573.097538 574.066367 574.286645 574.155508 575.371811 576.219265 -100 
-100 -100 552.956456 556.655842 558.853003 559.479428 558.805123 561.850243 563.646385 564.017827 563.181140 565.933510 567.488731 567.639681 566.573656 569.288586 570.779272 570.851296 569.701408 572.210739 573.501664 573.381890 572.050993 574.495828 575.777791 -100 
-100 -100 540.511631 554.489361 558.183560 557.659399 548.407075 560.006841 562.989654 562.208674 553.144408 564.088917 566.759698 565.681689 555.990985 567.302926 569.988826 568.883726 559.325276 570.227369 572.680462 571.356875 561.462676 572.515329 575.210346 -100 
-100 -100 553.375984 557.048429 559.203594 559.781953 559.056029 562.045509 563.790626 564.117739 563.242078 565.956798 567.478979 567.602832 566.512148 569.199174 570.664114 570.714278 569.546211 572.039482 573.317458 573.187569 571.847167 574.280829 575.555224 -100 
-100 -100 556.419456 558.367249 560.004068 560.834166 561.252845 562.998705 564.364540 564.966508 565.201470 566.759504 567.961777 568.422506 568.533498 569.996245 571.106650 571.471811 571.473571 572.776902 573.719279 573.921248 573.773879 574.962169 575.790159 -100 
-100 -100 554.491129 558.072258 560.125170 560.608891 559.796005 562.682444 564.331745 564.564595 563.579582 566.308471 567.833389 567.974041 566.927975 569.526633 570.942147 570.988619 569.856071 572.272745 573.514481 573.399041 572.120988 574.442921 575.658167 -100 
-100 -100 542.925336 556.603083 560.064644 559.354093 549.963026 561.323784 564.110011 563.128648 553.631507 564.821475 567.513146 566.497708 557.145501 568.028452 570.586381 569.501160 560.238996 570.763015 573.116750 571.858599 562.420917 572.911914 575.443181 -100 
-100 -100 556.615452 559.944749 561.758933 562.117765 561.233124 563.936578 565.446839 565.646456 564.668224 567.286922 568.735740 568.894266 567.891908 570.397870 571.744154 571.810043 570.721135 573.047374 574.219233 574.115000 572.860537 575.057225 576.164374 -100 
-100 -100 561.206262 562.295763 563.313184 563.976071 564.466909 565.649752 566.655991 567.283408 567.736898 568.881281 569.852037 570.444080 570.854076 571.924866 572.807647 573.300174 573.594736 574.516876 575.236035 575.553898 575.661485 576.381341 576.864996 -100 
-100 -100 562.843762 563.411774 564.147742 564.846108 565.546771 566.433329 567.291232 568.024232 568.725278 569.598358 570.435952 571.140396 571.799151 572.608661 573.363680 573.967653 574.506343 575.172712 575.765950 576.190279 576.526455 576.953946 577.242343 -100 
-100 -100 -100 -100 -100 -100 -100 -100 -100 -100 -100 -100 -100 -100 -100 -100 -100 -100 -100 -100 -100 -100 -100 -100 -100 -100 
-100 -100 -100 -100 -100 -100 -100 -100 -100 -100 -100 -100 -100 -100 -100 -100 -100 -100 -100 -100 -100 -100 -100 -100 -100 -100 
-100 -100 -100 -100 -100 -100 -100 -100 -100 -100 -100 -100 -100 -100 -100 -100 -100 -100 -100 -100 -100 -100 -100 -100 -100 -100 
-100 -100 568.345128 568.871517 569.608428 570.358302 571.132642 572.035708 572.915922 573.692627 574.448581 575.327436 576.180433 576.920477 577.623505 578.428363 579.190075 579.825675 580.413661 581.093670 581.717695 582.195033 582.587613 583.008977 583.288253 -100 
-100 -100 566.920500 567.744127 568.676109 569.427652 570.120775 571.172677 572.137103 572.843450 573.473999 574.491528 575.428525 576.100016 576.678742 577.616749 578.457158 579.021215 579.484776 580.303079 581.016601 581.441528 581.736329 582.317673 582.728061 -100 
-100 -100 563.953955 565.648171 567.024060 567.692473 567.994712 569.551880 570.746874 571.240984 571.391979 572.914193 574.088127 574.553121 574.658717 576.085826 577.151279 577.502260 577.490277 578.807632 579.765861 580.016367 579.896730 580.998551 581.739474 -100 
-100 -100 559.811591 563.296590 565.266173 565.698947 564.844296 567.681952 569.262379 569.396779 568.258638 571.105957 572.674828 572.782665 571.616727 574.334992 575.780008 575.766211 574.474333 577.096290 578.452662 578.383969 577.093289 579.459908 580.683627 -100 
-100 -100 560.958790 562.854384 564.438539 565.229301 565.612624 567.314186 568.621154 569.146062 569.301053 570.901979 572.133806 572.587486 572.667973 574.159182 575.276923 575.615729 575.579683 576.962634 577.978773 578.230545 578.109866 579.307346 580.135042 -100 
-100 -100 560.757123 562.155320 563.583849 564.535357 565.293770 566.715372 567.945168 568.662303 569.210003 570.468247 571.563271 572.160470 572.596611 573.751640 574.743987 575.235729 575.560930 576.596336 577.469927 577.848452 578.053746 578.919484 579.573613 -100 
-100 -100 558.659166 560.631100 562.315270 563.202813 563.679608 565.480692 566.891975 567.528034 567.792454 569.381465 570.607707 571.077469 571.190601 572.689028 573.827615 574.204262 574.215585 575.578606 576.582654 576.836244 576.730729 577.939344 578.778615 -100 
-100 -100 555.181756 558.844828 561.027513 561.650483 560.973521 564.006245 565.786970 566.134871 565.263470 568.030168 569.587239 569.729382 568.646523 571.362880 572.849744 572.910850 571.746718 574.297125 575.632606 575.569705 574.318958 576.709706 577.966689 -100 
-100 -100 556.973078 558.972035 560.698056 561.632846 562.160211 564.016787 565.483355 566.170288 566.478377 568.100914 569.355890 569.852565 569.990746 571.510531 572.670094 573.067517 573.094453 574.459568 575.460412 575.711671 575.606894 576.818367 577.660301 -100 
-100 -100 557.356061 558.819338 560.339884 561.388090 562.246690 563.784350 565.129522 565.952457 566.591077 567.910750 569.059239 569.709644 570.197498 571.391946 572.425856 572.964283 573.328466 574.359620 575.219969 575.591265 575.798630 576.671296 577.332236 -100 
-100 -100 555.779137 557.809166 559.554953 560.494209 561.018891 562.910755 564.402275 565.095230 565.401516 567.072339 568.372539 568.904432 569.070398 570.606830 571.784546 572.207770 572.262238 573.605573 574.584421 574.821041 574.707631 575.918842 576.761731 -100 
-100 -100 552.767491 556.517462 558.746431 559.379565 558.679739 561.808941 563.647256 564.008030 563.109579 565.992439 567.634954 567.839701 566.809223 569.550997 571.070241 571.183512 570.096655 572.580142 573.871144 573.781786 572.513807 574.907813 576.167846 -100 
-100 -100 555.151229 557.178725 558.919581 559.852844 560.372015 562.259864 563.748877 564.440748 564.746985 566.417897 567.718775 568.251763 568.418329 569.954260 571.130807 571.551903 571.602560 572.940033 573.912174 574.141699 574.022830 575.233079 576.076447 -100 
-100 -100 556.095858 557.555935 559.067878 560.104757 560.952894 562.483517 563.824740 564.646814 565.286666 566.605703 567.755092 568.408140 568.898255 570.091294 571.122548 571.657866 572.016200 573.033849 573.877290 574.230331 574.422910 575.296361 575.960313 -100 
-100 -100 555.067834 557.069776 558.787153 559.706931 560.219917 562.068572 563.531895 564.221350 564.536483 566.153692 567.407765 567.908864 568.052579 569.568026 570.723027 571.118453 571.141327 572.480623 573.449561 573.663867 573.522967 574.747853 575.600790 -100 
-100 -100 552.610837 556.298117 558.477249 559.083886 558.389392 561.416136 563.196905 563.554745 562.707123 565.452867 567.003815 567.151815 566.081059 568.785266 570.264987 570.327656 569.170623 571.674450 572.960985 572.837284 571.502592 573.945584 575.226541 -100 
-100 -100 555.481957 557.458267 559.134229 560.005516 560.466695 562.261236 563.674337 564.320104 564.596469 566.176706 567.397980 567.871658 567.990697 569.480128 570.610902 570.985803 570.991365 572.315194 573.271350 573.475481 573.324833 574.538657 575.383975 -100 
-100 -100 556.962996 558.362966 559.784576 560.722104 561.467472 562.884706 564.122106 564.857979 565.423377 566.667573 567.751800 568.354054 568.800123 569.938628 570.919081 571.413630 571.738517 572.724268 573.541580 573.875410 574.049498 574.896781 575.541938 -100 
-100 -100 556.555587 558.463547 560.047743 560.827656 561.200293 562.899540 564.223879 564.791188 564.997182 566.550433 567.753885 568.222842 568.342335 569.784527 570.878358 571.240739 571.246358 572.531616 573.461839 573.665890 573.524281 574.681699 575.486410 -100 
-100 -100 554.841189 558.360499 560.337365 560.760083 559.896256 562.725847 564.328588 564.536023 563.535374 566.242812 567.754130 567.897864 566.855979 569.435900 570.834152 570.879634 569.749465 572.148754 573.374585 573.257384 571.975424 574.264741 575.450794 -100 
-100 -100 558.573980 560.277201 561.646974 562.295347 562.574931 564.115981 565.314206 565.837274 566.027060 567.491370 568.628062 569.100629 569.238846 570.612021 571.649207 572.019595 572.045940 573.264617 574.137540 574.341445 574.200986 575.259733 575.975148 -100 
-100 -100 561.239133 562.056753 562.969530 563.690157 564.348572 565.370832 566.317042 567.017389 567.642722 568.628378 569.538532 570.200431 570.776634 571.689408 572.510018 573.068733 573.525123 574.293120 574.952896 575.337832 575.604603 576.158079 576.551891 -100 
-100 -100 562.499152 563.013187 563.723725 564.435923 565.168130 566.032458 566.882032 567.636298 568.371585 569.223083 570.051701 570.775717 571.466201 572.252248 572.996069 573.617373 574.186345 574.829969 575.412962 575.854742 576.219174 576.617822 576.884182 -100 
-100 -100 -100 -100 -100 -100 -100 -100 -100 -100 -100 -100 -100 -100 -100 -100 -100 -100 -100 -100 -100 -100 -100 -100 -100 -100 
-100 -100 -100 -100 -100 -100 -100 -100 -100 -100 -100 -100 -100 -100 -100 -100 -100 -100 -100 -100 -100 -100 -100 -100 -100 -100 
-100 -100 -100 -100 -100 -100 -100 -100 -100 -100 -100 -100 -100 -100 -100 -100 -100 -100 -100 -100 -100 -100 -100 -100 -100 -100 
-100 -100 567.990264 568.485185 569.206909 569.968060 570.763292 571.658031 572.536879 573.331898 574.111502 574.979627 575.827535 576.582475 577.306097 578.097617 578.851644 579.499217 580.103798 580.764337 581.372890 581.853743 582.256627 582.658421 582.921538 -100 
-100 -100 566.754158 567.453868 568.330035 569.113576 569.879955 570.871039 571.810749 572.564402 573.276497 574.226673 575.131667 575.845132 576.501056 577.369600 578.175872 578.779497 579.316433 580.056711 580.724073 581.173160 581.527071 582.033050 582.391576 -100 
-100 -100 564.444469 565.626581 566.811727 567.595765 568.226087 569.467235 570.547895 571.194111 571.702646 572.883705 573.925153 574.531686 574.985318 576.072974 577.005828 577.497884 577.832317 578.795601 579.599806 579.957715 580.141481 580.909060 581.475481 -100 
-100 -100 561.869941 563.701724 565.216283 565.961965 566.315060 567.957275 569.220537 569.733985 569.894545 571.461322 572.675489 573.143626 573.249999 574.705377 575.800023 576.149486 576.136331 577.469645 578.443145 578.675890 578.543154 579.706427 580.506900 -100 
-100 -100 561.489525 562.850683 564.234028 565.148149 565.873094 567.247923 568.434085 569.118056 569.642418 570.891311 571.985222 572.589128 573.030851 574.170710 575.148859 575.636174 575.958743 576.974898 577.828480 578.192785 578.385613 579.235733 579.878212 -100 
-100 -100 560.800413 561.961729 563.286541 564.301347 565.200785 566.498240 567.671418 568.467234 569.160388 570.289462 571.324380 572.000527 572.582876 573.602028 574.526984 575.091448 575.555944 576.445847 577.236815 577.666344 577.989706 578.712314 579.268708 -100 
-100 -100 559.121857 560.576111 562.072031 563.085481 563.900335 565.379687 566.666135 567.437979 568.032560 569.307424 570.416373 571.033953 571.493026 572.656594 573.661042 574.172927 574.517015 575.541479 576.399529 576.765805 576.965716 577.840491 578.503239 -100 
-100 -100 557.134083 559.169636 560.916476 561.855398 562.375926 564.225206 565.680056 566.352765 566.646400 568.264098 569.515760 570.011281 570.149411 571.656387 572.805709 573.198442 573.224828 574.578795 575.568684 575.806095 575.685830 576.909616 577.760175 -100 
-100 -100 557.425253 558.905879 560.443142 561.503320 562.368041 563.901296 565.240418 566.059481 566.694953 568.005243 569.145244 569.790212 570.273564 571.458565 572.482650 573.012079 573.369488 574.400257 575.260204 575.627401 575.829997 576.710111 577.377175 -100 
-100 -100 557.382946 558.605706 560.020298 561.130742 562.129568 563.538422 564.819601 565.709959 566.483745 567.682482 568.778492 569.508364 570.138479 571.199313 572.163149 572.763417 573.255707 574.156285 574.948858 575.378447 575.706774 576.443041 577.010780 -100 
-100 -100 556.305469 557.783950 559.321228 560.383107 561.253162 562.804720 564.158357 564.982019 565.622715 566.972985 568.155946 568.836620 569.347098 570.546186 571.581520 572.123133 572.490432 573.518081 574.370849 574.732010 574.931200 575.811343 576.479048 -100 
-100 -100 554.880178 556.915029 558.668547 559.617387 560.152333 562.045328 563.535138 564.221992 564.522701 566.220583 567.549689 568.107958 568.295422 569.826056 570.995768 571.411239 571.457457 572.804384 573.781961 574.009301 573.883370 575.108607 575.961253 -100 
-100 -100 555.694176 557.165088 558.691123 559.741516 560.602086 562.147359 563.497073 564.318510 564.958918 566.311315 567.497587 568.181536 568.693990 569.892886 570.926745 571.466066 571.829913 572.852905 573.700844 574.057393 574.253018 575.131404 575.798565 -100 
-100 -100 556.163858 557.369193 558.759552 559.846155 560.825834 562.223211 563.497381 564.383354 565.156309 566.360192 567.463820 568.201296 568.836330 569.896338 570.857010 571.453604 571.940368 572.830783 573.611755 574.030601 574.350908 575.083769 575.650527 -100 
-100 -100 555.602108 557.051266 558.549459 559.573080 560.409058 561.928544 563.259532 564.072222 564.705218 566.025282 567.178339 567.836404 568.329008 569.510837 570.529375 571.054855 571.406497 572.419841 573.259571 573.608309 573.797003 574.672779 575.338915 -100 
-100 -100 554.696859 556.686755 558.384243 559.278300 559.762672 561.600386 563.048879 563.714612 564.002690 565.635171 566.903662 567.416239 567.568270 569.067255 570.208231 570.597570 570.620169 571.948185 572.909526 573.121269 572.980530 574.199808 575.049330 -100 
-100 -100 556.013138 557.437462 558.894474 559.868980 560.652861 562.120056 563.403044 564.173990 564.769173 566.051897 567.170933 567.800033 568.267157 569.424509 570.420922 570.927843 571.263675 572.262485 573.090239 573.429778 573.609327 574.473478 575.131257 -100 
-100 -100 557.020905 558.169769 559.470628 560.455044 561.328811 562.618799 563.795929 564.600866 565.301715 566.429683 567.464320 568.145556 568.732194 569.743027 570.659261 571.220232 571.677274 572.537914 573.294395 573.696401 573.999762 574.704868 575.250878 -100 
-100 -100 557.067445 558.433939 559.807024 560.695078 561.393916 562.769973 563.970988 564.677402 565.220075 566.453943 567.534840 568.140290 568.588282 569.711848 570.678325 571.168612 571.493378 572.468368 573.277292 573.612753 573.788074 574.611242 575.236199 -100 
-100 -100 556.871267 558.725265 560.238065 560.955678 561.273335 562.924176 564.208349 564.752965 564.944327 566.475437 567.663564 568.131941 568.252044 569.677605 570.755615 571.115400 571.121096 572.394316 573.312643 573.517123 573.374070 574.498918 575.275242 -100 
-100 -100 559.020671 560.209859 561.384984 562.139220 562.735337 563.966224 565.049186 565.705608 566.220455 567.374286 568.391375 568.989712 569.442085 570.508445 571.425777 571.917201 572.250758 573.171758 573.931400 574.260364 574.425794 575.164828 575.712537 -100 
-100 -100 561.029292 561.723055 562.578588 563.327135 564.054669 565.017559 565.938725 566.680363 567.379298 568.304929 569.187015 569.885919 570.531029 571.382405 572.173333 572.766905 573.290786 574.000258 574.633221 575.054662 575.387066 575.871684 576.216864 -100 
-100 -100 562.103399 562.586165 563.280908 564.002555 564.753997 565.610389 566.458599 567.229285 567.986159 568.828995 569.653906 570.391277 571.100220 571.875402 572.613686 573.246976 573.834073 574.468141 575.047170 575.501710 575.882738 576.266204 576.518502 -100 
-100 -100 -100 -100 -100 -100 -100 -100 -100 -100 -100 -100 -100 -100 -100 -100 -100 -100 -100 -100 -100 -100 -100 -100 -100 -100 
-100 -100 -100 -100 -100 -100 -100 -100 -100 -100 -100 -100 -100 -100 -100 -100 -100 -100 -100 -100 -100 -100 -100 -100 -100 -100 
-100 -100 -100 -100 -100 -100 -100 -100 -100 -100 -100 -100 -100 -100 -100 -100 -100 -100 -100 -100 -100 -100 -100 -100 -100 -100 
-100 -100 567.431634 567.962789 568.710984 569.477910 570.271139 571.190074 572.086866 572.882435 573.655957 574.544747 575.407006 576.159429 576.874224 577.682414 578.447080 579.088721 579.680275 580.351261 580.963069 581.431144 581.817988 582.235000 582.511979 -100 
-100 -100 566.009520 566.835162 567.778602 568.551591 569.269481 570.334763 571.315841 572.047046 572.703285 573.725002 574.668828 575.358626 575.958344 576.891787 577.731436 578.307761 578.784404 579.581129 580.271262 580.682247 580.970474 581.544379 581.950568 -100 
-100 -100 563.053243 564.738980 566.125587 566.826880 567.173626 568.730433 569.939446 570.474225 570.680068 572.181288 573.353192 573.853710 574.015619 575.405342 576.457587 576.839826 576.880563 578.131744 579.037962 579.266233 579.142784 580.227848 580.959664 -100 
-100 -100 558.926980 562.378129 564.357228 564.841565 564.081888 566.875197 568.461272 568.661050 567.654995 570.407205 571.956516 572.129278 571.116689 573.703010 575.110898 575.161705 574.036112 576.474843 577.736549 577.639708 576.362305 578.690393 579.897872 -100 
-100 -100 559.983365 561.880870 563.487636 564.320047 564.753619 566.459102 567.782486 568.348723 568.558803 570.140757 571.373495 571.865542 572.004443 573.458699 574.563753 574.934971 574.952471 576.267678 577.228954 577.455224 577.328656 578.511222 579.331811 -100 
-100 -100 559.679746 561.111291 562.580714 563.572287 564.365967 565.810191 567.061544 567.803938 568.376683 569.644750 570.753920 571.376699 571.839693 572.989389 573.981062 574.487943 574.829214 575.837707 576.679757 577.034429 577.225277 578.091031 578.747740 -100 
-100 -100 557.441159 559.503555 561.259632 562.193593 562.699871 564.533970 565.969554 566.621476 566.896303 568.509819 569.760894 570.258617 570.399197 571.892845 573.031568 573.420775 573.447042 574.785228 575.758844 575.979075 575.840861 577.072225 577.927903 -100 
-100 -100 553.769772 557.639438 559.933678 560.608086 559.946726 563.028208 564.835956 565.191133 564.309042 567.121603 568.714879 568.895194 567.862858 570.552371 572.033329 572.111711 570.986156 573.488285 574.783731 574.669194 573.335762 575.802750 577.095600 -100 
-100 -100 555.725196 557.815658 559.614034 560.593491 561.147543 563.034809 564.521297 565.217044 565.529973 567.180713 568.465236 568.991109 569.155567 570.670619 571.827933 572.232395 572.270784 573.618677 574.598284 574.821896 574.687844 575.927713 576.789955 -100 
-100 -100 556.215072 557.715962 559.278224 560.361610 561.247583 562.804368 564.160811 564.988159 565.631822 566.977514 568.155749 568.834066 569.342878 570.535400 571.563783 572.099142 572.462173 573.491513 574.345512 574.704020 574.899936 575.789036 576.463868 -100 
-100 -100 554.693053 556.740265 558.512624 559.482419 560.036497 561.934417 563.424923 564.108196 564.402485 566.116066 567.459573 568.031217 568.230949 569.751600 570.911350 571.318192 571.357473 572.712710 573.694593 573.918140 573.784025 575.025760 575.889177 -100 
-100 -100 551.710575 555.467916 557.716036 558.379746 557.722608 560.835621 562.659266 562.989787 562.031537 565.006270 566.714887 566.979636 566.023335 568.709933 570.193340 570.274834 569.143252 571.667060 572.969616 572.855802 571.521958 573.994440 575.290680 -100 
-100 -100 554.102222 556.135423 557.888898 558.840698 559.380547 561.269729 562.754598 563.433933 563.727131 565.445098 566.794917 567.372398 567.575738 569.096227 570.254077 570.658519 570.694677 572.046297 573.025492 573.247010 573.111224 574.350755 575.212885 -100 
-100 -100 555.050386 556.513651 558.031472 559.075283 559.930829 561.472124 562.818193 563.635977 564.274636 565.632875 566.827170 567.519857 568.038093 569.228887 570.252793 570.784604 571.143930 572.165024 573.011753 573.366313 573.560244 574.443043 575.113740 -100 
-100 -100 554.025656 556.027237 557.742822 558.655619 559.157762 561.030448 562.504818 563.180906 563.473506 565.157278 566.474567 567.028155 567.213938 568.719649 569.867361 570.268744 570.307254 571.638542 572.604843 572.824992 572.694619 573.917588 574.769621 -100 
-100 -100 551.572259 555.255467 557.426939 558.010899 557.267040 560.353850 562.153600 562.475294 561.528703 564.421537 566.067861 566.289849 565.302528 567.960352 569.423812 569.501480 568.389216 570.857674 572.133197 572.019566 570.711347 573.135265 574.408364 -100 
-100 -100 554.439638 556.415914 558.089942 558.953057 559.403140 561.224955 562.653672 563.290878 563.547522 565.192415 566.473567 566.996444 567.155994 568.637867 569.764850 570.149443 570.173628 571.490909 572.446308 572.659289 572.521541 573.731095 574.572981 -100 
-100 -100 555.917707 557.322033 558.747909 559.687235 560.436104 561.873633 563.129100 563.874757 564.449175 565.724597 566.842044 567.473036 567.940352 569.083780 570.067193 570.568699 570.903738 571.895197 572.719239 573.063704 573.248441 574.095484 574.738894 -100 
-100 -100 555.505450 557.423833 559.016787 559.800233 560.175205 561.902384 563.251764 563.838659 564.062921 565.634648 566.857530 567.344205 567.477270 568.926429 570.025053 570.392986 570.406154 571.704192 572.646347 572.866353 572.741943 573.893869 574.693932 -100 
-100 -100 553.784252 557.324614 559.313430 559.735087 558.854313 561.734441 563.371522 563.604441 562.628241 565.345385 566.868765 567.024799 565.993310 568.579644 569.982496 570.031171 568.901950 571.323107 572.566245 572.473209 571.228120 573.493184 574.668288 -100 
-100 -100 557.544664 559.259465 560.640215 561.295058 561.579401 563.148575 564.372639 564.917341 565.125850 566.602190 567.749834 568.232584 568.379460 569.759115 570.801650 571.177275 571.210363 572.443389 573.330573 573.551567 573.428679 574.482725 575.194034 -100 
-100 -100 560.231398 561.056352 561.979248 562.710285 563.380580 564.421885 565.387568 566.105620 566.746365 567.744230 568.664912 569.336083 569.920215 570.839589 571.666219 572.231384 572.695913 573.474784 574.145997 574.542980 574.819984 575.375827 575.769729 -100 
-100 -100 561.502754 562.022751 562.742943 563.466654 564.212178 565.092707 565.959023 566.729014 567.478261 568.341605 569.180433 569.913319 570.611456 571.404174 572.154324 572.782462 573.359599 574.012873 574.606058 575.057881 575.430480 575.833282 576.101196 -100 
-100 -100 -100 -100 -100 -100 -100 -100 -100 -100 -100 -100 -100 -100 -100 -100 -100 -100 -100 -100 -100 -100 -100 -100 -100 -100 
-100 -100 -100 -100 -100 -100 -100 -100 -100 -100 -100 -100 -100 -100 -100 -100 -100 -100 -100 -100 -100 -100 -100 -100 -100 -100 
-100 -100 -100 -100 -100 -100 -100 -100 -100 -100 -100 -100 -100 -100 -100 -100 -100 -100 -100 -100 -100 -100 -100 -100 -100 -100 
-100 -100 566.819350 567.410859 568.197745 568.968633 569.749755 570.708096 571.629955 572.420421 573.174251 574.097280 574.979722 575.723034 576.415265 577.253483 578.034944 578.664650 579.230246 579.926175 580.549132 581.000565 581.360045 581.806838 582.106279 -100 
-100 -100 565.020655 566.118911 567.179394 567.915657 568.491568 569.730320 570.786272 571.460559 571.959257 573.153733 574.170429 574.802542 575.247322 576.343811 577.250325 577.766004 578.085146 579.037722 579.786905 580.130368 580.258791 581.000817 581.497512 -100 
-100 -100 560.178547 563.451871 565.287762 565.731769 564.977654 567.674535 569.199496 569.423495 568.468369 571.146839 572.646888 572.850661 571.893573 574.411811 575.774307 575.856943 574.783873 577.146374 578.349384 578.265326 577.017789 579.250933 580.377294 -100 
-100 -100 546.372080 559.688486 563.129032 562.545660 553.586964 564.626093 567.363158 566.374482 556.814678 568.137865 570.894230 569.936617 560.697203 571.521451 574.080732 573.001550 563.714775 574.311982 576.700257 575.448735 565.937159 576.544823 579.109044 -100 
-100 -100 556.954947 560.492016 562.576924 563.148320 562.461599 565.334053 566.987667 567.232450 566.258900 569.042202 570.615593 570.799274 569.795950 572.402492 573.830379 573.890961 572.772222 575.221981 576.491679 576.393422 575.119875 577.477667 578.712248 -100 
-100 -100 558.070854 560.071398 561.781881 562.692993 563.187407 564.978519 566.375864 566.998922 567.252161 568.857819 570.106243 570.606900 570.751882 572.228948 573.354178 573.738164 573.762785 575.087731 576.051858 576.271941 576.138930 577.349758 578.191805 -100 
-100 -100 554.130824 557.994753 560.281921 560.949171 560.278361 563.342948 565.132300 565.470568 564.574191 567.377518 568.964138 569.140078 568.103704 570.783799 572.256446 572.329886 571.200768 573.695339 574.983967 574.864712 573.527704 575.991010 577.281424 -100 
-100 -100 539.906718 554.641778 558.567467 558.133499 548.835176 560.613045 563.652823 562.844227 553.508044 564.793539 567.575673 566.579434 557.073964 568.246457 570.918884 569.847541 560.423189 571.226064 573.669022 572.340081 562.381601 573.528384 576.249747 -100 
-100 -100 552.396502 556.290379 558.619870 559.330546 558.704603 561.822237 563.661523 564.041097 563.180245 566.022083 567.643555 567.847815 566.834747 569.536250 571.027037 571.114655 569.997352 572.504759 573.803024 573.689519 572.357931 574.832886 576.131855 -100 
-100 -100 554.551873 556.635592 558.442440 559.439062 560.013313 561.923613 563.426574 564.127165 564.440073 566.132521 567.456101 568.012839 568.201111 569.722478 570.883643 571.291842 571.333684 572.689296 573.674023 573.900401 573.769191 575.015628 575.882690 -100 
-100 -100 551.486585 555.261792 557.534068 558.221682 557.585083 560.712509 562.547201 562.886613 561.934552 564.910353 566.618218 566.882115 565.925522 568.611473 570.094620 570.176176 569.046298 571.575883 572.884760 572.775398 571.445107 573.924842 575.226122 -100 
-100 -100 538.402438 552.583679 556.374799 555.900161 546.557759 558.394694 561.434282 560.508802 550.571732 562.542138 565.533482 564.663277 555.384099 566.404323 569.048577 567.957066 558.436258 569.354065 571.826375 570.505611 560.541434 571.706973 574.434742 -100 
-100 -100 550.912588 554.668124 556.915378 557.579753 556.924866 560.041623 561.869203 562.203044 561.248708 564.230740 565.947209 566.218888 565.267189 567.952589 569.433216 569.512206 568.379721 570.906346 572.213912 572.104468 570.774249 573.251645 574.551242 -100 
-100 -100 553.438755 555.462234 557.206793 558.150474 558.683338 560.576483 562.066561 562.752145 563.052884 564.766574 566.113760 566.690768 566.893514 568.410132 569.564565 569.969138 570.009665 571.357138 572.337378 572.565213 572.438352 573.675509 574.536258 -100 
-100 -100 550.869027 554.569381 556.767550 557.381509 556.668403 559.786756 561.613392 561.955193 561.027459 563.951616 565.629579 565.878180 564.911568 567.582182 569.055335 569.141799 568.039213 570.519474 571.807126 571.704256 570.405792 572.839609 574.119018 -100 
-100 -100 538.442448 552.404373 556.086051 555.499298 545.937138 557.876091 560.920696 560.023389 550.294081 561.992175 564.893886 563.980957 554.681771 565.666112 568.295640 567.234646 557.927494 568.598445 571.017165 569.725246 559.976428 570.902755 573.573865 -100 
-100 -100 551.290196 554.964428 557.120456 557.684418 556.919311 559.987455 561.769915 562.075201 561.113831 563.997493 565.637631 565.854591 564.861341 567.507903 568.960398 569.030542 567.914272 570.380029 571.656984 571.548472 570.244552 572.662785 573.930386 -100 
-100 -100 554.327669 556.286996 557.936655 558.774505 559.200629 560.991346 562.394966 563.017127 563.265950 564.885770 566.148659 566.660902 566.811894 568.280460 569.394939 569.771815 569.792597 571.106859 572.064764 572.289786 572.166600 573.354601 574.180392 -100 
-100 -100 552.385628 555.994854 558.069531 558.561762 557.742737 560.698103 562.399613 562.671834 561.724724 564.485783 566.045985 566.218948 565.197737 567.808119 569.231080 569.284769 568.159410 570.605310 571.874072 571.793831 570.562412 572.863786 574.069294 -100 
-100 -100 540.760440 554.530063 558.022602 557.299423 547.747243 559.337051 562.205134 561.277421 551.854803 563.036033 565.747715 564.755541 555.424216 566.316698 568.881066 567.794225 558.487127 569.096399 571.492459 570.296253 561.046636 571.377034 573.875624 -100 
-100 -100 554.555304 557.914365 559.753621 560.125578 559.238746 562.010551 563.573448 563.815335 562.875895 565.515197 566.984933 567.163229 566.177446 568.694871 570.050039 570.123184 569.040551 571.398680 572.600704 572.532886 571.325106 573.502307 574.600436 -100 
-100 -100 559.196611 560.302276 561.341731 562.026971 562.541304 563.762849 564.807075 565.468576 565.952012 567.119960 568.111346 568.721483 569.146655 570.229642 571.123209 571.626965 571.935656 572.879062 573.621193 573.963188 574.092291 574.816729 575.301211 -100 
-100 -100 560.858317 561.439090 562.195671 562.918334 563.646200 564.564933 565.455436 566.218798 566.946856 567.843025 568.700634 569.422376 570.095823 570.917864 571.684551 572.301024 572.854849 573.539874 574.153297 574.597548 574.950195 575.386477 575.678525 -100 
-100 -100 -100 -100 -100 -100 -100 -100 -100 -100 -100 -100 -100 -100 -100 -100 -100 -100 -100 -100 -100 -100 -100 -100 -100 -100 
-100 -100 -100 -100 -100 -100 -100 -100 -100 -100 -100 -100 -100 -100 -100 -100 -100 -100 -100 -100 -100 -100 -100 -100 -100 -100 
-100 -100 -100 -100 -100 -100 -100 -100 -100 -100 -100 -100 -100 -100 -100 -100 -100 -100 -100 -100 -100 -100 -100 -100 -100 -100 
-100 -100 566.470688 567.016471 567.789071 568.584318 569.405797 570.350866 571.271252 572.087408 572.877366 573.777697 574.648674 575.408890 576.130975 576.945250 577.715052 578.360786 578.954043 579.623086 580.231030 580.695596 581.080792 581.497931 581.775480 -100 
-100 -100 565.025271 565.868298 566.839968 567.644817 568.393779 569.487060 570.493593 571.247553 571.921793 572.954420 573.906062 574.603538 575.210922 576.150207 576.995088 577.576392 578.055384 578.848705 579.532992 579.939014 580.224995 580.799097 581.206013 -100 
-100 -100 562.028286 563.736267 565.157617 565.896714 566.279325 567.866850 569.104224 569.665623 569.892640 571.403083 572.580985 573.089131 573.259730 574.654535 575.712037 576.101189 576.146161 577.391157 578.288138 578.509183 578.382658 579.468193 580.201074 -100 
-100 -100 557.856221 561.334325 563.353928 563.881486 563.162342 565.988626 567.605544 567.835445 566.854127 569.613538 571.167171 571.347623 570.344851 572.935170 574.348483 574.408327 573.289751 575.719902 576.970136 576.864873 575.584057 577.913245 579.122458 -100 
-100 -100 558.872784 560.798313 562.447494 563.324782 563.799999 565.541073 566.896482 567.491675 567.724480 569.316751 570.555835 571.055251 571.202445 572.662185 573.773578 574.152840 574.175906 575.486619 576.440414 576.660933 576.532548 577.717149 578.540140 -100 
-100 -100 558.526987 559.988874 561.503152 562.540592 563.376137 564.857591 566.141216 566.910384 567.503661 568.784889 569.902952 570.533210 571.003475 572.159861 573.158493 573.672274 574.018411 575.027080 575.867258 576.220503 576.412281 577.281561 577.941430 -100 
-100 -100 556.243188 558.341485 560.147266 561.128505 561.676494 563.548912 565.016804 565.693697 565.987485 567.615909 568.877616 569.382995 569.530313 571.031309 572.177435 572.573176 572.604778 573.946859 574.923444 575.146348 575.011926 576.248678 577.108491 -100 
-100 -100 552.541281 556.451693 558.798233 559.519690 558.898594 562.018470 563.857977 564.236435 563.371659 566.199764 567.804444 567.992284 566.966167 569.663195 571.151743 571.236692 570.117398 572.626271 573.928533 573.820174 572.493161 574.967373 576.265324 -100 
-100 -100 554.507146 556.631126 558.475074 559.497754 560.089932 562.012646 563.528544 564.246038 564.575266 566.240118 567.535069 568.067619 568.237569 569.759550 570.923991 571.334737 571.379995 572.737127 573.727026 573.960145 573.835051 575.083646 575.951681 -100 
-100 -100 555.020444 556.546692 558.146112 559.267256 560.188006 561.776699 563.159810 564.007304 564.666157 566.024148 567.211054 567.894469 568.407487 569.606161 570.640897 571.181658 571.551516 572.592538 573.460441 573.831730 574.038966 574.938215 575.619524 -100 
-100 -100 553.517845 555.585066 557.388176 558.390711 558.976019 560.902818 562.417718 563.119685 563.428119 565.152645 566.503293 567.078245 567.280540 568.806966 569.972377 570.383070 570.428080 571.797689 572.797455 573.036851 572.916050 574.169351 575.040073 -100 
-100 -100 550.547304 554.321690 556.596480 557.289113 556.660187 559.799773 561.646219 561.994424 561.049796 564.035116 565.750570 566.017931 565.063194 567.755755 569.244393 569.328411 568.201469 570.741976 572.065125 571.969232 570.650102 573.135167 574.439225 -100 
-100 -100 552.944683 554.993523 556.771261 557.749244 558.314890 560.229110 561.735814 562.432213 562.738993 564.468746 565.827374 566.409708 566.616337 568.142167 569.304532 569.711880 569.754090 571.121629 572.120839 572.360757 572.240474 573.492719 574.362457 -100 
-100 -100 553.892465 555.371327 556.912453 557.980499 558.859896 560.425597 561.793242 562.627664 563.280063 564.652446 565.859090 566.560183 567.084096 568.279882 569.307316 569.841815 570.207581 571.243870 572.110112 572.483377 572.693344 573.588611 574.266461 -100 
-100 -100 552.862691 554.881356 556.620823 557.556446 558.080626 559.978241 561.474721 562.166909 562.472820 564.173771 565.507623 566.073110 566.266615 567.776992 568.926804 569.329282 569.372953 570.719711 571.706351 571.946066 571.832448 573.067535 573.926227 -100 
-100 -100 550.408139 554.110240 556.306443 556.912460 556.189260 559.302193 561.124945 561.462492 560.528644 563.441042 565.106428 565.342134 564.363456 567.025325 568.489494 568.566390 567.457479 569.941944 571.238530 571.145032 569.854045 572.289619 573.569037 -100 
-100 -100 553.289141 555.283049 556.981305 557.867458 558.339655 560.186756 561.638409 562.292905 562.564158 564.226920 565.524940 566.060107 566.227264 567.712674 568.840031 569.223882 569.251681 570.583125 571.557762 571.789487 571.667877 572.889308 573.737853 -100 
-100 -100 554.786179 556.207330 557.657441 558.621036 559.393367 560.855692 562.134312 562.898913 563.489263 564.779931 565.910641 566.551154 567.024249 568.170182 569.153304 569.653555 569.991480 570.995611 571.837581 572.199369 572.399101 573.258249 573.908779 -100 
-100 -100 554.393417 556.329237 557.947114 558.755506 559.154245 560.906139 562.279330 562.886555 563.127477 564.711849 565.944533 566.438012 566.575055 568.025318 569.122289 569.487057 569.500745 570.811255 571.771878 572.008659 571.898412 573.062761 573.870453 -100 
-100 -100 552.695917 556.254265 558.268005 558.714222 557.856552 560.760838 562.421582 562.675151 561.715710 564.443160 565.973779 566.134777 565.106218 567.692736 569.093169 569.137464 568.007011 570.441151 571.703087 571.626138 570.394226 572.671702 573.854591 -100 
-100 -100 556.490381 558.220413 559.623339 560.300971 560.607223 562.198681 563.444160 564.007424 564.230723 565.716782 566.871013 567.358104 567.507610 568.888135 569.929796 570.303618 570.338152 571.582546 572.485675 572.721048 572.610390 573.675480 574.393661 -100 
-100 -100 559.209876 560.046976 560.988690 561.740226 562.430799 563.492197 564.476730 565.210997 565.864690 566.871887 567.799118 568.474724 569.061857 569.983214 570.811000 571.377381 571.845957 572.634886 573.319391 573.729112 574.017355 574.582772 574.982451 -100 
-100 -100 560.500862 561.031217 561.768141 562.510822 563.275483 564.174704 565.058295 565.843112 566.604301 567.476682 568.322080 569.059599 569.761124 570.556563 571.309120 571.940209 572.522772 573.185532 573.790612 574.254228 574.637421 575.048933 575.321967 -100 
-100 -100 -100 -100 -100 -100 -100 -100 -100 -100 -100 -100 -100 -100 -100 -100 -100 -100 -100 -100 -100 -100 -100 -100 -100 -100 
-100 -100 -100 -100 -100 -100 -100 -100 -100 -100 -100 -100 -100 -100 -100 -100 -100 -100 -100 -100 -100 -100 -100 -100 -100 -100 
-100 -100 -100 -100 -100 -100 -100 -100 -100 -100 -100 -100 -100 -100 -100 -100 -100 -100 -100 -100 -100 -100 -100 -100 -100 -100 
-100 -100 566.080016 566.606261 567.378645 568.197103 569.048578 569.994858 570.920300 571.756168 572.568355 573.458198 574.322122 575.091695 575.829466 576.632734 577.396987 578.053132 578.661589 579.317749 579.917949 580.391318 580.791067 581.194155 581.459352 -100 
-100 -100 564.789668 565.528377 566.464725 567.313927 568.143105 569.189413 570.179883 570.980100 571.729569 572.698697 573.616663 574.344482 575.015994 575.895156 576.711724 577.326713 577.870183 578.601487 579.254897 579.692532 580.041714 580.549585 580.910947 -100 
-100 -100 562.384163 563.620091 564.882295 565.746737 566.452113 567.752803 568.890618 569.594842 570.152807 571.344007 572.391383 573.012603 573.486754 574.580789 575.523252 576.033533 576.383390 577.326457 578.105594 578.445175 578.621595 579.392527 579.963272 -100 
-100 -100 559.701546 561.603754 563.211646 564.052215 564.494681 566.197363 567.522658 568.106197 568.334710 569.896198 571.108222 571.592524 571.727917 573.181254 574.284510 574.661050 574.679852 575.976807 576.914943 577.124462 576.982370 578.151275 578.958349 -100 
-100 -100 559.246013 560.675349 562.154051 563.164014 563.975947 565.420642 566.671561 567.417853 567.994222 569.255658 570.356560 570.974485 571.435548 572.582881 573.573380 574.081291 574.421915 575.421442 576.253607 576.602307 576.790005 577.647036 578.297234 -100 
-100 -100 558.470269 559.704690 561.129652 562.240615 563.224770 564.597659 565.836260 566.686026 567.420628 568.574054 569.624873 570.314613 570.911175 571.943368 572.882941 573.462575 573.938418 574.827022 575.612443 576.037298 576.362000 577.094204 577.659564 -100 
-100 -100 556.680878 558.229505 559.840057 560.952511 561.849648 563.409299 564.762341 565.582538 566.212497 567.518499 568.649082 569.280371 569.751323 570.930668 571.951317 572.476417 572.831166 573.863835 574.728108 575.098824 575.306014 576.194418 576.868344 -100 
-100 -100 554.600606 556.758669 558.633209 559.671046 560.267640 562.201492 563.723564 564.440031 564.762854 566.416065 567.692698 568.201595 568.349770 569.873803 571.040257 571.445959 571.484656 572.852957 573.857448 574.106450 573.998536 575.240041 576.104054 -100 
-100 -100 554.944635 556.514571 558.158653 559.309566 560.249286 561.857432 563.257484 564.117927 564.782726 566.123160 567.285105 567.941687 568.433987 569.634322 570.674161 571.215609 571.586096 572.636797 573.518713 573.904653 574.125081 575.025461 575.706908 -100 
-100 -100 554.973756 556.257930 557.755876 558.944916 560.013363 561.487971 562.823474 563.752573 564.554693 565.778407 566.891619 567.629307 568.265445 569.339979 570.317752 570.927595 571.432204 572.358605 573.181101 573.636525 573.987755 574.746853 575.329970 -100 
-100 -100 553.943523 555.468919 557.074149 558.203796 559.136596 560.747430 562.150670 563.010391 563.677715 565.049626 566.245782 566.929002 567.440165 568.653646 569.702019 570.248416 570.623472 571.685456 572.577912 572.971604 573.197755 574.103956 574.788855 -100 
-100 -100 552.543707 554.618541 556.431167 557.439766 558.031464 559.979118 561.515552 562.236644 562.563355 564.281724 565.622753 566.180189 566.362738 567.911265 569.093938 569.508880 569.554984 570.946642 571.972361 572.237011 572.140578 573.394523 574.265826 -100 
-100 -100 553.370692 554.878568 556.458397 557.562732 558.474890 560.071960 561.466504 562.320944 562.987023 564.363148 565.566276 566.256083 566.770755 567.982850 569.026807 569.568153 569.939362 570.999922 571.892614 572.287148 572.514117 573.420699 574.105661 -100 
-100 -100 553.838497 555.081408 556.523588 557.659526 558.685989 560.134626 561.453604 562.371442 563.169866 564.403661 565.532885 566.285542 566.929873 568.000415 568.967907 569.566754 570.063469 570.987679 571.811025 572.268448 572.621572 573.381324 573.964349 -100 
-100 -100 553.258372 554.751693 556.303804 557.372249 558.248366 559.823018 561.201484 562.043706 562.699016 564.058725 565.248469 565.930532 566.437809 567.628465 568.649636 569.172599 569.530161 570.579557 571.464236 571.854186 572.078195 572.979249 573.660099 -100 
-100 -100 552.338509 554.382339 556.137565 557.072805 557.589025 559.489893 560.989811 561.682436 561.986073 563.669234 564.982940 565.524816 565.694769 567.200119 568.339617 568.719983 568.740102 570.109998 571.120335 571.375936 571.273569 572.515337 573.378202 -100 
-100 -100 553.691294 555.161456 556.674119 557.694358 558.518849 560.042086 561.374227 562.177151 562.797065 564.120818 565.277749 565.932217 566.414242 567.577983 568.573248 569.073739 569.411975 570.444062 571.314631 571.693467 571.906819 572.795761 573.468371 -100 
-100 -100 554.742736 555.933253 557.289283 558.323952 559.244274 560.586795 561.812229 562.654343 563.385814 564.545689 565.608149 566.308150 566.905680 567.921175 568.835501 569.390522 569.850667 570.739664 571.534178 571.970892 572.304196 573.035519 573.597963 -100 
-100 -100 554.824195 556.235598 557.666879 558.607857 559.355095 560.783522 562.034206 562.782179 563.359292 564.617215 565.717046 566.335203 566.790667 567.915759 568.877121 569.356762 569.679072 570.683974 571.531580 571.899235 572.101292 572.952515 573.595928 -100 
-100 -100 554.668991 556.573359 558.146347 558.916590 559.281221 560.984057 562.318296 562.906962 563.136563 564.683454 565.883655 566.360878 566.487246 567.911380 568.981630 569.325799 569.320763 570.630086 571.589447 571.824117 571.704050 572.858670 573.654743 -100 
-100 -100 556.900950 558.129291 559.355985 560.158572 560.799353 562.077169 563.204799 563.899661 564.445662 565.617257 566.646418 567.252542 567.709851 568.777277 569.691103 570.174780 570.507442 571.455633 572.249022 572.605497 572.793745 573.557755 574.122050 -100 
-100 -100 558.989910 559.712264 560.609487 561.400824 562.169569 563.173786 564.133474 564.907825 565.632844 566.576793 567.471697 568.178971 568.829719 569.684874 570.477324 571.071431 571.601975 572.332876 572.992940 573.439133 573.793357 574.298469 574.656686 -100 
-100 -100 560.111442 560.617279 561.347911 562.108690 562.898844 563.793158 564.676238 565.476502 566.257115 567.117969 567.955977 568.702337 569.417798 570.198339 570.941023 571.579224 572.176404 572.829705 573.432561 573.910196 574.312077 574.713626 574.976968 -100 
-100 -100 -100 -100 -100 -100 -100 -100 -100 -100 -100 -100 -100 -100 -100 -100 -100 -100 -100 -100 -100 -100 -100 -100 -100 -100 
-100 -100 -100 -100 -100 -100 -100 -100 -100 -100 -100 -100 -100 -100 -100 -100 -100 -100 -100 -100 -100 -100 -100 -100 -100 -100 
-100 -100 -100 -100 -100 -100 -100 -100 -100 -100 -100 -100 -100 -100 -100 -100 -100 -100 -100 -100 -100 -100 -100 -100 -100 -100 
-100 -100 565.513365 566.092142 566.909290 567.745397 568.602091 569.579994 570.527786 571.363430 572.166493 573.074937 573.949504 574.709362 575.432522 576.254372 577.031516 577.680413 578.275159 578.948248 579.559497 580.024953 580.413203 580.839639 581.124949 -100 
-100 -100 563.983776 564.878580 565.910813 566.764034 567.551487 568.683217 569.722364 570.499164 571.188828 572.227006 573.178270 573.869131 574.472401 575.423670 576.279347 576.863320 577.342087 578.141668 578.830409 579.234848 579.521543 580.110864 580.530339 -100 
-100 -100 560.823284 562.631276 564.145975 564.946104 565.371042 567.007664 568.287734 568.880529 569.133597 570.638498 571.805810 572.292916 572.444295 573.865475 574.941921 575.332668 575.372832 576.629951 577.533980 577.746920 577.611374 578.727930 579.483943 -100 
-100 -100 556.448280 560.113063 562.263292 562.862770 562.186458 565.073721 566.743620 567.018331 566.096786 568.816929 570.344568 570.485001 569.426794 572.077164 573.523391 573.584347 572.453232 574.906041 576.167164 576.044623 574.727914 577.119396 578.365935 -100 
-100 -100 557.530334 559.567747 561.323534 562.270764 562.794543 564.592384 565.996600 566.625747 566.885503 568.473470 569.700816 570.174701 570.297321 571.785114 572.919983 573.302113 573.321781 574.650613 575.618601 575.836293 575.702148 576.921062 577.770989 -100 
-100 -100 557.204878 558.748337 560.353150 561.455707 562.339548 563.876337 565.205856 566.002208 566.611660 567.901898 569.017669 569.631220 570.087175 571.261705 572.278514 572.795026 573.141191 574.171352 575.034495 575.401467 575.606344 576.495192 577.171674 -100 
-100 -100 554.867023 557.058573 558.958780 560.000653 560.588903 562.524498 564.041916 564.742878 565.048431 566.692431 567.954321 568.438877 568.562843 570.090531 571.258696 571.653628 571.678969 573.057548 574.074043 574.330962 574.233387 575.472582 576.338780 -100 
-100 -100 551.080042 555.125413 557.578262 558.353744 557.751707 560.954857 562.851461 563.252018 562.392618 565.241333 566.846412 567.001634 565.921681 568.674728 570.195257 570.273432 569.126352 571.701128 573.063107 573.013305 571.775782 574.205932 575.495286 -100 
-100 -100 553.125512 555.335697 557.265546 558.341884 558.969576 560.953779 562.518923 563.259663 563.597970 565.275584 566.568596 567.076510 567.219961 568.769436 569.958219 570.370470 570.412910 571.813323 572.852307 573.129246 573.048335 574.299994 575.173342 -100 
-100 -100 553.697637 555.284315 556.952867 558.123179 559.082356 560.724588 562.154485 563.030035 563.703951 565.064083 566.239542 566.894558 567.383309 568.604154 569.663373 570.211195 570.586929 571.664944 572.577209 572.986552 573.226754 574.141775 574.834057 -100 
-100 -100 552.207007 554.329182 556.194867 557.238732 557.854830 559.840825 561.410088 562.152197 562.492536 564.197296 565.516470 566.039652 566.189460 567.761151 568.965266 569.384090 569.429408 570.846444 571.899496 572.185385 572.109746 573.370189 574.248648 -100 
-100 -100 549.231682 553.061645 555.397319 556.122409 555.505809 558.722138 560.634935 561.042519 560.179973 563.092208 564.749900 564.931754 563.850545 566.657964 568.209044 568.297467 567.147288 569.762490 571.154138 571.122312 569.892616 572.344047 573.644355 -100 
-100 -100 551.641192 553.743627 555.581447 556.597834 557.191526 559.163082 560.723636 561.460503 561.799513 563.508317 564.834366 565.364099 565.517088 567.085887 568.283304 568.694521 568.734231 570.150503 571.204754 571.491828 571.417270 572.679474 573.559035 -100 
-100 -100 552.583267 554.120500 555.726040 556.837796 557.750889 559.366506 560.780059 561.644488 562.314295 563.684338 564.875891 565.546367 566.043425 567.256137 568.299012 568.828602 569.190594 570.269770 571.186008 571.597563 571.838978 572.759031 573.454404 -100 
-100 -100 551.495866 553.600684 555.420409 556.402671 556.956816 558.910023 560.455422 561.178130 561.504569 563.202894 564.525096 565.061399 565.224143 566.753142 567.910159 568.287037 568.298173 569.711544 570.761957 571.041436 570.957593 572.222934 573.103547 -100 
-100 -100 548.953880 552.798537 555.096059 555.748678 555.040717 558.226303 560.106113 560.481702 559.591118 562.479874 564.127360 564.323752 563.285247 565.991350 567.462576 567.484477 566.266753 568.889658 570.276332 570.227847 568.970145 571.434973 572.738667 -100 
-100 -100 551.937991 554.020694 555.802632 556.738340 557.241736 559.142323 560.640000 561.322933 561.614607 563.277982 564.569666 565.081666 565.221068 566.719951 567.846484 568.196620 568.184850 569.578339 570.612528 570.878460 570.781911 572.035513 572.909103 -100 
-100 -100 553.508826 554.996060 556.519088 557.534052 558.344372 559.849326 561.165116 561.953005 562.558419 563.855467 564.985653 565.613802 566.073056 567.219622 568.196041 568.671626 568.989784 570.028198 570.910415 571.295301 571.512398 572.405770 573.083176 -100 
-100 -100 553.135013 555.144743 556.840131 557.703778 558.145541 559.932460 561.338580 561.969723 562.231578 563.815802 565.046509 565.530695 565.659089 567.103324 568.186766 568.517824 568.498004 569.848911 570.848884 571.097735 570.988722 572.200794 573.044453 -100 
-100 -100 551.438819 555.098026 557.198400 557.704636 556.903547 559.825599 561.514538 561.797495 560.884490 563.584784 565.106028 565.259015 564.231395 566.801063 568.180755 568.174197 566.965746 569.480320 570.791130 570.713463 569.445996 571.805551 573.037493 -100 
-100 -100 555.357766 557.150173 558.618037 559.342909 559.686650 561.305581 562.577082 563.160344 563.402553 564.887225 566.039899 566.520804 566.664892 568.039219 569.068442 569.413061 569.417357 570.696240 571.630429 571.872111 571.758335 572.865983 573.616245 -100 
-100 -100 558.191739 559.065021 560.050760 560.838262 561.557766 562.644872 563.651105 564.400146 565.064356 566.076969 567.006375 567.679121 568.262273 569.181353 570.003533 570.557605 571.017725 571.822631 572.526212 572.946253 573.243113 573.831771 574.249848 -100 
-100 -100 559.546635 560.101459 560.871478 561.644137 562.434177 563.356304 564.258682 565.056325 565.826224 566.704870 567.553436 568.290113 568.989517 569.784037 570.534206 571.160447 571.741983 572.415365 573.034666 573.509642 573.904072 574.331711 574.616939 -100 
-100 -100 -100 -100 -100 -100 -100 -100 -100 -100 -100 -100 -100 -100 -100 -100 -100 -100 -100 -100 -100 -100 -100 -100 -100 -100 
-100 -100 -100 -100 -100 -100 -100 -100 -100 -100 -100 -100 -100 -100 -100 -100 -100 -100 -100 -100 -100 -100 -100 -100 -100 -100 
-100 -100 -100 -100 -100 -100 -100 -100 -100 -100 -100 -100 -100 -100 -100 -100 -100 -100 -100 -100 -100 -100 -100 -100 -100 -100 
-100 -100 564.958790 565.618880 566.493967 567.341189 568.186657 569.208785 570.183572 571.008882 571.785667 572.727017 573.619373 574.361670 575.054254 575.909341 576.706724 577.340945 577.907007 578.611903 579.241536 579.691725 580.053781 580.520852 580.838584 -100 
-100 -100 562.968865 564.183953 565.369274 566.194774 566.837590 568.154586 569.275574 569.988623 570.512653 571.722784 572.744547 573.361369 573.791217 574.918365 575.850633 576.367597 576.679968 577.649499 578.409619 578.743814 578.864814 579.644303 580.173586 -100 
-100 -100 557.713286 561.254171 563.296513 563.850291 563.158761 565.966183 567.581786 567.858166 566.958346 569.621834 571.110216 571.261846 570.232589 572.836611 574.251305 574.327320 573.225232 575.629058 576.853612 576.737946 575.438728 577.765927 578.958930 -100 
-100 -100 543.106758 557.199525 560.963796 560.506982 551.581464 562.785041 565.643043 564.745214 555.485020 566.549048 569.250473 568.178957 558.621373 569.773191 572.435293 571.339528 561.962744 572.667076 575.092877 573.770403 564.004982 574.919027 577.602311 -100 
-100 -100 554.206794 558.039793 560.360704 561.059294 560.446006 563.445525 565.202628 565.503258 564.584947 567.357570 568.919253 569.042304 567.957022 570.654441 572.142716 572.197202 571.049913 573.553373 574.858621 574.737347 573.417972 575.878375 577.188483 -100 
-100 -100 555.421994 557.616052 559.521683 560.553960 561.128614 563.037621 564.529640 565.195101 565.468363 567.102841 568.358734 568.822407 568.927258 570.454487 571.623332 572.003980 572.014497 573.390775 574.403153 574.637875 574.518224 575.779956 576.669455 -100 
-100 -100 551.318890 555.431138 557.933513 558.710478 558.088447 561.303415 563.200766 563.571271 562.675180 565.529897 567.133957 567.258993 566.144720 568.912134 570.442015 570.499568 569.325354 571.917841 573.292529 573.227971 571.972532 574.431964 575.750522 -100 
-100 -100 536.687268 551.945905 556.139555 555.789870 546.391426 558.467738 561.646941 560.859687 551.483779 562.858387 565.665268 564.573797 554.772017 566.248131 569.017669 567.901483 558.260923 569.347305 571.934791 570.729658 561.211798 572.008517 574.711023 -100 
-100 -100 549.569494 553.699170 556.228678 557.036635 556.450885 559.715829 561.662239 562.072453 561.208058 564.096574 565.731070 565.877528 564.780730 567.571097 569.122829 569.198071 568.041379 570.659238 572.060530 572.019740 570.783668 573.256058 574.581622 -100 
-100 -100 551.893697 554.129725 556.093407 557.182413 557.817884 559.843537 561.442548 562.186473 562.518264 564.227154 565.542476 566.041219 566.169181 567.750502 568.966377 569.377277 569.413288 570.849884 571.922921 572.209682 572.133066 573.420135 574.324192 -100 
-100 -100 548.826618 552.753160 555.175196 555.935725 555.331358 558.598421 560.548451 560.955607 560.077666 563.005924 564.666161 564.817636 563.703670 566.537640 568.112589 568.192831 567.027375 569.676142 571.097160 571.065733 569.830411 572.318212 573.651365 -100 
-100 -100 535.698287 550.043904 553.990368 553.557537 544.119938 556.221974 559.416961 558.619224 549.124073 560.673456 563.541432 562.447266 552.486784 564.171024 566.996570 565.880597 556.144284 567.368559 570.003909 568.815339 559.266016 570.127657 572.849008 -100 
-100 -100 548.270027 552.173320 554.564291 555.294947 554.666481 557.918843 559.860141 560.261876 559.382290 562.314904 563.982355 564.140703 563.029924 565.859432 567.425543 567.495806 566.322884 568.971617 570.394715 570.364698 569.130453 571.621174 572.956309 -100 
-100 -100 550.813426 552.983262 554.872865 555.896163 556.479812 558.480234 560.063677 560.795712 561.121258 562.842422 564.175663 564.691882 564.830395 566.397925 567.591145 567.976368 567.990732 569.433765 570.514329 570.803246 570.725747 572.022570 572.932725 -100 
-100 -100 548.076106 552.012702 554.396356 555.090827 554.407019 557.657919 559.589654 559.978055 559.086193 562.011962 563.683385 563.867315 562.810045 565.554144 567.057083 567.075253 565.846576 568.513488 569.939529 569.898134 568.640071 571.149772 572.492270 -100 
-100 -100 535.198001 549.739244 553.678398 553.159852 543.509557 555.703486 558.885437 558.058048 548.534125 560.067531 562.941256 561.920482 552.312413 563.581967 566.260542 565.030916 555.057380 566.447958 569.102634 567.883083 558.200919 569.182939 571.927452 -100 
-100 -100 548.528120 552.443014 554.789762 555.438951 554.705390 557.902426 559.785410 560.134292 559.208978 562.099780 563.741983 563.904498 562.826329 565.536874 567.005094 566.993207 565.739223 568.384042 569.791969 569.735464 568.463752 570.961469 572.297084 -100 
-100 -100 551.762810 553.883125 555.692208 556.623074 557.109606 558.992980 560.475097 561.132918 561.401714 563.045067 564.318683 564.802775 564.917637 566.402736 567.515964 567.839260 567.805455 569.202168 570.244318 570.503297 570.399932 571.669077 572.561383 -100 
-100 -100 549.814476 553.622740 555.874094 556.466547 555.722090 558.752033 560.526607 560.835971 559.929500 562.691877 564.259425 564.406835 563.360391 565.972856 567.383302 567.359044 566.126824 568.694131 570.053926 569.981448 568.715035 571.148930 572.446670 -100 
-100 -100 538.024700 552.176495 555.885795 555.277699 545.908188 557.458474 560.389283 559.519409 550.333362 561.316904 564.011170 562.994070 553.705399 564.528859 567.064419 565.836464 556.099899 567.145185 569.679633 568.445251 558.902072 569.620488 572.263169 -100 
-100 -100 552.240388 555.771805 557.760770 558.218439 557.397561 560.228281 561.850385 562.123733 561.222754 563.858816 565.334304 565.493031 564.489110 567.006111 568.349162 568.353802 567.172555 569.639612 570.916489 570.847473 569.598305 571.896129 573.076637 -100 
-100 -100 557.177656 558.369732 559.503615 560.255240 560.819767 562.095700 563.185801 563.871870 564.371482 565.555106 566.555834 567.157655 567.571083 568.656692 569.545851 570.023619 570.309190 571.291817 572.075137 572.432607 572.571046 573.348858 573.876083 -100 
-100 -100 558.992457 559.626531 560.450651 561.229572 562.003665 562.968292 563.896555 564.682953 565.425997 566.337009 567.203383 567.922857 568.591134 569.414819 570.180256 570.787416 571.337999 572.045919 572.688146 573.152511 573.524604 573.994465 574.312784 -100 
-100 -100 -100 -100 -100 -100 -100 -100 -100 -100 -100 -100 -100 -100 -100 -100 -100 -100 -100 -100 -100 -100 -100 -100 -100 -100 
-100 -100 -100 -100 -100 -100 -100 -100 -100 -100 -100 -100 -100 -100 -100 -100 -100 -100 -100 -100 -100 -100 -100 -100 -100 -100 
-100 -100 -100 -100 -100 -100 -100 -100 -100 -100 -100 -100 -100 -100 -100 -100 -100 -100 -100 -100 -100 -100 -100 -100 -100 -100 
-100 -100 564.796267 565.432139 566.306652 567.172887 568.046469 569.057308 570.029289 570.866471 571.664260 572.588106 573.472778 574.223556 574.935343 575.772278 576.562691 577.206159 577.791707 578.479014 579.101551 579.561332 579.944202 580.394681 580.703983 -100 
-100 -100 563.060552 564.073831 565.203573 566.085542 566.872538 568.063707 569.143297 569.908094 570.569306 571.645768 572.620298 573.285563 573.852248 574.843058 575.728305 576.293414 576.740085 577.577462 578.291869 578.675963 578.935202 579.578759 580.049207 -100 
-100 -100 559.459666 561.549279 563.251010 564.063760 564.423291 566.199136 567.561622 568.104890 568.255079 569.872269 571.099585 571.517902 571.553132 573.091518 574.241012 574.575960 574.510362 575.880364 576.848936 577.001703 576.765222 578.023982 578.896361 -100 
-100 -100 554.561704 558.756849 561.197814 561.774327 560.900187 564.071495 565.881568 566.053190 564.888618 567.861286 569.502276 569.515173 568.195503 571.108078 572.685597 572.637494 571.261663 573.968282 575.349568 575.111765 573.554222 576.241479 577.685400 -100 
-100 -100 555.959064 558.313069 560.285517 561.253423 561.711267 563.663428 565.160922 565.736393 565.885259 567.594765 568.888253 569.285793 569.283584 570.898080 572.112367 572.432990 572.339526 573.793234 574.836578 574.992839 574.755190 576.131604 577.111643 -100 
-100 -100 555.778376 557.549506 559.332370 560.473252 561.338593 562.982623 564.384614 565.150885 565.698596 567.062368 568.223206 568.785184 569.167420 570.418015 571.489833 571.967110 572.249808 573.358999 574.279694 574.614567 574.770133 575.762172 576.533165 -100 
-100 -100 553.198029 555.724103 557.851944 558.913651 559.430435 561.530196 563.148637 563.796096 563.987146 565.757294 567.090034 567.497550 567.494156 569.151692 570.400796 570.732469 570.643434 572.156624 573.260904 573.468575 573.277118 574.672914 575.666850 -100 
-100 -100 548.980585 553.600112 556.368975 557.119898 556.305531 559.817037 561.870232 562.167115 561.056136 564.168139 565.894486 565.918293 564.569357 567.593466 569.248980 569.213502 567.816052 570.665457 572.171172 572.027135 570.567023 573.292327 574.776903 -100 
-100 -100 551.444511 553.987222 556.141434 557.234027 557.787921 559.936376 561.603244 562.290962 562.515370 564.318469 565.679714 566.108084 566.122462 567.802129 569.072874 569.422891 569.352738 570.891705 572.023577 572.256212 572.084977 573.494488 574.495684 -100 
-100 -100 552.242279 554.052603 555.892283 557.092542 558.027003 559.778253 561.283738 562.130059 562.741295 564.174151 565.391414 565.989408 566.400047 567.698639 568.815566 569.325696 569.640692 570.806770 571.788255 572.176675 572.375639 573.395951 574.182493 -100 
-100 -100 550.575808 553.009960 555.082609 556.132423 556.669445 558.817917 560.489066 561.178780 561.404778 563.232210 564.613868 565.050445 565.065473 566.769712 568.058825 568.416579 568.349582 569.908240 571.057274 571.300796 571.135918 572.556019 573.563464 -100 
-100 -100 547.219834 551.582163 554.202773 554.885747 554.047975 557.569938 559.639447 559.944253 558.829467 562.001391 563.770615 563.808902 562.447426 565.531293 567.222374 567.198294 565.797174 568.693622 570.235370 570.113370 568.663171 571.413581 572.911291 -100 
-100 -100 550.018485 552.430533 554.472362 555.492175 556.005143 558.138366 559.800348 560.484662 560.709244 562.540684 563.929174 564.372156 564.389679 566.089289 567.369231 567.716730 567.642366 569.200393 570.351351 570.596498 570.433114 571.856116 572.865646 -100 
-100 -100 551.148609 552.902852 554.672207 555.807973 556.692344 558.415607 559.904394 560.739487 561.346524 562.789433 564.022881 564.636344 565.054127 566.340489 567.435195 567.920475 568.216955 569.385210 570.372996 570.764509 570.965112 571.993404 572.785642 -100 
-100 -100 549.855381 552.277244 554.307021 555.294832 555.767938 557.884331 559.531677 560.201396 560.413723 562.238452 563.629485 564.087110 564.119983 565.771523 566.999901 567.301947 567.190264 568.746195 569.894945 570.131149 569.956008 571.385398 572.399349 -100 
-100 -100 546.917524 551.308279 553.900145 554.513010 553.581714 557.076156 559.113490 559.385447 558.242873 561.397539 563.167104 563.234307 561.928067 564.893223 566.484154 566.373941 564.888699 567.795711 569.335112 569.193438 567.709807 570.480287 571.987202 -100 
-100 -100 550.313619 552.713865 554.706650 555.648925 556.071694 558.134422 559.732819 560.362430 560.540642 562.331538 563.694285 564.130610 564.141723 565.760370 566.953476 567.224383 567.086404 568.619393 569.748941 569.969190 569.780132 571.197505 572.204292 -100 
-100 -100 552.111262 553.816312 555.504902 556.546462 557.329424 558.938893 560.326636 561.084630 561.629130 563.000761 564.177568 564.756336 565.141020 566.353706 567.370657 567.792208 568.037427 569.158510 570.106363 570.465976 570.638851 571.640039 572.414839 -100 
-100 -100 551.585075 553.903865 555.804433 556.675937 557.040607 558.981154 560.481647 561.060181 561.212649 562.919575 564.219475 564.632378 564.638122 566.195962 567.340649 567.592391 567.447675 568.930128 570.017322 570.215823 570.012165 571.384289 572.358624 -100 
-100 -100 549.568575 553.751626 556.131214 556.599515 555.584644 558.794868 560.627594 560.809645 559.656188 562.609587 564.248144 564.281990 563.001278 565.814912 567.302799 567.165421 565.695343 568.476344 569.923547 569.745496 568.250463 570.905492 572.332974 -100 
-100 -100 554.005273 556.073623 557.719086 558.445260 558.713157 560.470489 561.824994 562.359199 562.499424 564.097046 565.312495 565.729677 565.761303 567.240987 568.325860 568.599134 568.487944 569.886918 570.897716 571.091150 570.886553 572.138434 573.004192 -100 
-100 -100 557.273677 558.261155 559.337405 560.145652 560.857601 562.000821 563.045679 563.781543 564.416767 565.467600 566.421217 567.069859 567.616021 568.567559 569.409271 569.935621 570.359198 571.205827 571.942879 572.350823 572.627117 573.273007 573.742670 -100 
-100 -100 558.830955 559.439477 560.261250 561.057646 561.858760 562.809791 563.733561 564.530777 565.294156 566.187549 567.046107 567.773544 568.459915 569.264557 570.021452 570.636787 571.206971 571.897387 572.533741 573.009401 573.403865 573.858694 574.169124 -100 
-100 -100 -100 -100 -100 -100 -100 -100 -100 -100 -100 -100 -100 -100 -100 -100 -100 -100 -100 -100 -100 -100 -100 -100 -100 -100 
-100 -100 -100 -100 -100 -100 -100 -100 -100 -100 -100 -100 -100 -100 -100 -100 -100 -100 -100 -100 -100 -100 -100 -100 -100 -100 
-100 -100 -100 -100 -100 -100 -100 -100 -100 -100 -100 -100 -100 -100 -100 -100 -100 -100 -100 -100 -100 -100 -100 -100 -100 -100 
-100 -100 -100 -100 -100 -100 -100 -100 -100 -100 -100 -100 -100 -100 -100 -100 -100 -100 -100 -100 -100 -100 -100 -100 -100 -100 
-100 -100 -100 -100 -100 -100 -100 -100 -100 -100 -100 -100 -100 -100 -100 -100 -100 -100 -100 -100 -100 -100 -100 -100 -100 -100 
-100 -100 -100 -100 -100 -100 -100 -100 -100 -100 -100 -100 -100 -100 -100 -100 -100 -100 -100 -100 -100 -100 -100 -100 -100 -100 
-100 -100 -100 -100 -100 -100 -100 -100 -100 -100 -100 -100 -100 -100 -100 -100 -100 -100 -100 -100 -100 -100 -100 -100 -100 -100 
-100 -100 -100 -100 -100 -100 -100 -100 -100 -100 -100 -100 -100 -100 -100 -100 -100 -100 -100 -100 -100 -100 -100 -100 -100 -100 
-100 -100 -100 -100 -100 -100 -100 -100 -100 -100 -100 -100 -100 -100 -100 -100 -100 -100 -100 -100 -100 -100 -100 -100 -100 -100 
-100 -100 -100 -100 -100 -100 -100 -100 -100 -100 -100 -100 -100 -100 -100 -100 -100 -100 -100 -100 -100 -100 -100 -100 -100 -100 
-100 -100 -100 -100 -100 -100 -100 -100 -100 -100 -100 -100 -100 -100 -100 -100 -100 -100 -100 -100 -100 -100 -100 -100 -100 -100 
-100 -100 -100 -100 -100 -100 -100 -100 -100 -100 -100 -100 -100 -100 -100 -100 -100 -100 -100 -100 -100 -100 -100 -100 -100 -100 
-100 -100 -100 -100 -100 -100 -100 -100 -100 -100 -100 -100 -100 -100 -100 -100 -100 -100 -100 -100 -100 -100 -100 -100 -100 -100 
-100 -100 -100 -100 -100 -100 -100 -100 -100 -100 -100 -100 -100 -100 -100 -100 -100 -100 -100 -100 -100 -100 -100 -100 -100 -100 
-100 -100 -100 -100 -100 -100 -100 -100 -100 -100 -100 -100 -100 -100 -100 -100 -100 -100 -100 -100 -100 -100 -100 -100 -100 -100 
-100 -100 -100 -100 -100 -100 -100 -100 -100 -100 -100 -100 -100 -100 -100 -100 -100 -100 -100 -100 -100 -100 -100 -100 -100 -100 
-100 -100 -100 -100 -100 -100 -100 -100 -100 -100 -100 -100 -100 -100 -100 -100 -100 -100 -100 -100 -100 -100 -100 -100 -100 -100 
-100 -100 -100 -100 -100 -100 -100 -100 -100 -100 -100 -100 -100 -100 -100 -100 -100 -100 -100 -100 -100 -100 -100 -100 -100 -100 
-100 -100 -100 -100 -100 -100 -100 -100 -100 -100 -100 -100 -100 -100 -100 -100 -100 -100 -100 -100 -100 -100 -100 -100 -100 -100 
-100 -100 -100 -100 -100 -100 -100 -100 -100 -100 -100 -100 -100 -100 -100 -100 -100 -100 -100 -100 -100 -100 -100 -100 -100 -100 
-100 -100 -100 -100 -100 -100 -100 -100 -100 -100 -100 -100 -100 -100 -100 -100 -100 -100 -100 -100 -100 -100 -100 -100 -100 -100 
-100 -100 -100 -100 -100 -100 -100 -100 -100 -100 -100 -100 -100 -100 -100 -100 -100 -100 -100 -100 -100 -100 -100 -100 -100 -100 
-100 -100 -100 -100 -100 -100 -100 -100 -100 -100 -100 -100 -100 -100 -100 -100 -100 -100 -100 -100 -100 -100 -100 -100 -100 -100 
-100 -100 -100 -100 -100 -100 -100 -100 -100 -100 -100 -100 -100 -100 -100 -100 -100 -100 -100 -100 -100 -100 -100 -100 -100 -100 
-100 -100 -100 -100 -100 -100 -100 -100 -100 -100 -100 -100 -100 -100 -100 -100 -100 -100 -100 -100 -100 -100 -100 -100 -100 -100 
-100 -100 -100 -100 -100 -100 -100 -100 -100 -100 -100 -100 -100 -100 -100 -100 -100 -100 -100 -100 -100 -100 -100 -100 -100 -100 
-100 -100 -100 -100 -100 -100 -100 -100 -100 -100 -100 -100 -100 -100 -100 -100 -100 -100 -100 -100 -100 -100 -100 -100 -100 -100 
