# Supplementary material for: A computational model of spatio-temporal cardiac intracellular calcium handling with realistic structure and spatial flux distribution from sarcoplasmic reticulum and t-tubule reconstructions
Source: PLoS Comput Biol. 2017 Aug 31;13(8):e1005714. doi: 10.1371/journal.pcbi.1005714 (PMC5597258; doi:10.1371/journal.pcbi.1005714)
Supplement: S1 Code — Code provided in C/C++ and includes the structural datasets used in this study. Documentation is provided on use of and updating the code. Updates may also be available on Michael Colman’s website, http://www.physicsoftheheart.com and github repository: https://github.com/michaelcolman/CODE---PLOS-Comp-Biol-2017-Model-SR. (ZIP) [file pcbi.1005714.s001.zip › PLOS_SR_Clean/Spatial_diff_out/Ca_output_0060.vtk]

# vtk DataFile Version 3.0
vtk output
ASCII
DATASET STRUCTURED_POINTS
DIMENSIONS 26 26 52
SPACING 1 1 1
ORIGIN 0 0 0
POINT_DATA 35152
SCALARS ImageFile float 1
LOOKUP_TABLE default
-100 -100 -100 -100 -100 -100 -100 -100 -100 -100 -100 -100 -100 -100 -100 -100 -100 -100 -100 -100 -100 -100 -100 -100 -100 -100 
-100 -100 -100 -100 -100 -100 -100 -100 -100 -100 -100 -100 -100 -100 -100 -100 -100 -100 -100 -100 -100 -100 -100 -100 -100 -100 
-100 -100 -100 -100 -100 -100 -100 -100 -100 -100 -100 -100 -100 -100 -100 -100 -100 -100 -100 -100 -100 -100 -100 -100 -100 -100 
-100 -100 -100 -100 -100 -100 -100 -100 -100 -100 -100 -100 -100 -100 -100 -100 -100 -100 -100 -100 -100 -100 -100 -100 -100 -100 
-100 -100 -100 -100 -100 -100 -100 -100 -100 -100 -100 -100 -100 -100 -100 -100 -100 -100 -100 -100 -100 -100 -100 -100 -100 -100 
-100 -100 -100 -100 -100 -100 -100 -100 -100 -100 -100 -100 -100 -100 -100 -100 -100 -100 -100 -100 -100 -100 -100 -100 -100 -100 
-100 -100 -100 -100 -100 -100 -100 -100 -100 -100 -100 -100 -100 -100 -100 -100 -100 -100 -100 -100 -100 -100 -100 -100 -100 -100 
-100 -100 -100 -100 -100 -100 -100 -100 -100 -100 -100 -100 -100 -100 -100 -100 -100 -100 -100 -100 -100 -100 -100 -100 -100 -100 
-100 -100 -100 -100 -100 -100 -100 -100 -100 -100 -100 -100 -100 -100 -100 -100 -100 -100 -100 -100 -100 -100 -100 -100 -100 -100 
-100 -100 -100 -100 -100 -100 -100 -100 -100 -100 -100 -100 -100 -100 -100 -100 -100 -100 -100 -100 -100 -100 -100 -100 -100 -100 
-100 -100 -100 -100 -100 -100 -100 -100 -100 -100 -100 -100 -100 -100 -100 -100 -100 -100 -100 -100 -100 -100 -100 -100 -100 -100 
-100 -100 -100 -100 -100 -100 -100 -100 -100 -100 -100 -100 -100 -100 -100 -100 -100 -100 -100 -100 -100 -100 -100 -100 -100 -100 
-100 -100 -100 -100 -100 -100 -100 -100 -100 -100 -100 -100 -100 -100 -100 -100 -100 -100 -100 -100 -100 -100 -100 -100 -100 -100 
-100 -100 -100 -100 -100 -100 -100 -100 -100 -100 -100 -100 -100 -100 -100 -100 -100 -100 -100 -100 -100 -100 -100 -100 -100 -100 
-100 -100 -100 -100 -100 -100 -100 -100 -100 -100 -100 -100 -100 -100 -100 -100 -100 -100 -100 -100 -100 -100 -100 -100 -100 -100 
-100 -100 -100 -100 -100 -100 -100 -100 -100 -100 -100 -100 -100 -100 -100 -100 -100 -100 -100 -100 -100 -100 -100 -100 -100 -100 
-100 -100 -100 -100 -100 -100 -100 -100 -100 -100 -100 -100 -100 -100 -100 -100 -100 -100 -100 -100 -100 -100 -100 -100 -100 -100 
-100 -100 -100 -100 -100 -100 -100 -100 -100 -100 -100 -100 -100 -100 -100 -100 -100 -100 -100 -100 -100 -100 -100 -100 -100 -100 
-100 -100 -100 -100 -100 -100 -100 -100 -100 -100 -100 -100 -100 -100 -100 -100 -100 -100 -100 -100 -100 -100 -100 -100 -100 -100 
-100 -100 -100 -100 -100 -100 -100 -100 -100 -100 -100 -100 -100 -100 -100 -100 -100 -100 -100 -100 -100 -100 -100 -100 -100 -100 
-100 -100 -100 -100 -100 -100 -100 -100 -100 -100 -100 -100 -100 -100 -100 -100 -100 -100 -100 -100 -100 -100 -100 -100 -100 -100 
-100 -100 -100 -100 -100 -100 -100 -100 -100 -100 -100 -100 -100 -100 -100 -100 -100 -100 -100 -100 -100 -100 -100 -100 -100 -100 
-100 -100 -100 -100 -100 -100 -100 -100 -100 -100 -100 -100 -100 -100 -100 -100 -100 -100 -100 -100 -100 -100 -100 -100 -100 -100 
-100 -100 -100 -100 -100 -100 -100 -100 -100 -100 -100 -100 -100 -100 -100 -100 -100 -100 -100 -100 -100 -100 -100 -100 -100 -100 
-100 -100 -100 -100 -100 -100 -100 -100 -100 -100 -100 -100 -100 -100 -100 -100 -100 -100 -100 -100 -100 -100 -100 -100 -100 -100 
-100 -100 -100 -100 -100 -100 -100 -100 -100 -100 -100 -100 -100 -100 -100 -100 -100 -100 -100 -100 -100 -100 -100 -100 -100 -100 
-100 -100 -100 -100 -100 -100 -100 -100 -100 -100 -100 -100 -100 -100 -100 -100 -100 -100 -100 -100 -100 -100 -100 -100 -100 -100 
-100 -100 -100 -100 -100 -100 -100 -100 -100 -100 -100 -100 -100 -100 -100 -100 -100 -100 -100 -100 -100 -100 -100 -100 -100 -100 
-100 -100 -100 -100 -100 -100 -100 -100 -100 -100 -100 -100 -100 -100 -100 -100 -100 -100 -100 -100 -100 -100 -100 -100 -100 -100 
-100 -100 -100 -100 -100 -100 -100 -100 -100 -100 -100 -100 -100 -100 -100 -100 -100 -100 -100 -100 -100 -100 -100 -100 -100 -100 
-100 -100 -100 -100 -100 -100 -100 -100 -100 -100 -100 -100 -100 -100 -100 -100 -100 -100 -100 -100 -100 -100 -100 -100 -100 -100 
-100 -100 -100 -100 -100 -100 -100 -100 -100 -100 -100 -100 -100 -100 -100 -100 -100 -100 -100 -100 -100 -100 -100 -100 -100 -100 
-100 -100 -100 -100 -100 -100 -100 -100 -100 -100 -100 -100 -100 -100 -100 -100 -100 -100 -100 -100 -100 -100 -100 -100 -100 -100 
-100 -100 -100 -100 -100 -100 -100 -100 -100 -100 -100 -100 -100 -100 -100 -100 -100 -100 -100 -100 -100 -100 -100 -100 -100 -100 
-100 -100 -100 -100 -100 -100 -100 -100 -100 -100 -100 -100 -100 -100 -100 -100 -100 -100 -100 -100 -100 -100 -100 -100 -100 -100 
-100 -100 -100 -100 -100 -100 -100 -100 -100 -100 -100 -100 -100 -100 -100 -100 -100 -100 -100 -100 -100 -100 -100 -100 -100 -100 
-100 -100 -100 -100 -100 -100 -100 -100 -100 -100 -100 -100 -100 -100 -100 -100 -100 -100 -100 -100 -100 -100 -100 -100 -100 -100 
-100 -100 -100 -100 -100 -100 -100 -100 -100 -100 -100 -100 -100 -100 -100 -100 -100 -100 -100 -100 -100 -100 -100 -100 -100 -100 
-100 -100 -100 -100 -100 -100 -100 -100 -100 -100 -100 -100 -100 -100 -100 -100 -100 -100 -100 -100 -100 -100 -100 -100 -100 -100 
-100 -100 -100 -100 -100 -100 -100 -100 -100 -100 -100 -100 -100 -100 -100 -100 -100 -100 -100 -100 -100 -100 -100 -100 -100 -100 
-100 -100 -100 -100 -100 -100 -100 -100 -100 -100 -100 -100 -100 -100 -100 -100 -100 -100 -100 -100 -100 -100 -100 -100 -100 -100 
-100 -100 -100 -100 -100 -100 -100 -100 -100 -100 -100 -100 -100 -100 -100 -100 -100 -100 -100 -100 -100 -100 -100 -100 -100 -100 
-100 -100 -100 -100 -100 -100 -100 -100 -100 -100 -100 -100 -100 -100 -100 -100 -100 -100 -100 -100 -100 -100 -100 -100 -100 -100 
-100 -100 -100 -100 -100 -100 -100 -100 -100 -100 -100 -100 -100 -100 -100 -100 -100 -100 -100 -100 -100 -100 -100 -100 -100 -100 
-100 -100 -100 -100 -100 -100 -100 -100 -100 -100 -100 -100 -100 -100 -100 -100 -100 -100 -100 -100 -100 -100 -100 -100 -100 -100 
-100 -100 -100 -100 -100 -100 -100 -100 -100 -100 -100 -100 -100 -100 -100 -100 -100 -100 -100 -100 -100 -100 -100 -100 -100 -100 
-100 -100 -100 -100 -100 -100 -100 -100 -100 -100 -100 -100 -100 -100 -100 -100 -100 -100 -100 -100 -100 -100 -100 -100 -100 -100 
-100 -100 -100 -100 -100 -100 -100 -100 -100 -100 -100 -100 -100 -100 -100 -100 -100 -100 -100 -100 -100 -100 -100 -100 -100 -100 
-100 -100 -100 -100 -100 -100 -100 -100 -100 -100 -100 -100 -100 -100 -100 -100 -100 -100 -100 -100 -100 -100 -100 -100 -100 -100 
-100 -100 -100 -100 -100 -100 -100 -100 -100 -100 -100 -100 -100 -100 -100 -100 -100 -100 -100 -100 -100 -100 -100 -100 -100 -100 
-100 -100 -100 -100 -100 -100 -100 -100 -100 -100 -100 -100 -100 -100 -100 -100 -100 -100 -100 -100 -100 -100 -100 -100 -100 -100 
-100 -100 -100 -100 -100 -100 -100 -100 -100 -100 -100 -100 -100 -100 -100 -100 -100 -100 -100 -100 -100 -100 -100 -100 -100 -100 
-100 -100 -100 -100 -100 -100 -100 -100 -100 -100 -100 -100 -100 -100 -100 -100 -100 -100 -100 -100 -100 -100 -100 -100 -100 -100 
-100 -100 -100 -100 -100 -100 -100 -100 -100 -100 -100 -100 -100 -100 -100 -100 -100 -100 -100 -100 -100 -100 -100 -100 -100 -100 
-100 -100 0.348330 0.312711 0.263051 0.232476 0.223622 0.216691 0.206670 0.207749 0.217241 0.216806 0.206743 0.205752 0.214801 0.214708 0.205229 0.205367 0.214876 0.216302 0.209085 0.208963 0.215611 0.212613 0.201288 -100 
-100 -100 0.420556 0.382985 0.329891 0.294943 0.282089 0.272961 0.262210 0.262838 0.271949 0.272129 0.263831 0.264503 0.274059 0.273593 0.262830 0.260682 0.268256 0.269104 0.262298 0.262541 0.269068 0.265767 0.254299 -100 
-100 -100 0.514509 0.473736 0.414998 0.373883 0.356014 0.343757 0.331117 0.330905 0.339895 0.340879 0.334348 0.336899 0.347409 0.346534 0.334063 0.329654 0.335703 0.335850 0.328860 0.329428 0.336522 0.332827 0.320339 -100 
-100 -100 0.581783 0.537320 0.472578 0.425488 0.403173 0.387867 0.372970 0.371558 0.380377 0.381797 0.376124 0.379795 0.391103 0.390151 0.376898 0.371787 0.377571 0.377402 0.369866 0.370063 0.376915 0.372744 0.359707 -100 
-100 -100 0.619907 0.572444 0.503008 0.451804 0.426344 0.408417 0.390748 0.387276 0.395296 0.396687 0.391386 0.395835 0.407980 0.407473 0.394551 0.390164 0.396569 0.396315 0.387857 0.386812 0.392276 0.387529 0.374641 -100 
-100 -100 0.643548 0.595196 0.524657 0.472958 0.446927 0.427208 0.406368 0.399830 0.406312 0.407427 0.402677 0.408341 0.421656 0.422053 0.410046 0.406712 0.413806 0.413213 0.403397 0.400778 0.405031 0.399769 0.386849 -100 
-100 -100 0.661431 0.613600 0.543889 0.493584 0.468280 0.447459 0.423871 0.414708 0.420125 0.420853 0.416074 0.422783 0.437543 0.438938 0.427589 0.424970 0.432315 0.431195 0.420129 0.416232 0.419570 0.413958 0.401015 -100 
-100 -100 0.665486 0.617779 0.548245 0.497906 0.472093 0.450441 0.426005 0.416385 0.421770 0.422140 0.416655 0.423133 0.438239 0.440258 0.429618 0.427622 0.435313 0.434033 0.422459 0.418209 0.421449 0.415703 0.402546 -100 
-100 -100 0.659042 0.610772 0.540291 0.488143 0.460426 0.438393 0.415502 0.408294 0.415228 0.415258 0.407788 0.412068 0.425934 0.428048 0.418337 0.417157 0.425558 0.424583 0.413191 0.409400 0.413205 0.407452 0.393857 -100 
-100 -100 0.656682 0.608328 0.537377 0.484087 0.455320 0.434039 0.414400 0.411635 0.421659 0.421342 0.410490 0.411022 0.422799 0.424564 0.415503 0.415176 0.424198 0.423576 0.412546 0.409332 0.413724 0.407938 0.393870 -100 
-100 -100 0.660528 0.612707 0.542039 0.489028 0.460544 0.440702 0.424364 0.425500 0.438387 0.437748 0.423721 0.420915 0.430510 0.431840 0.423452 0.423897 0.433475 0.432968 0.421863 0.418774 0.423435 0.417472 0.402878 -100 
-100 -100 0.660043 0.612276 0.541701 0.488761 0.460388 0.441134 0.425870 0.427880 0.441037 0.439979 0.424999 0.421163 0.430157 0.431670 0.424132 0.425510 0.435582 0.434923 0.423145 0.419224 0.423205 0.416771 0.401890 -100 
-100 -100 0.655614 0.607197 0.536079 0.482451 0.453617 0.434122 0.418218 0.418701 0.429998 0.428568 0.414681 0.411788 0.421439 0.423684 0.417365 0.420071 0.430787 0.429786 0.416704 0.410958 0.413270 0.406029 0.391021 -100 
-100 -100 0.658266 0.609405 0.537683 0.483719 0.454996 0.435781 0.419690 0.419017 0.429002 0.427685 0.415223 0.413378 0.423301 0.425996 0.420857 0.424966 0.436421 0.435007 0.420387 0.412568 0.413127 0.405003 0.389784 -100 
-100 -100 0.665111 0.616323 0.544676 0.491122 0.463209 0.444973 0.429662 0.429035 0.438720 0.437917 0.426623 0.425123 0.434607 0.437184 0.432693 0.437622 0.449357 0.447590 0.432052 0.422952 0.422525 0.413789 0.398220 -100 
-100 -100 0.661736 0.612961 0.541496 0.488569 0.461679 0.444276 0.429288 0.428504 0.437931 0.437496 0.426906 0.425311 0.433961 0.436000 0.431466 0.436244 0.447613 0.445700 0.430392 0.421621 0.421365 0.412633 0.397008 -100 
-100 -100 0.644819 0.596373 0.525841 0.474264 0.448885 0.431977 0.416222 0.414218 0.422656 0.422131 0.411866 0.409924 0.417488 0.418758 0.413754 0.417662 0.428264 0.426613 0.412905 0.406317 0.407578 0.399616 0.384367 -100 
-100 -100 0.621211 0.574768 0.507587 0.459555 0.436908 0.420808 0.404047 0.400369 0.407506 0.406507 0.396099 0.393512 0.399932 0.400464 0.395028 0.398087 0.408066 0.407194 0.396043 0.392787 0.396594 0.390022 0.375355 -100 
-100 -100 0.579720 0.537369 0.476746 0.434904 0.416841 0.402557 0.385544 0.380839 0.387060 0.385634 0.374930 0.371712 0.377029 0.377071 0.371663 0.374324 0.384382 0.384380 0.375224 0.374757 0.380666 0.375606 0.362020 -100 
-100 -100 0.499520 0.462503 0.410144 0.375866 0.362922 0.351579 0.336176 0.331879 0.337886 0.336735 0.326848 0.323953 0.328944 0.328843 0.323445 0.325470 0.334611 0.334793 0.326971 0.327726 0.334468 0.330464 0.317959 -100 
-100 -100 0.374490 0.344128 0.302116 0.276628 0.269347 0.261885 0.249872 0.247250 0.253546 0.253308 0.245446 0.243869 0.249236 0.249239 0.243690 0.244655 0.251735 0.251410 0.244381 0.244865 0.251260 0.247989 0.236782 -100 
-100 -100 0.246083 0.223897 0.193743 0.177716 0.175784 0.172067 0.163610 0.162818 0.169200 0.169664 0.163714 0.163422 0.168938 0.169069 0.163720 0.163886 0.169466 0.168734 0.161973 0.161511 0.166775 0.164401 0.155271 -100 
-100 -100 0.161218 0.146256 0.126640 0.117897 0.118831 0.117383 0.112023 0.112184 0.117456 0.118026 0.113812 0.114144 0.118906 0.119058 0.114584 0.114413 0.118581 0.117909 0.112385 0.111478 0.115244 0.113824 0.107561 -100 
-100 -100 -100 -100 -100 -100 -100 -100 -100 -100 -100 -100 -100 -100 -100 -100 -100 -100 -100 -100 -100 -100 -100 -100 -100 -100 
-100 -100 -100 -100 -100 -100 -100 -100 -100 -100 -100 -100 -100 -100 -100 -100 -100 -100 -100 -100 -100 -100 -100 -100 -100 -100 
-100 -100 -100 -100 -100 -100 -100 -100 -100 -100 -100 -100 -100 -100 -100 -100 -100 -100 -100 -100 -100 -100 -100 -100 -100 -100 
-100 -100 0.420222 0.382764 0.329840 0.295019 0.282187 0.273042 0.262271 0.262863 0.271956 0.272118 0.263818 0.264553 0.274210 0.273864 0.263180 0.260956 0.268283 0.268801 0.261620 0.261499 0.267738 0.264149 0.252427 -100 
-100 -100 0.493443 0.454980 0.399945 0.361907 0.345806 0.334615 0.322922 0.322882 0.331542 0.332491 0.326208 0.328650 0.338718 0.337964 0.326096 0.321688 0.327022 0.326752 0.319849 0.320300 0.326913 0.323199 0.311155 -100 
-100 -100 0.590667 0.550062 0.490914 0.448111 0.428087 0.413842 0.399590 0.398284 0.406776 0.408622 0.404168 0.408559 0.419658 0.418535 0.405045 0.398623 0.402797 0.401676 0.394165 0.395192 0.403600 0.399650 0.385633 -100 
-100 -100 0.662854 0.619486 0.555707 0.507922 0.483686 0.466298 0.449593 0.446629 0.454479 0.456693 0.453338 0.458943 0.470734 0.469678 0.455806 0.448825 0.452515 0.450938 0.442880 0.443338 0.451188 0.446745 0.432414 -100 
-100 -100 0.706062 0.660418 0.593007 0.541673 0.513828 0.493666 0.474533 0.469173 0.475511 0.477445 0.474669 0.481019 0.493360 0.492988 0.480135 0.473990 0.477584 0.475798 0.467189 0.465751 0.470360 0.465155 0.452391 -100 
-100 -100 0.733476 0.687119 0.618718 0.567048 0.538633 0.516636 0.494331 0.485892 0.490729 0.492011 0.489035 0.496120 0.509546 0.510320 0.498823 0.494134 0.498535 0.496460 0.486407 0.482812 0.485287 0.479342 0.466962 -100 
-100 -100 0.754425 0.708190 0.639446 0.588930 0.561883 0.538917 0.513525 0.503010 0.508161 0.508773 0.503853 0.511044 0.526281 0.528117 0.516876 0.513378 0.518748 0.516334 0.504637 0.499379 0.500710 0.494273 0.481766 -100 
-100 -100 0.759110 0.712942 0.644275 0.593673 0.566217 0.542759 0.517121 0.506825 0.512337 0.512562 0.506496 0.512768 0.527802 0.530082 0.519702 0.517137 0.523128 0.520760 0.508676 0.503024 0.504135 0.497552 0.484918 -100 
-100 -100 0.751390 0.704951 0.636274 0.583979 0.554165 0.530879 0.508369 0.501263 0.507719 0.507840 0.500856 0.504528 0.516828 0.518738 0.509944 0.508269 0.514739 0.512880 0.501617 0.496702 0.498291 0.491802 0.479049 -100 
-100 -100 0.748463 0.701720 0.632255 0.578538 0.547731 0.525813 0.507644 0.506042 0.516195 0.516314 0.506010 0.505360 0.514694 0.515619 0.507176 0.506271 0.513504 0.512218 0.501607 0.497691 0.500354 0.493985 0.480618 -100 
-100 -100 0.752957 0.706115 0.635372 0.581265 0.550992 0.530907 0.516443 0.519740 0.534266 0.534310 0.519810 0.515206 0.522068 0.522111 0.513790 0.513712 0.522326 0.521360 0.510296 0.506894 0.510856 0.504403 0.489708 -100 
-100 -100 0.752969 0.705935 0.634813 0.580221 0.549725 0.530279 0.517290 0.522006 0.537186 0.536928 0.521355 0.515446 0.521481 0.521638 0.514254 0.515297 0.524593 0.523604 0.511943 0.507743 0.511015 0.504036 0.488996 -100 
-100 -100 0.748729 0.701222 0.630248 0.574582 0.542704 0.522692 0.509397 0.512584 0.525081 0.524451 0.510857 0.506051 0.512632 0.513827 0.508346 0.511001 0.520494 0.519245 0.506875 0.500605 0.501248 0.493296 0.478800 -100 
-100 -100 0.752285 0.704254 0.632504 0.576032 0.543623 0.523289 0.509257 0.510823 0.521677 0.521005 0.508906 0.505536 0.513055 0.515232 0.511285 0.515676 0.526122 0.524571 0.510681 0.502211 0.500910 0.491930 0.477174 -100 
-100 -100 0.759723 0.711512 0.639281 0.582843 0.551045 0.531111 0.516825 0.517705 0.528141 0.527714 0.516394 0.513803 0.522036 0.524543 0.520981 0.526411 0.537706 0.535970 0.520957 0.511365 0.509875 0.500277 0.484396 -100 
-100 -100 0.756295 0.708193 0.636302 0.580580 0.549712 0.530246 0.515599 0.515502 0.525050 0.524632 0.513908 0.511406 0.519096 0.521269 0.517823 0.523347 0.534593 0.532953 0.518354 0.509308 0.508192 0.498758 0.482928 -100 
-100 -100 0.738079 0.690731 0.620638 0.566812 0.537484 0.518361 0.502608 0.500464 0.507964 0.506989 0.496671 0.493707 0.499766 0.501172 0.497883 0.502879 0.513532 0.512482 0.499959 0.493281 0.493214 0.484870 0.470443 -100 
-100 -100 0.711071 0.665843 0.599441 0.549717 0.523752 0.505469 0.488119 0.483706 0.489500 0.487591 0.476590 0.472676 0.477385 0.477945 0.474283 0.478759 0.489474 0.489528 0.479506 0.476330 0.479057 0.472481 0.459005 -100 
-100 -100 0.663346 0.621852 0.561608 0.518481 0.498452 0.482156 0.463449 0.457668 0.463113 0.460489 0.447988 0.443045 0.446762 0.446720 0.442805 0.447240 0.459673 0.460787 0.451490 0.451060 0.456389 0.451586 0.439067 -100 
-100 -100 0.574336 0.537608 0.484977 0.449343 0.434855 0.421693 0.404379 0.398860 0.404182 0.401812 0.389950 0.385355 0.388932 0.388675 0.384430 0.388069 0.399655 0.400950 0.392956 0.394031 0.400653 0.397009 0.385351 -100 
-100 -100 0.437874 0.406943 0.363709 0.336299 0.326943 0.317857 0.304596 0.300785 0.305986 0.304784 0.295847 0.293034 0.297254 0.297085 0.292341 0.294286 0.302387 0.302937 0.296779 0.298064 0.304644 0.301622 0.290943 -100 
-100 -100 0.296213 0.272067 0.239040 0.220436 0.216691 0.211663 0.202038 0.200349 0.206215 0.206182 0.199483 0.198424 0.203424 0.203445 0.198357 0.199015 0.205180 0.204868 0.198571 0.198847 0.204567 0.202097 0.192662 -100 
-100 -100 0.200142 0.181805 0.157377 0.145459 0.145489 0.143093 0.136153 0.135848 0.141789 0.142287 0.137075 0.137051 0.142261 0.142388 0.137379 0.137392 0.142377 0.141711 0.135522 0.134928 0.139663 0.137819 0.130006 -100 
-100 -100 -100 -100 -100 -100 -100 -100 -100 -100 -100 -100 -100 -100 -100 -100 -100 -100 -100 -100 -100 -100 -100 -100 -100 -100 
-100 -100 -100 -100 -100 -100 -100 -100 -100 -100 -100 -100 -100 -100 -100 -100 -100 -100 -100 -100 -100 -100 -100 -100 -100 -100 
-100 -100 -100 -100 -100 -100 -100 -100 -100 -100 -100 -100 -100 -100 -100 -100 -100 -100 -100 -100 -100 -100 -100 -100 -100 -100 
-100 -100 0.513252 0.472756 0.414411 0.373515 0.355614 0.343421 0.331094 0.331220 0.340478 0.341444 0.334678 0.337086 0.347637 0.347014 0.334744 0.330020 0.335178 0.334297 0.326348 0.326170 0.332685 0.328067 0.314537 -100 
-100 -100 0.589671 0.549167 0.490122 0.447286 0.427162 0.413070 0.399342 0.398651 0.407594 0.409471 0.404683 0.408685 0.419547 0.418433 0.404988 0.398311 0.401902 0.400241 0.392439 0.393462 0.401871 0.397427 0.382666 -100 
-100 -100 0.693861 0.652297 0.590763 0.544887 0.524494 0.507390 0.487914 0.485406 0.495554 0.498365 0.493855 0.499665 0.512618 0.511126 0.495157 0.487024 0.493692 0.491271 0.479341 0.481993 0.499830 0.495439 0.471577 -100 
-100 -100 0.774181 0.730797 0.665955 0.615944 0.591433 0.570973 0.548786 0.544188 0.553285 0.556369 0.553063 0.560050 0.573521 0.572213 0.556274 0.547788 0.553884 0.550915 0.538403 0.540284 0.557223 0.552340 0.528438 -100 
-100 -100 0.825542 0.780551 0.712790 0.659201 0.627911 0.604352 0.582371 0.575252 0.581088 0.583626 0.582166 0.589780 0.602635 0.602236 0.588737 0.580996 0.582540 0.579103 0.569550 0.568033 0.573453 0.567515 0.552822 -100 
-100 -100 0.860066 0.814288 0.744798 0.690650 0.658718 0.633140 0.607794 0.597748 0.602792 0.604275 0.601144 0.608817 0.623068 0.624049 0.611858 0.605897 0.608176 0.604370 0.593092 0.588284 0.589560 0.582523 0.569381 -100 
-100 -100 0.890866 0.844128 0.769743 0.716212 0.689020 0.662551 0.631017 0.619725 0.632372 0.632856 0.620012 0.626620 0.649942 0.652020 0.632460 0.627733 0.632407 0.628373 0.613871 0.606627 0.607731 0.599969 0.585109 -100 
-100 -100 0.896888 0.850149 0.775701 0.722018 0.694494 0.667825 0.636551 0.625983 0.639277 0.639316 0.624932 0.630049 0.652692 0.655051 0.636482 0.632974 0.638545 0.634778 0.619990 0.612243 0.612918 0.605008 0.590182 -100 
-100 -100 0.883275 0.837174 0.766615 0.711574 0.678417 0.652401 0.628361 0.621137 0.628858 0.629009 0.620491 0.623080 0.634751 0.636352 0.627217 0.625037 0.630129 0.627135 0.614895 0.608348 0.607822 0.600192 0.587365 -100 
-100 -100 0.879553 0.833025 0.761464 0.704857 0.670574 0.646472 0.627860 0.626795 0.638387 0.638850 0.627447 0.625533 0.633203 0.633267 0.624593 0.623086 0.629305 0.627150 0.615756 0.610878 0.612388 0.605114 0.591236 -100 
-100 -100 0.893699 0.845721 0.764342 0.706352 0.675127 0.653209 0.636361 0.641344 0.665739 0.666357 0.642716 0.636010 0.641558 0.640334 0.630546 0.630137 0.642219 0.640648 0.624990 0.621194 0.627513 0.620305 0.601853 -100 
-100 -100 0.894280 0.845834 0.763575 0.704508 0.672673 0.651436 0.636467 0.643364 0.668733 0.669176 0.644431 0.636238 0.640777 0.639601 0.630801 0.631639 0.644559 0.643134 0.627071 0.622646 0.628386 0.620639 0.601762 -100 
-100 -100 0.881159 0.833107 0.758715 0.698460 0.661833 0.639711 0.627212 0.632281 0.646854 0.646960 0.632524 0.626052 0.630296 0.630433 0.625051 0.627438 0.636402 0.634833 0.622375 0.615782 0.615864 0.607017 0.591651 -100 
-100 -100 0.885066 0.836432 0.761476 0.699814 0.661778 0.638738 0.625229 0.628401 0.640680 0.640630 0.628193 0.623519 0.629400 0.630990 0.627314 0.631666 0.641466 0.639769 0.626257 0.617504 0.615616 0.605649 0.589940 -100 
-100 -100 0.895061 0.845795 0.768226 0.706097 0.669002 0.645792 0.630499 0.632520 0.645499 0.645447 0.632270 0.628820 0.638073 0.640410 0.635257 0.640707 0.652602 0.650966 0.635729 0.626473 0.629638 0.619091 0.597153 -100 
-100 -100 0.891012 0.841964 0.764926 0.703607 0.667371 0.644296 0.628018 0.628361 0.639888 0.639466 0.626696 0.623420 0.632373 0.634604 0.629808 0.635701 0.647979 0.646725 0.632043 0.623496 0.627185 0.616967 0.595223 -100 
-100 -100 0.867683 0.820059 0.747617 0.688931 0.653854 0.631061 0.613954 0.611426 0.618544 0.617059 0.605934 0.601851 0.606966 0.608496 0.606339 0.612457 0.624133 0.623791 0.611723 0.605084 0.604655 0.595788 0.580986 -100 
-100 -100 0.834819 0.789545 0.721435 0.667812 0.637421 0.615684 0.596080 0.590724 0.596059 0.593160 0.580416 0.574875 0.578127 0.578768 0.576776 0.583125 0.596511 0.597581 0.586936 0.583447 0.585323 0.578507 0.565478 -100 
-100 -100 0.778260 0.736392 0.673729 0.627920 0.607651 0.588334 0.564015 0.556974 0.564146 0.560210 0.542907 0.535423 0.537771 0.537749 0.535627 0.543339 0.569221 0.571539 0.551184 0.549296 0.553790 0.548925 0.536631 -100 
-100 -100 0.675887 0.638311 0.582830 0.544752 0.530832 0.515060 0.491973 0.485107 0.492362 0.488651 0.471687 0.464552 0.466943 0.466626 0.463818 0.470577 0.495530 0.498027 0.479089 0.478973 0.485213 0.481636 0.470017 -100 
-100 -100 0.520883 0.488420 0.442179 0.411560 0.399982 0.388655 0.372869 0.367815 0.372781 0.370511 0.359351 0.354956 0.358146 0.357845 0.353927 0.357403 0.368421 0.369923 0.362873 0.364418 0.371132 0.368181 0.357608 -100 
-100 -100 0.360347 0.333417 0.296056 0.273801 0.267789 0.261017 0.249615 0.246962 0.252586 0.251947 0.243968 0.241969 0.246499 0.246403 0.241550 0.242939 0.250513 0.250697 0.244194 0.245012 0.251222 0.248578 0.238603 -100 
-100 -100 0.248983 0.226731 0.196673 0.180923 0.179399 0.175747 0.167117 0.166208 0.172621 0.172931 0.166629 0.166104 0.171582 0.171651 0.166219 0.166523 0.172433 0.171857 0.165105 0.164884 0.170488 0.168218 0.158991 -100 
-100 -100 -100 -100 -100 -100 -100 -100 -100 -100 -100 -100 -100 -100 -100 -100 -100 -100 -100 -100 -100 -100 -100 -100 -100 -100 
-100 -100 -100 -100 -100 -100 -100 -100 -100 -100 -100 -100 -100 -100 -100 -100 -100 -100 -100 -100 -100 -100 -100 -100 -100 -100 
-100 -100 -100 -100 -100 -100 -100 -100 -100 -100 -100 -100 -100 -100 -100 -100 -100 -100 -100 -100 -100 -100 -100 -100 -100 -100 
-100 -100 0.578657 0.534549 0.470191 0.423050 0.400399 0.385556 0.372295 0.372817 0.383040 0.384541 0.377802 0.380256 0.390875 0.390052 0.377056 0.371122 0.374943 0.372877 0.364207 0.364163 0.370917 0.364969 0.349284 -100 
-100 -100 0.659753 0.616368 0.552328 0.503887 0.479132 0.462512 0.448185 0.448092 0.457974 0.460415 0.455649 0.459287 0.469612 0.468053 0.454027 0.446256 0.448547 0.446131 0.438582 0.440725 0.449997 0.444755 0.428343 -100 
-100 -100 0.771804 0.728132 0.662646 0.611729 0.586703 0.567046 0.547161 0.545334 0.556351 0.559720 0.555172 0.560205 0.572017 0.569855 0.553502 0.544468 0.550008 0.547290 0.536461 0.541069 0.560317 0.555662 0.530670 -100 
-100 -100 0.861203 0.816243 0.748082 0.693211 0.663750 0.640406 0.617625 0.613455 0.623121 0.626696 0.623424 0.629506 0.641565 0.639569 0.623496 0.614278 0.619235 0.616022 0.604699 0.608380 0.626429 0.621345 0.596657 -100 
-100 -100 0.921099 0.874821 0.804026 0.745478 0.708743 0.681776 0.658754 0.651549 0.657432 0.660286 0.659002 0.665794 0.677267 0.676354 0.663052 0.654771 0.655011 0.650984 0.641999 0.641174 0.646580 0.640018 0.624712 -100 
-100 -100 0.961586 0.914567 0.842005 0.782654 0.744890 0.715476 0.688634 0.678005 0.682612 0.684145 0.681150 0.688032 0.701042 0.701752 0.690090 0.683899 0.684936 0.680195 0.668587 0.663121 0.663139 0.654952 0.641247 -100 
-100 -100 0.995604 0.947532 0.869961 0.811020 0.777798 0.747277 0.713953 0.701709 0.713574 0.713864 0.701033 0.706856 0.729212 0.731194 0.712235 0.707572 0.711204 0.706108 0.690671 0.681829 0.680870 0.671646 0.656251 -100 
-100 -100 1.003338 0.955243 0.877570 0.818445 0.784861 0.754083 0.720862 0.709075 0.721304 0.721061 0.706778 0.711206 0.732924 0.735239 0.717352 0.714010 0.718629 0.713853 0.698034 0.688391 0.686695 0.677310 0.662127 -100 
-100 -100 0.990649 0.943239 0.869480 0.809117 0.770001 0.739883 0.713760 0.705023 0.711389 0.711312 0.703277 0.705482 0.716128 0.717618 0.709228 0.707057 0.711095 0.707209 0.694233 0.686015 0.683196 0.674289 0.661402 -100 
-100 -100 0.986813 0.938937 0.864140 0.802299 0.762193 0.734028 0.713163 0.710233 0.720227 0.720565 0.710079 0.708250 0.715060 0.714919 0.706736 0.704915 0.709923 0.707020 0.695304 0.689242 0.688837 0.680570 0.666828 -100 
-100 -100 1.000819 0.951299 0.866249 0.802880 0.765916 0.739953 0.720673 0.723603 0.746474 0.747041 0.724390 0.718090 0.722939 0.721449 0.711920 0.710950 0.721758 0.719591 0.703964 0.699458 0.704235 0.696267 0.678075 -100 
-100 -100 1.001989 0.951816 0.865545 0.800726 0.762906 0.737589 0.720293 0.725273 0.749208 0.749672 0.725987 0.718249 0.722099 0.720630 0.712007 0.712183 0.723799 0.721939 0.706252 0.701511 0.705993 0.697608 0.679007 -100 
-100 -100 0.990085 0.940150 0.861550 0.794998 0.751826 0.725478 0.710954 0.714482 0.727696 0.727887 0.714628 0.708468 0.711933 0.711767 0.706598 0.708338 0.716012 0.714197 0.702526 0.696019 0.695138 0.685721 0.670578 -100 
-100 -100 0.994835 0.944121 0.864573 0.796033 0.750919 0.723419 0.708003 0.709952 0.721108 0.721152 0.709720 0.705173 0.710236 0.711571 0.708179 0.711975 0.720615 0.718917 0.706582 0.698338 0.695827 0.685410 0.669895 -100 
-100 -100 1.004492 0.953003 0.870532 0.801167 0.756652 0.728791 0.711567 0.712458 0.724420 0.724387 0.711988 0.708549 0.717012 0.719180 0.714415 0.719465 0.730416 0.729027 0.715272 0.706882 0.709824 0.698973 0.677148 -100 
-100 -100 0.999187 0.947963 0.866072 0.797520 0.753831 0.726096 0.707903 0.707137 0.717618 0.717084 0.704883 0.701490 0.709660 0.711825 0.707599 0.713377 0.725009 0.724195 0.711067 0.703429 0.706954 0.696496 0.674897 -100 
-100 -100 0.972821 0.923226 0.846326 0.780793 0.738602 0.711378 0.692507 0.688948 0.694968 0.693203 0.682438 0.678076 0.682408 0.683976 0.682649 0.689077 0.700533 0.700748 0.690025 0.683994 0.683110 0.673951 0.659420 -100 
-100 -100 0.933379 0.886329 0.814191 0.754408 0.717627 0.691935 0.670784 0.664509 0.668768 0.665455 0.652853 0.646919 0.649429 0.650211 0.649265 0.656345 0.669967 0.671656 0.661984 0.658677 0.659836 0.652660 0.639924 -100 
-100 -100 0.866205 0.822612 0.756190 0.705012 0.679330 0.656688 0.631032 0.623175 0.629301 0.624889 0.607617 0.599707 0.601455 0.601634 0.600590 0.609314 0.635989 0.638931 0.618971 0.616917 0.620598 0.615353 0.603292 -100 
-100 -100 0.750207 0.710823 0.651736 0.608970 0.590602 0.572155 0.547948 0.540410 0.546812 0.542646 0.525559 0.517980 0.519883 0.519747 0.517863 0.525640 0.551508 0.554571 0.535784 0.535422 0.540972 0.537047 0.525536 -100 
-100 -100 0.579103 0.544508 0.494563 0.459757 0.444668 0.431294 0.414597 0.409066 0.413561 0.410927 0.399446 0.394623 0.397466 0.397249 0.393909 0.398159 0.409858 0.411753 0.404812 0.406213 0.412546 0.409257 0.398542 -100 
-100 -100 0.401713 0.372104 0.330644 0.304707 0.296264 0.288095 0.275871 0.272922 0.278523 0.277687 0.269261 0.266946 0.271432 0.271337 0.266561 0.268373 0.276527 0.276860 0.270122 0.270856 0.277066 0.274075 0.263579 -100 
-100 -100 0.277474 0.252163 0.217783 0.198918 0.195990 0.191468 0.182006 0.180946 0.187758 0.188020 0.181154 0.180454 0.186227 0.186266 0.180483 0.180936 0.187408 0.186800 0.179464 0.179151 0.185073 0.182465 0.172393 -100 
-100 -100 -100 -100 -100 -100 -100 -100 -100 -100 -100 -100 -100 -100 -100 -100 -100 -100 -100 -100 -100 -100 -100 -100 -100 -100 
-100 -100 -100 -100 -100 -100 -100 -100 -100 -100 -100 -100 -100 -100 -100 -100 -100 -100 -100 -100 -100 -100 -100 -100 -100 -100 
-100 -100 -100 -100 -100 -100 -100 -100 -100 -100 -100 -100 -100 -100 -100 -100 -100 -100 -100 -100 -100 -100 -100 -100 -100 -100 
-100 -100 0.613659 0.566327 0.496643 0.444340 0.417799 0.401318 0.388402 0.390563 0.402623 0.404415 0.396238 0.396860 0.406215 0.405051 0.392184 0.386181 0.389308 0.386676 0.378383 0.379827 0.387637 0.380515 0.362468 -100 
-100 -100 0.699413 0.653213 0.584375 0.530819 0.501557 0.483479 0.470598 0.472691 0.484265 0.486905 0.480651 0.481765 0.489788 0.487493 0.473859 0.466132 0.467567 0.465541 0.460434 0.465368 0.475454 0.469934 0.453253 -100 
-100 -100 0.818818 0.772705 0.702769 0.646231 0.613296 0.592196 0.577240 0.578259 0.589647 0.593114 0.588236 0.590078 0.597436 0.594128 0.579409 0.570360 0.571247 0.569801 0.566678 0.574555 0.588262 0.584166 0.566998 -100 
-100 -100 0.916447 0.869179 0.796619 0.735806 0.697874 0.672728 0.654789 0.653334 0.663106 0.666683 0.663122 0.665826 0.673102 0.669833 0.655548 0.646507 0.646898 0.645110 0.641616 0.648302 0.660448 0.655999 0.639555 -100 
-100 -100 0.983895 0.935367 0.860368 0.795918 0.752928 0.723529 0.701883 0.696415 0.702706 0.705443 0.703162 0.706888 0.714686 0.712682 0.700646 0.693041 0.692863 0.689748 0.683551 0.684834 0.689870 0.683302 0.669146 -100 
-100 -100 1.028192 0.979147 0.903146 0.837739 0.793059 0.760583 0.734427 0.724357 0.727598 0.728850 0.726253 0.730800 0.740006 0.739928 0.730422 0.725239 0.726028 0.721468 0.710922 0.705798 0.704741 0.695709 0.682010 -100 
-100 -100 1.058904 1.009632 0.932525 0.867614 0.823989 0.789875 0.759389 0.746125 0.748576 0.748401 0.743442 0.748008 0.759466 0.761012 0.752491 0.749538 0.752362 0.746965 0.732274 0.722408 0.717600 0.706980 0.693062 -100 
-100 -100 1.068484 1.019201 0.942046 0.876955 0.832849 0.798049 0.766839 0.753001 0.754983 0.754146 0.748312 0.752252 0.763658 0.765796 0.758377 0.756641 0.760309 0.755015 0.739536 0.728264 0.722206 0.711307 0.697754 -100 
-100 -100 1.062905 1.013582 0.936943 0.870568 0.824110 0.789544 0.761388 0.749895 0.751939 0.751207 0.745714 0.748068 0.756852 0.758410 0.752240 0.750698 0.753921 0.749445 0.736133 0.726290 0.720867 0.710664 0.697977 -100 
-100 -100 1.059483 1.009733 0.932262 0.864698 0.817641 0.784559 0.760241 0.753238 0.758289 0.757916 0.750465 0.749920 0.756327 0.756571 0.749781 0.747902 0.751249 0.747766 0.736467 0.729133 0.725986 0.716794 0.704085 -100 
-100 -100 1.063161 1.012723 0.932830 0.864426 0.818119 0.786876 0.765662 0.762998 0.772350 0.772167 0.761154 0.757662 0.762405 0.761544 0.753766 0.751826 0.756252 0.753551 0.743012 0.737763 0.737526 0.729002 0.715014 -100 
-100 -100 1.064962 1.013766 0.932444 0.862386 0.815061 0.784284 0.764831 0.764022 0.774358 0.774108 0.762244 0.757610 0.761575 0.760711 0.753580 0.752441 0.757475 0.755242 0.745199 0.740410 0.740423 0.731787 0.717534 -100 
-100 -100 1.064796 1.012665 0.930655 0.857784 0.807259 0.775431 0.756605 0.755426 0.763705 0.763317 0.753410 0.749422 0.753383 0.753547 0.748709 0.749313 0.754655 0.752791 0.743309 0.737640 0.735598 0.726264 0.712816 -100 
-100 -100 1.071048 1.017797 0.933749 0.858271 0.805539 0.772620 0.753350 0.751474 0.758883 0.758488 0.749496 0.746411 0.751243 0.752566 0.749491 0.752162 0.758957 0.757566 0.747708 0.741130 0.738175 0.728208 0.714463 -100 
-100 -100 1.077685 1.023746 0.938177 0.861567 0.808507 0.775341 0.755505 0.753215 0.760791 0.760407 0.751240 0.748602 0.754566 0.756505 0.753864 0.758061 0.766529 0.765725 0.755576 0.748943 0.747118 0.736980 0.721785 -100 
-100 -100 1.070794 1.017073 0.931947 0.856025 0.803764 0.770984 0.750781 0.747541 0.754154 0.753370 0.744167 0.741269 0.746768 0.748688 0.746724 0.751904 0.761279 0.761152 0.751627 0.745680 0.744425 0.734625 0.719571 -100 
-100 -100 1.043930 0.991609 0.909432 0.836549 0.786688 0.754914 0.734148 0.729010 0.733154 0.731322 0.722115 0.718314 0.721947 0.723453 0.722740 0.728720 0.738739 0.739580 0.731594 0.727122 0.725933 0.717070 0.703876 -100 
-100 -100 0.998573 0.948839 0.871408 0.804558 0.760276 0.730708 0.708813 0.701664 0.704152 0.700982 0.690426 0.685377 0.687865 0.688864 0.688401 0.695140 0.706637 0.708771 0.702121 0.699838 0.700662 0.693337 0.681089 -100 
-100 -100 0.921201 0.875081 0.803989 0.745918 0.711045 0.685251 0.661950 0.653630 0.656310 0.652230 0.639352 0.633202 0.635486 0.636090 0.635158 0.642681 0.657547 0.660734 0.653041 0.652412 0.655712 0.650035 0.638273 -100 
-100 -100 0.793607 0.751907 0.688709 0.639981 0.613386 0.592553 0.571257 0.563610 0.566723 0.562932 0.550242 0.544381 0.546883 0.547214 0.545517 0.552302 0.566758 0.569917 0.562714 0.563300 0.568228 0.563723 0.552388 -100 
-100 -100 0.610034 0.573258 0.519486 0.480292 0.460889 0.445930 0.429919 0.424628 0.428314 0.425966 0.416049 0.411958 0.415157 0.415298 0.412415 0.416843 0.427146 0.429047 0.423472 0.424524 0.430070 0.426177 0.415240 -100 
-100 -100 0.420315 0.388580 0.343725 0.314585 0.303699 0.294626 0.282593 0.279989 0.285657 0.284982 0.276940 0.274884 0.279676 0.279740 0.275067 0.277164 0.285193 0.285459 0.278668 0.278839 0.284600 0.281164 0.270277 -100 
-100 -100 0.286849 0.259542 0.222229 0.201159 0.197080 0.192144 0.182644 0.181879 0.189053 0.189374 0.182362 0.181748 0.187857 0.187913 0.181890 0.182484 0.189341 0.188647 0.180691 0.179904 0.185736 0.182886 0.172388 -100 
-100 -100 -100 -100 -100 -100 -100 -100 -100 -100 -100 -100 -100 -100 -100 -100 -100 -100 -100 -100 -100 -100 -100 -100 -100 -100 
-100 -100 -100 -100 -100 -100 -100 -100 -100 -100 -100 -100 -100 -100 -100 -100 -100 -100 -100 -100 -100 -100 -100 -100 -100 -100 
-100 -100 -100 -100 -100 -100 -100 -100 -100 -100 -100 -100 -100 -100 -100 -100 -100 -100 -100 -100 -100 -100 -100 -100 -100 -100 
-100 -100 0.633706 0.584886 0.512780 0.458172 0.430054 0.413327 0.401682 0.406158 0.420328 0.422419 0.412476 0.410457 0.417700 0.415843 0.403292 0.397532 0.400493 0.398120 0.391712 0.396897 0.408010 0.400777 0.380384 -100 
-100 -100 0.722691 0.674888 0.603335 0.547228 0.516266 0.498175 0.487110 0.491971 0.505872 0.508571 0.499867 0.497550 0.502830 0.499521 0.486252 0.479245 0.481343 0.480810 0.479139 0.489056 0.503230 0.498565 0.480623 -100 
-100 -100 0.847830 0.799830 0.726484 0.666782 0.631617 0.610603 0.598132 0.602453 0.616909 0.620180 0.611624 0.609198 0.613184 0.608543 0.594223 0.586357 0.588610 0.589770 0.591412 0.605113 0.623228 0.620771 0.603459 -100 
-100 -100 0.951149 0.901803 0.825447 0.760916 0.720262 0.694964 0.679481 0.681299 0.694017 0.697225 0.689760 0.687900 0.691521 0.686824 0.673092 0.665539 0.667606 0.668575 0.669685 0.681693 0.697749 0.694921 0.678648 -100 
-100 -100 1.023403 0.972735 0.893906 0.825328 0.779223 0.749142 0.729216 0.726334 0.734363 0.736611 0.731353 0.730799 0.734996 0.731697 0.720509 0.714586 0.716115 0.715018 0.711790 0.716563 0.724228 0.718493 0.704048 -100 
-100 -100 1.071687 1.020400 0.940431 0.870404 0.822017 0.788223 0.763009 0.754580 0.758454 0.759095 0.754356 0.755222 0.761101 0.759971 0.751614 0.748237 0.750600 0.747035 0.737395 0.733424 0.733157 0.723877 0.709416 -100 
-100 -100 1.104719 1.053193 0.972281 0.902464 0.854655 0.818613 0.788164 0.775206 0.776414 0.775487 0.769953 0.771828 0.780036 0.780835 0.774192 0.773239 0.778110 0.772943 0.757014 0.746434 0.741157 0.729490 0.714288 -100 
-100 -100 1.116022 1.064477 0.983526 0.913493 0.865019 0.827750 0.795564 0.780783 0.780577 0.778873 0.773167 0.775425 0.784364 0.786071 0.780450 0.780425 0.785792 0.780322 0.762998 0.750195 0.742959 0.730774 0.716039 -100 
-100 -100 1.111789 1.060249 0.979741 0.908655 0.857902 0.820281 0.789833 0.776072 0.775773 0.774083 0.768694 0.770524 0.778458 0.779972 0.774690 0.774006 0.777609 0.772770 0.758409 0.747129 0.740238 0.728970 0.715764 -100 
-100 -100 1.108340 1.056608 0.975701 0.903899 0.852732 0.815912 0.787694 0.776674 0.778423 0.777008 0.770433 0.770920 0.777909 0.778576 0.772172 0.770286 0.773102 0.769196 0.757550 0.749299 0.744901 0.735073 0.722436 -100 
-100 -100 1.111292 1.059146 0.976490 0.904307 0.854143 0.818575 0.792000 0.783844 0.788741 0.787472 0.778396 0.777276 0.783879 0.783756 0.775719 0.772885 0.775602 0.772512 0.762809 0.757385 0.756381 0.747675 0.734194 -100 
-100 -100 1.113504 1.060592 0.976460 0.902512 0.851140 0.815743 0.790533 0.783842 0.789517 0.788250 0.778665 0.776871 0.783008 0.782852 0.775100 0.772590 0.775635 0.773214 0.764701 0.760618 0.760605 0.752231 0.738681 -100 
-100 -100 1.114771 1.060654 0.975082 0.897680 0.842497 0.806030 0.782047 0.775632 0.780026 0.778802 0.770757 0.769235 0.774785 0.775295 0.769705 0.768828 0.772732 0.771065 0.763403 0.759500 0.758445 0.749871 0.737168 -100 
-100 -100 1.121613 1.066135 0.977970 0.897372 0.839555 0.802098 0.778376 0.772220 0.776537 0.775506 0.767982 0.766711 0.772461 0.773662 0.769563 0.770633 0.776169 0.775412 0.768124 0.764379 0.763431 0.754718 0.741741 -100 
-100 -100 1.127886 1.071544 0.981455 0.899326 0.840978 0.803430 0.779758 0.774115 0.779721 0.778866 0.770404 0.768985 0.775447 0.776965 0.773078 0.775664 0.782935 0.783098 0.776142 0.772993 0.773726 0.765143 0.750798 -100 
-100 -100 1.119577 1.063365 0.973512 0.891871 0.834284 0.797411 0.774067 0.768385 0.773717 0.772647 0.763909 0.761869 0.767672 0.769171 0.766140 0.770028 0.778509 0.779449 0.773008 0.770378 0.771568 0.763229 0.748941 -100 
-100 -100 1.090066 1.035191 0.948127 0.869534 0.814591 0.779229 0.756115 0.749469 0.752662 0.750818 0.742403 0.739385 0.743393 0.744758 0.743469 0.748761 0.758443 0.760210 0.754433 0.752311 0.752845 0.744945 0.732199 -100 
-100 -100 1.041057 0.988598 0.905866 0.833602 0.785090 0.752593 0.728779 0.720793 0.722854 0.719978 0.710409 0.706387 0.709837 0.711102 0.710307 0.716889 0.728497 0.731266 0.725733 0.724556 0.726184 0.719152 0.706888 -100 
-100 -100 0.960125 0.910914 0.833302 0.770294 0.732805 0.704764 0.679157 0.670118 0.672655 0.669079 0.657416 0.652826 0.657353 0.658562 0.656741 0.664342 0.679593 0.683129 0.675630 0.675102 0.678833 0.672909 0.660367 -100 
-100 -100 0.824705 0.780271 0.711236 0.658445 0.630084 0.607667 0.584566 0.576573 0.579731 0.576455 0.564888 0.560488 0.565220 0.566248 0.563889 0.571065 0.586131 0.589495 0.581960 0.582037 0.586934 0.581940 0.569739 -100 
-100 -100 0.630021 0.591495 0.534386 0.492251 0.471031 0.455102 0.438729 0.433741 0.437631 0.435614 0.426328 0.422944 0.427072 0.427754 0.425182 0.430361 0.441401 0.443496 0.437478 0.437801 0.442775 0.438433 0.427169 -100 
-100 -100 0.432647 0.399750 0.352883 0.321779 0.309513 0.299924 0.288052 0.285838 0.291644 0.291025 0.283109 0.281215 0.286300 0.286631 0.282332 0.285148 0.293878 0.294352 0.287225 0.286848 0.292180 0.288499 0.277509 -100 
-100 -100 0.294814 0.266653 0.228050 0.205757 0.200783 0.195587 0.186314 0.185760 0.192899 0.193091 0.185936 0.185207 0.191316 0.191427 0.185602 0.186715 0.194165 0.193672 0.185521 0.184488 0.190171 0.187259 0.176763 -100 
-100 -100 -100 -100 -100 -100 -100 -100 -100 -100 -100 -100 -100 -100 -100 -100 -100 -100 -100 -100 -100 -100 -100 -100 -100 -100 
-100 -100 -100 -100 -100 -100 -100 -100 -100 -100 -100 -100 -100 -100 -100 -100 -100 -100 -100 -100 -100 -100 -100 -100 -100 -100 
-100 -100 -100 -100 -100 -100 -100 -100 -100 -100 -100 -100 -100 -100 -100 -100 -100 -100 -100 -100 -100 -100 -100 -100 -100 -100 
-100 -100 0.648419 0.599535 0.527200 0.472519 0.444456 0.428234 0.417928 0.424236 0.440206 0.442554 0.431093 0.426952 0.432242 0.429690 0.417425 0.411994 0.415141 0.413432 0.409230 0.418114 0.432775 0.426276 0.404633 -100 
-100 -100 0.739425 0.691084 0.618388 0.561814 0.531170 0.513765 0.504013 0.511030 0.527708 0.530391 0.518645 0.513481 0.516715 0.512605 0.499538 0.493547 0.497133 0.498157 0.499095 0.513339 0.532315 0.528860 0.509262 -100 
-100 -100 0.869586 0.820253 0.743926 0.683060 0.649454 0.629247 0.617115 0.624499 0.647139 0.650086 0.632483 0.625900 0.629047 0.623481 0.607764 0.601668 0.607693 0.611239 0.614917 0.633752 0.662292 0.661381 0.637401 -100 
-100 -100 0.976399 0.925313 0.845331 0.778954 0.739431 0.714821 0.699752 0.704787 0.725702 0.728406 0.711544 0.705135 0.707702 0.702045 0.687065 0.681601 0.687728 0.691166 0.694073 0.710725 0.736811 0.735415 0.712536 -100 
-100 -100 1.050927 0.998399 0.916088 0.844931 0.798051 0.768273 0.749592 0.749178 0.760079 0.761762 0.752301 0.747821 0.749356 0.745139 0.734595 0.730712 0.735193 0.735939 0.734089 0.741653 0.752965 0.748083 0.732066 -100 
-100 -100 1.103399 1.049808 0.965427 0.891939 0.842340 0.808339 0.783674 0.777282 0.783033 0.783092 0.775101 0.772348 0.775666 0.773659 0.766002 0.764648 0.770231 0.767694 0.757400 0.754372 0.755985 0.746766 0.730788 -100 
-100 -100 1.143022 1.088416 1.000600 0.926723 0.881085 0.844297 0.809698 0.797780 0.800645 0.799090 0.790270 0.789062 0.795990 0.796035 0.789448 0.791078 0.806766 0.801999 0.776499 0.765060 0.763225 0.750956 0.730934 -100 
-100 -100 1.155808 1.101118 1.013165 0.938955 0.892473 0.854037 0.816923 0.802264 0.803020 0.800633 0.792229 0.792219 0.800512 0.801646 0.795856 0.798005 0.813770 0.808328 0.780984 0.766732 0.762388 0.749384 0.729877 -100 
-100 -100 1.148342 1.094328 1.009001 0.934125 0.881592 0.842397 0.809915 0.795294 0.794513 0.792081 0.785483 0.786275 0.793797 0.795018 0.789613 0.789603 0.794935 0.789895 0.773470 0.761286 0.754483 0.742575 0.728014 -100 
-100 -100 1.144078 1.090298 1.005259 0.930454 0.877779 0.838864 0.807269 0.793812 0.794314 0.792085 0.784920 0.785821 0.793859 0.794602 0.787317 0.785023 0.787916 0.783678 0.771263 0.762694 0.758799 0.748653 0.734910 -100 
-100 -100 1.153731 1.099289 1.007431 0.932837 0.883437 0.845294 0.811935 0.800006 0.804252 0.802138 0.791824 0.792222 0.804252 0.804422 0.791506 0.787060 0.790217 0.786782 0.775870 0.771274 0.775100 0.766446 0.748339 -100 
-100 -100 1.155943 1.100869 1.007730 0.931476 0.880782 0.842526 0.810076 0.799135 0.803898 0.801837 0.791347 0.791520 0.803385 0.803485 0.790505 0.785963 0.789178 0.786589 0.777486 0.774971 0.780426 0.772492 0.754483 -100 
-100 -100 1.150248 1.094511 1.005490 0.925446 0.868431 0.829006 0.800323 0.790007 0.792470 0.790565 0.782815 0.783114 0.790790 0.791287 0.783607 0.780962 0.783754 0.782289 0.776118 0.774194 0.775685 0.767995 0.754709 -100 
-100 -100 1.157148 1.099935 1.008233 0.924500 0.864208 0.823803 0.796128 0.786768 0.789840 0.788235 0.780547 0.780609 0.788051 0.788890 0.782436 0.781723 0.786369 0.786250 0.781143 0.780317 0.782805 0.775412 0.761883 -100 
-100 -100 1.164935 1.106481 1.011718 0.926050 0.866988 0.826532 0.797510 0.789788 0.798521 0.797191 0.784472 0.783757 0.793871 0.794803 0.785949 0.786400 0.793299 0.794436 0.789909 0.790777 0.799562 0.792575 0.773688 -100 
-100 -100 1.155757 1.097341 1.002574 0.917198 0.858854 0.819233 0.790980 0.783893 0.792905 0.791506 0.778312 0.776736 0.786126 0.787099 0.779262 0.781321 0.789783 0.791805 0.787642 0.788879 0.798026 0.791226 0.772350 -100 
-100 -100 1.123198 1.066195 0.974660 0.892347 0.835121 0.797361 0.771448 0.763618 0.767400 0.765475 0.756257 0.753897 0.759455 0.760609 0.757377 0.761827 0.771971 0.774680 0.770313 0.770581 0.774218 0.767443 0.753987 -100 
-100 -100 1.074055 1.018961 0.930350 0.854553 0.805442 0.771016 0.743559 0.734611 0.737709 0.735052 0.724872 0.721842 0.727689 0.729132 0.726405 0.732799 0.746341 0.749765 0.743502 0.743230 0.746872 0.740377 0.727188 -100 
-100 -100 1.000504 0.947231 0.857499 0.791304 0.759639 0.730163 0.695154 0.684579 0.692148 0.688964 0.672986 0.669945 0.681826 0.683552 0.675697 0.683747 0.707245 0.711146 0.695869 0.694549 0.701840 0.695912 0.679460 -100 
-100 -100 0.860754 0.812573 0.731790 0.676463 0.654681 0.631273 0.598955 0.589657 0.597903 0.594990 0.579041 0.576094 0.588198 0.589849 0.581661 0.589593 0.613162 0.616814 0.601067 0.599856 0.607899 0.602690 0.586516 -100 
-100 -100 0.649700 0.609539 0.548323 0.504499 0.484248 0.467712 0.448939 0.443761 0.448708 0.446829 0.436901 0.434177 0.440402 0.441574 0.438063 0.444014 0.457553 0.460044 0.452164 0.451857 0.457245 0.452775 0.440684 -100 
-100 -100 0.446034 0.412528 0.364103 0.331984 0.319421 0.309449 0.297011 0.294827 0.300780 0.299999 0.291740 0.289904 0.295571 0.296175 0.291971 0.295572 0.305589 0.306537 0.299023 0.298461 0.303830 0.300153 0.289063 -100 
-100 -100 0.305995 0.277588 0.238468 0.215540 0.209898 0.204398 0.195113 0.194462 0.201265 0.201144 0.193726 0.192733 0.198727 0.198937 0.193510 0.195319 0.203508 0.203458 0.195517 0.194602 0.200292 0.197440 0.187086 -100 
-100 -100 -100 -100 -100 -100 -100 -100 -100 -100 -100 -100 -100 -100 -100 -100 -100 -100 -100 -100 -100 -100 -100 -100 -100 -100 
-100 -100 -100 -100 -100 -100 -100 -100 -100 -100 -100 -100 -100 -100 -100 -100 -100 -100 -100 -100 -100 -100 -100 -100 -100 -100 
-100 -100 -100 -100 -100 -100 -100 -100 -100 -100 -100 -100 -100 -100 -100 -100 -100 -100 -100 -100 -100 -100 -100 -100 -100 -100 
-100 -100 0.651798 0.602950 0.530740 0.476233 0.448257 0.432125 0.421989 0.428498 0.444644 0.446967 0.435099 0.430174 0.434726 0.432275 0.420957 0.416495 0.420088 0.418208 0.413453 0.421771 0.436033 0.429351 0.407669 -100 
-100 -100 0.743618 0.695155 0.622323 0.565728 0.535115 0.517881 0.508477 0.515879 0.532787 0.535227 0.522593 0.516141 0.518370 0.514414 0.502649 0.498162 0.502663 0.503765 0.504175 0.517715 0.536118 0.532394 0.512754 -100 
-100 -100 0.875840 0.826026 0.748924 0.687507 0.653664 0.633665 0.622141 0.630229 0.653249 0.655735 0.636683 0.628235 0.630055 0.624668 0.610580 0.606484 0.613873 0.617748 0.620937 0.638941 0.666721 0.665445 0.641419 -100 
-100 -100 0.985838 0.933740 0.852066 0.784196 0.743831 0.719328 0.705162 0.711342 0.732920 0.735129 0.716498 0.707849 0.708850 0.703295 0.689959 0.686570 0.694154 0.698012 0.700498 0.716351 0.741667 0.739880 0.716917 -100 
-100 -100 1.064516 1.010295 0.925118 0.851120 0.802431 0.772494 0.755077 0.756424 0.768476 0.769822 0.758498 0.751575 0.751354 0.746995 0.737750 0.735589 0.741285 0.742389 0.740240 0.747228 0.757988 0.752754 0.736579 -100 
-100 -100 1.121333 1.065344 0.976828 0.899024 0.846533 0.812041 0.788995 0.785045 0.792507 0.792490 0.782651 0.777324 0.778693 0.776192 0.769288 0.769095 0.775522 0.773252 0.762821 0.759530 0.760892 0.751412 0.735213 -100 
-100 -100 1.164165 1.106666 1.013842 0.934598 0.885261 0.847691 0.814864 0.805739 0.810612 0.809193 0.798685 0.794975 0.799902 0.799159 0.792790 0.795028 0.811221 0.806655 0.781171 0.769755 0.767967 0.755528 0.735212 -100 
-100 -100 1.178322 1.120597 1.027400 0.947587 0.897214 0.857794 0.822156 0.809955 0.812493 0.810305 0.800570 0.798527 0.805126 0.805422 0.799450 0.801717 0.817637 0.812306 0.785066 0.770973 0.766770 0.753649 0.733866 -100 
-100 -100 1.170571 1.113743 1.023603 0.943720 0.887706 0.847350 0.815510 0.802246 0.802459 0.800145 0.792852 0.792583 0.799187 0.799764 0.793857 0.793450 0.798503 0.793390 0.777073 0.765048 0.758316 0.746301 0.731571 -100 
-100 -100 1.165045 1.108941 1.020007 0.941263 0.885786 0.845506 0.813429 0.799818 0.800226 0.797994 0.790962 0.792054 0.800163 0.800562 0.792462 0.789216 0.791354 0.786822 0.774486 0.766066 0.762197 0.751972 0.738149 -100 
-100 -100 1.173500 1.117249 1.022427 0.944892 0.893289 0.853573 0.818724 0.805361 0.808593 0.806377 0.796877 0.798470 0.811385 0.811418 0.797356 0.791481 0.793491 0.789614 0.778828 0.774461 0.778359 0.769697 0.751598 -100 
-100 -100 1.175105 1.118574 1.023053 0.944417 0.891800 0.851842 0.817407 0.804409 0.807704 0.805458 0.796011 0.797695 0.810635 0.810608 0.796346 0.790200 0.792166 0.789196 0.780419 0.778382 0.784111 0.776302 0.758364 -100 
-100 -100 1.169288 1.112257 1.021095 0.938839 0.879932 0.838751 0.808029 0.795611 0.796552 0.794348 0.787427 0.788919 0.797326 0.797541 0.788643 0.784520 0.786264 0.784680 0.779200 0.778188 0.780335 0.772970 0.759812 -100 
-100 -100 1.176135 1.117705 1.023941 0.937998 0.875754 0.833568 0.803953 0.792695 0.794380 0.792347 0.785069 0.785790 0.793529 0.793916 0.786328 0.784357 0.788254 0.788355 0.784357 0.784928 0.788502 0.781681 0.768362 -100 
-100 -100 1.183624 1.123995 1.027197 0.939281 0.878211 0.835955 0.805109 0.795759 0.803323 0.801492 0.788823 0.788373 0.798529 0.798938 0.789028 0.788417 0.794838 0.796455 0.793302 0.795889 0.806060 0.799837 0.781240 -100 
-100 -100 1.173671 1.114089 1.017250 0.929513 0.869046 0.827678 0.797886 0.789583 0.797750 0.795950 0.782725 0.781327 0.790757 0.791269 0.782461 0.783575 0.791677 0.794249 0.791467 0.794420 0.804969 0.798962 0.780385 -100 
-100 -100 1.139666 1.081455 0.987737 0.902892 0.843412 0.804082 0.777185 0.768785 0.772246 0.770233 0.761199 0.759227 0.765050 0.765895 0.761770 0.765301 0.775048 0.778165 0.774913 0.776558 0.781336 0.775188 0.761949 -100 
-100 -100 1.088377 1.032039 0.941157 0.862728 0.811363 0.775674 0.747879 0.739113 0.742511 0.740198 0.730559 0.728281 0.734738 0.736056 0.732454 0.737881 0.750907 0.754484 0.748906 0.749495 0.753867 0.747751 0.734661 -100 
-100 -100 1.012146 0.957669 0.865717 0.796979 0.763231 0.732839 0.698032 0.688217 0.696540 0.694020 0.678869 0.676884 0.689694 0.691445 0.682694 0.689738 0.712614 0.716466 0.701525 0.700630 0.708335 0.702580 0.686097 -100 
-100 -100 0.869532 0.820325 0.737631 0.680124 0.656591 0.632550 0.600665 0.592291 0.601365 0.599100 0.583912 0.582006 0.595098 0.596864 0.587889 0.594970 0.618051 0.621649 0.606060 0.605027 0.613283 0.608158 0.591928 -100 
-100 -100 0.655703 0.614792 0.552201 0.506789 0.485252 0.468260 0.449830 0.445320 0.450806 0.449222 0.439634 0.437602 0.444609 0.445920 0.441891 0.447381 0.460824 0.463429 0.455681 0.455493 0.461013 0.456618 0.444531 -100 
-100 -100 0.449818 0.415835 0.366567 0.333494 0.320130 0.309820 0.297462 0.295481 0.301533 0.300650 0.292287 0.290689 0.296828 0.297553 0.293119 0.296688 0.306973 0.308213 0.300902 0.300516 0.306052 0.302471 0.291409 -100 
-100 -100 0.308417 0.279698 0.240083 0.216642 0.210555 0.204804 0.195399 0.194613 0.201240 0.200835 0.193100 0.192043 0.198243 0.198542 0.193093 0.195136 0.203752 0.204043 0.196327 0.195634 0.201522 0.198765 0.188425 -100 
-100 -100 -100 -100 -100 -100 -100 -100 -100 -100 -100 -100 -100 -100 -100 -100 -100 -100 -100 -100 -100 -100 -100 -100 -100 -100 
-100 -100 -100 -100 -100 -100 -100 -100 -100 -100 -100 -100 -100 -100 -100 -100 -100 -100 -100 -100 -100 -100 -100 -100 -100 -100 
-100 -100 -100 -100 -100 -100 -100 -100 -100 -100 -100 -100 -100 -100 -100 -100 -100 -100 -100 -100 -100 -100 -100 -100 -100 -100 
-100 -100 0.647457 0.598422 0.526117 0.471588 0.443455 0.426911 0.415850 0.421065 0.435836 0.437680 0.426039 0.421148 0.425804 0.424292 0.415043 0.412758 0.417556 0.414886 0.406784 0.410115 0.419804 0.411916 0.391396 -100 
-100 -100 0.739632 0.691111 0.618468 0.561766 0.530541 0.512843 0.502900 0.509078 0.523767 0.525560 0.513680 0.506970 0.508852 0.506021 0.497068 0.495088 0.500414 0.500338 0.497063 0.504708 0.516898 0.511320 0.493278 -100 
-100 -100 0.872794 0.822909 0.745892 0.683826 0.647434 0.626857 0.616285 0.622925 0.638694 0.640405 0.626921 0.618349 0.617932 0.613797 0.604715 0.603291 0.610106 0.612469 0.612624 0.623654 0.639105 0.635445 0.618139 -100 
-100 -100 0.986522 0.933709 0.850901 0.781121 0.737325 0.712079 0.699372 0.704849 0.719767 0.721321 0.708004 0.698910 0.697423 0.692943 0.684407 0.683438 0.690295 0.692720 0.692573 0.702046 0.715464 0.711347 0.694964 -100 
-100 -100 1.071030 1.015018 0.926811 0.849004 0.796715 0.765840 0.749796 0.752410 0.764077 0.765213 0.753954 0.745646 0.744155 0.740314 0.733185 0.732670 0.738165 0.738333 0.734281 0.737287 0.743165 0.736308 0.721403 -100 
-100 -100 1.132302 1.073685 0.980767 0.897165 0.839288 0.803653 0.783367 0.782429 0.791565 0.791932 0.781401 0.774257 0.773933 0.771180 0.765144 0.765387 0.770526 0.767924 0.757971 0.753264 0.752274 0.742183 0.726980 -100 
-100 -100 1.174806 1.114575 1.018320 0.931857 0.872005 0.833194 0.808151 0.803662 0.810962 0.810440 0.799780 0.794034 0.795845 0.794139 0.788229 0.789146 0.795668 0.791214 0.775464 0.765106 0.760272 0.748091 0.731728 -100 
-100 -100 1.190328 1.129678 1.032731 0.945384 0.884292 0.843584 0.815825 0.808425 0.813597 0.812490 0.802810 0.798958 0.802530 0.801589 0.795459 0.795759 0.801662 0.796559 0.779644 0.767469 0.760985 0.748435 0.732590 -100 
-100 -100 1.185605 1.125607 1.030342 0.943724 0.881673 0.840032 0.811254 0.801471 0.804112 0.802782 0.795371 0.794059 0.799224 0.798735 0.791796 0.789818 0.792518 0.787440 0.773422 0.762674 0.756096 0.744503 0.730693 -100 
-100 -100 1.178456 1.119727 1.026827 0.942731 0.882376 0.840890 0.810809 0.799129 0.800512 0.799082 0.792976 0.794163 0.801520 0.801149 0.792078 0.787156 0.787531 0.782664 0.771245 0.763422 0.759076 0.748995 0.736120 -100 
-100 -100 1.177394 1.119833 1.028292 0.946934 0.889644 0.848769 0.817017 0.804231 0.805819 0.804221 0.797800 0.800542 0.810311 0.809823 0.797903 0.790481 0.789458 0.784920 0.775560 0.770759 0.769865 0.761113 0.747734 -100 
-100 -100 1.177691 1.120405 1.029157 0.947777 0.890203 0.849112 0.817172 0.803912 0.804866 0.802990 0.796764 0.799825 0.809771 0.809305 0.797269 0.789647 0.788651 0.784944 0.777372 0.774666 0.775386 0.767364 0.754119 -100 
-100 -100 1.178795 1.120771 1.028607 0.944276 0.882911 0.840633 0.809842 0.796691 0.796212 0.794023 0.788590 0.790914 0.799035 0.798793 0.789323 0.783820 0.784374 0.782250 0.776658 0.775468 0.776367 0.768783 0.756554 -100 
-100 -100 1.185379 1.126222 1.031683 0.944225 0.880133 0.836846 0.806620 0.794332 0.794181 0.791795 0.785605 0.786537 0.793472 0.793402 0.785738 0.782896 0.786058 0.785896 0.781918 0.782367 0.784703 0.777744 0.765488 -100 
-100 -100 1.190644 1.130729 1.034307 0.945273 0.880721 0.837364 0.807448 0.796516 0.798412 0.796000 0.787713 0.787278 0.794179 0.794181 0.786894 0.786181 0.792053 0.793600 0.790644 0.792636 0.797484 0.791237 0.777942 -100 
-100 -100 1.179842 1.120052 1.023719 0.934831 0.870728 0.828261 0.799636 0.790000 0.792691 0.790405 0.781616 0.780287 0.786494 0.786620 0.780433 0.781365 0.788801 0.791316 0.788894 0.791396 0.796764 0.790824 0.777599 -100 
-100 -100 1.145636 1.087046 0.993115 0.906656 0.844593 0.804238 0.777837 0.769342 0.771549 0.769524 0.761845 0.760178 0.765155 0.765592 0.761442 0.763819 0.772151 0.775054 0.772639 0.774662 0.778688 0.772686 0.760615 -100 
-100 -100 1.089897 1.033562 0.943582 0.863037 0.807317 0.770795 0.745813 0.738374 0.741387 0.739711 0.732065 0.730532 0.736015 0.736890 0.733235 0.736699 0.746488 0.749597 0.746174 0.747609 0.751546 0.745644 0.733616 -100 
-100 -100 1.000513 0.947449 0.862502 0.791368 0.747297 0.716312 0.691179 0.684531 0.689461 0.688123 0.679388 0.678313 0.686054 0.687314 0.682348 0.686594 0.699345 0.702566 0.696406 0.697245 0.702656 0.697216 0.684149 -100 
-100 -100 0.855707 0.807910 0.732433 0.672587 0.638650 0.614176 0.592342 0.587333 0.593191 0.592135 0.583323 0.582420 0.590573 0.591909 0.586705 0.590972 0.603938 0.606930 0.600145 0.600823 0.606781 0.601966 0.589154 -100 
-100 -100 0.651264 0.610252 0.548507 0.501162 0.475709 0.458329 0.443145 0.440432 0.446219 0.445362 0.437449 0.436436 0.443166 0.444243 0.439850 0.443353 0.453792 0.456039 0.450363 0.450994 0.456405 0.452222 0.440844 -100 
-100 -100 0.446194 0.411650 0.361824 0.327480 0.312505 0.301851 0.290364 0.289007 0.295367 0.294633 0.286610 0.285663 0.292396 0.293086 0.287868 0.290359 0.299706 0.300935 0.294342 0.294427 0.300259 0.296824 0.285847 -100 
-100 -100 0.303505 0.274224 0.233810 0.209696 0.203163 0.197171 0.187624 0.186817 0.193571 0.192983 0.184903 0.184118 0.191053 0.191436 0.185368 0.187061 0.195782 0.196274 0.188749 0.188350 0.194632 0.191989 0.181508 -100 
-100 -100 -100 -100 -100 -100 -100 -100 -100 -100 -100 -100 -100 -100 -100 -100 -100 -100 -100 -100 -100 -100 -100 -100 -100 -100 
-100 -100 -100 -100 -100 -100 -100 -100 -100 -100 -100 -100 -100 -100 -100 -100 -100 -100 -100 -100 -100 -100 -100 -100 -100 -100 
-100 -100 -100 -100 -100 -100 -100 -100 -100 -100 -100 -100 -100 -100 -100 -100 -100 -100 -100 -100 -100 -100 -100 -100 -100 -100 
-100 -100 0.648409 0.599618 0.527821 0.474052 0.446475 0.429870 0.417901 0.421526 0.434731 0.435708 0.423738 0.418564 0.423130 0.422629 0.415876 0.416702 0.423814 0.421210 0.410177 0.408266 0.413334 0.404851 0.386493 -100 
-100 -100 0.741634 0.693140 0.620518 0.564223 0.533320 0.515353 0.504320 0.508887 0.522003 0.522772 0.510293 0.503147 0.505017 0.503521 0.497509 0.498922 0.506452 0.505636 0.497957 0.498848 0.505197 0.497918 0.481095 -100 
-100 -100 0.878338 0.827832 0.748935 0.686375 0.650081 0.628990 0.617007 0.622260 0.636284 0.636866 0.622792 0.613482 0.612952 0.610375 0.604643 0.606807 0.615806 0.616719 0.611156 0.614290 0.622859 0.616559 0.599764 -100 
-100 -100 0.995201 0.941093 0.855147 0.783562 0.738986 0.713045 0.699403 0.704328 0.718148 0.718747 0.704645 0.694551 0.692823 0.689728 0.684189 0.686383 0.695109 0.696042 0.690522 0.692761 0.699869 0.693112 0.676876 -100 
-100 -100 1.081944 1.024052 0.932367 0.851072 0.796353 0.764654 0.749096 0.752777 0.765098 0.765822 0.753261 0.743693 0.741768 0.738672 0.733317 0.734823 0.741464 0.740729 0.733325 0.731617 0.733481 0.724933 0.710049 -100 
-100 -100 1.146886 1.085641 0.987981 0.898996 0.837206 0.800629 0.782139 0.784210 0.795796 0.796497 0.784483 0.775764 0.774689 0.771774 0.765922 0.766755 0.772333 0.769593 0.758666 0.752421 0.750367 0.739906 0.724690 -100 
-100 -100 1.191630 1.128329 1.026699 0.933582 0.868588 0.828786 0.806789 0.806987 0.818752 0.819207 0.806462 0.798899 0.799925 0.797260 0.789854 0.789930 0.795631 0.791553 0.777247 0.768070 0.764898 0.753354 0.736568 -100 
-100 -100 1.208207 1.144334 1.041747 0.947450 0.881034 0.839357 0.814904 0.812625 0.822690 0.822824 0.811196 0.805633 0.808430 0.806181 0.797824 0.796511 0.801123 0.796472 0.781673 0.771717 0.767800 0.756219 0.739866 -100 
-100 -100 1.203320 1.140272 1.039574 0.946744 0.880281 0.837794 0.811605 0.806132 0.812551 0.812387 0.803953 0.801485 0.806038 0.804317 0.795198 0.791365 0.793052 0.788120 0.775295 0.766317 0.761579 0.750738 0.736731 -100 
-100 -100 1.194325 1.133134 1.035928 0.947172 0.883689 0.841589 0.813263 0.804697 0.808897 0.808459 0.801914 0.802805 0.810342 0.808955 0.797393 0.790244 0.789328 0.784121 0.773120 0.766286 0.762981 0.753244 0.740147 -100 
-100 -100 1.190910 1.131633 1.037335 0.953020 0.894122 0.852834 0.821806 0.811004 0.814920 0.814144 0.807414 0.810751 0.821901 0.820579 0.805392 0.795306 0.792992 0.787693 0.777799 0.773267 0.772685 0.763936 0.750338 -100 
-100 -100 1.189456 1.131084 1.038220 0.955165 0.896863 0.855443 0.823581 0.811384 0.813940 0.812609 0.806169 0.810045 0.821549 0.820384 0.805239 0.795118 0.792923 0.788337 0.779889 0.777017 0.777671 0.769461 0.755961 -100 
-100 -100 1.189467 1.130826 1.037732 0.952620 0.890892 0.848282 0.817213 0.804310 0.804354 0.802271 0.796686 0.799399 0.808282 0.807489 0.796051 0.788841 0.788433 0.785604 0.779310 0.777748 0.778466 0.770622 0.758083 -100 
-100 -100 1.195188 1.135774 1.040924 0.953463 0.889597 0.845967 0.814894 0.802190 0.802002 0.799279 0.792514 0.793422 0.800728 0.800257 0.791335 0.787500 0.790323 0.789699 0.784920 0.784860 0.786892 0.779678 0.767202 -100 
-100 -100 1.200070 1.140082 1.043649 0.955188 0.891732 0.848037 0.816462 0.804688 0.806103 0.803107 0.794141 0.793484 0.800770 0.800473 0.792149 0.790881 0.797222 0.798461 0.794207 0.795536 0.799889 0.793443 0.780170 -100 
-100 -100 1.188685 1.128872 1.032600 0.944275 0.881185 0.838368 0.808170 0.797774 0.800069 0.797318 0.788020 0.786642 0.793326 0.793170 0.785890 0.786139 0.793938 0.796155 0.792564 0.794580 0.799625 0.793611 0.780475 -100 
-100 -100 1.153413 1.094763 1.000809 0.914291 0.852094 0.811379 0.784542 0.775965 0.778393 0.776406 0.768702 0.767482 0.773007 0.773087 0.767606 0.768650 0.776277 0.778745 0.775971 0.778009 0.782252 0.776363 0.764252 -100 
-100 -100 1.096231 1.039786 0.949689 0.868254 0.811220 0.774393 0.750304 0.743893 0.747833 0.746894 0.740039 0.739509 0.745693 0.746085 0.740681 0.742025 0.750114 0.752552 0.749306 0.751197 0.755768 0.750155 0.738059 -100 
-100 -100 1.004205 0.951164 0.866584 0.793857 0.747199 0.716005 0.693347 0.688959 0.695340 0.695307 0.688155 0.688499 0.696999 0.697679 0.690663 0.692049 0.701828 0.704204 0.699166 0.701002 0.707755 0.702729 0.689211 -100 
-100 -100 0.858713 0.810806 0.735482 0.673810 0.637101 0.612458 0.593332 0.590798 0.598293 0.598625 0.591446 0.592091 0.601156 0.601948 0.594600 0.595899 0.605869 0.608049 0.602450 0.604212 0.611566 0.607188 0.593941 -100 
-100 -100 0.655250 0.613768 0.551256 0.502358 0.475165 0.457557 0.443771 0.442663 0.449840 0.449951 0.443010 0.443368 0.451221 0.451953 0.445607 0.446730 0.455400 0.457126 0.451936 0.453357 0.459645 0.455833 0.444374 -100 
-100 -100 0.449425 0.414353 0.363628 0.328171 0.312224 0.301254 0.290139 0.289484 0.296592 0.296213 0.288486 0.288480 0.296316 0.296926 0.290321 0.291351 0.299928 0.301067 0.294841 0.295553 0.302030 0.298844 0.287789 -100 
-100 -100 0.305659 0.275906 0.234708 0.209818 0.202713 0.196372 0.186662 0.185957 0.192983 0.192318 0.184011 0.183712 0.191601 0.192094 0.185221 0.186332 0.195034 0.195740 0.188538 0.188609 0.195354 0.192851 0.182252 -100 
-100 -100 -100 -100 -100 -100 -100 -100 -100 -100 -100 -100 -100 -100 -100 -100 -100 -100 -100 -100 -100 -100 -100 -100 -100 -100 
-100 -100 -100 -100 -100 -100 -100 -100 -100 -100 -100 -100 -100 -100 -100 -100 -100 -100 -100 -100 -100 -100 -100 -100 -100 -100 
-100 -100 -100 -100 -100 -100 -100 -100 -100 -100 -100 -100 -100 -100 -100 -100 -100 -100 -100 -100 -100 -100 -100 -100 -100 -100 
-100 -100 0.656374 0.607990 0.536418 0.483864 0.457518 0.441286 0.428649 0.431102 0.443028 0.443070 0.430315 0.424397 0.428487 0.428623 0.423986 0.427641 0.437426 0.435790 0.423476 0.418698 0.421240 0.413061 0.396788 -100 
-100 -100 0.752588 0.703841 0.629471 0.573773 0.544407 0.526542 0.513895 0.517118 0.529376 0.529027 0.515001 0.506995 0.508809 0.508255 0.504476 0.509043 0.519774 0.519197 0.508201 0.504680 0.508094 0.500159 0.483832 -100 
-100 -100 0.906716 0.853890 0.760717 0.697169 0.664807 0.643503 0.626332 0.630121 0.644891 0.644178 0.626558 0.615936 0.616911 0.615525 0.610933 0.616771 0.633644 0.634115 0.619353 0.617002 0.628144 0.620256 0.596507 -100 
-100 -100 1.025778 0.968767 0.867371 0.793764 0.752413 0.726125 0.707654 0.711691 0.726699 0.726099 0.708313 0.696789 0.696633 0.694651 0.689907 0.695408 0.711812 0.712172 0.697453 0.694553 0.704741 0.696305 0.672572 -100 
-100 -100 1.098757 1.038947 0.942365 0.858590 0.803442 0.771405 0.755190 0.759469 0.773003 0.773001 0.757982 0.747198 0.745542 0.743089 0.738639 0.742092 0.751100 0.750154 0.739533 0.734461 0.734902 0.725422 0.709386 -100 
-100 -100 1.163826 1.100397 0.998099 0.905455 0.841968 0.805053 0.787303 0.791669 0.806305 0.806959 0.792180 0.782212 0.781599 0.778644 0.772036 0.773459 0.780519 0.778051 0.765888 0.758826 0.757751 0.747319 0.730762 -100 
-100 -100 1.211227 1.145257 1.037612 0.940058 0.874366 0.834249 0.812418 0.816772 0.840878 0.841899 0.818587 0.809405 0.814796 0.811471 0.797783 0.797072 0.803916 0.800388 0.785908 0.778438 0.782565 0.771719 0.748968 -100 
-100 -100 1.228211 1.161585 1.052852 0.953891 0.886610 0.844645 0.820645 0.823005 0.845902 0.846832 0.824643 0.817462 0.824637 0.821467 0.806228 0.803514 0.808834 0.804692 0.790141 0.782606 0.786602 0.775863 0.753384 -100 
-100 -100 1.220877 1.155478 1.050176 0.953127 0.884648 0.841953 0.817360 0.815692 0.826871 0.827390 0.816106 0.812482 0.817706 0.815111 0.803131 0.797880 0.799673 0.794966 0.782384 0.774942 0.773125 0.762884 0.747254 -100 
-100 -100 1.210620 1.147532 1.046472 0.954731 0.890604 0.848483 0.820837 0.815352 0.823882 0.823955 0.814623 0.814783 0.823787 0.821630 0.806602 0.797644 0.796630 0.791290 0.779912 0.773906 0.772495 0.763007 0.748602 -100 
-100 -100 1.212377 1.151310 1.048969 0.963386 0.909668 0.868538 0.832908 0.824595 0.837254 0.836882 0.822631 0.825700 0.842333 0.840295 0.817687 0.804949 0.805899 0.800132 0.785650 0.781456 0.784434 0.775658 0.758338 -100 
-100 -100 1.209421 1.149800 1.049859 0.966604 0.914215 0.872979 0.835906 0.825415 0.836132 0.835030 0.821195 0.825004 0.842147 0.840384 0.817959 0.805340 0.806498 0.801343 0.787987 0.785060 0.788926 0.780558 0.763365 -100 
-100 -100 1.201314 1.142352 1.048314 0.963492 0.903596 0.861072 0.828622 0.816339 0.818659 0.816485 0.808625 0.811231 0.822117 0.820955 0.806539 0.798007 0.797907 0.794605 0.786758 0.784734 0.786101 0.778059 0.764357 -100 
-100 -100 1.206221 1.146802 1.051633 0.965214 0.903680 0.860078 0.826988 0.813991 0.815005 0.811879 0.803173 0.803932 0.812938 0.812313 0.801239 0.796758 0.800463 0.799453 0.792767 0.791966 0.794456 0.787025 0.773465 -100 
-100 -100 1.213400 1.153243 1.055393 0.968835 0.912042 0.868383 0.830457 0.817634 0.821955 0.818400 0.805389 0.804797 0.817406 0.817092 0.803351 0.801588 0.812142 0.813025 0.803543 0.803907 0.811045 0.804383 0.787535 -100 
-100 -100 1.201547 1.141602 1.043953 0.957568 0.901144 0.858352 0.821776 0.810277 0.815443 0.812246 0.799159 0.798076 0.810194 0.810039 0.797296 0.796950 0.808896 0.810771 0.802042 0.803230 0.811221 0.805103 0.788441 -100 
-100 -100 1.163006 1.104444 1.010365 0.924942 0.865079 0.824341 0.795357 0.786309 0.789634 0.787589 0.778925 0.778247 0.785737 0.785735 0.778092 0.778276 0.786580 0.788693 0.784310 0.786002 0.791381 0.785600 0.772347 -100 
-100 -100 1.106203 1.049541 0.958555 0.877322 0.821961 0.785096 0.759477 0.753356 0.758666 0.758186 0.751012 0.751441 0.759804 0.759985 0.751974 0.751959 0.760244 0.762242 0.757732 0.759713 0.766233 0.760895 0.747211 -100 
-100 -100 1.018568 0.964516 0.876236 0.803117 0.763519 0.732267 0.702649 0.698939 0.708635 0.709482 0.700889 0.702773 0.716129 0.716502 0.704037 0.703406 0.715762 0.717617 0.708945 0.711592 0.726897 0.722217 0.700672 -100 
-100 -100 0.873352 0.824296 0.744890 0.682449 0.652398 0.627695 0.601976 0.600410 0.611439 0.612747 0.604156 0.606378 0.620417 0.620900 0.607954 0.607150 0.619615 0.621300 0.612191 0.614865 0.630751 0.626740 0.605562 -100 
-100 -100 0.665284 0.623270 0.559223 0.509503 0.482762 0.465068 0.450792 0.450697 0.459533 0.460374 0.453517 0.454945 0.464749 0.465264 0.456475 0.456034 0.464495 0.465911 0.460143 0.462110 0.470353 0.466898 0.454155 -100 
-100 -100 0.458169 0.422852 0.371421 0.335353 0.319176 0.308003 0.296805 0.296687 0.304535 0.304489 0.296934 0.297651 0.306525 0.307072 0.299233 0.299248 0.307512 0.308620 0.302497 0.303730 0.311111 0.308192 0.296796 -100 
-100 -100 0.314201 0.284288 0.242694 0.217246 0.209563 0.202907 0.193172 0.192643 0.199878 0.199240 0.190951 0.191074 0.199603 0.200156 0.192717 0.193331 0.201904 0.202778 0.195963 0.196501 0.203627 0.201267 0.190661 -100 
-100 -100 -100 -100 -100 -100 -100 -100 -100 -100 -100 -100 -100 -100 -100 -100 -100 -100 -100 -100 -100 -100 -100 -100 -100 -100 
-100 -100 -100 -100 -100 -100 -100 -100 -100 -100 -100 -100 -100 -100 -100 -100 -100 -100 -100 -100 -100 -100 -100 -100 -100 -100 
-100 -100 -100 -100 -100 -100 -100 -100 -100 -100 -100 -100 -100 -100 -100 -100 -100 -100 -100 -100 -100 -100 -100 -100 -100 -100 
-100 -100 0.658986 0.610336 0.538590 0.486344 0.460535 0.444416 0.431219 0.432709 0.443690 0.443047 0.429780 0.423443 0.427338 0.427770 0.424020 0.428928 0.439977 0.439258 0.427181 0.421731 0.423440 0.415833 0.401040 -100 
-100 -100 0.756403 0.707370 0.632745 0.577172 0.548116 0.530162 0.516756 0.518809 0.529908 0.528664 0.513952 0.505473 0.507160 0.507014 0.504234 0.510128 0.522041 0.521984 0.510421 0.505245 0.507068 0.499241 0.484132 -100 
-100 -100 0.911924 0.858711 0.765050 0.701314 0.668977 0.647388 0.629317 0.631830 0.645286 0.643461 0.624945 0.613791 0.614742 0.613882 0.610345 0.617501 0.635416 0.635984 0.619873 0.614978 0.623798 0.615519 0.592675 -100 
-100 -100 1.031877 0.974244 0.871922 0.797622 0.755936 0.729309 0.710143 0.713189 0.727051 0.725321 0.706539 0.694487 0.694408 0.692987 0.689177 0.695819 0.713108 0.713444 0.697267 0.691778 0.699625 0.690671 0.667644 -100 
-100 -100 1.105325 1.044517 0.946325 0.861090 0.805093 0.772771 0.756470 0.760545 0.773569 0.772712 0.756769 0.745547 0.744060 0.742058 0.738178 0.742350 0.752013 0.751154 0.739587 0.732697 0.731513 0.721749 0.706308 -100 
-100 -100 1.170703 1.105869 1.001195 0.906208 0.841285 0.804161 0.787078 0.792320 0.807375 0.807672 0.792154 0.781859 0.781453 0.778730 0.772164 0.773701 0.781060 0.778769 0.766277 0.758391 0.756584 0.746175 0.730092 -100 
-100 -100 1.218254 1.150585 1.039988 0.939403 0.871784 0.831499 0.810968 0.817137 0.842512 0.843611 0.819654 0.810138 0.815676 0.812372 0.798313 0.797242 0.804058 0.800685 0.786252 0.778652 0.782688 0.772002 0.749514 -100 
-100 -100 1.235032 1.166632 1.054774 0.952547 0.883155 0.841048 0.818639 0.823261 0.847791 0.848896 0.825896 0.818146 0.825299 0.822075 0.806427 0.803332 0.808602 0.804614 0.790199 0.782759 0.786856 0.776213 0.753779 -100 
-100 -100 1.227134 1.160081 1.051873 0.951788 0.881352 0.838563 0.815573 0.816177 0.828923 0.829379 0.816862 0.812194 0.817109 0.814481 0.802416 0.797235 0.799327 0.794873 0.782357 0.774907 0.773064 0.762728 0.746969 -100 
-100 -100 1.216186 1.151699 1.048190 0.953923 0.888192 0.846060 0.819908 0.816525 0.826428 0.826152 0.815136 0.813707 0.822026 0.819849 0.805159 0.796887 0.796653 0.791713 0.780270 0.774015 0.772334 0.762564 0.747921 -100 
-100 -100 1.217311 1.155161 1.050916 0.963399 0.908470 0.867377 0.833022 0.826540 0.840372 0.839504 0.823357 0.824528 0.840220 0.838146 0.816150 0.804530 0.806609 0.801315 0.786581 0.781872 0.784317 0.775137 0.757576 -100 
-100 -100 1.213622 1.153286 1.052068 0.967518 0.914282 0.873018 0.836795 0.827617 0.839167 0.837534 0.821955 0.824001 0.840245 0.838493 0.816781 0.805386 0.807703 0.802942 0.789143 0.785464 0.788616 0.779791 0.762375 -100 
-100 -100 1.204603 1.145328 1.050743 0.965364 0.905042 0.862333 0.830049 0.818233 0.820806 0.818083 0.808950 0.810373 0.820751 0.819746 0.806013 0.798524 0.799332 0.796179 0.787658 0.784652 0.785177 0.776636 0.762713 -100 
-100 -100 1.208632 1.149264 1.054216 0.967987 0.906499 0.862579 0.828918 0.815430 0.816029 0.812345 0.802962 0.803326 0.812395 0.812114 0.801578 0.797804 0.802047 0.800878 0.793248 0.791221 0.792709 0.784741 0.770992 -100 
-100 -100 1.215092 1.155233 1.057961 0.972152 0.915842 0.871810 0.832740 0.818710 0.822098 0.818002 0.804831 0.804501 0.817648 0.817801 0.804426 0.803054 0.813860 0.814356 0.803730 0.802716 0.808751 0.801548 0.784558 -100 
-100 -100 1.202585 1.143038 1.046139 0.960686 0.904860 0.861706 0.823863 0.810960 0.815058 0.811390 0.798396 0.797863 0.810690 0.811020 0.798527 0.798407 0.810477 0.811939 0.802111 0.801981 0.808928 0.802353 0.785615 -100 
-100 -100 1.163457 1.105245 1.011822 0.927129 0.867643 0.826577 0.796632 0.786482 0.788993 0.786594 0.778034 0.777852 0.785954 0.786353 0.778919 0.779315 0.787752 0.789587 0.784375 0.785005 0.789564 0.783462 0.770200 -100 
-100 -100 1.106278 1.049831 0.959229 0.878308 0.822974 0.785842 0.759744 0.753089 0.758004 0.757318 0.750154 0.750852 0.759600 0.760068 0.752267 0.752508 0.760982 0.762875 0.757838 0.759060 0.764998 0.759464 0.745814 -100 
-100 -100 1.018342 0.964381 0.876255 0.803050 0.763120 0.731681 0.702102 0.698406 0.708085 0.708851 0.700171 0.702094 0.715597 0.716158 0.703920 0.703553 0.716061 0.717925 0.709022 0.711171 0.726089 0.721291 0.699780 -100 
-100 -100 0.873122 0.824069 0.744648 0.681937 0.651445 0.626615 0.601129 0.599799 0.610966 0.612240 0.603496 0.605635 0.619704 0.620316 0.607574 0.607030 0.619653 0.621403 0.612177 0.614507 0.630129 0.626058 0.604910 -100 
-100 -100 0.665236 0.623175 0.559022 0.509069 0.482033 0.464229 0.450053 0.450100 0.459032 0.459809 0.452775 0.454113 0.463950 0.464544 0.455881 0.455673 0.464364 0.465860 0.459968 0.461706 0.469809 0.466347 0.453647 -100 
-100 -100 0.458109 0.422768 0.371284 0.335111 0.318789 0.307522 0.296288 0.296145 0.303969 0.303830 0.296139 0.296809 0.305722 0.306303 0.298507 0.298663 0.307115 0.308302 0.302126 0.303283 0.310654 0.307787 0.296447 -100 
-100 -100 0.314080 0.284177 0.242596 0.217145 0.209414 0.202685 0.192849 0.192194 0.199329 0.198602 0.190234 0.190348 0.198909 0.199469 0.192020 0.192687 0.201372 0.202313 0.195512 0.196091 0.203284 0.200999 0.190448 -100 
-100 -100 -100 -100 -100 -100 -100 -100 -100 -100 -100 -100 -100 -100 -100 -100 -100 -100 -100 -100 -100 -100 -100 -100 -100 -100 
-100 -100 -100 -100 -100 -100 -100 -100 -100 -100 -100 -100 -100 -100 -100 -100 -100 -100 -100 -100 -100 -100 -100 -100 -100 -100 
-100 -100 -100 -100 -100 -100 -100 -100 -100 -100 -100 -100 -100 -100 -100 -100 -100 -100 -100 -100 -100 -100 -100 -100 -100 -100 
-100 -100 0.657634 0.608045 0.535665 0.482689 0.456562 0.440098 0.426161 0.426660 0.436796 0.435618 0.422026 0.415574 0.419581 0.420035 0.416073 0.420706 0.431537 0.431281 0.420144 0.415147 0.416731 0.409610 0.395829 -100 
-100 -100 0.754298 0.704965 0.631542 0.575517 0.545418 0.527000 0.513430 0.514325 0.523807 0.521813 0.507177 0.498570 0.500076 0.499839 0.496889 0.502247 0.513166 0.513420 0.503150 0.498026 0.498632 0.491208 0.477973 -100 
-100 -100 0.895103 0.843453 0.763038 0.699836 0.663644 0.641534 0.626500 0.627864 0.637836 0.635045 0.618227 0.607272 0.606663 0.605640 0.603048 0.609031 0.620932 0.621584 0.611016 0.605543 0.606135 0.598135 0.583922 -100 
-100 -100 1.014617 0.958641 0.869826 0.796059 0.750492 0.723384 0.707391 0.709409 0.719810 0.717050 0.699940 0.688214 0.686688 0.685179 0.682340 0.687742 0.698870 0.699171 0.688396 0.682034 0.681240 0.672421 0.658138 -100 
-100 -100 1.102799 1.041892 0.945198 0.859325 0.801818 0.769146 0.753370 0.756665 0.767707 0.766013 0.750678 0.739754 0.738263 0.736378 0.732533 0.735924 0.744208 0.743248 0.732330 0.724524 0.720898 0.711099 0.697789 -100 
-100 -100 1.168741 1.103235 0.998205 0.901947 0.835552 0.798256 0.781933 0.786972 0.800211 0.800079 0.785887 0.776160 0.775595 0.773182 0.767206 0.768081 0.774240 0.771637 0.759221 0.750064 0.745424 0.734766 0.720797 -100 
-100 -100 1.214088 1.145600 1.034673 0.932184 0.861010 0.820661 0.802937 0.809052 0.825220 0.826214 0.811578 0.802963 0.804237 0.801391 0.792589 0.791276 0.796674 0.792773 0.778243 0.768453 0.764882 0.753684 0.737547 -100 
-100 -100 1.230020 1.160698 1.048265 0.943897 0.870784 0.828688 0.809454 0.814498 0.830122 0.831094 0.817081 0.809739 0.812258 0.809557 0.799673 0.796925 0.801233 0.796837 0.782214 0.772463 0.768853 0.757495 0.741183 -100 
-100 -100 1.223159 1.155041 1.045291 0.943109 0.870554 0.827856 0.806888 0.808757 0.820484 0.820446 0.808338 0.802652 0.806053 0.803950 0.794258 0.790385 0.792824 0.788536 0.775827 0.766791 0.761964 0.750826 0.736412 -100 
-100 -100 1.212015 1.146515 1.041632 0.945099 0.876661 0.834652 0.811207 0.809413 0.818259 0.817043 0.805447 0.801477 0.806743 0.805038 0.794208 0.788922 0.790287 0.786224 0.774952 0.767339 0.763154 0.752569 0.738818 -100 
-100 -100 1.206570 1.143917 1.043721 0.953469 0.891000 0.849974 0.823042 0.818108 0.826116 0.824048 0.811422 0.808981 0.817233 0.815584 0.801899 0.795046 0.796143 0.792220 0.781439 0.775241 0.772758 0.762775 0.748683 -100 
-100 -100 1.202841 1.142188 1.045340 0.958324 0.897630 0.856291 0.827189 0.819224 0.824766 0.821968 0.810070 0.808590 0.817375 0.816061 0.802767 0.796231 0.797565 0.794101 0.784159 0.778888 0.777067 0.767417 0.753453 -100 
-100 -100 1.200053 1.140368 1.045464 0.958662 0.895817 0.852830 0.822412 0.811112 0.812084 0.808445 0.799010 0.798121 0.805396 0.804951 0.795443 0.791278 0.793616 0.791164 0.782658 0.778025 0.775998 0.766562 0.753364 -100 
-100 -100 1.203205 1.143825 1.049157 0.962249 0.898747 0.854323 0.821565 0.807507 0.806145 0.801800 0.792995 0.792693 0.800153 0.800633 0.793241 0.791443 0.795883 0.794678 0.786840 0.782952 0.781747 0.772797 0.759700 -100 
-100 -100 1.206222 1.146964 1.052004 0.965799 0.904401 0.859702 0.824218 0.808794 0.807213 0.802608 0.793329 0.793495 0.802437 0.803512 0.796256 0.796094 0.803452 0.803396 0.795137 0.792117 0.792815 0.784596 0.770887 -100 
-100 -100 1.192845 1.134059 1.039790 0.954261 0.893558 0.849728 0.815236 0.800577 0.799463 0.795286 0.786438 0.786772 0.795672 0.796954 0.790417 0.791286 0.799711 0.800532 0.793061 0.790899 0.792478 0.784914 0.771529 -100 
-100 -100 1.155288 1.097601 1.005513 0.921143 0.860197 0.818585 0.788874 0.777075 0.777047 0.774012 0.766668 0.766966 0.774384 0.775676 0.770806 0.772407 0.780332 0.781825 0.776362 0.775045 0.776623 0.769616 0.757382 -100 
-100 -100 1.096465 1.040660 0.951766 0.871200 0.814152 0.776622 0.751354 0.743558 0.746371 0.744857 0.738073 0.738345 0.745677 0.746938 0.742191 0.744195 0.752631 0.754630 0.749768 0.749281 0.751947 0.745617 0.733523 -100 
-100 -100 1.002941 0.950264 0.866325 0.793229 0.745223 0.713562 0.691587 0.687642 0.694070 0.693859 0.686541 0.686955 0.695718 0.696948 0.690735 0.692757 0.702417 0.704725 0.699404 0.699790 0.705464 0.699987 0.686349 -100 
-100 -100 0.857394 0.809577 0.734400 0.671795 0.633390 0.608427 0.590578 0.589173 0.597221 0.597502 0.589932 0.590268 0.599248 0.600394 0.593784 0.595736 0.605662 0.607955 0.602431 0.603221 0.609899 0.605245 0.591892 -100 
-100 -100 0.654875 0.613271 0.550502 0.500810 0.472531 0.454635 0.441472 0.441051 0.448669 0.448624 0.441121 0.441156 0.449058 0.450021 0.444096 0.445896 0.455123 0.457050 0.451562 0.452250 0.458059 0.454164 0.442792 -100 
-100 -100 0.449207 0.414054 0.363161 0.327331 0.310859 0.299623 0.288538 0.287932 0.295058 0.294413 0.286231 0.286046 0.293985 0.294704 0.288257 0.289744 0.298885 0.300255 0.293851 0.294266 0.300665 0.297599 0.286696 -100 
-100 -100 0.305299 0.275565 0.234394 0.209467 0.202179 0.195619 0.185640 0.184597 0.191358 0.190415 0.181824 0.181476 0.189475 0.189993 0.183096 0.184405 0.193497 0.194410 0.187217 0.187362 0.194292 0.192004 0.181579 -100 
-100 -100 -100 -100 -100 -100 -100 -100 -100 -100 -100 -100 -100 -100 -100 -100 -100 -100 -100 -100 -100 -100 -100 -100 -100 -100 
-100 -100 -100 -100 -100 -100 -100 -100 -100 -100 -100 -100 -100 -100 -100 -100 -100 -100 -100 -100 -100 -100 -100 -100 -100 -100 
-100 -100 -100 -100 -100 -100 -100 -100 -100 -100 -100 -100 -100 -100 -100 -100 -100 -100 -100 -100 -100 -100 -100 -100 -100 -100 
-100 -100 0.665072 0.614794 0.541490 0.487923 0.461664 0.444851 0.430128 0.429881 0.439506 0.437755 0.423438 0.416495 0.420353 0.420509 0.415822 0.419579 0.429820 0.429773 0.419514 0.415354 0.417429 0.410706 0.397287 -100 
-100 -100 0.762369 0.712551 0.638600 0.582099 0.551889 0.533052 0.518583 0.518636 0.527463 0.524727 0.509227 0.500068 0.501409 0.500639 0.496509 0.500632 0.510766 0.511184 0.501814 0.497535 0.498629 0.491687 0.478935 -100 
-100 -100 0.901815 0.850132 0.770647 0.707461 0.671572 0.649047 0.632795 0.633162 0.642542 0.638840 0.620842 0.609442 0.608925 0.607173 0.602748 0.607029 0.617915 0.618642 0.608895 0.604153 0.604997 0.597510 0.584023 -100 
-100 -100 1.019830 0.964014 0.876492 0.803056 0.758014 0.730643 0.713534 0.714563 0.724320 0.720620 0.702440 0.690525 0.689305 0.687119 0.682375 0.685995 0.696088 0.696359 0.686139 0.680182 0.679379 0.670959 0.657394 -100 
-100 -100 1.106887 1.045961 0.949522 0.863953 0.806930 0.774280 0.757916 0.760450 0.770699 0.768278 0.752562 0.741921 0.740936 0.738680 0.733408 0.735270 0.742649 0.741456 0.730530 0.722528 0.718563 0.708870 0.695982 -100 
-100 -100 1.170202 1.104562 0.999435 0.903595 0.837905 0.800954 0.784419 0.789007 0.801696 0.801237 0.787297 0.778444 0.778695 0.776297 0.769412 0.769015 0.774368 0.771174 0.757925 0.747715 0.742037 0.731058 0.717327 -100 
-100 -100 1.214038 1.145179 1.033488 0.931319 0.861031 0.821277 0.803613 0.809604 0.825145 0.826125 0.812449 0.804891 0.806740 0.804208 0.795408 0.793373 0.798724 0.793961 0.777339 0.765633 0.760113 0.748183 0.732336 -100 
-100 -100 1.228504 1.158751 1.045426 0.941250 0.868971 0.827635 0.808883 0.814309 0.829633 0.830558 0.817116 0.810285 0.813005 0.810733 0.801456 0.798753 0.803599 0.798515 0.781642 0.769722 0.763927 0.751624 0.735449 -100 
-100 -100 1.220316 1.151843 1.041481 0.939285 0.867242 0.825412 0.805563 0.808522 0.820684 0.820218 0.807165 0.800635 0.803617 0.801890 0.793268 0.790586 0.794120 0.789852 0.775863 0.765011 0.758409 0.746340 0.731764 -100 
-100 -100 1.209641 1.143637 1.037812 0.940770 0.872398 0.831298 0.809541 0.809486 0.819077 0.816958 0.803034 0.796407 0.799847 0.798395 0.789793 0.787354 0.791222 0.788078 0.776054 0.766921 0.761073 0.749670 0.735904 -100 
-100 -100 1.205689 1.142250 1.040430 0.949107 0.886137 0.845969 0.821177 0.818349 0.827165 0.823919 0.808184 0.801686 0.806791 0.805321 0.795070 0.792501 0.797075 0.794654 0.783429 0.775633 0.770991 0.760271 0.746789 -100 
-100 -100 1.202187 1.140775 1.042345 0.954275 0.893031 0.852388 0.825177 0.819087 0.825332 0.821414 0.806533 0.801054 0.806702 0.805634 0.795919 0.793780 0.798584 0.796563 0.786117 0.779189 0.775175 0.764786 0.751449 -100 
-100 -100 1.198286 1.138190 1.042492 0.955244 0.892349 0.849799 0.820293 0.809986 0.811281 0.806822 0.795376 0.791953 0.797420 0.797442 0.790617 0.789684 0.794540 0.792875 0.783497 0.777195 0.773414 0.763151 0.749961 -100 
-100 -100 1.200949 1.141404 1.046449 0.959661 0.896601 0.852315 0.819340 0.805037 0.803154 0.798315 0.789000 0.788014 0.795173 0.796399 0.790764 0.790848 0.796442 0.795153 0.786018 0.780147 0.777065 0.767131 0.753832 -100 
-100 -100 1.204171 1.144835 1.049658 0.964065 0.904069 0.859271 0.822038 0.805079 0.801906 0.796989 0.788607 0.789594 0.799234 0.801270 0.795277 0.796029 0.803800 0.803032 0.792902 0.787598 0.786205 0.776886 0.762914 -100 
-100 -100 1.190020 1.131305 1.037102 0.952482 0.893362 0.849394 0.812860 0.796225 0.793181 0.788653 0.780965 0.782499 0.792391 0.794723 0.789367 0.791000 0.799676 0.799688 0.790283 0.785732 0.785138 0.776459 0.762838 -100 
-100 -100 1.150594 1.093224 1.001764 0.918415 0.858425 0.816794 0.785957 0.772580 0.771010 0.767381 0.760342 0.761134 0.769189 0.771518 0.768131 0.771084 0.779548 0.780620 0.773711 0.770125 0.769594 0.761540 0.749136 -100 
-100 -100 1.090438 1.035095 0.947094 0.867544 0.811160 0.773721 0.747902 0.738978 0.740499 0.738047 0.730622 0.730337 0.737499 0.739728 0.737091 0.741223 0.750795 0.752945 0.747213 0.744775 0.745452 0.738159 0.725981 -100 
-100 -100 0.996191 0.944063 0.861146 0.788920 0.741036 0.709534 0.687734 0.683096 0.688397 0.686995 0.678341 0.677249 0.684802 0.686878 0.683515 0.688192 0.698981 0.701880 0.696635 0.695478 0.699131 0.692782 0.679349 -100 
-100 -100 0.851038 0.803771 0.729600 0.667770 0.629394 0.604615 0.587108 0.585236 0.592316 0.591389 0.582246 0.580681 0.588087 0.589920 0.586238 0.591041 0.602272 0.605289 0.600000 0.599453 0.604317 0.598913 0.585800 -100 
-100 -100 0.649906 0.608801 0.546907 0.497977 0.470046 0.452343 0.439229 0.438403 0.445284 0.444299 0.435464 0.433791 0.440416 0.441839 0.438196 0.442627 0.453455 0.455944 0.450117 0.449540 0.454045 0.449610 0.438312 -100 
-100 -100 0.445769 0.411086 0.360990 0.325875 0.309797 0.298778 0.287751 0.286857 0.293489 0.292367 0.283508 0.282163 0.289009 0.289880 0.284959 0.288228 0.298433 0.300022 0.293142 0.292611 0.298183 0.294871 0.284120 -100 
-100 -100 0.302992 0.273711 0.233291 0.209024 0.202097 0.195765 0.185930 0.184746 0.191201 0.190153 0.181499 0.180556 0.187664 0.188099 0.182022 0.184135 0.193587 0.194438 0.186851 0.186448 0.192952 0.190634 0.180435 -100 
-100 -100 -100 -100 -100 -100 -100 -100 -100 -100 -100 -100 -100 -100 -100 -100 -100 -100 -100 -100 -100 -100 -100 -100 -100 -100 
-100 -100 -100 -100 -100 -100 -100 -100 -100 -100 -100 -100 -100 -100 -100 -100 -100 -100 -100 -100 -100 -100 -100 -100 -100 -100 
-100 -100 -100 -100 -100 -100 -100 -100 -100 -100 -100 -100 -100 -100 -100 -100 -100 -100 -100 -100 -100 -100 -100 -100 -100 -100 
-100 -100 0.677544 0.627182 0.553664 0.500161 0.474345 0.457370 0.441871 0.441180 0.450709 0.448496 0.433238 0.425707 0.429313 0.429088 0.423601 0.426513 0.436298 0.436443 0.426952 0.423710 0.426571 0.420246 0.406936 -100 
-100 -100 0.775702 0.725644 0.651090 0.594740 0.565926 0.546900 0.530661 0.530159 0.539548 0.536216 0.518877 0.509049 0.510530 0.509151 0.503374 0.506332 0.516464 0.517080 0.507976 0.504785 0.507453 0.501031 0.487801 -100 
-100 -100 0.917021 0.864869 0.783877 0.721626 0.692735 0.670082 0.646706 0.646216 0.659723 0.655253 0.631423 0.619053 0.619955 0.617376 0.609514 0.612425 0.625306 0.626242 0.614754 0.611208 0.616434 0.609554 0.592866 -100 
-100 -100 1.033112 0.977019 0.888392 0.816331 0.778647 0.751330 0.727090 0.727142 0.740853 0.736338 0.712500 0.699915 0.700329 0.697339 0.689044 0.691195 0.703268 0.703725 0.691633 0.686678 0.690132 0.682276 0.665504 -100 
-100 -100 1.115188 1.054408 0.957980 0.873681 0.819276 0.786941 0.768571 0.770219 0.780798 0.777741 0.760637 0.750401 0.750531 0.747771 0.740304 0.740621 0.748485 0.747305 0.735498 0.727935 0.725366 0.716006 0.702286 -100 
-100 -100 1.175841 1.110361 1.005130 0.910813 0.847669 0.811316 0.793339 0.797065 0.809796 0.809042 0.794786 0.787216 0.789066 0.786581 0.777969 0.776211 0.782401 0.778877 0.763687 0.753132 0.748282 0.737259 0.722456 -100 
-100 -100 1.224503 1.155132 1.038146 0.937457 0.872521 0.833564 0.811900 0.817112 0.833578 0.834545 0.820193 0.814166 0.818219 0.815954 0.805966 0.803588 0.819816 0.814443 0.785448 0.772410 0.770257 0.757898 0.737293 -100 
-100 -100 1.237583 1.167301 1.048620 0.945904 0.879001 0.838637 0.816228 0.821248 0.837746 0.838654 0.824267 0.818577 0.823240 0.821331 0.811326 0.808873 0.825045 0.819463 0.790053 0.776555 0.773882 0.760987 0.739983 -100 
-100 -100 1.221832 1.153419 1.042647 0.941858 0.872385 0.831690 0.811524 0.814788 0.827843 0.827055 0.812768 0.806300 0.810265 0.808758 0.799690 0.797528 0.803272 0.799079 0.782760 0.770789 0.764110 0.751520 0.735824 -100 
-100 -100 1.211771 1.145616 1.038901 0.942772 0.876756 0.836866 0.815234 0.816271 0.827565 0.824742 0.807904 0.799620 0.803259 0.801848 0.793143 0.792402 0.798982 0.796627 0.783265 0.773130 0.766687 0.754884 0.740773 -100 
-100 -100 1.213263 1.148786 1.043079 0.952028 0.894684 0.855701 0.827863 0.826848 0.843477 0.839338 0.814157 0.804642 0.815436 0.813900 0.797561 0.797299 0.805344 0.804117 0.791464 0.782368 0.777731 0.766662 0.752300 -100 
-100 -100 1.210007 1.147457 1.044972 0.957025 0.901331 0.861769 0.831383 0.827094 0.841226 0.836512 0.812215 0.803646 0.814930 0.813867 0.798225 0.798508 0.806747 0.805835 0.793892 0.785590 0.781521 0.770776 0.756586 -100 
-100 -100 1.201131 1.140601 1.043611 0.956872 0.896434 0.854787 0.824702 0.815381 0.818504 0.813536 0.799166 0.793788 0.799308 0.799541 0.793020 0.794149 0.801567 0.800491 0.789710 0.782201 0.777600 0.766911 0.753499 -100 
-100 -100 1.203676 1.143763 1.047738 0.961900 0.902328 0.858712 0.823596 0.809172 0.808039 0.802982 0.792364 0.790904 0.799056 0.800700 0.794885 0.796001 0.803574 0.802161 0.790775 0.783498 0.779870 0.769353 0.755223 -100 
-100 -100 1.212084 1.151808 1.052973 0.969250 0.923250 0.878863 0.828402 0.809392 0.806602 0.801593 0.792183 0.794050 0.807113 0.809724 0.801738 0.802963 0.818873 0.817455 0.797798 0.790522 0.790445 0.780388 0.763109 -100 
-100 -100 1.197419 1.137858 1.040169 0.957598 0.912573 0.868997 0.819067 0.800087 0.797169 0.792518 0.783998 0.786670 0.800180 0.803153 0.795765 0.797775 0.814458 0.813733 0.794723 0.788058 0.788686 0.779232 0.762288 -100 
-100 -100 1.151838 1.094396 1.002324 0.920461 0.864301 0.823238 0.789625 0.775207 0.773434 0.769510 0.761953 0.763102 0.772585 0.775551 0.772056 0.775695 0.785638 0.786274 0.776911 0.771557 0.770458 0.761677 0.748095 -100 
-100 -100 1.090713 1.035463 0.947074 0.868831 0.815281 0.778477 0.751065 0.741603 0.743165 0.740141 0.731426 0.730669 0.738541 0.741368 0.739216 0.744645 0.755567 0.757703 0.750540 0.746628 0.747047 0.739060 0.725518 -100 
-100 -100 1.003374 0.950776 0.862627 0.791439 0.750806 0.719866 0.691940 0.686918 0.694426 0.692244 0.679586 0.677382 0.686701 0.689271 0.684985 0.691042 0.703338 0.706551 0.700613 0.698840 0.708895 0.701884 0.680654 -100 
-100 -100 0.858920 0.811242 0.731983 0.671031 0.639472 0.615191 0.591898 0.589821 0.599200 0.597486 0.584204 0.581239 0.590138 0.592350 0.587806 0.594151 0.606998 0.610447 0.604624 0.603611 0.614828 0.608866 0.588209 -100 
-100 -100 0.652269 0.611492 0.549564 0.501523 0.475080 0.457830 0.444225 0.443414 0.450567 0.449014 0.438591 0.435587 0.441806 0.443465 0.440727 0.446896 0.459041 0.461878 0.455536 0.454075 0.458606 0.453819 0.441615 -100 
-100 -100 0.449107 0.414951 0.365453 0.331092 0.315706 0.305007 0.294046 0.293237 0.299871 0.298517 0.289023 0.286765 0.292843 0.293758 0.289776 0.294262 0.305218 0.306965 0.299760 0.298581 0.303819 0.300381 0.289545 -100 
-100 -100 0.307909 0.279147 0.239479 0.215694 0.208892 0.202730 0.193233 0.192215 0.198596 0.197550 0.188889 0.187469 0.193824 0.194174 0.188743 0.191422 0.201059 0.201908 0.194199 0.193466 0.199613 0.197291 0.187350 -100 
-100 -100 -100 -100 -100 -100 -100 -100 -100 -100 -100 -100 -100 -100 -100 -100 -100 -100 -100 -100 -100 -100 -100 -100 -100 -100 
-100 -100 -100 -100 -100 -100 -100 -100 -100 -100 -100 -100 -100 -100 -100 -100 -100 -100 -100 -100 -100 -100 -100 -100 -100 -100 
-100 -100 -100 -100 -100 -100 -100 -100 -100 -100 -100 -100 -100 -100 -100 -100 -100 -100 -100 -100 -100 -100 -100 -100 -100 -100 
-100 -100 0.679312 0.628789 0.555100 0.501565 0.475781 0.458574 0.442547 0.441400 0.450749 0.448526 0.433376 0.426118 0.430022 0.429825 0.423974 0.426315 0.435717 0.436093 0.427429 0.425126 0.428682 0.422770 0.409677 -100 
-100 -100 0.777580 0.727511 0.653031 0.596834 0.568142 0.548913 0.532123 0.531063 0.540095 0.536574 0.519187 0.509502 0.511179 0.509654 0.503278 0.505529 0.515285 0.516224 0.508079 0.505994 0.509535 0.503660 0.490713 -100 
-100 -100 0.918537 0.866604 0.786116 0.724345 0.695761 0.672967 0.648980 0.647723 0.660582 0.655691 0.631711 0.619504 0.620685 0.617807 0.608987 0.611003 0.623534 0.624935 0.614570 0.612304 0.618582 0.612392 0.596063 -100 
-100 -100 1.033846 0.978148 0.890324 0.819050 0.781880 0.754489 0.729513 0.728482 0.741187 0.736108 0.712306 0.700316 0.701397 0.698154 0.688650 0.689705 0.701434 0.702466 0.691572 0.687926 0.692454 0.685339 0.668972 -100 
-100 -100 1.114795 1.054488 0.958973 0.875692 0.821999 0.789613 0.770291 0.770452 0.779678 0.776113 0.759696 0.751087 0.752726 0.749992 0.741123 0.740007 0.747368 0.746686 0.735943 0.729499 0.727831 0.719123 0.705794 -100 
-100 -100 1.173981 1.109034 1.004831 0.911725 0.849435 0.813012 0.793847 0.795701 0.806862 0.805895 0.793314 0.788786 0.793298 0.791245 0.780961 0.777245 0.782527 0.779182 0.764692 0.754885 0.750620 0.740059 0.725575 -100 
-100 -100 1.221387 1.152590 1.036698 0.937334 0.873327 0.834280 0.811289 0.814437 0.829314 0.830376 0.818432 0.816455 0.823996 0.822487 0.810693 0.806020 0.821036 0.815497 0.786763 0.774083 0.772186 0.760088 0.739717 -100 
-100 -100 1.233738 1.164048 1.046487 0.945133 0.879195 0.838793 0.815123 0.818143 0.833078 0.834063 0.821999 0.820236 0.828307 0.827234 0.815664 0.811199 0.826343 0.820605 0.791328 0.778049 0.775518 0.762777 0.741911 -100 
-100 -100 1.217851 1.149989 1.040273 0.940778 0.872264 0.831654 0.810515 0.812110 0.823689 0.822615 0.809729 0.805908 0.812280 0.811456 0.801511 0.798322 0.803804 0.799864 0.783898 0.772284 0.765872 0.753429 0.737780 -100 
-100 -100 1.208122 1.142403 1.036535 0.941485 0.876320 0.836645 0.814457 0.814355 0.824437 0.820975 0.804374 0.797027 0.801697 0.800755 0.792082 0.791578 0.798853 0.797239 0.784468 0.774870 0.768839 0.757228 0.743141 -100 
-100 -100 1.210145 1.145929 1.040722 0.950430 0.893728 0.855043 0.827053 0.825433 0.841197 0.836322 0.810636 0.800788 0.811502 0.810284 0.794738 0.795641 0.805025 0.804782 0.792759 0.784236 0.780038 0.769183 0.754864 -100 
-100 -100 1.207176 1.144723 1.042457 0.954990 0.899784 0.860564 0.830283 0.825822 0.839512 0.834235 0.809218 0.799820 0.810558 0.809718 0.795086 0.796714 0.806271 0.806218 0.794759 0.786896 0.783162 0.772591 0.758438 -100 
-100 -100 1.198347 1.137786 1.040851 0.954409 0.894406 0.853129 0.823290 0.814128 0.817259 0.812025 0.797042 0.790884 0.795868 0.796212 0.790408 0.792444 0.800639 0.800007 0.789430 0.782085 0.777616 0.766984 0.753566 -100 
-100 -100 1.200957 1.140932 1.044848 0.959197 0.900039 0.856840 0.822084 0.808031 0.807199 0.802138 0.791132 0.789104 0.796817 0.798428 0.792907 0.794328 0.802063 0.800632 0.789093 0.781617 0.777834 0.767241 0.753089 -100 
-100 -100 1.209343 1.148938 1.050042 0.966502 0.920947 0.877058 0.827066 0.808546 0.806214 0.801340 0.791664 0.793085 0.805726 0.808162 0.800151 0.801250 0.816894 0.815139 0.795048 0.787258 0.786783 0.776553 0.759247 -100 
-100 -100 1.194562 1.134894 1.037189 0.954871 0.910382 0.867398 0.818001 0.799546 0.797098 0.792603 0.783844 0.786092 0.799162 0.801895 0.794368 0.796136 0.812448 0.811272 0.791640 0.784210 0.784230 0.774547 0.757613 -100 
-100 -100 1.148799 1.091303 0.999313 0.917846 0.862373 0.821968 0.788878 0.774937 0.773543 0.769699 0.761860 0.762540 0.771575 0.774310 0.770751 0.774309 0.784042 0.784233 0.774082 0.767721 0.765797 0.756718 0.743191 -100 
-100 -100 1.087486 1.032302 0.944200 0.866564 0.813847 0.777725 0.750757 0.741644 0.743437 0.740366 0.731263 0.729932 0.737290 0.739934 0.737915 0.743546 0.754496 0.756228 0.748113 0.742961 0.742361 0.733985 0.720484 -100 
-100 -100 1.000150 0.947754 0.860130 0.789741 0.750050 0.719751 0.692111 0.687272 0.694846 0.692504 0.679372 0.676497 0.685192 0.687612 0.683661 0.690151 0.702674 0.705514 0.698497 0.695339 0.704237 0.696776 0.675587 -100 
-100 -100 0.856050 0.808635 0.729971 0.669834 0.639152 0.615417 0.592307 0.590317 0.599686 0.597791 0.584046 0.580427 0.588702 0.590757 0.586545 0.593342 0.606454 0.609585 0.602752 0.600451 0.610607 0.604266 0.583677 -100 
-100 -100 0.649989 0.609436 0.547991 0.500612 0.474839 0.457997 0.444542 0.443810 0.450990 0.449318 0.438551 0.435045 0.440789 0.442256 0.439645 0.446086 0.458409 0.461022 0.453969 0.451605 0.455446 0.450478 0.438400 -100 
-100 -100 0.447317 0.413337 0.364196 0.330312 0.315390 0.304965 0.294120 0.293402 0.300112 0.298733 0.289059 0.286508 0.292273 0.292990 0.288946 0.293461 0.304469 0.306110 0.298584 0.297019 0.301986 0.298579 0.287938 -100 
-100 -100 0.306428 0.277823 0.238441 0.215004 0.208515 0.202533 0.193129 0.192213 0.198695 0.197675 0.188946 0.187387 0.193562 0.193748 0.188159 0.190701 0.200283 0.201102 0.193359 0.192611 0.198756 0.196559 0.186813 -100 
-100 -100 -100 -100 -100 -100 -100 -100 -100 -100 -100 -100 -100 -100 -100 -100 -100 -100 -100 -100 -100 -100 -100 -100 -100 -100 
-100 -100 -100 -100 -100 -100 -100 -100 -100 -100 -100 -100 -100 -100 -100 -100 -100 -100 -100 -100 -100 -100 -100 -100 -100 -100 
-100 -100 -100 -100 -100 -100 -100 -100 -100 -100 -100 -100 -100 -100 -100 -100 -100 -100 -100 -100 -100 -100 -100 -100 -100 -100 
-100 -100 0.670609 0.619955 0.546361 0.492823 0.466715 0.449180 0.432764 0.431046 0.440032 0.438173 0.424108 0.417924 0.422654 0.422739 0.416653 0.418473 0.427460 0.428159 0.420587 0.419481 0.423908 0.418600 0.405959 -100 
-100 -100 0.767868 0.718172 0.644814 0.588981 0.559243 0.539782 0.523548 0.521819 0.529488 0.526132 0.510473 0.501782 0.503829 0.502488 0.496162 0.497907 0.506776 0.508165 0.501799 0.500991 0.504920 0.499761 0.487955 -100 
-100 -100 0.905098 0.854350 0.777422 0.716035 0.681242 0.658289 0.640115 0.638065 0.645448 0.640497 0.622170 0.611539 0.612407 0.609668 0.601644 0.602833 0.612515 0.614538 0.608085 0.607234 0.611363 0.606032 0.593700 -100 
-100 -100 1.020697 0.966317 0.882234 0.811498 0.768162 0.740524 0.721094 0.718760 0.725505 0.720230 0.702473 0.692855 0.694373 0.691393 0.682255 0.682069 0.690855 0.692606 0.685771 0.683695 0.686178 0.680008 0.667710 -100 
-100 -100 1.105358 1.045951 0.952564 0.870180 0.815350 0.782448 0.763031 0.760999 0.767235 0.763584 0.750522 0.745451 0.749679 0.747560 0.737555 0.734548 0.739880 0.739791 0.731784 0.726992 0.725715 0.717975 0.706295 -100 
-100 -100 1.164687 1.100644 0.998673 0.906417 0.843217 0.805905 0.785610 0.784534 0.792680 0.792041 0.783902 0.785027 0.793999 0.793023 0.780679 0.773782 0.775772 0.772581 0.761012 0.752811 0.748783 0.739161 0.726440 -100 
-100 -100 1.205113 1.137889 1.029302 0.930922 0.863293 0.823086 0.801241 0.801086 0.812243 0.814062 0.808407 0.813903 0.827057 0.826956 0.812323 0.802812 0.804036 0.798171 0.781595 0.770619 0.765624 0.754423 0.739374 -100 
-100 -100 1.217530 1.149422 1.039214 0.938892 0.869362 0.827724 0.805011 0.804498 0.815533 0.817219 0.811520 0.817343 0.831102 0.831498 0.817170 0.807906 0.809253 0.803123 0.785934 0.774347 0.768756 0.756851 0.741184 -100 
-100 -100 1.208906 1.141964 1.034550 0.936017 0.866666 0.824944 0.802074 0.800022 0.807893 0.806990 0.798864 0.801010 0.811787 0.812264 0.800842 0.794687 0.797032 0.793111 0.779817 0.769838 0.763918 0.752267 0.737903 -100 
-100 -100 1.199371 1.134542 1.030991 0.936956 0.870947 0.830390 0.806915 0.803391 0.809282 0.805485 0.792815 0.789473 0.796337 0.796410 0.787921 0.786069 0.791922 0.790806 0.780304 0.772640 0.767942 0.757131 0.743535 -100 
-100 -100 1.197626 1.134776 1.033817 0.944461 0.883006 0.843653 0.818575 0.813839 0.819688 0.814288 0.797486 0.790165 0.794994 0.794539 0.786977 0.788137 0.797093 0.797628 0.788017 0.781765 0.778257 0.768216 0.755082 -100 
-100 -100 1.195090 1.133785 1.035398 0.948487 0.888321 0.848630 0.821921 0.815219 0.819728 0.814042 0.797257 0.789248 0.793056 0.792648 0.786311 0.788567 0.797835 0.798476 0.789266 0.783518 0.780366 0.770532 0.757520 -100 
-100 -100 1.190853 1.130590 1.034869 0.948363 0.886620 0.845124 0.816397 0.806490 0.807636 0.802258 0.788890 0.782956 0.786548 0.786832 0.782354 0.784365 0.791844 0.791600 0.782774 0.776931 0.773531 0.763481 0.750349 -100 
-100 -100 1.193564 1.133680 1.038519 0.952234 0.890311 0.847208 0.815305 0.802036 0.800953 0.795971 0.785299 0.782384 0.787941 0.788962 0.784312 0.785418 0.791626 0.790320 0.780713 0.774245 0.770726 0.760578 0.747199 -100 
-100 -100 1.196441 1.136783 1.041608 0.956579 0.897807 0.854410 0.818605 0.803043 0.801360 0.796717 0.787145 0.786534 0.794549 0.795941 0.789976 0.790390 0.797431 0.795617 0.784070 0.777229 0.774772 0.764897 0.750635 -100 
-100 -100 1.181921 1.122952 1.028909 0.945081 0.887478 0.845163 0.810219 0.795073 0.793573 0.789382 0.780601 0.780635 0.788896 0.790391 0.784708 0.785627 0.793218 0.791777 0.780335 0.773444 0.771115 0.761656 0.747821 -100 
-100 -100 1.142029 1.084552 0.993456 0.911313 0.853360 0.813593 0.784225 0.772161 0.771668 0.768173 0.760119 0.759353 0.765847 0.767413 0.763893 0.766605 0.774388 0.774014 0.764542 0.757791 0.754642 0.745572 0.733213 -100 
-100 -100 1.081138 1.026051 0.939047 0.861378 0.807549 0.772066 0.747432 0.739424 0.741541 0.738851 0.730135 0.727999 0.733396 0.735044 0.732946 0.737735 0.747396 0.748222 0.739378 0.733017 0.730400 0.721791 0.709645 -100 
-100 -100 0.986516 0.935089 0.854035 0.784382 0.739539 0.709899 0.688720 0.684445 0.689810 0.687821 0.677612 0.674336 0.679609 0.681233 0.679291 0.685453 0.697107 0.698791 0.689923 0.684334 0.684115 0.676246 0.662955 -100 
-100 -100 0.842298 0.795903 0.723809 0.664620 0.629134 0.605942 0.588758 0.586984 0.593925 0.592335 0.581667 0.577969 0.583123 0.584498 0.582251 0.588640 0.600899 0.602864 0.594142 0.589427 0.590704 0.583970 0.571075 -100 
-100 -100 0.643083 0.602702 0.542397 0.495550 0.469759 0.453258 0.440490 0.439821 0.446700 0.445274 0.435295 0.431998 0.437036 0.437912 0.434859 0.440269 0.451743 0.453482 0.445247 0.441670 0.443808 0.438666 0.427699 -100 
-100 -100 0.440444 0.406306 0.357353 0.323721 0.309114 0.298915 0.288190 0.287528 0.294348 0.293094 0.283599 0.281274 0.287077 0.287368 0.282380 0.285863 0.296313 0.297531 0.289459 0.287514 0.292032 0.288707 0.278532 -100 
-100 -100 0.298576 0.269758 0.230211 0.207022 0.201097 0.195313 0.185736 0.184840 0.191588 0.190597 0.181681 0.180250 0.186747 0.186676 0.180161 0.181925 0.191270 0.192004 0.184178 0.183567 0.189930 0.187953 0.178380 -100 
-100 -100 -100 -100 -100 -100 -100 -100 -100 -100 -100 -100 -100 -100 -100 -100 -100 -100 -100 -100 -100 -100 -100 -100 -100 -100 
-100 -100 -100 -100 -100 -100 -100 -100 -100 -100 -100 -100 -100 -100 -100 -100 -100 -100 -100 -100 -100 -100 -100 -100 -100 -100 
-100 -100 -100 -100 -100 -100 -100 -100 -100 -100 -100 -100 -100 -100 -100 -100 -100 -100 -100 -100 -100 -100 -100 -100 -100 -100 
-100 -100 0.666689 0.616797 0.544483 0.491925 0.466206 0.448531 0.431675 0.429554 0.438432 0.436854 0.423443 0.418038 0.423341 0.423323 0.416530 0.417679 0.426470 0.427611 0.421115 0.421482 0.427293 0.422896 0.410691 -100 
-100 -100 0.762186 0.713520 0.642022 0.587706 0.558691 0.539251 0.522584 0.520310 0.527730 0.524593 0.509642 0.501916 0.504939 0.503524 0.496192 0.497257 0.506021 0.507884 0.502530 0.503152 0.508547 0.504308 0.492839 -100 
-100 -100 0.896901 0.847610 0.773556 0.714357 0.680267 0.657479 0.639189 0.636322 0.642987 0.638227 0.621163 0.612266 0.615631 0.612917 0.602640 0.602729 0.612242 0.614749 0.609282 0.609910 0.615757 0.611364 0.599136 -100 
-100 -100 1.012405 0.959549 0.878459 0.810057 0.767467 0.739871 0.719970 0.716263 0.721872 0.716888 0.701153 0.694422 0.699409 0.696674 0.684821 0.682935 0.691199 0.693329 0.687504 0.686987 0.691263 0.686075 0.673891 -100 
-100 -100 1.099281 1.041117 0.950002 0.869594 0.815630 0.782341 0.761348 0.757103 0.761977 0.758959 0.748945 0.748397 0.756597 0.755117 0.742734 0.737226 0.741257 0.741206 0.734198 0.731005 0.731371 0.724672 0.713377 -100 
-100 -100 1.160214 1.097251 0.997199 0.906496 0.843717 0.805497 0.782950 0.778941 0.785548 0.786129 0.782553 0.790402 0.804943 0.805088 0.789782 0.779146 0.778849 0.775124 0.764296 0.757697 0.755220 0.746682 0.734527 -100 
-100 -100 1.201223 1.135093 1.028417 0.931383 0.863796 0.822310 0.797886 0.794532 0.804964 0.808504 0.807741 0.821545 0.842116 0.843478 0.824734 0.810531 0.808771 0.801867 0.785635 0.776059 0.772399 0.762291 0.748036 -100 
-100 -100 1.214225 1.147188 1.038868 0.939926 0.870470 0.827486 0.801978 0.797949 0.807996 0.811371 0.810744 0.825084 0.846360 0.848245 0.829787 0.815746 0.814014 0.806783 0.789943 0.779831 0.775652 0.764862 0.749972 -100 
-100 -100 1.206521 1.140532 1.034832 0.937847 0.868934 0.826077 0.800300 0.794330 0.799799 0.800006 0.797033 0.806519 0.823092 0.824799 0.810499 0.800434 0.800297 0.795689 0.783132 0.774983 0.770845 0.760360 0.746537 -100 
-100 -100 1.197607 1.133611 1.031588 0.939171 0.873837 0.832457 0.806367 0.799001 0.801944 0.798586 0.790057 0.792187 0.803145 0.804096 0.793746 0.789364 0.793868 0.792619 0.783012 0.777290 0.774607 0.765001 0.751788 -100 
-100 -100 1.196904 1.134663 1.034446 0.946407 0.885189 0.845285 0.818466 0.810287 0.812639 0.807262 0.794125 0.790655 0.797949 0.798062 0.789690 0.789681 0.798931 0.799716 0.790339 0.785910 0.784615 0.775775 0.762771 -100 
-100 -100 1.194953 1.133986 1.035892 0.949866 0.889775 0.849797 0.822062 0.812868 0.814568 0.808804 0.794656 0.788967 0.793968 0.793714 0.786919 0.788554 0.798460 0.799452 0.790447 0.786433 0.785418 0.776734 0.763825 -100 
-100 -100 1.190745 1.130575 1.035171 0.949106 0.887612 0.846140 0.816993 0.806099 0.806318 0.800937 0.788378 0.783049 0.786654 0.786485 0.781269 0.782496 0.789763 0.789794 0.781858 0.777727 0.776160 0.767159 0.754281 -100 
-100 -100 1.193510 1.133586 1.038605 0.952333 0.890348 0.847589 0.816359 0.803684 0.803287 0.798389 0.787039 0.783115 0.787369 0.787301 0.781763 0.781928 0.787621 0.786479 0.777816 0.772930 0.771096 0.761844 0.748589 -100 
-100 -100 1.195201 1.135652 1.041265 0.956051 0.896196 0.853457 0.820129 0.806653 0.807458 0.802957 0.791025 0.787983 0.793503 0.793321 0.786508 0.785979 0.792209 0.790435 0.779880 0.774468 0.773890 0.764732 0.750071 -100 
-100 -100 1.181121 1.122186 1.028810 0.944684 0.886015 0.844504 0.812346 0.799737 0.801103 0.797160 0.785869 0.783240 0.788797 0.788553 0.781865 0.781673 0.788276 0.786616 0.775773 0.769848 0.768996 0.760035 0.745741 -100 
-100 -100 1.143180 1.085467 0.994261 0.911871 0.854027 0.815068 0.787232 0.777131 0.778547 0.775477 0.766233 0.763711 0.768199 0.768152 0.763275 0.764523 0.771237 0.770198 0.760403 0.753784 0.751054 0.742198 0.729776 -100 
-100 -100 1.082715 1.027469 0.940489 0.863093 0.810239 0.775564 0.751575 0.744783 0.748166 0.746057 0.737094 0.734137 0.738131 0.738414 0.734959 0.738173 0.746785 0.746457 0.736236 0.729105 0.726150 0.717444 0.705277 -100 
-100 -100 0.987395 0.936117 0.855952 0.787503 0.745065 0.716196 0.694174 0.690153 0.696182 0.694814 0.684946 0.681443 0.685361 0.685889 0.683214 0.688171 0.699761 0.699960 0.688067 0.680799 0.679520 0.671309 0.658104 -100 
-100 -100 0.843004 0.796856 0.725792 0.667978 0.634967 0.612424 0.594120 0.592286 0.599641 0.598650 0.588579 0.585088 0.589315 0.589797 0.586797 0.591907 0.604068 0.604534 0.592737 0.586243 0.586379 0.579261 0.566443 -100 
-100 -100 0.644094 0.603788 0.543857 0.497749 0.473154 0.457105 0.444111 0.443679 0.451033 0.450105 0.440648 0.437828 0.442816 0.442992 0.438570 0.442315 0.452788 0.453376 0.443570 0.438875 0.440342 0.434975 0.424022 -100 
-100 -100 0.441040 0.406809 0.357843 0.324480 0.310430 0.300465 0.289709 0.289350 0.296643 0.295654 0.286295 0.284332 0.290437 0.290295 0.284048 0.286195 0.295907 0.296570 0.287846 0.285410 0.289641 0.286290 0.276227 -100 
-100 -100 0.298597 0.269587 0.229806 0.206642 0.201006 0.195313 0.185662 0.185005 0.192172 0.191241 0.182102 0.180797 0.187692 0.187409 0.179979 0.180973 0.190069 0.190722 0.182793 0.182118 0.188452 0.186573 0.177172 -100 
-100 -100 -100 -100 -100 -100 -100 -100 -100 -100 -100 -100 -100 -100 -100 -100 -100 -100 -100 -100 -100 -100 -100 -100 -100 -100 
-100 -100 -100 -100 -100 -100 -100 -100 -100 -100 -100 -100 -100 -100 -100 -100 -100 -100 -100 -100 -100 -100 -100 -100 -100 -100 
-100 -100 -100 -100 -100 -100 -100 -100 -100 -100 -100 -100 -100 -100 -100 -100 -100 -100 -100 -100 -100 -100 -100 -100 -100 -100 
-100 -100 0.669009 0.620484 0.550279 0.499216 0.474174 0.456418 0.439172 0.436858 0.445815 0.444310 0.430992 0.425893 0.431801 0.431386 0.423320 0.423912 0.433034 0.434600 0.428581 0.430080 0.437424 0.433949 0.421937 -100 
-100 -100 0.762136 0.714874 0.645719 0.593489 0.566132 0.546829 0.529246 0.526724 0.534834 0.531871 0.516679 0.509783 0.515138 0.513469 0.503476 0.503796 0.513497 0.515693 0.509969 0.511560 0.519166 0.515717 0.503468 -100 
-100 -100 0.894259 0.846522 0.775390 0.719322 0.689381 0.666966 0.645855 0.642645 0.652341 0.647963 0.628999 0.622424 0.635200 0.632437 0.613048 0.611419 0.628255 0.630920 0.618204 0.619797 0.632305 0.628550 0.610579 -100 
-100 -100 1.008993 0.957743 0.879690 0.814628 0.776309 0.749032 0.726034 0.721578 0.730013 0.725636 0.708704 0.705262 0.720349 0.717777 0.696612 0.692566 0.708031 0.710102 0.696676 0.697082 0.708042 0.703463 0.685450 -100 
-100 -100 1.097059 1.040375 0.951763 0.874074 0.822419 0.789074 0.766035 0.760353 0.765909 0.763775 0.755127 0.758308 0.771537 0.770479 0.754278 0.746718 0.751037 0.750629 0.742390 0.740020 0.742863 0.736861 0.724326 -100 
-100 -100 1.160085 1.098389 1.000114 0.911712 0.850830 0.812143 0.787113 0.781235 0.789080 0.790942 0.788986 0.801652 0.821683 0.822553 0.803617 0.790522 0.790334 0.785881 0.773276 0.767416 0.767211 0.759473 0.746469 -100 
-100 -100 1.206697 1.141279 1.033101 0.938069 0.874748 0.832564 0.803114 0.798528 0.819431 0.824587 0.817023 0.836048 0.867479 0.869755 0.842237 0.825317 0.827921 0.820002 0.797079 0.787708 0.789628 0.780361 0.761848 -100 
-100 -100 1.220383 1.154005 1.044076 0.947146 0.882004 0.838338 0.807709 0.802228 0.822536 0.827523 0.820274 0.839967 0.872074 0.874825 0.847561 0.830696 0.833247 0.824980 0.801508 0.791729 0.793221 0.783355 0.764284 -100 
-100 -100 1.209465 1.144460 1.039557 0.944726 0.877678 0.834343 0.805792 0.797235 0.803166 0.804623 0.803892 0.818594 0.840404 0.842732 0.824961 0.812256 0.812043 0.806659 0.792483 0.785375 0.783564 0.774132 0.759922 -100 
-100 -100 1.202215 1.138881 1.036654 0.946166 0.882602 0.841017 0.812553 0.802488 0.804498 0.801928 0.796032 0.802467 0.817471 0.818778 0.805705 0.799450 0.804543 0.802899 0.791801 0.787050 0.786429 0.777922 0.764623 -100 
-100 -100 1.217778 1.154560 1.041573 0.954066 0.895212 0.855254 0.825219 0.814645 0.816699 0.811751 0.799867 0.799959 0.812690 0.813000 0.800441 0.799851 0.815894 0.816597 0.800153 0.795761 0.797006 0.789216 0.775226 -100 
-100 -100 1.216682 1.154414 1.043027 0.957038 0.899108 0.859247 0.828811 0.817906 0.819747 0.814220 0.800442 0.797139 0.806660 0.806323 0.795601 0.797090 0.814108 0.815192 0.799191 0.795189 0.796692 0.789042 0.775130 -100 
-100 -100 1.197789 1.137375 1.040390 0.954887 0.894592 0.853454 0.823531 0.811985 0.812496 0.807263 0.794626 0.789923 0.794502 0.793759 0.786721 0.787367 0.796172 0.796357 0.787248 0.784076 0.784603 0.776636 0.763498 -100 
-100 -100 1.199801 1.139643 1.043910 0.958012 0.897262 0.854969 0.823397 0.811274 0.812955 0.808164 0.794803 0.789924 0.793919 0.792817 0.785508 0.784959 0.791656 0.790651 0.781374 0.777790 0.778763 0.770416 0.756053 -100 
-100 -100 1.201551 1.141718 1.047123 0.962453 0.905994 0.863863 0.828794 0.817295 0.827242 0.822827 0.801762 0.796117 0.803723 0.802182 0.790285 0.789201 0.801063 0.799369 0.783605 0.779766 0.787731 0.779265 0.757295 -100 
-100 -100 1.187881 1.128594 1.034915 0.951207 0.895932 0.855073 0.821295 0.810960 0.821745 0.817967 0.797424 0.792026 0.799522 0.797863 0.786064 0.785200 0.797260 0.795474 0.779158 0.774491 0.781889 0.773407 0.751683 -100 
-100 -100 1.150037 1.091950 1.000271 0.918039 0.861855 0.823520 0.795405 0.786720 0.791127 0.788393 0.776647 0.772553 0.776102 0.774799 0.768169 0.768367 0.775532 0.773999 0.762800 0.756573 0.755936 0.747350 0.733293 -100 
-100 -100 1.089734 1.034177 0.946804 0.870117 0.820326 0.786300 0.760631 0.754380 0.759666 0.758028 0.747855 0.744151 0.747314 0.746550 0.741783 0.744024 0.753392 0.752212 0.739549 0.732053 0.730346 0.721693 0.708224 -100 
-100 -100 0.995803 0.944248 0.863635 0.797581 0.766007 0.737800 0.706311 0.701197 0.710135 0.709219 0.696671 0.692584 0.695668 0.695385 0.692127 0.697226 0.714556 0.713711 0.694159 0.685547 0.688490 0.680117 0.661955 -100 
-100 -100 0.851454 0.805158 0.733779 0.678468 0.656377 0.634422 0.606493 0.603402 0.613459 0.612919 0.600414 0.596663 0.600341 0.600184 0.596653 0.601864 0.619789 0.619209 0.599669 0.591723 0.595846 0.588495 0.570810 -100 
-100 -100 0.651020 0.610804 0.551006 0.505955 0.484227 0.468605 0.453742 0.453277 0.461502 0.461024 0.451473 0.448900 0.453845 0.453533 0.448167 0.450945 0.461870 0.461617 0.449534 0.444067 0.445874 0.440331 0.428524 -100 
-100 -100 0.448055 0.413936 0.365110 0.332109 0.318966 0.309201 0.298078 0.298045 0.305887 0.305178 0.295865 0.294106 0.300320 0.299908 0.292942 0.294268 0.303718 0.303938 0.294393 0.291493 0.295576 0.292101 0.281837 -100 
-100 -100 0.306223 0.277215 0.237388 0.214120 0.208456 0.202758 0.193210 0.192918 0.200436 0.199611 0.190413 0.189153 0.196172 0.195782 0.187951 0.188544 0.197438 0.197983 0.189881 0.188910 0.194922 0.192959 0.183660 -100 
-100 -100 -100 -100 -100 -100 -100 -100 -100 -100 -100 -100 -100 -100 -100 -100 -100 -100 -100 -100 -100 -100 -100 -100 -100 -100 
-100 -100 -100 -100 -100 -100 -100 -100 -100 -100 -100 -100 -100 -100 -100 -100 -100 -100 -100 -100 -100 -100 -100 -100 -100 -100 
-100 -100 -100 -100 -100 -100 -100 -100 -100 -100 -100 -100 -100 -100 -100 -100 -100 -100 -100 -100 -100 -100 -100 -100 -100 -100 
-100 -100 0.666378 0.618313 0.548671 0.497758 0.472390 0.454097 0.436355 0.433825 0.442863 0.441509 0.428415 0.423742 0.430044 0.429681 0.421537 0.422450 0.432214 0.433973 0.427634 0.428988 0.436583 0.433519 0.421811 -100 
-100 -100 0.758408 0.711683 0.643286 0.591527 0.564168 0.544560 0.526641 0.524018 0.532305 0.529586 0.514695 0.508266 0.514063 0.512635 0.502909 0.503861 0.514313 0.516581 0.510203 0.511174 0.518600 0.515285 0.503206 -100 
-100 -100 0.889364 0.842297 0.772184 0.716980 0.687386 0.664898 0.643577 0.640304 0.650236 0.646173 0.627565 0.621480 0.634718 0.632397 0.613668 0.613008 0.630723 0.633349 0.619661 0.620204 0.632108 0.628205 0.610265 -100 
-100 -100 1.003453 0.953041 0.876309 0.812461 0.774737 0.747448 0.724098 0.719312 0.727745 0.723625 0.707101 0.704159 0.719677 0.717626 0.697314 0.694397 0.710782 0.712836 0.698480 0.697849 0.708162 0.703373 0.685338 -100 
-100 -100 1.091340 1.035674 0.948734 0.872596 0.821726 0.788256 0.764435 0.757805 0.762774 0.760645 0.752429 0.756105 0.769710 0.769137 0.753804 0.747385 0.752626 0.752393 0.743675 0.740754 0.743322 0.737280 0.724766 -100 
-100 -100 1.154394 1.093881 0.997574 0.911024 0.851065 0.812110 0.785829 0.778281 0.784842 0.786357 0.784778 0.797909 0.818254 0.819553 0.801453 0.789473 0.790231 0.786249 0.773782 0.768045 0.768067 0.760564 0.747699 -100 
-100 -100 1.201069 1.136935 1.030911 0.937926 0.875620 0.833116 0.802146 0.795389 0.814478 0.819026 0.811821 0.831302 0.863005 0.865643 0.838871 0.822974 0.826465 0.819246 0.797002 0.788301 0.790833 0.782034 0.763791 -100 
-100 -100 1.214934 1.149843 1.042084 0.947252 0.883206 0.839305 0.807181 0.799471 0.817881 0.822255 0.815408 0.835547 0.867822 0.870804 0.844134 0.828136 0.831462 0.823917 0.801279 0.792389 0.794681 0.785393 0.766630 -100 
-100 -100 1.204370 1.140532 1.037618 0.944761 0.878854 0.835448 0.805664 0.795220 0.799591 0.800665 0.800461 0.815633 0.837501 0.839880 0.822512 0.810472 0.810898 0.806056 0.792509 0.786203 0.785211 0.776348 0.762397 -100 
-100 -100 1.197615 1.135218 1.034611 0.945761 0.883218 0.841705 0.812381 0.800930 0.801848 0.799199 0.794007 0.801020 0.816085 0.817356 0.804539 0.798766 0.804331 0.803012 0.792259 0.788071 0.788144 0.780147 0.767071 -100 
-100 -100 1.213995 1.151395 1.039506 0.953118 0.894998 0.855157 0.824585 0.813077 0.814425 0.809616 0.798538 0.799283 0.812118 0.812411 0.800088 0.799897 0.816325 0.817213 0.800891 0.796838 0.798641 0.791301 0.777506 -100 
-100 -100 1.214505 1.152441 1.041451 0.955888 0.898254 0.858432 0.827668 0.816183 0.817617 0.812328 0.799283 0.796568 0.806190 0.805830 0.795286 0.797104 0.814455 0.815658 0.799662 0.795866 0.797823 0.790595 0.776884 -100 
-100 -100 1.198169 1.137469 1.040013 0.954064 0.893464 0.852150 0.822027 0.810220 0.810619 0.805629 0.793484 0.789137 0.793725 0.792874 0.785881 0.786768 0.795859 0.796119 0.786947 0.783897 0.784788 0.777199 0.764276 -100 
-100 -100 1.203019 1.142112 1.045076 0.957828 0.896092 0.853340 0.821652 0.809558 0.811376 0.806796 0.793631 0.788791 0.792628 0.791348 0.784030 0.783685 0.790653 0.789693 0.780286 0.776726 0.777940 0.769883 0.755704 -100 
-100 -100 1.206903 1.145992 1.049491 0.962797 0.904782 0.861962 0.826873 0.815619 0.825914 0.821687 0.800571 0.794732 0.802074 0.800346 0.788444 0.787555 0.799694 0.798015 0.782041 0.778127 0.786194 0.777907 0.756068 -100 
-100 -100 1.193653 1.133212 1.037486 0.951596 0.894644 0.853044 0.819257 0.809230 0.820422 0.816851 0.796228 0.790609 0.797843 0.796012 0.784164 0.783372 0.795573 0.793768 0.777294 0.772595 0.780076 0.771729 0.750099 -100 
-100 -100 1.154552 1.095470 1.002057 0.918014 0.860508 0.821557 0.793360 0.784894 0.789621 0.787133 0.775481 0.771324 0.774703 0.773204 0.766365 0.766350 0.773370 0.771767 0.760612 0.754586 0.754195 0.745790 0.731818 -100 
-100 -100 1.092264 1.036007 0.947452 0.869588 0.819001 0.784574 0.758752 0.752548 0.758004 0.756646 0.746780 0.743228 0.746316 0.745305 0.740122 0.741829 0.750787 0.749504 0.737088 0.730085 0.728867 0.720497 0.707113 -100 
-100 -100 0.996558 0.944613 0.863397 0.796793 0.764931 0.736517 0.704786 0.699533 0.708461 0.707820 0.695744 0.691963 0.695024 0.694455 0.690648 0.695006 0.711774 0.710821 0.691657 0.683754 0.687384 0.679364 0.661266 -100 
-100 -100 0.851287 0.804816 0.733190 0.677684 0.655553 0.633520 0.605388 0.602135 0.612126 0.611835 0.599809 0.596389 0.600063 0.599634 0.595537 0.599959 0.617275 0.616602 0.597498 0.590287 0.595077 0.588054 0.570410 -100 
-100 -100 0.650764 0.610469 0.550547 0.505384 0.483629 0.467992 0.453086 0.452600 0.460836 0.460549 0.451337 0.449001 0.453954 0.453438 0.447618 0.449739 0.460127 0.459792 0.448088 0.443178 0.445421 0.440066 0.428277 -100 
-100 -100 0.448128 0.413960 0.365034 0.331897 0.318666 0.308905 0.297858 0.297918 0.305820 0.305226 0.296081 0.294413 0.300611 0.300102 0.292920 0.293885 0.302989 0.303148 0.293829 0.291187 0.295417 0.291970 0.281682 -100 
-100 -100 0.306628 0.277562 0.237614 0.214172 0.208380 0.202683 0.193249 0.193090 0.200680 0.199912 0.190760 0.189485 0.196465 0.196050 0.188187 0.188674 0.197405 0.197909 0.189883 0.188936 0.194907 0.192886 0.183545 -100 
-100 -100 -100 -100 -100 -100 -100 -100 -100 -100 -100 -100 -100 -100 -100 -100 -100 -100 -100 -100 -100 -100 -100 -100 -100 -100 
-100 -100 -100 -100 -100 -100 -100 -100 -100 -100 -100 -100 -100 -100 -100 -100 -100 -100 -100 -100 -100 -100 -100 -100 -100 -100 
-100 -100 -100 -100 -100 -100 -100 -100 -100 -100 -100 -100 -100 -100 -100 -100 -100 -100 -100 -100 -100 -100 -100 -100 -100 -100 
-100 -100 0.657536 0.609060 0.538608 0.486814 0.460443 0.441393 0.423196 0.420561 0.429833 0.428776 0.416075 0.412025 0.418641 0.418948 0.412205 0.414632 0.425605 0.427238 0.419357 0.418802 0.424978 0.421604 0.410229 -100 
-100 -100 0.750043 0.702996 0.633864 0.581198 0.552439 0.532312 0.514814 0.512385 0.520523 0.518169 0.504098 0.497800 0.502239 0.501736 0.495556 0.498865 0.510146 0.512149 0.504417 0.502710 0.507150 0.503080 0.492035 -100 
-100 -100 0.881843 0.834511 0.763317 0.706829 0.674009 0.651196 0.632441 0.629577 0.637335 0.633537 0.617235 0.609734 0.614506 0.613325 0.605499 0.608912 0.621491 0.623834 0.614945 0.611980 0.615527 0.610448 0.598271 -100 
-100 -100 0.995595 0.945171 0.867804 0.803116 0.762510 0.735018 0.714169 0.709602 0.715531 0.711261 0.696399 0.691079 0.697405 0.696450 0.687647 0.689583 0.701079 0.703159 0.694132 0.690152 0.692072 0.686035 0.673763 -100 
-100 -100 1.081574 1.026428 0.940356 0.864690 0.813226 0.779666 0.756348 0.749216 0.752251 0.749125 0.740267 0.741194 0.750659 0.750885 0.741544 0.739861 0.746976 0.747542 0.739026 0.733985 0.733279 0.726322 0.715083 -100 
-100 -100 1.142462 1.083024 0.988938 0.903848 0.843920 0.804952 0.778615 0.769446 0.771948 0.771301 0.768769 0.778062 0.793765 0.795473 0.783060 0.776123 0.778919 0.776782 0.766507 0.760220 0.758257 0.750363 0.738690 -100 
-100 -100 1.183465 1.121184 1.021139 0.930255 0.865590 0.823134 0.794191 0.784115 0.788702 0.790188 0.790474 0.805781 0.827477 0.830207 0.813984 0.803115 0.803812 0.799234 0.785758 0.778254 0.776262 0.767555 0.754375 -100 
-100 -100 1.197026 1.133849 1.032222 0.939578 0.873268 0.829506 0.799489 0.788511 0.792429 0.793705 0.794274 0.810119 0.832258 0.835129 0.818757 0.807600 0.808022 0.803191 0.789602 0.782248 0.780336 0.771285 0.757592 -100 
-100 -100 1.190560 1.128086 1.028489 0.937461 0.871948 0.828778 0.799100 0.787160 0.787533 0.786350 0.784933 0.795965 0.812995 0.815208 0.802579 0.794922 0.796994 0.794252 0.783844 0.778134 0.776411 0.767626 0.754674 -100 
-100 -100 1.183231 1.122078 1.025061 0.937584 0.875276 0.833987 0.805087 0.793279 0.792575 0.788785 0.782354 0.786315 0.797660 0.798887 0.789893 0.787448 0.793727 0.793654 0.785216 0.781151 0.780509 0.772382 0.759839 -100 
-100 -100 1.185096 1.124747 1.027939 0.943245 0.884075 0.844372 0.815808 0.804606 0.804463 0.799365 0.788755 0.787290 0.794761 0.795197 0.788464 0.790200 0.801078 0.802568 0.793503 0.790013 0.790368 0.782780 0.770237 -100 
-100 -100 1.188139 1.127818 1.031005 0.946205 0.886812 0.846775 0.817953 0.806868 0.807065 0.801909 0.790082 0.786184 0.791329 0.791341 0.785972 0.789111 0.800460 0.801908 0.792802 0.789285 0.789591 0.782031 0.769577 -100 
-100 -100 1.191980 1.130964 1.034115 0.946609 0.883957 0.841786 0.811947 0.800187 0.800012 0.795306 0.784206 0.779977 0.783702 0.783497 0.778893 0.781238 0.789657 0.789978 0.781751 0.777816 0.777203 0.769201 0.756877 -100 
-100 -100 1.203495 1.141309 1.042311 0.951847 0.886596 0.842301 0.810722 0.798120 0.798194 0.793902 0.783058 0.779262 0.783138 0.782746 0.777501 0.778587 0.785392 0.784427 0.775198 0.770192 0.768926 0.760420 0.747645 -100 
-100 -100 1.211782 1.148954 1.048656 0.957130 0.891957 0.847011 0.813988 0.801384 0.803679 0.799735 0.787254 0.783580 0.788360 0.787747 0.781097 0.781428 0.788817 0.787117 0.775671 0.769803 0.769478 0.760751 0.746333 -100 
-100 -100 1.198927 1.136473 1.036763 0.945880 0.881572 0.837701 0.805872 0.794325 0.797374 0.794043 0.782121 0.778767 0.783570 0.782871 0.776140 0.776382 0.783716 0.782010 0.770445 0.764238 0.763641 0.754998 0.740847 -100 
-100 -100 1.156942 1.096239 0.999748 0.911862 0.849841 0.808912 0.780776 0.771292 0.773734 0.771405 0.762396 0.759670 0.763665 0.763071 0.757628 0.758369 0.764826 0.763602 0.753809 0.747714 0.745729 0.737384 0.725168 -100 
-100 -100 1.090257 1.032949 0.942465 0.861616 0.806355 0.770361 0.745666 0.738796 0.742588 0.741312 0.733340 0.730874 0.734630 0.734199 0.729579 0.731317 0.738828 0.738213 0.728673 0.723014 0.721631 0.713778 0.701798 -100 
-100 -100 0.989169 0.936805 0.855137 0.785274 0.742103 0.712513 0.689419 0.684581 0.690211 0.689647 0.681481 0.678982 0.682842 0.682526 0.678281 0.681164 0.691186 0.691086 0.680340 0.675263 0.676321 0.669205 0.656019 -100 
-100 -100 0.841959 0.795345 0.723832 0.665681 0.632742 0.609882 0.590614 0.587903 0.594703 0.594438 0.586120 0.583734 0.587973 0.587617 0.582946 0.585780 0.596204 0.596392 0.585910 0.581731 0.584204 0.578113 0.565253 -100 
-100 -100 0.642969 0.602438 0.542214 0.495890 0.471361 0.455227 0.441876 0.441170 0.448418 0.448092 0.439833 0.437833 0.442847 0.442371 0.436536 0.438251 0.447089 0.447428 0.438804 0.435910 0.438906 0.434174 0.423236 -100 
-100 -100 0.440953 0.406576 0.357326 0.323587 0.309327 0.299364 0.288764 0.288627 0.296069 0.295469 0.286742 0.285134 0.291205 0.290729 0.283725 0.284657 0.293229 0.293703 0.285746 0.284229 0.289056 0.285851 0.275716 -100 
-100 -100 0.299603 0.270429 0.230284 0.206592 0.200570 0.194883 0.185591 0.185354 0.192751 0.192025 0.183099 0.181795 0.188572 0.188189 0.180593 0.181152 0.189650 0.190172 0.182562 0.182065 0.188347 0.186325 0.176798 -100 
-100 -100 -100 -100 -100 -100 -100 -100 -100 -100 -100 -100 -100 -100 -100 -100 -100 -100 -100 -100 -100 -100 -100 -100 -100 -100 
-100 -100 -100 -100 -100 -100 -100 -100 -100 -100 -100 -100 -100 -100 -100 -100 -100 -100 -100 -100 -100 -100 -100 -100 -100 -100 
-100 -100 -100 -100 -100 -100 -100 -100 -100 -100 -100 -100 -100 -100 -100 -100 -100 -100 -100 -100 -100 -100 -100 -100 -100 -100 
-100 -100 0.653561 0.605163 0.534766 0.483118 0.456764 0.437694 0.419653 0.417500 0.427442 0.426567 0.413660 0.409745 0.416729 0.417718 0.412377 0.416989 0.429881 0.431131 0.420438 0.416665 0.420710 0.416485 0.404941 -100 
-100 -100 0.746883 0.699705 0.630157 0.577395 0.548586 0.528598 0.511617 0.510077 0.519367 0.517382 0.502925 0.496467 0.500821 0.501359 0.497686 0.503852 0.517211 0.518620 0.507591 0.501912 0.503291 0.497832 0.486530 -100 
-100 -100 0.880861 0.833036 0.760091 0.703106 0.670263 0.647719 0.629714 0.628303 0.638350 0.634968 0.617043 0.608255 0.611190 0.611357 0.608284 0.615789 0.631060 0.632708 0.619905 0.612192 0.611503 0.604526 0.592311 -100 
-100 -100 0.994054 0.943328 0.864506 0.799652 0.759271 0.732127 0.711980 0.708760 0.716780 0.712542 0.695272 0.687491 0.691017 0.691385 0.688186 0.695149 0.709857 0.711555 0.698932 0.690412 0.688126 0.680138 0.667792 -100 
-100 -100 1.076434 1.021754 0.936263 0.861550 0.810753 0.777640 0.754806 0.748164 0.751478 0.747389 0.735739 0.732906 0.739328 0.740510 0.736261 0.740279 0.751104 0.752205 0.741623 0.733366 0.729712 0.721251 0.709720 -100 
-100 -100 1.135036 1.076631 0.984211 0.901026 0.842328 0.803941 0.777765 0.768179 0.769291 0.766276 0.759627 0.763164 0.774421 0.776564 0.769561 0.769312 0.776584 0.776309 0.765995 0.758131 0.754411 0.745684 0.733994 -100 
-100 -100 1.174918 1.113943 1.016024 0.927491 0.864060 0.822308 0.793630 0.782344 0.783320 0.781362 0.777508 0.785773 0.801469 0.804210 0.794069 0.790310 0.795080 0.793419 0.782476 0.774908 0.771841 0.762873 0.750276 -100 
-100 -100 1.188103 1.126314 1.026942 0.936715 0.871676 0.828683 0.799028 0.786907 0.787215 0.785013 0.781369 0.790024 0.805984 0.808684 0.798230 0.794066 0.798522 0.796764 0.786059 0.779032 0.776378 0.767279 0.754273 -100 
-100 -100 1.181658 1.120500 1.023081 0.934183 0.870014 0.827581 0.798291 0.786098 0.785055 0.781402 0.775679 0.780557 0.792690 0.794821 0.787048 0.785676 0.792034 0.791628 0.782321 0.776262 0.773847 0.764877 0.752176 -100 
-100 -100 1.174875 1.114762 1.019487 0.933416 0.871970 0.831268 0.803026 0.791870 0.791296 0.786378 0.776956 0.776652 0.784516 0.785948 0.780990 0.783448 0.792876 0.794098 0.785679 0.780534 0.778846 0.770246 0.757665 -100 
-100 -100 1.177067 1.117474 1.022428 0.938405 0.879778 0.840407 0.812380 0.802429 0.803535 0.798279 0.785711 0.781559 0.786465 0.787438 0.784428 0.789782 0.802187 0.804212 0.795101 0.790168 0.789287 0.780987 0.768115 -100 
-100 -100 1.182893 1.122820 1.026870 0.941790 0.882198 0.842044 0.813521 0.803585 0.805124 0.800227 0.787373 0.782150 0.785908 0.786757 0.784557 0.790540 0.802903 0.804532 0.795033 0.789803 0.788700 0.780334 0.767509 -100 
-100 -100 1.192400 1.130853 1.032912 0.943847 0.879736 0.836772 0.806890 0.795571 0.796007 0.791619 0.780505 0.776287 0.780211 0.781131 0.778800 0.783624 0.793611 0.794004 0.784468 0.778518 0.776269 0.767477 0.754964 -100 
-100 -100 1.209760 1.146215 1.044504 0.951107 0.883285 0.837435 0.805191 0.792238 0.792166 0.788135 0.778008 0.775221 0.780366 0.781374 0.777946 0.781339 0.790127 0.789224 0.778168 0.771007 0.767988 0.758729 0.745925 -100 
-100 -100 1.223309 1.158309 1.053531 0.957730 0.889006 0.841869 0.807701 0.794163 0.795769 0.792063 0.780861 0.779019 0.785954 0.786975 0.781801 0.784427 0.794661 0.793051 0.778905 0.770647 0.768186 0.758748 0.744732 -100 
-100 -100 1.210587 1.145902 1.041626 0.946410 0.878466 0.832195 0.798859 0.785987 0.788071 0.784930 0.774423 0.773066 0.780157 0.781116 0.775737 0.778059 0.788104 0.786652 0.772901 0.764954 0.762735 0.753601 0.739873 -100 
-100 -100 1.163810 1.101566 1.002076 0.911093 0.846227 0.803105 0.773192 0.762055 0.763350 0.761084 0.753265 0.752102 0.757815 0.758646 0.754526 0.756878 0.764909 0.764295 0.754311 0.748128 0.746078 0.737723 0.725551 -100 
-100 -100 1.092241 1.034051 0.941912 0.859208 0.801961 0.764146 0.737592 0.728757 0.731113 0.729733 0.722788 0.721498 0.726437 0.727082 0.723568 0.726478 0.734870 0.735299 0.727247 0.723145 0.723160 0.715876 0.703806 -100 
-100 -100 0.987588 0.934799 0.852353 0.781462 0.736403 0.705416 0.681156 0.674220 0.677836 0.677042 0.670196 0.668698 0.673623 0.674038 0.670288 0.673782 0.683499 0.684774 0.677459 0.675417 0.679423 0.673321 0.659573 -100 
-100 -100 0.838797 0.791988 0.720137 0.661442 0.627138 0.603291 0.583166 0.578624 0.583561 0.583075 0.575939 0.574253 0.579155 0.579265 0.574953 0.578211 0.588171 0.589735 0.582882 0.582012 0.587617 0.582604 0.569183 -100 
-100 -100 0.640029 0.599406 0.538995 0.492326 0.467275 0.450560 0.436406 0.434567 0.440805 0.440415 0.432807 0.431092 0.436101 0.435902 0.430706 0.432912 0.441895 0.443233 0.436831 0.436355 0.441346 0.437365 0.426284 -100 
-100 -100 0.439321 0.404965 0.355640 0.321571 0.306879 0.296672 0.285921 0.285402 0.292369 0.291880 0.283702 0.282173 0.287942 0.287614 0.281256 0.282535 0.291027 0.291922 0.285188 0.285008 0.290794 0.287854 0.277562 -100 
-100 -100 0.299400 0.270329 0.230217 0.206200 0.199718 0.193966 0.184953 0.184760 0.191922 0.191389 0.183024 0.181752 0.188094 0.187786 0.180803 0.181551 0.189701 0.190204 0.183090 0.183059 0.189559 0.187452 0.177698 -100 
-100 -100 -100 -100 -100 -100 -100 -100 -100 -100 -100 -100 -100 -100 -100 -100 -100 -100 -100 -100 -100 -100 -100 -100 -100 -100 
-100 -100 -100 -100 -100 -100 -100 -100 -100 -100 -100 -100 -100 -100 -100 -100 -100 -100 -100 -100 -100 -100 -100 -100 -100 -100 
-100 -100 -100 -100 -100 -100 -100 -100 -100 -100 -100 -100 -100 -100 -100 -100 -100 -100 -100 -100 -100 -100 -100 -100 -100 -100 
-100 -100 0.656901 0.608816 0.538537 0.487599 0.462135 0.443766 0.426467 0.425340 0.436514 0.435683 0.421771 0.417366 0.424136 0.425390 0.421170 0.427704 0.442539 0.443314 0.429577 0.422662 0.424602 0.419497 0.407657 -100 
-100 -100 0.752242 0.704779 0.633692 0.581037 0.553415 0.534048 0.517325 0.517286 0.529576 0.527923 0.511197 0.504065 0.508499 0.509706 0.507598 0.516255 0.532471 0.533173 0.517800 0.508247 0.507214 0.500389 0.488147 -100 
-100 -100 0.897564 0.848025 0.765269 0.707440 0.681095 0.659035 0.635872 0.637060 0.659431 0.656598 0.627164 0.616220 0.619178 0.620376 0.619430 0.630731 0.654458 0.655211 0.632294 0.619655 0.617592 0.608745 0.593369 -100 
-100 -100 1.010193 0.957854 0.869320 0.803789 0.770126 0.743409 0.717850 0.717168 0.737544 0.733717 0.704406 0.693668 0.696545 0.698010 0.697659 0.709110 0.732607 0.733539 0.710943 0.697625 0.693987 0.684072 0.668508 -100 
-100 -100 1.079683 1.025027 0.938313 0.864246 0.814998 0.782414 0.759464 0.754113 0.760293 0.755933 0.740274 0.734227 0.738740 0.740750 0.740155 0.748811 0.763650 0.764641 0.750422 0.738861 0.733051 0.723107 0.710409 -100 
-100 -100 1.135255 1.077528 0.985343 0.903721 0.846612 0.808932 0.782954 0.773910 0.775762 0.771390 0.760474 0.759162 0.767128 0.769641 0.766714 0.771901 0.783187 0.783879 0.772276 0.762654 0.757674 0.748100 0.735757 -100 
-100 -100 1.177484 1.117020 1.017439 0.930503 0.868581 0.827689 0.799452 0.788381 0.789398 0.785215 0.775938 0.778141 0.790110 0.792838 0.786340 0.788288 0.797042 0.797279 0.787081 0.779184 0.776364 0.767101 0.753618 -100 
-100 -100 1.190071 1.128935 1.028138 0.939648 0.876173 0.834084 0.804927 0.793036 0.793322 0.788880 0.779836 0.782356 0.794463 0.797041 0.790143 0.791600 0.799999 0.800308 0.790721 0.783731 0.781610 0.772442 0.758711 -100 
-100 -100 1.179503 1.119477 1.023286 0.936385 0.873862 0.832238 0.803380 0.791716 0.790960 0.785898 0.776235 0.776108 0.784602 0.786789 0.782811 0.786574 0.796653 0.797706 0.788396 0.781701 0.778935 0.769788 0.756903 -100 
-100 -100 1.173277 1.114016 1.019565 0.934853 0.874949 0.834833 0.806732 0.796630 0.797470 0.792193 0.780000 0.776430 0.781878 0.783691 0.781998 0.788521 0.801080 0.802932 0.793249 0.786650 0.784263 0.775207 0.762136 -100 
-100 -100 1.180035 1.120485 1.023477 0.940039 0.885768 0.846704 0.815498 0.806911 0.813227 0.808285 0.790673 0.784379 0.788201 0.789861 0.789385 0.798137 0.815563 0.817681 0.804157 0.797196 0.797001 0.787984 0.772565 -100 
-100 -100 1.187952 1.127505 1.028861 0.943613 0.887824 0.847653 0.815771 0.807131 0.813938 0.809562 0.792212 0.785810 0.789396 0.791138 0.790990 0.799823 0.816988 0.818567 0.804432 0.797053 0.796583 0.787441 0.771997 -100 
-100 -100 1.197519 1.135522 1.036077 0.946033 0.881879 0.838483 0.808036 0.797648 0.800130 0.796206 0.783971 0.779605 0.784132 0.786078 0.785390 0.792530 0.805185 0.805619 0.793612 0.785702 0.782692 0.773239 0.759824 -100 
-100 -100 1.219143 1.154540 1.050208 0.954914 0.886345 0.839595 0.806421 0.793999 0.796062 0.792382 0.780912 0.778505 0.785274 0.787415 0.784883 0.790558 0.803187 0.802483 0.788060 0.779065 0.775715 0.765910 0.752010 -100 
-100 -100 1.239454 1.172423 1.062262 0.963625 0.897278 0.848785 0.809800 0.796892 0.807187 0.803804 0.784620 0.783230 0.794030 0.796315 0.790122 0.795730 0.816624 0.815326 0.791296 0.780587 0.782569 0.772596 0.752534 -100 
-100 -100 1.226649 1.159942 1.050342 0.952418 0.886927 0.839101 0.800458 0.787705 0.798134 0.795280 0.776969 0.776238 0.787337 0.789602 0.783115 0.788256 0.808837 0.807807 0.784575 0.774723 0.777413 0.767892 0.748043 -100 
-100 -100 1.173124 1.109878 1.007998 0.915631 0.850397 0.805789 0.773280 0.760925 0.762962 0.760832 0.752352 0.752130 0.760013 0.762060 0.758394 0.762512 0.773925 0.773916 0.762062 0.755878 0.755393 0.747021 0.733256 -100 
-100 -100 1.097494 1.039009 0.946035 0.863479 0.807114 0.767981 0.737864 0.726547 0.727944 0.726460 0.719845 0.719521 0.726146 0.727859 0.724970 0.729276 0.739520 0.740813 0.733106 0.730461 0.733517 0.726603 0.712438 -100 
-100 -100 0.994168 0.941232 0.856137 0.786770 0.746702 0.714642 0.682991 0.672168 0.673509 0.672397 0.666570 0.666312 0.675861 0.677164 0.670773 0.675256 0.686259 0.688650 0.683089 0.684307 0.699475 0.694052 0.670947 -100 
-100 -100 0.844508 0.797678 0.723547 0.666651 0.637678 0.613070 0.585804 0.577565 0.580292 0.579558 0.573488 0.572871 0.581966 0.582749 0.575807 0.579899 0.590944 0.593596 0.588638 0.591149 0.607868 0.603576 0.580954 -100 
-100 -100 0.642696 0.602289 0.542098 0.496401 0.472938 0.455798 0.439125 0.435405 0.440545 0.440240 0.433460 0.432275 0.437835 0.438065 0.433324 0.436253 0.445848 0.447904 0.442788 0.444251 0.452192 0.448690 0.435931 -100 
-100 -100 0.443570 0.409425 0.360249 0.326340 0.311935 0.301535 0.290098 0.289119 0.295770 0.295624 0.288232 0.286994 0.292732 0.292629 0.286851 0.288529 0.297058 0.298218 0.292285 0.293052 0.299947 0.297127 0.286201 -100 
-100 -100 0.305826 0.276901 0.236826 0.212423 0.205438 0.199563 0.190814 0.190872 0.198056 0.197907 0.190255 0.189147 0.195164 0.194959 0.188563 0.189499 0.197357 0.197823 0.191077 0.191308 0.197874 0.195634 0.185680 -100 
-100 -100 -100 -100 -100 -100 -100 -100 -100 -100 -100 -100 -100 -100 -100 -100 -100 -100 -100 -100 -100 -100 -100 -100 -100 -100 
-100 -100 -100 -100 -100 -100 -100 -100 -100 -100 -100 -100 -100 -100 -100 -100 -100 -100 -100 -100 -100 -100 -100 -100 -100 -100 
-100 -100 -100 -100 -100 -100 -100 -100 -100 -100 -100 -100 -100 -100 -100 -100 -100 -100 -100 -100 -100 -100 -100 -100 -100 -100 
-100 -100 0.657195 0.608257 0.536615 0.484544 0.458613 0.440568 0.424064 0.423564 0.434993 0.434368 0.420793 0.416678 0.423545 0.424731 0.420607 0.427727 0.443183 0.443546 0.428261 0.419720 0.420666 0.415232 0.403378 -100 
-100 -100 0.753892 0.705391 0.632516 0.578120 0.549446 0.530015 0.513906 0.514523 0.527269 0.526121 0.510092 0.503614 0.508483 0.510044 0.508548 0.518141 0.535005 0.535089 0.517767 0.505993 0.503367 0.495832 0.483421 -100 
-100 -100 0.900461 0.849775 0.764921 0.704853 0.676894 0.654343 0.631574 0.633432 0.656477 0.654453 0.626002 0.615918 0.619487 0.621480 0.621820 0.634495 0.658910 0.658833 0.633591 0.618182 0.613919 0.603971 0.588282 -100 
-100 -100 1.012837 0.959585 0.869284 0.801722 0.766436 0.739080 0.713767 0.713746 0.734891 0.731889 0.703317 0.692969 0.696080 0.698463 0.699944 0.713245 0.737591 0.737714 0.712813 0.696728 0.690833 0.679728 0.663773 -100 
-100 -100 1.080413 1.025418 0.937940 0.862821 0.812594 0.779576 0.756840 0.752110 0.758963 0.754999 0.739085 0.732069 0.735738 0.738420 0.740158 0.751348 0.767520 0.768104 0.752138 0.738461 0.730970 0.720089 0.707015 -100 
-100 -100 1.133393 1.076007 0.984265 0.902874 0.845713 0.808013 0.782321 0.773817 0.776060 0.771336 0.758732 0.754595 0.760254 0.763039 0.763013 0.771622 0.784992 0.786008 0.773583 0.762826 0.756975 0.746901 0.734316 -100 
-100 -100 1.173469 1.113880 1.015683 0.929979 0.868733 0.828170 0.800302 0.789677 0.790750 0.785593 0.773574 0.771597 0.780183 0.782883 0.779684 0.785687 0.797100 0.798319 0.788162 0.779973 0.776964 0.767579 0.753987 -100 
-100 -100 1.185121 1.125079 1.026011 0.939060 0.876430 0.834724 0.805930 0.794455 0.794772 0.789361 0.777595 0.775949 0.784657 0.787168 0.783484 0.788871 0.799848 0.801219 0.791892 0.784844 0.782713 0.773569 0.759827 -100 
-100 -100 1.174731 1.115676 1.020945 0.935186 0.873130 0.831638 0.803042 0.791850 0.791446 0.786038 0.774722 0.771792 0.777936 0.780262 0.778908 0.785706 0.797625 0.799208 0.789705 0.782579 0.779512 0.770277 0.757409 -100 
-100 -100 1.169138 1.110509 1.016872 0.932523 0.872450 0.832120 0.804184 0.794648 0.796194 0.791327 0.778850 0.774282 0.778801 0.781067 0.781251 0.789679 0.803170 0.804890 0.794409 0.786830 0.783728 0.774352 0.761206 -100 
-100 -100 1.176472 1.117195 1.020343 0.936548 0.881585 0.842067 0.811010 0.803139 0.810462 0.806397 0.789343 0.783286 0.787233 0.789578 0.790409 0.800285 0.818109 0.819732 0.805043 0.796794 0.795678 0.786166 0.770518 -100 
-100 -100 1.184761 1.124371 1.025498 0.939486 0.882723 0.842056 0.810478 0.802776 0.810748 0.807338 0.790698 0.784869 0.788928 0.791381 0.792225 0.801872 0.819335 0.820489 0.805326 0.796829 0.795564 0.785959 0.770245 -100 
-100 -100 1.194529 1.132507 1.032711 0.941789 0.876614 0.832855 0.803055 0.793964 0.797755 0.794653 0.782783 0.778605 0.783360 0.785830 0.785987 0.793957 0.807111 0.807519 0.795089 0.786708 0.783387 0.773705 0.760104 -100 
-100 -100 1.216154 1.151507 1.046825 0.950720 0.881265 0.834383 0.802231 0.791545 0.795159 0.792141 0.780472 0.777533 0.783990 0.786397 0.784689 0.791370 0.804842 0.804632 0.790538 0.781942 0.778960 0.769245 0.755227 -100 
-100 -100 1.236341 1.169287 1.058847 0.959593 0.892598 0.844128 0.806274 0.795274 0.807241 0.804433 0.784684 0.782246 0.792333 0.794726 0.789396 0.796161 0.818152 0.817716 0.794563 0.784915 0.787776 0.778110 0.757953 -100 
-100 -100 1.223381 1.156788 1.047210 0.949104 0.883300 0.835438 0.797471 0.786128 0.797939 0.795578 0.776709 0.774966 0.785397 0.787821 0.782210 0.788474 0.810105 0.809973 0.787766 0.779179 0.782889 0.773686 0.753678 -100 
-100 -100 1.169855 1.107003 1.005769 0.914013 0.849005 0.804123 0.771242 0.759017 0.761586 0.759740 0.750999 0.750294 0.757977 0.760385 0.757538 0.762551 0.774703 0.775346 0.764353 0.759266 0.759647 0.751445 0.737420 -100 
-100 -100 1.094462 1.036706 0.945107 0.864157 0.808732 0.769120 0.737407 0.724599 0.725357 0.723822 0.717310 0.717169 0.724149 0.726433 0.724249 0.729156 0.739789 0.741442 0.734333 0.732485 0.736145 0.729266 0.714818 -100 
-100 -100 0.991435 0.939434 0.856199 0.789176 0.750623 0.718041 0.684001 0.670525 0.670348 0.668924 0.663466 0.663872 0.674176 0.676141 0.670265 0.675086 0.686206 0.688758 0.683609 0.685385 0.700960 0.695513 0.672156 -100 
-100 -100 0.841874 0.795905 0.723562 0.669065 0.641775 0.616736 0.587004 0.575966 0.577089 0.576125 0.570643 0.570887 0.580802 0.582199 0.575647 0.579916 0.590924 0.593619 0.588931 0.591805 0.608758 0.604409 0.581580 -100 
-100 -100 0.640204 0.600285 0.541204 0.497160 0.475024 0.457605 0.439091 0.433465 0.437710 0.437571 0.431552 0.431192 0.437377 0.438056 0.433634 0.436662 0.446153 0.448143 0.443117 0.444727 0.452722 0.449094 0.436145 -100 
-100 -100 0.441710 0.407607 0.358619 0.325190 0.311363 0.300844 0.288616 0.287095 0.293783 0.294146 0.287487 0.286850 0.292949 0.293098 0.287526 0.289248 0.297648 0.298669 0.292648 0.293342 0.300140 0.297147 0.286035 -100 
-100 -100 0.304751 0.275627 0.235181 0.210450 0.203447 0.197560 0.188812 0.189228 0.196936 0.197347 0.190243 0.189499 0.195687 0.195597 0.189313 0.190265 0.198020 0.198335 0.191404 0.191427 0.197820 0.195414 0.185314 -100 
-100 -100 -100 -100 -100 -100 -100 -100 -100 -100 -100 -100 -100 -100 -100 -100 -100 -100 -100 -100 -100 -100 -100 -100 -100 -100 
-100 -100 -100 -100 -100 -100 -100 -100 -100 -100 -100 -100 -100 -100 -100 -100 -100 -100 -100 -100 -100 -100 -100 -100 -100 -100 
-100 -100 -100 -100 -100 -100 -100 -100 -100 -100 -100 -100 -100 -100 -100 -100 -100 -100 -100 -100 -100 -100 -100 -100 -100 -100 
-100 -100 0.655577 0.604418 0.529389 0.473736 0.445438 0.427098 0.411432 0.411227 0.422059 0.421969 0.410368 0.407644 0.415234 0.416356 0.411788 0.418616 0.433662 0.433601 0.417757 0.408477 0.408900 0.403377 0.391689 -100 
-100 -100 0.752817 0.702356 0.626959 0.568453 0.535992 0.515568 0.500396 0.500848 0.511582 0.511250 0.499153 0.494934 0.500843 0.502796 0.501510 0.510941 0.526520 0.526040 0.508750 0.495854 0.491791 0.483900 0.472049 -100 
-100 -100 0.890425 0.839012 0.759293 0.695175 0.657101 0.632873 0.615948 0.616523 0.628690 0.627782 0.612871 0.606774 0.611540 0.614423 0.615990 0.628151 0.645735 0.644945 0.624951 0.608458 0.600337 0.589786 0.576821 -100 
-100 -100 1.002449 0.948871 0.864391 0.793202 0.747736 0.718550 0.699062 0.697773 0.708129 0.706247 0.691017 0.684270 0.688321 0.691700 0.694818 0.707973 0.725632 0.725091 0.705519 0.688396 0.678649 0.666876 0.653569 -100 
-100 -100 1.078345 1.022617 0.934754 0.856867 0.803113 0.768720 0.746559 0.741700 0.746805 0.743572 0.730722 0.724552 0.728112 0.731477 0.734965 0.747326 0.762864 0.763166 0.747522 0.732874 0.723903 0.712522 0.699890 -100 
-100 -100 1.128703 1.071319 0.980249 0.897882 0.839174 0.800873 0.775638 0.767560 0.769442 0.764838 0.752450 0.746842 0.750691 0.753722 0.756111 0.766927 0.781288 0.782613 0.770275 0.759201 0.752852 0.742602 0.730152 -100 
-100 -100 1.161814 1.103451 1.009729 0.925074 0.863872 0.823330 0.795931 0.785793 0.786095 0.780552 0.767906 0.762873 0.767612 0.770266 0.770860 0.780039 0.793585 0.795611 0.785606 0.777589 0.774276 0.764987 0.751912 -100 
-100 -100 1.172035 1.113482 1.019323 0.933895 0.871623 0.830005 0.801611 0.790570 0.790173 0.784400 0.772001 0.767383 0.772338 0.774806 0.774795 0.783173 0.796164 0.798304 0.789176 0.782414 0.780099 0.771115 0.757909 -100 
-100 -100 1.165960 1.107663 1.014669 0.929347 0.866845 0.825008 0.796601 0.785781 0.785514 0.780308 0.768845 0.764566 0.769112 0.771663 0.772337 0.780800 0.793503 0.795274 0.785807 0.778705 0.775556 0.766337 0.753577 -100 
-100 -100 1.161108 1.102824 1.009996 0.925120 0.863402 0.822199 0.794503 0.785119 0.786688 0.782690 0.771717 0.767767 0.772400 0.775234 0.776452 0.785273 0.798225 0.799451 0.788790 0.780817 0.777099 0.767501 0.754519 -100 
-100 -100 1.165105 1.106240 1.011632 0.926611 0.866139 0.825504 0.797912 0.790309 0.794860 0.792123 0.780601 0.776622 0.781559 0.784653 0.786088 0.795354 0.809731 0.810494 0.797617 0.788878 0.785475 0.775613 0.761643 -100 
-100 -100 1.172145 1.112114 1.015392 0.928030 0.865717 0.824158 0.796579 0.789747 0.795343 0.793361 0.782173 0.778282 0.783213 0.786249 0.787464 0.796292 0.810206 0.810679 0.797778 0.789239 0.786011 0.776172 0.762141 -100 
-100 -100 1.182395 1.120625 1.021408 0.929636 0.862545 0.818620 0.790869 0.783778 0.788597 0.786785 0.776582 0.772699 0.777162 0.779693 0.780153 0.787724 0.799541 0.799982 0.789164 0.781862 0.778790 0.769308 0.756134 -100 
-100 -100 1.199928 1.136094 1.033070 0.937143 0.866746 0.820692 0.791797 0.784403 0.789348 0.787419 0.776624 0.772055 0.776095 0.777886 0.777119 0.783741 0.795378 0.796133 0.786138 0.780276 0.778447 0.769539 0.756444 -100 
-100 -100 1.213646 1.148412 1.042351 0.944651 0.874271 0.827451 0.796838 0.789300 0.795996 0.794056 0.781215 0.776021 0.780524 0.781792 0.779420 0.785755 0.799779 0.800991 0.789521 0.784567 0.784752 0.776387 0.762390 -100 
-100 -100 1.200701 1.136237 1.031698 0.936013 0.867518 0.821410 0.790225 0.781740 0.787893 0.786144 0.773942 0.769294 0.774071 0.775378 0.772797 0.778705 0.792409 0.793915 0.783355 0.779398 0.780310 0.772316 0.758450 -100 
-100 -100 1.153865 1.092805 0.995347 0.906447 0.842637 0.798975 0.768060 0.757305 0.760024 0.758375 0.749506 0.746610 0.751519 0.753311 0.751663 0.756822 0.767362 0.768982 0.761894 0.759292 0.760108 0.752485 0.739716 -100 
-100 -100 1.083296 1.027381 0.939606 0.862088 0.808038 0.769030 0.737716 0.724211 0.724305 0.722390 0.715378 0.714363 0.720278 0.722533 0.721042 0.725796 0.735552 0.737312 0.731398 0.729993 0.732117 0.725147 0.712358 -100 
-100 -100 0.979986 0.930131 0.853549 0.790096 0.749945 0.717548 0.686003 0.670770 0.669322 0.667103 0.660947 0.661243 0.668738 0.671064 0.668447 0.672878 0.683137 0.685088 0.679211 0.679136 0.684896 0.678892 0.664206 -100 
-100 -100 0.831573 0.787521 0.721426 0.670454 0.641598 0.616528 0.588698 0.575214 0.574705 0.572996 0.567241 0.568021 0.575763 0.577668 0.574129 0.577838 0.587843 0.589673 0.583791 0.584274 0.591085 0.586017 0.571778 -100 
-100 -100 0.632839 0.593918 0.537371 0.496348 0.475775 0.458234 0.438045 0.429718 0.432581 0.432238 0.426690 0.427397 0.434409 0.435572 0.431258 0.433754 0.442461 0.443716 0.437785 0.437957 0.443296 0.439033 0.427409 -100 
-100 -100 0.433676 0.399635 0.351316 0.319282 0.306823 0.296234 0.282528 0.279701 0.286268 0.287068 0.281049 0.281357 0.288306 0.288772 0.283047 0.284478 0.292600 0.293142 0.286282 0.286026 0.291644 0.288232 0.277378 -100 
-100 -100 0.295936 0.266356 0.225306 0.200593 0.194373 0.188554 0.179156 0.179709 0.188283 0.189390 0.182760 0.182648 0.189540 0.189614 0.183023 0.183843 0.191663 0.191728 0.184118 0.183526 0.189549 0.186947 0.176720 -100 
-100 -100 -100 -100 -100 -100 -100 -100 -100 -100 -100 -100 -100 -100 -100 -100 -100 -100 -100 -100 -100 -100 -100 -100 -100 -100 
-100 -100 -100 -100 -100 -100 -100 -100 -100 -100 -100 -100 -100 -100 -100 -100 -100 -100 -100 -100 -100 -100 -100 -100 -100 -100 
-100 -100 -100 -100 -100 -100 -100 -100 -100 -100 -100 -100 -100 -100 -100 -100 -100 -100 -100 -100 -100 -100 -100 -100 -100 -100 
-100 -100 0.663152 0.609896 0.531162 0.471672 0.441077 0.422597 0.408042 0.408593 0.419437 0.420034 0.410107 0.408760 0.417047 0.418396 0.413957 0.420932 0.435848 0.435264 0.418401 0.407724 0.406869 0.400706 0.388907 -100 
-100 -100 0.761650 0.709011 0.629689 0.566721 0.531115 0.509733 0.494969 0.495678 0.506099 0.506698 0.497063 0.495037 0.502418 0.504984 0.503834 0.513322 0.528614 0.527569 0.509311 0.494935 0.489388 0.480790 0.468922 -100 
-100 -100 0.899084 0.845654 0.762686 0.693825 0.651803 0.625847 0.608718 0.608846 0.619762 0.620014 0.608925 0.606004 0.613297 0.617175 0.618598 0.630616 0.647463 0.646083 0.625483 0.607506 0.597563 0.586269 0.573590 -100 
-100 -100 1.009942 0.954716 0.867644 0.792265 0.743079 0.712090 0.692241 0.690490 0.699723 0.698966 0.687268 0.683371 0.689774 0.694184 0.697332 0.710521 0.727578 0.726594 0.706645 0.688327 0.677018 0.664599 0.651554 -100 
-100 -100 1.083824 1.026989 0.937044 0.856350 0.800220 0.764691 0.742448 0.737818 0.742976 0.740517 0.729161 0.724082 0.728482 0.732542 0.736736 0.749762 0.765537 0.765788 0.749890 0.734702 0.725140 0.713378 0.700608 -100 
-100 -100 1.130317 1.072606 0.980897 0.897558 0.838080 0.799595 0.774813 0.767557 0.770110 0.765787 0.753155 0.746795 0.750060 0.753328 0.756791 0.768867 0.784210 0.785990 0.773838 0.763117 0.757329 0.747049 0.734075 -100 
-100 -100 1.159881 1.101857 1.008762 0.924634 0.863985 0.823940 0.797238 0.788228 0.789591 0.783984 0.769904 0.762915 0.766154 0.768755 0.770670 0.781573 0.797068 0.799931 0.790068 0.783205 0.781997 0.772965 0.758443 -100 
-100 -100 1.168358 1.110392 1.017293 0.932883 0.871498 0.830430 0.802617 0.792653 0.793397 0.787613 0.773782 0.767286 0.770853 0.773323 0.774572 0.784527 0.799354 0.802264 0.793249 0.787681 0.787559 0.778897 0.764260 -100 
-100 -100 1.162394 1.104493 1.012102 0.927325 0.865156 0.823370 0.795132 0.785085 0.785883 0.781104 0.769208 0.764227 0.768381 0.771269 0.772839 0.782164 0.795616 0.797622 0.788133 0.781513 0.779285 0.770207 0.756837 -100 
-100 -100 1.158392 1.100116 1.007027 0.921915 0.859877 0.818110 0.790012 0.781130 0.783925 0.780895 0.770460 0.767124 0.772523 0.776044 0.777710 0.786753 0.799990 0.800810 0.789231 0.781034 0.777689 0.767942 0.754267 -100 
-100 -100 1.163733 1.104399 1.008101 0.922212 0.861054 0.819598 0.791420 0.784439 0.790849 0.789456 0.778647 0.775913 0.782504 0.786407 0.787696 0.796983 0.812598 0.812622 0.797205 0.787910 0.785185 0.774997 0.759660 -100 
-100 -100 1.168964 1.108473 1.010078 0.921857 0.858971 0.816949 0.789445 0.784029 0.792062 0.791562 0.780842 0.777803 0.784032 0.787613 0.788485 0.797209 0.812363 0.812305 0.797287 0.788695 0.786528 0.776525 0.761144 -100 
-100 -100 1.173931 1.112265 1.012967 0.921089 0.854100 0.810713 0.784541 0.780336 0.788133 0.787757 0.777424 0.772983 0.777084 0.779489 0.779813 0.787184 0.799204 0.799882 0.789533 0.783568 0.782011 0.772929 0.759234 -100 
-100 -100 1.186121 1.123105 1.021471 0.926766 0.857740 0.813567 0.787831 0.784905 0.793675 0.792995 0.780818 0.773667 0.775330 0.776120 0.775420 0.782153 0.794127 0.796162 0.788663 0.785854 0.786615 0.778850 0.765780 -100 
-100 -100 1.195614 1.132004 1.028894 0.934191 0.866997 0.823122 0.796128 0.793691 0.804232 0.803230 0.788207 0.778700 0.778972 0.778566 0.776720 0.783545 0.797953 0.801206 0.793829 0.793263 0.796902 0.790195 0.776524 -100 
-100 -100 1.182922 1.120535 1.019865 0.928348 0.863956 0.820988 0.792898 0.788689 0.798015 0.796764 0.782073 0.772906 0.773338 0.772920 0.770873 0.777334 0.791466 0.795001 0.788480 0.788818 0.793063 0.786643 0.773082 -100 
-100 -100 1.140963 1.082118 0.988886 0.904781 0.845129 0.803997 0.774724 0.765935 0.770377 0.768559 0.757290 0.751169 0.753383 0.754016 0.752407 0.757821 0.768785 0.771678 0.766978 0.767119 0.770059 0.763353 0.750672 -100 
-100 -100 1.076631 1.023089 0.939829 0.867906 0.818283 0.780952 0.749100 0.734573 0.734241 0.731307 0.722315 0.719674 0.724823 0.726686 0.724837 0.729446 0.739361 0.741368 0.735868 0.735141 0.737637 0.730746 0.717959 -100 
-100 -100 0.978865 0.931356 0.859164 0.801716 0.766270 0.734830 0.700896 0.682501 0.679453 0.675602 0.667400 0.667319 0.675981 0.678497 0.674780 0.678753 0.689576 0.690945 0.683199 0.681914 0.686604 0.680042 0.665308 -100 
-100 -100 0.832460 0.790559 0.728612 0.683599 0.659336 0.634738 0.603547 0.585759 0.582960 0.579617 0.572403 0.573646 0.583231 0.585617 0.580974 0.584118 0.594494 0.595413 0.587114 0.585678 0.590813 0.584961 0.570727 -100 
-100 -100 0.632527 0.595243 0.542205 0.506318 0.489731 0.472340 0.448622 0.435982 0.436459 0.435153 0.429442 0.431130 0.439565 0.441259 0.436515 0.438564 0.446986 0.447458 0.440063 0.438688 0.442619 0.437693 0.426053 -100 
-100 -100 0.432099 0.398700 0.352074 0.323064 0.313408 0.302790 0.286316 0.280815 0.286389 0.287174 0.281606 0.282947 0.291020 0.291879 0.285867 0.287047 0.295067 0.295160 0.287354 0.286098 0.290927 0.287122 0.276168 -100 
-100 -100 0.293703 0.263995 0.222988 0.199186 0.194490 0.188612 0.177624 0.177441 0.186409 0.188071 0.181957 0.182635 0.190360 0.190667 0.183796 0.184518 0.192479 0.192382 0.184195 0.183048 0.188741 0.185975 0.175666 -100 
-100 -100 -100 -100 -100 -100 -100 -100 -100 -100 -100 -100 -100 -100 -100 -100 -100 -100 -100 -100 -100 -100 -100 -100 -100 -100 
-100 -100 -100 -100 -100 -100 -100 -100 -100 -100 -100 -100 -100 -100 -100 -100 -100 -100 -100 -100 -100 -100 -100 -100 -100 -100 
-100 -100 -100 -100 -100 -100 -100 -100 -100 -100 -100 -100 -100 -100 -100 -100 -100 -100 -100 -100 -100 -100 -100 -100 -100 -100 
-100 -100 0.674995 0.620745 0.539982 0.478441 0.446818 0.428726 0.415394 0.416799 0.427907 0.429015 0.420169 0.419774 0.428710 0.430404 0.426271 0.433600 0.448535 0.447507 0.429597 0.417394 0.414867 0.407711 0.395583 -100 
-100 -100 0.774529 0.720538 0.638406 0.572800 0.535993 0.514343 0.499669 0.500757 0.511898 0.513208 0.504596 0.504314 0.513663 0.516789 0.515044 0.524459 0.540069 0.538589 0.518955 0.503298 0.496500 0.487064 0.474783 -100 
-100 -100 0.913558 0.858399 0.771661 0.699933 0.659059 0.632218 0.611787 0.611944 0.628050 0.629214 0.615101 0.614687 0.628137 0.632772 0.629780 0.641201 0.661703 0.659895 0.634455 0.615190 0.605808 0.593862 0.579220 -100 
-100 -100 1.022707 0.966004 0.875667 0.797906 0.750170 0.718277 0.694946 0.693194 0.707797 0.707949 0.692989 0.691485 0.704043 0.709191 0.707822 0.720329 0.741111 0.739825 0.715243 0.696041 0.685796 0.672941 0.657874 -100 
-100 -100 1.092061 1.034507 0.942815 0.860830 0.804428 0.768589 0.745846 0.741472 0.747870 0.746096 0.735053 0.731386 0.737839 0.742381 0.745557 0.758225 0.774613 0.774828 0.758181 0.743049 0.734019 0.722088 0.708539 -100 
-100 -100 1.135211 1.077357 0.984802 0.901524 0.842722 0.804698 0.780182 0.773681 0.777601 0.773696 0.760640 0.754558 0.758730 0.762150 0.764990 0.777011 0.793334 0.795358 0.782813 0.772978 0.769285 0.759097 0.744350 -100 
-100 -100 1.167575 1.109299 1.012022 0.928585 0.870333 0.831228 0.804179 0.796415 0.801871 0.796523 0.778905 0.771403 0.775970 0.778548 0.778994 0.790288 0.809871 0.813199 0.800622 0.795559 0.803437 0.794693 0.771798 -100 
-100 -100 1.174836 1.116767 1.019727 0.936340 0.877579 0.837437 0.809143 0.800442 0.805446 0.799945 0.782403 0.775262 0.780148 0.782689 0.782598 0.793046 0.812075 0.815410 0.803486 0.799590 0.808556 0.800212 0.777195 -100 
-100 -100 1.164179 1.106542 1.013630 0.929957 0.869239 0.827976 0.799720 0.790603 0.793353 0.789021 0.775997 0.770661 0.775433 0.778672 0.780125 0.789820 0.805024 0.807133 0.796245 0.790089 0.790100 0.781152 0.765733 -100 
-100 -100 1.162587 1.104113 1.009161 0.924571 0.863889 0.822182 0.793282 0.785286 0.790676 0.788285 0.776395 0.772788 0.779220 0.783335 0.784945 0.794715 0.810856 0.811423 0.796542 0.787723 0.785796 0.775855 0.760168 -100 
-100 -100 1.183179 1.121988 1.012502 0.925950 0.867811 0.826250 0.794975 0.789331 0.801976 0.801346 0.785632 0.782163 0.791358 0.795918 0.796039 0.807434 0.837057 0.836661 0.806635 0.795436 0.797280 0.786615 0.765077 -100 
-100 -100 1.186942 1.124607 1.013050 0.924204 0.864493 0.822661 0.792557 0.789126 0.803897 0.804260 0.788355 0.784159 0.792618 0.796645 0.796268 0.807105 0.836366 0.836045 0.806645 0.796442 0.799052 0.788670 0.767118 -100 
-100 -100 1.173495 1.111723 1.010727 0.919621 0.854752 0.812339 0.786666 0.785272 0.797227 0.797801 0.785131 0.779100 0.783058 0.785395 0.785429 0.793595 0.809042 0.809960 0.796827 0.791081 0.791440 0.782496 0.767082 -100 
-100 -100 1.179819 1.117432 1.016008 0.923356 0.857797 0.815664 0.791342 0.792231 0.805558 0.805808 0.790849 0.781026 0.781225 0.781285 0.780281 0.787695 0.802596 0.805565 0.797191 0.795945 0.799273 0.792247 0.778128 -100 
-100 -100 1.191869 1.129025 1.022990 0.932018 0.875607 0.834615 0.803567 0.805128 0.823597 0.823305 0.801439 0.787992 0.787390 0.785715 0.782085 0.790374 0.815622 0.820330 0.805350 0.806816 0.817910 0.812309 0.793300 -100 
-100 -100 1.179337 1.118123 1.015353 0.928522 0.875652 0.835738 0.803170 0.802224 0.818800 0.817875 0.796201 0.783051 0.782585 0.780810 0.776852 0.784702 0.809600 0.814590 0.800537 0.802952 0.814666 0.809338 0.790423 -100 
-100 -100 1.134897 1.077927 0.987760 0.908605 0.854921 0.816345 0.786981 0.779752 0.786555 0.784471 0.770047 0.761207 0.762124 0.761794 0.759298 0.765091 0.778605 0.782443 0.777256 0.779120 0.784901 0.778912 0.764951 -100 
-100 -100 1.076305 1.024687 0.944630 0.878020 0.834439 0.798884 0.765133 0.749791 0.749914 0.745971 0.734254 0.730188 0.735980 0.737477 0.733998 0.738640 0.750758 0.753031 0.745925 0.745669 0.750454 0.743706 0.728961 -100 
-100 -100 0.987697 0.941562 0.870389 0.818580 0.796214 0.765792 0.721349 0.700055 0.698110 0.692715 0.679928 0.679706 0.695113 0.697758 0.687572 0.691495 0.711960 0.713041 0.695189 0.693265 0.709837 0.702903 0.675230 -100 
-100 -100 0.843818 0.803118 0.741868 0.702295 0.690639 0.666577 0.624259 0.602627 0.600332 0.595394 0.584006 0.585705 0.602528 0.605294 0.594247 0.597309 0.616997 0.617396 0.598794 0.596196 0.612406 0.606018 0.579260 -100 
-100 -100 0.639377 0.603515 0.553057 0.521797 0.509973 0.492816 0.465020 0.448704 0.447533 0.445102 0.438305 0.440563 0.451114 0.453234 0.447191 0.449112 0.458811 0.458829 0.449133 0.446736 0.451269 0.445946 0.432763 -100 
-100 -100 0.437594 0.405116 0.360411 0.334521 0.327846 0.317208 0.297878 0.289713 0.294067 0.294476 0.288900 0.290942 0.300145 0.301341 0.294929 0.296024 0.304444 0.304299 0.295515 0.293648 0.298434 0.294405 0.282946 -100 
-100 -100 0.299181 0.269785 0.229563 0.207231 0.204048 0.198007 0.185272 0.183721 0.192334 0.194155 0.188434 0.189723 0.198058 0.198585 0.191625 0.192325 0.200387 0.200232 0.191766 0.190327 0.195789 0.192913 0.182584 -100 
-100 -100 -100 -100 -100 -100 -100 -100 -100 -100 -100 -100 -100 -100 -100 -100 -100 -100 -100 -100 -100 -100 -100 -100 -100 -100 
-100 -100 -100 -100 -100 -100 -100 -100 -100 -100 -100 -100 -100 -100 -100 -100 -100 -100 -100 -100 -100 -100 -100 -100 -100 -100 
-100 -100 -100 -100 -100 -100 -100 -100 -100 -100 -100 -100 -100 -100 -100 -100 -100 -100 -100 -100 -100 -100 -100 -100 -100 -100 
-100 -100 0.674492 0.620008 0.538997 0.477537 0.446436 0.429214 0.416714 0.418299 0.429072 0.430246 0.422075 0.422304 0.431501 0.433056 0.428401 0.434914 0.449077 0.448020 0.430787 0.419202 0.416829 0.409399 0.396912 -100 
-100 -100 0.774704 0.720413 0.637837 0.571944 0.535225 0.514031 0.499779 0.500736 0.511455 0.513004 0.505501 0.506428 0.516491 0.519514 0.516866 0.524954 0.539471 0.537982 0.519382 0.504894 0.498745 0.489374 0.476927 -100 
-100 -100 0.914064 0.858602 0.771352 0.699087 0.657911 0.631110 0.610690 0.610404 0.625978 0.627589 0.615106 0.616537 0.631222 0.635789 0.631433 0.640957 0.659961 0.658132 0.634081 0.616497 0.608239 0.596729 0.582167 -100 
-100 -100 1.022608 0.965752 0.875134 0.797026 0.749044 0.717101 0.693614 0.691324 0.705431 0.706161 0.693042 0.693660 0.707670 0.712755 0.709792 0.720089 0.739145 0.737749 0.714568 0.697140 0.688155 0.675891 0.661017 -100 
-100 -100 1.090424 1.032996 0.941538 0.859828 0.803702 0.768039 0.745190 0.740392 0.746501 0.745363 0.736058 0.734447 0.742284 0.746728 0.748295 0.758694 0.773312 0.773212 0.757592 0.743902 0.735950 0.724527 0.711133 -100 
-100 -100 1.131638 1.074234 0.982539 0.900291 0.842399 0.804852 0.780334 0.773569 0.777414 0.774190 0.762718 0.758510 0.763948 0.767249 0.768524 0.778323 0.792873 0.794321 0.782274 0.773353 0.770411 0.760571 0.745898 -100 
-100 -100 1.162557 1.104979 1.009056 0.927206 0.870316 0.831835 0.804763 0.796852 0.802432 0.797778 0.781503 0.775605 0.781305 0.783804 0.782854 0.792142 0.810110 0.812669 0.800043 0.795366 0.803699 0.795159 0.772241 -100 
-100 -100 1.169749 1.112443 1.016868 0.935180 0.877813 0.838220 0.809850 0.801142 0.806469 0.801566 0.784894 0.778841 0.784606 0.787164 0.786039 0.794934 0.812657 0.815191 0.802829 0.798799 0.807825 0.799543 0.776504 -100 
-100 -100 1.160463 1.103484 1.011816 0.929601 0.870006 0.829115 0.800833 0.791984 0.795299 0.791296 0.778301 0.773126 0.778254 0.781572 0.782529 0.791379 0.805767 0.807164 0.795526 0.788642 0.788149 0.779028 0.763621 -100 
-100 -100 1.160759 1.102800 1.008810 0.925367 0.865549 0.824134 0.795405 0.788077 0.794269 0.791846 0.778973 0.774343 0.780392 0.784529 0.786168 0.795877 0.811791 0.811762 0.795776 0.785619 0.782627 0.772200 0.756423 -100 
-100 -100 1.182605 1.121818 1.013059 0.927433 0.870011 0.828794 0.797990 0.793415 0.807046 0.806115 0.788668 0.783248 0.791448 0.795912 0.796373 0.808261 0.838112 0.837199 0.805776 0.792813 0.793216 0.781794 0.759995 -100 
-100 -100 1.185748 1.123815 1.012964 0.924996 0.865982 0.824587 0.795187 0.793125 0.809088 0.809151 0.791314 0.784894 0.792164 0.796067 0.796147 0.807660 0.837298 0.836524 0.805705 0.793681 0.794785 0.783577 0.761706 -100 
-100 -100 1.169774 1.108511 1.008416 0.918322 0.854258 0.812415 0.787648 0.787851 0.801254 0.801803 0.787544 0.779659 0.782636 0.784897 0.785320 0.793991 0.809683 0.810203 0.795919 0.788679 0.787793 0.778169 0.762506 -100 
-100 -100 1.172946 1.111241 1.011019 0.919649 0.855131 0.813831 0.790686 0.793356 0.808291 0.808891 0.793003 0.781986 0.781545 0.781516 0.780627 0.788141 0.803002 0.805607 0.796458 0.794250 0.796785 0.789314 0.775018 -100 
-100 -100 1.182611 1.120651 1.016176 0.926823 0.871744 0.831866 0.802217 0.805595 0.825613 0.825923 0.803744 0.789657 0.788639 0.786789 0.782980 0.790976 0.815897 0.820257 0.804842 0.805833 0.816554 0.810697 0.791530 -100 
-100 -100 1.169740 1.109538 1.008544 0.923549 0.872159 0.833409 0.802132 0.802735 0.820599 0.820278 0.798575 0.785130 0.784433 0.782454 0.778128 0.785471 0.809911 0.814587 0.800293 0.802517 0.814085 0.808592 0.789506 -100 
-100 -100 1.126975 1.071035 0.982664 0.905389 0.853143 0.815484 0.786914 0.780615 0.788252 0.786546 0.772107 0.763212 0.764161 0.763713 0.760804 0.766075 0.779186 0.782771 0.777425 0.779214 0.784930 0.778792 0.764657 -100 
-100 -100 1.070872 1.020237 0.941896 0.877096 0.834796 0.799804 0.766225 0.751044 0.751402 0.747544 0.735806 0.731898 0.737989 0.739522 0.735701 0.739928 0.751776 0.753882 0.746656 0.746367 0.751101 0.744221 0.729332 -100 
-100 -100 0.984564 0.939293 0.869633 0.819443 0.798142 0.767990 0.723258 0.701550 0.699396 0.693880 0.681077 0.681181 0.697095 0.699897 0.689436 0.693061 0.713414 0.714395 0.696404 0.694442 0.710944 0.703911 0.676158 -100 
-100 -100 0.842116 0.802104 0.742076 0.703844 0.693036 0.669052 0.626193 0.603877 0.601180 0.596072 0.584716 0.586807 0.604178 0.607150 0.595902 0.598763 0.618416 0.618765 0.600044 0.597430 0.613598 0.607145 0.580323 -100 
-100 -100 0.638391 0.602974 0.553336 0.523016 0.511795 0.494577 0.466165 0.449185 0.447664 0.445132 0.438426 0.441039 0.452043 0.454344 0.448188 0.450003 0.459699 0.459692 0.449931 0.447552 0.452118 0.446744 0.433456 -100 
-100 -100 0.437055 0.404755 0.360386 0.334904 0.328511 0.317741 0.297930 0.289368 0.293596 0.294015 0.288535 0.290835 0.300353 0.301671 0.295194 0.296257 0.304719 0.304566 0.295716 0.293856 0.298694 0.294628 0.283062 -100 
-100 -100 0.298965 0.269571 0.229340 0.207004 0.203848 0.197675 0.184668 0.182991 0.191642 0.193526 0.187879 0.189327 0.197858 0.198456 0.191456 0.192162 0.200286 0.200135 0.191611 0.190165 0.195672 0.192779 0.182374 -100 
-100 -100 -100 -100 -100 -100 -100 -100 -100 -100 -100 -100 -100 -100 -100 -100 -100 -100 -100 -100 -100 -100 -100 -100 -100 -100 
-100 -100 -100 -100 -100 -100 -100 -100 -100 -100 -100 -100 -100 -100 -100 -100 -100 -100 -100 -100 -100 -100 -100 -100 -100 -100 
-100 -100 -100 -100 -100 -100 -100 -100 -100 -100 -100 -100 -100 -100 -100 -100 -100 -100 -100 -100 -100 -100 -100 -100 -100 -100 
-100 -100 0.662140 0.608079 0.528347 0.468724 0.439298 0.423113 0.410809 0.411623 0.421258 0.422191 0.414827 0.415919 0.425422 0.426350 0.419899 0.423883 0.436019 0.435346 0.420969 0.412699 0.412778 0.406073 0.393339 -100 
-100 -100 0.762489 0.708868 0.628020 0.563858 0.528113 0.507762 0.494014 0.494063 0.503012 0.504486 0.498765 0.500952 0.510973 0.513223 0.508849 0.513791 0.525290 0.524184 0.509460 0.499075 0.495892 0.487777 0.475610 -100 
-100 -100 0.900552 0.846170 0.761638 0.690890 0.647338 0.621176 0.604031 0.602569 0.611403 0.613180 0.607975 0.611272 0.623034 0.626686 0.623234 0.628884 0.640404 0.638857 0.623009 0.610466 0.604162 0.594446 0.582354 -100 
-100 -100 1.009513 0.953785 0.865888 0.789259 0.738780 0.707351 0.687025 0.683444 0.690747 0.691921 0.686723 0.689824 0.701298 0.705467 0.703064 0.708982 0.720034 0.718536 0.703256 0.690543 0.683220 0.672780 0.660623 -100 
-100 -100 1.078898 1.022408 0.933166 0.853174 0.797705 0.762494 0.739739 0.733691 0.737907 0.737554 0.731945 0.733422 0.742318 0.746018 0.744918 0.750682 0.760637 0.759722 0.746965 0.736269 0.730186 0.720095 0.707872 -100 
-100 -100 1.119616 1.063251 0.974200 0.893945 0.837211 0.800049 0.775064 0.766902 0.769214 0.767104 0.759588 0.759051 0.766255 0.769064 0.767510 0.772630 0.782317 0.782120 0.771316 0.763422 0.760164 0.750994 0.738136 -100 
-100 -100 1.144657 1.088784 1.000103 0.920908 0.864739 0.826572 0.799515 0.789958 0.791734 0.788317 0.778422 0.776275 0.782926 0.785140 0.782597 0.787354 0.798011 0.798292 0.787765 0.782065 0.782632 0.774182 0.759138 -100 
-100 -100 1.153051 1.097440 1.009135 0.930082 0.873394 0.834105 0.805919 0.795935 0.797725 0.793776 0.782581 0.779217 0.785288 0.787570 0.785430 0.790614 0.801554 0.801735 0.790795 0.784739 0.785130 0.776518 0.761284 -100 
-100 -100 1.151646 1.095769 1.007313 0.927134 0.868726 0.828348 0.800273 0.791216 0.793796 0.790009 0.778108 0.773318 0.778170 0.780944 0.780712 0.787273 0.798050 0.797559 0.785333 0.776338 0.772565 0.762763 0.749062 -100 
-100 -100 1.153563 1.096856 1.006766 0.925301 0.866253 0.825793 0.798674 0.792091 0.797348 0.794187 0.780684 0.773927 0.777737 0.780879 0.782189 0.790728 0.803000 0.801674 0.786312 0.773883 0.767214 0.755753 0.741452 -100 
-100 -100 1.163059 1.104898 1.010711 0.927746 0.869125 0.829210 0.803030 0.799563 0.808839 0.806475 0.790447 0.781563 0.784867 0.787979 0.789617 0.800031 0.816188 0.814340 0.794188 0.779406 0.772224 0.759494 0.742986 -100 
-100 -100 1.166374 1.107045 1.010699 0.925277 0.864892 0.824714 0.799953 0.798968 0.810487 0.808994 0.792433 0.782407 0.784751 0.787443 0.789021 0.799445 0.815634 0.813928 0.794155 0.779937 0.773140 0.760403 0.743695 -100 
-100 -100 1.163147 1.103042 1.006575 0.917980 0.853834 0.812697 0.789887 0.790825 0.803003 0.802466 0.787207 0.776797 0.777418 0.779124 0.780220 0.788844 0.801402 0.800648 0.786542 0.775954 0.770540 0.759214 0.744503 -100 
-100 -100 1.165438 1.104557 1.006771 0.916194 0.850695 0.809480 0.787825 0.790526 0.804133 0.804452 0.789394 0.778298 0.777501 0.777646 0.777071 0.783935 0.795593 0.796348 0.786317 0.780520 0.778808 0.769575 0.755786 -100 
-100 -100 1.167349 1.106506 1.008372 0.918825 0.855909 0.815737 0.793438 0.796597 0.811429 0.812216 0.796635 0.784993 0.783563 0.782356 0.779919 0.785780 0.799023 0.801100 0.792343 0.790352 0.792867 0.785329 0.771071 -100 
-100 -100 1.153594 1.094335 0.999260 0.913521 0.853817 0.814629 0.790833 0.791356 0.804193 0.804753 0.790413 0.780253 0.779661 0.778413 0.775246 0.780118 0.792728 0.795211 0.787943 0.787758 0.791619 0.784675 0.770539 -100 
-100 -100 1.116898 1.061197 0.973582 0.895321 0.840270 0.802149 0.775553 0.769671 0.776591 0.775925 0.764709 0.758365 0.760493 0.760608 0.757645 0.761375 0.770994 0.773046 0.767830 0.767773 0.770550 0.763414 0.750209 -100 
-100 -100 1.060282 1.009709 0.931747 0.865399 0.819848 0.784436 0.753387 0.739478 0.739909 0.737236 0.728197 0.726028 0.732046 0.733891 0.730800 0.734002 0.743029 0.744459 0.738497 0.737642 0.739935 0.732680 0.719547 -100 
-100 -100 0.969668 0.924751 0.857231 0.804737 0.772607 0.742156 0.707637 0.688152 0.684712 0.680482 0.672033 0.672975 0.683285 0.686183 0.681349 0.684272 0.694857 0.695853 0.687385 0.685842 0.690059 0.683219 0.668518 -100 
-100 -100 0.827605 0.787780 0.729655 0.688803 0.667220 0.642979 0.610370 0.590610 0.586800 0.582892 0.575561 0.578046 0.589464 0.592395 0.586870 0.589276 0.599679 0.600371 0.591418 0.589795 0.594549 0.588499 0.574335 -100 
-100 -100 0.629728 0.593846 0.543455 0.510624 0.496052 0.478571 0.453017 0.438316 0.437686 0.436005 0.430514 0.433324 0.443235 0.445440 0.440200 0.441818 0.450225 0.450581 0.442909 0.441568 0.445535 0.440457 0.428579 -100 
-100 -100 0.430488 0.397709 0.352304 0.324779 0.316184 0.305221 0.287208 0.280381 0.285483 0.286241 0.280939 0.283094 0.292196 0.293416 0.287128 0.288148 0.296274 0.296319 0.288285 0.287053 0.292032 0.288111 0.276835 -100 
-100 -100 0.292991 0.263355 0.222459 0.198832 0.194372 0.188106 0.176161 0.175480 0.184518 0.186349 0.180452 0.181650 0.190037 0.190562 0.183520 0.184231 0.192378 0.192276 0.183883 0.182712 0.188558 0.185728 0.175152 -100 
-100 -100 -100 -100 -100 -100 -100 -100 -100 -100 -100 -100 -100 -100 -100 -100 -100 -100 -100 -100 -100 -100 -100 -100 -100 -100 
-100 -100 -100 -100 -100 -100 -100 -100 -100 -100 -100 -100 -100 -100 -100 -100 -100 -100 -100 -100 -100 -100 -100 -100 -100 -100 
-100 -100 -100 -100 -100 -100 -100 -100 -100 -100 -100 -100 -100 -100 -100 -100 -100 -100 -100 -100 -100 -100 -100 -100 -100 -100 
-100 -100 0.654904 0.602246 0.525112 0.468394 0.441038 0.425574 0.412757 0.412296 0.420838 0.421607 0.415137 0.417645 0.428134 0.428549 0.419773 0.420512 0.430232 0.430001 0.418945 0.414744 0.417675 0.411983 0.399204 -100 
-100 -100 0.754719 0.702514 0.624285 0.563121 0.529508 0.509958 0.495756 0.494531 0.502447 0.503893 0.499302 0.503227 0.514499 0.515913 0.508291 0.509064 0.517505 0.516794 0.505915 0.500377 0.500834 0.494364 0.482548 -100 
-100 -100 0.892546 0.839530 0.757352 0.689566 0.647907 0.622641 0.605425 0.602804 0.610493 0.612484 0.609088 0.614721 0.628411 0.630886 0.622817 0.623047 0.630316 0.628939 0.617600 0.610500 0.608376 0.600876 0.589630 -100 
-100 -100 1.001384 0.946965 0.861333 0.787637 0.739089 0.708590 0.688171 0.683391 0.689581 0.691288 0.688525 0.694610 0.708387 0.711291 0.703788 0.703665 0.709911 0.708064 0.696755 0.689039 0.685673 0.677447 0.666221 -100 
-100 -100 1.070661 1.015441 0.928643 0.851603 0.798444 0.764089 0.740683 0.733191 0.736531 0.737124 0.734485 0.739649 0.750981 0.753622 0.747818 0.747593 0.752892 0.750770 0.740092 0.732843 0.729724 0.721252 0.709591 -100 
-100 -100 1.111786 1.056620 0.970010 0.892648 0.838346 0.801886 0.775807 0.765943 0.767356 0.766620 0.762899 0.766844 0.776948 0.779023 0.773071 0.772380 0.777412 0.775002 0.764244 0.757811 0.756106 0.747703 0.734957 -100 
-100 -100 1.137062 1.082432 0.996676 0.920506 0.867227 0.829662 0.800909 0.789499 0.790273 0.788388 0.782628 0.785128 0.794951 0.796664 0.790001 0.789503 0.796009 0.793351 0.780904 0.774824 0.775584 0.767118 0.751816 -100 
-100 -100 1.147430 1.092980 1.007481 0.931384 0.877620 0.839123 0.809673 0.798431 0.799557 0.796761 0.788534 0.788377 0.796650 0.798301 0.792682 0.793585 0.801049 0.798185 0.784448 0.776826 0.776422 0.767213 0.751475 -100 
-100 -100 1.149897 1.094991 1.008672 0.931225 0.875434 0.836464 0.808736 0.799802 0.802387 0.798777 0.787173 0.782471 0.787173 0.788760 0.786053 0.789758 0.797936 0.794929 0.780085 0.768906 0.763590 0.752738 0.738393 -100 
-100 -100 1.155455 1.099668 1.011573 0.932848 0.876528 0.838304 0.813096 0.807923 0.813322 0.809107 0.793290 0.783270 0.784487 0.785710 0.785365 0.792651 0.803536 0.800510 0.782917 0.767887 0.758950 0.746052 0.731109 -100 
-100 -100 1.167282 1.110040 1.018104 0.937799 0.881899 0.844748 0.821484 0.819956 0.828557 0.824249 0.804978 0.791002 0.790430 0.791160 0.791461 0.801598 0.816592 0.813632 0.792136 0.774445 0.764226 0.749768 0.732848 -100 
-100 -100 1.171109 1.112688 1.018556 0.935738 0.877978 0.840462 0.818480 0.819207 0.829791 0.826153 0.806204 0.790971 0.789432 0.789932 0.790584 0.801226 0.816601 0.813821 0.792402 0.774766 0.764479 0.749796 0.732642 -100 
-100 -100 1.166765 1.107508 1.012813 0.926678 0.864832 0.825605 0.804393 0.806115 0.817638 0.815443 0.797471 0.783463 0.781473 0.781851 0.782554 0.791424 0.803627 0.801253 0.783962 0.769173 0.760052 0.746581 0.731097 -100 
-100 -100 1.167143 1.106952 1.010532 0.921812 0.857755 0.817377 0.795935 0.797973 0.810264 0.809815 0.794564 0.783061 0.782085 0.782025 0.781058 0.787480 0.798101 0.796398 0.782170 0.771483 0.765773 0.754241 0.739537 -100 
-100 -100 1.167707 1.107273 1.009906 0.921200 0.858292 0.818111 0.795566 0.796979 0.809360 0.810203 0.797405 0.788418 0.789013 0.788438 0.785350 0.790026 0.801611 0.800671 0.787204 0.780139 0.778735 0.768919 0.753643 -100 
-100 -100 1.152924 1.093815 0.998925 0.913164 0.852690 0.813187 0.789257 0.788214 0.798791 0.799905 0.789307 0.782907 0.785093 0.784679 0.780635 0.783948 0.794716 0.794351 0.782899 0.778359 0.778929 0.770089 0.755100 -100 
-100 -100 1.115204 1.059366 0.971266 0.892145 0.836062 0.797710 0.771530 0.765526 0.771869 0.772067 0.763628 0.760320 0.764651 0.765296 0.761391 0.763643 0.771759 0.771867 0.763973 0.761161 0.761846 0.753594 0.739995 -100 
-100 -100 1.057755 1.006624 0.927366 0.858961 0.811581 0.776078 0.746613 0.734366 0.735725 0.734236 0.727200 0.727030 0.734373 0.736340 0.732374 0.734520 0.742819 0.743491 0.736525 0.734791 0.736444 0.728975 0.715906 -100 
-100 -100 0.966469 0.920686 0.851341 0.795775 0.760784 0.730325 0.698634 0.682136 0.680608 0.677784 0.670870 0.673027 0.683760 0.686506 0.681171 0.683557 0.693924 0.695099 0.687098 0.686045 0.690385 0.683991 0.670017 -100 
-100 -100 0.825026 0.784260 0.724107 0.679837 0.655143 0.630931 0.601505 0.585210 0.583545 0.580869 0.574531 0.577551 0.588923 0.591571 0.585698 0.587879 0.598451 0.599761 0.591872 0.591493 0.597002 0.591646 0.578178 -100 
-100 -100 0.628981 0.592433 0.540348 0.504633 0.487534 0.470085 0.447172 0.435471 0.436478 0.435393 0.430084 0.432744 0.442426 0.444329 0.438753 0.440256 0.448973 0.449943 0.443281 0.443368 0.448528 0.444039 0.432294 -100 
-100 -100 0.431290 0.398440 0.352478 0.323411 0.313060 0.302073 0.285819 0.280570 0.286135 0.286743 0.281104 0.282809 0.291543 0.292556 0.286173 0.287163 0.295381 0.295778 0.288481 0.288260 0.294076 0.290463 0.279120 -100 
-100 -100 0.294755 0.265461 0.224973 0.201106 0.195681 0.189299 0.178114 0.177516 0.186005 0.187296 0.180991 0.181792 0.189851 0.190273 0.183289 0.183992 0.192068 0.192074 0.184069 0.183428 0.189710 0.186969 0.176240 -100 
-100 -100 -100 -100 -100 -100 -100 -100 -100 -100 -100 -100 -100 -100 -100 -100 -100 -100 -100 -100 -100 -100 -100 -100 -100 -100 
-100 -100 -100 -100 -100 -100 -100 -100 -100 -100 -100 -100 -100 -100 -100 -100 -100 -100 -100 -100 -100 -100 -100 -100 -100 -100 
-100 -100 -100 -100 -100 -100 -100 -100 -100 -100 -100 -100 -100 -100 -100 -100 -100 -100 -100 -100 -100 -100 -100 -100 -100 -100 
-100 -100 0.655895 0.604919 0.530382 0.476332 0.450612 0.435567 0.422284 0.420910 0.428811 0.429583 0.423881 0.427667 0.439438 0.439607 0.428735 0.426859 0.434441 0.434410 0.425837 0.424406 0.429097 0.424047 0.411408 -100 
-100 -100 0.755274 0.704479 0.628180 0.569801 0.538292 0.519383 0.504629 0.502559 0.510288 0.511811 0.507748 0.513297 0.526948 0.527747 0.516147 0.513166 0.518993 0.518392 0.510202 0.508059 0.511028 0.505698 0.494211 -100 
-100 -100 0.898113 0.845743 0.760720 0.695369 0.656090 0.631716 0.613952 0.610803 0.619692 0.621948 0.618350 0.626591 0.646976 0.648413 0.631128 0.625608 0.629863 0.628316 0.619186 0.615894 0.616859 0.610953 0.600280 -100 
-100 -100 1.006547 0.952652 0.863968 0.792700 0.746664 0.717178 0.696228 0.690876 0.698236 0.700425 0.697937 0.707086 0.727706 0.729428 0.712331 0.705932 0.708770 0.706340 0.696778 0.692617 0.692320 0.685704 0.675008 -100 
-100 -100 1.069769 1.015558 0.930234 0.856012 0.805629 0.772227 0.747977 0.739427 0.742697 0.744026 0.743169 0.751376 0.766039 0.767673 0.756329 0.750806 0.752506 0.749230 0.739577 0.734962 0.734565 0.727253 0.715475 -100 
-100 -100 1.110937 1.056732 0.971915 0.897313 0.846125 0.810435 0.782760 0.771420 0.772456 0.772758 0.771632 0.779184 0.792545 0.793913 0.783273 0.777883 0.780139 0.775886 0.764093 0.759097 0.760117 0.752217 0.737966 -100 
-100 -100 1.137343 1.083526 0.999828 0.926728 0.879653 0.842753 0.809156 0.795795 0.798278 0.797542 0.792413 0.798934 0.814072 0.815304 0.802566 0.798232 0.806133 0.801140 0.782657 0.776960 0.784519 0.775917 0.753576 -100 
-100 -100 1.149605 1.095816 1.012139 0.938966 0.891443 0.853842 0.819981 0.807317 0.810433 0.808502 0.800012 0.802745 0.815503 0.816510 0.805256 0.803004 0.812352 0.807047 0.786608 0.778583 0.784354 0.774534 0.751423 -100 
-100 -100 1.155040 1.100630 1.015407 0.940293 0.887910 0.850468 0.822408 0.813549 0.816444 0.812973 0.801296 0.796753 0.802064 0.802396 0.796406 0.797587 0.804796 0.799687 0.781607 0.769506 0.765091 0.753301 0.736316 -100 
-100 -100 1.165103 1.109476 1.021385 0.944748 0.891949 0.856004 0.831782 0.827776 0.833637 0.828659 0.810815 0.798406 0.798445 0.797703 0.794341 0.800172 0.811118 0.806658 0.786094 0.769917 0.761205 0.747182 0.729951 -100 
-100 -100 1.185374 1.127362 1.031770 0.952967 0.903292 0.868832 0.844451 0.844177 0.853590 0.847861 0.824928 0.807671 0.808446 0.806808 0.800916 0.810542 0.830638 0.826804 0.798322 0.779141 0.770780 0.755114 0.733945 -100 
-100 -100 1.189564 1.130397 1.032635 0.951377 0.899864 0.865008 0.841775 0.843493 0.854594 0.849349 0.825660 0.807108 0.806925 0.805196 0.799952 0.810444 0.831216 0.827627 0.799007 0.779490 0.770693 0.754703 0.733391 -100 
-100 -100 1.177936 1.118846 1.024020 0.940032 0.881595 0.844525 0.823992 0.826107 0.837090 0.833559 0.813421 0.796914 0.793764 0.792616 0.791291 0.799829 0.813106 0.809431 0.788271 0.770995 0.760813 0.745840 0.728330 -100 
-100 -100 1.175898 1.116008 1.019885 0.933201 0.871967 0.832858 0.810830 0.811793 0.822698 0.821461 0.806037 0.794490 0.793999 0.793420 0.790975 0.796805 0.808238 0.804509 0.785158 0.770954 0.763526 0.750282 0.733576 -100 
-100 -100 1.178783 1.118155 1.018684 0.931353 0.871376 0.831676 0.806512 0.805371 0.815360 0.815919 0.805135 0.798707 0.803269 0.803013 0.797221 0.801747 0.820176 0.816772 0.791303 0.779698 0.779994 0.768406 0.747195 -100 
-100 -100 1.163306 1.103857 1.006492 0.921459 0.863274 0.823969 0.797469 0.793955 0.802219 0.803342 0.795412 0.792393 0.799146 0.799245 0.792385 0.795360 0.812933 0.810289 0.787211 0.778583 0.781278 0.771026 0.750351 -100 
-100 -100 1.121319 1.065306 0.976378 0.897247 0.841892 0.803860 0.777217 0.770482 0.776004 0.776426 0.769769 0.768974 0.775705 0.776526 0.770932 0.772097 0.780881 0.779476 0.767576 0.762506 0.762816 0.753902 0.738947 -100 
-100 -100 1.063336 1.011635 0.930791 0.861193 0.813775 0.778731 0.750001 0.738907 0.741311 0.740327 0.733941 0.735353 0.744716 0.746502 0.740455 0.741740 0.750984 0.751108 0.741827 0.739295 0.741840 0.734439 0.720304 -100 
-100 -100 0.974445 0.927447 0.854535 0.796819 0.764169 0.734160 0.701031 0.687028 0.690848 0.688753 0.678761 0.681962 0.696993 0.699382 0.689283 0.691296 0.705754 0.707112 0.695311 0.694406 0.704980 0.699094 0.679650 -100 
-100 -100 0.833819 0.791859 0.728048 0.681399 0.658705 0.634884 0.604295 0.590778 0.594543 0.592414 0.582561 0.586070 0.601415 0.603661 0.593192 0.595300 0.610294 0.612116 0.600848 0.601135 0.613175 0.608473 0.589627 -100 
-100 -100 0.636377 0.599497 0.546060 0.508730 0.490749 0.473605 0.452212 0.442514 0.444910 0.443758 0.437564 0.440011 0.450330 0.451862 0.444945 0.446364 0.456426 0.457908 0.450980 0.452073 0.459132 0.455218 0.442774 -100 
-100 -100 0.439235 0.406812 0.361146 0.331851 0.320871 0.309992 0.294667 0.289911 0.295246 0.295225 0.288890 0.290155 0.298758 0.299534 0.292752 0.293660 0.302210 0.302920 0.296027 0.296665 0.303464 0.300162 0.288593 -100 
-100 -100 0.303596 0.275011 0.235663 0.212525 0.206867 0.200357 0.189219 0.187856 0.195198 0.195720 0.188996 0.189451 0.197195 0.197507 0.190561 0.191218 0.199202 0.199336 0.191768 0.191654 0.198291 0.195630 0.184839 -100 
-100 -100 -100 -100 -100 -100 -100 -100 -100 -100 -100 -100 -100 -100 -100 -100 -100 -100 -100 -100 -100 -100 -100 -100 -100 -100 
-100 -100 -100 -100 -100 -100 -100 -100 -100 -100 -100 -100 -100 -100 -100 -100 -100 -100 -100 -100 -100 -100 -100 -100 -100 -100 
-100 -100 -100 -100 -100 -100 -100 -100 -100 -100 -100 -100 -100 -100 -100 -100 -100 -100 -100 -100 -100 -100 -100 -100 -100 -100 
-100 -100 0.652870 0.602532 0.529164 0.476457 0.451810 0.437213 0.423873 0.422299 0.430033 0.430662 0.424837 0.428589 0.440344 0.440260 0.428715 0.425873 0.432617 0.432507 0.424558 0.423773 0.428763 0.423643 0.410811 -100 
-100 -100 0.752191 0.702089 0.627088 0.570259 0.540029 0.521663 0.506812 0.504435 0.511912 0.513269 0.509117 0.514672 0.528240 0.528541 0.515833 0.511386 0.516024 0.515275 0.507925 0.506825 0.510480 0.505306 0.493701 -100 
-100 -100 0.895312 0.843646 0.759965 0.696295 0.658485 0.634733 0.616791 0.613219 0.621770 0.623847 0.620209 0.628506 0.648743 0.649406 0.630524 0.623006 0.625663 0.623865 0.615786 0.613926 0.615986 0.610459 0.599718 -100 
-100 -100 1.004578 0.951286 0.863765 0.794002 0.749320 0.720394 0.699187 0.693290 0.700209 0.702256 0.699891 0.709255 0.729767 0.730623 0.711726 0.703098 0.704147 0.701351 0.692804 0.690122 0.690991 0.684796 0.674032 -100 
-100 -100 1.069236 1.015389 0.930801 0.857582 0.808094 0.774990 0.750348 0.741082 0.743793 0.745064 0.744632 0.753378 0.768151 0.769040 0.756001 0.748328 0.748276 0.744500 0.735585 0.732178 0.732707 0.725663 0.713768 -100 
-100 -100 1.112204 1.058048 0.973387 0.899133 0.848289 0.812525 0.784203 0.771952 0.772339 0.772691 0.772293 0.780750 0.794532 0.795394 0.783272 0.775912 0.776483 0.771599 0.760251 0.756141 0.757789 0.749956 0.735500 -100 
-100 -100 1.140365 1.086285 1.002169 0.928842 0.881670 0.844405 0.809964 0.795604 0.797449 0.796841 0.792573 0.800179 0.815935 0.816835 0.802769 0.796579 0.802802 0.797064 0.778836 0.773845 0.781827 0.773133 0.750500 -100 
-100 -100 1.153705 1.099484 1.015099 0.941416 0.893620 0.855636 0.821041 0.807556 0.810172 0.808372 0.800586 0.804187 0.817401 0.818032 0.805466 0.801365 0.808997 0.802907 0.782759 0.775587 0.781900 0.771909 0.748320 -100 
-100 -100 1.159584 1.104733 1.018847 0.943259 0.890704 0.853141 0.824791 0.815559 0.818201 0.814750 0.803313 0.798993 0.804206 0.803847 0.796410 0.795672 0.801161 0.795398 0.778003 0.767359 0.764038 0.752160 0.734477 -100 
-100 -100 1.169832 1.113861 1.025319 0.948443 0.895751 0.860064 0.836056 0.832145 0.837953 0.832812 0.814640 0.801664 0.800916 0.799048 0.794007 0.797820 0.807104 0.802338 0.783177 0.769384 0.762542 0.748759 0.730830 -100 
-100 -100 1.189962 1.131759 1.036040 0.957305 0.908029 0.874110 0.850223 0.850232 0.859584 0.853517 0.829921 0.811637 0.811195 0.808138 0.800381 0.807912 0.826386 0.822596 0.796190 0.780106 0.774190 0.759136 0.737468 -100 
-100 -100 1.193880 1.134634 1.036946 0.955987 0.905044 0.870780 0.847932 0.849709 0.860525 0.854860 0.830578 0.811160 0.809909 0.806832 0.799719 0.808104 0.827263 0.823724 0.797106 0.780537 0.774062 0.758717 0.737016 -100 
-100 -100 1.181953 1.122843 1.028163 0.944604 0.886764 0.850076 0.829428 0.830963 0.841232 0.837284 0.817055 0.800497 0.797036 0.794968 0.791935 0.798390 0.809989 0.805935 0.785860 0.770421 0.761679 0.746971 0.729038 -100 
-100 -100 1.179579 1.119748 1.023874 0.937678 0.876934 0.837849 0.815041 0.814582 0.824179 0.822577 0.807830 0.797383 0.797585 0.796641 0.792680 0.796426 0.806002 0.801326 0.781938 0.768119 0.760958 0.747519 0.730420 -100 
-100 -100 1.182298 1.121801 1.022636 0.935735 0.876016 0.836044 0.809696 0.806573 0.814803 0.815030 0.805531 0.801079 0.807076 0.806844 0.799669 0.802134 0.818603 0.813906 0.787658 0.775420 0.775175 0.763147 0.741657 -100 
-100 -100 1.166728 1.107406 1.010248 0.925391 0.867183 0.827565 0.800072 0.794741 0.801273 0.802081 0.795541 0.794653 0.802957 0.803147 0.794973 0.796032 0.811822 0.807963 0.783989 0.774490 0.776474 0.765852 0.745071 -100 
-100 -100 1.124491 1.068451 0.979357 0.899843 0.844063 0.805894 0.779074 0.771517 0.775957 0.776163 0.770583 0.771447 0.779332 0.780051 0.773201 0.772730 0.780168 0.777949 0.765522 0.759977 0.759922 0.750907 0.736026 -100 
-100 -100 1.065993 1.014009 0.932430 0.861641 0.813218 0.778232 0.750401 0.739908 0.742265 0.741332 0.735637 0.738062 0.748043 0.749499 0.742278 0.742231 0.750552 0.750321 0.741054 0.738672 0.741383 0.734170 0.720196 -100 
-100 -100 0.976530 0.929059 0.854968 0.795408 0.761251 0.731393 0.699953 0.687665 0.692309 0.690521 0.680927 0.684637 0.699877 0.701818 0.690687 0.691628 0.705463 0.706771 0.695361 0.695060 0.706149 0.700614 0.681358 -100 
-100 -100 0.835747 0.793353 0.728385 0.679821 0.655499 0.631829 0.603098 0.591526 0.596256 0.594369 0.584622 0.588295 0.603635 0.605435 0.594094 0.595354 0.609906 0.611790 0.601004 0.602024 0.614694 0.610336 0.591585 -100 
-100 -100 0.638516 0.601475 0.547420 0.508798 0.489556 0.472502 0.452507 0.444077 0.446853 0.445525 0.439092 0.441434 0.451648 0.452796 0.445205 0.446019 0.455791 0.457318 0.450737 0.452417 0.460025 0.456319 0.443813 -100 
-100 -100 0.441369 0.409092 0.363501 0.333868 0.322284 0.311412 0.296674 0.292123 0.297093 0.296530 0.289741 0.290736 0.299178 0.299678 0.292470 0.293035 0.301432 0.302140 0.295384 0.296323 0.303440 0.300205 0.288505 -100 
-100 -100 0.305457 0.277124 0.238193 0.215335 0.209590 0.203019 0.191824 0.189978 0.196637 0.196566 0.189380 0.189528 0.197103 0.197238 0.190064 0.190563 0.198481 0.198591 0.191032 0.191006 0.197773 0.195112 0.184209 -100 
-100 -100 -100 -100 -100 -100 -100 -100 -100 -100 -100 -100 -100 -100 -100 -100 -100 -100 -100 -100 -100 -100 -100 -100 -100 -100 
-100 -100 -100 -100 -100 -100 -100 -100 -100 -100 -100 -100 -100 -100 -100 -100 -100 -100 -100 -100 -100 -100 -100 -100 -100 -100 
-100 -100 -100 -100 -100 -100 -100 -100 -100 -100 -100 -100 -100 -100 -100 -100 -100 -100 -100 -100 -100 -100 -100 -100 -100 -100 
-100 -100 0.645713 0.595013 0.521577 0.469121 0.445257 0.431142 0.417952 0.416687 0.424586 0.424843 0.417959 0.420399 0.430835 0.430314 0.419062 0.416412 0.423228 0.422768 0.413976 0.412215 0.416517 0.410843 0.397534 -100 
-100 -100 0.745524 0.695418 0.621218 0.564892 0.535397 0.517465 0.502738 0.500429 0.507513 0.508380 0.503414 0.507340 0.518354 0.518088 0.506673 0.502589 0.507074 0.505933 0.497985 0.496093 0.499147 0.493393 0.481253 -100 
-100 -100 0.884581 0.833654 0.755467 0.692882 0.656183 0.632740 0.614448 0.610407 0.617076 0.618450 0.614744 0.620492 0.633793 0.633763 0.620336 0.614114 0.616019 0.613915 0.606346 0.604121 0.605920 0.599825 0.588382 -100 
-100 -100 0.996027 0.943369 0.861145 0.792074 0.748094 0.719178 0.697405 0.690827 0.695699 0.696894 0.694328 0.701041 0.714606 0.714757 0.701338 0.694144 0.694515 0.691609 0.683948 0.681229 0.681986 0.675281 0.663878 -100 
-100 -100 1.069503 1.015353 0.930733 0.856717 0.806347 0.772738 0.747795 0.737971 0.739558 0.739914 0.738505 0.745349 0.757145 0.757488 0.746255 0.739318 0.739105 0.735563 0.727473 0.724288 0.724409 0.717013 0.705116 -100 
-100 -100 1.116155 1.061096 0.974860 0.898512 0.845261 0.808391 0.779992 0.767171 0.766532 0.765893 0.764360 0.771143 0.782701 0.783256 0.772583 0.765781 0.765577 0.761398 0.752333 0.748929 0.749425 0.741507 0.728402 -100 
-100 -100 1.147075 1.091564 1.004330 0.927400 0.873878 0.835009 0.803237 0.788598 0.787313 0.785763 0.782644 0.788528 0.800479 0.801214 0.790273 0.784026 0.785336 0.780610 0.769341 0.765713 0.767755 0.759317 0.743740 -100 
-100 -100 1.160698 1.104874 1.017072 0.939386 0.884865 0.845022 0.812924 0.799017 0.798510 0.796043 0.789979 0.792523 0.802407 0.802911 0.793068 0.788278 0.790491 0.785522 0.773198 0.768589 0.769915 0.760569 0.744066 -100 
-100 -100 1.164120 1.107938 1.019654 0.940815 0.884501 0.845039 0.816227 0.806017 0.807724 0.804117 0.793232 0.789242 0.793688 0.793133 0.785842 0.783680 0.786659 0.782076 0.770051 0.763938 0.762465 0.751870 0.735920 -100 
-100 -100 1.169883 1.113210 1.023997 0.944676 0.888684 0.851170 0.826499 0.821485 0.826541 0.821771 0.805016 0.793315 0.792106 0.789820 0.784169 0.785266 0.791082 0.787602 0.775189 0.768147 0.765508 0.753959 0.737487 -100 
-100 -100 1.180727 1.123157 1.031449 0.951577 0.896922 0.861367 0.839571 0.838753 0.846849 0.841459 0.820361 0.803348 0.798987 0.795282 0.789664 0.793267 0.802873 0.800507 0.786674 0.779165 0.776973 0.765002 0.747267 -100 
-100 -100 1.183723 1.125310 1.032024 0.950331 0.894325 0.858531 0.837684 0.838441 0.847860 0.842897 0.821373 0.803631 0.798787 0.795064 0.789776 0.793821 0.803792 0.801531 0.787460 0.779464 0.776773 0.764597 0.746899 -100 
-100 -100 1.178877 1.119735 1.025798 0.941061 0.880965 0.842777 0.821115 0.820964 0.830134 0.826685 0.808633 0.794626 0.791744 0.789264 0.784569 0.786967 0.793872 0.790593 0.777249 0.768562 0.764258 0.752005 0.735618 -100 
-100 -100 1.178258 1.118356 1.022852 0.935587 0.872833 0.832346 0.808426 0.806075 0.814309 0.812841 0.799905 0.791985 0.793282 0.792134 0.786387 0.786321 0.791045 0.786555 0.772611 0.763455 0.758913 0.747013 0.731249 -100 
-100 -100 1.178051 1.118046 1.021718 0.934135 0.871613 0.830367 0.804201 0.799600 0.806687 0.806720 0.798190 0.795579 0.800819 0.800428 0.793048 0.791251 0.796375 0.791442 0.775916 0.767147 0.764299 0.753200 0.737004 -100 
-100 -100 1.162777 1.104004 1.009725 0.924203 0.863194 0.822459 0.795515 0.789059 0.794568 0.795032 0.789114 0.789652 0.796935 0.796955 0.788866 0.786145 0.790961 0.786729 0.772716 0.765604 0.764100 0.754068 0.738615 -100 
-100 -100 1.124158 1.068139 0.979285 0.898631 0.840797 0.801749 0.775024 0.766730 0.770141 0.770125 0.765504 0.767736 0.776000 0.776533 0.768772 0.765901 0.769594 0.767035 0.757453 0.753135 0.752647 0.744002 0.730554 -100 
-100 -100 1.064906 1.012782 0.930989 0.858557 0.807677 0.772101 0.745392 0.735275 0.736995 0.736206 0.731857 0.735263 0.744873 0.746031 0.738492 0.736469 0.741695 0.741120 0.734086 0.732718 0.734739 0.727784 0.715236 -100 
-100 -100 0.971682 0.924293 0.850969 0.789375 0.749239 0.719050 0.692770 0.681904 0.683523 0.682236 0.677122 0.681277 0.692855 0.694396 0.686016 0.685062 0.693170 0.694078 0.687381 0.688083 0.693455 0.688114 0.675275 -100 
-100 -100 0.829787 0.787478 0.723336 0.672753 0.642554 0.618668 0.595286 0.585463 0.587466 0.586116 0.580645 0.584561 0.596085 0.597472 0.589017 0.588541 0.597472 0.598898 0.592646 0.594497 0.601477 0.597183 0.584573 -100 
-100 -100 0.634661 0.597376 0.542914 0.502679 0.481276 0.464041 0.445792 0.438610 0.441459 0.440352 0.434713 0.437367 0.446917 0.447720 0.440042 0.439610 0.447358 0.448447 0.442913 0.444881 0.451760 0.447956 0.436116 -100 
-100 -100 0.437321 0.404741 0.358628 0.328030 0.315394 0.304429 0.290437 0.286374 0.291290 0.290552 0.283754 0.284832 0.293199 0.293400 0.285633 0.285482 0.293169 0.293563 0.286766 0.287577 0.294462 0.291094 0.279377 -100 
-100 -100 0.300243 0.271668 0.232354 0.209118 0.203137 0.196596 0.185581 0.183783 0.190300 0.189869 0.182213 0.182161 0.189773 0.189653 0.181879 0.182029 0.189878 0.189815 0.181869 0.181581 0.188369 0.185644 0.174524 -100 
-100 -100 -100 -100 -100 -100 -100 -100 -100 -100 -100 -100 -100 -100 -100 -100 -100 -100 -100 -100 -100 -100 -100 -100 -100 -100 
-100 -100 -100 -100 -100 -100 -100 -100 -100 -100 -100 -100 -100 -100 -100 -100 -100 -100 -100 -100 -100 -100 -100 -100 -100 -100 
-100 -100 -100 -100 -100 -100 -100 -100 -100 -100 -100 -100 -100 -100 -100 -100 -100 -100 -100 -100 -100 -100 -100 -100 -100 -100 
-100 -100 0.647805 0.596927 0.523263 0.470835 0.447264 0.433129 0.419752 0.418798 0.427134 0.427000 0.418759 0.419760 0.429206 0.428224 0.416888 0.414385 0.421261 0.420296 0.410302 0.407137 0.410533 0.404456 0.391001 -100 
-100 -100 0.748532 0.698261 0.623858 0.567728 0.538926 0.521049 0.505910 0.503915 0.511507 0.511832 0.505106 0.507169 0.516819 0.515966 0.504575 0.500743 0.505283 0.503574 0.494361 0.491044 0.493294 0.486936 0.474227 -100 
-100 -100 0.889280 0.838113 0.759654 0.697490 0.662856 0.639456 0.619398 0.615441 0.622897 0.623499 0.617182 0.620447 0.631923 0.631185 0.617964 0.612236 0.614275 0.611683 0.603053 0.599753 0.601340 0.594495 0.581741 -100 
-100 -100 1.002530 0.949465 0.866644 0.797586 0.755336 0.726199 0.702427 0.695728 0.701184 0.701382 0.695941 0.699920 0.711505 0.710992 0.698049 0.691741 0.692604 0.689577 0.681305 0.677950 0.678743 0.671354 0.658631 -100 
-100 -100 1.078194 1.023319 0.937318 0.862159 0.811287 0.776923 0.750999 0.740932 0.742439 0.741574 0.737602 0.741820 0.751782 0.751700 0.741335 0.735794 0.736651 0.733698 0.725841 0.722623 0.722708 0.714952 0.702521 -100 
-100 -100 1.128066 1.071708 0.982813 0.904058 0.849004 0.810759 0.781316 0.768026 0.767082 0.765013 0.760771 0.764983 0.774947 0.775354 0.765840 0.760766 0.761958 0.759244 0.751847 0.749516 0.750247 0.742485 0.729716 -100 
-100 -100 1.163417 1.105753 1.013652 0.932978 0.876675 0.835988 0.803069 0.787911 0.786469 0.783486 0.777548 0.781030 0.791683 0.792405 0.782499 0.777623 0.779753 0.777144 0.769416 0.768181 0.770521 0.762814 0.748833 -100 
-100 -100 1.176962 1.118833 1.025889 0.944089 0.886471 0.844644 0.811268 0.796619 0.795846 0.792336 0.784379 0.785525 0.794705 0.795185 0.785797 0.781496 0.783924 0.781347 0.773856 0.773390 0.776403 0.768441 0.753682 -100 
-100 -100 1.175441 1.117576 1.025921 0.943573 0.884368 0.842913 0.812582 0.801131 0.802160 0.798299 0.787554 0.784105 0.788814 0.788108 0.780236 0.777157 0.779737 0.777588 0.771347 0.771759 0.774848 0.766593 0.751661 -100 
-100 -100 1.176512 1.118740 1.027482 0.945352 0.886833 0.847319 0.820769 0.814067 0.818340 0.814206 0.799500 0.790318 0.790356 0.787716 0.780209 0.778495 0.782560 0.781517 0.776398 0.778337 0.782652 0.774680 0.759439 -100 
-100 -100 1.182701 1.124715 1.032543 0.950866 0.894305 0.856799 0.832705 0.829877 0.837447 0.833274 0.815125 0.801823 0.799109 0.794890 0.786691 0.785936 0.792263 0.792324 0.787333 0.790486 0.796669 0.789248 0.773301 -100 
-100 -100 1.184534 1.125951 1.032660 0.949635 0.892079 0.854481 0.831277 0.829843 0.838602 0.834956 0.816771 0.803258 0.800416 0.796138 0.787834 0.786923 0.793130 0.793047 0.787746 0.790426 0.796186 0.788631 0.772760 -100 
-100 -100 1.181705 1.122257 1.027794 0.941712 0.880176 0.840428 0.816700 0.814304 0.822297 0.819835 0.805081 0.795218 0.794675 0.791715 0.783833 0.781566 0.785182 0.783516 0.777204 0.777547 0.780497 0.772013 0.756854 -100 
-100 -100 1.182424 1.122309 1.026356 0.938107 0.874238 0.832451 0.806676 0.802161 0.809107 0.808065 0.797466 0.792866 0.796229 0.794736 0.786246 0.782204 0.783929 0.780408 0.771740 0.769266 0.770092 0.760776 0.745615 -100 
-100 -100 1.182699 1.122680 1.026243 0.938132 0.874946 0.832572 0.804593 0.798121 0.804573 0.804570 0.796804 0.796462 0.803208 0.802587 0.793082 0.787885 0.789682 0.785231 0.774162 0.770144 0.771130 0.761694 0.745622 -100 
-100 -100 1.167674 1.108939 1.014624 0.928653 0.867044 0.825319 0.796862 0.788931 0.794060 0.794340 0.788658 0.790884 0.799365 0.799232 0.789466 0.783992 0.785894 0.781834 0.771116 0.767188 0.768255 0.759322 0.743917 -100 
-100 -100 1.129100 1.072993 0.983819 0.902383 0.843657 0.803828 0.776314 0.767203 0.770181 0.770188 0.766319 0.770093 0.779479 0.779888 0.770712 0.765768 0.767647 0.764996 0.756995 0.754466 0.755352 0.747409 0.734192 -100 
-100 -100 1.069105 1.016760 0.934341 0.860771 0.808839 0.772767 0.746089 0.736261 0.738386 0.738069 0.734564 0.739298 0.749762 0.750754 0.742016 0.738200 0.741864 0.740910 0.734593 0.734130 0.736744 0.730178 0.717902 -100 
-100 -100 0.974883 0.927185 0.852904 0.790013 0.749111 0.718676 0.692768 0.683196 0.686097 0.685688 0.681362 0.686527 0.698575 0.699898 0.690575 0.687922 0.694527 0.694816 0.688266 0.689276 0.694220 0.689040 0.676977 -100 
-100 -100 0.832146 0.789511 0.724408 0.672488 0.641506 0.617506 0.594807 0.586632 0.590209 0.589817 0.585030 0.589854 0.601802 0.602973 0.593623 0.591565 0.599083 0.599812 0.593448 0.595311 0.601693 0.597422 0.585460 -100 
-100 -100 0.636598 0.599009 0.543821 0.502383 0.479993 0.462701 0.445351 0.439429 0.443367 0.442911 0.437853 0.441423 0.451601 0.452214 0.443532 0.441798 0.448485 0.448995 0.443228 0.445098 0.451895 0.448055 0.436219 -100 
-100 -100 0.438833 0.406031 0.359444 0.328117 0.314871 0.303911 0.290498 0.287047 0.292340 0.291764 0.285213 0.286884 0.295763 0.295764 0.287101 0.286052 0.293208 0.293267 0.286194 0.286910 0.293847 0.290446 0.278596 -100 
-100 -100 0.301099 0.272415 0.232912 0.209433 0.203232 0.196755 0.186045 0.184408 0.190868 0.190258 0.182471 0.182587 0.190494 0.190161 0.181659 0.181280 0.188995 0.188801 0.180625 0.180283 0.187205 0.184469 0.173177 -100 
-100 -100 -100 -100 -100 -100 -100 -100 -100 -100 -100 -100 -100 -100 -100 -100 -100 -100 -100 -100 -100 -100 -100 -100 -100 -100 
-100 -100 -100 -100 -100 -100 -100 -100 -100 -100 -100 -100 -100 -100 -100 -100 -100 -100 -100 -100 -100 -100 -100 -100 -100 -100 
-100 -100 -100 -100 -100 -100 -100 -100 -100 -100 -100 -100 -100 -100 -100 -100 -100 -100 -100 -100 -100 -100 -100 -100 -100 -100 
-100 -100 0.658237 0.607656 0.534051 0.481613 0.458155 0.443101 0.428223 0.427100 0.436033 0.435387 0.425405 0.425369 0.434744 0.433499 0.421498 0.418955 0.426012 0.424842 0.414077 0.410144 0.413350 0.407405 0.394059 -100 
-100 -100 0.759577 0.709304 0.634294 0.578511 0.551619 0.533196 0.515578 0.513767 0.523010 0.522765 0.513116 0.513657 0.523786 0.522514 0.509513 0.505539 0.510348 0.508312 0.497970 0.493690 0.496011 0.489486 0.476066 -100 
-100 -100 0.906404 0.854476 0.771507 0.710612 0.687356 0.663755 0.632579 0.628566 0.642640 0.642564 0.627903 0.629257 0.644855 0.643512 0.624363 0.617747 0.620047 0.617071 0.607092 0.603104 0.606130 0.598850 0.583583 -100 
-100 -100 1.020272 0.966265 0.878583 0.810606 0.779708 0.750362 0.715409 0.708605 0.720637 0.720021 0.705990 0.707815 0.723280 0.722192 0.703639 0.696794 0.698234 0.695081 0.685721 0.681898 0.684179 0.676339 0.661104 -100 
-100 -100 1.091734 1.036116 0.948033 0.872397 0.823346 0.788393 0.759782 0.749890 0.753007 0.751159 0.743439 0.745370 0.755455 0.755052 0.743689 0.739052 0.741268 0.738821 0.730602 0.727191 0.727761 0.719822 0.706474 -100 
-100 -100 1.144784 1.087031 0.994472 0.913924 0.858901 0.819609 0.788081 0.774688 0.774654 0.771436 0.763838 0.765834 0.775638 0.775963 0.766266 0.762607 0.765830 0.764365 0.757494 0.755903 0.757433 0.749925 0.736909 -100 
-100 -100 1.189668 1.129041 1.028038 0.943906 0.889364 0.847336 0.809573 0.794037 0.794278 0.790173 0.780163 0.781820 0.794285 0.795000 0.783121 0.779311 0.785412 0.784597 0.776546 0.777109 0.781184 0.774192 0.760074 -100 
-100 -100 1.203068 1.141867 1.039853 0.954369 0.898357 0.855236 0.817083 0.801872 0.802579 0.798288 0.787185 0.787385 0.798770 0.799163 0.787318 0.783315 0.789174 0.788624 0.781908 0.784661 0.790495 0.783779 0.769055 -100 
-100 -100 1.191498 1.131956 1.036047 0.951163 0.891025 0.848485 0.816378 0.804090 0.805176 0.801195 0.790178 0.787301 0.793050 0.792085 0.782738 0.778830 0.781991 0.781901 0.779587 0.785154 0.792602 0.786379 0.771824 -100 
-100 -100 1.187696 1.128949 1.035114 0.951316 0.892305 0.851765 0.823095 0.814977 0.819010 0.815498 0.802327 0.795559 0.797417 0.794332 0.784369 0.780262 0.783809 0.784782 0.784688 0.793578 0.804161 0.799175 0.784401 -100 
-100 -100 1.198063 1.139123 1.039294 0.956835 0.901774 0.863274 0.834958 0.830035 0.838813 0.835748 0.818650 0.809043 0.809749 0.804984 0.792623 0.788262 0.795944 0.797958 0.796080 0.807419 0.824384 0.820653 0.802039 -100 
-100 -100 1.198813 1.139531 1.039070 0.955721 0.899991 0.861523 0.834021 0.830293 0.840105 0.837643 0.820849 0.811461 0.812297 0.807443 0.794662 0.789675 0.796848 0.798523 0.796307 0.807242 0.823908 0.820101 0.801542 -100 
-100 -100 1.189076 1.129499 1.034173 0.947885 0.886919 0.846520 0.820428 0.816007 0.823390 0.821816 0.809607 0.803497 0.805501 0.802009 0.790786 0.784716 0.786652 0.786377 0.784927 0.792468 0.802262 0.796924 0.781978 -100 
-100 -100 1.190569 1.130418 1.033779 0.945645 0.882616 0.840366 0.812422 0.806052 0.812590 0.811958 0.802748 0.800958 0.806309 0.804447 0.793376 0.786336 0.786811 0.784277 0.779207 0.782411 0.789124 0.782072 0.766258 -100 
-100 -100 1.194411 1.134080 1.035228 0.947594 0.888725 0.845920 0.812609 0.804518 0.814213 0.814233 0.803238 0.804431 0.812924 0.812127 0.800522 0.793317 0.798147 0.794375 0.782059 0.782573 0.791336 0.783441 0.763100 -100 
-100 -100 1.179568 1.120514 1.023759 0.938259 0.880968 0.838833 0.805182 0.795954 0.804622 0.804838 0.795442 0.798705 0.808724 0.808541 0.797090 0.790169 0.795463 0.791796 0.778809 0.778123 0.785933 0.778073 0.758315 -100 
-100 -100 1.137824 1.081647 0.991791 0.910479 0.852773 0.812658 0.783478 0.773644 0.777217 0.777372 0.773317 0.778291 0.789007 0.789382 0.778811 0.772567 0.774300 0.771678 0.763936 0.763023 0.766320 0.759080 0.744979 -100 
-100 -100 1.077891 1.025294 0.941766 0.868014 0.817288 0.781120 0.753071 0.743433 0.746847 0.747027 0.743362 0.749062 0.760953 0.761832 0.751473 0.746560 0.750532 0.749247 0.741896 0.741784 0.745258 0.739077 0.726648 -100 
-100 -100 0.987778 0.939212 0.860841 0.797838 0.761945 0.731605 0.700881 0.691944 0.699095 0.699463 0.692546 0.698414 0.714658 0.715813 0.702030 0.698644 0.708438 0.708122 0.696874 0.696787 0.701451 0.696391 0.684505 -100 
-100 -100 0.844779 0.801253 0.731989 0.679847 0.653856 0.630022 0.602712 0.595502 0.603567 0.604017 0.596562 0.601989 0.618070 0.619078 0.605327 0.602599 0.613452 0.613541 0.602230 0.602792 0.608710 0.604481 0.592692 -100 
-100 -100 0.644472 0.606596 0.550329 0.508463 0.486858 0.469716 0.451983 0.447097 0.452727 0.452920 0.447699 0.451947 0.463327 0.463821 0.453706 0.451111 0.458141 0.458202 0.451013 0.452489 0.459259 0.455528 0.443770 -100 
-100 -100 0.445849 0.413043 0.366200 0.334706 0.321554 0.310708 0.297480 0.294543 0.300419 0.300129 0.293794 0.296078 0.305640 0.305560 0.296062 0.294297 0.301260 0.301123 0.293716 0.294474 0.301514 0.298245 0.286509 -100 
-100 -100 0.307982 0.279437 0.240136 0.216755 0.210469 0.204038 0.193555 0.192012 0.198428 0.197818 0.190230 0.190770 0.199039 0.198629 0.189620 0.188738 0.196216 0.195991 0.187924 0.187822 0.194912 0.192258 0.181003 -100 
-100 -100 -100 -100 -100 -100 -100 -100 -100 -100 -100 -100 -100 -100 -100 -100 -100 -100 -100 -100 -100 -100 -100 -100 -100 -100 
-100 -100 -100 -100 -100 -100 -100 -100 -100 -100 -100 -100 -100 -100 -100 -100 -100 -100 -100 -100 -100 -100 -100 -100 -100 -100 
-100 -100 -100 -100 -100 -100 -100 -100 -100 -100 -100 -100 -100 -100 -100 -100 -100 -100 -100 -100 -100 -100 -100 -100 -100 -100 
-100 -100 0.661036 0.610584 0.536936 0.483845 0.459109 0.442447 0.426213 0.424822 0.434096 0.432613 0.420728 0.419829 0.429600 0.428402 0.415990 0.414048 0.422598 0.421955 0.410550 0.406309 0.409968 0.404586 0.391512 -100 
-100 -100 0.761305 0.711310 0.636594 0.580669 0.553110 0.533817 0.515818 0.514713 0.524886 0.524035 0.512430 0.511728 0.521810 0.520467 0.507259 0.504062 0.510301 0.508495 0.496915 0.491462 0.493469 0.487052 0.473705 -100 
-100 -100 0.907088 0.855571 0.773202 0.712643 0.689352 0.665671 0.635101 0.632705 0.648267 0.647849 0.631247 0.631023 0.646097 0.644570 0.625472 0.619823 0.623468 0.620410 0.608619 0.602646 0.604613 0.596938 0.581468 -100 
-100 -100 1.020782 0.967143 0.880001 0.812368 0.781552 0.752384 0.718355 0.713372 0.726958 0.726113 0.710277 0.710476 0.725242 0.723970 0.705662 0.699906 0.702637 0.699335 0.688090 0.682100 0.683066 0.674633 0.659094 -100 
-100 -100 1.092958 1.037460 0.949476 0.873717 0.824365 0.789312 0.761304 0.752766 0.757029 0.754912 0.745681 0.746252 0.755779 0.755311 0.744343 0.740855 0.744337 0.741909 0.732253 0.727114 0.726584 0.718151 0.704584 -100 
-100 -100 1.147038 1.089086 0.996054 0.914776 0.858958 0.819178 0.787756 0.775018 0.775567 0.772052 0.763384 0.764479 0.773969 0.774404 0.765254 0.762716 0.767099 0.765888 0.758245 0.755625 0.756465 0.748651 0.735515 -100 
-100 -100 1.192795 1.131700 1.029740 0.944423 0.888781 0.846088 0.808149 0.792753 0.793150 0.788836 0.778313 0.779610 0.792010 0.792943 0.781618 0.778691 0.785632 0.785183 0.776976 0.777145 0.780861 0.773700 0.759553 -100 
-100 -100 1.206459 1.144680 1.041524 0.954698 0.897543 0.853819 0.815437 0.800044 0.800599 0.796316 0.785429 0.785951 0.797565 0.798157 0.786578 0.782893 0.789038 0.788791 0.782375 0.785292 0.791103 0.784345 0.769623 -100 
-100 -100 1.194553 1.134458 1.037479 0.951311 0.890118 0.847062 0.814660 0.801853 0.802468 0.798792 0.788945 0.787335 0.793789 0.792919 0.783231 0.778729 0.781402 0.781420 0.779822 0.786194 0.794134 0.788085 0.773564 -100 
-100 -100 1.190123 1.130925 1.036190 0.951224 0.891196 0.850091 0.820890 0.811800 0.815041 0.812130 0.801078 0.796638 0.799808 0.796749 0.785756 0.780027 0.782238 0.783119 0.784202 0.794611 0.806285 0.801804 0.787189 -100 
-100 -100 1.199773 1.140538 1.040067 0.956620 0.900563 0.861381 0.832238 0.825910 0.833615 0.831326 0.817001 0.810517 0.813026 0.808294 0.794448 0.787730 0.793453 0.795274 0.794993 0.808438 0.826999 0.824072 0.805743 -100 
-100 -100 1.200056 1.140665 1.039875 0.955855 0.899325 0.860196 0.831715 0.826335 0.834868 0.833152 0.819271 0.813219 0.816017 0.811241 0.796893 0.789408 0.794519 0.796039 0.795593 0.808852 0.827284 0.824380 0.806142 -100 
-100 -100 1.190055 1.130555 1.035254 0.948744 0.887376 0.846486 0.819413 0.813293 0.819289 0.818233 0.808593 0.805475 0.809296 0.805953 0.793446 0.785307 0.785581 0.785311 0.785568 0.795307 0.806738 0.802202 0.787523 -100 
-100 -100 1.191199 1.131288 1.035000 0.947058 0.883976 0.841378 0.812475 0.804466 0.809634 0.809239 0.801994 0.802593 0.809477 0.807901 0.796054 0.787638 0.787031 0.784725 0.781242 0.786378 0.794494 0.788107 0.772510 -100 
-100 -100 1.194735 1.134729 1.036414 0.949188 0.890440 0.847313 0.813025 0.803423 0.811897 0.811949 0.802319 0.805318 0.815069 0.814686 0.802768 0.794791 0.799015 0.795628 0.784738 0.786877 0.796790 0.789466 0.769348 -100 
-100 -100 1.180040 1.121276 1.024999 0.939856 0.882651 0.840196 0.805676 0.795202 0.802893 0.803067 0.794599 0.799173 0.810159 0.810385 0.798842 0.791490 0.796433 0.793125 0.781240 0.781766 0.790432 0.783032 0.763481 -100 
-100 -100 1.138942 1.082916 0.993284 0.912082 0.854308 0.813934 0.784221 0.773631 0.776609 0.776740 0.773259 0.779028 0.790316 0.790905 0.780227 0.773651 0.775094 0.772602 0.765430 0.765156 0.768911 0.761929 0.747954 -100 
-100 -100 1.079669 1.027073 0.943494 0.869552 0.818589 0.782282 0.754157 0.744397 0.747709 0.747936 0.744486 0.750424 0.762408 0.763218 0.752628 0.747336 0.750915 0.749455 0.742132 0.742055 0.745552 0.739397 0.726997 -100 
-100 -100 0.989892 0.941201 0.862557 0.799121 0.762844 0.732475 0.702078 0.693557 0.701033 0.701518 0.694517 0.700181 0.716128 0.716997 0.702891 0.699055 0.708339 0.707630 0.696054 0.695589 0.699980 0.694791 0.682859 -100 
-100 -100 0.846836 0.803089 0.733404 0.680707 0.654293 0.630489 0.603653 0.597082 0.605661 0.606259 0.598583 0.603634 0.619303 0.619980 0.605886 0.602720 0.613077 0.612746 0.600996 0.601031 0.606565 0.602196 0.590398 -100 
-100 -100 0.646037 0.607891 0.551157 0.508787 0.486869 0.469763 0.452406 0.448071 0.454170 0.454487 0.449061 0.453015 0.464134 0.464389 0.453981 0.451044 0.457740 0.457513 0.449988 0.451046 0.457501 0.453726 0.442082 -100 
-100 -100 0.446456 0.413439 0.366272 0.334513 0.321247 0.310445 0.297408 0.294770 0.300935 0.300721 0.294273 0.296457 0.305967 0.305791 0.296099 0.294105 0.300893 0.300657 0.293160 0.293775 0.300697 0.297500 0.285949 -100 
-100 -100 0.307729 0.279086 0.239678 0.216294 0.210071 0.203694 0.193258 0.191798 0.198335 0.197763 0.190152 0.190740 0.199089 0.198673 0.189544 0.188509 0.195900 0.195687 0.187702 0.187671 0.194790 0.192247 0.181163 -100 
-100 -100 -100 -100 -100 -100 -100 -100 -100 -100 -100 -100 -100 -100 -100 -100 -100 -100 -100 -100 -100 -100 -100 -100 -100 -100 
-100 -100 -100 -100 -100 -100 -100 -100 -100 -100 -100 -100 -100 -100 -100 -100 -100 -100 -100 -100 -100 -100 -100 -100 -100 -100 
-100 -100 -100 -100 -100 -100 -100 -100 -100 -100 -100 -100 -100 -100 -100 -100 -100 -100 -100 -100 -100 -100 -100 -100 -100 -100 
-100 -100 0.655194 0.604909 0.531553 0.477713 0.450858 0.432515 0.415865 0.415078 0.425231 0.422747 0.408350 0.406367 0.416822 0.415911 0.403356 0.402866 0.414482 0.414865 0.402170 0.397194 0.401286 0.396484 0.383598 -100 
-100 -100 0.752672 0.703437 0.630355 0.574366 0.544192 0.524425 0.509010 0.510069 0.521183 0.519933 0.507103 0.505123 0.514346 0.513202 0.501298 0.499957 0.508883 0.507571 0.493931 0.486274 0.486930 0.480423 0.467607 -100 
-100 -100 0.890137 0.840404 0.764271 0.703709 0.669720 0.646839 0.629471 0.631186 0.643872 0.643732 0.631408 0.629694 0.639203 0.637833 0.624993 0.622307 0.628379 0.625232 0.610555 0.600647 0.598785 0.590265 0.576171 -100 
-100 -100 1.003015 0.951203 0.870457 0.802944 0.761641 0.733725 0.713504 0.712965 0.723780 0.723552 0.712573 0.711511 0.720654 0.719518 0.707529 0.704596 0.709301 0.705532 0.691112 0.680742 0.677423 0.667794 0.653433 -100 
-100 -100 1.081267 1.026830 0.941304 0.866102 0.814778 0.780661 0.757191 0.751759 0.757188 0.755757 0.747265 0.747325 0.755415 0.755110 0.746076 0.744009 0.748585 0.745468 0.732935 0.724101 0.720441 0.710835 0.697471 -100 
-100 -100 1.134655 1.077687 0.987345 0.906519 0.849307 0.809937 0.781262 0.770365 0.771582 0.768802 0.761326 0.762804 0.771735 0.772479 0.764696 0.762960 0.767526 0.765430 0.755515 0.749797 0.748068 0.739141 0.725908 -100 
-100 -100 1.173218 1.114028 1.018671 0.934343 0.874687 0.832113 0.798861 0.784378 0.783724 0.780239 0.772726 0.775138 0.785601 0.787017 0.778840 0.776534 0.780984 0.779407 0.771277 0.768722 0.769665 0.761347 0.747415 -100 
-100 -100 1.187621 1.127588 1.030757 0.944722 0.883475 0.839727 0.805617 0.790478 0.789452 0.786051 0.778759 0.780995 0.791001 0.792160 0.783613 0.780173 0.783281 0.781595 0.775194 0.775256 0.778073 0.769995 0.755443 -100 
-100 -100 1.184574 1.124942 1.029810 0.943387 0.880709 0.837440 0.805946 0.792775 0.792407 0.789559 0.782542 0.783190 0.790325 0.790064 0.781183 0.776234 0.777202 0.775410 0.771563 0.774594 0.779335 0.771739 0.757060 -100 
-100 -100 1.183328 1.124148 1.030033 0.944184 0.882219 0.840634 0.812099 0.802218 0.804053 0.801829 0.793784 0.791963 0.796315 0.793961 0.783411 0.776750 0.776644 0.775387 0.774125 0.780947 0.788883 0.782652 0.768039 -100 
-100 -100 1.186855 1.127989 1.033903 0.949074 0.889015 0.849033 0.822118 0.814808 0.819103 0.817368 0.807866 0.804310 0.807279 0.803386 0.790914 0.782993 0.783214 0.782769 0.783020 0.792937 0.804471 0.799748 0.784772 -100 
-100 -100 1.187200 1.128286 1.034038 0.948827 0.888387 0.848368 0.821867 0.815202 0.820080 0.818773 0.809664 0.806556 0.809903 0.806076 0.793245 0.784732 0.784531 0.784057 0.784541 0.794675 0.806348 0.801807 0.787028 -100 
-100 -100 1.183779 1.124535 1.030129 0.943228 0.880178 0.838572 0.811433 0.803630 0.807371 0.806576 0.799875 0.799420 0.804769 0.802470 0.790744 0.782150 0.780582 0.779021 0.778274 0.785641 0.794002 0.788244 0.774109 -100 
-100 -100 1.183555 1.124143 1.029247 0.941481 0.877269 0.834140 0.805060 0.795373 0.798156 0.797921 0.793486 0.796401 0.804746 0.804281 0.793426 0.785111 0.783385 0.780633 0.777142 0.780837 0.786281 0.779258 0.764989 -100 
-100 -100 1.182811 1.123801 1.029177 0.942324 0.879545 0.836014 0.804704 0.793549 0.796386 0.796533 0.792903 0.798151 0.808835 0.809562 0.799144 0.791464 0.791058 0.787825 0.781599 0.782756 0.787454 0.779968 0.764829 -100 
-100 -100 1.168339 1.110527 1.017896 0.933090 0.871860 0.829056 0.797685 0.785946 0.788220 0.788377 0.785434 0.791657 0.803117 0.804260 0.794247 0.787331 0.787817 0.784870 0.777962 0.777891 0.781704 0.774305 0.759742 -100 
-100 -100 1.131981 1.076393 0.988036 0.907003 0.848088 0.807427 0.778213 0.766801 0.768022 0.767947 0.765768 0.771961 0.783118 0.784200 0.774689 0.768656 0.769508 0.767269 0.761177 0.760695 0.763053 0.755968 0.743226 -100 
-100 -100 1.073986 1.021741 0.939345 0.865297 0.812637 0.776139 0.749255 0.739094 0.740934 0.740739 0.737831 0.743254 0.753967 0.754752 0.745331 0.740300 0.742632 0.741144 0.735051 0.734783 0.737552 0.731081 0.718871 -100 
-100 -100 0.980729 0.932789 0.857908 0.793815 0.751599 0.721105 0.696444 0.688250 0.692188 0.692104 0.687456 0.691886 0.702827 0.703248 0.693034 0.688953 0.693796 0.692855 0.685445 0.685414 0.689612 0.684000 0.671672 -100 
-100 -100 0.837999 0.794831 0.728672 0.675173 0.642758 0.618861 0.597874 0.591780 0.596993 0.597005 0.591460 0.595001 0.605478 0.605572 0.595263 0.591810 0.597613 0.596980 0.589355 0.589665 0.594929 0.590141 0.577993 -100 
-100 -100 0.641369 0.603054 0.546570 0.503642 0.480234 0.463053 0.446965 0.442818 0.448258 0.448148 0.442364 0.444929 0.454179 0.454007 0.444425 0.441600 0.447143 0.446682 0.439821 0.440320 0.446091 0.442026 0.430436 -100 
-100 -100 0.441033 0.407611 0.360034 0.327853 0.314178 0.303336 0.290571 0.288107 0.294347 0.293987 0.287010 0.288286 0.296914 0.296582 0.287298 0.285512 0.292056 0.291735 0.284272 0.284419 0.290876 0.287629 0.276322 -100 
-100 -100 0.300757 0.271735 0.231814 0.208237 0.202167 0.195835 0.185289 0.183953 0.190841 0.190342 0.182419 0.182634 0.190756 0.190383 0.181481 0.180599 0.188007 0.187809 0.179817 0.179600 0.186518 0.184104 0.173377 -100 
-100 -100 -100 -100 -100 -100 -100 -100 -100 -100 -100 -100 -100 -100 -100 -100 -100 -100 -100 -100 -100 -100 -100 -100 -100 -100 
-100 -100 -100 -100 -100 -100 -100 -100 -100 -100 -100 -100 -100 -100 -100 -100 -100 -100 -100 -100 -100 -100 -100 -100 -100 -100 
-100 -100 -100 -100 -100 -100 -100 -100 -100 -100 -100 -100 -100 -100 -100 -100 -100 -100 -100 -100 -100 -100 -100 -100 -100 -100 
-100 -100 0.654759 0.605506 0.533594 0.480264 0.452691 0.433539 0.417300 0.418720 0.431209 0.428255 0.411132 0.407935 0.419350 0.418772 0.405816 0.406793 0.421259 0.422276 0.407580 0.400804 0.404499 0.399739 0.386722 -100 
-100 -100 0.749131 0.701217 0.630246 0.575604 0.545610 0.526448 0.513341 0.518003 0.532124 0.531113 0.516379 0.513202 0.522750 0.521822 0.509969 0.510136 0.521458 0.520226 0.503873 0.493327 0.492431 0.485308 0.472190 -100 
-100 -100 0.882685 0.834628 0.761313 0.702865 0.669065 0.648210 0.635841 0.642450 0.658714 0.659542 0.646284 0.643580 0.652685 0.651457 0.639349 0.638252 0.646392 0.642737 0.624487 0.610596 0.606388 0.596578 0.581654 -100 
-100 -100 0.993924 0.943739 0.865779 0.800558 0.759793 0.734409 0.719672 0.724219 0.738718 0.739836 0.728538 0.726862 0.735599 0.734597 0.723358 0.721709 0.727940 0.723271 0.705045 0.690355 0.684309 0.673114 0.657800 -100 
-100 -100 1.072617 1.019387 0.936046 0.862800 0.812879 0.780917 0.761132 0.759843 0.768515 0.768518 0.760188 0.760282 0.768643 0.768526 0.759640 0.758139 0.763397 0.759105 0.743069 0.730232 0.723683 0.712583 0.698622 -100 
-100 -100 1.126331 1.070222 0.981568 0.902151 0.846056 0.808165 0.781865 0.773780 0.777428 0.776105 0.769508 0.771900 0.781618 0.782673 0.774805 0.773053 0.777653 0.774104 0.760855 0.751534 0.747323 0.737041 0.723131 -100 
-100 -100 1.164000 1.105655 1.012321 0.929220 0.870397 0.828781 0.796929 0.784034 0.785098 0.783084 0.777051 0.781149 0.792673 0.794544 0.786397 0.783848 0.788010 0.784715 0.773131 0.767112 0.765980 0.756354 0.741453 -100 
-100 -100 1.179195 1.119851 1.024773 0.939716 0.879087 0.835990 0.802673 0.788233 0.788193 0.786164 0.780802 0.785202 0.796504 0.798235 0.789770 0.785947 0.788465 0.784835 0.774809 0.771094 0.771509 0.762039 0.746630 -100 
-100 -100 1.178878 1.119572 1.025175 0.939270 0.876917 0.834024 0.802868 0.789680 0.789439 0.787673 0.782843 0.785871 0.794603 0.795050 0.786218 0.780782 0.780805 0.776839 0.769122 0.767624 0.768929 0.759685 0.744570 -100 
-100 -100 1.179637 1.120607 1.026673 0.940972 0.878804 0.837251 0.808791 0.798290 0.799559 0.798028 0.792096 0.792695 0.798820 0.797387 0.787107 0.780116 0.778923 0.775240 0.769675 0.771155 0.774882 0.766603 0.751469 -100 
-100 -100 1.184819 1.125951 1.031523 0.946320 0.885109 0.844821 0.818197 0.809909 0.813007 0.811668 0.804350 0.803255 0.807965 0.805202 0.793441 0.785433 0.784560 0.781587 0.777383 0.781717 0.788926 0.781891 0.766022 -100 
-100 -100 1.185124 1.126325 1.031921 0.946513 0.884982 0.844544 0.818080 0.810148 0.813604 0.812533 0.805477 0.804724 0.809783 0.807204 0.795357 0.787088 0.786109 0.783452 0.779920 0.784927 0.792609 0.785942 0.770355 -100 
-100 -100 1.180017 1.121240 1.027513 0.941275 0.878233 0.836352 0.808528 0.799243 0.801722 0.801118 0.796093 0.797691 0.804705 0.803684 0.793056 0.785137 0.783450 0.780552 0.776886 0.780302 0.785422 0.778221 0.763934 -100 
-100 -100 1.178136 1.119415 1.025773 0.939255 0.875739 0.832554 0.802628 0.791577 0.793346 0.793331 0.790280 0.794852 0.804565 0.805362 0.795857 0.788627 0.787493 0.784388 0.779360 0.780753 0.784121 0.776508 0.762714 -100 
-100 -100 1.175975 1.117800 1.024972 0.939705 0.878092 0.834671 0.802468 0.790177 0.791959 0.792320 0.790030 0.796454 0.808041 0.809957 0.801183 0.794944 0.795779 0.792869 0.785941 0.785954 0.789323 0.781826 0.767676 -100 
-100 -100 1.161809 1.104788 1.013905 0.930665 0.870641 0.828027 0.795929 0.783329 0.784765 0.785032 0.782974 0.789802 0.801726 0.803839 0.795402 0.789919 0.791694 0.789267 0.782099 0.781502 0.784503 0.777257 0.763604 -100 
-100 -100 1.127439 1.072476 0.985371 0.905644 0.847635 0.807210 0.777659 0.765693 0.766516 0.766314 0.764083 0.770113 0.781192 0.782819 0.774459 0.769521 0.771166 0.769275 0.763132 0.762333 0.764307 0.757226 0.744771 -100 
-100 -100 1.071451 1.019754 0.938447 0.865474 0.813392 0.777181 0.750378 0.739926 0.741392 0.740724 0.737026 0.741345 0.751149 0.751936 0.743332 0.739110 0.741778 0.740323 0.734035 0.733271 0.735805 0.729057 0.716485 -100 
-100 -100 0.979488 0.932082 0.858413 0.795092 0.752504 0.722330 0.698746 0.690587 0.694184 0.693341 0.687303 0.689830 0.698943 0.698924 0.689481 0.685970 0.690558 0.689425 0.682010 0.681558 0.686381 0.680298 0.666425 -100 
-100 -100 0.837961 0.795185 0.729989 0.677048 0.644161 0.620532 0.600620 0.594670 0.599630 0.598843 0.591713 0.593069 0.601495 0.601004 0.591362 0.588396 0.593863 0.592956 0.585213 0.584933 0.590667 0.585398 0.571797 -100 
-100 -100 0.642260 0.604076 0.547936 0.505381 0.482134 0.465092 0.449206 0.445179 0.450606 0.449959 0.442839 0.443535 0.451244 0.450657 0.441565 0.439222 0.444753 0.444068 0.436764 0.436388 0.441595 0.437226 0.425449 -100 
-100 -100 0.441712 0.408224 0.360627 0.328563 0.315048 0.304220 0.291399 0.289085 0.295597 0.295129 0.287429 0.287626 0.295394 0.294964 0.286169 0.284736 0.291256 0.290843 0.283191 0.282747 0.288618 0.285332 0.274375 -100 
-100 -100 0.300905 0.271725 0.231605 0.208001 0.202056 0.195676 0.184951 0.183734 0.191021 0.190724 0.182681 0.182626 0.190489 0.190250 0.181780 0.181043 0.188308 0.188110 0.180248 0.179848 0.186379 0.184095 0.173925 -100 
-100 -100 -100 -100 -100 -100 -100 -100 -100 -100 -100 -100 -100 -100 -100 -100 -100 -100 -100 -100 -100 -100 -100 -100 -100 -100 
-100 -100 -100 -100 -100 -100 -100 -100 -100 -100 -100 -100 -100 -100 -100 -100 -100 -100 -100 -100 -100 -100 -100 -100 -100 -100 
-100 -100 -100 -100 -100 -100 -100 -100 -100 -100 -100 -100 -100 -100 -100 -100 -100 -100 -100 -100 -100 -100 -100 -100 -100 -100 
-100 -100 0.660914 0.613072 0.543000 0.490755 0.463156 0.444006 0.429018 0.432974 0.447986 0.445206 0.426373 0.422279 0.434190 0.433830 0.420690 0.422563 0.438447 0.439450 0.423004 0.414340 0.417345 0.412137 0.398481 -100 
-100 -100 0.752629 0.706054 0.636693 0.583786 0.554935 0.536775 0.525651 0.533592 0.551287 0.550852 0.534192 0.530190 0.540592 0.539782 0.527200 0.528108 0.540844 0.539364 0.520801 0.508110 0.506892 0.498997 0.484293 -100 
-100 -100 0.886410 0.839231 0.765004 0.708671 0.677200 0.658381 0.648801 0.659720 0.683919 0.685764 0.667280 0.663906 0.676739 0.675547 0.659566 0.658707 0.668554 0.664411 0.643345 0.627550 0.630727 0.619809 0.595073 -100 
-100 -100 0.995846 0.946374 0.867349 0.804313 0.766175 0.743195 0.731522 0.740469 0.763003 0.765370 0.749193 0.747123 0.759670 0.758704 0.743519 0.741855 0.749463 0.744130 0.723073 0.706464 0.707932 0.695547 0.670164 -100 
-100 -100 1.070910 1.018498 0.936068 0.864862 0.817341 0.787483 0.770179 0.772317 0.784945 0.786248 0.777013 0.777190 0.786811 0.786796 0.776785 0.775258 0.781101 0.775983 0.757394 0.742275 0.735382 0.723241 0.707271 -100 
-100 -100 1.125728 1.070006 0.981627 0.903626 0.849742 0.813409 0.788487 0.782921 0.789889 0.789873 0.782902 0.785858 0.796945 0.798170 0.789245 0.787198 0.792278 0.787755 0.771797 0.760402 0.755825 0.744704 0.729172 -100 
-100 -100 1.168464 1.109796 1.013586 0.931436 0.877204 0.836692 0.802708 0.791540 0.797282 0.796543 0.788562 0.793505 0.808363 0.810460 0.799486 0.796591 0.803347 0.798994 0.782455 0.774488 0.775453 0.765161 0.746399 -100 
-100 -100 1.184316 1.124531 1.026368 0.942060 0.885826 0.843590 0.807696 0.794328 0.798389 0.797506 0.790447 0.795935 0.810653 0.812675 0.801505 0.797398 0.802508 0.797814 0.782764 0.776894 0.779217 0.769182 0.750175 -100 
-100 -100 1.180436 1.121104 1.026223 0.940988 0.880142 0.837943 0.806643 0.793904 0.795012 0.794114 0.789774 0.794128 0.804435 0.805305 0.795945 0.790421 0.791049 0.786008 0.775075 0.770762 0.770844 0.760961 0.745106 -100 
-100 -100 1.181803 1.122749 1.028139 0.942886 0.881557 0.840490 0.812065 0.801556 0.803253 0.802241 0.797041 0.798968 0.806502 0.805684 0.795480 0.788839 0.788376 0.783531 0.774371 0.772216 0.774074 0.764848 0.748885 -100 
-100 -100 1.191690 1.132244 1.034324 0.948839 0.888867 0.848818 0.821257 0.812774 0.817236 0.816162 0.808111 0.808253 0.815148 0.813178 0.801262 0.794191 0.799664 0.795473 0.782124 0.782579 0.791187 0.782924 0.762208 -100 
-100 -100 1.191602 1.132376 1.034744 0.949283 0.889110 0.848872 0.821310 0.813007 0.817677 0.816762 0.808846 0.809161 0.816275 0.814541 0.802779 0.795729 0.801357 0.797715 0.785298 0.786715 0.796021 0.788257 0.767880 -100 
-100 -100 1.180753 1.122416 1.028934 0.943880 0.882113 0.840622 0.812315 0.802468 0.804798 0.804341 0.799680 0.802045 0.809957 0.809713 0.800026 0.793370 0.793272 0.789959 0.783555 0.784206 0.788140 0.780412 0.765528 -100 
-100 -100 1.176885 1.118907 1.026493 0.941930 0.880825 0.838227 0.807197 0.795617 0.797505 0.797668 0.794647 0.799521 0.809695 0.811180 0.802832 0.797123 0.798177 0.795288 0.788341 0.788246 0.791431 0.783905 0.769863 -100 
-100 -100 1.174411 1.116997 1.025698 0.943215 0.887389 0.844707 0.808372 0.795312 0.797703 0.798210 0.795174 0.801306 0.813028 0.815574 0.808167 0.804121 0.809644 0.807342 0.797088 0.796464 0.803446 0.796342 0.778864 -100 
-100 -100 1.160518 1.104213 1.014819 0.934340 0.880123 0.838267 0.802083 0.788864 0.791070 0.791427 0.788318 0.794524 0.806362 0.809000 0.801852 0.798450 0.804811 0.803000 0.792723 0.791879 0.798824 0.791972 0.774795 -100 
-100 -100 1.126900 1.072623 0.986834 0.909114 0.853631 0.813894 0.783448 0.771419 0.772913 0.772682 0.769411 0.774626 0.785405 0.787328 0.779806 0.776083 0.779562 0.778017 0.770889 0.769947 0.772995 0.766118 0.752801 -100 
-100 -100 1.072935 1.021806 0.941483 0.870134 0.819778 0.784205 0.757202 0.746956 0.749337 0.748393 0.742958 0.745933 0.755193 0.755972 0.747748 0.744435 0.748439 0.747029 0.739673 0.738635 0.742550 0.735715 0.721467 -100 
-100 -100 0.984317 0.937190 0.863502 0.801379 0.760082 0.730497 0.707089 0.699635 0.706236 0.704895 0.694659 0.695135 0.704664 0.704367 0.693719 0.691138 0.698678 0.697418 0.687148 0.686762 0.697951 0.691568 0.670614 -100 
-100 -100 0.844362 0.801776 0.736338 0.684368 0.652571 0.629401 0.609603 0.604347 0.612334 0.611017 0.599598 0.598822 0.607582 0.606755 0.595846 0.593712 0.602038 0.600937 0.590256 0.589896 0.601866 0.596269 0.575632 -100 
-100 -100 0.648265 0.610402 0.554680 0.512971 0.490511 0.473705 0.457726 0.453933 0.460209 0.459243 0.450389 0.449624 0.456615 0.455857 0.446916 0.445088 0.451317 0.450444 0.442123 0.441154 0.447112 0.442554 0.429487 -100 
-100 -100 0.448183 0.414955 0.367755 0.336197 0.323036 0.312224 0.299263 0.297018 0.303924 0.303461 0.295187 0.294744 0.302082 0.301718 0.293324 0.292162 0.298748 0.298238 0.290329 0.289484 0.295211 0.291909 0.280931 -100 
-100 -100 0.308004 0.278962 0.239078 0.215661 0.209725 0.203203 0.192298 0.191057 0.198540 0.198455 0.190559 0.190532 0.198307 0.198265 0.190217 0.189536 0.196562 0.196333 0.188639 0.188122 0.194315 0.192086 0.182325 -100 
-100 -100 -100 -100 -100 -100 -100 -100 -100 -100 -100 -100 -100 -100 -100 -100 -100 -100 -100 -100 -100 -100 -100 -100 -100 -100 
-100 -100 -100 -100 -100 -100 -100 -100 -100 -100 -100 -100 -100 -100 -100 -100 -100 -100 -100 -100 -100 -100 -100 -100 -100 -100 
-100 -100 -100 -100 -100 -100 -100 -100 -100 -100 -100 -100 -100 -100 -100 -100 -100 -100 -100 -100 -100 -100 -100 -100 -100 -100 
-100 -100 0.662271 0.614642 0.544612 0.491780 0.463183 0.443321 0.428119 0.432135 0.447198 0.444232 0.424960 0.420420 0.432119 0.431846 0.419019 0.421249 0.437409 0.438648 0.422501 0.414190 0.417459 0.412244 0.398425 -100 
-100 -100 0.752447 0.706087 0.636851 0.583590 0.554035 0.535442 0.524376 0.532591 0.550456 0.549871 0.532748 0.528226 0.538331 0.537543 0.525230 0.526503 0.539598 0.538479 0.520371 0.508201 0.507382 0.499572 0.484759 -100 
-100 -100 0.884637 0.837640 0.763568 0.707052 0.675105 0.656166 0.647011 0.658450 0.682964 0.684725 0.665796 0.661879 0.674345 0.673115 0.657363 0.656855 0.667128 0.663472 0.643024 0.627918 0.631646 0.620910 0.596106 -100 
-100 -100 0.993581 0.944193 0.865216 0.801999 0.763508 0.740572 0.729465 0.739047 0.761982 0.764353 0.747817 0.745279 0.757493 0.756471 0.741429 0.740019 0.748008 0.743202 0.722843 0.707002 0.709072 0.696915 0.671497 -100 
-100 -100 1.069343 1.016864 0.934267 0.862751 0.814930 0.785112 0.768264 0.770999 0.784059 0.785464 0.776047 0.775947 0.785380 0.785295 0.775270 0.773802 0.779872 0.775213 0.757319 0.742963 0.736642 0.724735 0.708778 -100 
-100 -100 1.125308 1.069396 0.980667 0.902185 0.847938 0.811584 0.787003 0.781942 0.789322 0.789530 0.782627 0.785547 0.796575 0.797710 0.788627 0.786440 0.791581 0.787428 0.772118 0.761430 0.757386 0.746540 0.731105 -100 
-100 -100 1.168823 1.109927 1.013351 0.930658 0.876069 0.835527 0.801807 0.791059 0.797160 0.796739 0.789041 0.794114 0.808984 0.810969 0.799769 0.796681 0.803473 0.799472 0.783516 0.776142 0.777569 0.767642 0.749138 -100 
-100 -100 1.184950 1.124932 1.026405 0.941590 0.885075 0.842896 0.807317 0.794370 0.798770 0.798215 0.791449 0.797025 0.811683 0.813605 0.802343 0.798251 0.803584 0.799326 0.784751 0.779201 0.781765 0.772172 0.753653 -100 
-100 -100 1.180823 1.121281 1.026056 0.940456 0.879490 0.837491 0.806617 0.794344 0.795789 0.795117 0.790865 0.795074 0.805159 0.805992 0.796888 0.791846 0.793073 0.788552 0.777801 0.773226 0.773049 0.763552 0.748413 -100 
-100 -100 1.181371 1.122220 1.027466 0.942137 0.880937 0.840205 0.812238 0.802166 0.804134 0.803190 0.797806 0.799304 0.806458 0.805713 0.796175 0.790568 0.791100 0.786758 0.777258 0.773996 0.774882 0.765816 0.750672 -100 
-100 -100 1.190386 1.131004 1.033210 0.947983 0.888400 0.848785 0.821655 0.813542 0.818200 0.817056 0.808584 0.808043 0.814412 0.812585 0.801636 0.795996 0.802735 0.798966 0.784791 0.783467 0.790536 0.782196 0.762289 -100 
-100 -100 1.189618 1.130630 1.033416 0.948525 0.888957 0.849250 0.822132 0.814189 0.819037 0.817990 0.809494 0.808908 0.815314 0.813678 0.802962 0.797467 0.804442 0.801254 0.788017 0.787663 0.795447 0.787623 0.768058 -100 
-100 -100 1.178327 1.120373 1.027585 0.943379 0.882416 0.841565 0.813780 0.804354 0.806911 0.806294 0.800921 0.802175 0.809162 0.808851 0.800079 0.794845 0.796026 0.793338 0.786630 0.786211 0.789235 0.781713 0.767658 -100 
-100 -100 1.174272 1.116764 1.025215 0.941704 0.881560 0.839700 0.809261 0.798159 0.800324 0.800294 0.796415 0.799997 0.809087 0.810326 0.802640 0.798068 0.800228 0.798108 0.791448 0.791165 0.794191 0.787133 0.773838 -100 
-100 -100 1.171859 1.114919 1.024501 0.943132 0.888298 0.846373 0.810651 0.798087 0.800794 0.801067 0.797051 0.801802 0.812417 0.814626 0.807640 0.804430 0.810814 0.809268 0.799618 0.799368 0.806656 0.800090 0.783184 -100 
-100 -100 1.158293 1.102398 1.013783 0.934322 0.881010 0.839812 0.804136 0.791366 0.793901 0.794025 0.789907 0.794746 0.805537 0.807872 0.801062 0.798297 0.805269 0.804029 0.794293 0.793874 0.801156 0.794722 0.777923 -100 
-100 -100 1.125363 1.071380 0.986188 0.909265 0.854502 0.815224 0.785102 0.773457 0.775288 0.774842 0.770586 0.774486 0.784299 0.786005 0.778858 0.775669 0.779537 0.778263 0.771337 0.770483 0.773582 0.766872 0.753761 -100 
-100 -100 1.072368 1.021413 0.941461 0.870626 0.820728 0.785416 0.758617 0.748724 0.751448 0.750280 0.743845 0.745527 0.753887 0.754510 0.746677 0.743825 0.748044 0.746617 0.739055 0.737642 0.741211 0.734285 0.720121 -100 
-100 -100 0.984677 0.937623 0.864109 0.802249 0.761146 0.731662 0.708397 0.701266 0.708193 0.706605 0.695362 0.694588 0.703318 0.702908 0.692603 0.690420 0.698061 0.696602 0.685841 0.684742 0.695309 0.688669 0.667720 -100 
-100 -100 0.845239 0.802654 0.737248 0.685361 0.653587 0.630379 0.610599 0.605564 0.613827 0.612309 0.600025 0.598208 0.606348 0.605513 0.594965 0.593186 0.601554 0.600214 0.588987 0.587825 0.599084 0.593216 0.572615 -100 
-100 -100 0.649153 0.611231 0.555442 0.513709 0.491194 0.474213 0.458040 0.454287 0.460774 0.459740 0.450387 0.449043 0.455751 0.455157 0.446641 0.445116 0.451351 0.450288 0.441569 0.439953 0.445300 0.440565 0.427641 -100 
-100 -100 0.448716 0.415402 0.368089 0.336464 0.323217 0.312165 0.298861 0.296463 0.303485 0.303107 0.294792 0.294357 0.301821 0.301757 0.293738 0.292756 0.299293 0.298675 0.290593 0.289392 0.294733 0.291374 0.280587 -100 
-100 -100 0.308177 0.279056 0.239066 0.215591 0.209589 0.202848 0.191574 0.190067 0.197561 0.197627 0.189989 0.190360 0.198497 0.198766 0.190968 0.190343 0.197288 0.197006 0.189282 0.188631 0.194631 0.192402 0.182798 -100 
-100 -100 -100 -100 -100 -100 -100 -100 -100 -100 -100 -100 -100 -100 -100 -100 -100 -100 -100 -100 -100 -100 -100 -100 -100 -100 
-100 -100 -100 -100 -100 -100 -100 -100 -100 -100 -100 -100 -100 -100 -100 -100 -100 -100 -100 -100 -100 -100 -100 -100 -100 -100 
-100 -100 -100 -100 -100 -100 -100 -100 -100 -100 -100 -100 -100 -100 -100 -100 -100 -100 -100 -100 -100 -100 -100 -100 -100 -100 
-100 -100 0.657752 0.609159 0.537448 0.482479 0.451963 0.430849 0.414260 0.416097 0.428896 0.425425 0.406914 0.402260 0.412899 0.412514 0.400486 0.402538 0.417895 0.419693 0.406041 0.400503 0.405165 0.400460 0.386958 -100 
-100 -100 0.747731 0.700435 0.629834 0.574143 0.541957 0.521667 0.509117 0.514848 0.529628 0.528221 0.512070 0.507253 0.515769 0.514834 0.503795 0.505062 0.517525 0.517443 0.502583 0.493757 0.494237 0.487450 0.474010 -100 
-100 -100 0.876679 0.829107 0.756187 0.697028 0.661189 0.640115 0.629889 0.638379 0.655766 0.656410 0.641845 0.637456 0.645275 0.643860 0.632507 0.632492 0.642030 0.639887 0.623558 0.611875 0.609583 0.600398 0.585201 -100 
-100 -100 0.986718 0.936710 0.858799 0.792832 0.750359 0.725196 0.712990 0.719723 0.735597 0.736777 0.724456 0.721354 0.728933 0.727665 0.716912 0.716045 0.723535 0.720456 0.704360 0.692084 0.688105 0.677660 0.662171 -100 
-100 -100 1.067708 1.014245 0.930372 0.856104 0.805116 0.773331 0.755183 0.755800 0.765826 0.766187 0.757395 0.756670 0.764390 0.763977 0.755004 0.753656 0.759622 0.756697 0.742761 0.732262 0.727563 0.717236 0.703340 -100 
-100 -100 1.124695 1.068076 0.978531 0.897719 0.840518 0.802592 0.777375 0.770772 0.775602 0.774982 0.768713 0.771038 0.780555 0.781272 0.772864 0.770677 0.775480 0.772998 0.761630 0.754399 0.751846 0.742426 0.728825 -100 
-100 -100 1.164127 1.105296 1.011410 0.926936 0.867236 0.825529 0.794292 0.782469 0.784397 0.783332 0.778374 0.782976 0.794844 0.796339 0.787199 0.784079 0.788514 0.786178 0.776003 0.771607 0.771828 0.763260 0.749081 -100 
-100 -100 1.180132 1.120285 1.024670 0.938370 0.877122 0.834171 0.801571 0.788161 0.788894 0.787806 0.783536 0.788333 0.799815 0.801217 0.792165 0.788391 0.791723 0.789211 0.780134 0.777077 0.778056 0.769754 0.755682 -100 
-100 -100 1.179644 1.119779 1.024549 0.937673 0.875070 0.832758 0.802741 0.790757 0.791337 0.790198 0.785729 0.788422 0.796579 0.796916 0.788798 0.784762 0.786506 0.783815 0.776163 0.773413 0.773546 0.765174 0.752030 -100 
-100 -100 1.178241 1.118901 1.024538 0.938651 0.876967 0.836410 0.809195 0.799826 0.801757 0.800358 0.793910 0.793316 0.798420 0.797218 0.788854 0.784841 0.786469 0.783909 0.776723 0.774307 0.774601 0.766388 0.753431 -100 
-100 -100 1.180850 1.122089 1.028069 0.943657 0.883826 0.844844 0.819303 0.811938 0.815435 0.813782 0.805207 0.802149 0.805519 0.803199 0.794142 0.790266 0.793002 0.790850 0.783476 0.781849 0.783821 0.776065 0.762297 -100 
-100 -100 1.179135 1.120950 1.027831 0.944167 0.884700 0.845872 0.820546 0.813506 0.817298 0.815670 0.806816 0.803405 0.806568 0.804278 0.795372 0.791619 0.794531 0.792818 0.786159 0.785254 0.787771 0.780432 0.766953 -100 
-100 -100 1.172717 1.115046 1.023385 0.939757 0.879292 0.839395 0.813101 0.804915 0.807874 0.806586 0.799241 0.797466 0.801728 0.800484 0.792523 0.788783 0.790858 0.789535 0.784463 0.784166 0.786080 0.779099 0.767032 -100 
-100 -100 1.170319 1.112995 1.021972 0.938676 0.878156 0.837278 0.809203 0.799481 0.801895 0.801046 0.795154 0.795725 0.802144 0.802141 0.794529 0.790676 0.792875 0.791926 0.787443 0.787936 0.790491 0.784022 0.772321 -100 
-100 -100 1.168645 1.111879 1.021598 0.939679 0.880939 0.839900 0.809866 0.799074 0.801645 0.801032 0.795475 0.797559 0.805782 0.806567 0.798848 0.795080 0.798616 0.797940 0.792663 0.793638 0.797758 0.791755 0.779295 -100 
-100 -100 1.155587 1.099788 1.011163 0.930993 0.873578 0.833053 0.802846 0.791650 0.793940 0.793210 0.787744 0.790199 0.798873 0.799884 0.792223 0.788620 0.792393 0.791708 0.786110 0.786753 0.790725 0.784682 0.772186 -100 
-100 -100 1.123193 1.069146 0.983889 0.906630 0.850843 0.811933 0.783567 0.772771 0.774478 0.773334 0.767710 0.769449 0.777372 0.778112 0.770668 0.767316 0.770237 0.769222 0.763695 0.763172 0.765329 0.758741 0.746880 -100 
-100 -100 1.070097 1.018957 0.938838 0.867498 0.816864 0.781578 0.755608 0.746258 0.748646 0.747033 0.739908 0.739973 0.746790 0.746849 0.739160 0.736284 0.739684 0.738230 0.731318 0.729433 0.730979 0.723945 0.711566 -100 
-100 -100 0.981022 0.933860 0.860657 0.798171 0.756071 0.726339 0.703565 0.696489 0.701042 0.699223 0.689766 0.688201 0.694911 0.694275 0.685310 0.682891 0.687782 0.686064 0.677155 0.674556 0.677638 0.670746 0.656694 -100 
-100 -100 0.841033 0.798268 0.733104 0.680455 0.647544 0.623921 0.604435 0.599300 0.605126 0.603514 0.593400 0.591277 0.597837 0.597040 0.587957 0.585968 0.591561 0.589910 0.580470 0.577742 0.581444 0.575294 0.561603 -100 
-100 -100 0.645235 0.606892 0.550581 0.508008 0.484631 0.467167 0.450874 0.447092 0.453178 0.452148 0.443162 0.441723 0.448307 0.447988 0.440005 0.438556 0.444136 0.442865 0.434269 0.431858 0.435175 0.430225 0.418815 -100 
-100 -100 0.443595 0.409854 0.361927 0.329694 0.315950 0.304454 0.290683 0.287998 0.294909 0.294580 0.286456 0.286342 0.294244 0.294585 0.286882 0.286017 0.292406 0.291661 0.283422 0.281805 0.286414 0.282931 0.272568 -100 
-100 -100 0.301648 0.272216 0.231760 0.207987 0.201862 0.194823 0.182956 0.180960 0.188341 0.188450 0.181024 0.181991 0.190822 0.191484 0.183825 0.183287 0.190295 0.189933 0.181970 0.181098 0.186946 0.184661 0.175047 -100 
-100 -100 -100 -100 -100 -100 -100 -100 -100 -100 -100 -100 -100 -100 -100 -100 -100 -100 -100 -100 -100 -100 -100 -100 -100 -100 
-100 -100 -100 -100 -100 -100 -100 -100 -100 -100 -100 -100 -100 -100 -100 -100 -100 -100 -100 -100 -100 -100 -100 -100 -100 -100 
-100 -100 -100 -100 -100 -100 -100 -100 -100 -100 -100 -100 -100 -100 -100 -100 -100 -100 -100 -100 -100 -100 -100 -100 -100 -100 
-100 -100 0.657713 0.608436 0.535443 0.479165 0.447855 0.426823 0.410293 0.410749 0.421739 0.418583 0.401982 0.397478 0.406427 0.405641 0.394464 0.395627 0.408685 0.410431 0.399627 0.396972 0.402905 0.398362 0.384758 -100 
-100 -100 0.748654 0.700303 0.627738 0.569955 0.536091 0.514915 0.501325 0.504713 0.517191 0.515480 0.500485 0.495782 0.503063 0.501739 0.491126 0.491518 0.502309 0.502925 0.491821 0.487187 0.490339 0.484539 0.471240 -100 
-100 -100 0.879136 0.830060 0.754481 0.692202 0.653525 0.630596 0.618562 0.624121 0.638970 0.638735 0.624451 0.619956 0.626802 0.624982 0.613732 0.612876 0.621306 0.620632 0.609044 0.602880 0.604614 0.597247 0.582464 -100 
-100 -100 0.990688 0.939034 0.858253 0.788864 0.743253 0.715887 0.701551 0.705255 0.718573 0.718634 0.706179 0.702778 0.709465 0.707749 0.696937 0.695360 0.702194 0.700973 0.689896 0.683531 0.684027 0.675740 0.660831 -100 
-100 -100 1.073197 1.018303 0.931873 0.854677 0.801134 0.767391 0.747130 0.745008 0.752631 0.751904 0.742912 0.741703 0.748511 0.747578 0.738458 0.736654 0.742385 0.741403 0.732119 0.727026 0.726472 0.718222 0.704975 -100 
-100 -100 1.131269 1.073645 0.982349 0.899358 0.840339 0.800912 0.773957 0.765267 0.768087 0.766474 0.759852 0.761345 0.769860 0.769949 0.761297 0.758953 0.763893 0.763390 0.756227 0.753664 0.754569 0.747054 0.734298 -100 
-100 -100 1.170615 1.111245 1.016679 0.930860 0.870350 0.827574 0.794677 0.781307 0.781376 0.779354 0.774042 0.777572 0.788947 0.789726 0.779688 0.776607 0.781638 0.781388 0.774973 0.774593 0.777604 0.770831 0.757781 -100 
-100 -100 1.186204 1.125972 1.029978 0.942719 0.881103 0.837520 0.803816 0.789602 0.789054 0.787040 0.781976 0.785235 0.795995 0.796641 0.786856 0.783575 0.788026 0.787740 0.782064 0.782474 0.785837 0.779231 0.766358 -100 
-100 -100 1.184829 1.124474 1.028513 0.940802 0.877952 0.835562 0.805468 0.793650 0.794012 0.792035 0.785930 0.786387 0.792841 0.792425 0.784556 0.781714 0.785126 0.784733 0.780024 0.780080 0.782237 0.775359 0.763259 -100 
-100 -100 1.181123 1.121323 1.026377 0.940260 0.879253 0.839245 0.812317 0.803729 0.806171 0.804021 0.795376 0.792050 0.795134 0.793178 0.785376 0.783033 0.786865 0.786524 0.781495 0.781007 0.782615 0.775585 0.763647 -100 
-100 -100 1.181256 1.122242 1.028252 0.944608 0.887001 0.849129 0.823501 0.817112 0.821585 0.819172 0.807857 0.801620 0.803001 0.799838 0.791135 0.789198 0.794655 0.794536 0.788305 0.787616 0.789866 0.782995 0.770545 -100 
-100 -100 1.178344 1.120103 1.027373 0.944936 0.888105 0.850736 0.825649 0.819843 0.824749 0.822264 0.810350 0.803368 0.804208 0.800838 0.792132 0.790235 0.795779 0.795894 0.790034 0.789694 0.792232 0.785632 0.773395 -100 
-100 -100 1.172324 1.114708 1.023373 0.940772 0.882108 0.843827 0.818932 0.812398 0.816378 0.814053 0.803467 0.797771 0.799031 0.796321 0.788422 0.786081 0.790075 0.790350 0.786394 0.786925 0.789422 0.783160 0.771792 -100 
-100 -100 1.171287 1.114076 1.023269 0.940772 0.881414 0.842186 0.816206 0.808366 0.811739 0.809609 0.800152 0.796570 0.799850 0.797968 0.789677 0.786519 0.789921 0.790263 0.787047 0.788675 0.792273 0.786494 0.775065 -100 
-100 -100 1.172066 1.115247 1.024298 0.942689 0.884079 0.844594 0.817476 0.808837 0.812765 0.810733 0.801080 0.799079 0.804718 0.803386 0.793859 0.789893 0.793827 0.794099 0.790226 0.792627 0.798039 0.792657 0.780183 -100 
-100 -100 1.159659 1.103767 1.014385 0.934370 0.876855 0.837637 0.810102 0.800826 0.804344 0.802239 0.792904 0.791625 0.798035 0.797035 0.787422 0.783332 0.787173 0.787125 0.782657 0.784522 0.789640 0.784085 0.771472 -100 
-100 -100 1.126131 1.072073 0.986713 0.909726 0.854318 0.816348 0.789478 0.779968 0.782299 0.780026 0.771541 0.770184 0.775962 0.775125 0.766505 0.762954 0.766079 0.765425 0.760347 0.760352 0.763107 0.756823 0.744943 -100 
-100 -100 1.072726 1.021439 0.941034 0.869716 0.819379 0.784646 0.759529 0.751186 0.754213 0.751875 0.742675 0.740564 0.746088 0.745124 0.736522 0.733548 0.737272 0.735934 0.728818 0.726785 0.728167 0.721251 0.709164 -100 
-100 -100 0.984017 0.936504 0.862408 0.799646 0.757793 0.728305 0.705847 0.699663 0.705064 0.702896 0.691978 0.689229 0.696421 0.695245 0.684581 0.681989 0.687430 0.685632 0.675782 0.672349 0.674194 0.667260 0.654175 -100 
-100 -100 0.843690 0.800555 0.734466 0.681413 0.648569 0.624975 0.605573 0.601148 0.607795 0.606034 0.594913 0.592200 0.599713 0.598710 0.588141 0.586003 0.592103 0.590302 0.579836 0.576186 0.578565 0.572302 0.559532 -100 
-100 -100 0.646846 0.608295 0.551578 0.508677 0.485106 0.467513 0.451236 0.447788 0.454305 0.453170 0.443604 0.441867 0.448710 0.448413 0.440112 0.438645 0.444404 0.443013 0.433906 0.430975 0.433742 0.428680 0.417505 -100 
-100 -100 0.444688 0.410867 0.362787 0.330388 0.316432 0.304694 0.290697 0.287911 0.294865 0.294418 0.286038 0.285921 0.294098 0.294606 0.286899 0.286072 0.292516 0.291676 0.283158 0.281228 0.285552 0.281958 0.271617 -100 
-100 -100 0.302507 0.273057 0.232582 0.208756 0.202454 0.195125 0.182845 0.180437 0.187624 0.187604 0.180107 0.181278 0.190450 0.191341 0.183788 0.183319 0.190347 0.189899 0.181726 0.180599 0.186250 0.183848 0.174166 -100 
-100 -100 -100 -100 -100 -100 -100 -100 -100 -100 -100 -100 -100 -100 -100 -100 -100 -100 -100 -100 -100 -100 -100 -100 -100 -100 
-100 -100 -100 -100 -100 -100 -100 -100 -100 -100 -100 -100 -100 -100 -100 -100 -100 -100 -100 -100 -100 -100 -100 -100 -100 -100 
-100 -100 -100 -100 -100 -100 -100 -100 -100 -100 -100 -100 -100 -100 -100 -100 -100 -100 -100 -100 -100 -100 -100 -100 -100 -100 
-100 -100 0.662791 0.613425 0.540022 0.483635 0.452681 0.432961 0.418099 0.418904 0.429640 0.427560 0.413068 0.408945 0.416483 0.415274 0.404609 0.404622 0.414935 0.415945 0.406895 0.405688 0.411938 0.406968 0.392888 -100 
-100 -100 0.754866 0.705822 0.631594 0.572770 0.538567 0.517759 0.504473 0.507177 0.519547 0.518372 0.504202 0.499981 0.506934 0.505221 0.494084 0.493120 0.501801 0.502350 0.493808 0.492238 0.497947 0.492484 0.478087 -100 
-100 -100 0.890742 0.839997 0.758557 0.693914 0.654083 0.630526 0.617547 0.622146 0.641165 0.640922 0.622194 0.617962 0.628098 0.625887 0.610285 0.607583 0.615322 0.615333 0.606477 0.605497 0.614254 0.608071 0.589506 -100 
-100 -100 1.003408 0.949868 0.862827 0.790724 0.743654 0.715247 0.699453 0.701914 0.719290 0.719062 0.701720 0.698428 0.708588 0.706478 0.691113 0.687817 0.694440 0.694296 0.686223 0.685500 0.693478 0.686753 0.668302 -100 
-100 -100 1.082738 1.026497 0.937348 0.858127 0.803625 0.768957 0.747010 0.743157 0.750313 0.749200 0.739533 0.738377 0.745879 0.744535 0.733831 0.731042 0.736456 0.736634 0.730528 0.729939 0.733785 0.727041 0.713051 -100 
-100 -100 1.141599 1.082976 0.989779 0.905577 0.846923 0.806859 0.777664 0.767467 0.769623 0.767550 0.760330 0.761537 0.771062 0.770657 0.759995 0.757073 0.762582 0.763303 0.758368 0.759380 0.763647 0.757493 0.744539 -100 
-100 -100 1.182228 1.122049 1.026065 0.940341 0.885338 0.842196 0.802634 0.787519 0.787414 0.784790 0.778329 0.781913 0.804501 0.804718 0.782582 0.778787 0.791406 0.792510 0.781055 0.783416 0.790036 0.784534 0.770428 -100 
-100 -100 1.197148 1.136250 1.039117 0.952317 0.896594 0.852925 0.812844 0.797325 0.796919 0.794197 0.787540 0.790458 0.812308 0.812367 0.790577 0.786990 0.799603 0.800851 0.789802 0.792513 0.799177 0.793798 0.779953 -100 
-100 -100 1.193098 1.132200 1.035290 0.947625 0.886708 0.844631 0.813026 0.801043 0.801617 0.798933 0.791070 0.790070 0.797115 0.796130 0.786595 0.784430 0.790202 0.791466 0.787695 0.789756 0.794090 0.788328 0.776288 -100 
-100 -100 1.187440 1.127070 1.031046 0.945392 0.886809 0.847618 0.819684 0.811344 0.814446 0.811640 0.800899 0.795805 0.798847 0.796345 0.787582 0.786365 0.793063 0.794334 0.789591 0.790432 0.793691 0.787556 0.775674 -100 
-100 -100 1.189296 1.129423 1.032360 0.950011 0.899062 0.862451 0.832442 0.826134 0.832255 0.829167 0.814690 0.806599 0.811294 0.807534 0.794519 0.794040 0.805786 0.807127 0.797316 0.796948 0.803649 0.797416 0.781504 -100 
-100 -100 1.185258 1.126344 1.030850 0.950102 0.900241 0.864438 0.835302 0.829810 0.836482 0.833217 0.817818 0.808619 0.812447 0.808263 0.795129 0.794650 0.806451 0.807883 0.798159 0.797839 0.804637 0.798565 0.782792 -100 
-100 -100 1.175721 1.118000 1.026189 0.945061 0.889467 0.852925 0.828360 0.822930 0.828143 0.824838 0.810984 0.802375 0.802315 0.798407 0.789461 0.788139 0.794889 0.796342 0.791843 0.792826 0.796491 0.790768 0.779102 -100 
-100 -100 1.176280 1.118995 1.027342 0.945953 0.888651 0.851203 0.826700 0.820571 0.825658 0.822313 0.808759 0.801751 0.803353 0.799886 0.790051 0.787438 0.793068 0.794398 0.790826 0.793152 0.798377 0.793115 0.780943 -100 
-100 -100 1.185570 1.127835 1.031055 0.949440 0.891938 0.854138 0.829188 0.823163 0.831505 0.828145 0.811635 0.805862 0.811035 0.807875 0.795087 0.791151 0.802560 0.803613 0.793764 0.797028 0.806581 0.801667 0.785734 -100 
-100 -100 1.173961 1.117142 1.021867 0.941696 0.885035 0.847276 0.821731 0.814898 0.822745 0.819325 0.803253 0.798420 0.804599 0.801833 0.788833 0.784611 0.795746 0.796304 0.785700 0.788309 0.797509 0.792380 0.776266 -100 
-100 -100 1.133617 1.079444 0.992891 0.916502 0.862192 0.825344 0.799637 0.791454 0.795338 0.791912 0.779694 0.775601 0.780656 0.778413 0.767623 0.764108 0.768900 0.768704 0.762747 0.763064 0.767241 0.761330 0.748583 -100 
-100 -100 1.079798 1.028357 0.946839 0.876042 0.826902 0.792941 0.768210 0.760774 0.765179 0.762030 0.749974 0.746117 0.752401 0.750516 0.739297 0.736485 0.742164 0.741137 0.732492 0.730178 0.732409 0.725762 0.713093 -100 
-100 -100 0.998904 0.950485 0.869205 0.806450 0.766445 0.737460 0.714048 0.708854 0.717371 0.714783 0.700437 0.697426 0.714975 0.713312 0.691392 0.688494 0.697776 0.696117 0.682134 0.677655 0.681785 0.674963 0.659405 -100 
-100 -100 0.858557 0.814568 0.741525 0.688402 0.657293 0.634014 0.613437 0.609881 0.619705 0.617714 0.603475 0.600909 0.618981 0.617726 0.596170 0.593735 0.603697 0.601968 0.587233 0.582500 0.587062 0.580842 0.565596 -100 
-100 -100 0.654234 0.615674 0.558274 0.515618 0.492692 0.475259 0.458754 0.455692 0.463224 0.461854 0.450947 0.448895 0.457340 0.456858 0.446612 0.445227 0.452369 0.451071 0.440600 0.437246 0.440371 0.435377 0.423798 -100 
-100 -100 0.452077 0.418479 0.370468 0.338303 0.324470 0.312731 0.298718 0.296022 0.303140 0.302447 0.293459 0.292992 0.301471 0.301831 0.293507 0.292729 0.299595 0.298823 0.289946 0.287885 0.292276 0.288721 0.278320 -100 
-100 -100 0.310677 0.281438 0.241247 0.217505 0.210983 0.203481 0.191165 0.188682 0.195718 0.195474 0.187647 0.188474 0.197446 0.198258 0.190691 0.190261 0.197331 0.196911 0.188731 0.187545 0.193091 0.190661 0.181021 -100 
-100 -100 -100 -100 -100 -100 -100 -100 -100 -100 -100 -100 -100 -100 -100 -100 -100 -100 -100 -100 -100 -100 -100 -100 -100 -100 
-100 -100 -100 -100 -100 -100 -100 -100 -100 -100 -100 -100 -100 -100 -100 -100 -100 -100 -100 -100 -100 -100 -100 -100 -100 -100 
-100 -100 -100 -100 -100 -100 -100 -100 -100 -100 -100 -100 -100 -100 -100 -100 -100 -100 -100 -100 -100 -100 -100 -100 -100 -100 
-100 -100 0.662390 0.612687 0.538772 0.482090 0.451418 0.432671 0.418964 0.420167 0.430799 0.429731 0.417192 0.413847 0.420863 0.419620 0.409454 0.408778 0.417309 0.417401 0.408574 0.407347 0.412922 0.407142 0.392541 -100 
-100 -100 0.754775 0.705226 0.630180 0.570691 0.536353 0.515917 0.502891 0.505065 0.516731 0.516288 0.504022 0.500802 0.507537 0.505862 0.495080 0.493383 0.500500 0.500536 0.492900 0.492278 0.498173 0.492393 0.477671 -100 
-100 -100 0.891238 0.839752 0.757081 0.691305 0.650839 0.626985 0.613333 0.616508 0.634216 0.634375 0.617434 0.614370 0.624600 0.622511 0.607131 0.603716 0.610227 0.610190 0.602885 0.603763 0.613569 0.607612 0.588960 -100 
-100 -100 1.004788 0.950309 0.861706 0.788122 0.740123 0.711144 0.694398 0.695266 0.711260 0.711275 0.695473 0.693274 0.703624 0.701659 0.686443 0.682503 0.688136 0.688145 0.681744 0.683060 0.692323 0.686028 0.667602 -100 
-100 -100 1.085353 1.028050 0.937139 0.856251 0.800740 0.765595 0.743035 0.738117 0.744355 0.743460 0.734901 0.734491 0.742067 0.740799 0.730192 0.726879 0.731477 0.731733 0.726896 0.727822 0.732595 0.726132 0.712142 -100 
-100 -100 1.145411 1.085696 0.990691 0.904761 0.845110 0.804756 0.775421 0.764865 0.766662 0.764769 0.758118 0.759588 0.768991 0.768555 0.757941 0.754688 0.759645 0.760331 0.756050 0.757803 0.762456 0.756349 0.743339 -100 
-100 -100 1.186443 1.125225 1.027535 0.940166 0.884262 0.840954 0.801525 0.786515 0.786422 0.783864 0.777467 0.780925 0.803273 0.803388 0.781256 0.777343 0.789739 0.790810 0.779552 0.782077 0.788729 0.783147 0.768950 -100 
-100 -100 1.200482 1.138642 1.039981 0.951760 0.895326 0.851600 0.811729 0.796434 0.796117 0.793343 0.786507 0.789198 0.810868 0.810857 0.789073 0.785546 0.798228 0.799550 0.788507 0.791111 0.797650 0.792190 0.778301 -100 
-100 -100 1.194370 1.132656 1.034483 0.945788 0.884497 0.842508 0.811085 0.799208 0.799766 0.796973 0.788992 0.787974 0.795096 0.794167 0.784680 0.782690 0.788732 0.790169 0.786347 0.788192 0.792321 0.786506 0.774511 -100 
-100 -100 1.186198 1.125209 1.028309 0.942157 0.883647 0.844710 0.816851 0.808404 0.811344 0.808442 0.797792 0.793027 0.796478 0.794189 0.785502 0.784503 0.791557 0.793025 0.788157 0.788676 0.791649 0.785462 0.773670 -100 
-100 -100 1.186108 1.125838 1.028280 0.945938 0.895468 0.859253 0.829231 0.822651 0.828510 0.825326 0.811049 0.803494 0.808820 0.805354 0.792388 0.792156 0.804326 0.805831 0.795734 0.794882 0.801163 0.794845 0.779054 -100 
-100 -100 1.181100 1.121990 1.026337 0.945945 0.896810 0.861528 0.832419 0.826643 0.832990 0.829526 0.814168 0.805322 0.809628 0.805666 0.792612 0.792501 0.804842 0.806440 0.796301 0.795350 0.801635 0.795448 0.779784 -100 
-100 -100 1.171592 1.113816 1.022102 0.941509 0.886748 0.850835 0.826457 0.820871 0.825731 0.821996 0.807749 0.798935 0.798855 0.794966 0.786219 0.785527 0.793038 0.794708 0.789696 0.789906 0.793012 0.787124 0.775500 -100 
-100 -100 1.173047 1.115781 1.024324 0.943510 0.887039 0.850264 0.826083 0.819940 0.824661 0.820628 0.806165 0.798312 0.799383 0.795726 0.786205 0.784544 0.791230 0.792837 0.788597 0.789964 0.794547 0.789050 0.776835 -100 
-100 -100 1.183521 1.125828 1.029244 0.948146 0.891376 0.854181 0.829549 0.823526 0.831444 0.827210 0.809456 0.802435 0.806784 0.803319 0.790920 0.788192 0.800902 0.802287 0.791645 0.793823 0.802707 0.797516 0.781451 -100 
-100 -100 1.172781 1.115990 1.020846 0.941045 0.884910 0.847568 0.822185 0.815228 0.822548 0.818190 0.800823 0.794690 0.800002 0.796938 0.784401 0.781515 0.794076 0.795037 0.783654 0.785186 0.793752 0.788404 0.772201 -100 
-100 -100 1.132881 1.078684 0.992146 0.915912 0.861842 0.825115 0.799284 0.790725 0.793957 0.789645 0.776362 0.771275 0.775685 0.773283 0.763055 0.760907 0.767157 0.767439 0.760833 0.760191 0.763809 0.757803 0.745122 -100 
-100 -100 1.079316 1.027781 0.946126 0.875253 0.826065 0.791911 0.766718 0.758601 0.762229 0.758352 0.745668 0.741380 0.747485 0.745698 0.735122 0.733653 0.740760 0.740254 0.731079 0.727922 0.729658 0.723004 0.710506 -100 
-100 -100 0.998714 0.950145 0.868589 0.805578 0.765320 0.735923 0.711804 0.705727 0.713431 0.710305 0.695745 0.692831 0.710663 0.709326 0.688058 0.686429 0.697070 0.695921 0.681458 0.676206 0.679857 0.673051 0.657712 -100 
-100 -100 0.858655 0.814517 0.741169 0.687714 0.656259 0.632530 0.611248 0.606817 0.615863 0.613476 0.599251 0.596990 0.615452 0.614535 0.593539 0.592203 0.603363 0.602122 0.587026 0.581685 0.585877 0.579727 0.564715 -100 
-100 -100 0.654645 0.615971 0.558328 0.515351 0.492089 0.474315 0.457345 0.453635 0.460518 0.458821 0.447936 0.446043 0.454622 0.454249 0.444338 0.443750 0.451833 0.450988 0.440390 0.436763 0.439796 0.434977 0.423641 -100 
-100 -100 0.452874 0.419178 0.370953 0.338486 0.324367 0.312454 0.298282 0.295286 0.301991 0.301030 0.291920 0.291297 0.299583 0.299791 0.291520 0.291168 0.298655 0.298264 0.289488 0.287524 0.292098 0.288799 0.278620 -100 
-100 -100 0.311760 0.282401 0.241971 0.217914 0.211142 0.203567 0.191291 0.188775 0.195616 0.195169 0.187107 0.187554 0.196148 0.196706 0.189061 0.188802 0.196215 0.196078 0.188132 0.187260 0.193116 0.190934 0.181456 -100 
-100 -100 -100 -100 -100 -100 -100 -100 -100 -100 -100 -100 -100 -100 -100 -100 -100 -100 -100 -100 -100 -100 -100 -100 -100 -100 
-100 -100 -100 -100 -100 -100 -100 -100 -100 -100 -100 -100 -100 -100 -100 -100 -100 -100 -100 -100 -100 -100 -100 -100 -100 -100 
-100 -100 -100 -100 -100 -100 -100 -100 -100 -100 -100 -100 -100 -100 -100 -100 -100 -100 -100 -100 -100 -100 -100 -100 -100 -100 
-100 -100 0.656603 0.606183 0.531332 0.473745 0.442788 0.424091 0.410231 0.410939 0.420807 0.420464 0.410056 0.408112 0.415527 0.414691 0.405109 0.404148 0.411764 0.411076 0.401762 0.400031 0.404704 0.398135 0.383107 -100 
-100 -100 0.748467 0.698474 0.623135 0.562944 0.528148 0.507402 0.493658 0.494463 0.504000 0.504161 0.495047 0.493530 0.500297 0.499154 0.489644 0.487869 0.494112 0.493612 0.485981 0.485152 0.489695 0.483427 0.469339 -100 
-100 -100 0.880695 0.829276 0.749715 0.683643 0.642552 0.617978 0.602819 0.603105 0.613008 0.613592 0.604875 0.604040 0.611426 0.610051 0.599463 0.596614 0.601878 0.601534 0.595106 0.595355 0.600980 0.594802 0.580097 -100 
-100 -100 0.994810 0.940251 0.854557 0.780397 0.731529 0.701717 0.683485 0.681521 0.689768 0.690163 0.682474 0.682460 0.689981 0.688759 0.678367 0.675036 0.679476 0.679151 0.673488 0.673948 0.678962 0.672425 0.657925 -100 
-100 -100 1.080870 1.022776 0.930913 0.848482 0.791467 0.755688 0.732795 0.726792 0.731088 0.730690 0.724932 0.725994 0.733168 0.732499 0.723639 0.720378 0.723991 0.723612 0.718586 0.718619 0.721470 0.714447 0.701369 -100 
-100 -100 1.142239 1.081410 0.984692 0.896424 0.834117 0.793376 0.765405 0.755165 0.756538 0.755238 0.750229 0.752525 0.760787 0.760792 0.752211 0.748928 0.752424 0.752070 0.747185 0.747240 0.749768 0.742657 0.729817 -100 
-100 -100 1.182530 1.120183 1.020672 0.929983 0.866760 0.823205 0.790216 0.776880 0.776984 0.775034 0.769656 0.772833 0.783587 0.784048 0.773904 0.770471 0.774952 0.774732 0.769057 0.769390 0.772862 0.765988 0.752575 -100 
-100 -100 1.195508 1.132579 1.032192 0.940780 0.877101 0.833147 0.799700 0.786001 0.785841 0.783620 0.777818 0.780453 0.790791 0.791206 0.781326 0.778204 0.782931 0.782892 0.777266 0.777432 0.780662 0.773862 0.760738 -100 
-100 -100 1.188183 1.125469 1.025774 0.935013 0.870991 0.828705 0.798946 0.787334 0.787655 0.785368 0.778935 0.779442 0.786294 0.786065 0.778258 0.775918 0.780191 0.780303 0.775361 0.774718 0.776259 0.769244 0.757295 -100 
-100 -100 1.177276 1.115641 1.017981 0.930354 0.869508 0.830104 0.803179 0.794130 0.796093 0.793705 0.785411 0.783253 0.787817 0.786561 0.778892 0.777176 0.782124 0.782327 0.776752 0.775149 0.775764 0.768574 0.756987 -100 
-100 -100 1.172154 1.111874 1.015929 0.932240 0.875994 0.839154 0.813276 0.805907 0.809723 0.807086 0.796385 0.792022 0.795953 0.793765 0.784806 0.783572 0.790477 0.790768 0.783266 0.780845 0.781475 0.774311 0.762432 -100 
-100 -100 1.166342 1.107409 1.013716 0.932282 0.877581 0.841632 0.816426 0.809611 0.813685 0.810662 0.798898 0.793263 0.796217 0.793622 0.784777 0.783974 0.791337 0.791846 0.784299 0.781751 0.782373 0.775346 0.763613 -100 
-100 -100 1.159781 1.101967 1.010810 0.929797 0.873652 0.837158 0.812663 0.805540 0.808452 0.804906 0.793263 0.787191 0.788706 0.786181 0.778864 0.778465 0.784866 0.785708 0.779920 0.777874 0.778450 0.771596 0.760346 -100 
-100 -100 1.161229 1.104059 1.013785 0.933023 0.876212 0.838949 0.813824 0.805846 0.808098 0.803975 0.791931 0.786049 0.788024 0.785722 0.778414 0.778214 0.784927 0.786029 0.780534 0.779061 0.780564 0.773947 0.762255 -100 
-100 -100 1.165577 1.108858 1.018404 0.938382 0.882008 0.844314 0.818088 0.809359 0.811966 0.807375 0.794145 0.788676 0.792254 0.790170 0.781779 0.781568 0.789675 0.790872 0.784259 0.783201 0.786565 0.780176 0.766985 -100 
-100 -100 1.155732 1.099880 1.010784 0.931911 0.876024 0.838032 0.810932 0.801200 0.803109 0.798245 0.785171 0.780266 0.784503 0.782787 0.774562 0.774645 0.783060 0.784131 0.776938 0.775340 0.778491 0.772063 0.758834 -100 
-100 -100 1.123458 1.069283 0.983876 0.907338 0.852689 0.815049 0.787698 0.777009 0.777378 0.772520 0.760949 0.756830 0.760985 0.759883 0.753106 0.753854 0.761557 0.762244 0.754885 0.751697 0.752520 0.745722 0.733836 -100 
-100 -100 1.070907 1.019269 0.938305 0.866691 0.816201 0.780828 0.754192 0.743753 0.744478 0.740031 0.729030 0.725855 0.731194 0.730763 0.724243 0.725493 0.733699 0.733822 0.724746 0.719804 0.719339 0.712168 0.700472 -100 
-100 -100 0.983409 0.935327 0.860078 0.796433 0.753883 0.723059 0.698185 0.689273 0.692405 0.688699 0.677121 0.674963 0.683632 0.683687 0.674922 0.676298 0.686081 0.685704 0.673932 0.667741 0.667664 0.660554 0.648124 -100 
-100 -100 0.843983 0.800266 0.732934 0.678770 0.644952 0.619881 0.598046 0.590887 0.595350 0.592459 0.581384 0.579913 0.589252 0.589509 0.580566 0.581895 0.591881 0.591435 0.579417 0.573519 0.574336 0.568064 0.556023 -100 
-100 -100 0.647800 0.608834 0.551237 0.507297 0.482676 0.463967 0.446099 0.440573 0.445103 0.443047 0.433701 0.432724 0.440345 0.440602 0.433454 0.434580 0.443356 0.443262 0.433495 0.429410 0.431601 0.426913 0.416452 -100 
-100 -100 0.446720 0.412588 0.363813 0.330481 0.315635 0.303312 0.288711 0.284894 0.290514 0.289295 0.280698 0.280332 0.288156 0.288355 0.280934 0.281560 0.290053 0.290341 0.281949 0.280086 0.284776 0.281877 0.272220 -100 
-100 -100 0.305440 0.275661 0.234491 0.209728 0.202644 0.195074 0.182877 0.180286 0.186777 0.186147 0.178036 0.178173 0.186280 0.186454 0.178705 0.178859 0.187080 0.187507 0.179957 0.179683 0.186220 0.184557 0.175407 -100 
-100 -100 -100 -100 -100 -100 -100 -100 -100 -100 -100 -100 -100 -100 -100 -100 -100 -100 -100 -100 -100 -100 -100 -100 -100 -100 
-100 -100 -100 -100 -100 -100 -100 -100 -100 -100 -100 -100 -100 -100 -100 -100 -100 -100 -100 -100 -100 -100 -100 -100 -100 -100 
-100 -100 -100 -100 -100 -100 -100 -100 -100 -100 -100 -100 -100 -100 -100 -100 -100 -100 -100 -100 -100 -100 -100 -100 -100 -100 
-100 -100 0.655955 0.605249 0.529910 0.471834 0.440644 0.421650 0.407101 0.406863 0.416013 0.416296 0.407819 0.407734 0.416266 0.415973 0.406538 0.405196 0.412203 0.411068 0.401616 0.399993 0.404670 0.397850 0.382485 -100 
-100 -100 0.747380 0.697161 0.621455 0.560938 0.526032 0.504713 0.489609 0.488817 0.497054 0.497773 0.490968 0.491617 0.499758 0.499320 0.490067 0.488091 0.494079 0.493295 0.485524 0.484971 0.489653 0.483316 0.469093 -100 
-100 -100 0.878929 0.827316 0.747531 0.681393 0.640617 0.615208 0.597696 0.595475 0.602844 0.603890 0.598453 0.600264 0.609474 0.609004 0.598740 0.596054 0.602047 0.601542 0.594219 0.594504 0.600162 0.594043 0.579468 -100 
-100 -100 0.992615 0.937753 0.851677 0.777322 0.728699 0.698052 0.677552 0.673232 0.679088 0.679940 0.675408 0.677987 0.687396 0.687123 0.677057 0.673948 0.679191 0.678574 0.671619 0.671636 0.676360 0.669768 0.655399 -100 
-100 -100 1.078589 1.019968 0.927261 0.844130 0.786796 0.750455 0.726482 0.719408 0.722946 0.723110 0.719212 0.722226 0.730896 0.731040 0.722441 0.719112 0.722630 0.721526 0.715130 0.713995 0.715989 0.708491 0.695221 -100 
-100 -100 1.139902 1.078325 0.980355 0.890981 0.828116 0.787158 0.759096 0.749007 0.750840 0.750226 0.746243 0.749953 0.759434 0.760080 0.751584 0.748048 0.751150 0.749490 0.742267 0.740018 0.741031 0.732858 0.719236 -100 
-100 -100 1.179981 1.116734 1.015589 0.923641 0.859909 0.816382 0.783808 0.771400 0.773238 0.772048 0.766663 0.770896 0.782269 0.783279 0.773567 0.769857 0.773782 0.771805 0.763021 0.760236 0.762250 0.753860 0.738658 -100 
-100 -100 1.191783 1.127980 1.026033 0.933514 0.869447 0.825554 0.792430 0.779467 0.780906 0.779439 0.773814 0.777886 0.789207 0.790269 0.780663 0.777064 0.781066 0.779075 0.770045 0.766748 0.768266 0.759834 0.744894 -100 
-100 -100 1.182646 1.119216 1.018356 0.926812 0.862435 0.820015 0.790030 0.778109 0.778607 0.777037 0.772185 0.775293 0.784534 0.785256 0.777000 0.773732 0.777004 0.775142 0.766916 0.762859 0.762054 0.753575 0.740723 -100 
-100 -100 1.170730 1.108477 1.009720 0.921492 0.860124 0.820250 0.792496 0.782024 0.783168 0.781508 0.775856 0.777620 0.785769 0.785858 0.777415 0.774378 0.777989 0.776236 0.767724 0.763040 0.761383 0.752962 0.740860 -100 
-100 -100 1.166571 1.105532 1.007486 0.922915 0.865360 0.827740 0.801105 0.791709 0.794329 0.792460 0.784971 0.785649 0.794600 0.794088 0.783668 0.780838 0.786536 0.784889 0.774350 0.769068 0.767627 0.759364 0.747039 -100 
-100 -100 1.160243 1.100675 1.005083 0.922943 0.867017 0.830200 0.803998 0.794879 0.797517 0.795184 0.786712 0.786231 0.794321 0.793564 0.783539 0.781518 0.788016 0.786756 0.776203 0.770814 0.769393 0.761263 0.749057 -100 
-100 -100 1.151532 1.093469 1.001871 0.920854 0.864550 0.827324 0.801146 0.791631 0.792840 0.789776 0.781135 0.779391 0.784899 0.784275 0.777117 0.776641 0.782841 0.782297 0.773675 0.768585 0.766930 0.758854 0.747067 -100 
-100 -100 1.152566 1.095292 1.005074 0.924712 0.868487 0.830656 0.803502 0.793220 0.793732 0.789879 0.780344 0.777886 0.783026 0.782708 0.776659 0.777795 0.785579 0.785767 0.777161 0.772238 0.771306 0.763284 0.750848 -100 
-100 -100 1.156597 1.099944 1.010305 0.931152 0.876274 0.838071 0.809044 0.797685 0.797960 0.793443 0.782783 0.780176 0.786409 0.786403 0.780129 0.782600 0.793264 0.794003 0.783782 0.778965 0.780214 0.772313 0.757780 -100 
-100 -100 1.147588 1.091771 1.003409 0.925254 0.870720 0.832139 0.802240 0.789935 0.789506 0.784553 0.773700 0.771195 0.777712 0.778026 0.772277 0.775639 0.787196 0.788208 0.777634 0.772419 0.773591 0.765782 0.751305 -100 
-100 -100 1.117072 1.062733 0.977234 0.900726 0.846343 0.807906 0.778451 0.765572 0.764155 0.759071 0.748935 0.746842 0.753007 0.753802 0.749461 0.753408 0.763976 0.764956 0.755169 0.748929 0.747705 0.739860 0.727459 -100 
-100 -100 1.065752 1.013862 0.932513 0.860564 0.809747 0.773312 0.744595 0.731761 0.730627 0.725837 0.716103 0.714999 0.722419 0.723838 0.719600 0.723880 0.734793 0.735472 0.724652 0.717282 0.715227 0.707317 0.695281 -100 
-100 -100 0.979506 0.931109 0.855343 0.791193 0.748152 0.716092 0.688905 0.677309 0.678663 0.674576 0.664071 0.664146 0.674799 0.676670 0.670218 0.674418 0.686916 0.687234 0.674024 0.665962 0.665018 0.657372 0.644333 -100 
-100 -100 0.841116 0.797084 0.729204 0.674506 0.640183 0.613974 0.590008 0.580277 0.582987 0.579751 0.569767 0.570372 0.581452 0.583229 0.576262 0.580102 0.592563 0.592858 0.579756 0.572400 0.572664 0.566071 0.553563 -100 
-100 -100 0.645758 0.606549 0.548482 0.504056 0.478978 0.459530 0.440294 0.432901 0.435845 0.433515 0.425218 0.425641 0.434349 0.435449 0.429543 0.432655 0.443380 0.444036 0.433719 0.428657 0.430358 0.425675 0.415364 -100 
-100 -100 0.445578 0.411285 0.362153 0.328376 0.313195 0.300637 0.285634 0.280998 0.285656 0.284218 0.276150 0.276215 0.284109 0.284341 0.277407 0.279259 0.289192 0.290191 0.281730 0.279645 0.284371 0.281814 0.272555 -100 
-100 -100 0.305081 0.275188 0.233721 0.208510 0.201144 0.193669 0.181794 0.179241 0.185294 0.184478 0.176420 0.176161 0.183617 0.183315 0.175505 0.176254 0.185453 0.186515 0.179283 0.179441 0.186461 0.185313 0.176621 -100 
-100 -100 -100 -100 -100 -100 -100 -100 -100 -100 -100 -100 -100 -100 -100 -100 -100 -100 -100 -100 -100 -100 -100 -100 -100 -100 
-100 -100 -100 -100 -100 -100 -100 -100 -100 -100 -100 -100 -100 -100 -100 -100 -100 -100 -100 -100 -100 -100 -100 -100 -100 -100 
-100 -100 -100 -100 -100 -100 -100 -100 -100 -100 -100 -100 -100 -100 -100 -100 -100 -100 -100 -100 -100 -100 -100 -100 -100 -100 
-100 -100 0.658696 0.608175 0.532967 0.475155 0.444298 0.425177 0.409882 0.408750 0.417209 0.418013 0.411284 0.412920 0.422791 0.422931 0.413237 0.411487 0.418282 0.416945 0.407416 0.406250 0.411591 0.404922 0.389265 -100 
-100 -100 0.750138 0.699857 0.623749 0.563455 0.529315 0.507629 0.490799 0.488515 0.495819 0.497002 0.492042 0.494823 0.505310 0.505474 0.495358 0.493129 0.499928 0.499050 0.490401 0.490363 0.496532 0.490434 0.475225 -100 
-100 -100 0.883650 0.831502 0.749372 0.683517 0.646069 0.620052 0.597627 0.592990 0.599236 0.600682 0.597203 0.602100 0.618375 0.618732 0.603616 0.601013 0.612508 0.611995 0.599295 0.599877 0.612000 0.606163 0.585487 -100 
-100 -100 0.996185 0.940699 0.852172 0.778057 0.732811 0.701577 0.676167 0.669546 0.674445 0.675676 0.672923 0.678548 0.695133 0.695744 0.680801 0.677860 0.688705 0.687992 0.675319 0.675233 0.686266 0.679880 0.659316 -100 
-100 -100 1.078266 1.019236 0.925605 0.842567 0.786426 0.749787 0.723859 0.715660 0.719132 0.719709 0.716756 0.721718 0.733143 0.734028 0.724358 0.720985 0.725800 0.724270 0.715664 0.713801 0.716878 0.709310 0.694542 -100 
-100 -100 1.138556 1.076504 0.977500 0.888305 0.827257 0.786356 0.756548 0.746289 0.749659 0.749525 0.745086 0.750117 0.761911 0.763148 0.753592 0.749877 0.753795 0.751250 0.741296 0.737456 0.739147 0.730433 0.714712 -100 
-100 -100 1.181108 1.117008 1.012641 0.921525 0.865404 0.822228 0.782978 0.770909 0.781253 0.780573 0.767737 0.772650 0.787416 0.788920 0.776602 0.772590 0.778680 0.775456 0.761898 0.757270 0.763656 0.754324 0.732441 -100 
-100 -100 1.191779 1.127137 1.021988 0.930459 0.874157 0.830683 0.790825 0.778039 0.787884 0.786925 0.773998 0.779073 0.794097 0.795723 0.783351 0.779256 0.785260 0.781841 0.767765 0.762306 0.767922 0.758428 0.736800 -100 
-100 -100 1.178662 1.114694 1.012385 0.921324 0.858994 0.816811 0.785072 0.772586 0.774569 0.773511 0.768508 0.773957 0.786658 0.788196 0.778209 0.774109 0.777752 0.774387 0.762370 0.755665 0.754474 0.745053 0.730208 -100 
-100 -100 1.168151 1.105069 1.003582 0.915415 0.855049 0.815101 0.785790 0.773888 0.775410 0.774294 0.769763 0.775194 0.788343 0.789562 0.778583 0.774258 0.778352 0.775040 0.762437 0.755129 0.752519 0.743308 0.730055 -100 
-100 -100 1.178338 1.114859 1.003730 0.917570 0.860026 0.822003 0.793729 0.782697 0.789372 0.788132 0.778659 0.784503 0.806814 0.807710 0.787203 0.782682 0.796288 0.792992 0.770483 0.762083 0.760577 0.751545 0.736931 -100 
-100 -100 1.171786 1.109848 1.001278 0.917621 0.861711 0.824417 0.796413 0.785440 0.791909 0.790143 0.779789 0.784580 0.806125 0.806891 0.786980 0.783555 0.798242 0.795447 0.772903 0.764401 0.762934 0.754001 0.739435 -100 
-100 -100 1.148154 1.089464 0.995480 0.914776 0.859412 0.821878 0.793674 0.781958 0.782518 0.779809 0.772939 0.775274 0.786200 0.787113 0.778092 0.777298 0.785043 0.783343 0.770494 0.762791 0.760248 0.751303 0.738175 -100 
-100 -100 1.147040 1.089553 0.998524 0.919151 0.864798 0.826825 0.797156 0.784727 0.784359 0.780694 0.772704 0.773478 0.782894 0.784176 0.777635 0.779759 0.790079 0.789548 0.776734 0.769128 0.767888 0.758859 0.744232 -100 
-100 -100 1.152948 1.095975 1.005022 0.927412 0.876805 0.838557 0.804760 0.790871 0.790404 0.785931 0.776295 0.776676 0.788900 0.790585 0.782576 0.787392 0.805790 0.806246 0.787712 0.780280 0.786016 0.777015 0.755184 -100 
-100 -100 1.144700 1.088557 0.998862 0.922126 0.871752 0.833091 0.798483 0.783772 0.782662 0.777629 0.767452 0.767491 0.779631 0.781560 0.774347 0.780548 0.800341 0.801417 0.782745 0.775074 0.780905 0.772124 0.750401 -100 
-100 -100 1.113262 1.058756 0.972766 0.896990 0.844349 0.805675 0.773750 0.759084 0.757043 0.751755 0.741991 0.741765 0.750980 0.753182 0.749347 0.755839 0.770401 0.771721 0.758518 0.750068 0.749153 0.740643 0.726077 -100 
-100 -100 1.063707 1.011504 0.929130 0.857464 0.807803 0.770945 0.739984 0.725482 0.724329 0.719253 0.709156 0.709877 0.720756 0.723492 0.719144 0.725757 0.740646 0.741868 0.728005 0.718772 0.717079 0.708751 0.694991 -100 
-100 -100 0.984104 0.934756 0.854524 0.790251 0.750491 0.717885 0.686178 0.673255 0.680305 0.675955 0.659521 0.661664 0.680497 0.683645 0.672184 0.678405 0.698211 0.699149 0.679650 0.669898 0.672571 0.664621 0.646746 -100 
-100 -100 0.847200 0.802266 0.729943 0.675106 0.643984 0.617298 0.589021 0.578078 0.586475 0.583022 0.567167 0.569679 0.588709 0.591536 0.579315 0.584911 0.604500 0.605431 0.586263 0.577531 0.581629 0.574868 0.557614 -100 
-100 -100 0.648188 0.608842 0.549978 0.505689 0.481342 0.461683 0.441080 0.432557 0.435616 0.433089 0.424366 0.425910 0.436844 0.438472 0.431960 0.436527 0.450111 0.451389 0.439351 0.433488 0.435865 0.431250 0.420035 -100 
-100 -100 0.448999 0.414878 0.365747 0.332120 0.317185 0.304688 0.289442 0.284352 0.288657 0.287050 0.279021 0.279340 0.287550 0.287728 0.280787 0.283588 0.294981 0.296532 0.287672 0.285328 0.290276 0.287982 0.278787 -100 
-100 -100 0.310152 0.280510 0.239317 0.214140 0.206650 0.199321 0.187852 0.185392 0.191089 0.190118 0.182101 0.181478 0.188320 0.187635 0.179873 0.181146 0.191081 0.192609 0.185579 0.185875 0.193071 0.192261 0.183965 -100 
-100 -100 -100 -100 -100 -100 -100 -100 -100 -100 -100 -100 -100 -100 -100 -100 -100 -100 -100 -100 -100 -100 -100 -100 -100 -100 
-100 -100 -100 -100 -100 -100 -100 -100 -100 -100 -100 -100 -100 -100 -100 -100 -100 -100 -100 -100 -100 -100 -100 -100 -100 -100 
-100 -100 -100 -100 -100 -100 -100 -100 -100 -100 -100 -100 -100 -100 -100 -100 -100 -100 -100 -100 -100 -100 -100 -100 -100 -100 
-100 -100 0.653639 0.602862 0.527315 0.469355 0.438579 0.419489 0.404004 0.402560 0.410829 0.411865 0.405801 0.408190 0.418598 0.418951 0.409215 0.407268 0.413820 0.412242 0.402519 0.401298 0.406671 0.399920 0.384086 -100 
-100 -100 0.745205 0.694650 0.618154 0.557599 0.523388 0.501547 0.484303 0.481510 0.488496 0.489894 0.485683 0.489349 0.500504 0.500972 0.490866 0.488483 0.495104 0.494076 0.485360 0.485412 0.491718 0.485624 0.470307 -100 
-100 -100 0.878494 0.826050 0.743494 0.677292 0.639651 0.613302 0.590227 0.584867 0.590623 0.592248 0.589613 0.595522 0.612590 0.613360 0.598347 0.595677 0.607114 0.606563 0.593883 0.594638 0.606940 0.601211 0.580567 -100 
-100 -100 0.990454 0.934616 0.845570 0.771032 0.725545 0.693956 0.667884 0.660552 0.664972 0.666350 0.664377 0.671008 0.688443 0.689523 0.674719 0.671781 0.682666 0.681957 0.669233 0.669185 0.680305 0.674064 0.653622 -100 
-100 -100 1.071784 1.012302 0.918005 0.834461 0.778096 0.741235 0.714891 0.706260 0.709494 0.710193 0.707793 0.713620 0.725881 0.727212 0.717640 0.714304 0.719203 0.717585 0.708632 0.706402 0.709291 0.701770 0.687121 -100 
-100 -100 1.131222 1.068649 0.968888 0.879162 0.817963 0.777053 0.747168 0.736831 0.740215 0.740201 0.736121 0.741849 0.754408 0.756041 0.746536 0.742864 0.746863 0.744048 0.733296 0.728503 0.729553 0.720689 0.705062 -100 
-100 -100 1.172795 1.108161 1.003040 0.911449 0.855272 0.812276 0.773218 0.761297 0.771795 0.771245 0.758687 0.764239 0.779731 0.781601 0.769306 0.765313 0.771447 0.767791 0.753070 0.747016 0.752395 0.742737 0.720897 -100 
-100 -100 1.182337 1.117191 1.011373 0.919529 0.863339 0.820135 0.780433 0.767683 0.777583 0.776743 0.764194 0.770089 0.786000 0.788037 0.775615 0.771460 0.777470 0.773581 0.758247 0.751228 0.755730 0.745884 0.724315 -100 
-100 -100 1.168095 1.103680 1.000851 0.909709 0.847708 0.805745 0.773809 0.760904 0.762612 0.761649 0.757331 0.764066 0.778060 0.780121 0.769952 0.765630 0.769195 0.765389 0.752239 0.744137 0.741960 0.732275 0.717552 -100 
-100 -100 1.156816 1.093386 0.991573 0.903542 0.843602 0.803725 0.773788 0.760895 0.761722 0.760714 0.757318 0.764631 0.779519 0.781405 0.770129 0.765358 0.769190 0.765411 0.751823 0.743347 0.739941 0.730545 0.717417 -100 
-100 -100 1.166723 1.103003 0.991723 0.905819 0.848661 0.810545 0.781346 0.768900 0.774537 0.773423 0.765458 0.773623 0.797965 0.799627 0.778764 0.773635 0.786789 0.782954 0.759537 0.750098 0.747902 0.738692 0.724152 -100 
-100 -100 1.160223 1.098106 0.989460 0.906083 0.850514 0.813052 0.784020 0.771510 0.776821 0.775134 0.766298 0.773425 0.796992 0.798527 0.778308 0.774374 0.788701 0.785389 0.761906 0.752362 0.750224 0.741084 0.726525 -100 
-100 -100 1.136844 1.077980 0.983904 0.903437 0.848415 0.810725 0.781562 0.768466 0.767970 0.765217 0.759523 0.763807 0.776484 0.778103 0.768978 0.768104 0.775940 0.773882 0.759994 0.751147 0.747889 0.738688 0.725507 -100 
-100 -100 1.136192 1.078529 0.987369 0.908141 0.854074 0.815984 0.785539 0.772019 0.770761 0.766941 0.759731 0.761929 0.772704 0.774641 0.768348 0.770987 0.781944 0.781277 0.767351 0.758453 0.756399 0.747062 0.732353 -100 
-100 -100 1.142760 1.085621 0.994535 0.916976 0.866585 0.828224 0.793771 0.779004 0.777744 0.773042 0.763908 0.765273 0.778478 0.780765 0.773328 0.779171 0.798661 0.799196 0.779555 0.770758 0.775636 0.766330 0.744433 -100 
-100 -100 1.135327 1.079007 0.989121 0.912309 0.862015 0.823203 0.788004 0.772509 0.770635 0.765301 0.755419 0.756123 0.768936 0.771337 0.764783 0.772255 0.793411 0.794786 0.775173 0.766296 0.771425 0.762478 0.740776 -100 
-100 -100 1.104793 1.050072 0.963776 0.887783 0.835054 0.796146 0.763632 0.748151 0.745312 0.739639 0.730025 0.730276 0.739951 0.742440 0.739169 0.746963 0.763027 0.764861 0.751023 0.741720 0.740432 0.731990 0.717574 -100 
-100 -100 1.056095 1.003654 0.920921 0.848955 0.799099 0.761919 0.730274 0.714813 0.712741 0.707252 0.697336 0.698518 0.709765 0.712701 0.708867 0.716749 0.733151 0.735040 0.720848 0.711086 0.709282 0.701206 0.687708 -100 
-100 -100 0.977342 0.927760 0.847176 0.782580 0.742581 0.709622 0.677195 0.663229 0.669282 0.664569 0.648449 0.651101 0.670246 0.673583 0.662664 0.670085 0.691299 0.692954 0.673355 0.663290 0.665980 0.658361 0.640807 -100 
-100 -100 0.841321 0.796183 0.723541 0.668410 0.637091 0.610161 0.581334 0.569522 0.577046 0.573318 0.557792 0.560711 0.579896 0.582801 0.571006 0.577621 0.598434 0.600067 0.580958 0.572113 0.576344 0.569974 0.553075 -100 
-100 -100 0.643305 0.603813 0.544703 0.500199 0.475775 0.456098 0.435336 0.426395 0.428922 0.426198 0.417617 0.419234 0.430016 0.431451 0.425050 0.430299 0.444848 0.446753 0.434928 0.429232 0.431950 0.427796 0.416949 -100 
-100 -100 0.445154 0.411000 0.361782 0.328056 0.313137 0.300833 0.285848 0.280840 0.284966 0.283224 0.275102 0.275091 0.282808 0.282580 0.275504 0.278597 0.290573 0.292613 0.284130 0.282236 0.287681 0.285856 0.277000 -100 
-100 -100 0.307151 0.277586 0.236461 0.211274 0.203821 0.196759 0.185770 0.183686 0.189423 0.188363 0.180118 0.178937 0.185139 0.184037 0.176111 0.177429 0.187592 0.189448 0.182881 0.183750 0.191437 0.191014 0.182991 -100 
-100 -100 -100 -100 -100 -100 -100 -100 -100 -100 -100 -100 -100 -100 -100 -100 -100 -100 -100 -100 -100 -100 -100 -100 -100 -100 
-100 -100 -100 -100 -100 -100 -100 -100 -100 -100 -100 -100 -100 -100 -100 -100 -100 -100 -100 -100 -100 -100 -100 -100 -100 -100 
-100 -100 -100 -100 -100 -100 -100 -100 -100 -100 -100 -100 -100 -100 -100 -100 -100 -100 -100 -100 -100 -100 -100 -100 -100 -100 
-100 -100 0.643385 0.591938 0.515560 0.456898 0.425759 0.406699 0.391411 0.390086 0.398518 0.399555 0.393347 0.395710 0.405960 0.406373 0.396884 0.394943 0.401158 0.399298 0.389325 0.387600 0.392363 0.385265 0.369352 -100 
-100 -100 0.734962 0.683990 0.607195 0.545875 0.510665 0.488742 0.472184 0.469656 0.476711 0.478122 0.473886 0.477384 0.487617 0.488158 0.479040 0.476620 0.482050 0.480815 0.472868 0.472623 0.477676 0.471327 0.456813 -100 
-100 -100 0.865578 0.813195 0.732394 0.665332 0.624020 0.597495 0.577712 0.573012 0.578372 0.579998 0.577686 0.582763 0.594360 0.595192 0.585471 0.582651 0.588512 0.587860 0.580528 0.581264 0.587273 0.581435 0.567091 -100 
-100 -100 0.977721 0.921915 0.834560 0.759068 0.709782 0.677963 0.655197 0.648484 0.652416 0.653761 0.652160 0.657974 0.669930 0.671101 0.661668 0.658620 0.663989 0.663270 0.655996 0.655977 0.660714 0.654439 0.640523 -100 
-100 -100 1.061926 1.002044 0.907443 0.822825 0.764740 0.727648 0.702354 0.693924 0.696657 0.697299 0.695361 0.701100 0.712282 0.713783 0.705571 0.702306 0.705919 0.704348 0.696679 0.694230 0.695395 0.687836 0.674835 -100 
-100 -100 1.121119 1.058042 0.957827 0.866778 0.803259 0.762184 0.733947 0.723720 0.725691 0.725594 0.722890 0.728770 0.740506 0.742337 0.734059 0.730540 0.733625 0.730856 0.720931 0.715543 0.714345 0.705433 0.691870 -100 
-100 -100 1.158602 1.093780 0.990312 0.896759 0.832452 0.789350 0.757607 0.745849 0.748438 0.747814 0.743333 0.749505 0.762662 0.764757 0.755470 0.751689 0.755230 0.751588 0.739131 0.731760 0.730455 0.720739 0.705346 -100 
-100 -100 1.167294 1.101988 0.997948 0.904260 0.840080 0.796829 0.764410 0.751758 0.753663 0.752730 0.748323 0.754912 0.768543 0.770818 0.761409 0.757477 0.760941 0.757115 0.744079 0.735758 0.733614 0.723742 0.708637 -100 
-100 -100 1.154880 1.090139 0.987659 0.895647 0.831875 0.789916 0.759389 0.746316 0.746130 0.745036 0.742492 0.749622 0.762817 0.765138 0.756357 0.752223 0.754849 0.751220 0.739131 0.730488 0.726330 0.716690 0.703910 -100 
-100 -100 1.140728 1.077450 0.977619 0.889530 0.828998 0.789107 0.759508 0.746118 0.745245 0.744098 0.742176 0.749832 0.763381 0.765552 0.756229 0.751663 0.754077 0.750503 0.738603 0.730020 0.725549 0.716241 0.704302 -100 
-100 -100 1.135708 1.073923 0.975263 0.891108 0.834054 0.795906 0.766687 0.753118 0.752671 0.751368 0.748777 0.756742 0.772053 0.773968 0.762539 0.757724 0.761654 0.758022 0.744425 0.735658 0.731662 0.722577 0.710414 -100 
-100 -100 1.129360 1.069226 0.973263 0.891646 0.836141 0.798574 0.769456 0.755775 0.754987 0.753073 0.749551 0.756439 0.770923 0.772650 0.761822 0.758184 0.763263 0.760122 0.746448 0.737585 0.733674 0.724645 0.712425 -100 
-100 -100 1.121044 1.062491 0.970611 0.890151 0.834582 0.796686 0.767550 0.753862 0.751881 0.748883 0.744199 0.748658 0.759779 0.761521 0.754268 0.753566 0.759836 0.757935 0.745843 0.736948 0.732714 0.723587 0.711514 -100 
-100 -100 1.123129 1.065386 0.974878 0.894928 0.839464 0.801113 0.771419 0.757741 0.755494 0.751379 0.744657 0.746840 0.756404 0.758369 0.753406 0.756217 0.765801 0.765331 0.753009 0.743785 0.739935 0.730678 0.717849 -100 
-100 -100 1.128607 1.071547 0.981878 0.902998 0.848877 0.810184 0.778817 0.764562 0.762170 0.757147 0.748603 0.749354 0.758848 0.761026 0.756972 0.762783 0.776613 0.777374 0.763549 0.754160 0.752268 0.743102 0.728263 -100 
-100 -100 1.121841 1.065578 0.977013 0.898779 0.844633 0.805439 0.773365 0.758419 0.755398 0.749703 0.740341 0.740267 0.749173 0.751328 0.748130 0.755628 0.771225 0.772918 0.759222 0.749872 0.748340 0.739644 0.725098 -100 
-100 -100 1.094175 1.039245 0.952969 0.875871 0.821225 0.781918 0.750379 0.734832 0.730864 0.724790 0.715541 0.715312 0.723273 0.725419 0.723367 0.731532 0.746676 0.748994 0.736909 0.727577 0.724651 0.716606 0.704480 -100 
-100 -100 1.045301 0.992749 0.910428 0.837599 0.786119 0.748518 0.717441 0.701485 0.697435 0.691544 0.682740 0.683464 0.692433 0.694973 0.692887 0.701272 0.716758 0.719241 0.707085 0.697610 0.694643 0.687085 0.675657 -100 
-100 -100 0.961289 0.912239 0.835677 0.770560 0.726672 0.693319 0.663636 0.648602 0.646735 0.641643 0.632428 0.634465 0.646197 0.649141 0.645196 0.653292 0.670010 0.672307 0.658558 0.649094 0.647654 0.640626 0.628422 -100 
-100 -100 0.825388 0.780763 0.712150 0.656548 0.621493 0.594285 0.568300 0.555596 0.555409 0.551384 0.542717 0.544976 0.556668 0.559129 0.554266 0.561461 0.577636 0.579881 0.566745 0.558618 0.558801 0.553040 0.541491 -100 
-100 -100 0.633017 0.593363 0.534554 0.489419 0.463961 0.444216 0.424163 0.415148 0.416232 0.413332 0.405758 0.406809 0.415409 0.416300 0.411153 0.416594 0.430331 0.432770 0.422857 0.417895 0.420242 0.416688 0.407398 -100 
-100 -100 0.435655 0.401217 0.351740 0.317543 0.302262 0.290102 0.275637 0.270965 0.274857 0.273019 0.264892 0.264255 0.270897 0.270115 0.263018 0.265975 0.277846 0.280290 0.272785 0.271773 0.277762 0.276481 0.268221 -100 
-100 -100 0.297491 0.267734 0.226303 0.200890 0.193510 0.186735 0.176206 0.174648 0.180685 0.179588 0.170948 0.169118 0.174708 0.173194 0.164922 0.165943 0.176035 0.178126 0.172201 0.173984 0.182440 0.182430 0.174579 -100 
-100 -100 -100 -100 -100 -100 -100 -100 -100 -100 -100 -100 -100 -100 -100 -100 -100 -100 -100 -100 -100 -100 -100 -100 -100 -100 
-100 -100 -100 -100 -100 -100 -100 -100 -100 -100 -100 -100 -100 -100 -100 -100 -100 -100 -100 -100 -100 -100 -100 -100 -100 -100 
-100 -100 -100 -100 -100 -100 -100 -100 -100 -100 -100 -100 -100 -100 -100 -100 -100 -100 -100 -100 -100 -100 -100 -100 -100 -100 
-100 -100 -100 -100 -100 -100 -100 -100 -100 -100 -100 -100 -100 -100 -100 -100 -100 -100 -100 -100 -100 -100 -100 -100 -100 -100 
-100 -100 -100 -100 -100 -100 -100 -100 -100 -100 -100 -100 -100 -100 -100 -100 -100 -100 -100 -100 -100 -100 -100 -100 -100 -100 
-100 -100 -100 -100 -100 -100 -100 -100 -100 -100 -100 -100 -100 -100 -100 -100 -100 -100 -100 -100 -100 -100 -100 -100 -100 -100 
-100 -100 -100 -100 -100 -100 -100 -100 -100 -100 -100 -100 -100 -100 -100 -100 -100 -100 -100 -100 -100 -100 -100 -100 -100 -100 
-100 -100 -100 -100 -100 -100 -100 -100 -100 -100 -100 -100 -100 -100 -100 -100 -100 -100 -100 -100 -100 -100 -100 -100 -100 -100 
-100 -100 -100 -100 -100 -100 -100 -100 -100 -100 -100 -100 -100 -100 -100 -100 -100 -100 -100 -100 -100 -100 -100 -100 -100 -100 
-100 -100 -100 -100 -100 -100 -100 -100 -100 -100 -100 -100 -100 -100 -100 -100 -100 -100 -100 -100 -100 -100 -100 -100 -100 -100 
-100 -100 -100 -100 -100 -100 -100 -100 -100 -100 -100 -100 -100 -100 -100 -100 -100 -100 -100 -100 -100 -100 -100 -100 -100 -100 
-100 -100 -100 -100 -100 -100 -100 -100 -100 -100 -100 -100 -100 -100 -100 -100 -100 -100 -100 -100 -100 -100 -100 -100 -100 -100 
-100 -100 -100 -100 -100 -100 -100 -100 -100 -100 -100 -100 -100 -100 -100 -100 -100 -100 -100 -100 -100 -100 -100 -100 -100 -100 
-100 -100 -100 -100 -100 -100 -100 -100 -100 -100 -100 -100 -100 -100 -100 -100 -100 -100 -100 -100 -100 -100 -100 -100 -100 -100 
-100 -100 -100 -100 -100 -100 -100 -100 -100 -100 -100 -100 -100 -100 -100 -100 -100 -100 -100 -100 -100 -100 -100 -100 -100 -100 
-100 -100 -100 -100 -100 -100 -100 -100 -100 -100 -100 -100 -100 -100 -100 -100 -100 -100 -100 -100 -100 -100 -100 -100 -100 -100 
-100 -100 -100 -100 -100 -100 -100 -100 -100 -100 -100 -100 -100 -100 -100 -100 -100 -100 -100 -100 -100 -100 -100 -100 -100 -100 
-100 -100 -100 -100 -100 -100 -100 -100 -100 -100 -100 -100 -100 -100 -100 -100 -100 -100 -100 -100 -100 -100 -100 -100 -100 -100 
-100 -100 -100 -100 -100 -100 -100 -100 -100 -100 -100 -100 -100 -100 -100 -100 -100 -100 -100 -100 -100 -100 -100 -100 -100 -100 
-100 -100 -100 -100 -100 -100 -100 -100 -100 -100 -100 -100 -100 -100 -100 -100 -100 -100 -100 -100 -100 -100 -100 -100 -100 -100 
-100 -100 -100 -100 -100 -100 -100 -100 -100 -100 -100 -100 -100 -100 -100 -100 -100 -100 -100 -100 -100 -100 -100 -100 -100 -100 
-100 -100 -100 -100 -100 -100 -100 -100 -100 -100 -100 -100 -100 -100 -100 -100 -100 -100 -100 -100 -100 -100 -100 -100 -100 -100 
-100 -100 -100 -100 -100 -100 -100 -100 -100 -100 -100 -100 -100 -100 -100 -100 -100 -100 -100 -100 -100 -100 -100 -100 -100 -100 
-100 -100 -100 -100 -100 -100 -100 -100 -100 -100 -100 -100 -100 -100 -100 -100 -100 -100 -100 -100 -100 -100 -100 -100 -100 -100 
-100 -100 -100 -100 -100 -100 -100 -100 -100 -100 -100 -100 -100 -100 -100 -100 -100 -100 -100 -100 -100 -100 -100 -100 -100 -100 
-100 -100 -100 -100 -100 -100 -100 -100 -100 -100 -100 -100 -100 -100 -100 -100 -100 -100 -100 -100 -100 -100 -100 -100 -100 -100 
-100 -100 -100 -100 -100 -100 -100 -100 -100 -100 -100 -100 -100 -100 -100 -100 -100 -100 -100 -100 -100 -100 -100 -100 -100 -100 
