# Supplementary material for: A computational model of spatio-temporal cardiac intracellular calcium handling with realistic structure and spatial flux distribution from sarcoplasmic reticulum and t-tubule reconstructions
Source: PLoS Comput Biol. 2017 Aug 31;13(8):e1005714. doi: 10.1371/journal.pcbi.1005714 (PMC5597258; doi:10.1371/journal.pcbi.1005714)
Supplement: S1 Code — Code provided in C/C++ and includes the structural datasets used in this study. Documentation is provided on use of and updating the code. Updates may also be available on Michael Colman’s website, http://www.physicsoftheheart.com and github repository: https://github.com/michaelcolman/CODE---PLOS-Comp-Biol-2017-Model-SR. (ZIP) [file pcbi.1005714.s001.zip › PLOS_SR_Clean/Spatial_diff_out/Ca_1D_output_0170.dat]

0.330214
0.324712
0.314567
0.302133
0.288884
0.277167
0.267524
0.260791
0.256363
0.253600
0.251717
0.250570
0.249756
0.249087
0.248415
0.247769
0.247150
0.246648
0.246354
0.246349
0.246486
0.246188
0.245621
0.339433
0.333897
0.323686
0.311154
0.297772
0.285890
0.276089
0.269274
0.264860
0.261944
0.259744
0.258396
0.257487
0.256782
0.256094
0.255439
0.254816
0.254337
0.254158
0.254428
0.254942
0.254654
0.253799
0.356328
0.350747
0.340436
0.327746
0.314124
0.301925
0.291792
0.284798
0.280448
0.277251
0.274413
0.272714
0.271641
0.270865
0.270117
0.269407
0.268729
0.268226
0.268148
0.268760
0.269829
0.269513
0.268147
0.376993
0.371386
0.361009
0.348180
0.334297
0.321637
0.310892
0.303320
0.298484
0.294928
0.291852
0.290033
0.288917
0.288076
0.287202
0.286344
0.285491
0.284766
0.284416
0.284753
0.285570
0.285086
0.283645
0.399280
0.393676
0.383306
0.370439
0.356410
0.343192
0.331465
0.322900
0.317022
0.313064
0.310183
0.308534
0.307556
0.306656
0.305532
0.304406
0.303242
0.302090
0.301060
0.300481
0.300227
0.299433
0.298341
0.419736
0.414143
0.403820
0.391040
0.377056
0.363290
0.350450
0.340844
0.334089
0.329733
0.326901
0.325429
0.324662
0.323678
0.322175
0.320685
0.319181
0.317573
0.315858
0.314397
0.313232
0.312113
0.311206
0.437787
0.432153
0.421842
0.409175
0.395750
0.381465
0.367038
0.356439
0.348923
0.344206
0.341322
0.339986
0.339527
0.338441
0.336409
0.334540
0.332724
0.330756
0.328516
0.326451
0.324687
0.323313
0.322442
0.451834
0.445990
0.435290
0.422157
0.408242
0.393491
0.378638
0.367670
0.359829
0.354860
0.351786
0.350296
0.349708
0.348510
0.346373
0.344396
0.342461
0.340357
0.337949
0.335684
0.333723
0.332232
0.331329
0.462598
0.456349
0.444787
0.430589
0.415100
0.399940
0.385804
0.375083
0.367309
0.362205
0.358841
0.356938
0.355803
0.354503
0.352686
0.350880
0.349019
0.347003
0.344763
0.342677
0.340885
0.339413
0.338424
0.469984
0.463248
0.450729
0.435500
0.419033
0.403556
0.389724
0.379299
0.371678
0.366522
0.362918
0.360663
0.359160
0.357796
0.356206
0.354597
0.352882
0.351076
0.349174
0.347505
0.346149
0.344779
0.343622
0.474488
0.467273
0.453760
0.437702
0.420554
0.404877
0.391259
0.381072
0.373632
0.368479
0.364718
0.362257
0.360562
0.359199
0.357794
0.356370
0.354845
0.353290
0.351788
0.350631
0.350022
0.348773
0.347191
0.474208
0.466917
0.453262
0.437029
0.419726
0.404028
0.390513
0.380444
0.373102
0.367987
0.364213
0.361734
0.360044
0.358776
0.357549
0.356317
0.354979
0.353615
0.352313
0.351328
0.350845
0.349661
0.348097
0.469006
0.462040
0.449065
0.433270
0.416240
0.400707
0.387312
0.377310
0.370071
0.365014
0.361271
0.358891
0.357327
0.356234
0.355231
0.354217
0.353076
0.351846
0.350558
0.349414
0.348448
0.347268
0.346159
0.460521
0.453906
0.441591
0.426388
0.409830
0.394617
0.381426
0.371577
0.364555
0.359570
0.355777
0.353469
0.352050
0.351161
0.350401
0.349630
0.348700
0.347610
0.346360
0.345126
0.343958
0.342772
0.341836
0.447764
0.441480
0.429791
0.415254
0.399341
0.384616
0.371833
0.362343
0.356150
0.351258
0.346862
0.344507
0.343173
0.342488
0.341997
0.341501
0.340825
0.339907
0.338740
0.337510
0.336282
0.335102
0.334234
0.430375
0.424398
0.413272
0.399434
0.384248
0.370149
0.357843
0.348667
0.342674
0.337911
0.333623
0.331384
0.330208
0.329743
0.329540
0.329362
0.328975
0.328251
0.327168
0.325945
0.324694
0.323524
0.322690
0.406820
0.401133
0.390537
0.377448
0.363125
0.349821
0.338130
0.329276
0.322944
0.318373
0.314872
0.312901
0.311949
0.311710
0.311826
0.312007
0.311961
0.311445
0.310429
0.309179
0.307889
0.306731
0.305939
0.378203
0.372773
0.362645
0.350346
0.337000
0.324676
0.313846
0.305619
0.299684
0.295378
0.292073
0.290218
0.289375
0.289308
0.289701
0.290228
0.290514
0.290204
0.289257
0.288012
0.286745
0.285618
0.284843
0.344473
0.339264
0.329255
0.317780
0.305541
0.294366
0.284641
0.277335
0.272347
0.268416
0.264992
0.263147
0.262342
0.262378
0.262963
0.263745
0.264298
0.264169
0.263326
0.262171
0.261074
0.260020
0.259200
0.307886
0.303081
0.293848
0.283401
0.272356
0.262383
0.253767
0.247353
0.243024
0.239573
0.236493
0.234835
0.234117
0.234198
0.234831
0.235685
0.236339
0.236325
0.235608
0.234583
0.233618
0.232683
0.231942
0.270954
0.266685
0.258808
0.249479
0.239636
0.230802
0.223237
0.217594
0.213557
0.210643
0.208403
0.207113
0.206553
0.206635
0.207191
0.207942
0.208535
0.208569
0.207997
0.207129
0.206234
0.205446
0.204907
0.242544
0.238632
0.231462
0.222914
0.213926
0.205966
0.199239
0.194281
0.190714
0.188265
0.186504
0.185483
0.185031
0.185084
0.185516
0.186102
0.186572
0.186612
0.186173
0.185470
0.184702
0.184043
0.183619
0.226257
0.222517
0.215710
0.207559
0.199037
0.191561
0.185322
0.180773
0.177514
0.175341
0.173850
0.172981
0.172592
0.172622
0.172966
0.173438
0.173816
0.173849
0.173487
0.172885
0.172201
0.171615
0.171250
0.339023
0.333472
0.323239
0.310695
0.297327
0.285498
0.275778
0.269046
0.264701
0.261826
0.259634
0.258267
0.257320
0.256579
0.255874
0.255232
0.254658
0.254261
0.254190
0.254578
0.255202
0.254995
0.254183
0.348345
0.342756
0.332451
0.319809
0.306316
0.294344
0.284529
0.277867
0.273810
0.270781
0.267995
0.266276
0.265175
0.264380
0.263653
0.263005
0.262443
0.262116
0.262292
0.263243
0.264655
0.264493
0.263104
0.365406
0.359772
0.349372
0.336589
0.322889
0.310641
0.300599
0.294055
0.290691
0.287378
0.283318
0.280949
0.279579
0.278681
0.277878
0.277173
0.276574
0.276288
0.276758
0.278499
0.281175
0.281029
0.278593
0.386244
0.380602
0.370176
0.357320
0.343437
0.330744
0.320041
0.312878
0.309003
0.305325
0.301037
0.298569
0.297188
0.296224
0.295263
0.294388
0.293604
0.293080
0.293249
0.294678
0.297059
0.296733
0.294238
0.408720
0.403122
0.392803
0.380074
0.366264
0.352996
0.341003
0.332414
0.326796
0.322701
0.319273
0.317352
0.316329
0.315341
0.314039
0.312828
0.311685
0.310629
0.309853
0.309842
0.310376
0.309666
0.308055
0.429415
0.423889
0.413778
0.401438
0.388157
0.374330
0.360691
0.350614
0.343687
0.339172
0.336158
0.334755
0.334250
0.333206
0.331308
0.329589
0.328034
0.326412
0.324705
0.323390
0.322486
0.321377
0.320261
0.447784
0.442276
0.432382
0.420630
0.409332
0.394969
0.378296
0.366687
0.358690
0.353783
0.350916
0.349948
0.350198
0.349066
0.346244
0.343935
0.341980
0.339913
0.337523
0.335376
0.333623
0.332212
0.331251
0.462235
0.456490
0.446156
0.433906
0.422105
0.407262
0.390135
0.378130
0.369772
0.364608
0.361572
0.360462
0.360583
0.359337
0.356402
0.353971
0.351878
0.349658
0.347077
0.344696
0.342709
0.341174
0.340198
0.473643
0.467346
0.455768
0.441872
0.427013
0.411740
0.396735
0.385440
0.377344
0.372063
0.368631
0.366861
0.366007
0.364638
0.362399
0.360317
0.358353
0.356266
0.353953
0.351883
0.350220
0.348734
0.347593
0.482175
0.475139
0.462044
0.446599
0.430185
0.414554
0.400315
0.389614
0.381833
0.376513
0.372726
0.370393
0.368909
0.367449
0.365633
0.363866
0.362087
0.360275
0.358460
0.357075
0.356230
0.354894
0.353343
0.488414
0.480544
0.465627
0.448839
0.431389
0.415513
0.401690
0.391398
0.383918
0.378609
0.374567
0.371894
0.370080
0.368600
0.367046
0.365515
0.363950
0.362454
0.361227
0.360743
0.361459
0.360296
0.357668
0.488151
0.480191
0.465098
0.448080
0.430408
0.414502
0.400838
0.390717
0.383379
0.378107
0.374011
0.371272
0.369417
0.368023
0.366675
0.365352
0.363982
0.362696
0.361703
0.361432
0.362310
0.361231
0.358626
0.481243
0.473926
0.460248
0.444021
0.426747
0.411041
0.397513
0.387468
0.380292
0.375073
0.370941
0.368284
0.366543
0.365326
0.364214
0.363118
0.361944
0.360767
0.359682
0.358958
0.358622
0.357534
0.356038
0.471618
0.464849
0.452245
0.436846
0.420154
0.404806
0.391510
0.381703
0.375000
0.369847
0.365394
0.362710
0.361080
0.360064
0.359204
0.358360
0.357401
0.356350
0.355243
0.354276
0.353451
0.352346
0.351259
0.458188
0.451832
0.440020
0.425400
0.409419
0.394602
0.381807
0.372637
0.367822
0.362755
0.356635
0.353614
0.351971
0.351147
0.350564
0.350010
0.349315
0.348438
0.347394
0.346383
0.345407
0.344303
0.343354
0.440368
0.434328
0.423096
0.409187
0.393940
0.379751
0.367433
0.358576
0.353963
0.349032
0.343027
0.340134
0.338662
0.338077
0.337807
0.337597
0.337211
0.336529
0.335548
0.334503
0.333459
0.332352
0.331452
0.416586
0.410781
0.399958
0.386720
0.372286
0.358856
0.347064
0.338270
0.332334
0.327609
0.323404
0.321067
0.319936
0.319625
0.319717
0.319909
0.319896
0.319419
0.318463
0.317328
0.316190
0.315069
0.314211
0.388105
0.382418
0.371751
0.359129
0.345588
0.333105
0.322161
0.313972
0.308398
0.303949
0.299998
0.297826
0.296841
0.296738
0.297152
0.297743
0.298102
0.297833
0.296908
0.295737
0.294619
0.293504
0.292611
0.355243
0.349530
0.338173
0.326093
0.313546
0.302186
0.292395
0.285329
0.281408
0.277338
0.272576
0.270227
0.269241
0.269257
0.269896
0.270789
0.271455
0.271373
0.270536
0.269469
0.268648
0.267586
0.266488
0.318048
0.312738
0.302163
0.291099
0.279726
0.269552
0.260853
0.254647
0.251336
0.247752
0.243391
0.241270
0.240394
0.240472
0.241179
0.242162
0.242942
0.242975
0.242247
0.241285
0.240570
0.239615
0.238597
0.279129
0.274595
0.266160
0.256459
0.246357
0.237313
0.229586
0.223895
0.220049
0.217010
0.214330
0.212840
0.212211
0.212310
0.212939
0.213806
0.214507
0.214579
0.213983
0.213110
0.212283
0.211473
0.210825
0.249659
0.245609
0.238163
0.229374
0.220162
0.211987
0.205062
0.199963
0.196345
0.193778
0.191829
0.190711
0.190226
0.190299
0.190792
0.191466
0.192018
0.192090
0.191635
0.190912
0.190150
0.189473
0.189009
0.232903
0.229073
0.222093
0.213747
0.205012
0.197316
0.190867
0.186145
0.182761
0.180475
0.178876
0.177946
0.177538
0.177588
0.177982
0.178523
0.178966
0.179029
0.178660
0.178042
0.177349
0.176750
0.176370
0.355175
0.349536
0.339133
0.326374
0.312757
0.300690
0.290796
0.284046
0.279897
0.276822
0.274020
0.272272
0.271099
0.270234
0.269459
0.268807
0.268291
0.268041
0.268297
0.269264
0.270670
0.270595
0.269357
0.364669
0.358987
0.348508
0.335654
0.321930
0.309760
0.299884
0.293507
0.290281
0.287050
0.283017
0.280620
0.279185
0.278237
0.277430
0.276776
0.276296
0.276183
0.276882
0.278864
0.281769
0.281784
0.279433
0.382030
0.376306
0.365746
0.352779
0.338916
0.326548
0.316666
0.311082
0.310213
0.306703
0.299717
0.295990
0.294061
0.292951
0.292036
0.291326
0.290840
0.290867
0.292177
0.295712
0.301304
0.301398
0.296841
0.403215
0.397508
0.386980
0.374034
0.360132
0.347339
0.336685
0.330412
0.328950
0.325066
0.317904
0.314117
0.312232
0.311063
0.309947
0.309041
0.308358
0.308126
0.309085
0.312236
0.317440
0.317333
0.312758
0.426118
0.420509
0.410250
0.397697
0.384522
0.371106
0.358283
0.349661
0.344663
0.340325
0.335732
0.333296
0.332245
0.331124
0.329481
0.328149
0.327042
0.326121
0.325700
0.326524
0.328346
0.327741
0.325206
0.447312
0.441855
0.432063
0.420450
0.409343
0.395331
0.379213
0.368238
0.361011
0.356210
0.352810
0.351485
0.351540
0.350414
0.347764
0.345711
0.344094
0.342453
0.340740
0.339618
0.339116
0.338006
0.336530
0.466329
0.461006
0.452063
0.442572
0.442023
0.427439
0.399636
0.385470
0.376292
0.371018
0.368184
0.367861
0.370763
0.369578
0.364003
0.360956
0.358756
0.356547
0.353906
0.351617
0.349867
0.348390
0.347273
0.481530
0.475927
0.466452
0.456416
0.455344
0.440254
0.411946
0.397323
0.387709
0.382162
0.379197
0.378746
0.381520
0.380216
0.374513
0.371325
0.368961
0.366579
0.363721
0.361157
0.359136
0.357529
0.356410
0.494140
0.487709
0.476012
0.462603
0.449808
0.434258
0.416621
0.404223
0.395491
0.389874
0.386287
0.384693
0.384417
0.382949
0.379921
0.377445
0.375345
0.373168
0.370760
0.368738
0.367435
0.365921
0.364378
0.504869
0.497256
0.482966
0.467051
0.450982
0.435019
0.419668
0.408417
0.400277
0.394634
0.390499
0.388004
0.386594
0.384985
0.382762
0.380777
0.378917
0.377110
0.375465
0.374612
0.375045
0.373759
0.371117
0.514756
0.505607
0.487717
0.469464
0.451429
0.435138
0.420839
0.410286
0.402677
0.397051
0.392473
0.389420
0.387393
0.385720
0.383930
0.382244
0.380635
0.379258
0.378641
0.379614
0.385133
0.384109
0.377169
0.514539
0.505282
0.487168
0.468603
0.450214
0.433885
0.419864
0.409565
0.402194
0.396605
0.391871
0.388672
0.386522
0.384919
0.383367
0.381903
0.380491
0.379351
0.379024
0.380276
0.386014
0.385108
0.378200
0.504075
0.496107
0.481018
0.463975
0.446226
0.430166
0.416354
0.406195
0.399432
0.393886
0.388664
0.385478
0.383388
0.381956
0.380656
0.379426
0.378197
0.377108
0.376383
0.376408
0.377546
0.376608
0.374040
0.492313
0.485251
0.472054
0.456262
0.439275
0.423644
0.410161
0.400510
0.395310
0.389821
0.383181
0.379687
0.377614
0.376368
0.375324
0.374353
0.373340
0.372352
0.371490
0.370965
0.370850
0.369879
0.368400
0.477664
0.471151
0.459046
0.444213
0.428068
0.413066
0.400589
0.392700
0.397407
0.391993
0.375673
0.370718
0.368129
0.367022
0.366245
0.365578
0.364843
0.364026
0.363184
0.362520
0.361981
0.361003
0.359903
0.459044
0.452862
0.441354
0.427249
0.411848
0.397482
0.385484
0.377914
0.382839
0.377580
0.361394
0.356590
0.354195
0.353358
0.352930
0.352643
0.352243
0.351626
0.350814
0.350056
0.349368
0.348371
0.347357
0.435072
0.429018
0.417429
0.403859
0.389164
0.375471
0.363521
0.354971
0.350865
0.345855
0.339235
0.336085
0.334563
0.334107
0.334120
0.334300
0.334321
0.333904
0.333057
0.332123
0.331286
0.330240
0.329242
0.407157
0.400941
0.388626
0.375349
0.361406
0.348608
0.337465
0.329481
0.325490
0.320783
0.314718
0.311827
0.310529
0.310337
0.310733
0.311385
0.311840
0.311632
0.310767
0.309763
0.309027
0.307949
0.306764
0.382952
0.375910
0.355246
0.341680
0.328322
0.316610
0.306776
0.300654
0.301689
0.297385
0.287163
0.283387
0.281916
0.281846
0.282497
0.283511
0.284338
0.284331
0.283564
0.282768
0.283148
0.282094
0.279846
0.344427
0.337796
0.318070
0.305500
0.293283
0.282732
0.273967
0.268655
0.270243
0.266440
0.256706
0.253232
0.251909
0.251936
0.252687
0.253820
0.254777
0.254888
0.254207
0.253479
0.253924
0.252962
0.250793
0.294784
0.289708
0.279622
0.269176
0.258557
0.249112
0.241083
0.235418
0.232515
0.229270
0.225211
0.223263
0.222483
0.222590
0.223299
0.224307
0.225157
0.225289
0.224684
0.223861
0.223290
0.222461
0.221526
0.262937
0.258610
0.250355
0.241082
0.231413
0.222826
0.215529
0.210201
0.206674
0.203911
0.201457
0.200153
0.199603
0.199700
0.200268
0.201057
0.201723
0.201846
0.201384
0.200659
0.199969
0.199275
0.198706
0.244999
0.240990
0.233639
0.224903
0.215740
0.207626
0.200777
0.195746
0.192169
0.189692
0.187884
0.186854
0.186417
0.186495
0.186958
0.187594
0.188130
0.188241
0.187874
0.187245
0.186556
0.185944
0.185535
0.374968
0.369216
0.358593
0.345529
0.331544
0.319084
0.308800
0.301699
0.297245
0.293926
0.290933
0.289042
0.287757
0.286788
0.285924
0.285234
0.284731
0.284515
0.284816
0.285849
0.287319
0.287298
0.286092
0.384648
0.378855
0.368159
0.355004
0.340916
0.328360
0.318100
0.311374
0.307837
0.304365
0.300155
0.297626
0.296101
0.295056
0.294156
0.293468
0.293007
0.292925
0.293651
0.295674
0.298613
0.298674
0.296368
0.402366
0.396536
0.385765
0.372507
0.358289
0.345548
0.335286
0.329348
0.328122
0.324372
0.317258
0.313426
0.311440
0.310248
0.309235
0.308499
0.308044
0.308094
0.309392
0.312913
0.318458
0.318580
0.314109
0.424044
0.418242
0.407512
0.394283
0.380032
0.366882
0.355854
0.349220
0.347386
0.343257
0.335960
0.332065
0.330118
0.328890
0.327704
0.326802
0.326164
0.325953
0.326862
0.329950
0.335060
0.334963
0.330461
0.447583
0.441874
0.431416
0.418587
0.405077
0.391302
0.378103
0.369116
0.363771
0.359160
0.354366
0.351789
0.350653
0.349484
0.347837
0.346572
0.345558
0.344643
0.344123
0.344838
0.346568
0.345931
0.343404
0.469481
0.463921
0.453927
0.442036
0.430602
0.416225
0.399709
0.388350
0.380758
0.375654
0.372018
0.370520
0.370465
0.369313
0.366735
0.364833
0.363377
0.361730
0.359837
0.358527
0.357886
0.356704
0.355200
0.489248
0.483819
0.474668
0.464900
0.464026
0.449064
0.420826
0.406240
0.396669
0.391063
0.387956
0.387426
0.390195
0.389000
0.383554
0.380739
0.378786
0.376565
0.373644
0.371087
0.369147
0.367569
0.366408
0.505197
0.499486
0.489792
0.479465
0.478050
0.462566
0.433796
0.418727
0.408693
0.402787
0.399509
0.398813
0.401424
0.400098
0.394512
0.391538
0.389401
0.387005
0.383873
0.381052
0.378846
0.377149
0.375987
0.518554
0.511995
0.500060
0.486340
0.473182
0.457209
0.439095
0.426247
0.417105
0.411091
0.407118
0.405231
0.404758
0.403211
0.400213
0.397842
0.395855
0.393656
0.391091
0.388921
0.387520
0.385952
0.384380
0.529922
0.522160
0.507616
0.491377
0.474932
0.458525
0.442684
0.430996
0.422494
0.416421
0.411785
0.408913
0.407257
0.405504
0.403209
0.401215
0.399375
0.397552
0.395859
0.394983
0.395418
0.394135
0.391487
0.540186
0.530880
0.512759
0.494182
0.475773
0.459029
0.444232
0.433282
0.425412
0.419330
0.414092
0.410559
0.408231
0.406358
0.404408
0.402627
0.400975
0.399595
0.399013
0.400065
0.405661
0.404695
0.397784
0.540074
0.530659
0.512304
0.493412
0.474642
0.457852
0.443312
0.432596
0.424950
0.418896
0.413482
0.409785
0.407312
0.405486
0.403734
0.402129
0.400639
0.399511
0.399271
0.400666
0.406537
0.405731
0.398867
0.529478
0.521335
0.505958
0.488580
0.470455
0.453916
0.439545
0.428898
0.421753
0.415737
0.409941
0.406323
0.403937
0.402277
0.400766
0.399379
0.398068
0.396994
0.396382
0.396594
0.397933
0.397109
0.394564
0.517314
0.510064
0.496558
0.480434
0.463092
0.446980
0.432908
0.422739
0.417133
0.411182
0.404012
0.400129
0.397789
0.396320
0.395055
0.393916
0.392820
0.391853
0.391123
0.390824
0.390969
0.390122
0.388631
0.502028
0.495312
0.482875
0.467717
0.451268
0.435794
0.422693
0.414300
0.418676
0.412822
0.395933
0.390599
0.387766
0.386449
0.385448
0.384611
0.383796
0.383013
0.382323
0.381926
0.381729
0.380881
0.379700
0.482414
0.476031
0.464187
0.449757
0.434058
0.419233
0.406616
0.398550
0.403156
0.397499
0.380796
0.375660
0.373058
0.372049
0.371423
0.370991
0.370530
0.369958
0.369284
0.368768
0.368395
0.367524
0.366428
0.457152
0.450896
0.438968
0.425073
0.410066
0.395908
0.383348
0.374286
0.369802
0.364435
0.357455
0.354074
0.352425
0.351843
0.351706
0.351801
0.351815
0.351435
0.350663
0.349877
0.349237
0.348283
0.347261
0.427902
0.421466
0.408784
0.395184
0.380964
0.367686
0.355873
0.347343
0.342959
0.337940
0.331614
0.328584
0.327255
0.326994
0.327272
0.327899
0.328411
0.328235
0.327368
0.326417
0.325781
0.324759
0.323572
0.402459
0.395161
0.373992
0.360103
0.346584
0.334369
0.323692
0.316969
0.317581
0.313003
0.302609
0.298779
0.297411
0.297324
0.297834
0.298862
0.299808
0.299831
0.298977
0.298151
0.298558
0.297531
0.295281
0.362410
0.355522
0.335269
0.322332
0.309899
0.298830
0.289236
0.283343
0.284526
0.280487
0.270615
0.267112
0.265909
0.265957
0.266605
0.267779
0.268864
0.269015
0.268236
0.267451
0.267885
0.266940
0.264766
0.311056
0.305745
0.295237
0.284358
0.273328
0.263345
0.254674
0.248518
0.245277
0.241810
0.237609
0.235619
0.234886
0.235018
0.235718
0.236788
0.237741
0.237912
0.237264
0.236412
0.235838
0.235013
0.234070
0.277969
0.273427
0.264777
0.255033
0.244862
0.235723
0.227864
0.222095
0.218249
0.215274
0.212689
0.211334
0.210799
0.210922
0.211519
0.212371
0.213118
0.213283
0.212818
0.212088
0.211400
0.210706
0.210131
0.259363
0.255150
0.247417
0.238195
0.228487
0.219814
0.212436
0.206984
0.203095
0.200410
0.198473
0.197389
0.196953
0.197057
0.197564
0.198262
0.198868
0.199024
0.198673
0.198052
0.197367
0.196755
0.196342
0.396405
0.390511
0.379603
0.366147
0.351664
0.338670
0.327776
0.320004
0.314747
0.311167
0.308437
0.306692
0.305463
0.304438
0.303463
0.302713
0.302179
0.301864
0.301882
0.302412
0.303204
0.303129
0.302382
0.406287
0.400357
0.389381
0.375836
0.361240
0.348119
0.337138
0.329437
0.324462
0.320736
0.317449
0.315416
0.314122
0.313069
0.312041
0.311290
0.310793
0.310533
0.310732
0.311761
0.313279
0.313220
0.311898
0.424439
0.418469
0.407410
0.393742
0.378964
0.365592
0.354398
0.346807
0.342483
0.338477
0.333987
0.331403
0.329996
0.328884
0.327725
0.326930
0.326441
0.326191
0.326561
0.328241
0.330874
0.330775
0.328431
0.446755
0.440786
0.429717
0.415998
0.401061
0.387271
0.375430
0.367210
0.362343
0.357943
0.353204
0.350509
0.349097
0.347968
0.346739
0.345876
0.345274
0.344764
0.344709
0.345928
0.348142
0.347788
0.345348
0.471095
0.465172
0.454214
0.440628
0.425770
0.411416
0.398296
0.388633
0.382006
0.377118
0.373110
0.370835
0.369641
0.368540
0.367231
0.366264
0.365487
0.364427
0.363237
0.362835
0.363084
0.362241
0.360589
0.493836
0.487978
0.477213
0.463991
0.449632
0.434703
0.419927
0.408744
0.400752
0.395359
0.391654
0.389776
0.388991
0.387903
0.386269
0.385105
0.384204
0.382559
0.380133
0.378143
0.376761
0.375401
0.374176
0.514437
0.508581
0.497998
0.485316
0.472889
0.457381
0.439528
0.426765
0.417640
0.411766
0.408086
0.406526
0.406396
0.405272
0.402961
0.401533
0.400821
0.398714
0.394994
0.391863
0.389430
0.387677
0.386563
0.531103
0.524988
0.513931
0.500719
0.487753
0.471707
0.453323
0.440099
0.430570
0.424344
0.420344
0.418516
0.418167
0.416877
0.414411
0.412811
0.411915
0.409641
0.405753
0.402428
0.399797
0.397941
0.396816
0.544732
0.538027
0.525687
0.510819
0.494795
0.478259
0.461903
0.449363
0.440150
0.433702
0.429027
0.426344
0.424901
0.423310
0.421199
0.419530
0.418077
0.415932
0.412989
0.410385
0.408378
0.406707
0.405472
0.555178
0.547679
0.533769
0.517347
0.499792
0.482858
0.467208
0.455359
0.446734
0.440144
0.434627
0.431046
0.428792
0.426896
0.424860
0.423105
0.421465
0.419609
0.417571
0.416075
0.415206
0.413865
0.412291
0.562715
0.554341
0.538593
0.520833
0.502289
0.485098
0.469869
0.458674
0.450905
0.444245
0.437737
0.433378
0.430681
0.428565
0.426386
0.424561
0.422877
0.421365
0.420218
0.419951
0.420910
0.419907
0.417343
0.562820
0.554334
0.538380
0.520385
0.501625
0.484371
0.469226
0.458143
0.450483
0.443819
0.437191
0.432715
0.429926
0.427813
0.425700
0.423933
0.422337
0.421065
0.420316
0.420472
0.421792
0.420986
0.418472
0.555435
0.547565
0.532964
0.515747
0.497392
0.480281
0.465078
0.453719
0.445630
0.439012
0.432922
0.428851
0.426194
0.424271
0.422472
0.420884
0.419453
0.418314
0.417577
0.417436
0.417757
0.417004
0.415527
0.544726
0.537355
0.523759
0.507375
0.489694
0.472923
0.457788
0.446484
0.438652
0.432128
0.425986
0.422093
0.419660
0.417963
0.416385
0.415006
0.413778
0.412791
0.412117
0.411908
0.412019
0.411287
0.410035
0.529548
0.522523
0.509641
0.494087
0.477452
0.461227
0.446280
0.435571
0.429718
0.423343
0.415534
0.411376
0.409030
0.407562
0.406235
0.405125
0.404174
0.403399
0.402885
0.402860
0.403265
0.402551
0.401071
0.508879
0.502155
0.489831
0.474999
0.459149
0.443574
0.429085
0.418694
0.413073
0.406943
0.399426
0.395559
0.393528
0.392396
0.391451
0.390765
0.390200
0.389636
0.389127
0.388991
0.389266
0.388519
0.387076
0.481213
0.474741
0.462827
0.448657
0.433506
0.418685
0.404817
0.394429
0.387333
0.381551
0.376278
0.373294
0.371878
0.371186
0.370733
0.370636
0.370613
0.370236
0.369495
0.368867
0.368468
0.367617
0.366553
0.448877
0.442472
0.430640
0.417145
0.403120
0.389204
0.375856
0.365880
0.359036
0.353662
0.348988
0.346519
0.345639
0.345338
0.345238
0.345724
0.346306
0.346116
0.345092
0.344045
0.343261
0.342305
0.341348
0.412471
0.405916
0.393076
0.380275
0.368515
0.355639
0.341988
0.332766
0.327409
0.322516
0.317320
0.315053
0.314922
0.314903
0.314668
0.315540
0.316725
0.316698
0.315350
0.314080
0.313308
0.312301
0.311166
0.370811
0.364640
0.352523
0.340613
0.329866
0.318122
0.305630
0.297344
0.292673
0.288360
0.283671
0.281713
0.281756
0.281892
0.281842
0.282898
0.284251
0.284348
0.283066
0.281821
0.281055
0.280103
0.279043
0.326560
0.321282
0.311547
0.300664
0.289664
0.279032
0.269055
0.261770
0.256840
0.253153
0.250124
0.248623
0.248326
0.248504
0.248973
0.250014
0.251101
0.251267
0.250428
0.249406
0.248556
0.247740
0.247057
0.293257
0.288560
0.279922
0.269792
0.259229
0.249447
0.240720
0.234286
0.229700
0.226527
0.224228
0.223009
0.222643
0.222797
0.223322
0.224180
0.224999
0.225187
0.224673
0.223909
0.223148
0.222470
0.221986
0.274423
0.269990
0.261871
0.252117
0.241806
0.232490
0.224454
0.218499
0.214201
0.211324
0.209371
0.208305
0.207923
0.208054
0.208559
0.209280
0.209935
0.210126
0.209789
0.209182
0.208504
0.207908
0.207518
0.416252
0.410182
0.398935
0.385018
0.369984
0.356410
0.344907
0.336512
0.330638
0.326802
0.324179
0.322569
0.321451
0.320390
0.319276
0.318459
0.317905
0.317473
0.317182
0.317237
0.317493
0.317323
0.316840
0.426372
0.420267
0.408953
0.394943
0.379786
0.366058
0.354395
0.345894
0.339996
0.336029
0.333202
0.331574
0.330599
0.329553
0.328306
0.327458
0.326941
0.326492
0.326170
0.326350
0.326857
0.326643
0.325876
0.445002
0.438853
0.427442
0.413285
0.397909
0.383884
0.371888
0.363163
0.357228
0.352999
0.349726
0.348030
0.347316
0.346281
0.344748
0.343810
0.343303
0.342764
0.342296
0.342546
0.343349
0.343008
0.341762
0.468004
0.461831
0.450359
0.436072
0.420447
0.405991
0.393411
0.384099
0.377641
0.373007
0.369454
0.367612
0.366857
0.365831
0.364331
0.363436
0.362907
0.362115
0.361160
0.360890
0.361244
0.360616
0.359243
0.493177
0.487002
0.475520
0.461165
0.445358
0.430360
0.416860
0.406594
0.399119
0.393963
0.390316
0.388289
0.387246
0.386243
0.385094
0.384448
0.384016
0.382807
0.380847
0.379379
0.378489
0.377402
0.376234
0.516807
0.510619
0.499128
0.484763
0.468884
0.453312
0.438760
0.427480
0.419104
0.413413
0.409553
0.407385
0.406244
0.405274
0.404339
0.404045
0.404003
0.402349
0.399041
0.396164
0.394049
0.392453
0.391361
0.538299
0.532031
0.520463
0.506072
0.490535
0.474378
0.458320
0.446057
0.436886
0.430689
0.426524
0.424224
0.423165
0.422191
0.421264
0.421391
0.422571
0.420559
0.415230
0.411062
0.407978
0.405970
0.404838
0.555787
0.549276
0.537273
0.522379
0.506308
0.489602
0.473009
0.460315
0.450806
0.444200
0.439535
0.436826
0.435463
0.434280
0.433180
0.433122
0.434113
0.431950
0.426508
0.422227
0.419023
0.416939
0.415785
0.569980
0.563030
0.550166
0.534290
0.516816
0.499632
0.483505
0.471055
0.461844
0.454924
0.449349
0.445821
0.443693
0.442078
0.440620
0.439781
0.439162
0.437072
0.433447
0.430241
0.427760
0.425947
0.424810
0.580318
0.572834
0.559011
0.542205
0.523926
0.506410
0.490514
0.478723
0.470540
0.463390
0.456324
0.451666
0.448829
0.446745
0.444804
0.443310
0.441963
0.440089
0.437679
0.435687
0.434183
0.432775
0.431611
0.586808
0.578814
0.564040
0.546521
0.527754
0.510089
0.494518
0.483774
0.477517
0.470235
0.460958
0.454971
0.451710
0.449242
0.446655
0.444716
0.443019
0.441418
0.439957
0.439032
0.438680
0.437658
0.436234
0.587196
0.579084
0.564122
0.546438
0.527562
0.509824
0.494214
0.483484
0.477278
0.469960
0.460555
0.454470
0.451146
0.448626
0.445964
0.443930
0.442208
0.440837
0.439867
0.439488
0.439622
0.438845
0.437454
0.581519
0.573641
0.559187
0.541862
0.523258
0.505538
0.489551
0.477874
0.469988
0.462719
0.455102
0.450056
0.446958
0.444679
0.442460
0.440583
0.439001
0.437813
0.437073
0.436895
0.437062
0.436401
0.435213
0.571731
0.564061
0.550064
0.533316
0.515445
0.497977
0.481690
0.469618
0.461236
0.454091
0.447216
0.442784
0.440085
0.438073
0.436052
0.434325
0.432917
0.431927
0.431447
0.431680
0.432472
0.431883
0.430273
0.556656
0.549157
0.535612
0.519721
0.503557
0.486587
0.469642
0.457697
0.450263
0.443309
0.435830
0.431484
0.429064
0.427312
0.425473
0.423943
0.422794
0.422061
0.421940
0.422896
0.425030
0.424502
0.421790
0.534956
0.527722
0.514686
0.499525
0.484214
0.467899
0.451340
0.439655
0.432409
0.425763
0.418734
0.414827
0.412847
0.411474
0.410001
0.408910
0.408183
0.407663
0.407515
0.408348
0.410373
0.409806
0.407101
0.505326
0.498423
0.485918
0.471443
0.456470
0.440941
0.425455
0.413920
0.405873
0.399649
0.394366
0.391436
0.390254
0.389397
0.388396
0.387983
0.387925
0.387554
0.386874
0.386651
0.387023
0.386302
0.384758
0.470954
0.464212
0.452042
0.438627
0.425417
0.410794
0.395190
0.383653
0.375577
0.369824
0.365514
0.363518
0.363434
0.363071
0.362138
0.362342
0.363126
0.362899
0.361529
0.360401
0.359761
0.358874
0.357854
0.432506
0.425716
0.412990
0.401087
0.392803
0.379171
0.360518
0.348689
0.341005
0.335776
0.332031
0.331057
0.333080
0.333112
0.331028
0.331484
0.333271
0.333153
0.330831
0.329016
0.327908
0.326906
0.325982
0.388929
0.382518
0.370489
0.359417
0.352026
0.339528
0.322173
0.311395
0.304504
0.299913
0.296693
0.296028
0.298232
0.298454
0.296620
0.297324
0.299323
0.299333
0.297052
0.295223
0.294064
0.293097
0.292270
0.342790
0.337215
0.327151
0.316241
0.305834
0.294513
0.282580
0.274011
0.268128
0.264238
0.261648
0.260673
0.261193
0.261425
0.261272
0.262209
0.263596
0.263737
0.262474
0.261201
0.260223
0.259416
0.258814
0.307835
0.302853
0.293769
0.283226
0.272421
0.261984
0.252229
0.245085
0.240010
0.236673
0.234474
0.233432
0.233351
0.233539
0.233875
0.234715
0.235658
0.235856
0.235213
0.234392
0.233623
0.232968
0.232512
0.288095
0.283391
0.274797
0.264494
0.253635
0.243678
0.234956
0.228503
0.223877
0.220851
0.218885
0.217874
0.217595
0.217753
0.218215
0.218943
0.219655
0.219872
0.219521
0.218928
0.218279
0.217709
0.217332
0.434044
0.427762
0.416108
0.401674
0.386042
0.371879
0.359783
0.350845
0.344470
0.340373
0.337732
0.336205
0.335234
0.334139
0.332837
0.331936
0.331363
0.330835
0.330299
0.330039
0.329969
0.329694
0.329283
0.444457
0.438133
0.426396
0.411855
0.396084
0.381749
0.369457
0.360337
0.353824
0.349618
0.346953
0.345617
0.345047
0.343994
0.342377
0.341367
0.340818
0.340226
0.339531
0.339214
0.339191
0.338839
0.338251
0.463648
0.457265
0.445398
0.430679
0.414652
0.399993
0.387312
0.377835
0.371042
0.366605
0.363845
0.362816
0.363074
0.362073
0.359726
0.358467
0.357906
0.357156
0.356113
0.355585
0.355514
0.354988
0.354115
0.487326
0.480908
0.468947
0.454047
0.437716
0.422616
0.409381
0.399340
0.392028
0.387179
0.384120
0.382915
0.383092
0.382116
0.379878
0.378749
0.378262
0.377261
0.375643
0.374530
0.373971
0.373142
0.372134
0.513273
0.506830
0.494804
0.479737
0.463079
0.447442
0.433476
0.422690
0.414639
0.409221
0.405663
0.403823
0.403070
0.402111
0.400870
0.400418
0.400577
0.399240
0.396336
0.394105
0.392529
0.391243
0.390226
0.537710
0.531218
0.519085
0.503827
0.486841
0.470628
0.455875
0.444313
0.435557
0.429562
0.425502
0.423157
0.421899
0.420999
0.420480
0.420973
0.422506
0.420808
0.415816
0.412007
0.409267
0.407451
0.406369
0.560051
0.553440
0.541093
0.525559
0.508248
0.491439
0.475835
0.463559
0.454196
0.447661
0.443070
0.440316
0.438805
0.437958
0.438186
0.440154
0.448695
0.446696
0.434077
0.428204
0.424169
0.421883
0.420681
0.578351
0.571508
0.558749
0.542733
0.524901
0.507536
0.491392
0.478727
0.469126
0.462130
0.456826
0.453506
0.451595
0.450498
0.450538
0.452309
0.460665
0.458527
0.445818
0.439887
0.435779
0.433441
0.432219
0.593269
0.586062
0.572669
0.555995
0.537490
0.519668
0.503373
0.490906
0.481886
0.474497
0.467797
0.463455
0.460914
0.459218
0.458048
0.457958
0.458876
0.456781
0.451609
0.447659
0.444722
0.442765
0.441643
0.604005
0.596377
0.582305
0.565037
0.546119
0.528043
0.511888
0.500495
0.493593
0.485905
0.476455
0.470389
0.467124
0.464771
0.462543
0.461189
0.460366
0.458441
0.455361
0.452975
0.451107
0.449637
0.448618
0.610436
0.602446
0.587795
0.570141
0.551089
0.533004
0.517364
0.508056
0.505413
0.497563
0.483537
0.475093
0.473704
0.470756
0.464863
0.462566
0.460723
0.459025
0.457312
0.456087
0.455223
0.454194
0.453197
0.611054
0.602939
0.588109
0.570345
0.551284
0.533123
0.517333
0.507975
0.505364
0.497456
0.483264
0.474718
0.473275
0.470234
0.464153
0.461626
0.459625
0.458156
0.457064
0.456534
0.456316
0.455578
0.454559
0.606007
0.597958
0.583292
0.565731
0.547034
0.528741
0.511921
0.500403
0.493739
0.485858
0.475719
0.469250
0.465784
0.463094
0.460144
0.457889
0.456099
0.454858
0.454193
0.454232
0.454752
0.454180
0.452830
0.596536
0.588535
0.574083
0.557111
0.539760
0.521635
0.503609
0.491006
0.482862
0.475126
0.466722
0.461411
0.458449
0.456081
0.453432
0.451288
0.449652
0.448665
0.448498
0.449539
0.451775
0.451336
0.448691
0.582081
0.574146
0.559439
0.543918
0.531250
0.513622
0.491862
0.478697
0.471154
0.463634
0.454826
0.449679
0.447044
0.444950
0.442482
0.440457
0.439070
0.438422
0.438965
0.441700
0.447299
0.446991
0.441522
0.559399
0.551696
0.537457
0.522698
0.511074
0.494109
0.472537
0.459527
0.452082
0.444934
0.436783
0.432264
0.430245
0.428576
0.426418
0.424829
0.423908
0.423481
0.423957
0.426559
0.432091
0.431750
0.426244
0.527617
0.520242
0.506984
0.492512
0.479512
0.463309
0.444487
0.431748
0.423228
0.416592
0.410762
0.407766
0.407152
0.406103
0.404115
0.403252
0.403195
0.402836
0.402219
0.402722
0.404592
0.404028
0.401376
0.492353
0.485087
0.471927
0.459006
0.449773
0.434436
0.413391
0.399849
0.390705
0.384595
0.380392
0.379089
0.380903
0.380467
0.377568
0.377219
0.378414
0.378128
0.376093
0.374924
0.374714
0.373911
0.372569
0.459107
0.451433
0.433412
0.424140
0.440945
0.426432
0.380949
0.364328
0.354038
0.348446
0.345729
0.346878
0.356420
0.356507
0.347271
0.346567
0.350154
0.349876
0.344934
0.342330
0.341010
0.340012
0.339083
0.413568
0.406278
0.389033
0.380487
0.397755
0.384384
0.340656
0.325228
0.315806
0.310916
0.308789
0.310276
0.320029
0.320349
0.311423
0.311044
0.314912
0.314772
0.309814
0.307125
0.305648
0.304668
0.303896
0.358533
0.352463
0.341416
0.330828
0.323845
0.311842
0.295103
0.284792
0.277974
0.273911
0.271689
0.271533
0.274005
0.274295
0.272415
0.273016
0.274962
0.275055
0.272983
0.271379
0.270327
0.269542
0.268958
0.320950
0.315622
0.305874
0.295042
0.285026
0.273973
0.262197
0.254236
0.248667
0.245208
0.243134
0.242380
0.242985
0.243209
0.242971
0.243715
0.244862
0.245063
0.244162
0.243268
0.242519
0.241901
0.241461
0.299853
0.294869
0.285767
0.274966
0.263740
0.253195
0.243684
0.236755
0.231844
0.228716
0.226772
0.225866
0.225778
0.225963
0.226299
0.227004
0.227784
0.228024
0.227637
0.227065
0.226471
0.225943
0.225581
0.448395
0.441873
0.429774
0.414804
0.398596
0.383884
0.371272
0.361875
0.355099
0.350724
0.347922
0.346303
0.345271
0.344119
0.342754
0.341799
0.341176
0.340581
0.339935
0.339518
0.339273
0.338897
0.338472
0.459181
0.452589
0.440358
0.425241
0.408872
0.393973
0.381152
0.371549
0.364604
0.360128
0.357350
0.355960
0.355346
0.354233
0.352534
0.351442
0.350818
0.350141
0.349316
0.348804
0.348556
0.348103
0.347536
0.479022
0.472331
0.459887
0.444536
0.427873
0.412633
0.399404
0.389408
0.382119
0.377421
0.374626
0.373589
0.373816
0.372745
0.370292
0.368915
0.368243
0.367385
0.366183
0.365408
0.365043
0.364419
0.363624
0.503290
0.496565
0.484019
0.468470
0.451482
0.435804
0.422036
0.411485
0.403678
0.398571
0.395467
0.394234
0.394351
0.393285
0.390915
0.389641
0.389017
0.387906
0.386138
0.384792
0.383951
0.383043
0.382121
0.529726
0.523006
0.510455
0.494757
0.477435
0.461232
0.446792
0.435571
0.427113
0.421417
0.417706
0.415750
0.414884
0.413790
0.412384
0.411775
0.411796
0.410358
0.407350
0.404974
0.403226
0.401883
0.400909
0.554701
0.547954
0.535329
0.519428
0.501734
0.484964
0.469823
0.457911
0.448814
0.442522
0.438216
0.435664
0.434234
0.433155
0.432440
0.432761
0.434152
0.432366
0.427320
0.423450
0.420635
0.418788
0.417719
0.577636
0.570785
0.557950
0.541736
0.523606
0.506243
0.490370
0.477816
0.468156
0.461307
0.456400
0.453379
0.451689
0.450630
0.450593
0.452363
0.460762
0.458683
0.446025
0.440143
0.436085
0.433791
0.432593
0.596516
0.589461
0.576253
0.559584
0.540938
0.523009
0.506567
0.493589
0.483658
0.476316
0.470657
0.467033
0.464912
0.463591
0.463358
0.464923
0.473128
0.470909
0.458160
0.452226
0.448104
0.445770
0.444553
0.611935
0.604555
0.590806
0.573594
0.554419
0.536008
0.519240
0.506331
0.496890
0.489099
0.482013
0.477346
0.474548
0.472624
0.471231
0.470956
0.471719
0.469524
0.464299
0.460317
0.457351
0.455387
0.454271
0.622951
0.615209
0.600903
0.583222
0.563735
0.545053
0.528303
0.516349
0.508945
0.500806
0.490943
0.484547
0.481019
0.478445
0.476013
0.474486
0.473513
0.471473
0.468301
0.465837
0.463902
0.462414
0.461413
0.629392
0.621355
0.606607
0.588652
0.569105
0.550409
0.534100
0.524156
0.520957
0.512623
0.498166
0.489390
0.487766
0.484605
0.478492
0.476024
0.474030
0.472206
0.470375
0.469035
0.468074
0.467024
0.466056
0.629968
0.621826
0.606924
0.588885
0.569346
0.550572
0.534081
0.524048
0.520845
0.512449
0.497848
0.489001
0.487348
0.484107
0.477794
0.475080
0.472917
0.471325
0.470119
0.469479
0.469171
0.468425
0.467444
0.624820
0.616699
0.601880
0.583998
0.564807
0.545892
0.528364
0.516159
0.508886
0.500537
0.490066
0.483381
0.479749
0.476866
0.473672
0.471192
0.469223
0.467860
0.467111
0.467092
0.467573
0.467014
0.465702
0.614890
0.606790
0.592128
0.574797
0.556938
0.538198
0.519483
0.506203
0.497442
0.489291
0.480680
0.475273
0.472237
0.469688
0.466741
0.464311
0.462464
0.461360
0.461147
0.462188
0.464439
0.464043
0.461443
0.599624
0.591582
0.576637
0.560743
0.547552
0.529332
0.506927
0.493100
0.484901
0.477035
0.468208
0.463103
0.460499
0.458242
0.455418
0.453047
0.451417
0.450663
0.451200
0.453983
0.459619
0.459386
0.454004
0.575855
0.568050
0.553573
0.538443
0.526309
0.508790
0.486628
0.473019
0.464977
0.457554
0.449449
0.445027
0.443073
0.441260
0.438739
0.436789
0.435620
0.435114
0.435632
0.438339
0.443956
0.443726
0.438319
0.542749
0.535270
0.521794
0.506967
0.493505
0.476787
0.457427
0.444189
0.435228
0.428373
0.422547
0.419633
0.419073
0.417886
0.415568
0.414370
0.414093
0.413685
0.413165
0.413844
0.415889
0.415461
0.412883
0.505972
0.498618
0.485272
0.472028
0.462376
0.446560
0.425016
0.411045
0.401546
0.395279
0.391115
0.389915
0.391801
0.391243
0.388030
0.387359
0.388347
0.388040
0.386154
0.385221
0.385248
0.384603
0.383328
0.471112
0.463373
0.445200
0.435647
0.452141
0.437175
0.391142
0.374120
0.363494
0.357809
0.355228
0.356543
0.366206
0.366196
0.356649
0.355620
0.358996
0.358718
0.353966
0.351641
0.350595
0.349768
0.348897
0.424171
0.416808
0.399390
0.390538
0.407478
0.393670
0.349428
0.333647
0.323939
0.319007
0.317039
0.318703
0.328585
0.328845
0.319651
0.318986
0.322664
0.322544
0.317780
0.315361
0.314139
0.313328
0.312608
0.368063
0.361863
0.350563
0.339593
0.332169
0.319722
0.302583
0.291988
0.284986
0.280889
0.278759
0.278730
0.281300
0.281555
0.279498
0.279907
0.281733
0.281850
0.279936
0.278550
0.277706
0.277052
0.276515
0.329687
0.324193
0.314129
0.302865
0.292368
0.280865
0.268714
0.260500
0.254783
0.251290
0.249268
0.248597
0.249272
0.249484
0.249152
0.249789
0.250873
0.251102
0.250320
0.249588
0.248991
0.248471
0.248070
0.308144
0.302977
0.293531
0.282275
0.270550
0.259550
0.249672
0.242499
0.237454
0.234288
0.232377
0.231532
0.231498
0.231686
0.231974
0.232618
0.233367
0.233638
0.233346
0.232900
0.232424
0.231973
0.231644
0.460252
0.453434
0.440783
0.425228
0.408432
0.393202
0.380114
0.370310
0.363163
0.358487
0.355428
0.353576
0.352293
0.351051
0.349721
0.348716
0.347989
0.347341
0.346693
0.346238
0.345906
0.345439
0.344955
0.471621
0.464656
0.451726
0.435932
0.418928
0.403494
0.390190
0.380180
0.372861
0.368081
0.365021
0.363302
0.362236
0.361004
0.359477
0.358357
0.357591
0.356863
0.356097
0.355607
0.355320
0.354798
0.354179
0.492490
0.485305
0.471889
0.455718
0.438353
0.422554
0.408838
0.398433
0.390764
0.385750
0.382612
0.381042
0.380324
0.379082
0.377176
0.375852
0.374986
0.374081
0.373049
0.372403
0.372122
0.371467
0.370589
0.517251
0.510032
0.496522
0.480164
0.462486
0.446255
0.432012
0.421071
0.412907
0.407484
0.404030
0.402256
0.401427
0.400119
0.398164
0.396806
0.395855
0.394676
0.393179
0.392060
0.391385
0.390484
0.389496
0.543581
0.536504
0.523288
0.506946
0.489018
0.472311
0.457437
0.445866
0.437095
0.431114
0.427102
0.424800
0.423475
0.422057
0.420353
0.419205
0.418332
0.416789
0.414472
0.412489
0.410978
0.409706
0.408743
0.568620
0.561627
0.548536
0.532128
0.513902
0.496674
0.481138
0.468916
0.459552
0.452992
0.448412
0.445654
0.444075
0.442558
0.440922
0.440072
0.439562
0.437631
0.434154
0.431074
0.428691
0.427000
0.425980
0.591807
0.584777
0.571596
0.554959
0.536327
0.518527
0.502300
0.489454
0.479582
0.472477
0.467327
0.464277
0.462950
0.461321
0.459271
0.458704
0.459347
0.457077
0.451695
0.447510
0.444363
0.442328
0.441218
0.610984
0.603789
0.590307
0.573267
0.554138
0.535753
0.518907
0.505535
0.495250
0.487631
0.481843
0.478271
0.476558
0.474674
0.472425
0.471660
0.472098
0.469666
0.464169
0.459899
0.456676
0.454586
0.453447
0.626583
0.619115
0.605168
0.587625
0.567969
0.549046
0.531694
0.518055
0.507692
0.499584
0.492787
0.488281
0.485438
0.483127
0.480903
0.479481
0.478365
0.475969
0.472193
0.468891
0.466325
0.464485
0.463366
0.637566
0.629793
0.615368
0.597382
0.577362
0.558064
0.540461
0.527075
0.517535
0.509038
0.500589
0.494905
0.491282
0.488528
0.485939
0.483920
0.482110
0.479882
0.477187
0.474937
0.473209
0.471739
0.470638
0.643770
0.635759
0.620976
0.602724
0.582550
0.563097
0.545547
0.533027
0.525505
0.516767
0.505760
0.498663
0.494593
0.491478
0.488279
0.485830
0.483680
0.481689
0.479851
0.478531
0.478004
0.476903
0.475428
0.644049
0.635963
0.621069
0.602744
0.582534
0.562990
0.545284
0.532647
0.525066
0.516273
0.505216
0.498135
0.494100
0.490962
0.487649
0.485053
0.482850
0.481082
0.479740
0.478985
0.478971
0.478145
0.476721
0.638355
0.630322
0.615533
0.597343
0.577305
0.557744
0.539608
0.525888
0.516231
0.507571
0.498905
0.493239
0.489688
0.486832
0.483841
0.481260
0.479118
0.477544
0.476523
0.476134
0.476158
0.475520
0.474455
0.627380
0.619430
0.604837
0.587044
0.567653
0.548353
0.529968
0.515844
0.505520
0.497157
0.489791
0.485196
0.482389
0.479845
0.476840
0.474185
0.472094
0.470726
0.470080
0.470286
0.471119
0.470645
0.469160
0.609914
0.602084
0.587833
0.570818
0.553103
0.534352
0.515365
0.501355
0.491457
0.483507
0.476548
0.472582
0.470500
0.468275
0.465203
0.462515
0.460561
0.459466
0.459299
0.460388
0.462698
0.462382
0.459856
0.584978
0.577411
0.563662
0.547380
0.530560
0.512568
0.494132
0.480572
0.471047
0.463601
0.457298
0.453943
0.452427
0.450622
0.447883
0.445586
0.444048
0.443236
0.443187
0.444329
0.446693
0.446434
0.443944
0.551212
0.544007
0.530884
0.515358
0.498974
0.481905
0.464792
0.451731
0.442225
0.435370
0.430310
0.427788
0.426925
0.425660
0.423545
0.422039
0.421259
0.420710
0.420313
0.420613
0.421540
0.421218
0.419879
0.512133
0.505171
0.492564
0.478220
0.463710
0.447663
0.430588
0.417745
0.408468
0.402266
0.398260
0.396707
0.396966
0.396240
0.394255
0.393417
0.393527
0.393222
0.392306
0.391910
0.392022
0.391611
0.390775
0.468147
0.461262
0.448654
0.435978
0.426541
0.411565
0.391493
0.378437
0.369468
0.363978
0.360988
0.360691
0.363255
0.362998
0.359835
0.359231
0.360353
0.360219
0.358477
0.357548
0.357312
0.356825
0.356070
0.420430
0.413879
0.401883
0.389971
0.381397
0.367585
0.348909
0.337054
0.329053
0.324325
0.321905
0.321935
0.324707
0.324727
0.321950
0.321721
0.323140
0.323180
0.321489
0.320531
0.320217
0.319737
0.319055
0.371646
0.365723
0.355014
0.343003
0.331235
0.318590
0.305484
0.296056
0.289540
0.285548
0.283329
0.282797
0.283687
0.283802
0.283051
0.283365
0.284374
0.284579
0.283807
0.283230
0.282931
0.282518
0.282036
0.334471
0.329012
0.319028
0.307215
0.294951
0.283169
0.272287
0.264376
0.258819
0.255374
0.253363
0.252591
0.252742
0.252892
0.252912
0.253406
0.254145
0.254429
0.254161
0.253843
0.253559
0.253198
0.252853
0.313458
0.308219
0.298598
0.286947
0.274577
0.263259
0.253426
0.246235
0.241183
0.238035
0.236166
0.235342
0.235230
0.235395
0.235697
0.236230
0.236841
0.237153
0.237099
0.236892
0.236612
0.236275
0.235995
0.469658
0.462479
0.449169
0.432984
0.415633
0.399934
0.386435
0.376273
0.368801
0.363837
0.360526
0.358462
0.356986
0.355641
0.354256
0.353139
0.352277
0.351574
0.350961
0.350550
0.350232
0.349682
0.349079
0.481976
0.474491
0.460582
0.443968
0.426323
0.410393
0.396678
0.386321
0.378690
0.373628
0.370300
0.368310
0.366942
0.365571
0.364025
0.362763
0.361808
0.361034
0.360394
0.360074
0.359944
0.359376
0.358584
0.504577
0.496599
0.481543
0.464242
0.446108
0.429778
0.415653
0.404921
0.396961
0.391668
0.388227
0.386273
0.385031
0.383588
0.381752
0.380254
0.379122
0.378181
0.377415
0.377149
0.377358
0.376714
0.375471
0.529692
0.521686
0.506555
0.489086
0.470662
0.453917
0.439285
0.428046
0.419624
0.413937
0.410176
0.408017
0.406666
0.405082
0.403037
0.401348
0.400004
0.398767
0.397613
0.396968
0.396861
0.396020
0.394690
0.554941
0.547372
0.533236
0.516145
0.497650
0.480506
0.465281
0.453451
0.444475
0.438259
0.433980
0.431444
0.429917
0.428129
0.425806
0.423944
0.422394
0.420731
0.418852
0.417365
0.416258
0.415094
0.414036
0.579413
0.572139
0.558542
0.541671
0.523042
0.505451
0.489599
0.477167
0.467675
0.460916
0.456114
0.453357
0.452105
0.450095
0.447024
0.444823
0.443089
0.440962
0.438242
0.435853
0.433920
0.432404
0.431395
0.602471
0.595278
0.581809
0.564879
0.545951
0.527837
0.511317
0.498303
0.488437
0.481179
0.475868
0.473275
0.473617
0.471384
0.466249
0.463364
0.461646
0.459094
0.455316
0.452173
0.449621
0.447827
0.446781
0.621693
0.614395
0.600728
0.583471
0.564081
0.545382
0.528212
0.514610
0.504259
0.496480
0.490591
0.487534
0.487529
0.485053
0.479724
0.476651
0.474736
0.471997
0.468055
0.464773
0.462115
0.460247
0.459160
0.637272
0.629750
0.615687
0.597957
0.578020
0.558737
0.540962
0.526873
0.516101
0.507776
0.501005
0.496726
0.494345
0.491596
0.487961
0.485236
0.482930
0.480271
0.477088
0.474317
0.472133
0.470410
0.469236
0.648088
0.640313
0.625840
0.607683
0.587330
0.567601
0.549431
0.535253
0.524855
0.516099
0.508001
0.502631
0.499124
0.496124
0.492966
0.490330
0.487922
0.485471
0.482933
0.480918
0.479562
0.478105
0.476711
0.653989
0.646027
0.631262
0.612847
0.592278
0.572318
0.554062
0.540382
0.531623
0.522602
0.512275
0.505761
0.501674
0.498485
0.495297
0.492635
0.490212
0.488032
0.486190
0.485099
0.485686
0.484527
0.481882
0.653897
0.645895
0.631066
0.612591
0.591960
0.571898
0.553494
0.539668
0.530806
0.521752
0.511472
0.505071
0.501084
0.497949
0.494754
0.492049
0.489661
0.487701
0.486256
0.485610
0.486599
0.485681
0.483117
0.647609
0.639701
0.625022
0.606691
0.586189
0.566166
0.547532
0.532931
0.522236
0.513391
0.505435
0.500396
0.497108
0.494255
0.491122
0.488312
0.485927
0.484114
0.482851
0.482234
0.482171
0.481434
0.480243
0.635605
0.627853
0.613452
0.595485
0.575422
0.555715
0.537183
0.522448
0.511266
0.502829
0.496272
0.492457
0.490155
0.487622
0.484235
0.481163
0.478721
0.477054
0.476049
0.475702
0.475777
0.475211
0.474213
0.616830
0.609280
0.595286
0.577931
0.558807
0.539691
0.521371
0.506965
0.496095
0.488195
0.482510
0.479713
0.478521
0.476335
0.472579
0.469260
0.466833
0.465376
0.464716
0.464817
0.465433
0.465040
0.463877
0.590917
0.583657
0.570200
0.553564
0.535281
0.516974
0.499378
0.485592
0.475236
0.467897
0.462859
0.460654
0.460004
0.458218
0.454766
0.451779
0.449720
0.448587
0.448175
0.448473
0.449247
0.448975
0.447883
0.556347
0.549443
0.536640
0.520834
0.503435
0.486126
0.469605
0.456590
0.446761
0.440017
0.435657
0.433780
0.433266
0.431940
0.429394
0.427273
0.425943
0.425214
0.424904
0.425109
0.425597
0.425383
0.424644
0.515868
0.509266
0.497062
0.482243
0.466189
0.449989
0.434256
0.422026
0.412884
0.406827
0.403137
0.401759
0.401756
0.400882
0.398820
0.397391
0.396767
0.396411
0.396144
0.396355
0.396864
0.396685
0.395972
0.469566
0.463190
0.451380
0.437687
0.424149
0.409120
0.393168
0.381663
0.373296
0.368017
0.365104
0.364503
0.365712
0.365238
0.362881
0.361760
0.361741
0.361661
0.361315
0.361632
0.362427
0.362272
0.361318
0.421225
0.415152
0.403918
0.391003
0.378428
0.364573
0.349934
0.339626
0.332262
0.327741
0.325350
0.325036
0.326438
0.326248
0.324303
0.323591
0.323895
0.324016
0.323762
0.324094
0.324875
0.324726
0.323795
0.373685
0.367999
0.357553
0.345058
0.331920
0.319155
0.307272
0.298499
0.292277
0.288416
0.286279
0.285698
0.286187
0.286168
0.285483
0.285369
0.285772
0.286035
0.286044
0.286253
0.286617
0.286450
0.285890
0.337265
0.331858
0.321890
0.309774
0.296884
0.284924
0.274368
0.266645
0.261188
0.257812
0.255876
0.255149
0.255218
0.255300
0.255241
0.255476
0.255934
0.256262
0.256380
0.256481
0.256550
0.256352
0.256015
0.316559
0.311287
0.301567
0.289664
0.276931
0.265406
0.255561
0.248377
0.243340
0.240231
0.238425
0.237662
0.237560
0.237694
0.237910
0.238292
0.238771
0.239120
0.239279
0.239319
0.239252
0.239030
0.238781
0.477478
0.469918
0.455828
0.439030
0.421166
0.405062
0.391199
0.380723
0.372944
0.367684
0.364083
0.361792
0.360134
0.358659
0.357154
0.355901
0.354905
0.354138
0.353546
0.353199
0.353000
0.352369
0.351549
0.491216
0.483100
0.467802
0.450288
0.432012
0.415647
0.401575
0.390927
0.383016
0.377670
0.374044
0.371801
0.370208
0.368677
0.366985
0.365541
0.364407
0.363580
0.363052
0.362959
0.363244
0.362632
0.361418
0.517235
0.508088
0.489902
0.471091
0.452094
0.435279
0.420807
0.409821
0.401628
0.396069
0.392312
0.390060
0.388533
0.386877
0.384834
0.383078
0.381694
0.380720
0.380244
0.380561
0.382276
0.381644
0.379040
0.542586
0.533414
0.515178
0.496208
0.476935
0.459723
0.444770
0.433314
0.424705
0.418776
0.414704
0.412262
0.410683
0.408824
0.406386
0.404296
0.402598
0.401309
0.400494
0.400493
0.401940
0.401151
0.398491
0.564938
0.556744
0.541244
0.523285
0.504210
0.486686
0.471184
0.459185
0.450124
0.443703
0.439137
0.436489
0.435248
0.433108
0.429710
0.427111
0.424976
0.423187
0.421604
0.420551
0.420036
0.418948
0.417541
0.588250
0.580633
0.566358
0.548975
0.529948
0.512052
0.495964
0.483431
0.474019
0.467113
0.462075
0.459646
0.460009
0.457557
0.451873
0.448234
0.445514
0.443167
0.440825
0.438866
0.437328
0.435923
0.434823
0.610944
0.603536
0.589677
0.572416
0.553206
0.534840
0.518160
0.505184
0.496447
0.489148
0.483113
0.482080
0.489693
0.486940
0.473275
0.467358
0.463644
0.460736
0.457706
0.455097
0.452943
0.451294
0.450251
0.630051
0.622603
0.608662
0.591154
0.571522
0.552584
0.535249
0.521676
0.512479
0.504666
0.498033
0.496555
0.503822
0.500838
0.487001
0.480905
0.476995
0.473882
0.470646
0.467855
0.465585
0.463848
0.462732
0.645441
0.637823
0.623580
0.605647
0.585472
0.565931
0.547920
0.533737
0.523252
0.514791
0.507594
0.503657
0.502930
0.499774
0.493562
0.489439
0.486169
0.483235
0.480315
0.477864
0.476327
0.474662
0.473018
0.655998
0.648179
0.633604
0.615286
0.594692
0.574691
0.556295
0.542117
0.532484
0.523540
0.514332
0.508719
0.505528
0.502236
0.498072
0.494786
0.491849
0.489185
0.486761
0.485070
0.485114
0.483641
0.480884
0.661576
0.653619
0.638823
0.620284
0.599472
0.579263
0.560964
0.547898
0.542231
0.533014
0.519150
0.511614
0.507093
0.503681
0.500263
0.497310
0.494628
0.492306
0.490864
0.490856
0.500850
0.499628
0.487599
0.661143
0.653180
0.638364
0.619786
0.598903
0.578586
0.560135
0.546895
0.541087
0.531855
0.518116
0.510769
0.506366
0.503076
0.499777
0.496861
0.494269
0.492164
0.491058
0.491420
0.501749
0.500744
0.488802
0.654377
0.646534
0.631903
0.613473
0.592678
0.572363
0.553508
0.538813
0.528701
0.519728
0.510961
0.505873
0.502697
0.499765
0.496318
0.493191
0.490527
0.488492
0.487100
0.486535
0.487610
0.486775
0.484275
0.641653
0.634010
0.619703
0.601626
0.581184
0.561186
0.542482
0.527475
0.516167
0.507702
0.501301
0.498001
0.496280
0.493712
0.489682
0.486055
0.483206
0.481254
0.480012
0.479419
0.479575
0.478922
0.477638
0.621963
0.614570
0.600714
0.583196
0.563424
0.544033
0.525823
0.511151
0.499887
0.492071
0.487141
0.485399
0.485500
0.483311
0.478300
0.474076
0.471071
0.469274
0.468303
0.467967
0.467958
0.467505
0.466768
0.595306
0.588223
0.574929
0.558127
0.539175
0.520630
0.503235
0.489260
0.478539
0.471328
0.467114
0.466007
0.466688
0.464892
0.460128
0.456179
0.453508
0.452071
0.451449
0.451422
0.451640
0.451365
0.450748
0.560045
0.553314
0.540694
0.524748
0.506800
0.489305
0.473000
0.459950
0.449975
0.443341
0.439495
0.438302
0.438478
0.437092
0.433739
0.430864
0.428991
0.428079
0.427846
0.428141
0.428637
0.428507
0.427924
0.518611
0.512211
0.500236
0.485213
0.468426
0.452102
0.436919
0.424924
0.415857
0.409917
0.406539
0.405591
0.405973
0.404981
0.402267
0.400108
0.398893
0.398464
0.398624
0.399411
0.400524
0.400525
0.399640
0.470857
0.464752
0.453380
0.439303
0.423901
0.408815
0.394705
0.383836
0.375823
0.370707
0.368009
0.367761
0.369182
0.368550
0.365585
0.363610
0.362805
0.362738
0.363267
0.364686
0.366775
0.366881
0.365325
0.422007
0.416186
0.405367
0.392072
0.377678
0.363782
0.350964
0.341299
0.334308
0.329950
0.327736
0.327731
0.329329
0.328990
0.326464
0.324946
0.324504
0.324671
0.325323
0.326790
0.328924
0.329040
0.327457
0.374982
0.369422
0.359118
0.346413
0.332647
0.319803
0.308443
0.299954
0.293897
0.290135
0.288124
0.287742
0.288409
0.288288
0.287176
0.286555
0.286538
0.286839
0.287372
0.288262
0.289383
0.289410
0.288572
0.338855
0.333477
0.323519
0.311244
0.298003
0.285932
0.275538
0.267897
0.262503
0.259176
0.257314
0.256692
0.256840
0.256866
0.256592
0.256568
0.256821
0.257181
0.257581
0.258035
0.258475
0.258402
0.257991
0.318287
0.312997
0.303217
0.291170
0.278224
0.266571
0.256702
0.249513
0.244485
0.241400
0.239642
0.238940
0.238883
0.238986
0.239086
0.239332
0.239712
0.240089
0.240409
0.240652
0.240782
0.240648
0.240397
0.482344
0.474674
0.460385
0.443349
0.425228
0.408865
0.394751
0.384039
0.376010
0.370430
0.366447
0.363812
0.361900
0.360254
0.358625
0.357272
0.356176
0.355324
0.354657
0.354228
0.353941
0.353221
0.352335
0.496263
0.488011
0.472471
0.454685
0.436137
0.419521
0.405227
0.394393
0.386281
0.380622
0.376577
0.373949
0.372078
0.370348
0.368493
0.366919
0.365663
0.364751
0.364171
0.364027
0.364258
0.363569
0.362282
0.522564
0.513243
0.494756
0.475620
0.456325
0.439270
0.424621
0.413520
0.405200
0.399347
0.395128
0.392446
0.390644
0.388748
0.386444
0.384499
0.382951
0.381892
0.381400
0.381720
0.383455
0.382769
0.380064
0.548169
0.538799
0.520218
0.500882
0.481283
0.463837
0.448733
0.437200
0.428497
0.422303
0.417771
0.414885
0.413002
0.410874
0.408133
0.405810
0.403911
0.402538
0.401729
0.401765
0.403259
0.402444
0.399695
0.570786
0.562367
0.546478
0.528118
0.508696
0.490925
0.475275
0.463205
0.454064
0.447399
0.442410
0.439331
0.437736
0.435298
0.431610
0.428751
0.426397
0.424511
0.422945
0.421944
0.421470
0.420374
0.418928
0.594436
0.586555
0.571817
0.553978
0.534570
0.516414
0.500183
0.487597
0.478134
0.471009
0.465570
0.462726
0.462721
0.459945
0.453940
0.449996
0.447026
0.444574
0.442266
0.440386
0.438908
0.437518
0.436407
0.617497
0.609778
0.595353
0.577569
0.557940
0.539305
0.522499
0.509502
0.500794
0.493302
0.486830
0.485381
0.492611
0.489519
0.475510
0.469252
0.465249
0.462229
0.459251
0.456737
0.454654
0.453036
0.451997
0.636572
0.628835
0.614351
0.596335
0.576286
0.557085
0.539624
0.526023
0.516848
0.508865
0.501840
0.499984
0.506892
0.503591
0.489420
0.482987
0.478783
0.475548
0.472339
0.469610
0.467381
0.465666
0.464556
0.651510
0.643683
0.629052
0.610714
0.590177
0.570381
0.552223
0.537959
0.527394
0.518776
0.511326
0.507110
0.506105
0.502680
0.496181
0.491769
0.488246
0.485165
0.482190
0.479717
0.478153
0.476467
0.474813
0.661570
0.653621
0.638793
0.620168
0.599260
0.579017
0.560454
0.546133
0.536332
0.527243
0.517904
0.512126
0.508750
0.505253
0.500858
0.497341
0.494184
0.491346
0.488785
0.486967
0.486897
0.485351
0.482568
0.666732
0.658704
0.643746
0.624969
0.603874
0.583431
0.564945
0.551664
0.545721
0.536371
0.522516
0.514938
0.510334
0.506780
0.503166
0.500018
0.497137
0.494621
0.492976
0.492756
0.502567
0.501233
0.489160
0.665997
0.658006
0.643087
0.624317
0.603172
0.582630
0.563977
0.550490
0.544372
0.535018
0.521338
0.514012
0.509581
0.506195
0.502726
0.499633
0.496847
0.494545
0.493206
0.493316
0.503420
0.502291
0.490307
0.658994
0.651141
0.636441
0.617852
0.596815
0.576273
0.557212
0.542275
0.531895
0.522804
0.514078
0.509036
0.505867
0.502861
0.499259
0.495956
0.493101
0.490865
0.489238
0.488418
0.489254
0.488297
0.485779
0.645994
0.638351
0.623989
0.605761
0.585068
0.564841
0.545936
0.530684
0.519115
0.510549
0.504230
0.501044
0.499394
0.496773
0.492572
0.488743
0.485691
0.483541
0.482076
0.481229
0.481128
0.480371
0.479119
0.625943
0.618556
0.604633
0.586952
0.566883
0.547266
0.528903
0.513988
0.502446
0.494556
0.489785
0.488241
0.488482
0.486259
0.481048
0.476589
0.473364
0.471380
0.470207
0.469618
0.469311
0.468781
0.468160
0.598795
0.591737
0.578399
0.561453
0.542216
0.523471
0.505954
0.491765
0.480791
0.473522
0.469464
0.468548
0.469360
0.467534
0.462567
0.458376
0.455486
0.453901
0.453149
0.452952
0.452941
0.452634
0.452141
0.562907
0.556222
0.543623
0.527587
0.509432
0.491775
0.475374
0.462183
0.452054
0.445357
0.441559
0.440450
0.440675
0.439230
0.435697
0.432601
0.430530
0.429529
0.429297
0.429605
0.430084
0.429970
0.429432
0.520734
0.514414
0.502525
0.487456
0.470493
0.454057
0.438865
0.426842
0.417736
0.411735
0.408289
0.407304
0.407641
0.406558
0.403680
0.401308
0.399896
0.399443
0.399761
0.400758
0.402060
0.402132
0.401225
0.472182
0.466197
0.454986
0.440889
0.425259
0.410112
0.396157
0.385387
0.377474
0.372310
0.369432
0.369049
0.370349
0.369605
0.366485
0.364290
0.363263
0.363226
0.364067
0.365870
0.368357
0.368578
0.366905
0.422862
0.417163
0.406503
0.393193
0.378584
0.364651
0.352005
0.342460
0.335585
0.331197
0.328801
0.328646
0.330107
0.329670
0.327016
0.325306
0.324658
0.324882
0.325864
0.327728
0.330263
0.330507
0.328807
0.375757
0.370262
0.360034
0.347303
0.333417
0.320522
0.309205
0.300761
0.294743
0.290951
0.288842
0.288368
0.288946
0.288752
0.287552
0.286805
0.286668
0.287010
0.287760
0.288917
0.290286
0.290404
0.289527
0.339618
0.334257
0.324311
0.311991
0.298656
0.286521
0.276110
0.268461
0.263064
0.259711
0.257799
0.257130
0.257228
0.257209
0.256880
0.256784
0.256976
0.257361
0.257884
0.258489
0.259067
0.259051
0.258630
0.319039
0.313744
0.303943
0.291839
0.278809
0.267086
0.257171
0.249951
0.244902
0.241794
0.240009
0.239279
0.239194
0.239268
0.239333
0.239536
0.239883
0.240277
0.240669
0.241002
0.241213
0.241116
0.240866
0.485006
0.477467
0.463499
0.446560
0.428401
0.411924
0.397681
0.386860
0.378679
0.372762
0.368255
0.365132
0.362894
0.361022
0.359212
0.357780
0.356606
0.355662
0.354862
0.354250
0.353735
0.352934
0.352104
0.497958
0.490016
0.475296
0.457806
0.439298
0.422615
0.408259
0.397414
0.389254
0.383262
0.378599
0.375410
0.373248
0.371260
0.369111
0.367426
0.366079
0.365063
0.364316
0.363915
0.363736
0.362957
0.361880
0.521561
0.512988
0.496894
0.478534
0.459450
0.442394
0.427779
0.416809
0.408609
0.402439
0.397498
0.394231
0.392463
0.390266
0.387243
0.385079
0.383396
0.382209
0.381486
0.381357
0.382087
0.381300
0.379358
0.547531
0.538838
0.522517
0.503856
0.484404
0.466936
0.451886
0.440526
0.431985
0.425488
0.420226
0.416711
0.414764
0.412324
0.408956
0.406465
0.404473
0.402976
0.401937
0.401534
0.402052
0.401136
0.399136
0.573621
0.565295
0.549826
0.531430
0.511824
0.493922
0.478279
0.466320
0.457240
0.450286
0.444596
0.440706
0.438148
0.435436
0.432110
0.429423
0.427170
0.425227
0.423475
0.422227
0.421378
0.420206
0.418962
0.599290
0.591115
0.575895
0.557517
0.537654
0.519258
0.503002
0.490486
0.481005
0.473585
0.467395
0.463312
0.460919
0.457914
0.453813
0.450671
0.448135
0.445706
0.443164
0.441075
0.439410
0.437959
0.436888
0.623855
0.615546
0.599970
0.581257
0.560952
0.541997
0.525152
0.512206
0.502983
0.495131
0.487930
0.483945
0.483044
0.479761
0.473526
0.469591
0.466770
0.463891
0.460533
0.457740
0.455476
0.453792
0.452763
0.643001
0.634641
0.618942
0.599953
0.579202
0.559664
0.542159
0.528594
0.518856
0.510542
0.502904
0.498590
0.497432
0.493962
0.487570
0.483467
0.480445
0.477339
0.473729
0.470694
0.468234
0.466440
0.465373
0.656791
0.648541
0.633107
0.614037
0.592919
0.572832
0.554607
0.540294
0.529373
0.520563
0.512918
0.507778
0.504542
0.500977
0.496457
0.492858
0.489756
0.486662
0.483364
0.480557
0.478318
0.476543
0.475348
0.665876
0.657661
0.642314
0.623155
0.601777
0.581281
0.562579
0.547910
0.536945
0.527748
0.519304
0.513509
0.509484
0.505882
0.501999
0.498659
0.495564
0.492599
0.489674
0.487292
0.485598
0.483931
0.482465
0.670402
0.662195
0.646875
0.627677
0.606176
0.585463
0.566583
0.552119
0.542341
0.532917
0.522806
0.516355
0.512080
0.508490
0.504729
0.501463
0.498437
0.495674
0.493209
0.491481
0.491490
0.489995
0.487237
0.669369
0.661242
0.646047
0.626940
0.605450
0.584650
0.565580
0.550869
0.540884
0.531450
0.521553
0.515425
0.511443
0.508034
0.504339
0.501084
0.498121
0.495547
0.493378
0.491964
0.492249
0.490943
0.488273
0.662297
0.654338
0.639407
0.620548
0.599229
0.578482
0.559207
0.543794
0.532145
0.522947
0.515282
0.510525
0.507371
0.504315
0.500675
0.497318
0.494350
0.491922
0.489921
0.488496
0.487651
0.486541
0.485340
0.649435
0.641668
0.627039
0.608553
0.587601
0.567169
0.548069
0.532545
0.520459
0.511733
0.505579
0.502252
0.500277
0.497608
0.493654
0.489939
0.486860
0.484577
0.482848
0.481646
0.480790
0.479903
0.479116
0.629627
0.622058
0.607712
0.589733
0.569394
0.549562
0.530991
0.515830
0.503982
0.495879
0.490913
0.488916
0.488337
0.486070
0.481597
0.477502
0.474369
0.472308
0.470953
0.470119
0.469512
0.468871
0.468316
0.602195
0.594963
0.581234
0.564037
0.544586
0.525636
0.507895
0.493465
0.482241
0.474737
0.470385
0.468948
0.468889
0.467011
0.462826
0.459041
0.456279
0.454650
0.453770
0.453403
0.453197
0.452798
0.452328
0.565440
0.558682
0.545939
0.529814
0.511593
0.493784
0.477143
0.463744
0.453455
0.446532
0.442379
0.440835
0.440532
0.439023
0.435873
0.433026
0.431041
0.430028
0.429750
0.429976
0.430382
0.430216
0.429659
0.522482
0.516173
0.504314
0.489340
0.472528
0.456001
0.440501
0.428317
0.419198
0.412965
0.408988
0.407464
0.407306
0.406134
0.403534
0.401395
0.400079
0.399657
0.400003
0.400980
0.402252
0.402308
0.401412
0.473237
0.467325
0.456297
0.442503
0.427352
0.412169
0.397746
0.386860
0.379266
0.373851
0.370042
0.368883
0.369561
0.368701
0.365895
0.364010
0.363115
0.363150
0.364102
0.365906
0.368673
0.368902
0.366978
0.423482
0.417857
0.407395
0.394402
0.380297
0.366345
0.353257
0.343629
0.337107
0.332484
0.329174
0.328255
0.329090
0.328536
0.326219
0.324830
0.324329
0.324627
0.325726
0.327592
0.330384
0.330635
0.328726
0.376120
0.370674
0.360556
0.347979
0.334307
0.321390
0.309864
0.301355
0.295412
0.291459
0.288892
0.287958
0.288124
0.287853
0.286879
0.286333
0.286290
0.286685
0.287504
0.288683
0.290038
0.290162
0.289330
0.339838
0.334503
0.324607
0.312344
0.299075
0.286915
0.276408
0.268706
0.263298
0.259842
0.257702
0.256799
0.256687
0.256619
0.256384
0.256377
0.256610
0.257018
0.257577
0.258203
0.258798
0.258778
0.258346
0.319190
0.313907
0.304126
0.292039
0.279019
0.267268
0.257296
0.250027
0.244936
0.241754
0.239846
0.238989
0.238788
0.238827
0.238928
0.239168
0.239531
0.239931
0.240334
0.240673
0.240879
0.240771
0.240512
0.487208
0.479722
0.465871
0.448972
0.430797
0.414284
0.400032
0.389258
0.381091
0.374887
0.369805
0.366162
0.363678
0.361565
0.359462
0.357919
0.356680
0.355683
0.354824
0.354159
0.353637
0.352809
0.351924
0.499839
0.492009
0.477570
0.460184
0.441688
0.425009
0.410738
0.400107
0.392157
0.385885
0.380491
0.376740
0.374595
0.372324
0.369515
0.367599
0.366160
0.365084
0.364277
0.363845
0.363759
0.362945
0.361705
0.522657
0.514333
0.498959
0.480834
0.461802
0.444800
0.430399
0.419884
0.412216
0.405802
0.399953
0.396279
0.395634
0.393105
0.388188
0.385427
0.383557
0.382293
0.381524
0.381466
0.382752
0.381920
0.379353
0.549022
0.540490
0.524732
0.506173
0.486686
0.469239
0.454422
0.443562
0.435601
0.428880
0.422700
0.418757
0.417898
0.415136
0.409936
0.406912
0.404800
0.403240
0.402121
0.401769
0.402840
0.401871
0.399232
0.576941
0.568414
0.552653
0.533895
0.514002
0.496003
0.480511
0.468920
0.460260
0.453080
0.446527
0.441907
0.439122
0.436164
0.432513
0.429905
0.427855
0.425903
0.423930
0.422547
0.421747
0.420512
0.419083
0.604633
0.595836
0.579442
0.560154
0.539705
0.521082
0.504932
0.492762
0.483785
0.476140
0.468933
0.463817
0.460370
0.457206
0.453825
0.451414
0.449586
0.447212
0.444145
0.441689
0.439879
0.438343
0.437195
0.631662
0.622222
0.604332
0.584075
0.562886
0.543603
0.526921
0.514530
0.506819
0.498721
0.489357
0.483652
0.480184
0.476812
0.472973
0.470684
0.469357
0.466605
0.462191
0.458700
0.456119
0.454311
0.453236
0.650760
0.641248
0.623199
0.602628
0.580964
0.561085
0.543743
0.530734
0.522517
0.513990
0.504250
0.498278
0.494587
0.491059
0.487096
0.484652
0.483124
0.480137
0.475460
0.471698
0.468878
0.466951
0.465858
0.662107
0.653152
0.636360
0.616229
0.594421
0.574061
0.555937
0.541946
0.531478
0.522547
0.514150
0.508193
0.503985
0.500360
0.496698
0.493870
0.491476
0.488413
0.484529
0.481234
0.478637
0.476746
0.475610
0.669524
0.660891
0.644764
0.624898
0.603009
0.582323
0.563737
0.549318
0.538503
0.529260
0.520576
0.514460
0.510227
0.506549
0.502710
0.499538
0.496644
0.493614
0.490326
0.487512
0.485262
0.483475
0.482274
0.673209
0.664710
0.648853
0.629118
0.607210
0.586362
0.567603
0.553288
0.543291
0.533873
0.524057
0.517737
0.513926
0.510252
0.505855
0.502336
0.499222
0.496302
0.493462
0.491104
0.489634
0.487999
0.486368
0.671822
0.663468
0.647848
0.628310
0.606489
0.585575
0.566599
0.551984
0.541726
0.532291
0.522745
0.516824
0.513390
0.509903
0.505495
0.501907
0.498781
0.496022
0.493494
0.491453
0.490253
0.488799
0.487255
0.664743
0.656584
0.641269
0.622056
0.600465
0.579596
0.560340
0.544987
0.533258
0.524010
0.516360
0.511590
0.508602
0.505486
0.501542
0.498022
0.494940
0.492360
0.490103
0.488297
0.486892
0.485646
0.484703
0.652335
0.644311
0.629163
0.610300
0.589086
0.568493
0.549297
0.533702
0.521513
0.512685
0.506449
0.503063
0.501115
0.498412
0.494343
0.490552
0.487396
0.484989
0.483057
0.481587
0.480420
0.479409
0.478674
0.633481
0.625497
0.610174
0.591679
0.571050
0.551018
0.532257
0.516922
0.504914
0.496669
0.491590
0.489529
0.488956
0.486668
0.482132
0.477999
0.474814
0.472649
0.471124
0.470086
0.469284
0.468527
0.467938
0.605873
0.598246
0.583587
0.565949
0.546293
0.527152
0.509158
0.494509
0.483118
0.475442
0.470912
0.469369
0.469296
0.467392
0.463154
0.459356
0.456570
0.454862
0.453856
0.453354
0.453041
0.452539
0.451987
0.567773
0.560836
0.547759
0.531540
0.513407
0.495471
0.478467
0.464847
0.454497
0.447371
0.442851
0.441080
0.440755
0.439198
0.435940
0.433097
0.431121
0.430079
0.429761
0.429990
0.430491
0.430251
0.429486
0.523867
0.517538
0.505714
0.491060
0.474902
0.458323
0.442121
0.429713
0.420834
0.414357
0.409605
0.407672
0.407651
0.406393
0.403409
0.401230
0.399950
0.399566
0.400005
0.401230
0.403023
0.403044
0.401636
0.473981
0.468161
0.457462
0.444536
0.431060
0.415909
0.400006
0.388854
0.382266
0.376575
0.371128
0.369430
0.370992
0.369997
0.365895
0.363720
0.362827
0.362956
0.364183
0.366646
0.371245
0.371480
0.367872
0.423814
0.418302
0.408205
0.396097
0.383697
0.369799
0.355253
0.345397
0.339907
0.335022
0.330082
0.328608
0.330297
0.329607
0.326031
0.324386
0.323902
0.324302
0.325684
0.328214
0.332812
0.333074
0.329520
0.376166
0.370793
0.360876
0.348715
0.335756
0.322868
0.310757
0.302131
0.296494
0.292346
0.289034
0.287674
0.287910
0.287550
0.286266
0.285729
0.285748
0.286207
0.287153
0.288617
0.290511
0.290621
0.289304
0.339711
0.334420
0.324627
0.312539
0.299524
0.287382
0.276682
0.268912
0.263553
0.259964
0.257488
0.256334
0.256134
0.256009
0.255719
0.255756
0.256027
0.256453
0.257042
0.257751
0.258505
0.258451
0.257833
0.318980
0.313726
0.304007
0.292007
0.279088
0.267350
0.257311
0.249995
0.244872
0.241589
0.239506
0.238490
0.238188
0.238183
0.238285
0.238558
0.238937
0.239331
0.239718
0.240055
0.240275
0.240124
0.239789
0.489106
0.481585
0.467691
0.450744
0.432537
0.416015
0.401808
0.391157
0.383124
0.376724
0.371165
0.367206
0.365011
0.362710
0.359881
0.358130
0.356813
0.355810
0.355004
0.354456
0.354462
0.353657
0.352301
0.501855
0.493963
0.479453
0.461976
0.443429
0.426765
0.412636
0.402322
0.394776
0.388337
0.382318
0.378423
0.377633
0.375137
0.370434
0.367959
0.366348
0.365259
0.364552
0.364415
0.365510
0.364720
0.362383
0.524760
0.516343
0.500910
0.482637
0.463515
0.446555
0.432440
0.422557
0.415819
0.409330
0.402818
0.399945
0.406663
0.403868
0.390910
0.386380
0.383955
0.382651
0.382321
0.383232
0.392697
0.391891
0.381322
0.551563
0.542840
0.526836
0.507984
0.488312
0.470871
0.456351
0.446159
0.439202
0.432428
0.425550
0.422397
0.428881
0.425875
0.412701
0.407976
0.405394
0.403806
0.403070
0.403651
0.412951
0.411995
0.401272
0.580753
0.571779
0.555171
0.535785
0.515512
0.497408
0.482132
0.471054
0.463460
0.456164
0.448410
0.443490
0.441899
0.438782
0.433515
0.430663
0.428853
0.426933
0.424756
0.423476
0.423764
0.422506
0.419949
0.610865
0.601125
0.582770
0.562244
0.541125
0.522274
0.506331
0.494785
0.487797
0.480016
0.470560
0.464574
0.460905
0.457674
0.454306
0.452533
0.451708
0.449415
0.445539
0.442659
0.441096
0.439487
0.437860
0.642088
0.630877
0.609006
0.586534
0.564299
0.544710
0.528669
0.518012
0.520487
0.512229
0.492320
0.484366
0.479272
0.475882
0.473290
0.472552
0.473708
0.471085
0.464534
0.459991
0.457009
0.455059
0.453881
0.661020
0.649739
0.627725
0.604927
0.582201
0.562007
0.545306
0.534047
0.536067
0.527405
0.507115
0.498915
0.493590
0.490078
0.487433
0.486564
0.487517
0.484662
0.477846
0.473000
0.469712
0.467634
0.466482
0.667970
0.658052
0.639255
0.617830
0.595293
0.574674
0.556756
0.543419
0.535107
0.526114
0.515428
0.508644
0.503966
0.500373
0.497174
0.495111
0.493770
0.490783
0.486011
0.482128
0.479195
0.477198
0.476076
0.672847
0.663711
0.646595
0.625981
0.603608
0.582765
0.564410
0.550603
0.541294
0.532049
0.521893
0.515349
0.511309
0.507632
0.503491
0.500439
0.497915
0.494891
0.491189
0.488023
0.485443
0.483565
0.482459
0.675394
0.666579
0.650130
0.629886
0.607638
0.586734
0.568370
0.555094
0.547911
0.538555
0.526167
0.519513
0.516839
0.513122
0.507279
0.503246
0.500093
0.497094
0.493944
0.491227
0.489001
0.487269
0.486153
0.673582
0.664987
0.648909
0.628977
0.606892
0.585951
0.567351
0.553721
0.546180
0.536810
0.524793
0.518621
0.516404
0.512871
0.506935
0.502736
0.499469
0.496605
0.493803
0.491422
0.489465
0.487908
0.486873
0.666564
0.658172
0.642360
0.622796
0.600974
0.580032
0.560897
0.545920
0.534995
0.525754
0.517384
0.512564
0.510164
0.507046
0.502422
0.498623
0.495461
0.492796
0.490352
0.488315
0.486612
0.485263
0.484394
0.655020
0.646633
0.630573
0.611248
0.589776
0.569057
0.549817
0.534279
0.522299
0.513448
0.507022
0.503784
0.502353
0.499678
0.495112
0.491088
0.487842
0.485345
0.483252
0.481606
0.480251
0.479134
0.478374
0.638777
0.630026
0.612311
0.592944
0.571943
0.551730
0.532810
0.517373
0.505339
0.497063
0.492042
0.490398
0.490881
0.488634
0.483104
0.478558
0.475216
0.472941
0.471258
0.470081
0.469201
0.468333
0.467612
0.611085
0.602714
0.585704
0.567281
0.547372
0.528062
0.509812
0.494999
0.483564
0.475825
0.471303
0.470156
0.471167
0.469293
0.464008
0.459787
0.456846
0.455036
0.453893
0.453305
0.453027
0.452414
0.451624
0.570120
0.562911
0.549139
0.532828
0.514995
0.496971
0.479459
0.465645
0.455507
0.448254
0.443298
0.441622
0.442012
0.440449
0.436408
0.433272
0.431211
0.430115
0.429774
0.430104
0.431300
0.430957
0.429351
0.525001
0.518643
0.506839
0.492811
0.478052
0.461482
0.443966
0.431287
0.423358
0.416693
0.410606
0.408603
0.409994
0.408674
0.404026
0.401323
0.399940
0.399560
0.400164
0.401968
0.405924
0.405874
0.402290
0.474510
0.468829
0.458702
0.447487
0.437657
0.422664
0.403654
0.392183
0.389740
0.383831
0.373814
0.372150
0.378256
0.377116
0.367822
0.364107
0.362850
0.363040
0.365074
0.369571
0.387100
0.387313
0.371036
0.423997
0.418656
0.409195
0.398845
0.390231
0.376514
0.358772
0.348611
0.347317
0.342219
0.332657
0.331176
0.337455
0.336613
0.327783
0.324631
0.323795
0.324265
0.326455
0.331001
0.348376
0.348626
0.332565
0.376052
0.370781
0.361185
0.349791
0.338371
0.325568
0.312193
0.303379
0.298742
0.294413
0.289715
0.288141
0.289590
0.289140
0.286336
0.285390
0.285346
0.285831
0.286969
0.289026
0.293031
0.293092
0.289692
0.339418
0.334187
0.324555
0.312772
0.300296
0.288211
0.277125
0.269277
0.264195
0.260472
0.257442
0.256097
0.256150
0.255964
0.255249
0.255205
0.255470
0.255884
0.256501
0.257348
0.258785
0.258662
0.257278
0.318594
0.313385
0.303762
0.291909
0.279193
0.267503
0.257363
0.250002
0.244891
0.241503
0.239192
0.238026
0.237697
0.237644
0.237658
0.237930
0.238309
0.238670
0.239003
0.239313
0.239594
0.239369
0.238848
0.490004
0.482480
0.468571
0.451626
0.433419
0.416874
0.402620
0.391903
0.383780
0.377263
0.371560
0.367459
0.365162
0.362836
0.360055
0.358384
0.357150
0.356190
0.355389
0.354846
0.354863
0.354084
0.352755
0.502906
0.494971
0.480379
0.462855
0.444281
0.427588
0.413413
0.403040
0.395411
0.388855
0.382682
0.378631
0.377729
0.375217
0.370587
0.368226
0.366735
0.365693
0.364962
0.364801
0.365887
0.365115
0.362804
0.526109
0.517577
0.501934
0.483518
0.464313
0.447302
0.433137
0.423201
0.416389
0.409789
0.403118
0.400077
0.406676
0.403883
0.391043
0.386686
0.384461
0.383213
0.382794
0.383639
0.393075
0.392276
0.381719
0.553150
0.544259
0.527947
0.508858
0.489032
0.471505
0.456918
0.446673
0.439650
0.432784
0.425756
0.422443
0.428815
0.425840
0.412819
0.408296
0.405930
0.404416
0.403597
0.404110
0.413375
0.412427
0.401713
0.582624
0.573414
0.556402
0.536678
0.516177
0.497923
0.482539
0.471406
0.463771
0.456395
0.448499
0.443435
0.441750
0.438687
0.433606
0.430963
0.429341
0.427508
0.425327
0.424030
0.424309
0.423060
0.420513
0.613287
0.603195
0.584244
0.563218
0.541778
0.522702
0.506590
0.494983
0.487989
0.480140
0.470524
0.464384
0.460607
0.457458
0.454343
0.452815
0.452187
0.450007
0.446183
0.443337
0.441799
0.440206
0.438583
0.645132
0.633441
0.610739
0.587612
0.565026
0.545148
0.528826
0.518098
0.520616
0.512296
0.492169
0.484013
0.478728
0.475451
0.473238
0.472812
0.474198
0.471719
0.465257
0.460779
0.457846
0.455919
0.454739
0.663932
0.652182
0.629345
0.605892
0.582805
0.562313
0.545316
0.533970
0.536025
0.527319
0.506845
0.498481
0.493001
0.489636
0.487395
0.486859
0.488059
0.485363
0.478637
0.473856
0.470611
0.468557
0.467402
0.669980
0.659734
0.640376
0.618461
0.595588
0.574708
0.556573
0.543134
0.534794
0.525777
0.515041
0.508229
0.503564
0.500146
0.497271
0.495520
0.494442
0.491600
0.486871
0.483014
0.480096
0.478104
0.476977
0.673949
0.664633
0.647208
0.626301
0.603695
0.582648
0.564105
0.550166
0.540767
0.531512
0.521413
0.514948
0.511024
0.507551
0.503710
0.500985
0.498777
0.495880
0.492128
0.488912
0.486290
0.484394
0.483286
0.675836
0.666947
0.650362
0.629976
0.607591
0.586534
0.567993
0.554547
0.547185
0.537826
0.525601
0.519098
0.516597
0.513106
0.507574
0.503922
0.501191
0.498304
0.494956
0.492081
0.489712
0.487936
0.486848
0.673659
0.665047
0.648923
0.628929
0.606760
0.585708
0.566953
0.553157
0.545427
0.536053
0.524199
0.518175
0.516124
0.512817
0.507188
0.503371
0.500522
0.497761
0.494739
0.492176
0.490058
0.488444
0.487422
0.666498
0.658103
0.642276
0.622679
0.600797
0.579766
0.560514
0.545417
0.534377
0.525113
0.516811
0.512072
0.509794
0.506872
0.502532
0.499069
0.496233
0.493661
0.491093
0.488942
0.487165
0.485746
0.484811
0.654924
0.646535
0.630462
0.611108
0.589585
0.568792
0.549461
0.533831
0.521766
0.512872
0.506440
0.503213
0.501847
0.499344
0.495066
0.491382
0.488443
0.486038
0.483855
0.482144
0.480783
0.479582
0.478681
0.638694
0.629938
0.612210
0.592815
0.571770
0.551497
0.532500
0.516983
0.504870
0.496528
0.491444
0.489744
0.490246
0.488154
0.482924
0.478756
0.475757
0.473573
0.471775
0.470551
0.469745
0.468774
0.467799
0.611028
0.602658
0.585637
0.567200
0.547263
0.527910
0.509585
0.494686
0.483156
0.475330
0.470704
0.469452
0.470435
0.468700
0.463717
0.459882
0.457274
0.455532
0.454222
0.453519
0.453254
0.452508
0.451456
0.570135
0.562920
0.549143
0.532847
0.515031
0.496973
0.479365
0.465443
0.455191
0.447818
0.442719
0.440901
0.441220
0.439769
0.436030
0.433268
0.431504
0.430418
0.429826
0.429892
0.430909
0.430383
0.428600
0.525121
0.518752
0.506940
0.492970
0.478292
0.461700
0.444045
0.431212
0.423136
0.416317
0.410048
0.407858
0.409137
0.407914
0.403591
0.401299
0.400237
0.399819
0.400044
0.401409
0.405010
0.404726
0.401021
0.474742
0.469040
0.458889
0.447770
0.438097
0.423097
0.403890
0.392219
0.389595
0.383506
0.373272
0.371376
0.377320
0.376270
0.367343
0.364103
0.363231
0.363357
0.364878
0.368788
0.385821
0.385767
0.369416
0.424136
0.418792
0.409324
0.399088
0.390646
0.376948
0.359025
0.348673
0.347198
0.341930
0.332153
0.330436
0.336536
0.335766
0.327267
0.324545
0.324053
0.324452
0.326134
0.330097
0.346969
0.346969
0.330854
0.375942
0.370687
0.361130
0.349849
0.338567
0.325799
0.312328
0.303393
0.298626
0.294152
0.289274
0.287509
0.288816
0.288393
0.285794
0.285118
0.285277
0.285683
0.286449
0.288073
0.291705
0.291561
0.288097
0.339115
0.333914
0.324344
0.312663
0.300298
0.288261
0.277144
0.269231
0.264061
0.260225
0.257053
0.255564
0.255509
0.255315
0.254696
0.254784
0.255133
0.255467
0.255836
0.256390
0.257569
0.257289
0.255844
0.318191
0.313018
0.303465
0.291708
0.279091
0.267456
0.257316
0.249919
0.244742
0.241260
0.238831
0.237547
0.237128
0.237050
0.237104
0.237435
0.237838
0.238121
0.238272
0.238365
0.238451
0.238099
0.237522
0.490218
0.482677
0.468703
0.451758
0.433549
0.416955
0.402549
0.391570
0.383123
0.376550
0.371004
0.366912
0.364104
0.361926
0.360005
0.358745
0.357817
0.356944
0.356035
0.355326
0.354795
0.354017
0.353194
0.503510
0.495466
0.480624
0.462999
0.444376
0.427586
0.413164
0.402348
0.394137
0.387495
0.381601
0.377350
0.374846
0.372533
0.369994
0.368496
0.367537
0.366597
0.365594
0.365008
0.364848
0.364055
0.362867
0.527562
0.518737
0.502456
0.483729
0.464372
0.447178
0.432604
0.421926
0.414030
0.407254
0.400876
0.396658
0.395629
0.393112
0.388631
0.386527
0.385611
0.384509
0.383130
0.382739
0.383914
0.383061
0.380459
0.554769
0.545542
0.528553
0.509097
0.489080
0.471319
0.456268
0.445247
0.437101
0.430055
0.423359
0.418884
0.417660
0.414977
0.410323
0.408052
0.406963
0.405604
0.403894
0.403218
0.404182
0.403184
0.400494
0.583522
0.574131
0.556859
0.536921
0.516293
0.497800
0.481920
0.470157
0.461394
0.453935
0.446853
0.441714
0.438544
0.435737
0.432750
0.430866
0.429523
0.427836
0.425745
0.424255
0.423407
0.422175
0.420757
0.613151
0.603100
0.584525
0.563542
0.542134
0.522785
0.505983
0.493627
0.484694
0.476800
0.468929
0.463179
0.459181
0.456245
0.453813
0.452248
0.451109
0.449092
0.446149
0.443780
0.442046
0.440549
0.439400
0.642743
0.631544
0.610498
0.588035
0.566031
0.545816
0.527864
0.515222
0.507859
0.499511
0.489059
0.482408
0.477770
0.474701
0.472530
0.471379
0.470872
0.468578
0.464436
0.461152
0.458733
0.456989
0.455902
0.661438
0.650192
0.629026
0.606263
0.583771
0.562924
0.544258
0.530953
0.523062
0.514328
0.503608
0.496814
0.492073
0.488943
0.486721
0.485482
0.484841
0.482346
0.477938
0.474379
0.471714
0.469842
0.468731
0.669272
0.659161
0.640355
0.618603
0.595815
0.574624
0.555680
0.541355
0.530829
0.521784
0.513100
0.506918
0.502551
0.499439
0.496946
0.495179
0.493704
0.491088
0.487275
0.484024
0.481434
0.479550
0.478425
0.673490
0.664241
0.647031
0.626216
0.603617
0.582283
0.563030
0.548147
0.536957
0.527659
0.519182
0.513287
0.509341
0.506286
0.503475
0.501428
0.499704
0.497062
0.493433
0.490346
0.487849
0.485990
0.484850
0.674948
0.666190
0.649868
0.629680
0.607375
0.586033
0.566612
0.551637
0.540773
0.531323
0.522287
0.516525
0.513280
0.510323
0.506990
0.504858
0.503468
0.500878
0.496971
0.493847
0.491430
0.489624
0.488476
0.672403
0.663965
0.648174
0.628441
0.606395
0.585103
0.565536
0.550274
0.539125
0.529650
0.520895
0.515536
0.512677
0.509898
0.506538
0.504346
0.502952
0.500489
0.496818
0.493950
0.491769
0.490092
0.488967
0.664837
0.656656
0.641274
0.621948
0.600171
0.579007
0.559340
0.543556
0.531353
0.522024
0.514675
0.510194
0.507610
0.505106
0.502096
0.499739
0.497893
0.495603
0.492756
0.490508
0.488812
0.487334
0.486204
0.652328
0.644286
0.629081
0.610112
0.588724
0.567886
0.548376
0.532472
0.519972
0.511002
0.504775
0.501422
0.499695
0.497528
0.494398
0.491761
0.489726
0.487625
0.485317
0.483666
0.482592
0.481325
0.480042
0.633516
0.625504
0.610114
0.591517
0.570735
0.550496
0.531474
0.515879
0.503610
0.495149
0.489874
0.487638
0.487209
0.485408
0.481798
0.478969
0.477207
0.475361
0.473262
0.472195
0.472017
0.470947
0.469213
0.606015
0.598355
0.583631
0.565933
0.546190
0.526880
0.508621
0.493696
0.482017
0.474048
0.469187
0.467315
0.467249
0.465774
0.462480
0.460022
0.458650
0.457179
0.455437
0.454706
0.454845
0.453931
0.452197
0.568153
0.561173
0.548032
0.531847
0.513779
0.495712
0.478353
0.464366
0.453648
0.446140
0.441163
0.438935
0.438390
0.437195
0.434956
0.433402
0.432535
0.431556
0.430377
0.429818
0.429899
0.429098
0.427655
0.524668
0.518261
0.506332
0.491848
0.475995
0.459323
0.442571
0.429622
0.420252
0.413288
0.407953
0.405416
0.405016
0.404088
0.402244
0.401511
0.401440
0.400969
0.400089
0.399878
0.400548
0.399846
0.398040
0.475415
0.469445
0.458437
0.445811
0.432975
0.417770
0.401019
0.389122
0.381915
0.375642
0.369490
0.367026
0.368003
0.367325
0.364584
0.364146
0.364780
0.364730
0.364091
0.364542
0.367467
0.366857
0.363056
0.424963
0.419332
0.408978
0.397232
0.385541
0.371647
0.356296
0.345731
0.339644
0.334190
0.328548
0.326302
0.327372
0.326927
0.324593
0.324549
0.325488
0.325668
0.325186
0.325711
0.328623
0.328073
0.324387
0.376178
0.370808
0.360934
0.349118
0.336655
0.323839
0.311315
0.302250
0.296187
0.291581
0.287699
0.285733
0.285503
0.285251
0.284718
0.285176
0.286010
0.286233
0.285889
0.285910
0.286576
0.286043
0.284556
0.338981
0.333760
0.324119
0.312334
0.299676
0.287657
0.276804
0.268807
0.263163
0.259228
0.256316
0.254718
0.254179
0.254048
0.254116
0.254633
0.255255
0.255450
0.255215
0.254989
0.254917
0.254387
0.253595
0.317876
0.312719
0.303193
0.291473
0.278848
0.267260
0.257195
0.249754
0.244424
0.240862
0.238424
0.237053
0.236477
0.236409
0.236663
0.237155
0.237650
0.237820
0.237630
0.237300
0.236915
0.236386
0.235887
0.490840
0.483080
0.468678
0.451503
0.433203
0.416542
0.402010
0.390823
0.382156
0.375597
0.370281
0.366372
0.363583
0.361635
0.360204
0.359357
0.358827
0.358067
0.357006
0.356158
0.355497
0.354694
0.353925
0.505484
0.496935
0.481096
0.462916
0.444062
0.427127
0.412478
0.401298
0.392681
0.386034
0.380491
0.376417
0.373634
0.371608
0.370018
0.369224
0.369001
0.368190
0.366747
0.365841
0.365401
0.364565
0.363510
0.532078
0.522235
0.503847
0.483975
0.464140
0.446669
0.431709
0.420433
0.411829
0.405006
0.399116
0.394865
0.392414
0.390271
0.388147
0.387489
0.388295
0.387355
0.384683
0.383576
0.384086
0.383159
0.380934
0.559678
0.549355
0.530150
0.509458
0.488923
0.470829
0.455312
0.443653
0.434794
0.427690
0.421462
0.416948
0.414308
0.412016
0.409741
0.408923
0.409544
0.408367
0.405419
0.404073
0.404406
0.403347
0.401036
0.586919
0.576754
0.558063
0.537282
0.516373
0.497564
0.481131
0.468860
0.459652
0.452158
0.445380
0.440406
0.436983
0.434502
0.432483
0.431247
0.430512
0.429012
0.426733
0.425123
0.424129
0.422907
0.421625
0.616568
0.605780
0.585954
0.564299
0.543033
0.523332
0.505554
0.492701
0.483503
0.475567
0.467791
0.462154
0.458223
0.455545
0.453505
0.452060
0.450849
0.449041
0.446618
0.444624
0.443066
0.441658
0.440563
0.647385
0.635274
0.612660
0.589743
0.569202
0.548563
0.528158
0.514640
0.506604
0.498181
0.488067
0.481453
0.476960
0.474091
0.472026
0.470569
0.469335
0.467276
0.464365
0.461929
0.459952
0.458369
0.457306
0.665811
0.653711
0.631087
0.607950
0.586963
0.565679
0.544510
0.530280
0.521673
0.512858
0.502506
0.495784
0.491237
0.488334
0.486233
0.484732
0.483432
0.481196
0.478006
0.475311
0.473121
0.471418
0.470314
0.671593
0.660980
0.641372
0.619255
0.596765
0.575199
0.555133
0.540169
0.529251
0.520149
0.511660
0.505709
0.501605
0.498844
0.496760
0.495262
0.493955
0.491624
0.488258
0.485413
0.483113
0.481336
0.480189
0.674102
0.664677
0.647210
0.626307
0.603795
0.582146
0.562097
0.546437
0.534505
0.525150
0.517238
0.511790
0.508092
0.505535
0.503604
0.502535
0.502004
0.499680
0.495557
0.492319
0.489898
0.488064
0.486857
0.674471
0.665745
0.649518
0.629500
0.607389
0.585763
0.565471
0.549391
0.537085
0.527562
0.519730
0.514578
0.511332
0.509019
0.507318
0.507123
0.508399
0.506164
0.500408
0.496440
0.493850
0.491977
0.490698
0.671377
0.663055
0.647493
0.628018
0.606195
0.584667
0.564318
0.548012
0.535451
0.525910
0.518349
0.513569
0.510677
0.508543
0.506870
0.506709
0.508085
0.505983
0.500388
0.496642
0.494307
0.492534
0.491208
0.663438
0.655399
0.640288
0.621181
0.599514
0.578199
0.558099
0.541741
0.528893
0.519534
0.512722
0.508595
0.506170
0.504187
0.502260
0.501254
0.501040
0.499104
0.495454
0.492948
0.491462
0.489924
0.488424
0.650374
0.642538
0.627746
0.609011
0.587701
0.566791
0.547090
0.530955
0.518214
0.509228
0.503179
0.499929
0.498349
0.496617
0.494340
0.492868
0.492135
0.490418
0.487757
0.486306
0.486040
0.484725
0.482600
0.630613
0.622954
0.608420
0.590189
0.569518
0.549268
0.530203
0.514557
0.502225
0.493743
0.488465
0.486172
0.486049
0.484648
0.481681
0.480178
0.480113
0.478695
0.476047
0.475547
0.477277
0.476141
0.472497
0.603352
0.596010
0.582082
0.564707
0.545050
0.525742
0.507482
0.492538
0.480805
0.472797
0.467890
0.465890
0.466044
0.464941
0.462325
0.461219
0.461526
0.460409
0.457981
0.457619
0.459477
0.458421
0.454800
0.567058
0.560152
0.547172
0.531044
0.512926
0.494823
0.477443
0.463329
0.452384
0.444810
0.439887
0.437534
0.436841
0.436002
0.434763
0.434461
0.434802
0.433982
0.432048
0.431031
0.431200
0.430117
0.428015
0.525133
0.518547
0.506246
0.491521
0.475358
0.458595
0.441855
0.428546
0.418520
0.411442
0.406467
0.403850
0.402946
0.402417
0.402077
0.402871
0.404124
0.403625
0.401387
0.399691
0.399024
0.397857
0.396281
0.477610
0.471164
0.459076
0.445755
0.432099
0.416735
0.400233
0.387705
0.378921
0.372476
0.367430
0.364826
0.364274
0.364066
0.364139
0.365958
0.368489
0.368283
0.365385
0.363177
0.362699
0.361461
0.359433
0.427296
0.421186
0.409747
0.397345
0.384872
0.370837
0.355729
0.344517
0.336850
0.331219
0.326678
0.324308
0.323857
0.323828
0.324195
0.326289
0.329052
0.329032
0.326261
0.324100
0.323586
0.322420
0.320548
0.377162
0.371584
0.361282
0.349274
0.336602
0.323735
0.311187
0.301730
0.295001
0.290267
0.286736
0.284725
0.284011
0.284004
0.284623
0.286203
0.288019
0.288071
0.286352
0.284773
0.283849
0.282881
0.281901
0.339156
0.333878
0.324126
0.312337
0.299687
0.287674
0.276770
0.268601
0.262698
0.258676
0.255830
0.254186
0.253493
0.253471
0.253981
0.254982
0.256018
0.256084
0.255149
0.254108
0.253276
0.252479
0.251820
0.317718
0.312561
0.303037
0.291369
0.278807
0.267251
0.257165
0.249652
0.244216
0.240590
0.238126
0.236703
0.236065
0.236038
0.236461
0.237163
0.237821
0.237887
0.237314
0.236533
0.235749
0.235042
0.234548
0.491988
0.483844
0.468651
0.451069
0.432620
0.415897
0.401271
0.389967
0.381195
0.374677
0.369536
0.365803
0.363148
0.361461
0.360487
0.360122
0.360317
0.359671
0.358149
0.357118
0.356478
0.355604
0.354642
0.508970
0.499573
0.481929
0.462814
0.443606
0.426516
0.411682
0.400281
0.391455
0.384830
0.379519
0.375644
0.372921
0.371209
0.370322
0.370362
0.371691
0.371017
0.368361
0.367079
0.366924
0.365998
0.364396
0.540285
0.528708
0.506329
0.484504
0.463948
0.446162
0.430836
0.419182
0.410209
0.403377
0.397763
0.393672
0.390900
0.389172
0.388578
0.389765
0.396429
0.395681
0.387720
0.385787
0.387978
0.386913
0.382461
0.568317
0.556183
0.532873
0.510151
0.488912
0.470448
0.454434
0.442349
0.433136
0.426006
0.419989
0.415612
0.412650
0.410789
0.410065
0.411108
0.417596
0.416636
0.408441
0.406311
0.408345
0.407168
0.402648
0.592535
0.581147
0.559935
0.537921
0.516955
0.497819
0.480515
0.467853
0.458639
0.451105
0.444169
0.439266
0.435883
0.433747
0.432461
0.432070
0.432871
0.431582
0.428261
0.426421
0.425832
0.424580
0.422768
0.623007
0.610897
0.588347
0.565764
0.545799
0.525738
0.505736
0.492380
0.483862
0.475846
0.467064
0.461171
0.457268
0.454858
0.453255
0.452204
0.451543
0.449965
0.447498
0.445646
0.444322
0.442955
0.441714
0.659033
0.644785
0.617293
0.593862
0.579108
0.558070
0.530747
0.516017
0.511953
0.503348
0.488422
0.480778
0.476062
0.473382
0.471586
0.470283
0.469084
0.467282
0.464888
0.462855
0.461162
0.459677
0.458584
0.677076
0.662915
0.635590
0.612038
0.596841
0.575148
0.547049
0.531557
0.526889
0.517885
0.502739
0.495012
0.490278
0.487595
0.485791
0.484496
0.483306
0.481354
0.478655
0.476358
0.474450
0.472855
0.471737
0.676563
0.664931
0.643246
0.620581
0.599577
0.577628
0.555175
0.539566
0.529225
0.520023
0.510586
0.504467
0.500536
0.498137
0.496566
0.495673
0.495156
0.493132
0.489625
0.486837
0.484676
0.482961
0.481785
0.675784
0.665948
0.647709
0.626565
0.604494
0.582527
0.561304
0.545015
0.532890
0.523464
0.515517
0.510310
0.506946
0.504906
0.503861
0.504166
0.505824
0.503829
0.498226
0.494358
0.491826
0.489972
0.488690
0.674735
0.665869
0.649430
0.629455
0.607934
0.586022
0.564468
0.547561
0.534522
0.524936
0.517628
0.512930
0.510058
0.508437
0.508248
0.510786
0.517089
0.515208
0.505193
0.499353
0.496229
0.494202
0.492765
0.671107
0.662735
0.647124
0.627755
0.606474
0.584697
0.563220
0.546143
0.532845
0.523266
0.516293
0.511992
0.509499
0.508062
0.507900
0.510520
0.516997
0.515248
0.505330
0.499707
0.496907
0.494958
0.493367
0.662824
0.654760
0.639628
0.620523
0.598915
0.577403
0.556818
0.540037
0.526833
0.517486
0.511045
0.507328
0.505456
0.504019
0.502910
0.503473
0.505923
0.504327
0.498798
0.495695
0.494540
0.492912
0.490780
0.649457
0.641622
0.626853
0.608080
0.586711
0.565654
0.545724
0.529411
0.516546
0.507619
0.501845
0.499002
0.498385
0.497113
0.494995
0.494603
0.495850
0.494496
0.490771
0.489604
0.490972
0.489609
0.485797
0.629361
0.621751
0.607371
0.589125
0.568373
0.548018
0.528856
0.513169
0.500844
0.492466
0.487543
0.486037
0.489008
0.488055
0.483262
0.482739
0.490114
0.489105
0.480184
0.480762
0.487511
0.486328
0.477613
0.602330
0.595013
0.581188
0.563784
0.544064
0.524664
0.506306
0.491325
0.479601
0.471686
0.467103
0.465839
0.469042
0.468365
0.463922
0.463798
0.471431
0.470664
0.461944
0.462525
0.469297
0.468137
0.459419
0.567149
0.560122
0.546836
0.530609
0.512525
0.494312
0.476640
0.462337
0.451255
0.443703
0.438965
0.436869
0.436952
0.436504
0.435461
0.436206
0.438257
0.437608
0.434452
0.433298
0.434618
0.433306
0.429587
0.526893
0.519933
0.506768
0.491865
0.476023
0.459115
0.441633
0.427788
0.417333
0.410195
0.405449
0.402976
0.402275
0.402172
0.402719
0.404877
0.407865
0.407386
0.403478
0.400586
0.399351
0.397790
0.395818
0.485277
0.477984
0.460902
0.447267
0.434926
0.419380
0.400810
0.387168
0.377388
0.370792
0.366209
0.363686
0.362852
0.363144
0.364882
0.368744
0.374625
0.374339
0.367869
0.363386
0.360812
0.359029
0.357610
0.434918
0.427971
0.411652
0.398990
0.387925
0.373734
0.356512
0.344164
0.335487
0.329691
0.325590
0.323273
0.322489
0.322915
0.324902
0.328979
0.335032
0.334899
0.328534
0.324037
0.321332
0.319634
0.318471
0.379076
0.373156
0.362040
0.349981
0.337793
0.324847
0.311516
0.301486
0.294297
0.289458
0.286072
0.284097
0.283316
0.283587
0.285021
0.287706
0.290812
0.290764
0.287512
0.284536
0.282500
0.281169
0.280350
0.339680
0.334294
0.324260
0.312495
0.300050
0.288012
0.276799
0.268392
0.262291
0.258210
0.255401
0.253764
0.253062
0.253177
0.254059
0.255559
0.257154
0.257145
0.255473
0.253735
0.252325
0.251315
0.250701
0.317654
0.312473
0.302904
0.291275
0.278801
0.267249
0.257061
0.249454
0.243938
0.240277
0.237807
0.236376
0.235741
0.235779
0.236366
0.237291
0.238165
0.238169
0.237243
0.236096
0.235014
0.234174
0.233666
0.490624
0.482584
0.467576
0.450197
0.431918
0.415234
0.400527
0.389122
0.380284
0.373796
0.368772
0.365188
0.362706
0.361256
0.360588
0.360520
0.360945
0.360354
0.358711
0.357490
0.356657
0.355663
0.354658
0.507489
0.498233
0.480840
0.462004
0.443029
0.425971
0.410974
0.399381
0.390415
0.383797
0.378622
0.374912
0.372358
0.370907
0.370388
0.370791
0.372418
0.371809
0.368984
0.367460
0.367070
0.366017
0.364392
0.538653
0.527265
0.505224
0.483780
0.463578
0.445805
0.430157
0.418173
0.408944
0.402085
0.396631
0.392720
0.390071
0.388642
0.388549
0.390211
0.397283
0.396623
0.388421
0.386174
0.388055
0.386862
0.382435
0.566611
0.554685
0.531737
0.509409
0.488517
0.470044
0.453658
0.441186
0.431664
0.424491
0.418643
0.414464
0.411642
0.410109
0.409913
0.411457
0.418375
0.417537
0.409131
0.406710
0.408451
0.407170
0.402688
0.590815
0.579617
0.558735
0.537050
0.516318
0.497135
0.479514
0.466489
0.456986
0.449403
0.442635
0.437965
0.434825
0.433022
0.432175
0.432222
0.433401
0.432262
0.428853
0.426845
0.426090
0.424768
0.422962
0.621190
0.609270
0.587052
0.564766
0.544988
0.524842
0.504505
0.490772
0.481949
0.473881
0.465292
0.459674
0.456076
0.454016
0.452820
0.452171
0.451853
0.450458
0.448009
0.446095
0.444694
0.443293
0.442055
0.657052
0.643014
0.615906
0.592788
0.578252
0.557094
0.529332
0.514161
0.509700
0.501040
0.486390
0.479078
0.474722
0.472420
0.471029
0.470117
0.469252
0.467666
0.465360
0.463335
0.461624
0.460135
0.459048
0.675246
0.661260
0.634250
0.610935
0.595890
0.574044
0.545490
0.529546
0.524469
0.515418
0.500563
0.493189
0.488837
0.486553
0.485160
0.484260
0.483409
0.481701
0.479129
0.476878
0.474980
0.473405
0.472301
0.675294
0.663717
0.642125
0.619509
0.598477
0.576328
0.553504
0.537500
0.526840
0.517597
0.508400
0.502630
0.499089
0.497088
0.495928
0.495438
0.495281
0.493509
0.490139
0.487410
0.485279
0.483589
0.482428
0.675139
0.665238
0.646872
0.625592
0.603358
0.581146
0.559580
0.542927
0.530507
0.521057
0.513366
0.508523
0.505560
0.503919
0.503283
0.503997
0.506035
0.504293
0.498805
0.494986
0.492481
0.490647
0.489379
0.674709
0.665668
0.648878
0.628605
0.606809
0.584616
0.562733
0.545474
0.532129
0.522541
0.515545
0.511241
0.508776
0.507555
0.507776
0.510729
0.517431
0.515790
0.505844
0.500019
0.496899
0.494881
0.493450
0.671357
0.662766
0.646725
0.626978
0.605364
0.583305
0.561537
0.544165
0.530609
0.521059
0.514395
0.510469
0.508358
0.507302
0.507530
0.510545
0.517400
0.515873
0.505997
0.500362
0.497539
0.495589
0.493996
0.663069
0.654787
0.639265
0.619771
0.597823
0.576046
0.555242
0.538278
0.524949
0.515655
0.509448
0.506039
0.504512
0.503411
0.502637
0.503556
0.506344
0.504935
0.499431
0.496299
0.495107
0.493456
0.491310
0.649737
0.641682
0.626529
0.607353
0.585638
0.564339
0.544259
0.527865
0.514979
0.506131
0.500544
0.497955
0.497659
0.496681
0.494841
0.494776
0.496339
0.495135
0.491386
0.490149
0.491450
0.490041
0.486202
0.629707
0.621877
0.607104
0.588444
0.567340
0.546764
0.527501
0.511800
0.499517
0.491241
0.486492
0.485228
0.488570
0.487884
0.483266
0.483042
0.490754
0.489857
0.480804
0.481244
0.487876
0.486623
0.477871
0.602673
0.595154
0.580960
0.563160
0.543098
0.523497
0.505061
0.490087
0.478414
0.470611
0.466195
0.465157
0.468704
0.468281
0.464003
0.464165
0.472114
0.471429
0.462521
0.462902
0.469503
0.468253
0.459498
0.567395
0.560197
0.546606
0.530039
0.511658
0.493258
0.475506
0.461190
0.450132
0.442674
0.438104
0.436213
0.436549
0.436344
0.435551
0.436598
0.438925
0.438320
0.434955
0.433533
0.434615
0.433184
0.429441
0.526996
0.519905
0.506507
0.491333
0.475239
0.458164
0.440593
0.426689
0.416195
0.409135
0.404589
0.402340
0.401862
0.402010
0.402866
0.405364
0.408651
0.408179
0.403965
0.400682
0.399093
0.397382
0.395425
0.485226
0.477844
0.460598
0.446755
0.434221
0.418532
0.399850
0.386098
0.376180
0.369648
0.365329
0.363047
0.362379
0.362929
0.365066
0.369327
0.375567
0.375262
0.368359
0.363346
0.360253
0.358300
0.356989
0.434734
0.427740
0.411316
0.398508
0.387295
0.372997
0.355676
0.343210
0.334376
0.328637
0.324785
0.322689
0.322040
0.322701
0.325050
0.329486
0.335863
0.335711
0.328926
0.323921
0.320714
0.318870
0.317823
0.378813
0.372864
0.361688
0.349547
0.337263
0.324242
0.310846
0.300735
0.293467
0.288664
0.285427
0.283615
0.282973
0.283407
0.285053
0.287966
0.291274
0.291209
0.287692
0.284392
0.282063
0.280629
0.279847
0.339366
0.333965
0.323901
0.312093
0.299597
0.287513
0.276254
0.267798
0.261660
0.257602
0.254879
0.253344
0.252740
0.252956
0.253957
0.255584
0.257288
0.257266
0.255453
0.253543
0.251981
0.250912
0.250308
0.317314
0.312125
0.302540
0.290888
0.278385
0.266802
0.256583
0.248944
0.243411
0.239768
0.237353
0.235991
0.235425
0.235529
0.236187
0.237186
0.238118
0.238113
0.237109
0.235867
0.234705
0.233830
0.233321
0.486690
0.479278
0.465522
0.449043
0.431377
0.414823
0.399899
0.388306
0.379349
0.372860
0.367926
0.364481
0.362185
0.360964
0.360541
0.360640
0.360874
0.360262
0.358740
0.357238
0.355898
0.354716
0.353860
0.500910
0.492841
0.477891
0.460695
0.442765
0.425911
0.410527
0.398603
0.389420
0.382763
0.377678
0.374117
0.371756
0.370538
0.370239
0.370664
0.371478
0.370843
0.368722
0.366941
0.365626
0.364383
0.363332
0.526952
0.517759
0.500628
0.482170
0.464136
0.446685
0.429995
0.417428
0.407785
0.400825
0.395478
0.391739
0.389283
0.388076
0.388006
0.389055
0.391378
0.390678
0.386973
0.384649
0.383683
0.382323
0.380572
0.554316
0.544692
0.526824
0.507599
0.488874
0.470721
0.453312
0.440187
0.430137
0.422836
0.417177
0.413236
0.410659
0.409377
0.409238
0.410212
0.412434
0.411584
0.407687
0.405196
0.404115
0.402677
0.400876
0.581481
0.571965
0.554464
0.534867
0.514950
0.495988
0.478298
0.464738
0.454450
0.446772
0.440607
0.436369
0.433613
0.432160
0.431662
0.431881
0.432438
0.431366
0.428655
0.426389
0.424725
0.423253
0.422064
0.610700
0.600586
0.582012
0.561452
0.541020
0.521061
0.501994
0.487831
0.477477
0.469362
0.462323
0.457580
0.454582
0.452979
0.452260
0.452076
0.451963
0.450689
0.448243
0.445988
0.444105
0.442570
0.441512
0.640690
0.629378
0.608355
0.586704
0.567312
0.546307
0.524066
0.508930
0.499047
0.490435
0.481714
0.476238
0.472931
0.471218
0.470424
0.470157
0.470042
0.468613
0.465856
0.463415
0.461339
0.459722
0.458674
0.659641
0.648206
0.626934
0.604819
0.584771
0.563009
0.539969
0.524102
0.513630
0.504637
0.495729
0.490217
0.486942
0.485245
0.484422
0.484114
0.483954
0.482421
0.479505
0.476931
0.474752
0.473074
0.471999
0.667595
0.657201
0.637993
0.616139
0.593714
0.571537
0.550164
0.533880
0.521785
0.512549
0.504971
0.500155
0.497300
0.495750
0.494933
0.494659
0.494473
0.492886
0.489889
0.487193
0.484958
0.483232
0.482121
0.672383
0.662732
0.644796
0.623476
0.600499
0.578097
0.556905
0.540048
0.527043
0.517614
0.510653
0.506394
0.503973
0.502636
0.501977
0.502169
0.502853
0.501272
0.497419
0.494271
0.491896
0.490105
0.488926
0.675238
0.665851
0.648125
0.627074
0.604068
0.581563
0.560189
0.542921
0.529425
0.519898
0.513293
0.509462
0.507543
0.506456
0.506033
0.507154
0.509761
0.508232
0.502543
0.498531
0.495907
0.494034
0.492761
0.673015
0.663881
0.646563
0.625805
0.602915
0.580493
0.559189
0.541880
0.528301
0.518834
0.512478
0.508960
0.507339
0.506365
0.505895
0.506996
0.509660
0.508197
0.502579
0.498709
0.496275
0.494457
0.493111
0.664545
0.655787
0.639321
0.618983
0.596254
0.574127
0.553334
0.536375
0.523059
0.513858
0.507873
0.504754
0.503473
0.502511
0.501587
0.501690
0.502616
0.501228
0.497516
0.494854
0.493219
0.491588
0.490034
0.651410
0.642883
0.626837
0.606863
0.584485
0.562846
0.542682
0.526290
0.513452
0.504708
0.499290
0.496876
0.496443
0.495606
0.494065
0.493597
0.493963
0.492689
0.489788
0.488050
0.487538
0.486065
0.483849
0.631865
0.623510
0.607670
0.588174
0.566427
0.545513
0.526144
0.510463
0.498260
0.490092
0.485413
0.483999
0.485508
0.484919
0.482086
0.481473
0.482966
0.481867
0.478217
0.477164
0.478445
0.477068
0.473300
0.604579
0.596589
0.581434
0.562854
0.542169
0.522250
0.503752
0.488837
0.477276
0.469596
0.465265
0.464092
0.465805
0.465465
0.462960
0.462722
0.464543
0.463637
0.460027
0.458913
0.460150
0.458779
0.455037
0.567855
0.560419
0.546490
0.529337
0.510345
0.491685
0.474030
0.459867
0.448957
0.441665
0.437313
0.435639
0.435848
0.435755
0.435225
0.435899
0.437260
0.436551
0.433748
0.431777
0.431067
0.429591
0.427475
0.525465
0.518481
0.505458
0.489906
0.473002
0.455734
0.438677
0.425150
0.414885
0.408042
0.403803
0.401910
0.401674
0.401928
0.402658
0.404619
0.406988
0.406487
0.403037
0.399926
0.397892
0.396227
0.394845
0.477472
0.470751
0.458181
0.444225
0.430283
0.414468
0.397266
0.384289
0.374722
0.368462
0.364537
0.362714
0.362442
0.363057
0.364766
0.368079
0.372067
0.371764
0.367066
0.362836
0.359953
0.358132
0.357043
0.426787
0.420505
0.408758
0.395911
0.383294
0.368901
0.353134
0.341456
0.332969
0.327480
0.324010
0.322367
0.322124
0.322830
0.324719
0.328184
0.332314
0.332173
0.327644
0.323536
0.320697
0.318997
0.318079
0.376383
0.370709
0.360223
0.347957
0.335019
0.321917
0.309123
0.299382
0.292295
0.287661
0.284700
0.283226
0.282895
0.283403
0.284813
0.287213
0.289802
0.289768
0.287024
0.284249
0.282170
0.280841
0.280118
0.338207
0.332883
0.323043
0.311127
0.298348
0.286192
0.275116
0.266781
0.260711
0.256755
0.254215
0.252901
0.252505
0.252802
0.253733
0.255170
0.256602
0.256619
0.255151
0.253491
0.252069
0.251067
0.250496
0.316681
0.311503
0.301936
0.290204
0.277558
0.265912
0.255725
0.248109
0.242601
0.239025
0.236740
0.235534
0.235114
0.235294
0.235954
0.236901
0.237759
0.237792
0.236938
0.235824
0.234748
0.233922
0.233435
0.483478
0.476593
0.463830
0.448224
0.431242
0.414786
0.399480
0.387575
0.378457
0.371956
0.367111
0.363820
0.361733
0.360765
0.360645
0.361078
0.361538
0.360854
0.358945
0.356930
0.355106
0.353666
0.352766
0.495900
0.488777
0.475656
0.460014
0.443365
0.426669
0.410510
0.398020
0.388535
0.381808
0.376799
0.373398
0.371263
0.370329
0.370399
0.371277
0.372381
0.371673
0.369082
0.366611
0.364614
0.363083
0.362097
0.518833
0.511276
0.497478
0.481768
0.466742
0.449533
0.430671
0.417049
0.406848
0.399730
0.394449
0.390888
0.388688
0.387808
0.388183
0.389783
0.392138
0.391369
0.387427
0.384191
0.381998
0.380319
0.379080
0.545587
0.537715
0.523367
0.507040
0.491413
0.473512
0.453878
0.439618
0.428914
0.421422
0.415869
0.412150
0.409866
0.408943
0.409293
0.410878
0.413193
0.412308
0.408185
0.404780
0.402471
0.400727
0.399457
0.574152
0.566024
0.551113
0.533604
0.515197
0.496436
0.477874
0.463480
0.452531
0.444698
0.438819
0.434926
0.432530
0.431475
0.431502
0.432402
0.433521
0.432480
0.429230
0.426213
0.423850
0.422120
0.421037
0.602588
0.593927
0.578036
0.559389
0.539958
0.520178
0.500668
0.485691
0.474378
0.466144
0.459817
0.455691
0.453194
0.452066
0.451948
0.452561
0.453283
0.452097
0.448960
0.445983
0.443548
0.441784
0.440733
0.629661
0.620296
0.603117
0.583725
0.565103
0.544284
0.521882
0.505755
0.494078
0.485376
0.478308
0.473884
0.471288
0.470155
0.470091
0.470867
0.472217
0.470916
0.466922
0.463593
0.460943
0.459097
0.458030
0.649320
0.639660
0.621909
0.601771
0.582286
0.560649
0.537506
0.520713
0.508488
0.499423
0.492188
0.487752
0.485212
0.484089
0.483955
0.484628
0.485869
0.484489
0.480442
0.477071
0.474381
0.472507
0.471423
0.662192
0.652610
0.634852
0.613866
0.591632
0.569431
0.547903
0.531059
0.518155
0.508877
0.502079
0.497967
0.495710
0.494610
0.494206
0.494450
0.494797
0.493363
0.490091
0.487015
0.484465
0.482619
0.481530
0.671442
0.661715
0.643446
0.621882
0.598596
0.576001
0.554700
0.537596
0.524259
0.514842
0.508314
0.504600
0.502783
0.501764
0.501117
0.501232
0.501625
0.500164
0.496763
0.493659
0.491138
0.489294
0.488178
0.678721
0.668426
0.648397
0.626050
0.602163
0.579318
0.557976
0.540680
0.527110
0.517663
0.511413
0.508173
0.507105
0.506217
0.505199
0.505479
0.506628
0.505156
0.500921
0.497443
0.494830
0.492959
0.491797
0.677626
0.667390
0.647438
0.625120
0.601199
0.578383
0.557134
0.539881
0.526337
0.516989
0.510962
0.508022
0.507260
0.506436
0.505252
0.505392
0.506490
0.505039
0.500873
0.497516
0.495038
0.493222
0.492038
0.667611
0.658072
0.640028
0.618511
0.594967
0.572470
0.551634
0.534723
0.521476
0.512411
0.506720
0.504101
0.503521
0.502717
0.501329
0.500908
0.501151
0.499733
0.496493
0.493785
0.491744
0.490066
0.488826
0.654357
0.645125
0.627729
0.606694
0.583583
0.561583
0.541329
0.524974
0.512233
0.503663
0.498594
0.496823
0.497426
0.496741
0.494436
0.493463
0.493476
0.492079
0.489047
0.486710
0.485130
0.483558
0.482107
0.635875
0.626683
0.608979
0.588299
0.565801
0.544515
0.525029
0.509386
0.497312
0.489382
0.485228
0.484920
0.488663
0.488217
0.483430
0.481899
0.483448
0.482088
0.477427
0.475101
0.474042
0.472519
0.470564
0.608270
0.599515
0.582634
0.562963
0.541582
0.521311
0.502701
0.487834
0.476418
0.468994
0.465213
0.465173
0.469135
0.468933
0.464465
0.463303
0.465186
0.464019
0.459397
0.457040
0.455975
0.454477
0.452550
0.569483
0.561631
0.546926
0.529069
0.509587
0.490639
0.472874
0.458777
0.448007
0.440955
0.437037
0.436092
0.437371
0.437431
0.436130
0.436322
0.437474
0.436638
0.433580
0.431059
0.429400
0.427882
0.426519
0.525193
0.518135
0.505022
0.489145
0.472014
0.454527
0.437313
0.423883
0.413768
0.407177
0.403378
0.402126
0.402626
0.403049
0.403379
0.404999
0.407238
0.406705
0.403208
0.399997
0.397715
0.396088
0.394990
0.475184
0.468756
0.456928
0.443148
0.429969
0.413984
0.395855
0.382911
0.373471
0.367483
0.364050
0.362935
0.363390
0.364184
0.365529
0.368487
0.372465
0.372170
0.367420
0.363301
0.360477
0.358744
0.357765
0.424151
0.418223
0.407329
0.394733
0.382881
0.368351
0.351731
0.340092
0.331715
0.326475
0.323474
0.322510
0.322956
0.323834
0.325390
0.328522
0.332653
0.332541
0.328014
0.324098
0.321418
0.319822
0.318961
0.374923
0.369393
0.359208
0.346924
0.333930
0.320719
0.307840
0.298171
0.291168
0.286715
0.284101
0.283116
0.283275
0.283937
0.285167
0.287365
0.289893
0.289912
0.287306
0.284732
0.282819
0.281585
0.280900
0.337431
0.332140
0.322362
0.310371
0.297481
0.285234
0.274114
0.265791
0.259755
0.255913
0.253600
0.252593
0.252498
0.252924
0.253812
0.255183
0.256608
0.256686
0.255341
0.253836
0.252545
0.251621
0.251077
0.316170
0.310988
0.301405
0.289595
0.276843
0.265117
0.254888
0.247254
0.241757
0.238261
0.236136
0.235141
0.234923
0.235213
0.235891
0.236837
0.237717
0.237811
0.237059
0.236063
0.235094
0.234334
0.233872
0.481233
0.474661
0.462570
0.447654
0.431830
0.415407
0.399093
0.386802
0.377501
0.371038
0.366352
0.363293
0.361497
0.360809
0.360998
0.361816
0.362659
0.361853
0.359297
0.356646
0.354301
0.352573
0.351575
0.492815
0.486238
0.474297
0.459966
0.445891
0.429254
0.410787
0.397499
0.387638
0.380884
0.376021
0.372868
0.371057
0.370446
0.370930
0.372465
0.374351
0.373520
0.369871
0.366453
0.363761
0.361901
0.360849
0.514341
0.507729
0.496378
0.483752
0.481027
0.463889
0.433177
0.417327
0.406039
0.398765
0.393596
0.390307
0.388503
0.388017
0.388960
0.391660
0.395367
0.394486
0.388907
0.384226
0.380980
0.378914
0.377758
0.540712
0.533864
0.522097
0.508991
0.505835
0.488018
0.456392
0.439810
0.427936
0.420250
0.414813
0.411378
0.409503
0.408999
0.409959
0.412702
0.416431
0.415477
0.409732
0.404887
0.401532
0.399418
0.398244
0.569718
0.562403
0.549172
0.533428
0.518207
0.499539
0.478156
0.462662
0.451039
0.443071
0.437392
0.433809
0.431804
0.431156
0.431764
0.433585
0.435948
0.434905
0.430367
0.426327
0.423251
0.421227
0.420114
0.597763
0.589930
0.575710
0.558740
0.542148
0.522451
0.500415
0.484350
0.472260
0.463897
0.457930
0.454209
0.452147
0.451462
0.451982
0.453567
0.455833
0.454710
0.450124
0.446215
0.443166
0.441147
0.440044
0.623729
0.615416
0.600559
0.583932
0.571829
0.551121
0.522467
0.504213
0.491127
0.482252
0.475925
0.472075
0.470033
0.469427
0.470268
0.472586
0.478741
0.477554
0.468955
0.464214
0.460762
0.458646
0.457516
0.643968
0.635223
0.619507
0.601900
0.588692
0.567129
0.537871
0.519021
0.505428
0.496205
0.489713
0.485855
0.483884
0.483281
0.484012
0.486185
0.492199
0.490965
0.482403
0.477700
0.474262
0.472150
0.471017
0.659880
0.650567
0.633150
0.612874
0.592232
0.569981
0.546772
0.529172
0.515697
0.506350
0.499940
0.496274
0.494576
0.493882
0.493888
0.494897
0.496610
0.495328
0.490944
0.487228
0.484266
0.482266
0.481160
0.673338
0.663055
0.643105
0.620952
0.597709
0.574947
0.553130
0.535772
0.522211
0.512800
0.506561
0.503315
0.502289
0.501586
0.500863
0.501300
0.502393
0.501057
0.497118
0.493626
0.490808
0.488857
0.487749
0.689193
0.677001
0.650335
0.625744
0.600853
0.577690
0.556258
0.538955
0.525380
0.516023
0.510141
0.507642
0.508678
0.508049
0.505496
0.505674
0.507300
0.505896
0.501127
0.497272
0.494374
0.492410
0.491279
0.688899
0.676631
0.649790
0.625024
0.599927
0.576762
0.555513
0.538340
0.524875
0.515661
0.510016
0.507851
0.509291
0.508688
0.505789
0.505701
0.507197
0.505779
0.501066
0.497328
0.494546
0.492643
0.491517
0.672501
0.661898
0.641106
0.618210
0.593902
0.571129
0.550283
0.533460
0.520326
0.511411
0.506065
0.504122
0.505007
0.504396
0.501999
0.501385
0.502260
0.500844
0.496782
0.493658
0.491207
0.489441
0.488328
0.658410
0.648330
0.628728
0.606580
0.582823
0.560568
0.540272
0.523996
0.511394
0.503032
0.498482
0.497866
0.501339
0.500839
0.496148
0.494609
0.495894
0.494409
0.489622
0.486591
0.484325
0.482643
0.481482
0.643720
0.633218
0.610890
0.588633
0.565391
0.543820
0.524218
0.508639
0.496743
0.489156
0.486124
0.488652
0.501640
0.501416
0.488361
0.485483
0.496636
0.495011
0.479490
0.475326
0.472638
0.470948
0.469641
0.615816
0.605833
0.584489
0.563358
0.541350
0.520804
0.501999
0.487165
0.475916
0.468850
0.466219
0.469036
0.482285
0.482306
0.469531
0.467011
0.478448
0.477015
0.461584
0.457420
0.454763
0.453120
0.451847
0.572002
0.563643
0.547640
0.529199
0.509928
0.490766
0.472279
0.458100
0.447394
0.440586
0.437266
0.437550
0.441661
0.441915
0.438313
0.437983
0.440544
0.439614
0.434670
0.431475
0.429220
0.427652
0.426584
0.525764
0.518552
0.505165
0.489353
0.473818
0.456145
0.436994
0.423193
0.413018
0.406627
0.403297
0.402823
0.404614
0.405259
0.404889
0.406548
0.409973
0.409427
0.404571
0.400847
0.398255
0.396618
0.395643
0.474393
0.468104
0.457188
0.444955
0.442297
0.426122
0.397263
0.382736
0.372686
0.366837
0.363852
0.363471
0.364813
0.365884
0.367142
0.370669
0.377779
0.377498
0.369552
0.364588
0.361442
0.359689
0.358751
0.423069
0.417336
0.407450
0.396428
0.395014
0.380311
0.353090
0.339898
0.330899
0.325782
0.323203
0.322928
0.324157
0.325311
0.326877
0.330624
0.337882
0.337799
0.330125
0.325401
0.322448
0.320844
0.320001
0.374267
0.368802
0.358861
0.346903
0.335554
0.322222
0.307530
0.297467
0.290337
0.286007
0.283714
0.283217
0.283908
0.284774
0.285982
0.288418
0.291752
0.291820
0.288467
0.285616
0.283659
0.282460
0.281794
0.337020
0.331737
0.322025
0.310083
0.297690
0.285351
0.273575
0.265102
0.259008
0.255251
0.253149
0.252443
0.252669
0.253243
0.254152
0.255629
0.257374
0.257512
0.255950
0.254407
0.253160
0.252287
0.251766
0.315858
0.310665
0.301066
0.289220
0.276476
0.264673
0.254290
0.246588
0.241074
0.237640
0.235666
0.234873
0.234867
0.235275
0.235996
0.237002
0.238003
0.238156
0.237402
0.236455
0.235560
0.234855
0.234417
0.479685
0.473192
0.461234
0.446401
0.430599
0.414156
0.397821
0.385558
0.376369
0.370113
0.365740
0.363073
0.361683
0.361230
0.361456
0.362226
0.362953
0.361963
0.359145
0.356176
0.353519
0.351573
0.350475
0.490954
0.484525
0.472843
0.458687
0.444686
0.428049
0.409561
0.396290
0.386530
0.379984
0.375457
0.372753
0.371429
0.371051
0.371486
0.372904
0.374632
0.373609
0.369706
0.365969
0.362956
0.360882
0.359742
0.511984
0.505630
0.494735
0.482424
0.479845
0.462738
0.432008
0.416158
0.404947
0.397872
0.393070
0.390315
0.389137
0.388883
0.389627
0.392108
0.395582
0.394510
0.388724
0.383735
0.380154
0.377889
0.376683
0.538230
0.531672
0.520405
0.507651
0.504662
0.486892
0.455246
0.438636
0.426792
0.419277
0.414185
0.411268
0.410006
0.409741
0.410516
0.413068
0.416597
0.415501
0.409588
0.404470
0.400805
0.398521
0.397313
0.567483
0.560400
0.547557
0.532100
0.517014
0.498381
0.476973
0.461421
0.449774
0.441913
0.436515
0.433344
0.431809
0.431403
0.432006
0.433801
0.436127
0.435017
0.430336
0.426073
0.422762
0.420593
0.419433
0.595594
0.587968
0.574085
0.557357
0.540849
0.521180
0.499139
0.482986
0.470801
0.462496
0.456785
0.453412
0.451737
0.451308
0.451950
0.453650
0.456013
0.454903
0.450213
0.446127
0.442893
0.440758
0.439615
0.621451
0.613355
0.598840
0.582423
0.570309
0.549630
0.521056
0.502708
0.489444
0.480600
0.474562
0.471051
0.469391
0.469053
0.470061
0.472586
0.478937
0.477829
0.469157
0.464268
0.460664
0.458458
0.457296
0.641794
0.633238
0.617811
0.600365
0.587114
0.565587
0.536435
0.517516
0.503750
0.494545
0.488298
0.484715
0.483068
0.482728
0.483667
0.486105
0.492371
0.491268
0.482669
0.477850
0.474283
0.472104
0.470949
0.658106
0.648893
0.631627
0.611429
0.590777
0.568559
0.545424
0.527819
0.514278
0.504933
0.498632
0.495112
0.493615
0.493150
0.493421
0.494742
0.496752
0.495630
0.491243
0.487442
0.484381
0.482324
0.481198
0.671934
0.661668
0.641736
0.619558
0.596274
0.573547
0.551839
0.534568
0.521038
0.511634
0.505411
0.502201
0.501284
0.500777
0.500345
0.501134
0.502557
0.501398
0.497463
0.493893
0.490986
0.488981
0.487850
0.688036
0.675810
0.649073
0.624384
0.599416
0.576298
0.555024
0.537888
0.524420
0.515086
0.509163
0.506626
0.507703
0.507245
0.504999
0.505557
0.507565
0.506345
0.501543
0.497598
0.494606
0.492587
0.491431
0.687873
0.675559
0.648622
0.623743
0.598572
0.575467
0.554395
0.537420
0.524093
0.514914
0.509203
0.506958
0.508394
0.507944
0.505347
0.505636
0.507507
0.506275
0.501528
0.497695
0.494811
0.492861
0.491718
0.671565
0.660921
0.640058
0.617096
0.592774
0.570070
0.549370
0.532732
0.519737
0.510847
0.505415
0.503365
0.504220
0.503734
0.501618
0.501356
0.502554
0.501312
0.497251
0.494039
0.491483
0.489675
0.488568
0.657550
0.647449
0.627823
0.605680
0.581992
0.559816
0.539611
0.523482
0.511005
0.502653
0.497991
0.497236
0.500646
0.500249
0.495822
0.494609
0.496189
0.494866
0.490085
0.486959
0.484561
0.482846
0.481733
0.642956
0.632455
0.610148
0.587965
0.564897
0.543407
0.523798
0.508316
0.496525
0.488936
0.485767
0.488130
0.501018
0.500876
0.488077
0.485496
0.496912
0.495437
0.479920
0.475644
0.472765
0.471055
0.469876
0.615167
0.605193
0.583875
0.562812
0.540958
0.520480
0.501651
0.486893
0.475733
0.468675
0.465932
0.468611
0.481767
0.481859
0.469293
0.467003
0.478639
0.477348
0.461959
0.457735
0.454926
0.453299
0.452167
0.571483
0.563117
0.547106
0.528656
0.509407
0.490272
0.471826
0.457735
0.447118
0.440340
0.436984
0.437215
0.441304
0.441610
0.438118
0.437897
0.440554
0.439748
0.434939
0.431818
0.429573
0.428062
0.427084
0.525326
0.518098
0.504680
0.488780
0.473145
0.455461
0.436394
0.422695
0.412607
0.406278
0.402991
0.402558
0.404388
0.405067
0.404702
0.406316
0.409696
0.409257
0.404651
0.401147
0.398697
0.397164
0.396265
0.473964
0.467668
0.456728
0.444346
0.441482
0.425266
0.396541
0.382135
0.372172
0.366410
0.363527
0.363254
0.364678
0.365770
0.366944
0.370286
0.377205
0.377014
0.369426
0.364800
0.361884
0.360272
0.359407
0.422735
0.416998
0.407083
0.395899
0.394255
0.379500
0.352397
0.339298
0.330359
0.325334
0.322880
0.322739
0.324066
0.325250
0.326716
0.330248
0.337279
0.337274
0.329955
0.325570
0.322846
0.321390
0.320615
0.374120
0.368632
0.358638
0.346553
0.335045
0.321652
0.306996
0.296963
0.289859
0.285593
0.283414
0.283048
0.283847
0.284754
0.285907
0.288207
0.291406
0.291530
0.288418
0.285808
0.284028
0.282939
0.282324
0.336943
0.331638
0.321880
0.309856
0.297366
0.284970
0.273179
0.264693
0.258599
0.254883
0.252873
0.252282
0.252612
0.253241
0.254140
0.255559
0.257250
0.257430
0.256011
0.254618
0.253490
0.252693
0.252209
0.315790
0.310579
0.300946
0.289046
0.276239
0.264386
0.253967
0.246234
0.240706
0.237301
0.235405
0.234715
0.234807
0.235277
0.236013
0.237003
0.237988
0.238178
0.237515
0.236669
0.235861
0.235212
0.234802
0.478448
0.471877
0.459670
0.444413
0.427558
0.411066
0.395706
0.383890
0.375121
0.369261
0.365416
0.363380
0.362667
0.362391
0.362221
0.362405
0.362427
0.361175
0.358487
0.355528
0.352749
0.350670
0.349496
0.489609
0.483079
0.471017
0.456081
0.439752
0.423092
0.406879
0.394447
0.385283
0.379206
0.375302
0.373411
0.373019
0.372770
0.372397
0.372732
0.373199
0.371880
0.368562
0.365138
0.362134
0.359973
0.358775
0.510486
0.503955
0.492062
0.477609
0.463194
0.446128
0.427217
0.413599
0.403653
0.397181
0.393189
0.391541
0.392206
0.391999
0.390768
0.391334
0.392600
0.391193
0.386774
0.382628
0.379281
0.377009
0.375779
0.536847
0.530090
0.517783
0.502836
0.487889
0.470167
0.450479
0.436142
0.425565
0.418618
0.414301
0.412463
0.413036
0.412796
0.411575
0.412209
0.413550
0.412150
0.407660
0.403443
0.400065
0.397797
0.396576
0.566580
0.559317
0.545902
0.529455
0.511524
0.492899
0.474306
0.459735
0.448690
0.441218
0.436347
0.433903
0.433271
0.432938
0.432626
0.433252
0.434107
0.432812
0.429142
0.425438
0.422311
0.420143
0.418963
0.595349
0.587448
0.572820
0.555023
0.535802
0.516129
0.496723
0.481471
0.469777
0.461753
0.456413
0.453522
0.452467
0.452118
0.452155
0.453019
0.453968
0.452782
0.449289
0.445738
0.442700
0.440581
0.439423
0.622110
0.613539
0.597520
0.578814
0.559807
0.539094
0.517322
0.500911
0.488404
0.479834
0.474120
0.470988
0.470127
0.469825
0.469810
0.471135
0.473047
0.471942
0.467640
0.463803
0.460649
0.458512
0.457351
0.642170
0.633194
0.616410
0.596790
0.576821
0.555295
0.532865
0.515872
0.502845
0.493859
0.487832
0.484488
0.483502
0.483184
0.483241
0.484659
0.486661
0.485620
0.481364
0.477574
0.474464
0.472352
0.471194
0.656438
0.647232
0.630046
0.609339
0.586973
0.564880
0.543714
0.526858
0.513673
0.504427
0.498128
0.494580
0.493080
0.492682
0.493011
0.494190
0.495491
0.494505
0.491107
0.487711
0.484821
0.482777
0.481616
0.667031
0.657388
0.639213
0.617585
0.594127
0.571646
0.550751
0.533934
0.520680
0.511307
0.504899
0.501343
0.499930
0.499510
0.499727
0.500919
0.502401
0.501447
0.497921
0.494519
0.491687
0.489655
0.488452
0.675183
0.664789
0.644547
0.621886
0.597717
0.575008
0.554225
0.537482
0.524274
0.514909
0.508549
0.505201
0.504271
0.503904
0.503886
0.505377
0.508244
0.507300
0.502373
0.498533
0.495565
0.493497
0.492220
0.674547
0.664152
0.643899
0.621224
0.597048
0.574402
0.553753
0.537155
0.524084
0.514837
0.508601
0.505409
0.504646
0.504272
0.504079
0.505429
0.508238
0.507308
0.502444
0.498709
0.495856
0.493850
0.492579
0.664802
0.655136
0.636884
0.615175
0.591625
0.569338
0.548943
0.532611
0.519821
0.510830
0.504849
0.501878
0.501178
0.500745
0.500252
0.500929
0.502251
0.501327
0.497956
0.494902
0.492457
0.490618
0.489411
0.651767
0.642481
0.625042
0.604084
0.581316
0.559562
0.539487
0.523557
0.511215
0.502663
0.497198
0.494953
0.495305
0.494919
0.493471
0.493514
0.494484
0.493544
0.490417
0.487683
0.485538
0.483833
0.482615
0.633574
0.624398
0.606834
0.586536
0.564965
0.543932
0.524075
0.508629
0.496870
0.488903
0.484243
0.483344
0.486629
0.486415
0.482523
0.481931
0.484200
0.483251
0.478606
0.475766
0.473757
0.472140
0.470855
0.606306
0.597582
0.580858
0.561553
0.541049
0.520979
0.501950
0.487223
0.476085
0.468645
0.464431
0.463882
0.467425
0.467406
0.463678
0.463240
0.465647
0.464855
0.460379
0.457680
0.455809
0.454309
0.453095
0.567818
0.559965
0.545296
0.527475
0.508173
0.489320
0.471607
0.457775
0.447299
0.440327
0.436248
0.435095
0.436249
0.436443
0.435482
0.435970
0.437359
0.436869
0.434220
0.431876
0.430130
0.428764
0.427769
0.523619
0.516557
0.503431
0.487299
0.469851
0.452343
0.435448
0.422389
0.412580
0.406181
0.402493
0.401344
0.401934
0.402431
0.402727
0.404106
0.406067
0.405832
0.403190
0.400699
0.398839
0.397529
0.396694
0.473329
0.466950
0.455273
0.441038
0.427082
0.410987
0.393478
0.381029
0.371929
0.366217
0.363098
0.362310
0.363011
0.363820
0.364802
0.367006
0.370124
0.370072
0.366655
0.363712
0.361664
0.360372
0.359628
0.422621
0.416729
0.405957
0.392862
0.380164
0.365474
0.349426
0.338207
0.330106
0.325142
0.322526
0.321982
0.322745
0.323647
0.324780
0.327066
0.330239
0.330317
0.327125
0.324407
0.322534
0.321381
0.320730
0.374266
0.368693
0.358406
0.345724
0.332176
0.318785
0.306117
0.296613
0.289735
0.285484
0.283220
0.282643
0.283136
0.283888
0.284873
0.286539
0.288506
0.288672
0.286924
0.285180
0.283861
0.282964
0.282435
0.337122
0.331772
0.321873
0.309628
0.296412
0.284001
0.272880
0.264549
0.258532
0.254822
0.252795
0.252140
0.252360
0.252932
0.253749
0.254888
0.256070
0.256265
0.255405
0.254392
0.253487
0.252794
0.252362
0.315941
0.310709
0.301027
0.289054
0.276100
0.264229
0.253910
0.246194
0.240666
0.237262
0.235377
0.234692
0.234771
0.235234
0.235937
0.236802
0.237599
0.237793
0.237336
0.236659
0.235958
0.235368
0.234991
0.477614
0.470924
0.458456
0.442805
0.425477
0.408922
0.393933
0.382498
0.374127
0.368728
0.365524
0.364352
0.364578
0.364448
0.363574
0.362978
0.362312
0.360742
0.358039
0.355043
0.352171
0.350000
0.348777
0.488780
0.482096
0.469670
0.454131
0.436954
0.420245
0.404800
0.392984
0.384348
0.378832
0.375756
0.375139
0.376309
0.376169
0.374364
0.373305
0.372638
0.370934
0.367831
0.364547
0.361531
0.359309
0.358071
0.509721
0.502974
0.490512
0.475023
0.458379
0.441293
0.424557
0.412007
0.402816
0.397046
0.394184
0.394505
0.398224
0.398070
0.393746
0.391907
0.391363
0.389477
0.385617
0.381901
0.378676
0.376391
0.375137
0.536363
0.529344
0.516387
0.500346
0.483117
0.465386
0.447933
0.434685
0.424858
0.418588
0.415367
0.415466
0.419073
0.418866
0.414536
0.412757
0.412298
0.410443
0.406552
0.402811
0.399589
0.397323
0.396084
0.566839
0.559238
0.545100
0.527796
0.508808
0.490158
0.472531
0.458661
0.448141
0.441155
0.437012
0.435759
0.436658
0.436380
0.434542
0.433712
0.433392
0.431792
0.428523
0.425118
0.422086
0.419908
0.418705
0.597064
0.588583
0.572739
0.553882
0.533551
0.513834
0.495335
0.480675
0.469397
0.461714
0.456835
0.454652
0.454524
0.454227
0.453357
0.453314
0.453431
0.452069
0.448963
0.445675
0.442731
0.440606
0.439422
0.626117
0.616537
0.598167
0.577682
0.556365
0.535594
0.515787
0.500232
0.488190
0.479899
0.474535
0.471969
0.472446
0.472167
0.470760
0.471206
0.472004
0.470804
0.467331
0.463887
0.460894
0.458770
0.457582
0.645907
0.635984
0.616972
0.595695
0.573527
0.551998
0.531538
0.515404
0.502830
0.494061
0.488254
0.485287
0.485458
0.485154
0.484004
0.484786
0.485899
0.484831
0.481334
0.477886
0.474921
0.472811
0.471611
0.657101
0.647551
0.629655
0.608359
0.585359
0.563399
0.543048
0.526737
0.513896
0.504782
0.498493
0.494967
0.493643
0.493290
0.493531
0.494752
0.496140
0.495206
0.491820
0.488445
0.485571
0.483478
0.482232
0.664744
0.655334
0.637706
0.616325
0.592945
0.570754
0.550402
0.534062
0.521143
0.511840
0.505251
0.501397
0.499739
0.499413
0.500145
0.502114
0.504635
0.503816
0.499571
0.495804
0.492851
0.490703
0.489347
0.669341
0.659825
0.641789
0.620196
0.596600
0.574333
0.554047
0.537794
0.524940
0.515592
0.508867
0.504900
0.503235
0.503021
0.504265
0.507463
0.513462
0.512734
0.505219
0.500453
0.497200
0.494945
0.493417
0.667984
0.658598
0.640793
0.619418
0.596019
0.573887
0.553701
0.537574
0.524846
0.515576
0.508882
0.504943
0.503314
0.503087
0.504284
0.507474
0.513523
0.512850
0.505393
0.500734
0.497613
0.495419
0.493876
0.659971
0.651020
0.634246
0.613644
0.590994
0.569229
0.549117
0.533144
0.520629
0.511559
0.505059
0.501308
0.499780
0.499428
0.500019
0.501978
0.504733
0.504091
0.499972
0.496564
0.494076
0.492117
0.490672
0.647177
0.638597
0.622583
0.602958
0.581571
0.560359
0.540128
0.524329
0.512165
0.503430
0.497254
0.493935
0.492959
0.492596
0.492545
0.493803
0.495762
0.495165
0.491908
0.489220
0.487299
0.485539
0.484022
0.628063
0.619803
0.604408
0.586078
0.567077
0.546609
0.525500
0.509771
0.498047
0.489760
0.484058
0.481439
0.481815
0.481577
0.480511
0.481547
0.484321
0.483805
0.479835
0.477358
0.475889
0.474277
0.472568
0.601256
0.593390
0.578724
0.561285
0.543254
0.523698
0.503401
0.488363
0.477231
0.469460
0.464220
0.461978
0.462627
0.462544
0.461529
0.462547
0.465289
0.464907
0.461230
0.459015
0.457759
0.456308
0.454695
0.564815
0.557459
0.543772
0.526905
0.508585
0.490114
0.472276
0.458501
0.448111
0.440929
0.436196
0.434049
0.433916
0.433996
0.434030
0.435099
0.436707
0.436491
0.434331
0.432500
0.431231
0.429958
0.428768
0.522094
0.515249
0.502488
0.486586
0.469100
0.451838
0.435495
0.422752
0.413087
0.406574
0.402478
0.400698
0.400547
0.400851
0.401389
0.402648
0.404160
0.404086
0.402304
0.400533
0.399144
0.397999
0.397139
0.472834
0.466474
0.454705
0.440023
0.424366
0.408419
0.392856
0.381079
0.372241
0.366483
0.363076
0.361781
0.361876
0.362410
0.363255
0.364771
0.366591
0.366627
0.364756
0.362902
0.361446
0.360392
0.359716
0.422706
0.416754
0.405753
0.392080
0.377598
0.362981
0.348809
0.338221
0.330359
0.325373
0.322551
0.321608
0.321867
0.322500
0.323411
0.324905
0.326679
0.326794
0.325134
0.323479
0.322160
0.321236
0.320673
0.374589
0.368964
0.358545
0.345601
0.331541
0.318175
0.306041
0.296785
0.289995
0.285726
0.283352
0.282555
0.282758
0.283340
0.284166
0.285343
0.286572
0.286734
0.285753
0.284608
0.283610
0.282859
0.282396
0.337459
0.332080
0.322121
0.309779
0.296397
0.283995
0.273043
0.264784
0.258787
0.255063
0.252994
0.252259
0.252363
0.252855
0.253576
0.254466
0.255305
0.255478
0.254932
0.254178
0.253420
0.252801
0.252409
0.316232
0.310990
0.301288
0.289290
0.276301
0.264436
0.254155
0.246446
0.240908
0.237492
0.235598
0.234897
0.234943
0.235375
0.236020
0.236751
0.237381
0.237548
0.237210
0.236644
0.236009
0.235457
0.235103
0.477319
0.470481
0.457719
0.441727
0.424029
0.407396
0.392631
0.381461
0.373442
0.368477
0.365965
0.365746
0.367635
0.367596
0.365230
0.363791
0.362574
0.360692
0.357775
0.354697
0.351762
0.349555
0.348316
0.488588
0.481721
0.468920
0.452924
0.435214
0.418434
0.403388
0.391955
0.383761
0.378781
0.376662
0.377627
0.381851
0.381787
0.377060
0.374478
0.373011
0.370907
0.367531
0.364186
0.361122
0.358869
0.357618
0.509746
0.502757
0.489734
0.473574
0.455734
0.438597
0.422938
0.410986
0.402421
0.397358
0.396370
0.399769
0.421076
0.420977
0.399203
0.394336
0.393549
0.391110
0.385419
0.381609
0.378299
0.375991
0.374724
0.536710
0.529404
0.515786
0.499028
0.480585
0.462819
0.446475
0.433833
0.424622
0.419035
0.417667
0.420818
0.442184
0.442023
0.420050
0.415246
0.414568
0.412175
0.406443
0.402616
0.399312
0.397025
0.395770
0.568193
0.560186
0.545041
0.527042
0.507409
0.488725
0.471602
0.458150
0.448048
0.441529
0.438284
0.438570
0.442884
0.442652
0.437463
0.435087
0.433962
0.432000
0.428496
0.425058
0.421994
0.419785
0.418557
0.600690
0.591417
0.573568
0.553655
0.532608
0.512842
0.494785
0.480465
0.469509
0.462142
0.457854
0.456591
0.459099
0.458845
0.455406
0.454466
0.454058
0.452457
0.449181
0.445837
0.442853
0.440685
0.439463
0.637821
0.626562
0.600602
0.578055
0.555340
0.534479
0.515406
0.500261
0.488547
0.480526
0.475930
0.474691
0.484164
0.483916
0.473560
0.472722
0.472709
0.471312
0.467780
0.464253
0.461220
0.459041
0.457798
0.657378
0.645833
0.619320
0.596087
0.572621
0.551061
0.531362
0.515654
0.503401
0.494852
0.489696
0.487878
0.496862
0.496584
0.486677
0.486412
0.486974
0.485760
0.482065
0.478456
0.475417
0.473232
0.471954
0.659848
0.649699
0.630192
0.608211
0.584887
0.563065
0.543170
0.527222
0.514662
0.505684
0.499513
0.496190
0.496128
0.495823
0.495007
0.496392
0.498808
0.497816
0.493209
0.489407
0.486319
0.484101
0.482723
0.664321
0.654893
0.637059
0.615733
0.592484
0.570578
0.550654
0.534708
0.522098
0.512893
0.506246
0.502276
0.500938
0.500723
0.501618
0.504748
0.510541
0.509730
0.502231
0.497392
0.494021
0.491664
0.490080
0.666492
0.657355
0.640225
0.619202
0.596081
0.574223
0.554374
0.538557
0.526044
0.516765
0.509817
0.505501
0.503556
0.503594
0.506583
0.513238
0.535655
0.535000
0.511309
0.503492
0.499153
0.496542
0.494480
0.664409
0.655531
0.638880
0.618297
0.595587
0.573927
0.554114
0.538398
0.525999
0.516766
0.509776
0.505397
0.503380
0.503404
0.506449
0.513196
0.535764
0.535205
0.511563
0.503870
0.499698
0.497153
0.495052
0.656716
0.648239
0.632434
0.612771
0.591252
0.569979
0.549826
0.534084
0.521806
0.512713
0.505853
0.501630
0.499716
0.499465
0.500924
0.504448
0.510922
0.510423
0.502969
0.498539
0.495777
0.493622
0.491839
0.643799
0.635767
0.620917
0.602744
0.583658
0.562962
0.541576
0.525575
0.513497
0.504642
0.497971
0.494075
0.492681
0.492353
0.492942
0.495310
0.499436
0.499038
0.494135
0.491076
0.489280
0.487416
0.485478
0.624285
0.616744
0.603174
0.587520
0.574797
0.554887
0.528694
0.511684
0.499700
0.491157
0.484754
0.481438
0.481438
0.481215
0.480664
0.483011
0.488176
0.487926
0.482278
0.479507
0.478523
0.476858
0.474535
0.597800
0.590623
0.577721
0.562899
0.551115
0.532074
0.506630
0.490269
0.478842
0.470800
0.464862
0.461937
0.462218
0.462120
0.461523
0.463700
0.468631
0.468507
0.463334
0.460959
0.460270
0.458809
0.456603
0.562526
0.555603
0.542842
0.527222
0.510967
0.492875
0.473807
0.459702
0.449284
0.441933
0.436724
0.434047
0.433506
0.433504
0.433783
0.435319
0.437691
0.437643
0.435167
0.433521
0.432695
0.431468
0.429964
0.520845
0.514234
0.501938
0.486568
0.469753
0.452751
0.436293
0.423574
0.413952
0.407337
0.402930
0.400764
0.400242
0.400400
0.400963
0.402204
0.403686
0.403695
0.402176
0.400771
0.399738
0.398691
0.397730
0.472425
0.466157
0.454501
0.439895
0.423801
0.408019
0.393214
0.381654
0.372938
0.367123
0.363500
0.361888
0.361630
0.361966
0.362662
0.363824
0.365062
0.365125
0.363932
0.362621
0.361535
0.360624
0.359956
0.422791
0.416862
0.405848
0.392104
0.377021
0.362503
0.349103
0.338722
0.330967
0.325949
0.322975
0.321792
0.321752
0.322198
0.322915
0.323981
0.325079
0.325185
0.324212
0.323074
0.322080
0.321295
0.320772
0.374894
0.369273
0.358852
0.345890
0.331710
0.318396
0.306470
0.297288
0.290529
0.286237
0.283785
0.282860
0.282894
0.283349
0.284023
0.284900
0.285732
0.285861
0.285222
0.284376
0.283568
0.282906
0.282476
0.337788
0.332414
0.322462
0.310134
0.296722
0.284353
0.273485
0.265242
0.259247
0.255509
0.253412
0.252631
0.252665
0.253089
0.253706
0.254417
0.255036
0.255166
0.254763
0.254141
0.253474
0.252901
0.252529
0.316530
0.311297
0.301618
0.289652
0.276690
0.264851
0.254587
0.246871
0.241321
0.237895
0.235995
0.235287
0.235313
0.235712
0.236288
0.236906
0.237408
0.237531
0.237241
0.236728
0.236133
0.235603
0.235261
0.477833
0.470780
0.457640
0.441264
0.423261
0.406510
0.391804
0.380779
0.372970
0.368241
0.365979
0.365994
0.368030
0.367984
0.365447
0.363741
0.362252
0.360228
0.357313
0.354294
0.351431
0.349284
0.348078
0.489359
0.482222
0.468939
0.452466
0.434375
0.417470
0.402535
0.391298
0.383353
0.378617
0.376732
0.377925
0.382297
0.382215
0.377285
0.374386
0.372589
0.370337
0.367007
0.363756
0.360780
0.358591
0.357374
0.510871
0.503547
0.489887
0.473133
0.454789
0.437530
0.422100
0.410418
0.402175
0.397359
0.396552
0.400156
0.421603
0.421472
0.399451
0.394198
0.392997
0.390405
0.384829
0.381160
0.377956
0.375715
0.374481
0.537754
0.530151
0.515956
0.498672
0.479781
0.461936
0.445829
0.433446
0.424530
0.419167
0.417951
0.421282
0.442769
0.442578
0.420367
0.415187
0.414096
0.411556
0.405934
0.402235
0.399017
0.396788
0.395556
0.568725
0.560552
0.545110
0.526848
0.507022
0.488325
0.471336
0.458039
0.448115
0.441759
0.438662
0.439103
0.443518
0.443261
0.437894
0.435230
0.433790
0.431685
0.428218
0.424844
0.421828
0.419639
0.418410
0.600744
0.591438
0.573539
0.553621
0.532595
0.512895
0.494928
0.480677
0.469807
0.462540
0.458364
0.457215
0.459794
0.459519
0.455947
0.454789
0.454128
0.452393
0.449118
0.445801
0.442838
0.440658
0.439405
0.637508
0.626316
0.600485
0.578119
0.555560
0.534841
0.515878
0.500765
0.489085
0.481120
0.476598
0.475429
0.484938
0.484661
0.474188
0.473156
0.472890
0.471368
0.467855
0.464349
0.461330
0.459118
0.457815
0.656770
0.645360
0.619086
0.596145
0.572923
0.551572
0.532014
0.516351
0.504126
0.495624
0.490514
0.488727
0.497708
0.497392
0.487380
0.486942
0.487265
0.485929
0.482226
0.478604
0.475543
0.473308
0.471960
0.658940
0.648966
0.629769
0.608147
0.585155
0.563587
0.543860
0.528008
0.515515
0.506589
0.500450
0.497128
0.497030
0.496668
0.495764
0.497015
0.499255
0.498125
0.493427
0.489541
0.486379
0.484084
0.482640
0.663049
0.653837
0.636383
0.615468
0.592592
0.570983
0.551281
0.535494
0.522999
0.513866
0.507244
0.503245
0.501831
0.501543
0.502372
0.505396
0.511050
0.510092
0.502451
0.497484
0.494001
0.491554
0.489911
0.664838
0.655966
0.639287
0.618733
0.596023
0.574497
0.554913
0.539297
0.526929
0.517736
0.510802
0.506423
0.504351
0.504308
0.507263
0.513845
0.536172
0.535377
0.511507
0.503549
0.499088
0.496386
0.494271
0.662521
0.653938
0.637780
0.617702
0.595428
0.574123
0.554588
0.539078
0.526820
0.517671
0.510683
0.506223
0.504056
0.503997
0.507016
0.513697
0.536184
0.535509
0.511717
0.503911
0.499638
0.497022
0.494872
0.654734
0.646557
0.631268
0.612140
0.591087
0.570172
0.550278
0.534712
0.522546
0.513505
0.506626
0.502312
0.500250
0.499909
0.501332
0.504783
0.511156
0.510572
0.503063
0.498596
0.495807
0.493605
0.491766
0.641695
0.633992
0.619708
0.602124
0.583546
0.563209
0.542046
0.526167
0.514147
0.505300
0.498573
0.494554
0.492974
0.492551
0.493131
0.495431
0.499453
0.499015
0.494164
0.491186
0.489474
0.487601
0.485585
0.622061
0.614885
0.601964
0.586959
0.574780
0.555224
0.529210
0.512262
0.500280
0.491700
0.485196
0.481698
0.481395
0.481074
0.480608
0.482902
0.487925
0.487682
0.482239
0.479690
0.478950
0.477317
0.474860
0.595764
0.588945
0.576678
0.562498
0.551246
0.532534
0.507220
0.490871
0.479406
0.471308
0.465252
0.462132
0.462102
0.461905
0.461382
0.463489
0.468261
0.468167
0.463247
0.461149
0.460746
0.459351
0.457022
0.561044
0.554410
0.542163
0.527110
0.511346
0.493529
0.474523
0.460391
0.449927
0.442509
0.437181
0.434339
0.433588
0.433471
0.433700
0.435108
0.437323
0.437290
0.435032
0.433651
0.433062
0.431913
0.430361
0.519965
0.513573
0.501688
0.486818
0.470467
0.453680
0.437194
0.424402
0.414731
0.408041
0.403491
0.401148
0.400430
0.400449
0.400893
0.401936
0.403201
0.403212
0.401948
0.400846
0.400061
0.399111
0.398137
0.472057
0.465958
0.454636
0.440483
0.424836
0.409217
0.394294
0.382611
0.373848
0.367951
0.364149
0.362332
0.361860
0.362040
0.362575
0.363471
0.364401
0.364460
0.363600
0.362657
0.361852
0.361059
0.360390
0.422743
0.416943
0.406185
0.392808
0.378095
0.363699
0.350158
0.339648
0.331845
0.326762
0.323629
0.322263
0.322027
0.322336
0.322895
0.323692
0.324472
0.324572
0.323911
0.323113
0.322372
0.321704
0.321183
0.375011
0.369470
0.359215
0.346492
0.332555
0.319319
0.307301
0.298034
0.291241
0.286907
0.284367
0.283341
0.283259
0.283614
0.284161
0.284838
0.285452
0.285552
0.285091
0.284460
0.283822
0.283236
0.282806
0.337952
0.332629
0.322782
0.310599
0.297331
0.285014
0.274105
0.265815
0.259798
0.256041
0.253911
0.253094
0.253078
0.253443
0.253968
0.254544
0.255024
0.255116
0.254787
0.254271
0.253694
0.253161
0.252791
0.316696
0.311502
0.301900
0.290035
0.277170
0.265372
0.255091
0.247347
0.241780
0.238346
0.236441
0.235728
0.235738
0.236101
0.236609
0.237129
0.237533
0.237616
0.237351
0.236888
0.236339
0.235831
0.235492
0.479519
0.472113
0.458327
0.441402
0.422995
0.406073
0.391375
0.380440
0.372773
0.368081
0.365591
0.365097
0.365760
0.365588
0.364154
0.362698
0.361133
0.359127
0.356483
0.353703
0.351062
0.349066
0.347942
0.491703
0.484086
0.469901
0.452708
0.434117
0.417013
0.402107
0.391003
0.383260
0.378480
0.376028
0.376059
0.377662
0.377438
0.374948
0.372826
0.371023
0.368866
0.366017
0.363097
0.360383
0.358356
0.357221
0.514368
0.506376
0.491250
0.473554
0.454577
0.437100
0.421761
0.410300
0.402458
0.397443
0.394880
0.395735
0.399838
0.399537
0.394361
0.391177
0.389135
0.386779
0.383487
0.380354
0.377526
0.375457
0.374303
0.540786
0.532622
0.517179
0.499139
0.479754
0.461740
0.445711
0.433515
0.424968
0.419370
0.416360
0.416917
0.420860
0.420499
0.415342
0.412248
0.410311
0.407993
0.404663
0.401481
0.398623
0.396534
0.395360
0.569024
0.560803
0.545480
0.527176
0.507347
0.488627
0.471603
0.458312
0.448460
0.441957
0.438172
0.437348
0.438539
0.438153
0.435697
0.433884
0.432452
0.430424
0.427433
0.424351
0.421544
0.419444
0.418230
0.597503
0.588870
0.572742
0.553776
0.533348
0.513811
0.495692
0.481272
0.470298
0.462902
0.458322
0.456460
0.456534
0.456152
0.454826
0.454041
0.453258
0.451512
0.448577
0.445497
0.442713
0.440576
0.439282
0.625261
0.615864
0.597844
0.577848
0.556816
0.536457
0.517136
0.501695
0.489762
0.481619
0.476454
0.474084
0.474656
0.474269
0.472454
0.472215
0.471972
0.470421
0.467340
0.464147
0.461344
0.459148
0.457746
0.644098
0.634562
0.616259
0.595828
0.574250
0.553319
0.533427
0.517436
0.504953
0.496286
0.490598
0.487715
0.487874
0.487427
0.485915
0.486095
0.486245
0.484823
0.481629
0.478327
0.475458
0.473214
0.471767
0.654281
0.645266
0.628331
0.608132
0.586107
0.564897
0.545076
0.529028
0.516374
0.507392
0.501177
0.497634
0.496177
0.495647
0.495633
0.496432
0.497246
0.495925
0.492379
0.488865
0.485852
0.483550
0.482088
0.660697
0.651975
0.635557
0.615456
0.593216
0.571907
0.552227
0.536341
0.523752
0.514642
0.508099
0.504120
0.502176
0.501637
0.502224
0.503916
0.506056
0.504831
0.500194
0.496099
0.492857
0.490456
0.488916
0.664097
0.655441
0.638791
0.618685
0.596365
0.575093
0.555598
0.539933
0.527505
0.518387
0.511657
0.507431
0.505238
0.504782
0.506100
0.509187
0.515170
0.514057
0.505844
0.500666
0.497067
0.494553
0.492859
0.662038
0.653593
0.637304
0.617533
0.595500
0.574421
0.555064
0.539545
0.527246
0.518188
0.511449
0.507193
0.504965
0.504479
0.505781
0.508893
0.514964
0.513966
0.505896
0.500916
0.497533
0.495123
0.493419
0.653692
0.645696
0.630592
0.611661
0.590464
0.569767
0.550429
0.534971
0.522784
0.513844
0.507242
0.503152
0.501054
0.500427
0.501031
0.502833
0.505313
0.504449
0.500236
0.496797
0.494325
0.492241
0.490590
0.640523
0.632983
0.618815
0.601030
0.581218
0.561080
0.541514
0.526065
0.514064
0.505325
0.498928
0.495141
0.493387
0.492733
0.492840
0.493945
0.495530
0.494857
0.491943
0.489655
0.488196
0.486437
0.484576
0.620796
0.613721
0.600594
0.584329
0.567040
0.547634
0.527051
0.511489
0.499754
0.491318
0.485201
0.481827
0.480691
0.480136
0.479824
0.480788
0.482659
0.482225
0.479570
0.478085
0.477946
0.476476
0.473960
0.594609
0.587891
0.575443
0.560050
0.543719
0.525140
0.505208
0.490186
0.478937
0.470944
0.465228
0.462195
0.461313
0.460892
0.460585
0.461463
0.463253
0.463004
0.460800
0.459760
0.459984
0.458761
0.456372
0.560172
0.553722
0.541717
0.526641
0.509871
0.492216
0.474525
0.460631
0.450091
0.442670
0.437493
0.434735
0.433746
0.433451
0.433469
0.434146
0.435146
0.435012
0.433779
0.432960
0.432665
0.431664
0.430218
0.519400
0.513241
0.501817
0.487529
0.471558
0.454936
0.438417
0.425379
0.415560
0.408779
0.404144
0.401721
0.400829
0.400679
0.400886
0.401486
0.402174
0.402143
0.401404
0.400755
0.400304
0.399499
0.398557
0.471785
0.465950
0.455261
0.442108
0.427866
0.412408
0.396446
0.384192
0.375242
0.369179
0.365070
0.363008
0.362319
0.362323
0.362650
0.363238
0.363834
0.363892
0.363426
0.362954
0.362550
0.361903
0.361211
0.422658
0.417090
0.406922
0.394519
0.381248
0.366980
0.352327
0.341248
0.333294
0.328042
0.324571
0.322938
0.322493
0.322637
0.323026
0.323589
0.324130
0.324232
0.323901
0.323539
0.323195
0.322652
0.322080
0.375005
0.369624
0.359745
0.347610
0.334396
0.321253
0.308739
0.299162
0.292277
0.287848
0.285122
0.283935
0.283720
0.283963
0.284382
0.284888
0.285333
0.285425
0.285166
0.284827
0.284461
0.283965
0.283497
0.337989
0.332765
0.323138
0.311266
0.298353
0.286099
0.274984
0.266554
0.260489
0.256694
0.254491
0.253609
0.253527
0.253822
0.254251
0.254703
0.255063
0.255130
0.254897
0.254536
0.254113
0.253634
0.253246
0.316756
0.311628
0.302162
0.290477
0.277792
0.266041
0.255686
0.247880
0.242291
0.238847
0.236923
0.236192
0.236172
0.236487
0.236919
0.237341
0.237652
0.237702
0.237477
0.237096
0.236632
0.236159
0.235813
0.482303
0.474400
0.459725
0.442097
0.423247
0.406141
0.391444
0.380615
0.373120
0.368396
0.365578
0.364573
0.364533
0.364141
0.362961
0.361581
0.359945
0.357963
0.355523
0.353011
0.350626
0.348816
0.347789
0.495875
0.487492
0.471849
0.453627
0.434439
0.417104
0.402225
0.391325
0.383958
0.379085
0.375913
0.374945
0.375206
0.374743
0.373077
0.371358
0.369572
0.367494
0.364946
0.362355
0.359926
0.358094
0.357055
0.521226
0.512003
0.494084
0.474839
0.455058
0.437305
0.422057
0.411024
0.404233
0.399024
0.394732
0.393667
0.394864
0.394291
0.391372
0.389178
0.387247
0.385053
0.382274
0.379559
0.377052
0.375179
0.374115
0.547212
0.537925
0.519886
0.500488
0.480451
0.462208
0.446232
0.434410
0.426875
0.421050
0.416283
0.414904
0.415931
0.415310
0.412437
0.410359
0.408542
0.406377
0.403538
0.400750
0.398193
0.396272
0.395160
0.571573
0.562979
0.546938
0.528290
0.508405
0.489613
0.472446
0.459152
0.449519
0.442826
0.438256
0.436379
0.436172
0.435582
0.434068
0.432738
0.431342
0.429367
0.426633
0.423830
0.421274
0.419289
0.418076
0.596574
0.588311
0.572985
0.554780
0.535067
0.515649
0.497096
0.482328
0.471195
0.463603
0.458632
0.456204
0.455450
0.454906
0.454066
0.453460
0.452596
0.450833
0.448082
0.445255
0.442739
0.440670
0.439279
0.620798
0.612499
0.596974
0.578883
0.559669
0.539600
0.519207
0.503073
0.490733
0.482353
0.476906
0.474062
0.473337
0.472807
0.471991
0.471873
0.471457
0.469856
0.467012
0.464144
0.461689
0.459533
0.457925
0.639101
0.630768
0.615133
0.596774
0.577134
0.556556
0.535607
0.518907
0.505991
0.497112
0.491233
0.487996
0.486970
0.486378
0.485745
0.485906
0.485760
0.484231
0.481270
0.478268
0.475706
0.473475
0.471821
0.651534
0.643251
0.627716
0.608827
0.587900
0.567000
0.546772
0.530294
0.517344
0.508253
0.502022
0.498391
0.496618
0.495921
0.495851
0.496275
0.496506
0.494986
0.491683
0.488385
0.485520
0.483215
0.481664
0.659745
0.651356
0.635378
0.615971
0.594359
0.573292
0.553463
0.537327
0.524544
0.515423
0.509009
0.505128
0.503090
0.502332
0.502489
0.503343
0.504346
0.502833
0.498762
0.494995
0.491837
0.489455
0.487953
0.665604
0.656850
0.639136
0.619157
0.597127
0.576026
0.556487
0.540650
0.528078
0.519013
0.512527
0.508529
0.506360
0.505619
0.506159
0.507815
0.511318
0.509856
0.503399
0.498915
0.495468
0.493030
0.491494
0.663833
0.655210
0.637705
0.617906
0.596018
0.575073
0.555730
0.540081
0.527660
0.518689
0.512255
0.508301
0.506157
0.505376
0.505820
0.507403
0.510913
0.509559
0.503303
0.499080
0.495903
0.493594
0.492054
0.653829
0.645874
0.630624
0.611798
0.590634
0.570063
0.550883
0.535353
0.523056
0.514222
0.507970
0.504244
0.502286
0.501409
0.501276
0.501883
0.502919
0.501736
0.498310
0.495415
0.493233
0.491252
0.489623
0.640256
0.632806
0.618675
0.600857
0.580671
0.560641
0.541601
0.526205
0.514094
0.505479
0.499518
0.496197
0.494637
0.493760
0.493157
0.493128
0.493428
0.492484
0.490317
0.488711
0.487902
0.486285
0.484169
0.620409
0.613414
0.600274
0.583607
0.564886
0.545566
0.526514
0.511305
0.499497
0.491208
0.485618
0.482789
0.481785
0.481006
0.480031
0.479691
0.479877
0.479225
0.477889
0.477621
0.479109
0.477845
0.474305
0.594251
0.587632
0.575236
0.559543
0.541897
0.523400
0.504883
0.490133
0.478782
0.470896
0.465642
0.463101
0.462330
0.461696
0.460772
0.460433
0.460640
0.460220
0.459334
0.459537
0.461434
0.460432
0.457007
0.559906
0.553635
0.541960
0.527249
0.510606
0.493054
0.475417
0.461293
0.450557
0.443131
0.438142
0.435642
0.434753
0.434270
0.433756
0.433622
0.433759
0.433506
0.432938
0.432867
0.433372
0.432560
0.430798
0.519265
0.513377
0.502586
0.489365
0.474712
0.458228
0.440686
0.426942
0.416890
0.409970
0.405144
0.402639
0.401675
0.401341
0.401185
0.401299
0.401528
0.401450
0.401131
0.401052
0.401158
0.400523
0.399449
0.471793
0.466322
0.456603
0.445338
0.434169
0.418878
0.400243
0.386681
0.377479
0.371149
0.366429
0.363969
0.363044
0.362854
0.362938
0.363228
0.363567
0.363640
0.363541
0.363630
0.363760
0.363282
0.362478
0.422731
0.417506
0.408278
0.397740
0.387555
0.373441
0.356085
0.343728
0.335571
0.330051
0.325919
0.323837
0.323127
0.323095
0.323312
0.323675
0.324049
0.324183
0.324172
0.324323
0.324476
0.324081
0.323393
0.375065
0.369907
0.360590
0.349487
0.337686
0.324645
0.310980
0.300755
0.293749
0.289172
0.286099
0.284656
0.284271
0.284389
0.284681
0.285040
0.285364
0.285466
0.285411
0.285424
0.285407
0.285016
0.284464
0.338050
0.332950
0.323613
0.312217
0.299894
0.287702
0.276156
0.267467
0.261348
0.257498
0.255163
0.254177
0.254012
0.254224
0.254551
0.254886
0.255147
0.255197
0.255062
0.254892
0.254665
0.254250
0.253818
0.316828
0.311774
0.302467
0.291018
0.278589
0.266882
0.256376
0.248468
0.242860
0.239406
0.237444
0.236677
0.236615
0.236869
0.237213
0.237534
0.237758
0.237776
0.237593
0.237314
0.236961
0.236529
0.236164
0.485878
0.477429
0.461486
0.443149
0.423889
0.406655
0.392011
0.381358
0.374264
0.369483
0.366093
0.364629
0.364047
0.363368
0.362119
0.360597
0.358809
0.356803
0.354509
0.352218
0.350070
0.348434
0.347499
0.501981
0.492609
0.474427
0.454988
0.435181
0.417668
0.402906
0.392405
0.386104
0.381146
0.376660
0.374857
0.374263
0.373488
0.371960
0.370217
0.368311
0.366233
0.363877
0.361542
0.359370
0.357716
0.356768
0.536234
0.524873
0.498648
0.476936
0.456040
0.438049
0.423124
0.413193
0.410278
0.404941
0.396346
0.393463
0.392661
0.391722
0.389789
0.387791
0.385768
0.383610
0.381148
0.378733
0.376511
0.374819
0.373835
0.561909
0.550561
0.524369
0.502653
0.481636
0.463189
0.447475
0.436705
0.432989
0.427021
0.417959
0.414748
0.413765
0.412789
0.410931
0.409068
0.407165
0.405031
0.402497
0.400000
0.397725
0.395969
0.394910
0.576553
0.567246
0.549220
0.529902
0.510002
0.491143
0.473752
0.460640
0.451923
0.445083
0.439173
0.436445
0.435351
0.434482
0.433202
0.431905
0.430414
0.428423
0.425850
0.423301
0.421030
0.419176
0.417947
0.597679
0.589462
0.574078
0.556375
0.537753
0.518416
0.498923
0.483784
0.472693
0.464927
0.459406
0.456541
0.455213
0.454442
0.453685
0.453020
0.452039
0.450232
0.447607
0.445061
0.442914
0.440948
0.439423
0.619224
0.611500
0.597440
0.581113
0.565859
0.546008
0.522141
0.504874
0.492047
0.483436
0.477680
0.474528
0.473030
0.472305
0.471860
0.471683
0.471164
0.469512
0.466811
0.464309
0.462379
0.460310
0.458409
0.637019
0.629360
0.615348
0.598900
0.583312
0.563003
0.538594
0.520732
0.507272
0.498180
0.492094
0.488639
0.486916
0.486142
0.485837
0.485888
0.485617
0.484003
0.481125
0.478445
0.476361
0.474195
0.472250
0.650957
0.643053
0.627966
0.610070
0.590565
0.569896
0.548714
0.531717
0.518463
0.509258
0.502981
0.499285
0.497291
0.496414
0.496213
0.496416
0.496588
0.494909
0.491400
0.488218
0.485573
0.483302
0.481612
0.661583
0.653135
0.636052
0.616916
0.595881
0.574988
0.554840
0.538446
0.525478
0.516323
0.509971
0.506138
0.504001
0.503063
0.502987
0.503610
0.505053
0.503315
0.498368
0.494469
0.491324
0.488954
0.487433
0.677151
0.667132
0.641506
0.620407
0.598168
0.577138
0.557504
0.541518
0.528821
0.519777
0.513444
0.509588
0.507427
0.506527
0.506901
0.508822
0.516738
0.515010
0.503587
0.498319
0.494633
0.492183
0.490681
0.675601
0.665653
0.640121
0.619072
0.596838
0.575935
0.556560
0.540804
0.528284
0.519367
0.513138
0.509386
0.507300
0.506359
0.506578
0.508349
0.516213
0.514588
0.503414
0.498472
0.495139
0.492837
0.491290
0.656461
0.648233
0.631431
0.612392
0.591190
0.570695
0.551573
0.535975
0.523607
0.514850
0.508847
0.505387
0.503546
0.502479
0.501860
0.501964
0.503216
0.501791
0.497678
0.494917
0.493295
0.491385
0.489346
0.641218
0.633722
0.619129
0.601257
0.580945
0.560984
0.542125
0.526705
0.514535
0.506024
0.500383
0.497443
0.496111
0.495031
0.493775
0.492963
0.492739
0.491601
0.489655
0.488846
0.489728
0.488253
0.484845
0.620802
0.613818
0.600577
0.583798
0.564629
0.545362
0.526810
0.511662
0.499822
0.491662
0.486463
0.484136
0.483454
0.482462
0.480688
0.479332
0.478573
0.477812
0.477584
0.479298
0.490790
0.489747
0.476949
0.594583
0.588004
0.575619
0.559934
0.542007
0.523561
0.505383
0.490609
0.479203
0.471419
0.466498
0.464416
0.463953
0.463112
0.461406
0.460080
0.459354
0.458854
0.459130
0.461359
0.473247
0.472478
0.459836
0.560208
0.554051
0.542669
0.528469
0.512658
0.495179
0.476846
0.462333
0.451456
0.444029
0.439113
0.436812
0.436070
0.435394
0.434289
0.433456
0.432985
0.432637
0.432604
0.433506
0.435862
0.435229
0.432126
0.519622
0.513955
0.503822
0.491965
0.479921
0.463549
0.443651
0.428895
0.418651
0.411584
0.406395
0.403727
0.402682
0.402153
0.401610
0.401286
0.401144
0.401006
0.401015
0.401512
0.402520
0.402031
0.400438
0.472268
0.467162
0.458790
0.450525
0.450429
0.435276
0.405978
0.390062
0.380497
0.373841
0.368109
0.365086
0.363871
0.363472
0.363300
0.363320
0.363438
0.363497
0.363661
0.364221
0.364880
0.364538
0.363553
0.423183
0.418319
0.410431
0.402894
0.403742
0.389762
0.361780
0.347086
0.338619
0.332773
0.327564
0.324866
0.323831
0.323609
0.323641
0.323820
0.324043
0.324182
0.324394
0.324956
0.325551
0.325277
0.324452
0.375360
0.370409
0.361734
0.351988
0.342861
0.329918
0.313825
0.302638
0.295528
0.290791
0.287213
0.285443
0.284860
0.284841
0.284991
0.285207
0.285412
0.285500
0.285581
0.285872
0.286155
0.285848
0.285206
0.338262
0.333266
0.324228
0.313388
0.302077
0.289943
0.277528
0.268491
0.262327
0.258427
0.255907
0.254787
0.254517
0.254631
0.254840
0.255052
0.255207
0.255218
0.255142
0.255118
0.255060
0.254694
0.254215
0.317009
0.312009
0.302838
0.291619
0.279512
0.267842
0.257107
0.249090
0.243483
0.240027
0.238012
0.237195
0.237073
0.237248
0.237486
0.237693
0.237818
0.237786
0.237618
0.237414
0.237154
0.236753
0.236367
0.486729
0.478237
0.462224
0.443831
0.424553
0.407345
0.392758
0.382157
0.375085
0.370228
0.366646
0.364918
0.364012
0.363050
0.361572
0.359831
0.357866
0.355794
0.353564
0.351419
0.349439
0.347928
0.347052
0.502901
0.493472
0.475193
0.455674
0.435831
0.418340
0.403646
0.393229
0.386993
0.381955
0.377215
0.375078
0.374086
0.373022
0.371319
0.369388
0.367312
0.365181
0.362913
0.360751
0.358768
0.357247
0.356355
0.537204
0.525775
0.499431
0.477618
0.456670
0.438702
0.423872
0.414079
0.411314
0.405893
0.396934
0.393599
0.392267
0.391031
0.389020
0.386882
0.384697
0.382502
0.380167
0.377963
0.375959
0.374411
0.373478
0.562732
0.551348
0.525077
0.503294
0.482244
0.463839
0.448229
0.437607
0.434050
0.428012
0.418594
0.414938
0.413428
0.412158
0.410210
0.408189
0.406103
0.403934
0.401540
0.399272
0.397230
0.395627
0.394614
0.577002
0.567723
0.549734
0.530454
0.510595
0.491805
0.474517
0.461523
0.452918
0.446030
0.439885
0.436851
0.435385
0.434223
0.432722
0.431175
0.429464
0.427413
0.424972
0.422667
0.420657
0.418952
0.417755
0.597635
0.589534
0.574333
0.556803
0.538319
0.519098
0.499723
0.484702
0.473720
0.465932
0.460249
0.457180
0.455592
0.454528
0.453445
0.452440
0.451187
0.449306
0.446832
0.444577
0.442743
0.440934
0.439416
0.618737
0.611208
0.597456
0.581423
0.566393
0.546710
0.522990
0.505865
0.493199
0.484587
0.478665
0.475356
0.473649
0.472633
0.471805
0.471221
0.470384
0.468653
0.466144
0.463992
0.462465
0.460565
0.458612
0.636343
0.628915
0.615262
0.599161
0.583834
0.563721
0.539463
0.521733
0.508418
0.499336
0.493111
0.489532
0.487626
0.486580
0.485885
0.485517
0.484911
0.483217
0.480528
0.478187
0.476487
0.474487
0.472490
0.650355
0.642660
0.627913
0.610351
0.591109
0.570624
0.549563
0.532647
0.519455
0.510250
0.503909
0.500130
0.497991
0.496863
0.496297
0.496106
0.495945
0.494169
0.490811
0.487890
0.485515
0.483379
0.481697
0.661125
0.652856
0.636069
0.617232
0.596439
0.575709
0.555651
0.539289
0.526326
0.517163
0.510788
0.506904
0.504641
0.503474
0.503060
0.503290
0.504361
0.502512
0.497723
0.494031
0.491079
0.488822
0.487335
0.676830
0.666964
0.641588
0.620746
0.598719
0.577830
0.558263
0.542276
0.529551
0.520498
0.514170
0.510284
0.508010
0.506896
0.506932
0.508418
0.515829
0.513983
0.502828
0.497777
0.494264
0.491916
0.490457
0.675462
0.665631
0.640284
0.619429
0.597356
0.576578
0.557268
0.541511
0.528960
0.520043
0.513826
0.510047
0.507846
0.506704
0.506599
0.507942
0.515297
0.513557
0.502646
0.497905
0.494721
0.492520
0.491022
0.656616
0.648438
0.631715
0.612771
0.591655
0.571256
0.552221
0.536657
0.524295
0.515545
0.509542
0.506039
0.504074
0.502805
0.501890
0.501625
0.502500
0.500958
0.496986
0.494379
0.492882
0.491065
0.489083
0.641720
0.634197
0.619549
0.601640
0.581304
0.561408
0.542682
0.527349
0.515238
0.506749
0.501087
0.498079
0.496598
0.495307
0.493764
0.492597
0.492025
0.490769
0.488942
0.488289
0.489306
0.487927
0.484574
0.621657
0.614570
0.601105
0.584146
0.564800
0.545574
0.527243
0.512250
0.500546
0.492426
0.487166
0.484742
0.483879
0.482668
0.480611
0.478885
0.477746
0.476865
0.476788
0.478683
0.490333
0.489392
0.476639
0.595535
0.588831
0.576177
0.560270
0.542135
0.523718
0.505757
0.491145
0.479883
0.472154
0.467179
0.465002
0.464357
0.463309
0.461331
0.459645
0.458541
0.457920
0.458329
0.460720
0.472747
0.472074
0.459470
0.561079
0.554803
0.543208
0.528838
0.512915
0.495456
0.477241
0.462840
0.452062
0.444688
0.439760
0.437391
0.436508
0.435644
0.434290
0.433144
0.432367
0.431885
0.431900
0.432900
0.435346
0.434777
0.431707
0.520529
0.514733
0.504373
0.492363
0.480261
0.463903
0.444063
0.429383
0.419215
0.412198
0.407010
0.404287
0.403124
0.402431
0.401671
0.401084
0.400686
0.400410
0.400410
0.400949
0.402004
0.401551
0.399978
0.473325
0.468058
0.459394
0.450963
0.450853
0.435709
0.406402
0.390531
0.381020
0.374409
0.368683
0.365610
0.364288
0.363748
0.363389
0.363184
0.363079
0.363005
0.363130
0.363698
0.364374
0.364050
0.363076
0.424133
0.419130
0.410978
0.403297
0.404140
0.390176
0.362178
0.347519
0.339094
0.333298
0.328097
0.325353
0.324216
0.323877
0.323748
0.323731
0.323754
0.323775
0.323939
0.324488
0.325077
0.324818
0.324002
0.375967
0.370939
0.362124
0.352301
0.343169
0.330245
0.314175
0.303033
0.295974
0.291281
0.287714
0.285909
0.285245
0.285119
0.285128
0.285178
0.285219
0.285195
0.285221
0.285489
0.285764
0.285461
0.284823
0.338650
0.333619
0.324521
0.313649
0.302342
0.290229
0.277847
0.268859
0.262749
0.258891
0.256385
0.255239
0.254903
0.254920
0.255003
0.255074
0.255091
0.255002
0.254869
0.254819
0.254751
0.254386
0.253910
0.317310
0.312291
0.303092
0.291859
0.279758
0.268110
0.257412
0.249444
0.243891
0.240476
0.238477
0.237638
0.237457
0.237542
0.237663
0.237742
0.237744
0.237621
0.237397
0.237167
0.236897
0.236497
0.236114
0.484872
0.476820
0.461897
0.444074
0.425148
0.408123
0.393624
0.383001
0.375649
0.370708
0.367238
0.365374
0.364242
0.363017
0.361264
0.359285
0.357130
0.354966
0.352748
0.350689
0.348828
0.347389
0.346533
0.498698
0.490113
0.474120
0.455615
0.436293
0.419028
0.404404
0.393849
0.386833
0.381721
0.377608
0.375467
0.374299
0.372977
0.370990
0.368817
0.366547
0.364333
0.362104
0.360069
0.358243
0.356807
0.355925
0.524277
0.514801
0.496425
0.476814
0.456851
0.439178
0.424301
0.413869
0.407862
0.402383
0.396568
0.393786
0.392542
0.391068
0.388682
0.386273
0.383876
0.381608
0.379361
0.377350
0.375572
0.374129
0.373197
0.549805
0.540348
0.521983
0.502335
0.482191
0.464075
0.448501
0.437320
0.430614
0.424551
0.418276
0.415198
0.413801
0.412272
0.409894
0.407544
0.405211
0.402967
0.400707
0.398696
0.396939
0.395466
0.394462
0.572841
0.564317
0.548375
0.529832
0.510082
0.491512
0.474716
0.461900
0.452801
0.445964
0.440471
0.437495
0.435919
0.434446
0.432472
0.430486
0.428447
0.426323
0.424082
0.422105
0.420462
0.418934
0.417747
0.596180
0.588292
0.573565
0.555918
0.536650
0.517609
0.499470
0.485155
0.474528
0.466883
0.461261
0.458143
0.456477
0.455058
0.453321
0.451703
0.450004
0.448047
0.445867
0.444039
0.442664
0.441087
0.439597
0.618839
0.611176
0.596765
0.579632
0.561157
0.541629
0.521761
0.506198
0.494704
0.486339
0.480049
0.476651
0.474972
0.473561
0.471843
0.470459
0.469055
0.467251
0.465174
0.463571
0.462985
0.461361
0.459059
0.636575
0.628974
0.614612
0.597374
0.578603
0.558633
0.538214
0.522049
0.509934
0.501089
0.494462
0.490787
0.488916
0.487483
0.485915
0.484757
0.483564
0.481812
0.479620
0.477854
0.477122
0.475404
0.473055
0.649378
0.641762
0.627331
0.609505
0.589420
0.569090
0.549266
0.533087
0.520449
0.511372
0.504867
0.500987
0.498766
0.497310
0.496112
0.495279
0.494371
0.492576
0.489932
0.487566
0.485747
0.483872
0.482210
0.658091
0.650266
0.635238
0.616766
0.595918
0.575351
0.555809
0.539783
0.527064
0.517933
0.511438
0.507425
0.505000
0.503552
0.502644
0.502199
0.501816
0.499982
0.496687
0.493703
0.491311
0.489290
0.487808
0.664425
0.656141
0.639212
0.620032
0.598662
0.577987
0.558653
0.542813
0.530166
0.521082
0.514629
0.510578
0.508087
0.506685
0.506055
0.506155
0.507193
0.505382
0.500708
0.497156
0.494684
0.492586
0.490899
0.663268
0.654987
0.638052
0.618848
0.597464
0.576881
0.557737
0.542087
0.529590
0.520612
0.514233
0.510231
0.507765
0.506347
0.505663
0.505712
0.506755
0.505046
0.500558
0.497218
0.494949
0.492962
0.491295
0.654276
0.646456
0.631383
0.612812
0.591859
0.571571
0.552699
0.537290
0.525042
0.516234
0.509979
0.506138
0.503804
0.502307
0.501221
0.500597
0.500213
0.498683
0.495981
0.493694
0.492011
0.490329
0.488841
0.641936
0.634357
0.619899
0.601864
0.581451
0.561615
0.543112
0.528049
0.516195
0.507652
0.501577
0.498033
0.495993
0.494468
0.492967
0.491794
0.490848
0.489562
0.487973
0.486949
0.486659
0.485353
0.483372
0.623750
0.616321
0.601937
0.584464
0.564761
0.545549
0.527567
0.513020
0.501906
0.493740
0.487734
0.484533
0.482881
0.481417
0.479594
0.478057
0.476870
0.475874
0.475262
0.475692
0.477867
0.476932
0.473415
0.597978
0.590833
0.577039
0.560409
0.541697
0.523260
0.505794
0.491727
0.481104
0.473370
0.467711
0.464798
0.463384
0.462085
0.460347
0.458848
0.457720
0.456936
0.456703
0.457546
0.460082
0.459377
0.455954
0.563003
0.556278
0.543721
0.528350
0.511221
0.493714
0.476544
0.462819
0.452457
0.445180
0.440086
0.437342
0.435978
0.434909
0.433627
0.432514
0.431640
0.430994
0.430686
0.430990
0.431840
0.431236
0.429561
0.522628
0.516229
0.504491
0.490680
0.475808
0.459350
0.441964
0.428451
0.418645
0.411859
0.407001
0.404305
0.402952
0.402109
0.401280
0.400579
0.399991
0.399508
0.399225
0.399323
0.399619
0.399106
0.398090
0.475978
0.469824
0.458853
0.446929
0.435844
0.420547
0.401662
0.388180
0.379123
0.372906
0.368174
0.365542
0.364274
0.363638
0.363141
0.362742
0.362388
0.362063
0.361885
0.362035
0.362248
0.361832
0.361064
0.426606
0.420755
0.410359
0.399240
0.389189
0.375073
0.357441
0.345137
0.337100
0.331687
0.327550
0.325314
0.324298
0.323874
0.323587
0.323358
0.323130
0.322893
0.322756
0.322903
0.323083
0.322718
0.322050
0.377413
0.371922
0.362000
0.350586
0.338788
0.325785
0.312123
0.302014
0.295154
0.290689
0.287631
0.286068
0.285429
0.285208
0.285063
0.284921
0.284742
0.284508
0.284298
0.284262
0.284238
0.283856
0.283315
0.339443
0.334200
0.324610
0.313091
0.300785
0.288653
0.277181
0.268627
0.262660
0.258925
0.256619
0.255546
0.255171
0.255085
0.255027
0.254933
0.254771
0.254522
0.254222
0.253981
0.253731
0.253317
0.252894
0.317829
0.312709
0.303294
0.291793
0.279383
0.267741
0.257340
0.249574
0.244120
0.240781
0.238856
0.238019
0.237772
0.237752
0.237740
0.237673
0.237521
0.237266
0.236919
0.236563
0.236183
0.235750
0.235394
0.483624
0.475926
0.461648
0.444332
0.425763
0.408981
0.394677
0.384236
0.377035
0.372029
0.368302
0.366209
0.364898
0.363420
0.361335
0.359078
0.356723
0.354454
0.352217
0.350217
0.348440
0.347030
0.346149
0.496383
0.488348
0.473434
0.455660
0.436791
0.419822
0.405468
0.395244
0.388574
0.383419
0.378911
0.376478
0.375185
0.373592
0.371158
0.368638
0.366141
0.363824
0.361611
0.359694
0.358016
0.356627
0.355703
0.519667
0.511117
0.494973
0.476494
0.457138
0.439837
0.425356
0.415497
0.410007
0.404531
0.398256
0.395115
0.393972
0.392191
0.389029
0.386130
0.383443
0.381078
0.378909
0.377116
0.375589
0.374228
0.373231
0.545257
0.536682
0.520460
0.501848
0.482226
0.464469
0.449361
0.438844
0.432737
0.426723
0.420014
0.416604
0.415340
0.413484
0.410252
0.407339
0.404675
0.402347
0.400237
0.398548
0.397143
0.395797
0.394731
0.570891
0.562750
0.547507
0.529331
0.509710
0.491402
0.475154
0.463017
0.454623
0.447897
0.442000
0.438805
0.437232
0.435422
0.432718
0.430129
0.427714
0.425533
0.423551
0.422038
0.420904
0.419571
0.418304
0.596185
0.588236
0.573164
0.555204
0.535552
0.516698
0.499398
0.486017
0.476379
0.468941
0.462878
0.459653
0.458157
0.456367
0.453657
0.451235
0.449051
0.447065
0.445309
0.444178
0.443608
0.442315
0.440645
0.621254
0.613023
0.596848
0.578590
0.558859
0.539475
0.521201
0.507143
0.497618
0.489557
0.482147
0.478651
0.477536
0.475714
0.472484
0.469980
0.467956
0.466151
0.464697
0.464109
0.465377
0.464115
0.460777
0.639137
0.630925
0.614737
0.596322
0.576264
0.556415
0.537565
0.522871
0.512689
0.504135
0.496397
0.492628
0.491319
0.489497
0.486470
0.484250
0.482482
0.480766
0.479229
0.478498
0.479654
0.478313
0.474924
0.649910
0.642095
0.627102
0.608785
0.588208
0.567985
0.548909
0.533534
0.521737
0.512830
0.505946
0.501986
0.499921
0.498167
0.496170
0.494704
0.493401
0.491690
0.489612
0.488009
0.487074
0.485530
0.483696
0.657317
0.649585
0.634810
0.616327
0.595379
0.574916
0.555737
0.540090
0.527713
0.518631
0.511946
0.507808
0.505323
0.503664
0.502375
0.501598
0.500840
0.499130
0.496480
0.494111
0.492380
0.490626
0.489054
0.661564
0.653722
0.638429
0.619693
0.598482
0.577926
0.558775
0.543109
0.530580
0.521466
0.514852
0.510621
0.507971
0.506405
0.505566
0.505353
0.505363
0.503706
0.500413
0.497589
0.496066
0.494193
0.492082
0.660616
0.652752
0.637429
0.618663
0.597455
0.576977
0.557970
0.542453
0.530041
0.520999
0.514407
0.510147
0.507446
0.505881
0.505099
0.504948
0.505031
0.503476
0.500305
0.497590
0.496162
0.494364
0.492295
0.654156
0.646361
0.631483
0.612904
0.591939
0.571714
0.553005
0.537807
0.525760
0.516884
0.510274
0.506024
0.503325
0.501669
0.500620
0.500063
0.499542
0.498139
0.495859
0.493825
0.492368
0.490833
0.489406
0.643486
0.635623
0.620609
0.602172
0.581545
0.561730
0.543475
0.528818
0.517483
0.508877
0.502115
0.497892
0.495271
0.493542
0.492184
0.491207
0.490338
0.489146
0.487690
0.486677
0.486251
0.485059
0.483393
0.627698
0.619606
0.603314
0.584964
0.564800
0.545570
0.527979
0.514179
0.504379
0.496162
0.488679
0.484401
0.481908
0.480185
0.478608
0.477356
0.476312
0.475363
0.474698
0.474834
0.476207
0.475344
0.472685
0.602354
0.594436
0.578533
0.560816
0.541473
0.522987
0.506002
0.492760
0.483493
0.475751
0.468674
0.464726
0.462484
0.460917
0.459398
0.458140
0.457107
0.456309
0.455946
0.456412
0.458068
0.457395
0.454832
0.566282
0.558850
0.544873
0.528302
0.510301
0.492707
0.476145
0.463120
0.453409
0.446213
0.440641
0.437360
0.435469
0.434173
0.432955
0.431910
0.431006
0.430269
0.429803
0.429834
0.430264
0.429655
0.428326
0.526594
0.519242
0.505591
0.489955
0.473570
0.456953
0.440601
0.427939
0.418544
0.411950
0.407175
0.404370
0.402772
0.401754
0.400847
0.400051
0.399309
0.398645
0.398129
0.397904
0.397851
0.397286
0.396448
0.481679
0.474110
0.460199
0.445463
0.431805
0.416253
0.399167
0.386847
0.378070
0.372145
0.367956
0.365552
0.364248
0.363483
0.362836
0.362244
0.361655
0.361083
0.360598
0.360327
0.360127
0.359614
0.358993
0.432065
0.424856
0.411598
0.397750
0.385152
0.370795
0.354968
0.343779
0.335955
0.330825
0.327291
0.325351
0.324360
0.323823
0.323366
0.322919
0.322439
0.321943
0.321489
0.321202
0.320960
0.320484
0.319952
0.380415
0.374187
0.362734
0.349813
0.336660
0.323537
0.310841
0.301390
0.294708
0.290423
0.287676
0.286252
0.285586
0.285247
0.284938
0.284599
0.284200
0.283749
0.283285
0.282917
0.282571
0.282102
0.281656
0.340880
0.335318
0.325081
0.312910
0.300029
0.287858
0.276812
0.268575
0.262732
0.259095
0.256907
0.255854
0.255409
0.255203
0.254997
0.254736
0.254394
0.253976
0.253498
0.253044
0.252595
0.252123
0.251749
0.318648
0.313380
0.303678
0.291883
0.279231
0.267582
0.257379
0.249785
0.244425
0.241145
0.239256
0.238390
0.238056
0.237918
0.237768
0.237551
0.237244
0.236848
0.236365
0.235867
0.235361
0.234887
0.234553
0.483072
0.475568
0.461646
0.444660
0.426390
0.409857
0.395828
0.385741
0.379032
0.373979
0.369703
0.367293
0.365920
0.364219
0.361695
0.359169
0.356637
0.354276
0.352014
0.350051
0.348337
0.346925
0.345993
0.495611
0.487799
0.473302
0.455889
0.437346
0.420674
0.406743
0.397246
0.391774
0.386603
0.380919
0.377942
0.376756
0.374902
0.371718
0.368804
0.366080
0.363672
0.361468
0.359650
0.358104
0.356732
0.355737
0.518372
0.510091
0.494632
0.476551
0.457553
0.440629
0.426872
0.418522
0.415960
0.410534
0.401575
0.397478
0.399097
0.396978
0.390113
0.386475
0.383401
0.380942
0.378841
0.377251
0.375984
0.374678
0.373568
0.544103
0.535746
0.520087
0.501772
0.482429
0.465030
0.450690
0.441752
0.438636
0.432717
0.423354
0.419023
0.420601
0.418394
0.411348
0.407630
0.404547
0.402145
0.400176
0.398794
0.397780
0.396537
0.395324
0.570994
0.562839
0.547384
0.529171
0.509572
0.491505
0.475878
0.464784
0.458124
0.451522
0.444240
0.440566
0.439320
0.437204
0.433394
0.430160
0.427403
0.425192
0.423498
0.422472
0.422312
0.421145
0.419294
0.598489
0.590081
0.573541
0.554945
0.534962
0.516259
0.499676
0.487396
0.479739
0.472499
0.465005
0.461555
0.460646
0.458543
0.454464
0.451188
0.448578
0.446602
0.445330
0.445031
0.446533
0.445489
0.442344
0.629163
0.619475
0.598537
0.578430
0.557720
0.538431
0.521386
0.509311
0.505270
0.497505
0.485468
0.481515
0.481698
0.479513
0.473908
0.470041
0.467434
0.465695
0.465339
0.466696
0.479004
0.478074
0.464563
0.647057
0.637370
0.616414
0.596117
0.575051
0.555268
0.537604
0.524831
0.520037
0.511770
0.499474
0.495271
0.495246
0.493092
0.487777
0.484268
0.481977
0.480368
0.479954
0.481195
0.493473
0.492486
0.478874
0.652328
0.643993
0.627452
0.608400
0.587400
0.567228
0.548708
0.534169
0.523950
0.515207
0.507203
0.503153
0.501596
0.499631
0.496603
0.494527
0.492990
0.491409
0.489916
0.489203
0.490728
0.489491
0.485890
0.657580
0.649746
0.634663
0.615988
0.594902
0.574486
0.555573
0.540277
0.528461
0.519438
0.512367
0.508154
0.505777
0.504004
0.502358
0.501432
0.500656
0.499116
0.496921
0.495138
0.495150
0.493642
0.490853
0.660487
0.652774
0.638027
0.619402
0.598240
0.577736
0.558702
0.543171
0.530797
0.521674
0.514904
0.510578
0.507897
0.506279
0.505377
0.505230
0.505151
0.503702
0.501254
0.499245
0.504726
0.503050
0.494390
0.659704
0.651960
0.637173
0.618520
0.597371
0.576935
0.558009
0.542590
0.530292
0.521215
0.514434
0.510013
0.507200
0.505594
0.504850
0.504851
0.504892
0.503544
0.501170
0.499200
0.504685
0.503058
0.494471
0.655112
0.647190
0.631825
0.613076
0.592014
0.571800
0.553200
0.538204
0.526551
0.517634
0.510533
0.505961
0.503024
0.501287
0.500303
0.499924
0.499559
0.498324
0.496313
0.494608
0.494279
0.492905
0.490673
0.646858
0.638511
0.621703
0.602681
0.581769
0.561933
0.543886
0.529733
0.519565
0.510923
0.502892
0.497997
0.494943
0.493059
0.491757
0.490928
0.490197
0.489146
0.487940
0.487311
0.487891
0.486856
0.484514
0.641061
0.631398
0.606274
0.586171
0.565220
0.545932
0.528806
0.516285
0.512246
0.503997
0.490663
0.484907
0.481617
0.479644
0.478100
0.476968
0.476029
0.475201
0.474865
0.475640
0.479598
0.478884
0.473993
0.616186
0.606603
0.581696
0.562076
0.541865
0.523299
0.506793
0.494870
0.491375
0.483629
0.470750
0.465341
0.462296
0.460455
0.458925
0.457723
0.456723
0.455987
0.455896
0.456938
0.461095
0.460540
0.455759
0.571712
0.563377
0.546795
0.529043
0.510538
0.492835
0.476432
0.464021
0.455546
0.448400
0.441674
0.437784
0.435449
0.433927
0.432623
0.431523
0.430546
0.429765
0.429334
0.429530
0.430447
0.429895
0.428193
0.532461
0.523966
0.507797
0.490691
0.474088
0.457289
0.440570
0.428225
0.419303
0.412809
0.407759
0.404756
0.402920
0.401709
0.400640
0.399685
0.398776
0.397974
0.397351
0.397040
0.397040
0.396472
0.395545
0.490194
0.480874
0.463490
0.446974
0.435083
0.419260
0.399445
0.386871
0.378093
0.372286
0.368253
0.365882
0.364476
0.363547
0.362696
0.361882
0.361062
0.360293
0.359599
0.359087
0.358681
0.358121
0.357558
0.440435
0.431509
0.414795
0.399204
0.388445
0.373832
0.355234
0.343762
0.335861
0.330843
0.327532
0.325671
0.324614
0.323929
0.323262
0.322584
0.321862
0.321158
0.320475
0.319907
0.319401
0.318862
0.318407
0.384902
0.377759
0.364451
0.350354
0.337142
0.323881
0.310782
0.301472
0.294854
0.290655
0.288022
0.286612
0.285860
0.285377
0.284880
0.284336
0.283726
0.283093
0.282436
0.281841
0.281282
0.280755
0.280367
0.342927
0.336990
0.325993
0.313293
0.300242
0.288021
0.276966
0.268862
0.263087
0.259496
0.257337
0.256244
0.255697
0.255356
0.254984
0.254552
0.254035
0.253467
0.252841
0.252231
0.251641
0.251125
0.250778
0.319726
0.314297
0.304281
0.292239
0.279452
0.267791
0.257662
0.250169
0.244871
0.241618
0.239719
0.238792
0.238352
0.238085
0.237785
0.237417
0.236958
0.236431
0.235828
0.235216
0.234612
0.234102
0.233778
0.482613
0.475254
0.461583
0.444858
0.426822
0.410474
0.396571
0.386537
0.379804
0.374689
0.370319
0.367772
0.366249
0.364436
0.361854
0.359309
0.356769
0.354390
0.352103
0.350129
0.348412
0.346979
0.346017
0.494988
0.487345
0.473143
0.456012
0.437708
0.421218
0.407408
0.397952
0.392438
0.387211
0.381459
0.378359
0.377029
0.375074
0.371853
0.368944
0.366237
0.363827
0.361610
0.359799
0.358269
0.356887
0.355861
0.517508
0.509428
0.494333
0.476555
0.457789
0.441037
0.427389
0.419062
0.416414
0.410946
0.401986
0.397798
0.399287
0.397084
0.390207
0.386602
0.383571
0.381132
0.379038
0.377480
0.376259
0.374962
0.373825
0.543270
0.535092
0.519747
0.501674
0.482504
0.465254
0.451027
0.442127
0.438943
0.433013
0.423676
0.419277
0.420742
0.418463
0.411400
0.407706
0.404659
0.402294
0.400354
0.399028
0.398079
0.396872
0.395650
0.570501
0.562430
0.547109
0.528986
0.509451
0.491486
0.475997
0.465004
0.458376
0.451795
0.444525
0.440806
0.439480
0.437282
0.433412
0.430157
0.427412
0.425229
0.423579
0.422627
0.422549
0.421437
0.419605
0.598308
0.589890
0.573310
0.554638
0.534585
0.515937
0.499529
0.487417
0.479867
0.472691
0.465231
0.461777
0.460834
0.458647
0.454456
0.451107
0.448477
0.446523
0.445304
0.445086
0.446672
0.445708
0.442617
0.629192
0.619425
0.598311
0.577986
0.557069
0.537795
0.520977
0.509122
0.505239
0.497573
0.485602
0.481692
0.481903
0.479643
0.473878
0.469902
0.467259
0.465546
0.465250
0.466689
0.479083
0.478258
0.464836
0.647089
0.637315
0.616162
0.595624
0.574323
0.554534
0.537075
0.524506
0.519859
0.511697
0.499479
0.495340
0.495363
0.493156
0.487691
0.484084
0.481774
0.480216
0.479884
0.481229
0.493613
0.492759
0.479255
0.652204
0.643819
0.627168
0.607963
0.586817
0.566628
0.548219
0.533805
0.523684
0.515014
0.507072
0.503083
0.501572
0.499575
0.496456
0.494343
0.492847
0.491348
0.489955
0.489380
0.491056
0.489968
0.486470
0.657279
0.649446
0.634359
0.615634
0.594485
0.574052
0.555178
0.539928
0.528153
0.519170
0.512149
0.508003
0.505693
0.503917
0.502224
0.501329
0.500673
0.499242
0.497134
0.495488
0.495672
0.494321
0.491628
0.660022
0.652359
0.637732
0.619142
0.597977
0.577460
0.558416
0.542875
0.530498
0.521393
0.514674
0.510434
0.507859
0.506263
0.505327
0.505260
0.505363
0.504036
0.501634
0.499731
0.505379
0.503860
0.495289
0.659346
0.651658
0.637002
0.618401
0.597264
0.576813
0.557845
0.542382
0.530053
0.520987
0.514252
0.509913
0.507202
0.505621
0.504842
0.504918
0.505128
0.503898
0.501565
0.499694
0.505336
0.503871
0.495376
0.655154
0.647243
0.631911
0.613179
0.592128
0.571877
0.553194
0.538132
0.526439
0.517523
0.510455
0.505939
0.503067
0.501323
0.500284
0.499922
0.499653
0.498503
0.496560
0.494976
0.494800
0.493580
0.491452
0.647305
0.638927
0.622086
0.603051
0.582166
0.562270
0.544078
0.529829
0.519615
0.510972
0.502969
0.498118
0.495112
0.493185
0.491765
0.490870
0.490140
0.489130
0.487996
0.487476
0.488167
0.487273
0.485061
0.641871
0.632144
0.606939
0.586815
0.565955
0.546593
0.529222
0.516567
0.512473
0.504226
0.490925
0.485220
0.482014
0.479963
0.478187
0.476897
0.475872
0.475032
0.474731
0.475557
0.479521
0.478927
0.474223
0.617211
0.607540
0.582503
0.562807
0.542643
0.524009
0.507296
0.495275
0.491743
0.484015
0.471169
0.465797
0.462805
0.460858
0.459056
0.457642
0.456494
0.455705
0.455610
0.456660
0.460776
0.460319
0.455715
0.572836
0.564380
0.547597
0.529656
0.511036
0.493278
0.476856
0.464465
0.456013
0.448899
0.442206
0.438324
0.435963
0.434302
0.432753
0.431424
0.430268
0.429389
0.428921
0.429105
0.430008
0.429518
0.427917
0.533624
0.524977
0.508537
0.491120
0.474251
0.457415
0.440854
0.428650
0.419800
0.413361
0.408364
0.405371
0.403484
0.402112
0.400787
0.399573
0.398449
0.397512
0.396809
0.396442
0.396402
0.395863
0.395002
0.491353
0.481859
0.464141
0.447199
0.434868
0.419024
0.399560
0.387233
0.378558
0.372824
0.368877
0.366533
0.365073
0.363976
0.362854
0.361757
0.360697
0.359767
0.358959
0.358344
0.357856
0.357299
0.356787
0.441493
0.432415
0.415393
0.399400
0.388212
0.373598
0.355363
0.344141
0.336333
0.331386
0.328147
0.326297
0.325168
0.324324
0.323398
0.322446
0.321484
0.320624
0.319818
0.319129
0.318515
0.317969
0.317557
0.385786
0.378536
0.365023
0.350677
0.337233
0.323977
0.311087
0.301940
0.295394
0.291229
0.288608
0.287162
0.286322
0.285683
0.284966
0.284197
0.283388
0.282614
0.281845
0.281145
0.280497
0.279952
0.279587
0.343641
0.337640
0.326525
0.313694
0.300533
0.288321
0.277373
0.269362
0.263634
0.260051
0.257865
0.256707
0.256058
0.255575
0.255027
0.254416
0.253741
0.253052
0.252331
0.251639
0.250984
0.250445
0.250107
0.320344
0.314872
0.304783
0.292666
0.279824
0.268169
0.258098
0.250665
0.245399
0.242142
0.240201
0.239198
0.238653
0.238256
0.237805
0.237286
0.236691
0.236056
0.235367
0.234687
0.234030
0.233497
0.233172
0.481981
0.474744
0.461294
0.444786
0.426936
0.410701
0.396767
0.386463
0.379152
0.373959
0.369981
0.367487
0.365718
0.363906
0.361663
0.359372
0.357025
0.354722
0.352433
0.350433
0.348688
0.347236
0.346269
0.494083
0.486613
0.472732
0.455869
0.437750
0.421323
0.407314
0.397173
0.390292
0.384965
0.380327
0.377549
0.375819
0.373929
0.371412
0.368950
0.366541
0.364241
0.362009
0.360144
0.358560
0.357159
0.356143
0.516261
0.508433
0.493728
0.476296
0.457702
0.440914
0.426727
0.416848
0.410856
0.405246
0.399202
0.395855
0.394340
0.392318
0.389162
0.386419
0.383919
0.381636
0.379503
0.377840
0.376512
0.375190
0.374097
0.541971
0.534038
0.519096
0.501345
0.482314
0.464992
0.450195
0.439717
0.433182
0.427112
0.420716
0.417182
0.415611
0.413533
0.410284
0.407498
0.405014
0.402798
0.400778
0.399284
0.398138
0.396894
0.395780
0.569044
0.561197
0.546457
0.528592
0.509154
0.491152
0.475348
0.463505
0.455150
0.448489
0.442715
0.439425
0.437637
0.435585
0.432698
0.430071
0.427721
0.425629
0.423774
0.422483
0.421609
0.420445
0.419239
0.595538
0.587547
0.572332
0.554087
0.534137
0.515447
0.498776
0.485952
0.476649
0.469418
0.463509
0.460315
0.458773
0.456732
0.453635
0.450979
0.448740
0.446810
0.445186
0.444262
0.443923
0.442863
0.441376
0.621491
0.612960
0.596079
0.577016
0.556400
0.537058
0.519728
0.506453
0.497478
0.489742
0.482580
0.479291
0.478419
0.476367
0.472495
0.469609
0.467459
0.465699
0.464374
0.463963
0.465423
0.464457
0.461426
0.639424
0.630875
0.613916
0.594627
0.573615
0.553739
0.535768
0.521813
0.512169
0.503948
0.496487
0.492988
0.492004
0.490003
0.486355
0.483790
0.481955
0.480341
0.478976
0.478476
0.479885
0.478906
0.475871
0.649512
0.641524
0.626179
0.607346
0.586253
0.565988
0.547355
0.532428
0.520974
0.512303
0.505637
0.501908
0.500067
0.498213
0.495865
0.494266
0.493099
0.491595
0.489740
0.488461
0.487919
0.486793
0.485283
0.656198
0.648492
0.633805
0.615194
0.594048
0.573555
0.554549
0.539079
0.526851
0.517901
0.511399
0.507513
0.505321
0.503655
0.502160
0.501488
0.501139
0.499723
0.497213
0.495139
0.493856
0.492540
0.491257
0.659402
0.651803
0.637362
0.618844
0.597700
0.577129
0.557970
0.542293
0.529769
0.520719
0.514293
0.510407
0.508227
0.506732
0.505698
0.505752
0.506336
0.505006
0.501745
0.499078
0.497969
0.496521
0.494677
0.658800
0.651189
0.636755
0.618274
0.597209
0.576696
0.557561
0.541920
0.529433
0.520417
0.513995
0.510069
0.507835
0.506338
0.505353
0.505456
0.506090
0.504839
0.501681
0.499106
0.498072
0.496695
0.494901
0.654095
0.646366
0.631732
0.613283
0.592452
0.572129
0.553116
0.537694
0.525523
0.516644
0.510152
0.506121
0.503722
0.502046
0.500742
0.500245
0.500058
0.498881
0.496684
0.494891
0.493793
0.492682
0.491598
0.644793
0.636852
0.621827
0.603456
0.583100
0.563115
0.544256
0.529229
0.517723
0.509105
0.502443
0.498402
0.496062
0.494198
0.492343
0.491130
0.490260
0.489161
0.487839
0.487039
0.486784
0.485988
0.484814
0.630207
0.621932
0.605475
0.587255
0.567819
0.548371
0.529590
0.515199
0.505160
0.496932
0.489588
0.485584
0.483702
0.481733
0.479079
0.477227
0.475867
0.474837
0.474181
0.474299
0.475231
0.474699
0.472995
0.605549
0.597353
0.581110
0.563336
0.544573
0.525870
0.507824
0.494115
0.484683
0.476967
0.470035
0.466324
0.464617
0.462706
0.459987
0.457968
0.456439
0.455422
0.454961
0.455291
0.456385
0.455966
0.454326
0.569767
0.561944
0.547330
0.530191
0.511901
0.494132
0.477442
0.464450
0.454800
0.447706
0.442276
0.439089
0.437250
0.435530
0.433433
0.431639
0.430157
0.429095
0.428465
0.428376
0.428615
0.428171
0.427251
0.530214
0.522354
0.507767
0.491038
0.473637
0.456897
0.441205
0.429062
0.419909
0.413509
0.408977
0.406281
0.404608
0.403109
0.401354
0.399734
0.398307
0.397207
0.396411
0.395963
0.395710
0.395214
0.394615
0.485333
0.477154
0.462005
0.445643
0.429973
0.414334
0.398940
0.387603
0.379202
0.373553
0.369765
0.367558
0.366173
0.364907
0.363385
0.361895
0.360542
0.359451
0.358578
0.357951
0.357453
0.356925
0.356470
0.435446
0.427673
0.413247
0.397843
0.383271
0.368871
0.354784
0.344589
0.337131
0.332250
0.329077
0.327287
0.326180
0.325147
0.323850
0.322540
0.321316
0.320300
0.319430
0.318739
0.318146
0.317609
0.317209
0.383194
0.376585
0.364386
0.350534
0.336414
0.323293
0.311468
0.302627
0.296198
0.292043
0.289411
0.287952
0.287065
0.286257
0.285248
0.284199
0.283177
0.282275
0.281447
0.280733
0.280092
0.279549
0.279183
0.343086
0.337304
0.326650
0.314008
0.300685
0.288532
0.277912
0.270006
0.264325
0.260727
0.258493
0.257274
0.256542
0.255913
0.255150
0.254337
0.253499
0.252707
0.251927
0.251211
0.250545
0.250000
0.249657
0.320531
0.315125
0.305177
0.293124
0.280268
0.268638
0.258647
0.251250
0.245997
0.242712
0.240709
0.239627
0.238984
0.238457
0.237838
0.237162
0.236433
0.235709
0.234962
0.234249
0.233573
0.233028
0.232696
0.481563
0.474330
0.460891
0.444439
0.426676
0.410518
0.396584
0.386131
0.378511
0.373267
0.369472
0.366969
0.365072
0.363298
0.361326
0.359349
0.357267
0.355106
0.352863
0.350897
0.349189
0.347749
0.346774
0.493783
0.486294
0.472366
0.455524
0.437458
0.421060
0.406941
0.396397
0.388792
0.383395
0.379301
0.376664
0.374769
0.372969
0.370920
0.368933
0.366901
0.364777
0.362569
0.360705
0.359144
0.357751
0.356727
0.516388
0.508489
0.493435
0.475954
0.457352
0.440514
0.426016
0.415263
0.407681
0.401975
0.397260
0.394357
0.392526
0.390680
0.388414
0.386398
0.384427
0.382360
0.380209
0.378489
0.377173
0.375849
0.374722
0.542138
0.534118
0.518806
0.500978
0.481912
0.464509
0.449367
0.437979
0.429825
0.423661
0.418627
0.415573
0.413713
0.411842
0.409527
0.407512
0.405588
0.403575
0.401478
0.399836
0.398616
0.397348
0.396228
0.568770
0.560878
0.546091
0.528176
0.508705
0.490643
0.474619
0.462233
0.452981
0.446259
0.441210
0.438185
0.436303
0.434440
0.432177
0.430179
0.428304
0.426343
0.424290
0.422666
0.421459
0.420227
0.419156
0.594879
0.586904
0.571885
0.553633
0.533643
0.514881
0.498012
0.484737
0.474663
0.467394
0.462135
0.459179
0.457592
0.455756
0.453246
0.451196
0.449402
0.447506
0.445467
0.443876
0.442776
0.441574
0.440445
0.619557
0.611259
0.595342
0.576480
0.555856
0.536407
0.518783
0.504828
0.494363
0.486598
0.480818
0.477968
0.477128
0.475328
0.472119
0.469926
0.468252
0.466445
0.464432
0.462911
0.462417
0.461238
0.459546
0.637442
0.629140
0.613164
0.594091
0.573071
0.553078
0.534807
0.520190
0.509103
0.500871
0.494789
0.491775
0.490895
0.489153
0.486106
0.484191
0.482831
0.481144
0.479039
0.477399
0.476831
0.475643
0.473968
0.648708
0.640773
0.625698
0.606895
0.585766
0.565411
0.546592
0.531324
0.519333
0.510686
0.504598
0.501232
0.499607
0.497976
0.495981
0.494858
0.494188
0.492637
0.490109
0.488008
0.486613
0.485349
0.484253
0.655675
0.647991
0.633392
0.614800
0.593644
0.573089
0.553953
0.538302
0.525867
0.516983
0.510852
0.507416
0.505733
0.504279
0.502832
0.502570
0.503004
0.501553
0.498100
0.495246
0.493358
0.491957
0.490936
0.658945
0.651380
0.637016
0.618560
0.597450
0.576830
0.557539
0.541719
0.529101
0.520156
0.514117
0.510911
0.509643
0.508384
0.507111
0.507693
0.509883
0.508494
0.503377
0.499588
0.497510
0.495981
0.494694
0.658378
0.650833
0.636537
0.618198
0.597251
0.576684
0.557333
0.541485
0.528876
0.519963
0.513959
0.510783
0.509541
0.508258
0.506908
0.507416
0.509575
0.508251
0.503290
0.499683
0.497763
0.496335
0.495092
0.653605
0.646018
0.631709
0.613599
0.593134
0.572740
0.553235
0.537389
0.524915
0.516103
0.510089
0.506772
0.505233
0.503701
0.501939
0.501405
0.501714
0.500457
0.497507
0.495236
0.493831
0.492742
0.491877
0.643957
0.636310
0.622028
0.604443
0.585090
0.565014
0.544988
0.529060
0.516835
0.508251
0.502381
0.499318
0.498165
0.496399
0.493636
0.491913
0.490953
0.489723
0.488093
0.487044
0.486513
0.485776
0.484911
0.627912
0.620229
0.605807
0.589226
0.572256
0.552709
0.531286
0.515130
0.503416
0.495198
0.489522
0.487191
0.487641
0.485746
0.481018
0.478044
0.476191
0.474938
0.474075
0.473898
0.474214
0.473745
0.472693
0.603299
0.595719
0.581547
0.565434
0.549144
0.530363
0.509714
0.494277
0.483189
0.475471
0.470170
0.468078
0.468643
0.466758
0.461922
0.458718
0.456616
0.455356
0.454732
0.454805
0.455305
0.454944
0.453940
0.568769
0.561368
0.547743
0.531514
0.514222
0.496432
0.478744
0.464955
0.454637
0.447546
0.442800
0.440426
0.439557
0.437786
0.434665
0.432127
0.430221
0.428972
0.428269
0.428112
0.428190
0.427805
0.427130
0.528645
0.521304
0.507787
0.491751
0.474639
0.457967
0.442192
0.429820
0.420446
0.414063
0.409825
0.407523
0.406253
0.404637
0.402267
0.400105
0.398332
0.397075
0.396249
0.395839
0.395609
0.395168
0.394647
0.482142
0.474794
0.461302
0.445704
0.429553
0.414076
0.399618
0.388478
0.380107
0.374493
0.370845
0.368862
0.367672
0.366245
0.364217
0.362239
0.360566
0.359327
0.358436
0.357888
0.357491
0.357010
0.356552
0.432356
0.425376
0.412561
0.397858
0.382760
0.368530
0.355440
0.345512
0.338141
0.333286
0.330176
0.328518
0.327520
0.326311
0.324562
0.322814
0.321305
0.320151
0.319262
0.318648
0.318161
0.317657
0.317229
0.382086
0.375850
0.364424
0.350960
0.336818
0.323799
0.312257
0.303510
0.297114
0.292951
0.290313
0.288885
0.288017
0.287045
0.285695
0.284318
0.283075
0.282062
0.281211
0.280541
0.279965
0.279439
0.279051
0.343075
0.337419
0.327032
0.314539
0.301244
0.289138
0.278605
0.270730
0.265054
0.261424
0.259140
0.257882
0.257102
0.256334
0.255341
0.254309
0.253315
0.252437
0.251626
0.250919
0.250278
0.249735
0.249376
0.320885
0.315518
0.305654
0.293656
0.280824
0.269214
0.259242
0.251851
0.246588
0.243261
0.241190
0.240038
0.239319
0.238671
0.237885
0.237052
0.236205
0.235407
0.234624
0.233902
0.233228
0.232676
0.232331
0.481295
0.473973
0.460232
0.443710
0.425951
0.409851
0.395969
0.385511
0.377803
0.372543
0.368790
0.366227
0.364229
0.362487
0.360722
0.359008
0.357186
0.355189
0.353043
0.351172
0.349580
0.348189
0.347199
0.494207
0.486524
0.471893
0.454857
0.436735
0.420364
0.406247
0.395599
0.387749
0.382326
0.378398
0.375747
0.373733
0.371995
0.370257
0.368640
0.366951
0.365017
0.362886
0.361104
0.359690
0.358343
0.357261
0.520781
0.512300
0.493610
0.475520
0.456650
0.439775
0.425182
0.414139
0.405991
0.400245
0.395970
0.393158
0.391127
0.389394
0.387668
0.386171
0.384655
0.382807
0.380705
0.379061
0.378067
0.376778
0.375388
0.546635
0.538016
0.519024
0.500563
0.481209
0.463752
0.448490
0.436782
0.428035
0.421834
0.417267
0.414339
0.412324
0.410592
0.408830
0.407358
0.405905
0.404098
0.401997
0.400355
0.399383
0.398127
0.396761
0.569533
0.561392
0.545770
0.527585
0.508000
0.489905
0.473799
0.461207
0.451598
0.444854
0.440099
0.437196
0.435419
0.433700
0.431712
0.430150
0.428675
0.426852
0.424671
0.422857
0.421505
0.420240
0.419199
0.595325
0.587140
0.571562
0.553079
0.532984
0.514176
0.497209
0.483736
0.473336
0.466063
0.461133
0.458448
0.457364
0.455697
0.453114
0.451373
0.449923
0.448078
0.445727
0.443689
0.442128
0.440825
0.439869
0.620858
0.612288
0.595213
0.576046
0.555268
0.535737
0.517941
0.503678
0.492611
0.484868
0.479830
0.477701
0.478843
0.477256
0.472612
0.470444
0.469027
0.467176
0.464595
0.462325
0.460660
0.459316
0.458323
0.638675
0.630128
0.613048
0.593701
0.572538
0.552460
0.534005
0.519075
0.507397
0.499198
0.493878
0.491642
0.492816
0.491301
0.486782
0.484881
0.483825
0.482067
0.479277
0.476810
0.475024
0.473659
0.472690
0.648723
0.640680
0.625366
0.606456
0.585286
0.564879
0.545935
0.530478
0.518236
0.509626
0.503917
0.501026
0.500220
0.498809
0.496565
0.495765
0.495768
0.494168
0.490748
0.487864
0.485787
0.484371
0.483489
0.655310
0.647606
0.632952
0.614372
0.593245
0.572669
0.553435
0.537661
0.525110
0.516294
0.510499
0.507629
0.506814
0.505610
0.503995
0.504338
0.506354
0.504850
0.499588
0.495639
0.493076
0.491518
0.490628
0.658426
0.650892
0.636595
0.618231
0.597233
0.576608
0.557188
0.541255
0.528576
0.519745
0.514137
0.511821
0.511920
0.510987
0.509404
0.511241
0.517505
0.516028
0.506464
0.500629
0.497361
0.495611
0.494641
0.657902
0.650417
0.636254
0.618092
0.597383
0.576811
0.557208
0.541175
0.528474
0.519673
0.514124
0.511893
0.512097
0.511118
0.509326
0.510979
0.517138
0.515713
0.506348
0.500765
0.497721
0.496097
0.495163
0.653217
0.645730
0.631709
0.614015
0.594265
0.573852
0.553591
0.537303
0.524590
0.515838
0.510248
0.507737
0.507501
0.506143
0.503610
0.503256
0.504875
0.503521
0.498916
0.495799
0.493979
0.492813
0.492020
0.643618
0.636160
0.622477
0.605932
0.588666
0.568554
0.546360
0.529340
0.516564
0.507995
0.502713
0.500772
0.501727
0.500050
0.495445
0.493049
0.492199
0.490829
0.488608
0.487255
0.486534
0.485794
0.485029
0.627151
0.619846
0.606938
0.592848
0.581982
0.562435
0.534798
0.516094
0.503120
0.494881
0.490388
0.490309
0.496717
0.494862
0.484308
0.479339
0.476765
0.475269
0.474171
0.473877
0.473985
0.473546
0.472720
0.602633
0.595438
0.582793
0.569176
0.559039
0.540271
0.513392
0.495428
0.483092
0.475346
0.471197
0.471308
0.477785
0.475897
0.465176
0.459898
0.456955
0.455444
0.454692
0.454724
0.455061
0.454740
0.453954
0.568630
0.561455
0.548506
0.533344
0.518148
0.500370
0.480607
0.465802
0.454971
0.447869
0.443607
0.442173
0.443152
0.441321
0.436252
0.432738
0.430376
0.428965
0.428212
0.428086
0.428183
0.427839
0.427220
0.528334
0.521205
0.508212
0.492696
0.476291
0.459681
0.443338
0.430645
0.421088
0.414711
0.410696
0.408800
0.408208
0.406489
0.403245
0.400535
0.398458
0.397078
0.396220
0.395871
0.395717
0.395314
0.394794
0.481333
0.474278
0.461413
0.446187
0.430089
0.414718
0.400460
0.389329
0.380957
0.375369
0.371833
0.370069
0.369136
0.367578
0.365037
0.362638
0.360732
0.359384
0.358452
0.357976
0.357689
0.357243
0.356748
0.431647
0.424931
0.412683
0.398266
0.383100
0.368978
0.356208
0.346365
0.339035
0.334201
0.331150
0.329630
0.328776
0.327430
0.325259
0.323143
0.321428
0.320175
0.319247
0.318698
0.318317
0.317841
0.317366
0.382067
0.375947
0.364777
0.351463
0.337363
0.324414
0.312983
0.304275
0.297898
0.293726
0.291083
0.289700
0.288875
0.287773
0.286115
0.284462
0.283053
0.281958
0.281080
0.280452
0.279944
0.279432
0.279008
0.343372
0.337753
0.327456
0.315024
0.301761
0.289690
0.279200
0.271339
0.265661
0.261998
0.259666
0.258380
0.257573
0.256692
0.255495
0.254284
0.253170
0.252228
0.251389
0.250694
0.250079
0.249535
0.249153
0.321277
0.315920
0.306086
0.294112
0.281301
0.269703
0.259740
0.252346
0.247065
0.243693
0.241554
0.240342
0.239562
0.238816
0.237887
0.236929
0.235991
0.235139
0.234325
0.233596
0.232923
0.232361
0.231999
0.479986
0.472665
0.458925
0.442425
0.424714
0.408693
0.394918
0.384569
0.376930
0.371684
0.367879
0.365208
0.363108
0.361347
0.359655
0.358056
0.356365
0.354499
0.352480
0.350722
0.349222
0.347905
0.346961
0.492944
0.485250
0.470600
0.453576
0.435502
0.419214
0.405206
0.394658
0.386851
0.381437
0.377469
0.374695
0.372554
0.370797
0.369158
0.367681
0.366136
0.364337
0.362329
0.360647
0.359312
0.358035
0.357003
0.519592
0.511085
0.492351
0.474261
0.455436
0.438648
0.424155
0.413180
0.405029
0.399284
0.394989
0.392050
0.389857
0.388110
0.386532
0.385210
0.383858
0.382149
0.380157
0.378588
0.377646
0.376420
0.375086
0.545446
0.536815
0.517793
0.499346
0.480046
0.462679
0.447505
0.435840
0.427064
0.420861
0.416276
0.413219
0.411037
0.409308
0.407713
0.406432
0.405142
0.403473
0.401460
0.399859
0.398900
0.397699
0.396392
0.568309
0.560180
0.544575
0.526452
0.506950
0.488937
0.472890
0.460324
0.450683
0.443920
0.439127
0.436102
0.434192
0.432486
0.430661
0.429290
0.427976
0.426264
0.424131
0.422306
0.420919
0.419681
0.418703
0.594136
0.585984
0.570453
0.552072
0.532085
0.513345
0.496390
0.482885
0.472410
0.465094
0.460129
0.457335
0.456133
0.454499
0.452105
0.450568
0.449278
0.447513
0.445153
0.443023
0.441345
0.440037
0.439159
0.619844
0.611306
0.594244
0.575190
0.554527
0.535048
0.517213
0.502841
0.491601
0.483795
0.478769
0.476549
0.477563
0.476029
0.471627
0.469690
0.468432
0.466635
0.463982
0.461531
0.459629
0.458251
0.457386
0.637732
0.629231
0.612181
0.592962
0.571919
0.551891
0.533378
0.518312
0.506439
0.498175
0.492878
0.490572
0.491637
0.490189
0.485906
0.484226
0.483315
0.481596
0.478704
0.476030
0.473984
0.472577
0.471727
0.647742
0.639765
0.624556
0.605803
0.584774
0.564421
0.545425
0.529864
0.517498
0.508832
0.503112
0.500183
0.499335
0.497985
0.495910
0.495288
0.495430
0.493852
0.490322
0.487262
0.485015
0.483553
0.482716
0.654378
0.646746
0.632219
0.613805
0.592836
0.572319
0.553042
0.537191
0.524559
0.515701
0.509893
0.507015
0.506207
0.505060
0.503568
0.504070
0.506242
0.504749
0.499347
0.495240
0.492562
0.490959
0.490066
0.657592
0.650126
0.635959
0.617764
0.596967
0.576408
0.556916
0.540919
0.528181
0.519318
0.513698
0.511390
0.511517
0.510640
0.509160
0.511164
0.517642
0.516169
0.506392
0.500388
0.497042
0.495244
0.494223
0.657217
0.649785
0.635720
0.617696
0.597166
0.576666
0.557010
0.540940
0.528198
0.519373
0.513800
0.511565
0.511785
0.510850
0.509140
0.510942
0.517301
0.515875
0.506289
0.500535
0.497410
0.495740
0.494751
0.652759
0.645284
0.631296
0.613671
0.594020
0.573673
0.553430
0.537157
0.524448
0.515667
0.510018
0.507464
0.507212
0.505866
0.503384
0.503136
0.504881
0.503512
0.498740
0.495459
0.493532
0.492316
0.491501
0.643423
0.635933
0.622207
0.605660
0.588439
0.568387
0.546255
0.529306
0.516585
0.507985
0.502593
0.500552
0.501447
0.499754
0.495185
0.492876
0.492126
0.490730
0.488343
0.486803
0.485926
0.485129
0.484375
0.627176
0.619807
0.606794
0.592648
0.581793
0.562308
0.534773
0.516195
0.503354
0.495085
0.490405
0.490171
0.496476
0.494584
0.484059
0.479180
0.476710
0.475181
0.473886
0.473355
0.473241
0.472737
0.471963
0.602639
0.595397
0.582669
0.569011
0.558891
0.540203
0.513443
0.495621
0.483425
0.475657
0.471318
0.471262
0.477619
0.475683
0.464974
0.459773
0.456922
0.455383
0.454441
0.454243
0.454360
0.453982
0.453253
0.568352
0.561192
0.548277
0.533168
0.518049
0.500372
0.480727
0.466044
0.455305
0.448184
0.443799
0.442236
0.443115
0.441224
0.436139
0.432672
0.430388
0.428952
0.428048
0.427758
0.427715
0.427327
0.426729
0.527639
0.520619
0.507827
0.492496
0.476251
0.459770
0.443537
0.430940
0.421451
0.415063
0.410970
0.408990
0.408326
0.406543
0.403265
0.400591
0.398608
0.397208
0.396199
0.395719
0.395478
0.395043
0.394524
0.480238
0.473387
0.460897
0.445979
0.430093
0.414872
0.400726
0.389671
0.381347
0.375756
0.372173
0.370356
0.369376
0.367762
0.365183
0.362837
0.361087
0.359721
0.358581
0.357965
0.357604
0.357133
0.356629
0.430592
0.424093
0.412228
0.398117
0.383149
0.369168
0.356493
0.346706
0.339404
0.334572
0.331483
0.329920
0.329020
0.327625
0.325409
0.323331
0.321750
0.320488
0.319368
0.318698
0.318254
0.317765
0.317280
0.381474
0.375486
0.364549
0.351428
0.337468
0.324610
0.313236
0.304570
0.298210
0.294022
0.291333
0.289899
0.289026
0.287866
0.286151
0.284491
0.283131
0.282020
0.281043
0.280351
0.279812
0.279285
0.278848
0.343158
0.337606
0.327422
0.315086
0.301892
0.289866
0.279408
0.271569
0.265891
0.262196
0.259808
0.258463
0.257601
0.256663
0.255411
0.254173
0.253062
0.252098
0.251208
0.250479
0.249842
0.249281
0.248883
0.321262
0.315939
0.306158
0.294229
0.281448
0.269869
0.259918
0.252530
0.247236
0.243824
0.241624
0.240348
0.239511
0.238710
0.237733
0.236742
0.235788
0.234912
0.234064
0.233308
0.232614
0.232032
0.231652
0.477698
0.470451
0.456988
0.440583
0.422957
0.407028
0.393410
0.383259
0.375817
0.370600
0.366648
0.363810
0.361567
0.359735
0.358017
0.356406
0.354731
0.352960
0.351096
0.349450
0.348007
0.346781
0.345950
0.490134
0.482579
0.468538
0.451693
0.433755
0.417592
0.403781
0.393477
0.385932
0.380543
0.376356
0.373357
0.371026
0.369168
0.367478
0.365949
0.364375
0.362656
0.360808
0.359222
0.357879
0.356688
0.355825
0.513090
0.505053
0.489760
0.472211
0.453724
0.437114
0.422883
0.412225
0.404624
0.398891
0.394067
0.390803
0.388332
0.386446
0.384795
0.383379
0.381945
0.380293
0.378458
0.376936
0.375747
0.374598
0.373655
0.538871
0.530736
0.515220
0.497372
0.478456
0.461278
0.446355
0.434986
0.426744
0.420527
0.415384
0.411970
0.409466
0.407585
0.405948
0.404584
0.403214
0.401592
0.399740
0.398189
0.396987
0.395852
0.394928
0.565320
0.557415
0.542583
0.524806
0.505573
0.487730
0.471843
0.459445
0.449982
0.443170
0.438067
0.434676
0.432327
0.430495
0.428808
0.427438
0.426085
0.424445
0.422502
0.420794
0.419391
0.418222
0.417403
0.591573
0.583646
0.568634
0.550639
0.530955
0.512376
0.495502
0.482045
0.471602
0.464178
0.458882
0.455583
0.453547
0.451802
0.449969
0.448596
0.447313
0.445649
0.443527
0.441573
0.439955
0.438720
0.437944
0.617167
0.608855
0.592602
0.573972
0.553656
0.534331
0.516506
0.502086
0.490745
0.482753
0.477270
0.474142
0.472767
0.471123
0.468839
0.467447
0.466302
0.464637
0.462289
0.460066
0.458246
0.456940
0.456171
0.635263
0.626978
0.610720
0.591929
0.571247
0.551362
0.532824
0.517668
0.505656
0.497181
0.491424
0.488203
0.486868
0.485312
0.483170
0.482030
0.481179
0.479577
0.477037
0.474611
0.472662
0.471308
0.470527
0.645958
0.638179
0.623310
0.604950
0.584269
0.564051
0.545001
0.529346
0.516851
0.508008
0.501959
0.498471
0.496665
0.495217
0.493829
0.493322
0.493146
0.491648
0.488685
0.485956
0.483872
0.482450
0.481604
0.652919
0.645436
0.631191
0.613109
0.592502
0.572111
0.552734
0.536796
0.524048
0.515019
0.508879
0.505424
0.503749
0.502483
0.501474
0.501779
0.502822
0.501402
0.497373
0.493955
0.491631
0.490077
0.489077
0.656437
0.649071
0.635122
0.617237
0.597048
0.576610
0.556762
0.540666
0.527819
0.518762
0.512690
0.509522
0.508360
0.507291
0.506412
0.507654
0.510831
0.509452
0.503348
0.498936
0.496459
0.494757
0.493399
0.656336
0.648930
0.634952
0.617085
0.596999
0.576619
0.556775
0.540741
0.527989
0.518980
0.512898
0.509726
0.508570
0.507436
0.506411
0.507530
0.510649
0.509310
0.503334
0.499099
0.496786
0.495180
0.493847
0.652264
0.644690
0.630465
0.612560
0.592457
0.572242
0.552715
0.536902
0.524503
0.515601
0.509342
0.505893
0.504317
0.502842
0.501285
0.501163
0.502012
0.500707
0.497086
0.494232
0.492446
0.491182
0.490248
0.643487
0.635703
0.621235
0.603602
0.584389
0.564478
0.544623
0.528941
0.517009
0.508334
0.502009
0.498613
0.497270
0.495475
0.492864
0.491484
0.490936
0.489623
0.487355
0.485621
0.484489
0.483556
0.482787
0.628129
0.620186
0.605424
0.588602
0.571639
0.552266
0.531223
0.515546
0.505016
0.496707
0.489701
0.486812
0.486884
0.484888
0.480291
0.477682
0.476272
0.474903
0.473260
0.472185
0.471548
0.470849
0.470142
0.603434
0.595640
0.581204
0.564906
0.548657
0.530091
0.509880
0.494974
0.485099
0.477303
0.470667
0.467989
0.468137
0.466106
0.461350
0.458471
0.456792
0.455416
0.454025
0.453222
0.452784
0.452205
0.451557
0.567859
0.560497
0.546988
0.530916
0.513854
0.496359
0.479051
0.465673
0.455771
0.448628
0.443393
0.440607
0.439438
0.437499
0.434369
0.432053
0.430501
0.429163
0.427854
0.427069
0.426596
0.426050
0.425497
0.526098
0.519161
0.506420
0.491040
0.474435
0.458157
0.442736
0.430662
0.421564
0.415156
0.410629
0.408084
0.406618
0.404837
0.402405
0.400453
0.399131
0.397806
0.396332
0.395398
0.394808
0.394247
0.393750
0.477912
0.471351
0.459357
0.444898
0.429383
0.414374
0.400356
0.389440
0.381238
0.375620
0.371840
0.369736
0.368454
0.366887
0.364809
0.363159
0.362332
0.361032
0.359115
0.357955
0.357240
0.356650
0.356161
0.428248
0.422076
0.410795
0.397237
0.382759
0.368957
0.356246
0.346485
0.339233
0.334367
0.331155
0.329412
0.328346
0.326999
0.325170
0.323699
0.322989
0.321777
0.319918
0.318766
0.318025
0.317430
0.316957
0.379793
0.374041
0.363508
0.350748
0.337080
0.324341
0.312976
0.304342
0.298008
0.293797
0.291031
0.289482
0.288504
0.287371
0.285871
0.284550
0.283605
0.282533
0.281233
0.280292
0.279590
0.279002
0.278568
0.342189
0.336766
0.326798
0.314638
0.301574
0.289609
0.279175
0.271362
0.265692
0.261973
0.259528
0.258108
0.257180
0.256248
0.255099
0.254016
0.253089
0.252149
0.251125
0.250288
0.249572
0.248973
0.248566
0.320714
0.315461
0.305789
0.293940
0.281208
0.269653
0.259720
0.252346
0.247046
0.243603
0.241352
0.240018
0.239134
0.238328
0.237398
0.236481
0.235605
0.234740
0.233839
0.233032
0.232294
0.231681
0.231287
0.475914
0.468614
0.455056
0.438578
0.420924
0.405035
0.391561
0.381645
0.374465
0.369284
0.365139
0.362106
0.359725
0.357818
0.356054
0.354407
0.352731
0.351054
0.349350
0.347833
0.346477
0.345358
0.344630
0.488581
0.480917
0.466701
0.449732
0.431769
0.415677
0.402068
0.392096
0.384977
0.379622
0.375072
0.371778
0.369245
0.367269
0.365490
0.363870
0.362242
0.360595
0.358914
0.357449
0.356164
0.355073
0.354333
0.511646
0.503442
0.488069
0.470347
0.451845
0.435346
0.421410
0.411267
0.404748
0.399037
0.393174
0.389411
0.386627
0.384565
0.382774
0.381203
0.379647
0.378041
0.376382
0.374970
0.373775
0.372718
0.371952
0.537433
0.529148
0.513583
0.495615
0.476735
0.459690
0.445057
0.434183
0.427010
0.420787
0.414564
0.410610
0.407751
0.405677
0.403904
0.402380
0.400875
0.399293
0.397623
0.396191
0.394987
0.393937
0.393183
0.564026
0.556034
0.540975
0.523198
0.504076
0.486371
0.470661
0.458520
0.449403
0.442540
0.436967
0.433146
0.430431
0.428428
0.426697
0.425227
0.423771
0.422190
0.420452
0.418905
0.417575
0.416494
0.415781
0.590976
0.582902
0.567282
0.549285
0.529762
0.511315
0.494518
0.481144
0.470795
0.463254
0.457581
0.453816
0.451269
0.449366
0.447669
0.446288
0.444929
0.443349
0.441487
0.439759
0.438271
0.437131
0.436431
0.619683
0.610750
0.592125
0.573050
0.552801
0.533580
0.515752
0.501298
0.489910
0.481734
0.475841
0.472090
0.469795
0.467995
0.466257
0.465005
0.463817
0.462255
0.460217
0.458275
0.456621
0.455408
0.454693
0.637921
0.629020
0.610407
0.591195
0.570610
0.550824
0.532242
0.516997
0.504882
0.496199
0.490038
0.486201
0.483940
0.482244
0.480693
0.479732
0.478855
0.477343
0.475083
0.472911
0.471119
0.469826
0.469056
0.645651
0.637779
0.622398
0.604160
0.583786
0.563691
0.544535
0.528765
0.516144
0.507109
0.500737
0.496791
0.494431
0.492883
0.491809
0.491432
0.491238
0.489800
0.487032
0.484485
0.482564
0.481149
0.480200
0.651818
0.644397
0.630191
0.612414
0.592328
0.572058
0.552398
0.536312
0.523431
0.514219
0.507769
0.503858
0.501633
0.500304
0.499685
0.500195
0.501238
0.499869
0.496028
0.492822
0.490850
0.489251
0.487879
0.655271
0.647986
0.634239
0.616835
0.598055
0.577725
0.556717
0.540335
0.527332
0.518076
0.511621
0.507827
0.505853
0.504739
0.504543
0.506160
0.509428
0.508128
0.502255
0.498293
0.496849
0.495072
0.492640
0.655438
0.648033
0.634130
0.616589
0.597782
0.577512
0.556641
0.540471
0.527688
0.518497
0.511953
0.508067
0.506030
0.504854
0.504596
0.506191
0.509485
0.508224
0.502397
0.498510
0.497151
0.495428
0.493013
0.651980
0.644223
0.629639
0.611502
0.591401
0.571318
0.552048
0.536646
0.524622
0.515598
0.508676
0.504426
0.502006
0.500486
0.499648
0.500104
0.501259
0.500006
0.496273
0.493279
0.491569
0.490129
0.488798
0.644386
0.636108
0.620546
0.601956
0.581783
0.562023
0.543409
0.528874
0.518013
0.509261
0.501713
0.497043
0.494390
0.492528
0.491039
0.490612
0.490717
0.489471
0.486760
0.484499
0.482994
0.481827
0.480924
0.631361
0.622444
0.605010
0.586131
0.566578
0.547371
0.529258
0.515878
0.508413
0.500053
0.489940
0.484826
0.482287
0.480196
0.477895
0.476917
0.476655
0.475401
0.472982
0.471067
0.469792
0.468813
0.468086
0.606460
0.597721
0.580664
0.562350
0.543535
0.525145
0.507867
0.495261
0.488445
0.480618
0.470925
0.466062
0.463640
0.461530
0.459079
0.457870
0.457416
0.456169
0.453949
0.452271
0.451169
0.450318
0.449680
0.568117
0.560353
0.545898
0.528999
0.511043
0.493731
0.477686
0.465471
0.456681
0.449525
0.443167
0.439236
0.436919
0.434975
0.432980
0.431779
0.431193
0.429961
0.427948
0.426440
0.425431
0.424665
0.424113
0.524664
0.517721
0.504904
0.489550
0.473031
0.456944
0.441846
0.430194
0.421540
0.415122
0.410112
0.407045
0.405125
0.403428
0.401698
0.400719
0.400522
0.399292
0.396898
0.395206
0.394131
0.393382
0.392873
0.475475
0.469169
0.457642
0.443808
0.429107
0.414293
0.399903
0.388912
0.380788
0.375150
0.371190
0.368875
0.367458
0.366060
0.364641
0.364210
0.365383
0.364173
0.360438
0.358211
0.356931
0.356146
0.355641
0.425716
0.419862
0.409165
0.396333
0.382751
0.369112
0.355897
0.345935
0.338659
0.333771
0.330487
0.328657
0.327566
0.326393
0.325131
0.324776
0.325990
0.324859
0.321243
0.319109
0.317875
0.317116
0.316629
0.377872
0.372349
0.362212
0.349881
0.336658
0.324020
0.312465
0.303758
0.297417
0.293197
0.290397
0.288809
0.287829
0.286808
0.285631
0.284901
0.284792
0.283790
0.281793
0.280379
0.279428
0.278750
0.278304
0.340977
0.335679
0.325912
0.313940
0.301043
0.289121
0.278638
0.270814
0.265141
0.261408
0.258936
0.257491
0.256563
0.255693
0.254708
0.253897
0.253318
0.252432
0.251168
0.250154
0.249336
0.248692
0.248273
0.319926
0.314737
0.305163
0.293389
0.280706
0.269161
0.259216
0.251840
0.246530
0.243064
0.240784
0.239427
0.238541
0.237774
0.236936
0.236158
0.235438
0.234617
0.233646
0.232776
0.231995
0.231355
0.230947
0.474436
0.466979
0.453124
0.436418
0.418628
0.402693
0.389311
0.379604
0.372951
0.367818
0.363239
0.360062
0.357609
0.355686
0.353906
0.352256
0.350616
0.349050
0.347521
0.346167
0.344951
0.343949
0.343305
0.487764
0.479804
0.465026
0.447681
0.429539
0.413422
0.399988
0.390399
0.384432
0.379123
0.373518
0.369912
0.367229
0.365196
0.363355
0.361684
0.360049
0.358497
0.356995
0.355696
0.354546
0.353570
0.352913
0.511849
0.503132
0.486829
0.468493
0.449764
0.433283
0.419850
0.410762
0.410199
0.404517
0.392787
0.388041
0.384785
0.382591
0.380659
0.378971
0.377348
0.375816
0.374345
0.373103
0.372033
0.371087
0.370410
0.537782
0.528982
0.512431
0.493877
0.474809
0.457812
0.443687
0.433869
0.432671
0.426455
0.414297
0.409312
0.405940
0.403709
0.401784
0.400125
0.398532
0.397014
0.395531
0.394270
0.393187
0.392243
0.391571
0.564525
0.556086
0.539804
0.521586
0.502354
0.484693
0.469161
0.457371
0.449375
0.442485
0.435728
0.431468
0.428468
0.426337
0.424519
0.422950
0.421423
0.419904
0.418352
0.416980
0.415779
0.414795
0.414147
0.594276
0.585349
0.566830
0.548036
0.528354
0.509936
0.493205
0.479958
0.470024
0.462402
0.456124
0.451996
0.449125
0.447098
0.445391
0.443951
0.442532
0.441017
0.439352
0.437816
0.436467
0.435416
0.434769
0.634472
0.622929
0.594480
0.572781
0.551850
0.532557
0.514682
0.500241
0.488951
0.480643
0.474325
0.470161
0.467388
0.465460
0.463873
0.462622
0.461397
0.459899
0.458052
0.456305
0.454794
0.453655
0.452967
0.652723
0.641232
0.612888
0.591097
0.569903
0.550048
0.531343
0.516050
0.503950
0.495114
0.488561
0.484320
0.481586
0.479780
0.478426
0.477530
0.476693
0.475228
0.473055
0.471011
0.469347
0.468089
0.467277
0.648951
0.640331
0.622282
0.603488
0.583437
0.563376
0.543787
0.527864
0.515141
0.505952
0.499301
0.495058
0.492404
0.490803
0.489917
0.489753
0.489919
0.488505
0.485471
0.482905
0.481230
0.479778
0.478506
0.651736
0.644168
0.629379
0.611852
0.593189
0.572965
0.551944
0.535495
0.522422
0.513052
0.506366
0.502202
0.499728
0.498427
0.498191
0.499314
0.501600
0.500256
0.495323
0.491934
0.490728
0.489007
0.486593
0.654302
0.647065
0.633619
0.617538
0.604875
0.584596
0.557557
0.539919
0.526451
0.516996
0.510249
0.506154
0.503872
0.502888
0.503516
0.506696
0.514028
0.512804
0.503298
0.498978
0.500840
0.498846
0.492566
0.654607
0.647199
0.633531
0.617205
0.604424
0.584206
0.557397
0.540096
0.527009
0.517638
0.510686
0.506426
0.504038
0.503013
0.503653
0.506907
0.514350
0.513171
0.503634
0.499301
0.501176
0.499199
0.492923
0.652136
0.644108
0.628843
0.610636
0.591638
0.571607
0.551396
0.536140
0.525262
0.516136
0.507790
0.502952
0.500054
0.498614
0.498431
0.499844
0.502573
0.501360
0.496235
0.492743
0.491556
0.489868
0.487452
0.647030
0.637990
0.620202
0.600653
0.580190
0.560503
0.542366
0.528873
0.521083
0.512268
0.501533
0.495700
0.492220
0.490381
0.489642
0.490148
0.491351
0.490152
0.486495
0.483566
0.481846
0.480414
0.479116
0.642295
0.631400
0.606247
0.584816
0.563705
0.544599
0.528820
0.518553
0.534489
0.526017
0.492552
0.484377
0.479591
0.477438
0.476337
0.476643
0.477802
0.476630
0.473020
0.470176
0.468338
0.467068
0.466191
0.617239
0.606551
0.581794
0.560961
0.540581
0.522300
0.507374
0.497868
0.514260
0.506343
0.473524
0.465647
0.461015
0.458859
0.457616
0.457717
0.458734
0.457590
0.454163
0.451540
0.449838
0.448714
0.447984
0.570247
0.561792
0.545219
0.527429
0.508998
0.491787
0.476467
0.465331
0.459598
0.452435
0.443040
0.438040
0.435004
0.433130
0.431904
0.431722
0.432409
0.431279
0.428216
0.425922
0.424402
0.423414
0.422801
0.523973
0.516882
0.503555
0.488219
0.472062
0.456085
0.440892
0.429479
0.422020
0.415593
0.409344
0.405872
0.403703
0.402173
0.401106
0.401264
0.403023
0.401895
0.397748
0.395083
0.393473
0.392519
0.391957
0.473477
0.467324
0.456126
0.443055
0.429800
0.415111
0.399525
0.388086
0.379975
0.374302
0.370153
0.367768
0.366415
0.365298
0.364750
0.366288
0.372563
0.371455
0.362801
0.358727
0.356632
0.355603
0.355039
0.423566
0.417939
0.407730
0.395764
0.383725
0.370190
0.355641
0.345107
0.337689
0.332765
0.329433
0.327640
0.326689
0.325797
0.325334
0.326857
0.333164
0.332132
0.323598
0.319696
0.317709
0.316741
0.316204
0.376151
0.370785
0.360951
0.349050
0.336473
0.323879
0.311791
0.302840
0.296420
0.292178
0.289376
0.287829
0.286953
0.286105
0.285322
0.285411
0.286973
0.286062
0.282568
0.280461
0.279191
0.278414
0.277944
0.339778
0.334558
0.324931
0.313115
0.300422
0.288499
0.277831
0.269916
0.264199
0.260440
0.257956
0.256531
0.255666
0.254901
0.254123
0.253671
0.253725
0.252922
0.251191
0.249948
0.249015
0.248332
0.247897
0.319050
0.313898
0.304378
0.292644
0.279996
0.268423
0.258403
0.250981
0.245632
0.242133
0.239830
0.238477
0.237630
0.236935
0.236222
0.235627
0.235156
0.234412
0.233348
0.232423
0.231613
0.230959
0.230541
0.472123
0.464681
0.450831
0.434077
0.416184
0.400130
0.386656
0.376915
0.370288
0.365222
0.360755
0.357740
0.355474
0.353664
0.351911
0.350282
0.348701
0.347257
0.345910
0.344760
0.343743
0.342857
0.342242
0.485306
0.477389
0.462663
0.445313
0.427103
0.410892
0.397389
0.387788
0.381864
0.376629
0.371141
0.367712
0.365245
0.363309
0.361430
0.359726
0.358113
0.356674
0.355371
0.354312
0.353405
0.352549
0.351892
0.509184
0.500553
0.484384
0.466109
0.447364
0.430830
0.417360
0.408288
0.407788
0.402190
0.390580
0.386033
0.383050
0.380927
0.378841
0.377032
0.375375
0.373942
0.372691
0.371743
0.370983
0.370162
0.369436
0.535051
0.526364
0.509989
0.491542
0.472500
0.455490
0.441354
0.431571
0.430445
0.424307
0.412232
0.407406
0.404264
0.402080
0.399973
0.398163
0.396504
0.395073
0.393804
0.392830
0.392043
0.391224
0.390502
0.561887
0.553562
0.537458
0.519380
0.500221
0.482574
0.467049
0.455316
0.447427
0.440577
0.433796
0.429577
0.426672
0.424546
0.422608
0.420920
0.419334
0.417879
0.416500
0.415352
0.414370
0.413487
0.412828
0.591704
0.582902
0.564594
0.545989
0.526438
0.508072
0.491371
0.478228
0.468478
0.460858
0.454396
0.450161
0.447256
0.445189
0.443388
0.441841
0.440352
0.438877
0.437355
0.435989
0.434792
0.433821
0.433189
0.631937
0.620543
0.592347
0.570898
0.550165
0.530962
0.513144
0.498887
0.487966
0.479627
0.472866
0.468427
0.465495
0.463483
0.461810
0.460444
0.459124
0.457641
0.455913
0.454299
0.452891
0.451811
0.451142
0.650334
0.638989
0.610890
0.589353
0.568368
0.548609
0.529947
0.514813
0.503057
0.494172
0.487152
0.482605
0.479677
0.477782
0.476351
0.475338
0.474386
0.472915
0.470826
0.468869
0.467256
0.466031
0.465230
0.646876
0.638353
0.620474
0.601885
0.582011
0.562004
0.542381
0.526481
0.513864
0.504608
0.497696
0.493251
0.490459
0.488791
0.487848
0.487584
0.487632
0.486185
0.483199
0.480670
0.478998
0.477537
0.476259
0.650009
0.642485
0.627773
0.610404
0.591907
0.571692
0.550538
0.533983
0.520868
0.511414
0.504571
0.500272
0.497691
0.496352
0.496102
0.497141
0.499291
0.497900
0.493012
0.489633
0.488392
0.486629
0.484192
0.652978
0.645720
0.632197
0.616225
0.603740
0.583434
0.556150
0.538309
0.524712
0.515160
0.508305
0.504100
0.501710
0.500720
0.501395
0.504512
0.511683
0.510413
0.500980
0.496670
0.498474
0.496415
0.490096
0.653412
0.645943
0.632120
0.615824
0.603158
0.582897
0.555851
0.538352
0.525130
0.515682
0.508654
0.504315
0.501848
0.500865
0.501612
0.504865
0.512192
0.510981
0.501492
0.497127
0.498906
0.496843
0.490513
0.650914
0.642775
0.627311
0.608997
0.589957
0.569869
0.549554
0.534207
0.523264
0.514098
0.505717
0.500848
0.497939
0.496597
0.496590
0.498120
0.500871
0.499643
0.494472
0.490866
0.489542
0.487734
0.485239
0.646042
0.636791
0.618627
0.598764
0.578072
0.558313
0.540216
0.526759
0.518985
0.510173
0.499434
0.493595
0.490137
0.488451
0.487988
0.488751
0.490123
0.488941
0.485159
0.482054
0.480182
0.478607
0.477192
0.641657
0.630443
0.604697
0.582738
0.561185
0.541994
0.526421
0.516306
0.532306
0.523871
0.490435
0.482252
0.477455
0.475498
0.474804
0.475497
0.476957
0.475841
0.472065
0.469026
0.467077
0.465658
0.464607
0.616507
0.605518
0.580183
0.558825
0.537993
0.519641
0.504947
0.495615
0.512084
0.504218
0.471435
0.463556
0.458919
0.456977
0.456157
0.456670
0.458019
0.456965
0.453394
0.450598
0.448801
0.447549
0.446655
0.568965
0.560339
0.543442
0.525341
0.506655
0.489397
0.474205
0.463190
0.457528
0.450401
0.441025
0.436047
0.433074
0.431393
0.430488
0.430648
0.431618
0.430592
0.427457
0.425044
0.423431
0.422345
0.421641
0.522234
0.515099
0.501667
0.486208
0.469935
0.453935
0.438810
0.427469
0.420054
0.413646
0.407409
0.403968
0.401883
0.400519
0.399697
0.400128
0.402121
0.401111
0.396965
0.394249
0.392580
0.391568
0.390960
0.471537
0.465422
0.454258
0.441175
0.427877
0.413178
0.397624
0.386222
0.378127
0.372458
0.368316
0.365963
0.364714
0.363740
0.363364
0.365119
0.371591
0.370613
0.362012
0.357941
0.355825
0.354774
0.354193
0.421743
0.416184
0.406047
0.394098
0.382026
0.368477
0.353934
0.343407
0.335975
0.331045
0.327711
0.325938
0.325071
0.324308
0.323989
0.325696
0.332171
0.331280
0.322829
0.318965
0.316978
0.316018
0.315481
0.374692
0.369368
0.359578
0.347674
0.335050
0.322415
0.310303
0.301329
0.294876
0.290605
0.287783
0.286243
0.285422
0.284679
0.284039
0.284293
0.286013
0.285234
0.281833
0.279782
0.278538
0.277774
0.277307
0.338677
0.333471
0.323848
0.311999
0.299241
0.287253
0.276532
0.268567
0.262798
0.258993
0.256479
0.255053
0.254232
0.253556
0.252908
0.252605
0.252804
0.252123
0.250485
0.249304
0.248406
0.247739
0.247309
0.318160
0.313006
0.303467
0.291682
0.278957
0.267306
0.257216
0.249727
0.244313
0.240758
0.238420
0.237063
0.236253
0.235641
0.235049
0.234593
0.234259
0.233632
0.232657
0.231794
0.231022
0.230386
0.229973
0.468795
0.461570
0.448098
0.431522
0.413600
0.397385
0.383661
0.373673
0.366600
0.361636
0.357843
0.355324
0.353562
0.351979
0.350218
0.348576
0.347041
0.345719
0.344585
0.343723
0.343027
0.342255
0.341574
0.480938
0.473449
0.459500
0.442585
0.424465
0.408128
0.394341
0.384370
0.377423
0.372314
0.368136
0.365435
0.363682
0.361980
0.359929
0.358104
0.356484
0.355163
0.354124
0.353471
0.353044
0.352317
0.351490
0.503111
0.495238
0.480550
0.463118
0.444651
0.428033
0.414028
0.403986
0.397729
0.392295
0.386825
0.383798
0.382130
0.380257
0.377662
0.375530
0.373773
0.372447
0.371534
0.371169
0.371161
0.370488
0.369399
0.528706
0.520823
0.506070
0.488541
0.469839
0.452786
0.438159
0.427456
0.420608
0.414626
0.408661
0.405311
0.403448
0.401469
0.398809
0.396635
0.394847
0.393496
0.392552
0.392153
0.392112
0.391430
0.390346
0.555806
0.548202
0.533816
0.516550
0.497730
0.480109
0.464471
0.452590
0.443966
0.437233
0.431468
0.427768
0.425423
0.423403
0.421147
0.419210
0.417511
0.416105
0.414948
0.414176
0.413641
0.412866
0.412037
0.582975
0.575331
0.560476
0.543148
0.524126
0.505883
0.489241
0.476344
0.466911
0.459375
0.452800
0.448560
0.445850
0.443785
0.441736
0.439968
0.438347
0.436877
0.435491
0.434339
0.433377
0.432482
0.431793
0.611714
0.603293
0.585637
0.567455
0.547979
0.529097
0.511556
0.497996
0.488812
0.480529
0.472177
0.467204
0.464196
0.462075
0.460060
0.458421
0.456902
0.455376
0.453741
0.452253
0.450953
0.449918
0.449255
0.630459
0.622041
0.604355
0.586048
0.566281
0.546837
0.528477
0.514048
0.504061
0.495203
0.486502
0.481341
0.478263
0.476216
0.474423
0.473082
0.471824
0.470273
0.468319
0.466465
0.464876
0.463674
0.462934
0.639422
0.631859
0.617015
0.599476
0.579762
0.559858
0.540594
0.525007
0.513028
0.503770
0.496236
0.491488
0.488584
0.486787
0.485537
0.484818
0.484204
0.482662
0.480109
0.477737
0.475865
0.474432
0.473463
0.646949
0.639632
0.625542
0.608296
0.588848
0.568614
0.548436
0.532003
0.519088
0.509596
0.502502
0.498074
0.495407
0.493932
0.493285
0.493487
0.494007
0.492499
0.488923
0.485850
0.483825
0.482119
0.480681
0.652505
0.645016
0.630409
0.613328
0.595313
0.574886
0.552825
0.535679
0.522236
0.512648
0.505783
0.501556
0.499109
0.497945
0.497944
0.499295
0.501890
0.500455
0.495032
0.491262
0.489724
0.487775
0.485235
0.653176
0.645411
0.630370
0.612884
0.594632
0.574196
0.552299
0.535379
0.522132
0.512655
0.505824
0.501612
0.499201
0.498113
0.498240
0.499771
0.502551
0.501187
0.495720
0.491903
0.490348
0.488375
0.485796
0.649038
0.640830
0.625348
0.606801
0.586568
0.566280
0.546616
0.530886
0.518647
0.509481
0.502421
0.498024
0.495474
0.494233
0.494005
0.494808
0.495980
0.494686
0.490905
0.487656
0.485602
0.483807
0.482206
0.642316
0.633232
0.616152
0.596364
0.575266
0.555248
0.536868
0.522494
0.511709
0.502965
0.495371
0.490633
0.487920
0.486523
0.486014
0.486437
0.487118
0.485931
0.482836
0.480077
0.478207
0.476607
0.475262
0.630789
0.620626
0.600785
0.579809
0.558315
0.538793
0.521738
0.509012
0.501894
0.493655
0.483519
0.478269
0.475370
0.473883
0.473205
0.473595
0.474463
0.473398
0.470371
0.467904
0.466520
0.465080
0.463577
0.605578
0.595637
0.576228
0.555828
0.535052
0.516377
0.500246
0.488377
0.481963
0.474287
0.464593
0.459620
0.456880
0.455412
0.454625
0.454866
0.455656
0.454685
0.451910
0.449735
0.448582
0.447317
0.445929
0.564931
0.556505
0.540769
0.522685
0.503705
0.486221
0.470734
0.458975
0.450460
0.443417
0.437095
0.433196
0.430992
0.429633
0.428731
0.428651
0.429026
0.428109
0.425823
0.423949
0.422731
0.421661
0.420740
0.519619
0.512499
0.499268
0.483466
0.466502
0.450339
0.435519
0.424123
0.415629
0.409273
0.404299
0.401321
0.399664
0.398467
0.397493
0.397358
0.397910
0.397033
0.394614
0.392758
0.391525
0.390596
0.389917
0.469546
0.463361
0.451951
0.438098
0.423263
0.408420
0.394158
0.383301
0.375247
0.369621
0.365697
0.363511
0.362565
0.361587
0.360542
0.360738
0.362504
0.361675
0.358090
0.355867
0.354526
0.353666
0.353108
0.420070
0.414425
0.403995
0.391260
0.377612
0.363923
0.350745
0.340825
0.333542
0.328619
0.325336
0.323606
0.322948
0.322132
0.321146
0.321316
0.323049
0.322311
0.318937
0.316915
0.315705
0.314942
0.314450
0.373338
0.367961
0.357998
0.345692
0.332351
0.319595
0.307975
0.299215
0.292788
0.288476
0.285620
0.284061
0.283287
0.282568
0.281782
0.281543
0.281915
0.281296
0.279578
0.278332
0.277465
0.276819
0.276384
0.337569
0.332324
0.322596
0.310544
0.297462
0.285352
0.274718
0.266754
0.260930
0.257058
0.254497
0.253051
0.252265
0.251658
0.251049
0.250680
0.250541
0.250015
0.249031
0.248202
0.247493
0.246896
0.246491
0.317192
0.312003
0.302385
0.290469
0.277560
0.265787
0.255635
0.248068
0.242565
0.238935
0.236546
0.235175
0.234400
0.233874
0.233398
0.233032
0.232727
0.232250
0.231553
0.230869
0.230203
0.229616
0.229224
0.465907
0.458857
0.445667
0.429224
0.411257
0.394876
0.380926
0.370728
0.363519
0.358685
0.355330
0.353408
0.352325
0.350993
0.349061
0.347303
0.345763
0.344552
0.343664
0.343211
0.343000
0.342339
0.341448
0.477261
0.470108
0.456732
0.440146
0.422075
0.405603
0.391586
0.381371
0.374187
0.369247
0.365727
0.363908
0.363273
0.361826
0.359181
0.356997
0.355280
0.354074
0.353390
0.353406
0.353825
0.353241
0.351961
0.498243
0.490947
0.477286
0.460481
0.442208
0.425508
0.411256
0.400877
0.393823
0.388620
0.384574
0.383008
0.383393
0.381768
0.377662
0.374687
0.372653
0.371437
0.371042
0.371740
0.373173
0.372689
0.370718
0.523686
0.516408
0.502747
0.485896
0.467442
0.450351
0.435535
0.424586
0.417052
0.411302
0.406658
0.404693
0.404827
0.403049
0.398828
0.395759
0.393656
0.392388
0.391946
0.392597
0.393975
0.393477
0.391526
0.551382
0.544255
0.530802
0.514087
0.495520
0.477918
0.462246
0.450497
0.442209
0.435647
0.429987
0.426828
0.425424
0.423504
0.420462
0.418000
0.416083
0.414715
0.413866
0.413720
0.413977
0.413331
0.412071
0.578019
0.570945
0.557468
0.540845
0.522245
0.504130
0.487628
0.475440
0.467511
0.460101
0.452330
0.447778
0.445347
0.443243
0.440672
0.438510
0.436682
0.435186
0.433941
0.433083
0.432475
0.431654
0.430805
0.603448
0.596174
0.581933
0.565186
0.546598
0.528018
0.510832
0.498953
0.494126
0.485933
0.473449
0.467048
0.463914
0.461589
0.458901
0.456796
0.455006
0.453393
0.451807
0.450442
0.449275
0.448276
0.447570
0.622498
0.615179
0.600828
0.583933
0.565065
0.545912
0.527870
0.515097
0.509466
0.500664
0.487752
0.481066
0.477757
0.475470
0.473022
0.471194
0.469610
0.467939
0.466022
0.464235
0.462682
0.461493
0.460764
0.635830
0.628618
0.614727
0.597756
0.578487
0.558668
0.539383
0.524387
0.513895
0.504650
0.495647
0.490246
0.487219
0.485270
0.483618
0.482456
0.481429
0.479763
0.477344
0.475060
0.473136
0.471714
0.470849
0.646048
0.638613
0.624200
0.607116
0.587977
0.567661
0.547046
0.530436
0.517829
0.508285
0.500714
0.496088
0.493386
0.491814
0.490848
0.490506
0.490365
0.488733
0.485529
0.482618
0.480351
0.478673
0.477585
0.655309
0.647116
0.630193
0.612792
0.594619
0.573988
0.551478
0.533635
0.519930
0.510230
0.503294
0.499096
0.496691
0.495465
0.495126
0.495724
0.497188
0.495620
0.490984
0.487388
0.484993
0.483095
0.481583
0.656301
0.647752
0.630241
0.612328
0.593836
0.573124
0.550680
0.532905
0.519205
0.509627
0.502945
0.498955
0.496729
0.495668
0.495523
0.496355
0.498052
0.496577
0.491900
0.488271
0.485890
0.483953
0.482357
0.649571
0.640915
0.624442
0.605606
0.585356
0.564738
0.544295
0.527771
0.514941
0.505762
0.499213
0.495361
0.493272
0.492228
0.491879
0.492306
0.492968
0.491619
0.488231
0.485220
0.483087
0.481288
0.479839
0.642672
0.633075
0.615122
0.594758
0.573340
0.552908
0.533833
0.518591
0.506838
0.498178
0.491731
0.488055
0.486219
0.485200
0.484622
0.484878
0.485412
0.484228
0.481324
0.478894
0.477510
0.475879
0.474087
0.631260
0.620430
0.599945
0.578089
0.556041
0.536005
0.518153
0.504186
0.494442
0.486362
0.479216
0.475731
0.474202
0.473237
0.472434
0.472717
0.473645
0.472646
0.469789
0.467966
0.468009
0.466543
0.463709
0.605980
0.595380
0.575326
0.554013
0.532634
0.513460
0.496619
0.483583
0.474599
0.467083
0.460344
0.457127
0.455766
0.454823
0.453910
0.454066
0.454941
0.454069
0.451508
0.450016
0.450338
0.449060
0.446325
0.564761
0.555892
0.539430
0.520665
0.501154
0.483304
0.467456
0.455101
0.445752
0.438814
0.433609
0.430760
0.429483
0.428516
0.427526
0.427320
0.427584
0.426774
0.424854
0.423468
0.422929
0.421872
0.420415
0.518557
0.511211
0.497548
0.481217
0.463660
0.447242
0.432446
0.420891
0.412095
0.405799
0.401331
0.398926
0.397913
0.396944
0.395723
0.395204
0.395173
0.394416
0.392826
0.391599
0.390814
0.389955
0.389103
0.468166
0.461842
0.450090
0.435635
0.419894
0.404856
0.391108
0.380452
0.372385
0.366799
0.363104
0.361314
0.361242
0.360343
0.358403
0.357672
0.357791
0.357090
0.355379
0.354199
0.353379
0.352664
0.352085
0.418720
0.412970
0.402263
0.388977
0.374449
0.360594
0.347976
0.338313
0.331072
0.326152
0.322968
0.321487
0.321566
0.320775
0.318919
0.318184
0.318282
0.317686
0.316198
0.315208
0.314493
0.313887
0.313418
0.372142
0.366694
0.356557
0.343927
0.330119
0.317213
0.305769
0.297070
0.290613
0.286254
0.283399
0.281916
0.281358
0.280694
0.279708
0.279142
0.278956
0.278493
0.277633
0.276957
0.276383
0.275846
0.275438
0.336512
0.331216
0.321372
0.309130
0.295796
0.283544
0.272882
0.264861
0.258956
0.255015
0.252422
0.250995
0.250305
0.249780
0.249197
0.248811
0.248579
0.248214
0.247636
0.247097
0.246554
0.246031
0.245652
0.316214
0.310981
0.301269
0.289216
0.276136
0.264224
0.253971
0.246301
0.240698
0.236991
0.234560
0.233192
0.232475
0.232044
0.231676
0.231413
0.231192
0.230878
0.230412
0.229905
0.229352
0.228825
0.228459
0.463699
0.456735
0.443683
0.427279
0.409241
0.392711
0.378575
0.368233
0.360958
0.356259
0.353311
0.352017
0.351817
0.350707
0.348343
0.346350
0.344754
0.343634
0.343003
0.343010
0.343421
0.342855
0.341613
0.474655
0.467670
0.454572
0.438126
0.420035
0.403436
0.389241
0.378889
0.371634
0.366880
0.363953
0.363191
0.364268
0.363041
0.359131
0.356287
0.354364
0.353252
0.352972
0.353804
0.355389
0.354942
0.352915
0.495035
0.488027
0.474868
0.458354
0.440148
0.423359
0.408937
0.398429
0.391136
0.386215
0.383294
0.383693
0.387664
0.386250
0.378988
0.374434
0.371870
0.370731
0.370985
0.373090
0.377172
0.376884
0.372913
0.520380
0.513409
0.500291
0.483773
0.465441
0.448306
0.433377
0.422415
0.414857
0.409391
0.405657
0.405540
0.409152
0.407539
0.400154
0.395463
0.392792
0.391579
0.391769
0.393802
0.397789
0.397486
0.393566
0.548379
0.541495
0.528518
0.512114
0.493759
0.476186
0.460569
0.449229
0.442289
0.435915
0.429439
0.426804
0.426868
0.425006
0.420471
0.417179
0.414932
0.413583
0.413084
0.413696
0.415036
0.414516
0.412562
0.574958
0.568140
0.555284
0.539110
0.521002
0.503055
0.486818
0.476004
0.472255
0.464965
0.453341
0.447863
0.445795
0.443585
0.440083
0.437375
0.435284
0.433745
0.432642
0.432106
0.431948
0.431190
0.430077
0.599388
0.592557
0.579642
0.563778
0.546312
0.528163
0.511918
0.504041
0.517414
0.509302
0.478850
0.468702
0.465764
0.463071
0.458326
0.455549
0.453410
0.451688
0.450114
0.448852
0.447821
0.446845
0.446065
0.618789
0.611862
0.598705
0.582672
0.564956
0.546222
0.529051
0.520238
0.532784
0.524034
0.493090
0.482556
0.479321
0.476643
0.472207
0.469738
0.467809
0.466003
0.464035
0.462260
0.460725
0.459534
0.458790
0.634749
0.627517
0.613333
0.596689
0.578111
0.558404
0.538978
0.525127
0.518728
0.509490
0.496378
0.489684
0.486476
0.484354
0.482159
0.480640
0.479477
0.477685
0.475098
0.472770
0.470781
0.469342
0.468508
0.648663
0.640628
0.623962
0.606811
0.588558
0.568142
0.546408
0.529535
0.518007
0.508399
0.499502
0.494512
0.491790
0.490175
0.488984
0.488493
0.488617
0.486868
0.483135
0.480072
0.477626
0.475923
0.474944
0.671429
0.661004
0.632972
0.614360
0.599657
0.578708
0.551454
0.532181
0.518086
0.508236
0.501098
0.496930
0.494640
0.493478
0.493184
0.494065
0.497473
0.495797
0.488960
0.484775
0.481847
0.479900
0.478717
0.672848
0.661969
0.633159
0.613892
0.598761
0.577654
0.550373
0.530998
0.516635
0.506922
0.500340
0.496589
0.494619
0.493713
0.493683
0.494864
0.498569
0.497008
0.490122
0.485919
0.483064
0.481068
0.479726
0.654066
0.644396
0.624831
0.605346
0.585536
0.564540
0.542597
0.525085
0.511681
0.502484
0.496363
0.493019
0.491442
0.490655
0.490352
0.490855
0.492060
0.490671
0.486680
0.483613
0.481651
0.479794
0.478069
0.646525
0.635852
0.615400
0.593893
0.572101
0.551202
0.531257
0.515285
0.502909
0.494339
0.488698
0.485923
0.484981
0.484351
0.483759
0.484113
0.485111
0.483945
0.480696
0.478561
0.478291
0.476597
0.473635
0.637569
0.625056
0.601171
0.577283
0.554283
0.533653
0.515064
0.500318
0.489019
0.481108
0.475931
0.473826
0.473689
0.473231
0.472319
0.472808
0.475157
0.474261
0.470424
0.469578
0.473067
0.471552
0.465308
0.612163
0.599898
0.576484
0.553107
0.530704
0.510953
0.493483
0.479742
0.469245
0.461902
0.457115
0.455276
0.455340
0.454904
0.453847
0.454205
0.456494
0.455755
0.452273
0.451798
0.455632
0.454321
0.448144
0.567241
0.557473
0.539213
0.519270
0.499067
0.480803
0.464584
0.451809
0.441979
0.435156
0.430751
0.428832
0.428661
0.428080
0.426844
0.426662
0.427236
0.426530
0.424574
0.423651
0.424389
0.423318
0.420655
0.518634
0.510898
0.496455
0.479498
0.461431
0.444730
0.429777
0.418027
0.408992
0.402763
0.398777
0.397041
0.397263
0.396547
0.394593
0.393805
0.393637
0.392974
0.391694
0.390851
0.390594
0.389765
0.388531
0.467279
0.460781
0.448655
0.433763
0.417504
0.402258
0.388587
0.377916
0.369791
0.364266
0.360980
0.360125
0.363382
0.362620
0.357537
0.355825
0.355137
0.354511
0.353593
0.352936
0.352475
0.351844
0.351187
0.417611
0.411765
0.400831
0.387206
0.372213
0.358189
0.345688
0.336048
0.328778
0.323889
0.321012
0.320329
0.323628
0.322923
0.317920
0.316224
0.315499
0.314994
0.314334
0.313863
0.313453
0.312949
0.312480
0.371068
0.365557
0.355276
0.342428
0.328332
0.315277
0.303818
0.295075
0.288554
0.284165
0.281385
0.280139
0.280371
0.279792
0.278133
0.277307
0.276877
0.276544
0.276137
0.275787
0.275412
0.274957
0.274568
0.335509
0.330164
0.320215
0.307823
0.294299
0.281909
0.271160
0.263050
0.257059
0.253062
0.250474
0.249128
0.248716
0.248282
0.247575
0.247190
0.246958
0.246738
0.246429
0.246092
0.245684
0.245228
0.244873
0.315256
0.309980
0.300180
0.288005
0.274777
0.262732
0.252364
0.244588
0.238890
0.235116
0.232660
0.231318
0.230702
0.230363
0.230070
0.229908
0.229797
0.229634
0.229357
0.228997
0.228550
0.228082
0.227742
0.462289
0.455353
0.442335
0.425917
0.407803
0.391151
0.376870
0.366399
0.359060
0.354416
0.351649
0.350603
0.350653
0.349709
0.347423
0.345475
0.343923
0.342854
0.342291
0.342382
0.342880
0.342343
0.341081
0.473088
0.466162
0.453152
0.436729
0.418582
0.401868
0.387525
0.377036
0.369707
0.365016
0.362298
0.361820
0.363185
0.362125
0.358260
0.355431
0.353535
0.352473
0.352274
0.353224
0.354937
0.354525
0.352454
0.493238
0.486335
0.473341
0.456906
0.438674
0.421786
0.407219
0.396568
0.389171
0.384323
0.381664
0.382394
0.386708
0.385457
0.378175
0.373588
0.371023
0.369929
0.370282
0.372549
0.376817
0.376573
0.372523
0.518522
0.511670
0.498733
0.482306
0.463959
0.446747
0.431696
0.420615
0.412967
0.407580
0.404094
0.404286
0.408217
0.406750
0.399320
0.394569
0.391871
0.390695
0.390978
0.393167
0.397332
0.397077
0.393078
0.546638
0.539839
0.527001
0.510662
0.492296
0.474665
0.458972
0.447579
0.440637
0.434330
0.428001
0.425580
0.425867
0.424106
0.419538
0.416186
0.413904
0.412564
0.412120
0.412833
0.414288
0.413798
0.411798
0.573241
0.566495
0.553778
0.537660
0.519554
0.501574
0.485314
0.474536
0.470885
0.463658
0.452070
0.446696
0.444762
0.442605
0.439056
0.436276
0.434129
0.432572
0.431485
0.430995
0.430891
0.430147
0.429013
0.597470
0.590739
0.578077
0.562306
0.544871
0.526715
0.510490
0.502736
0.516332
0.508282
0.477734
0.467588
0.464715
0.462037
0.457217
0.454341
0.452118
0.450353
0.448769
0.447516
0.446497
0.445522
0.444732
0.616922
0.610085
0.597160
0.581203
0.563505
0.544762
0.527605
0.518914
0.531680
0.522991
0.491934
0.481377
0.478176
0.475504
0.470984
0.468399
0.466356
0.464495
0.462509
0.460725
0.459173
0.457978
0.457230
0.633259
0.626045
0.611917
0.595271
0.576664
0.556903
0.537433
0.523608
0.517309
0.508115
0.494981
0.488311
0.485153
0.483040
0.480773
0.479129
0.477826
0.475968
0.473379
0.471047
0.469033
0.467580
0.466748
0.647412
0.639351
0.622651
0.605458
0.587148
0.566631
0.544767
0.527811
0.516277
0.506697
0.497840
0.492922
0.490272
0.488682
0.487429
0.486789
0.486727
0.484909
0.481221
0.478180
0.475699
0.473981
0.473024
0.670354
0.659873
0.631734
0.613053
0.598249
0.577157
0.549720
0.530273
0.516098
0.506264
0.499212
0.495161
0.492975
0.491862
0.491515
0.492217
0.495366
0.493624
0.486909
0.482775
0.479780
0.477822
0.476707
0.671776
0.660837
0.631901
0.612547
0.597290
0.576015
0.548510
0.528914
0.514427
0.504741
0.498295
0.494719
0.492904
0.492100
0.492055
0.493088
0.496550
0.494939
0.488179
0.484023
0.481095
0.479085
0.477803
0.652891
0.643160
0.623486
0.603895
0.583958
0.562770
0.540570
0.522813
0.509260
0.500105
0.494199
0.491123
0.489794
0.489172
0.488920
0.489361
0.490442
0.489018
0.485086
0.482042
0.480045
0.478154
0.476421
0.645316
0.634571
0.613997
0.592353
0.570403
0.549295
0.529079
0.512830
0.500253
0.491747
0.486427
0.484036
0.483447
0.483047
0.482553
0.482917
0.483875
0.482696
0.479472
0.477354
0.477080
0.475342
0.472324
0.636357
0.623763
0.599761
0.575711
0.552533
0.531682
0.512800
0.497724
0.486110
0.478273
0.473561
0.471946
0.472250
0.472070
0.471280
0.471814
0.474173
0.473291
0.469482
0.468674
0.472210
0.470654
0.464311
0.610957
0.598622
0.575096
0.551556
0.528968
0.509007
0.491261
0.477200
0.466384
0.459109
0.454770
0.453404
0.453896
0.453745
0.452823
0.453248
0.455567
0.454870
0.451437
0.451017
0.454907
0.453570
0.447297
0.566062
0.556237
0.537868
0.517778
0.497398
0.478945
0.462511
0.449498
0.439473
0.432686
0.428554
0.426973
0.427132
0.426791
0.425694
0.425587
0.426198
0.425549
0.423678
0.422823
0.423608
0.422520
0.419802
0.517499
0.509717
0.495178
0.478077
0.459824
0.442957
0.427858
0.415951
0.406788
0.400564
0.396723
0.395193
0.395637
0.395103
0.393265
0.392527
0.392358
0.391771
0.390647
0.389919
0.389724
0.388899
0.387643
0.466235
0.459695
0.447470
0.432415
0.415938
0.400547
0.386802
0.376038
0.367826
0.362282
0.359054
0.358306
0.361703
0.361071
0.356061
0.354347
0.353574
0.353045
0.352396
0.351922
0.351555
0.350956
0.350300
0.416659
0.410781
0.399752
0.385969
0.370761
0.356613
0.344060
0.334346
0.326993
0.322073
0.319207
0.318572
0.321952
0.321352
0.316414
0.314717
0.313912
0.313523
0.313147
0.312867
0.312554
0.312102
0.311649
0.370214
0.364668
0.354306
0.341333
0.327081
0.313908
0.302369
0.293542
0.286941
0.282505
0.279711
0.278484
0.278772
0.278280
0.276709
0.275941
0.275540
0.275323
0.275110
0.274903
0.274611
0.274202
0.273832
0.334719
0.329339
0.319320
0.306829
0.293184
0.280685
0.269842
0.261643
0.255573
0.251524
0.248913
0.247576
0.247210
0.246855
0.246248
0.245959
0.245814
0.245712
0.245545
0.245316
0.244979
0.244565
0.244230
0.314496
0.309186
0.299323
0.287060
0.273728
0.261580
0.251115
0.243249
0.237474
0.233647
0.231166
0.229831
0.229256
0.228993
0.228803
0.228753
0.228753
0.228708
0.228551
0.228285
0.227904
0.227478
0.227159
0.461568
0.454637
0.441620
0.425179
0.407013
0.390282
0.375897
0.365318
0.357891
0.353232
0.350478
0.349338
0.349070
0.348222
0.346454
0.344780
0.343350
0.342297
0.341648
0.341517
0.341659
0.341099
0.340106
0.472316
0.465404
0.452410
0.435976
0.417780
0.400984
0.386523
0.375900
0.368443
0.363706
0.360916
0.360035
0.360398
0.359439
0.356789
0.354565
0.352896
0.351846
0.351463
0.351949
0.352910
0.352453
0.350953
0.492392
0.485513
0.472558
0.456125
0.437848
0.420873
0.406169
0.395339
0.387713
0.382751
0.379845
0.379463
0.381182
0.380032
0.375583
0.372348
0.370251
0.369176
0.369168
0.370547
0.372812
0.372485
0.370109
0.517658
0.510825
0.497924
0.481492
0.463084
0.445778
0.430584
0.419269
0.411236
0.405731
0.402164
0.401314
0.402720
0.401349
0.396704
0.393296
0.391066
0.389901
0.389824
0.391142
0.393339
0.392995
0.390641
0.545783
0.538994
0.
