# Supplementary material for: A computational model of spatio-temporal cardiac intracellular calcium handling with realistic structure and spatial flux distribution from sarcoplasmic reticulum and t-tubule reconstructions
Source: PLoS Comput Biol. 2017 Aug 31;13(8):e1005714. doi: 10.1371/journal.pcbi.1005714 (PMC5597258; doi:10.1371/journal.pcbi.1005714)
Supplement: S1 Code — Code provided in C/C++ and includes the structural datasets used in this study. Documentation is provided on use of and updating the code. Updates may also be available on Michael Colman’s website, http://www.physicsoftheheart.com and github repository: https://github.com/michaelcolman/CODE---PLOS-Comp-Biol-2017-Model-SR. (ZIP) [file pcbi.1005714.s001.zip › PLOS_SR_Clean/Spatial_diff_out/CaSR_1D_output_0150.dat]

583.512932
583.769204
584.186720
584.682297
585.231513
585.836736
586.463830
587.090700
587.732356
588.408663
589.089409
589.750680
590.405700
591.073030
591.720161
592.319212
592.878803
593.414993
593.898259
594.303547
594.637054
594.904464
595.059718
582.998975
583.307410
583.775552
584.295212
584.856866
585.491937
586.140861
586.767463
587.403275
588.096291
588.789262
589.443478
590.088706
590.772024
591.433217
592.028352
592.580586
593.132434
593.629195
594.032155
594.363313
594.654522
594.832182
582.102117
582.509592
583.065868
583.620933
584.195568
584.888824
585.579228
586.202922
586.822477
587.552023
588.269873
588.908845
589.530102
590.247922
590.936388
591.521274
592.053875
592.639105
593.161924
593.557015
593.876409
594.214131
594.433427
581.124315
581.630052
582.268386
582.857541
583.442899
584.203912
584.941136
585.567111
586.169529
586.943401
587.688187
588.313556
588.906790
589.664284
590.379585
590.954046
591.462673
592.086610
592.636089
593.023413
593.324918
593.711792
593.970442
580.450790
580.926679
581.572884
582.206869
582.852429
583.622317
584.377029
585.040281
585.686610
586.447955
587.189034
587.833863
588.458149
589.194378
589.900519
590.490799
591.028656
591.635920
592.181847
592.590021
592.924115
593.294342
593.542194
579.783259
580.242255
580.893866
581.559232
582.246694
583.034554
583.811065
584.507467
585.186551
585.947223
586.688767
587.347404
587.989696
588.715711
589.416019
590.015713
590.570031
591.171701
591.718606
592.142481
592.496653
592.859980
593.101084
578.979149
579.483566
580.172696
580.853141
581.549578
582.380912
583.193715
583.903615
584.585072
585.372682
586.130883
586.784275
587.414113
588.159356
588.871902
589.463993
590.006022
590.629625
591.194014
591.616604
591.963891
592.352234
592.613883
578.206131
578.774564
579.504622
580.189057
580.874160
581.754643
582.602361
583.314343
583.981555
584.807343
585.587669
586.230441
586.834459
587.611832
588.342025
588.920696
589.436748
590.093244
590.678788
591.093212
591.419782
591.844482
592.132700
577.798224
578.313256
579.021108
579.725295
580.448325
581.308031
582.148215
582.882033
583.584665
584.392040
585.167093
585.832798
586.470433
587.220275
587.934972
588.527968
589.072535
589.702849
590.276474
590.708447
591.064814
591.461809
591.729032
577.422553
577.904815
578.596584
579.311697
580.054269
580.900148
581.730930
582.473628
583.193480
583.993683
584.769189
585.452279
586.109890
586.844747
587.548296
588.148183
588.706305
589.321557
589.886843
590.328693
590.700388
591.082021
591.335463
576.913878
577.430461
578.144110
578.857814
579.589089
580.448966
581.285231
582.014662
582.718078
583.538456
584.330337
585.010273
585.655761
586.404743
587.114496
587.701954
588.242377
588.870829
589.444673
589.878046
590.236772
590.637133
590.906555
576.422757
576.995807
577.739284
578.444211
579.148356
580.033966
580.880395
581.589313
582.260457
583.110941
583.920872
584.587769
585.204596
585.979069
586.699288
587.266834
587.774650
588.428016
589.014838
589.432648
589.764091
590.195677
590.488457
576.270489
576.787436
577.501468
578.214450
578.942213
579.794707
580.621311
581.341320
582.037899
582.855271
583.646415
584.325147
584.966377
585.706679
586.404712
586.979700
587.509134
588.129494
588.697734
589.127083
589.482842
589.881239
590.149726
576.132487
576.615386
577.307951
578.022037
578.758032
579.588805
580.399841
581.123394
581.829607
582.624531
583.399317
584.080742
584.730241
585.447160
586.126457
586.700694
587.236432
587.835818
588.390380
588.824572
589.190628
589.568308
589.819668
575.854192
576.369839
577.078740
577.782014
578.496307
579.333074
580.143703
580.848974
581.531286
582.332190
583.107357
583.771613
584.397844
585.119692
585.796955
586.350673
586.861086
587.468254
588.026307
588.446841
588.794645
589.185411
589.449195
575.597981
576.166304
576.896356
577.578742
578.253122
579.104694
579.916846
580.594361
581.236110
582.054285
582.834086
583.473970
584.062755
584.802374
585.483610
586.011190
586.482146
587.108186
587.672085
588.069566
588.383163
588.798687
589.082078
575.697109
576.200015
576.885528
577.558373
578.238952
579.042133
579.821756
580.499258
581.155545
581.930697
582.682112
583.325622
583.932524
584.634254
585.291550
585.825932
586.315845
586.899313
587.432095
587.828667
588.155964
588.531505
588.787145
575.827698
576.283360
576.926504
577.577292
578.243973
579.006235
579.754937
580.424031
581.079695
581.822968
582.550209
583.191432
583.803865
584.480593
585.120143
585.656965
586.153161
586.705143
587.208869
587.595262
587.920495
588.267169
588.501474
575.839320
576.310145
576.942678
577.554551
578.173701
578.919672
579.651203
580.291347
580.915309
581.654750
582.375138
582.997287
583.587321
584.267466
584.906469
585.428596
585.902667
586.452225
586.944247
587.303055
587.598325
587.948805
588.189950
575.903037
576.401847
577.021369
577.581071
578.133455
578.869585
579.584355
580.187616
580.766165
581.513154
582.231623
582.830184
583.386568
584.082142
584.725661
585.228531
585.669550
586.230622
586.718645
587.047374
587.301302
587.666200
587.918577
576.357368
576.753775
577.285782
577.806152
578.343231
579.005033
579.667222
580.263060
580.853331
581.550948
582.236387
582.841338
583.419699
584.076621
584.695682
585.210604
585.675767
586.196160
586.654980
586.989396
587.259416
587.570834
587.781211
576.859943
577.153517
577.592550
578.073198
578.593004
579.189902
579.803865
580.396625
580.997753
581.654219
582.309296
582.923055
583.520772
584.145335
584.741307
585.269907
585.756663
586.244212
586.677761
587.021763
587.305017
587.567091
587.732570
577.157191
577.396431
577.781917
578.235726
578.740255
579.303370
579.891500
580.480968
581.084842
581.721899
582.361669
582.979055
583.584399
584.194213
584.778720
585.313542
585.809182
586.282025
586.703296
587.051313
587.338141
587.575304
587.716742
582.954125
583.262507
583.730546
584.250037
584.811439
585.446230
586.095020
586.721854
587.358440
588.052799
588.747507
589.403564
590.050467
590.735132
591.397282
591.992966
592.545322
593.096898
593.593138
593.995537
594.326294
594.617327
594.794956
582.242205
582.661062
583.216593
583.756366
584.311212
585.001245
585.686996
586.298771
586.905609
587.640611
588.362137
588.995872
589.608840
590.334542
591.027439
591.606858
592.130120
592.720340
593.244529
593.631700
593.940363
594.283758
594.508486
580.920508
581.594953
582.322038
582.876943
583.377069
584.203503
584.970931
585.539861
586.054106
586.902058
587.687924
588.265360
588.777006
589.616048
590.379898
590.914523
591.347622
592.043877
592.632494
592.975686
593.205152
593.678273
594.004810
579.435120
580.448524
581.355445
581.905131
582.280972
583.319135
584.189879
584.705200
585.059133
586.094826
586.963424
587.469665
587.807893
588.833087
589.683634
590.157652
590.433039
591.303591
591.972411
592.255506
592.334040
593.001737
593.444703
579.068538
579.842521
580.684501
581.322499
581.890445
582.807412
583.649348
584.253380
584.786334
585.675423
586.490850
587.066620
587.571656
588.439094
589.228432
589.762650
590.192759
590.921479
591.541462
591.892955
592.130584
592.651284
593.022441
578.544455
579.212348
580.020199
580.706229
581.363211
582.252358
583.097264
583.760989
584.378574
585.216541
586.008149
586.620153
587.192769
587.999009
588.757207
589.319906
589.811701
590.490015
591.091397
591.481507
591.785992
592.250739
592.584886
577.515443
578.325357
579.213105
579.891495
580.502215
581.495079
582.407627
583.064394
583.634572
584.550580
585.381223
585.959555
586.463327
587.344029
588.140498
588.669444
589.094841
589.850438
590.497022
590.863028
591.110532
591.657370
592.049229
576.336495
577.433330
578.442016
579.075458
579.528957
580.720627
581.727050
582.337753
582.758404
583.848827
584.751197
585.262590
585.594777
586.652647
587.521839
587.985266
588.245074
589.174116
589.896077
590.204538
590.297397
591.022836
591.511579
576.309351
577.130122
578.036578
578.738147
579.374691
580.396603
581.337606
582.018216
582.609358
583.546509
584.395467
584.986663
585.497970
586.383005
587.180949
587.709292
588.136044
588.899547
589.557113
589.933329
590.190404
590.747416
591.146109
576.128160
576.820322
577.668664
578.403188
579.113886
580.063266
580.963923
581.672296
582.328686
583.210466
584.040389
584.678454
585.266014
586.080772
586.840159
587.398479
587.890235
588.585936
589.209889
589.618961
589.940866
590.428338
590.778611
575.432492
576.250766
577.162119
577.877055
578.526473
579.539778
580.466170
581.130612
581.712682
582.672356
583.548763
584.162529
584.687309
585.568100
586.357377
586.877941
587.299335
588.060058
588.717023
589.093328
589.351513
589.913610
590.315714
574.563292
575.655883
576.676316
577.338124
577.822724
579.000828
579.987176
580.573352
580.975469
582.112753
583.064663
583.615108
583.971806
585.018182
585.870026
586.318000
586.567286
587.491809
588.214130
588.523726
588.618399
589.354942
589.850904
574.793182
575.612279
576.525068
577.240647
577.887333
578.892176
579.807007
580.460164
581.034349
581.991809
582.869140
583.483302
584.004551
584.875567
585.651243
586.157429
586.566467
587.318884
587.970445
588.342857
588.598067
589.158194
589.559424
574.846843
575.540532
576.392046
577.129174
577.835797
578.766688
579.642413
580.326685
580.966565
581.845722
582.679415
583.320301
583.902229
584.695813
585.425932
585.953677
586.419500
587.099548
587.713950
588.116182
588.432873
588.916441
589.264580
574.379102
575.201630
576.113333
576.821739
577.456518
578.446746
579.347300
579.989088
580.552768
581.490697
582.349518
582.949104
583.455948
584.304871
585.054942
585.534132
585.919041
586.661814
587.307344
587.674312
587.924107
588.474978
588.869961
573.746316
574.843915
575.858151
576.501700
576.959067
578.104707
579.059453
579.620412
580.001627
581.099217
582.016544
582.540691
582.871983
583.875986
584.679955
585.077322
585.278296
586.183675
586.890294
587.185093
587.266879
587.983162
588.466823
574.250299
575.060321
575.948784
576.626849
577.228073
578.185271
579.056134
579.672136
580.211278
581.122835
581.957369
582.536753
583.024830
583.852243
584.580898
585.040318
585.404431
586.121582
586.739572
587.080862
587.308904
587.843670
588.230134
574.602585
575.269657
576.071947
576.745883
577.383551
578.247204
579.063942
579.699644
580.294140
581.118803
581.902598
582.505144
583.052658
583.801571
584.487898
584.977946
585.404812
586.032112
586.589746
586.940315
587.213818
587.664135
587.993839
574.465569
575.239390
576.070009
576.684121
577.222508
578.122494
578.948388
579.535070
580.050811
580.920217
581.720027
582.283139
582.762804
583.561158
584.268508
584.723406
585.082350
585.751091
586.313941
586.609224
586.800638
587.307918
587.678367
574.217331
575.232861
576.123673
576.638329
576.971276
577.999264
578.860429
579.363049
579.702210
580.710834
581.557919
582.051988
582.372327
583.312132
584.070398
584.459392
584.657979
585.464220
586.066951
586.279554
586.294187
586.953637
587.401207
575.192115
575.860120
576.564587
577.081852
577.540514
578.343240
579.090950
579.639010
580.129449
580.946671
581.703817
582.255820
582.732748
583.498817
584.180019
584.635192
584.994675
585.623800
586.144483
586.419045
586.590141
587.043195
587.367990
576.131561
576.537395
577.064660
577.564455
578.076491
578.731481
579.386306
579.967766
580.542545
581.242143
581.927786
582.524614
583.092293
583.753912
584.374696
584.882098
585.336258
585.860246
586.318825
586.643251
586.900502
587.216916
587.432603
576.633196
576.925374
577.361871
577.839299
578.355763
578.949706
579.561377
580.152525
580.752595
581.408431
582.063182
582.676741
583.274248
583.898484
584.493977
585.021960
585.507989
585.994774
586.427578
586.770872
587.053523
587.315174
587.480447
581.968265
582.375628
582.931694
583.486353
584.060203
584.752374
585.441978
586.065967
586.687623
587.421265
588.144621
588.789495
589.416113
590.138203
590.829685
591.416264
591.949119
592.533199
593.053955
593.446848
593.764663
594.101715
594.320904
580.831798
581.506175
582.233163
582.787852
583.287418
584.112909
584.879474
585.448283
585.963761
586.814522
587.604301
588.185956
588.701401
589.543418
590.309353
590.845136
591.278328
591.973563
592.560425
592.901757
593.129901
593.602520
593.929024
578.361094
579.847990
580.976361
581.452163
581.587053
582.876489
583.856037
584.249072
584.344237
585.635950
586.621363
587.011320
587.093150
588.383654
589.361752
589.734818
589.772000
590.882714
591.659449
591.833659
591.680813
592.615675
593.222806
574.724352
577.949604
579.632524
579.881409
578.913218
581.408695
582.748654
582.828012
581.757643
584.242556
585.569543
585.623288
584.512063
587.010676
588.346715
588.422159
587.358853
589.590152
590.692115
590.560547
589.306928
591.412030
592.452974
576.160820
577.810587
579.099529
579.661189
579.850985
581.261136
582.335677
582.753076
582.846580
584.201834
585.231029
585.603331
585.655436
586.998218
588.018482
588.378212
588.391915
589.559553
590.385010
590.556225
590.392712
591.406935
592.090884
576.218773
577.379801
578.500386
579.181587
579.695508
580.844613
581.843653
582.416092
582.844140
583.900953
584.815599
585.311558
585.677586
586.710274
587.605788
588.070413
588.371472
589.264069
589.993234
590.289050
590.423587
591.144351
591.681966
574.456827
576.163366
577.503715
578.085989
578.282678
579.816829
580.992586
581.475611
581.610370
582.993431
584.033331
584.392799
584.420479
585.795282
586.826973
587.162169
587.136963
588.369591
589.243740
589.427689
589.257903
590.322948
591.043935
571.275914
574.652794
576.457851
576.741907
575.715710
578.522234
580.070529
580.267316
579.267524
581.811823
583.166893
583.189281
581.993130
584.595952
585.967513
585.984740
584.783655
587.202371
588.410733
588.293193
586.988090
589.232398
590.361746
573.205899
574.923817
576.282961
576.887435
577.107731
578.672718
579.880388
580.387411
580.542563
581.949493
583.010164
583.383132
583.417479
584.796288
585.828632
586.160606
586.134399
587.377741
588.266460
588.462111
588.302459
589.380599
590.110715
573.704475
574.891734
576.053416
576.780369
577.344271
578.560036
579.619025
580.232596
580.693304
581.804257
582.765709
583.289946
583.669291
584.710652
585.604133
586.055243
586.346740
587.267218
588.028246
588.344241
588.493658
589.247151
589.808575
572.352252
574.053275
575.414155
576.043728
576.297926
577.826595
578.994709
579.456894
579.568467
581.032030
582.146196
582.560652
582.625731
583.986727
585.000897
585.320903
585.287711
586.526158
587.412107
587.603814
587.439667
588.528925
589.265887
569.557759
572.886500
574.695527
575.036797
574.116901
576.822878
578.299846
578.409992
577.277164
579.982467
581.445267
581.545949
580.427204
582.970885
584.303077
584.296425
583.082532
585.492421
586.697936
586.572911
585.250381
587.526381
588.671510
571.720346
573.422945
574.787152
575.420006
575.673323
577.191587
578.344939
578.792666
578.894186
580.357034
581.475058
581.892616
581.955580
583.304638
584.301915
584.604275
584.556226
585.786046
586.666757
586.854498
586.687144
587.774294
588.510428
572.439350
573.629463
574.798697
575.535978
576.102789
577.292338
578.316528
578.896557
579.333933
580.448540
581.422272
581.957907
582.337715
583.350281
584.204837
584.616202
584.874351
585.780624
586.534269
586.844386
586.988983
587.738336
588.297381
571.302580
573.023117
574.395804
575.026593
575.270844
576.776227
577.918544
578.363360
578.467561
579.898646
580.991225
581.395091
581.448424
582.765367
583.726309
583.987943
583.898784
585.132996
586.018440
586.208735
586.044247
587.115583
587.840979
568.725441
572.099998
573.922389
574.254448
573.312122
575.988010
577.439101
577.543055
576.432969
579.056206
580.468901
580.547716
579.423855
581.896128
583.158261
583.071336
581.754852
584.193880
585.407094
585.283319
583.972613
586.205271
587.328136
571.224930
572.933567
574.283347
574.883884
575.094617
576.567527
577.681958
578.104216
578.186604
579.589503
580.656610
581.041498
581.077584
582.369995
583.306623
583.547789
583.437713
584.642699
585.496706
585.658614
585.470330
586.524180
587.240696
572.302023
573.467870
574.588790
575.263063
575.761078
576.884939
577.855450
578.398204
578.802329
579.853307
580.771426
581.273573
581.627313
582.583562
583.385375
583.759350
583.982333
584.823959
585.509608
585.761832
585.860019
586.572287
587.110577
571.566386
573.231543
574.514776
575.045966
575.190785
576.606826
577.682949
578.095857
578.184969
579.519685
580.540848
580.924226
580.983568
582.216708
583.121373
583.379775
583.306972
584.414497
585.178617
585.278039
585.043998
586.068259
586.767147
569.481805
572.751210
574.427368
574.619756
573.547217
576.103181
577.470642
577.562758
576.511156
578.950576
580.262306
580.349324
579.325560
581.624576
582.810076
582.769664
581.602081
583.779007
584.809105
584.573458
583.176769
585.349006
586.429507
572.655466
574.151017
575.261377
575.690613
575.766816
577.056912
578.036638
578.423790
578.508507
579.766683
580.728827
581.114564
581.192824
582.371628
583.236307
583.510870
583.461444
584.505032
585.208874
585.297484
585.058607
585.997007
586.621310
574.773151
575.439147
576.139864
576.652256
577.105641
577.903491
578.647214
579.192337
579.680707
580.496620
581.253100
581.804777
582.281379
583.046860
583.727196
584.181239
584.539276
585.166640
585.685426
585.958146
586.127713
586.579776
586.904121
575.712126
576.105067
576.630702
577.142859
577.671199
578.325070
578.980891
579.572110
580.159208
580.854851
581.539231
582.143579
582.721357
583.377380
583.995142
584.508362
584.971413
585.489383
585.945670
586.277634
586.545588
586.855609
587.065324
580.858043
581.363686
582.001932
582.590677
583.174541
583.932794
584.667383
585.292891
585.898935
586.681256
587.437900
588.076090
588.680892
589.447452
590.169110
590.747099
591.255983
591.876736
592.420740
592.802263
593.099641
593.484922
593.743422
579.215144
580.228440
581.135441
581.685069
582.059597
583.094551
583.961744
584.475367
584.831632
585.874765
586.754281
587.272338
587.621050
588.654174
589.510226
589.987322
590.262700
591.129599
591.792333
592.069002
592.143042
592.809386
593.252522
574.594561
577.819659
579.502833
579.752163
578.783261
581.275648
582.611768
582.688435
581.618549
584.108532
585.443426
585.505681
584.401774
586.905483
588.245011
588.322525
587.259057
589.486919
590.583315
590.445853
589.188162
591.292631
592.334213
560.809822
574.333014
577.642743
576.848091
567.610047
578.488783
581.042673
579.933104
570.407720
581.381378
583.927471
582.768211
573.078084
584.185915
586.779264
585.752597
576.739976
586.940789
589.180939
587.910110
578.629181
588.856146
591.286974
572.058953
575.512551
577.398061
577.732847
576.799028
579.447508
580.899690
580.989490
579.893077
582.474752
583.868396
583.896952
582.734911
585.320415
586.719456
586.770226
585.657675
587.972887
589.137220
588.986989
587.698390
589.917818
591.063205
573.615736
575.440830
576.892479
577.525107
577.744912
579.304915
580.495943
580.948313
581.047203
582.472707
583.549769
583.901937
583.916008
585.326820
586.394522
586.729280
586.698290
587.946596
588.835431
589.003528
588.823637
589.933520
590.701726
570.164806
573.718953
575.665052
575.986060
574.948909
577.842056
579.444397
579.615585
578.565708
581.175723
582.574652
582.567437
581.321083
583.994028
585.416322
585.411871
584.165455
586.646836
587.897637
587.756458
586.414540
588.743207
589.946369
556.775769
570.712988
574.180071
573.293459
563.174228
575.208233
578.127863
577.168374
567.724042
578.757272
581.320492
580.052827
569.853472
581.482231
584.163402
582.967549
573.115728
584.216393
586.686606
585.393898
575.676494
586.450381
589.043084
568.858007
572.424476
574.390374
574.734129
573.721498
576.649035
578.285968
578.481968
577.451958
580.088577
581.509874
581.516095
580.275670
582.952507
584.374652
584.365146
583.116210
585.612248
586.881497
586.754085
585.423035
587.767871
588.982063
570.982069
572.836244
574.330977
575.007876
575.273695
576.912672
578.171005
578.662424
578.783817
580.278284
581.409797
581.790349
581.814213
583.235280
584.298999
584.611611
584.557753
585.851725
586.784444
586.974823
586.804383
587.960795
588.760285
568.047356
571.561960
573.523069
573.912200
572.996977
575.822108
577.387087
577.499445
576.336061
579.118432
580.629453
580.699986
579.530585
582.151652
583.541614
583.516895
582.261671
584.749140
586.011848
585.873131
584.520986
586.892833
588.119814
555.300597
568.971104
572.418212
571.662600
562.115637
573.579620
576.327015
575.155155
564.931407
576.771158
579.562205
578.441601
568.601639
579.893281
582.486665
581.259428
571.406764
582.481452
584.940918
583.618828
573.768783
584.689158
587.317727
567.425115
570.941994
572.908157
573.303308
572.389762
575.203002
576.751042
576.846783
575.671588
578.454463
579.970886
580.046132
578.875749
581.482539
582.852815
582.807754
581.535123
584.013184
585.269720
585.125890
583.769680
586.139001
587.365058
569.737325
571.595359
573.102050
573.798349
574.079095
575.681731
576.896334
577.345799
577.434339
578.940847
580.091772
580.491093
580.524013
581.905425
582.920806
583.185237
583.088728
584.370941
585.296510
585.479484
585.302931
586.454310
587.251328
566.991377
570.557885
572.546248
572.945594
572.026074
574.827022
576.366292
576.470713
575.332041
578.048955
579.529434
579.594772
578.431916
580.985209
582.305637
582.200698
580.844349
583.365234
584.641279
584.509223
583.174141
585.509205
586.718315
554.308087
568.208907
571.706933
570.954097
561.391076
572.824642
575.551865
574.415120
564.463548
575.971259
578.673862
577.547405
567.833750
578.914643
581.400250
580.033537
569.782603
581.174172
583.692164
582.400727
572.696243
583.438958
586.023022
566.980436
570.535715
572.501493
572.870517
571.917032
574.684888
576.196292
576.279769
575.121577
577.807631
579.261196
579.308769
578.130525
580.655564
581.948358
581.821825
580.444506
582.932433
584.173796
584.011482
582.651644
584.968106
586.167591
569.735159
571.572959
573.032782
573.665997
573.876878
575.412964
576.575642
576.997018
577.068555
578.494895
579.583272
579.955663
579.977210
581.283813
582.235225
582.462608
582.339032
583.540302
584.386895
584.507266
584.282896
585.393439
586.167467
567.465283
570.969499
572.860476
573.153803
572.128526
574.840055
576.319128
576.420869
575.344595
577.888704
579.276632
579.347901
578.278746
580.658858
581.897875
581.823891
580.602432
582.868756
583.972213
583.731130
582.313547
584.604639
585.786371
555.379108
569.149521
572.479812
571.573883
561.857141
573.182351
575.839597
574.786514
565.437739
576.219358
578.743693
577.719408
568.734113
579.013524
581.336754
580.148987
570.924757
581.165912
583.339944
581.897489
572.043508
582.772952
585.315038
568.910320
572.178588
573.853021
574.041741
572.964592
575.515714
576.879001
576.967917
575.913499
578.351107
579.662718
579.750116
578.726549
581.024629
582.208754
582.166868
580.997017
583.170167
584.195806
583.955774
582.555654
584.726127
585.806057
573.229494
574.241446
575.125619
575.631030
575.953564
576.971522
577.824277
578.320565
578.654966
579.660474
580.506230
580.999841
581.319706
582.258142
583.014394
583.400866
583.595898
584.397157
584.994158
585.201126
585.211219
585.867943
586.314382
574.690643
575.184146
575.793830
576.340463
576.878559
577.601300
578.305019
578.900047
579.472690
580.215831
580.932259
581.529755
582.085193
582.779176
583.420410
583.920289
584.357261
584.913097
585.395230
585.718160
585.967312
586.329131
586.580113
580.008351
580.484320
581.131165
581.765625
582.409295
583.173698
583.922223
584.582792
585.234143
586.010266
586.772829
587.440909
588.085904
588.837924
589.555096
590.151607
590.689659
591.290077
591.824426
592.220332
592.545848
592.913380
593.161424
578.675247
579.449033
580.291987
580.931481
581.497930
582.407287
583.239759
583.837590
584.372979
585.276789
586.114635
586.714506
587.240443
588.122742
588.922350
589.462690
589.892691
590.612480
591.217782
591.553696
591.780597
592.299439
592.672033
575.862524
577.511354
578.801698
579.366846
579.556658
580.956120
582.016750
582.422851
582.514359
583.884022
584.936029
585.332372
585.404525
586.759298
587.787789
588.153396
588.167218
589.323207
590.130143
590.281469
590.104114
591.118952
591.806810
571.894552
575.346412
577.233259
577.572849
576.641687
579.279186
580.717332
580.794717
579.692903
582.286417
583.698108
583.745072
582.598078
585.189874
586.593363
586.648793
585.537506
587.841600
588.989155
588.820451
587.518028
589.741366
590.892339
573.259138
575.100179
576.581956
577.249536
577.503214
579.038527
580.205703
580.636972
580.725751
582.167139
583.269153
583.645343
583.683982
585.097733
586.174729
586.525358
586.514170
587.737813
588.605795
588.760465
588.581119
589.690532
590.465231
573.246306
574.579417
575.885847
576.681879
577.274116
578.542716
579.634717
580.233591
580.672565
581.804343
582.784265
583.289847
583.653097
584.744757
585.690041
586.151752
586.440650
587.384557
588.159748
588.457039
588.596433
589.399686
590.014833
571.299908
573.211753
574.759339
575.455544
575.720186
577.392704
578.677321
579.184498
579.320473
580.792597
581.905427
582.266350
582.277425
583.723295
584.812339
585.136987
585.088334
586.390987
587.328017
587.516340
587.347499
588.510110
589.319228
567.932165
571.565494
573.604868
573.996760
573.017550
575.992324
577.666857
577.878726
576.857441
579.516562
580.957194
580.968094
579.730501
582.428241
583.869322
583.863680
582.616106
585.133161
586.422554
586.303717
584.981608
587.350144
588.585657
569.933983
571.859430
573.429218
574.151847
574.447037
576.157459
577.479298
578.016228
578.176223
579.672743
580.804713
581.176955
581.193538
582.642901
583.732319
584.054674
584.007745
585.325786
586.283271
586.489575
586.335737
587.513561
588.332254
570.491557
571.856282
573.211126
574.060354
574.712528
576.062572
577.230116
577.883549
578.363260
579.549928
580.572700
581.101138
581.473861
582.573363
583.517272
583.967301
584.251359
585.232998
586.053231
586.384450
586.549449
587.389403
588.028743
569.064085
570.967600
572.535066
573.281875
573.613426
575.291512
576.578405
577.075978
577.195504
578.745681
579.926106
580.335113
580.379787
581.811301
582.884001
583.196895
583.144479
584.454394
585.403975
585.601253
585.439400
586.629303
587.456677
566.166704
569.744302
571.782772
572.232654
571.367036
574.249435
575.859885
575.994867
574.846754
577.661680
579.201325
579.282555
578.117957
580.756142
582.159367
582.133631
580.876257
583.379300
584.657984
584.524211
583.179470
585.582000
586.836348
568.451656
570.358156
571.931417
572.684675
573.018094
574.687075
575.959745
576.443269
576.552865
578.101171
579.283610
579.694260
579.735499
581.153455
582.207576
582.501115
582.431366
583.728566
584.667880
584.856448
584.688237
585.875045
586.701546
569.264373
570.635104
572.003192
572.869960
573.531314
574.857423
575.990692
576.611258
577.067486
578.255212
579.286995
579.824240
580.195181
581.262519
582.163994
582.571175
582.817392
583.776403
584.578650
584.893763
585.046899
585.881394
586.519251
568.085888
570.019102
571.611762
572.372884
572.703016
574.356353
575.612510
576.088310
576.197549
577.713755
578.872667
579.272483
579.305540
580.687566
581.699943
581.948016
581.832785
583.129020
584.067084
584.252227
584.082155
585.252933
586.070040
565.452321
569.090160
571.159174
571.615648
570.737235
573.583938
575.158969
575.279764
574.149522
576.881352
578.372987
578.436444
577.268840
579.828167
581.151582
581.037117
579.669328
582.191731
583.467369
583.324284
581.983200
584.342016
585.575821
568.152853
570.073872
571.643355
572.373745
572.668755
574.285913
575.509712
575.959325
576.044485
577.531206
578.664312
579.045444
579.060556
580.415047
581.398938
581.622488
581.482927
582.747076
583.651434
583.806610
583.611962
584.764261
585.571384
569.426829
570.772084
572.090737
572.893453
573.482799
574.734828
575.804556
576.380094
576.798068
577.919421
578.895639
579.401089
579.745530
580.749952
581.589451
581.950804
582.154994
583.043400
583.772728
584.026305
584.130337
584.925347
585.540723
568.773740
570.638679
572.127203
572.776494
572.996673
574.548448
575.727198
576.163889
576.253495
577.668887
578.754845
579.135536
579.174395
580.465063
581.411363
581.648347
581.544057
582.709585
583.524196
583.618569
583.378978
584.498093
585.283740
566.778008
570.283508
572.175892
572.469556
571.443693
574.152491
575.629652
575.731997
574.656772
577.197526
578.584319
578.658013
577.592080
579.968780
581.204814
581.130783
579.908856
582.165653
583.256888
583.004662
581.579076
583.868418
585.050282
570.311553
571.975911
573.257201
573.783750
573.922139
575.330338
576.399974
576.809207
576.895439
578.225923
579.245716
579.630659
579.691795
580.921925
581.823100
582.079453
582.002890
583.099288
583.849127
583.934983
583.690941
584.711209
585.409160
572.797866
573.567602
574.390206
574.992767
575.517633
576.403935
577.218314
577.796807
578.306427
579.170738
579.967993
580.530776
581.010356
581.806214
582.510205
582.961635
583.315033
583.973504
584.523500
584.806283
584.988082
585.490239
585.858779
573.949391
574.413934
575.034530
575.630207
576.231155
576.959537
577.676318
578.305541
578.921542
579.655198
580.372242
580.992924
581.581871
582.259672
582.895422
583.413507
583.881479
584.421612
584.902162
585.249661
585.535924
585.880962
586.119770
579.118421
579.577842
580.231899
580.900563
581.587249
582.366184
583.131351
583.821349
584.506616
585.290909
586.067274
586.763288
587.438320
588.188280
588.905353
589.515126
590.070066
590.659670
591.186104
591.588117
591.927173
592.287417
592.530176
577.934395
578.601450
579.412394
580.104805
580.762949
581.636993
582.462031
583.110698
583.728530
584.592844
585.424528
586.078791
586.687203
587.516165
588.290211
588.863939
589.356793
590.017320
590.589767
590.948659
591.231334
591.696446
592.036265
575.715095
576.871497
577.995987
578.690720
579.213030
580.334007
581.297904
581.839499
582.254760
583.345244
584.309478
584.855762
585.263279
586.313575
587.221924
587.700081
588.005892
588.869687
589.555306
589.802885
589.900829
590.632975
591.185623
573.258468
575.072916
576.528484
577.182907
577.425962
578.942527
580.085935
580.494516
580.563588
582.032884
583.164838
583.570228
583.630098
585.047206
586.122003
586.472729
586.455195
587.663583
588.499447
588.606639
588.371410
589.511936
590.305884
573.045009
574.373961
575.683844
576.492524
577.095126
578.342168
579.406348
579.979611
580.404225
581.557816
582.569158
583.105698
583.493880
584.591487
585.541308
586.011396
586.304962
587.227622
587.971746
588.233934
588.345537
589.161415
589.790382
572.515936
573.632943
574.867184
575.756275
576.516196
577.685058
578.736022
579.414501
579.998984
581.034753
581.987049
582.589042
583.107565
584.078353
584.963280
585.489479
585.907997
586.733693
587.452134
587.812294
588.077663
588.761823
589.298392
570.975602
572.380717
573.771433
574.634764
575.285699
576.643045
577.811604
578.458838
578.932313
580.118185
581.144673
581.678038
582.058147
583.170340
584.126195
584.582289
584.867499
585.853426
586.672691
587.000019
587.163033
587.999025
588.637927
569.112237
571.099712
572.731049
573.497283
573.823122
575.566070
576.909070
577.448786
577.603256
579.139291
580.307114
580.705448
580.743954
582.201327
583.296526
583.618527
583.569362
584.908404
585.884795
586.105433
585.966053
587.149956
587.974359
569.549954
570.970418
572.385943
573.278963
573.965054
575.365720
576.577981
577.262406
577.764911
578.972401
580.012897
580.553626
580.937511
582.053238
583.011224
583.468542
583.759593
584.763116
585.606571
585.957650
586.140352
586.989916
587.635832
569.638814
570.791635
572.080026
573.029138
573.858589
575.119538
576.261804
577.015143
577.656640
578.735702
579.715515
580.330209
580.854154
581.832669
582.721208
583.246213
583.672819
584.537050
585.306857
585.715952
586.021631
586.733578
587.285017
568.662300
570.061518
571.467221
572.368131
573.069654
574.470039
575.680340
576.364601
576.869941
578.089367
579.141722
579.692003
580.081708
581.194658
582.149878
582.608250
582.900545
583.890969
584.719991
585.057460
585.230992
586.090789
586.745674
567.288037
569.236791
570.857906
571.647355
572.012262
573.758348
575.104330
575.649109
575.810362
577.371373
578.561245
578.976182
579.024817
580.473459
581.560472
581.882076
581.837129
583.151674
584.106078
584.305976
584.149354
585.357222
586.199241
568.060008
569.462974
570.875418
571.783684
572.488238
573.882367
575.081995
575.755964
576.253456
577.468026
578.517798
579.065601
579.449282
580.549248
581.487861
581.929116
582.204652
583.178239
583.991050
584.314155
584.477605
585.333937
585.988561
568.430260
569.591257
570.894911
571.862434
572.701640
573.947017
575.064752
575.796364
576.422516
577.492500
578.468112
579.080224
579.594570
580.544801
581.397645
581.887669
582.281028
583.111148
583.847792
584.226790
584.511133
585.218496
585.771182
567.725083
569.158831
570.600253
571.528676
572.239772
573.608091
574.777187
575.427683
575.908064
577.103241
578.139596
578.681851
579.058274
580.124812
581.024177
581.428510
581.671762
582.623766
583.416850
583.720117
583.866818
584.716295
585.368442
566.655283
568.659832
570.324750
571.141824
571.515080
573.202947
574.487794
574.986675
575.115135
576.636043
577.798752
578.202540
578.240588
579.622332
580.636322
580.889928
580.782943
582.056022
582.969843
583.128549
582.936245
584.130320
584.966956
567.871861
569.292687
570.710702
571.608508
572.283278
573.610560
574.740383
575.357326
575.808095
576.974163
577.986176
578.509616
578.866484
579.905097
580.774392
581.150951
581.366973
582.287888
583.048917
583.323159
583.445744
584.277303
584.919752
568.757926
569.890334
571.143525
572.048270
572.814499
573.973725
575.010460
575.677131
576.247988
577.257583
578.183845
578.763167
579.244637
580.134882
580.923622
581.358915
581.700447
582.466263
583.136224
583.456245
583.691962
584.361669
584.892995
568.643524
569.993608
571.317812
572.126539
572.721287
573.973612
575.044959
575.627305
576.053066
577.168548
578.141857
578.652855
579.005469
580.002250
580.836264
581.200171
581.407822
582.278869
582.985864
583.219868
583.310231
584.104646
584.721670
568.264911
570.110273
571.577047
572.217034
572.434107
573.965726
575.127836
575.559260
575.645770
577.056901
578.138712
578.521250
578.560752
579.849632
580.790309
581.022804
580.909125
582.076935
582.885452
582.972702
582.723102
583.834973
584.612510
570.271934
571.440291
572.562138
573.235223
573.729797
574.844856
575.809516
576.353811
576.761584
577.802793
578.715999
579.223574
579.585622
580.532352
581.326300
581.700512
581.922746
582.738826
583.391894
583.614329
583.690918
584.398621
584.937315
572.165150
572.829390
573.624729
574.287986
574.912288
575.760861
576.565333
577.194080
577.783980
578.601052
579.380365
579.983741
580.533171
581.277289
581.958304
582.445126
582.865767
583.474664
584.008185
584.335761
584.592223
585.035186
585.362758
573.171236
573.620947
574.252145
574.886221
575.533431
576.276065
577.008295
577.665768
578.313002
579.048758
579.771258
580.411084
581.022923
581.696350
582.331636
582.863930
583.352342
583.889362
584.373832
584.741371
585.052062
585.390728
585.621891
578.039942
578.545269
579.240068
579.929530
580.629533
581.449252
582.246070
582.946125
583.635356
584.458267
585.267484
585.974795
586.651271
587.428819
588.164278
588.771628
589.316380
589.922511
590.456822
590.846724
591.171239
591.558219
591.824632
576.640156
577.446844
578.341218
579.036501
579.658352
580.624535
581.503270
582.132311
582.696546
583.657699
584.552642
585.196802
585.756037
586.665387
587.482772
588.030453
588.462527
589.187648
589.786487
590.099425
590.306920
590.864103
591.271104
573.713408
575.401212
576.748631
577.369519
577.609800
579.072193
580.175518
580.591272
580.678130
582.141352
583.276120
583.726804
583.834902
585.220136
586.265124
586.629831
586.632476
587.799409
588.588518
588.673459
588.409400
589.531422
590.296351
569.615918
573.113225
575.063696
575.458273
574.563275
577.281884
578.761347
578.816177
577.620306
580.400213
581.931586
582.043053
580.931173
583.559203
584.978731
585.021892
583.868408
586.210475
587.335100
587.037675
585.470549
587.983766
589.276733
570.856141
572.750410
574.306568
575.043364
575.356447
576.960973
578.173454
578.613166
578.696841
580.238792
581.432037
581.868908
581.946987
583.392757
584.487152
584.836430
584.814796
586.056112
586.915875
587.013063
586.754801
587.976065
588.829729
570.708897
572.112067
573.509711
574.389402
575.053916
576.391909
577.533949
578.156587
578.616940
579.826327
580.886251
581.452656
581.859575
582.979127
583.940489
584.405738
584.696391
585.661907
586.450889
586.743711
586.879331
587.728284
588.381255
568.591412
570.617179
572.284610
573.078161
573.420395
575.168380
576.504546
577.026686
577.164059
578.738064
579.946504
580.379706
580.446757
581.909494
583.006799
583.328427
583.274943
584.619274
585.593789
585.809539
585.669465
586.854042
587.682003
565.021372
568.857672
571.050774
571.549284
570.644889
573.707969
575.435341
575.638505
574.539382
577.383285
578.949977
579.049746
577.899093
580.583371
582.019891
581.997330
580.711067
583.311913
584.662058
584.592236
583.330058
585.695409
586.938167
567.107397
569.150886
570.845531
571.670388
572.050253
573.848669
575.236950
575.804336
575.975638
577.568564
578.785659
579.221565
579.289920
580.756989
581.858629
582.183993
582.138665
583.504492
584.508870
584.754946
584.639453
585.835444
586.667506
567.708136
569.154513
570.611601
571.551596
572.285747
573.735763
574.991876
575.711452
576.244273
577.486390
578.558168
579.124495
579.529245
580.659790
581.630638
582.100088
582.403376
583.417266
584.271049
584.631142
584.823464
585.689343
586.346703
566.266058
568.252961
569.915223
570.734561
571.123780
572.936198
574.345149
574.944686
575.153917
576.725046
577.922348
578.345029
578.403415
579.877678
580.990048
581.333865
581.310234
582.643069
583.615808
583.831814
583.688298
584.909222
585.758868
563.321049
567.014976
569.151986
569.650168
568.771071
571.866706
573.638308
573.911971
572.922343
575.690699
577.215143
577.288719
576.108996
578.814077
580.269437
580.283828
579.068392
581.579210
582.870671
582.745337
581.405358
583.848462
585.129656
565.674961
567.666344
569.336604
570.165312
570.560006
572.367345
573.767805
574.360277
574.563578
576.127012
577.317690
577.734769
577.785531
579.246326
580.343244
580.672070
580.632449
581.943953
582.893871
583.088797
582.930449
584.148471
584.999300
566.520490
567.977602
569.453822
570.418787
571.171207
572.605360
573.840382
574.547131
575.072382
576.295776
577.351757
577.908381
578.301425
579.401927
580.339854
580.781632
581.057226
582.023578
582.826369
583.138036
583.294440
584.161528
584.826254
565.308441
567.372876
569.103094
569.981550
570.415571
572.166246
573.511669
574.065284
574.241778
575.791757
576.978191
577.404463
577.468441
578.877936
579.925276
580.217733
580.150438
581.426785
582.341610
582.498744
582.304014
583.529964
584.387838
562.587280
566.459174
568.703835
569.291862
568.526194
571.460872
573.118233
573.316914
572.271122
575.015094
576.529728
576.623842
575.500592
578.074351
579.432011
579.380922
578.121525
580.557646
581.779179
581.575871
580.141155
582.621408
583.919597
565.531122
567.582509
569.289858
570.138835
570.536164
572.239895
573.538650
574.052044
574.194274
575.713984
576.877114
577.285829
577.330430
578.709245
579.723358
579.984906
579.888403
581.133741
582.017304
582.146091
581.927611
583.136265
583.984969
567.003143
568.431277
569.858816
570.766872
571.450861
572.781806
573.916167
574.542159
575.002359
576.163783
577.173787
577.703347
578.068651
579.099703
579.963386
580.342052
580.560818
581.463803
582.202091
582.456268
582.564812
583.395814
584.040133
566.497140
568.434572
570.020970
570.770314
571.084807
572.702062
573.931563
574.403873
574.520377
575.982679
577.105645
577.504628
577.552328
578.875913
579.842691
580.077295
579.960415
581.172695
582.020786
582.128560
581.896994
583.056513
583.871386
564.625751
568.212109
570.199939
570.593319
569.673977
572.423143
573.936438
574.059577
572.985816
575.592263
577.020548
577.103960
576.020275
578.452244
579.709643
579.610204
578.314136
580.681772
581.831985
581.595921
580.159500
582.512614
583.730474
568.332795
570.053966
571.413903
572.023366
572.241803
573.703838
574.815361
575.253473
575.361664
576.735772
577.790080
578.191490
578.259216
579.519450
580.437595
580.687774
580.596263
581.743753
582.535231
582.642655
582.411330
583.468947
584.192154
570.964234
571.775397
572.661525
573.333680
573.925627
574.868137
575.728213
576.342187
576.882364
577.781621
578.609044
579.192631
579.688367
580.505542
581.225464
581.683792
582.044546
582.731436
583.310659
583.615935
583.817427
584.344743
584.730457
572.197883
572.696793
573.372909
574.031451
574.694159
575.477898
576.241393
576.908701
577.557821
578.323817
579.069311
579.712358
580.320213
581.017215
581.669048
582.199098
582.680500
583.242804
583.747767
584.117394
584.424361
584.790079
585.042408
576.931093
577.501757
578.242206
578.943599
579.640840
580.511905
581.345078
582.049579
582.729474
583.603528
584.449863
585.161368
585.825021
586.642255
587.401316
588.000993
588.524134
589.161418
589.712723
590.088869
590.387782
590.814566
591.110716
575.133585
576.223712
577.243839
577.908495
578.393645
579.547501
580.511622
581.087441
581.494815
582.655265
583.645477
584.244575
584.653456
585.741648
586.635484
587.126554
587.404872
588.291566
588.952791
589.191071
589.222098
589.976743
590.491934
570.249646
573.572518
575.386881
575.750429
574.872000
577.509024
578.939826
579.027301
577.891935
580.620680
582.125863
582.285387
581.240239
583.810760
585.188633
585.259589
584.154557
586.433943
587.513753
587.236795
585.704287
588.132692
589.352105
556.181034
569.820815
573.279203
572.588119
563.319279
574.473495
577.127597
575.917199
565.674362
577.545237
580.382793
579.339452
569.680531
580.892045
583.526087
582.453430
573.179539
583.644722
585.869108
584.240356
573.379101
585.246933
588.082305
567.191481
570.774136
572.827642
573.303977
572.478324
575.285471
576.839217
576.937782
575.774462
578.608635
580.187754
580.323730
579.226316
581.882799
583.323197
583.366861
582.214091
584.594334
585.760115
585.486759
583.940147
586.494341
587.821015
568.491322
570.477878
572.127928
572.931355
573.293808
575.001970
576.301756
576.801242
576.930552
578.517352
579.748464
580.208602
580.300556
581.769856
582.875960
583.217013
583.184441
584.487175
585.414081
585.576446
585.383394
586.599430
587.450762
564.650612
568.494718
570.702751
571.219235
570.327894
573.386047
575.101962
575.294187
574.192242
577.053509
578.645190
578.770177
577.640508
580.335819
581.780264
581.765101
580.482747
583.075541
584.411853
584.325829
583.051363
585.421840
586.670993
550.451647
565.219912
569.053987
568.377965
558.350338
570.622210
573.659095
572.626442
562.526742
574.420996
577.285369
576.201603
566.340812
577.772165
580.434142
579.177760
569.025458
580.516528
583.137784
581.952216
572.481277
583.129231
585.736543
563.114627
566.979150
569.216930
569.765928
568.913152
572.028053
573.802541
574.045496
572.980903
575.858730
577.455322
577.579680
576.449504
579.150993
580.602644
580.593723
579.321370
581.939061
583.308585
583.256759
582.010278
584.389659
585.640649
565.377683
567.417596
569.132899
569.994177
570.417237
572.261687
573.695669
574.308939
574.525316
576.132749
577.363458
577.813148
577.894641
579.382478
580.505297
580.853780
580.832432
582.196084
583.198936
583.442849
583.324463
584.541666
585.387614
562.386547
566.108355
568.281019
568.812621
567.966028
571.102350
572.912710
573.218775
572.256348
575.049030
576.595082
576.687519
575.526244
578.252453
579.728618
579.761263
578.563314
581.096160
582.409597
582.303965
580.979668
583.430270
584.714678
549.361810
563.463179
567.144635
566.444729
556.434733
568.755369
571.866705
570.994533
561.442616
572.824442
575.555980
574.400538
564.386603
575.956997
578.674710
577.527798
567.819390
578.848957
581.334925
580.020340
570.121222
581.190991
583.893172
561.808707
565.534750
567.715198
568.256972
567.417867
570.549007
572.352310
572.654150
571.688013
574.470823
576.007257
576.092071
574.922401
577.633886
579.094616
579.113524
577.900515
580.408527
581.694486
581.562859
580.219674
582.668619
583.955627
564.214722
566.266294
568.002022
568.894019
569.347569
571.168213
572.581145
573.189274
573.407994
574.986366
576.192469
576.629119
576.701070
578.152740
579.242156
579.568752
579.528398
580.830352
581.767771
581.947477
581.775539
583.005589
583.866165
561.342027
565.237309
567.519135
568.149738
567.431555
570.425561
572.141608
572.391505
571.388208
574.165094
575.705926
575.821446
574.720310
577.325196
578.716681
578.697768
577.466697
579.922840
581.160949
580.971991
579.550753
582.046146
583.354273
547.995208
562.862066
566.773334
566.283774
556.967479
568.548313
571.440094
570.461366
560.798420
572.204973
574.948127
573.884004
564.326930
575.364618
577.916989
576.706026
567.036590
577.896008
580.280301
578.829443
568.549305
579.937344
582.704733
561.633927
565.515828
567.774603
568.376234
567.621336
570.562756
572.226075
572.431064
571.390545
574.135034
575.651885
575.750563
574.631119
577.201688
578.556461
578.504211
577.242644
579.667520
580.874865
580.658196
579.213784
581.692557
582.991915
564.835567
566.858261
568.546528
569.387601
569.782284
571.478709
572.773986
573.291262
573.440853
574.951199
576.110815
576.526965
576.583903
577.948278
578.951242
579.208378
579.108781
580.346131
581.219823
581.343061
581.123885
582.319617
583.160813
562.834058
566.511047
568.614698
569.108396
568.275357
571.113180
572.698762
572.865880
571.824856
574.480053
575.948230
576.048528
574.975831
577.442398
578.730322
578.641771
577.353050
579.753476
580.936830
580.718363
579.299518
581.695463
582.948603
550.909016
564.939395
568.488765
567.793097
558.392077
569.695417
572.421467
571.392122
561.917119
572.958488
575.583075
574.557145
565.381928
575.926359
578.313152
577.033693
567.297936
578.120963
580.456045
579.028146
569.006089
580.014590
582.656340
564.886947
568.294602
570.141484
570.497333
569.585713
572.239611
573.690993
573.832896
572.805017
575.346255
576.732029
576.845421
575.815047
578.193714
579.419847
579.357842
578.117760
580.431404
581.548670
581.344779
579.951404
582.218399
583.360169
569.540217
570.645285
571.664328
572.309092
572.763942
573.895880
574.842599
575.407988
575.799448
576.877106
577.784253
578.316601
578.664802
579.649763
580.441233
580.840596
581.045175
581.907049
582.563229
582.811969
582.857983
583.570151
584.055824
571.187501
571.755050
572.480193
573.152714
573.812777
574.646755
575.444555
576.114215
576.750878
577.558569
578.331662
578.972071
579.563652
580.297230
580.972247
581.496004
581.958634
582.558947
583.089424
583.454699
583.744013
584.149298
584.429865
576.116678
576.638774
577.363252
578.090657
578.833557
579.698727
580.540392
581.283042
582.013503
582.877571
583.726056
584.468028
585.172586
585.970979
586.721097
587.339351
587.894855
588.514410
589.063110
589.466065
589.802198
590.199752
590.472913
574.683604
575.508325
576.433689
577.167550
577.832615
578.845177
579.769225
580.440484
581.045830
582.049993
582.986713
583.667574
584.255827
585.185501
586.015901
586.572060
587.013002
587.752320
588.366915
588.693252
588.912401
589.481701
589.896973
571.696598
573.405158
574.786422
575.447378
575.731508
577.242343
578.391873
578.848848
578.976021
580.485661
581.666592
582.157466
582.296124
583.700926
584.756688
585.125900
585.133877
586.317096
587.124824
587.223584
586.970621
588.107740
588.883886
567.522661
571.044907
573.034192
573.472358
572.622997
575.392898
576.919434
577.014167
575.857140
578.686874
580.268434
580.423428
579.344497
581.992158
583.421325
583.466744
582.316386
584.677770
585.823448
585.540257
583.983810
586.515249
587.821624
568.681349
570.605307
572.207957
572.996346
573.361197
575.017801
576.276694
576.756187
576.879664
578.470412
579.713742
580.194746
580.307182
581.775527
582.882908
583.238978
583.225221
584.485044
585.365191
585.478265
585.233553
586.471862
587.337509
568.446246
569.887415
571.343007
572.285060
573.008680
574.399730
575.586535
576.247221
576.746577
578.004226
579.114356
579.725365
580.168035
581.313892
582.293351
582.771284
583.074578
584.058541
584.867578
585.177567
585.328521
586.193381
586.856962
566.238350
568.314615
570.054238
570.921675
571.330210
573.132384
574.511114
575.067517
575.240725
576.864778
578.125695
578.604924
578.709370
580.201809
581.321663
581.660487
581.622626
582.986433
583.981653
584.215054
584.090672
585.291098
586.129365
562.596144
566.493840
568.769482
569.349600
568.516726
571.635520
573.404997
573.640054
572.573523
575.470110
577.091157
577.237492
576.124960
578.841405
580.303980
580.302136
579.034066
581.655791
583.026868
582.974362
581.727281
584.108848
585.362070
564.663547
566.761318
568.533749
569.438296
569.890025
571.748039
573.183751
573.789015
573.997519
575.639116
576.905769
577.384956
577.490265
578.990503
580.120932
580.470445
580.446514
581.833978
582.858747
583.122111
583.021967
584.233062
585.074789
565.262535
566.755505
568.282574
569.296789
570.101134
571.615307
572.926466
573.691996
574.267015
575.554114
576.669329
577.273706
577.712579
578.876873
579.879006
580.375464
580.702405
581.738439
582.612128
582.989132
583.196561
584.076646
584.743038
563.817075
565.848641
567.576834
568.465647
568.922741
570.804131
572.275582
572.927778
573.182521
574.796588
576.032590
576.487911
576.576580
578.085634
579.231975
579.605011
579.606285
580.961429
581.953295
582.185051
582.055613
583.290502
584.149160
560.874270
564.614239
566.815885
567.380376
566.566805
569.735363
571.574677
571.905229
570.963066
573.773515
575.333694
575.435932
574.283050
577.023988
578.514919
578.559453
577.369013
579.901667
581.211025
581.099756
579.772323
582.229465
583.519940
563.256493
565.289387
567.020999
567.915236
568.376504
570.255396
571.723431
572.373817
572.625549
574.230663
575.456276
575.902115
575.980424
577.474601
578.605018
578.962982
578.947572
580.279275
581.245220
581.452721
581.306112
582.537239
583.397031
564.136840
565.633551
567.169937
568.200447
569.019775
570.523823
571.825082
572.589114
573.162470
574.427284
575.518454
576.104763
576.525985
577.657761
578.627007
579.096558
579.395155
580.379406
581.195496
581.517259
581.683811
582.563729
583.237742
562.958654
565.065792
566.858397
567.802547
568.302195
570.122078
571.532971
572.142522
572.365488
573.956323
575.178189
575.634117
575.725557
577.165336
578.243250
578.562822
578.517661
579.809451
580.734395
580.898126
580.710825
581.950784
582.819626
560.284126
564.202826
566.511749
567.164549
566.461851
569.464693
571.185743
571.437875
570.436125
573.219620
574.768634
574.891108
573.793824
576.397249
577.784879
577.760357
576.522671
578.972752
580.202795
580.004013
578.574758
581.071152
582.382031
563.312758
565.404735
567.171349
568.082629
568.541242
570.307694
571.664316
572.226587
572.409868
573.966348
575.161214
575.596355
575.665759
577.072480
578.114462
578.400527
578.324334
579.585255
580.480343
580.617244
580.407697
581.631665
582.491989
564.881519
566.344470
567.825904
568.792883
569.534946
570.922165
572.107370
572.776042
573.272647
574.467747
575.506596
576.059431
576.446910
577.504802
578.395113
578.796096
579.033619
579.955138
580.710115
580.977390
581.098514
581.945150
582.600664
564.468487
566.438649
568.076481
568.881640
569.249934
570.917336
572.191335
572.699668
572.847008
574.340643
575.489878
575.907821
575.973353
577.324510
578.318374
578.573199
578.472478
579.706774
580.577428
580.702218
580.485290
581.662447
582.489610
562.687635
566.305955
568.342863
568.788750
567.919236
570.713497
572.266132
572.419926
571.372168
574.008804
575.461702
575.560512
574.490391
576.951606
578.236889
578.156224
576.874292
579.266903
580.443284
580.226133
578.804720
581.177579
582.408898
566.488810
568.236802
569.639259
570.296245
570.560957
572.065089
573.213137
573.680957
573.815240
575.217026
576.294841
576.713171
576.797029
578.082734
579.025826
579.295064
579.220320
580.391347
581.207473
581.334906
581.120417
582.195914
582.930850
569.196443
570.029640
570.952427
571.667428
572.302514
573.285210
574.180866
574.825207
575.392553
576.318224
577.168958
577.771784
578.286102
579.125733
579.867874
580.345473
580.724642
581.433380
582.035372
582.360884
582.580009
583.123090
583.518503
570.472563
570.990938
571.700396
572.399065
573.103117
573.926016
574.724727
575.422907
576.099837
576.891905
577.660830
578.324400
578.951974
579.670141
580.342864
580.892229
581.392698
581.975978
582.502574
582.892254
583.216891
583.597209
583.858119
575.275768
575.770927
576.486941
577.233218
578.006750
578.877878
579.733180
580.507467
581.273945
582.140636
582.995943
583.761361
584.492434
585.283478
586.028822
586.659135
587.234918
587.852298
588.408215
588.836374
589.198897
589.581830
589.839354
574.018251
574.724642
575.600757
576.371586
577.116367
578.085398
579.001929
579.733248
580.430863
581.382819
582.300141
583.029026
583.696125
584.564569
585.362276
585.949821
586.458184
587.149579
587.755020
588.140171
588.445526
588.937978
589.296726
571.665960
572.869803
574.066317
574.840915
575.448154
576.671259
577.729632
578.349479
578.838884
580.028502
581.091217
581.721769
582.193573
583.280107
584.204154
584.683455
584.992644
585.896747
586.623238
586.896186
587.012454
587.782638
588.362800
569.042546
570.917101
572.456301
573.195509
573.521165
575.151489
576.392853
576.873497
577.005594
578.589453
579.832915
580.332030
580.463854
581.914210
582.999418
583.340685
583.310927
584.576280
585.462319
585.593130
585.367349
586.560957
587.391244
568.664005
570.061368
571.471619
572.384964
573.089004
574.445273
575.603598
576.250947
576.747659
578.005881
579.124328
579.753043
580.212152
581.352148
582.323135
582.798960
583.100246
584.067921
584.857424
585.149089
585.283271
586.141640
586.800872
567.948331
569.154830
570.517072
571.537035
572.417311
573.693675
574.832574
575.581101
576.237342
577.374431
578.432460
579.125927
579.716415
580.739189
581.658788
582.207451
582.649076
583.514787
584.274980
584.668234
584.962886
585.683411
586.245189
566.194858
567.730912
569.289146
570.312474
571.101652
572.565827
573.813925
574.518015
575.050221
576.346888
577.487571
578.115997
578.570860
579.743199
580.744415
581.233975
581.550269
582.577460
583.437993
583.798509
583.990824
584.863416
585.527045
564.141628
566.309626
568.142375
569.089705
569.568319
571.417477
572.835028
573.418946
573.611066
575.277285
576.569842
577.065692
577.179804
578.703441
579.851750
580.214172
580.200052
581.584210
582.602406
582.854300
582.740072
583.964401
584.815206
564.586241
566.146108
567.740999
568.805783
569.641238
571.159679
572.461386
573.210327
573.774643
575.089545
576.237325
576.866454
577.323379
578.506626
579.523097
580.028143
580.361279
581.409858
582.294609
582.678798
582.890687
583.775224
584.444343
564.698210
565.961153
567.403951
568.508150
569.479888
570.871320
572.123263
572.964360
573.685742
574.857326
575.925765
576.614991
577.204740
578.252417
579.205093
579.784075
580.257615
581.167259
581.977617
582.420125
582.756009
583.499915
584.072429
563.710444
565.218488
566.769737
567.812202
568.646378
570.192520
571.532578
572.322042
572.916804
574.222549
575.350432
575.960326
576.404106
577.591875
578.619000
579.136472
579.478013
580.514375
581.382510
581.750721
581.951721
582.843993
583.520453
562.318734
564.392333
566.160340
567.081540
567.565539
569.474753
570.966214
571.626653
571.881417
573.527166
574.785140
575.247543
575.335673
576.868767
578.034598
578.417881
578.421715
579.781983
580.773035
580.999068
580.864243
582.107478
582.972950
563.170817
564.675340
566.223047
567.263889
568.097785
569.643587
570.984489
571.775509
572.368961
573.666674
574.783848
575.383076
575.815073
576.987101
577.996900
578.497265
578.820706
579.835608
580.680853
581.027854
581.213762
582.101151
582.777593
563.620189
564.873878
566.308488
567.410219
568.382895
569.773103
571.027003
571.873746
572.595412
573.748016
574.792408
575.460538
576.028338
577.043017
577.960157
578.506195
578.945557
579.811198
580.573668
580.970891
581.274416
582.012160
582.587403
562.967595
564.508037
566.088736
567.152185
567.993154
569.507115
570.811660
571.574712
572.147591
573.425038
574.530776
575.129591
575.559027
576.688281
577.649791
578.109434
578.398165
579.378798
580.188895
580.499917
580.656502
581.542565
582.222922
561.961496
564.098533
565.913389
566.863073
567.355409
569.193236
570.612741
571.219366
571.434405
573.036364
574.266856
574.723901
574.810002
576.255624
577.331968
577.641402
577.581748
578.877417
579.802198
579.959613
579.764611
581.007884
581.880153
563.377428
564.900321
566.451525
567.478222
568.274655
569.734100
570.983571
571.698140
572.229550
573.470057
574.545005
575.118456
575.522135
576.619085
577.546231
577.973162
578.231063
579.181194
579.961936
580.246521
580.381322
581.252156
581.924530
564.477046
565.690620
567.061561
568.089236
568.973934
570.248505
571.387281
572.137046
572.778015
573.856025
574.839697
575.461958
575.983950
576.931134
577.775779
578.255796
578.634358
579.438323
580.140859
580.484119
580.742765
581.449109
582.007354
564.552295
565.979993
567.416403
568.343209
569.050366
570.403833
571.560714
572.208850
572.689357
573.871412
574.897813
575.439449
575.817984
576.879516
577.773707
578.177098
578.414325
579.335177
580.087821
580.352341
580.467907
581.305140
581.952186
564.349155
566.277047
567.853624
568.606468
568.929754
570.550697
571.785471
572.267676
572.391783
573.873796
575.006954
575.407379
575.451188
576.821399
577.829264
578.096315
578.000941
579.232627
580.096726
580.216154
579.986022
581.151497
581.964149
566.562456
567.794610
569.009958
569.783795
570.374905
571.574277
572.608748
573.206408
573.659667
574.760105
575.720857
576.255116
576.639490
577.646506
578.496263
578.907054
579.158666
580.027598
580.731864
580.991508
581.097773
581.847838
582.414733
568.624411
569.337429
570.210909
570.963409
571.676382
572.605959
573.480396
574.167363
574.809132
575.679825
576.505537
577.144395
577.727615
578.519132
579.246416
579.770999
580.227124
580.881273
581.460796
581.827771
582.118534
582.595555
582.944641
569.723768
570.215035
570.916053
571.632856
572.364419
573.186101
573.988460
574.706603
575.408380
576.196235
576.965192
577.644604
578.294422
579.010590
579.687974
580.258270
580.784083
581.363305
581.891050
582.298230
582.644091
583.013114
583.262509
574.256448
574.792218
575.539103
576.294417
577.070694
577.976571
578.861337
579.645884
580.415404
581.314733
582.195489
582.966361
583.694085
584.506709
585.265196
585.890394
586.458019
587.102689
587.683337
588.118276
588.478750
588.884157
589.157918
572.793364
573.636096
574.586061
575.346435
576.042259
577.100774
578.073076
578.789919
579.437016
580.476718
581.446837
582.159462
582.773571
583.712680
584.544340
585.098541
585.544211
586.318439
586.978335
587.351508
587.608075
588.176940
588.585370
569.743221
571.483975
572.895738
573.578430
573.881014
575.454902
576.664880
577.175096
577.350746
578.893717
580.109369
580.639303
580.814707
582.214734
583.256103
583.601692
583.587195
584.836679
585.720349
585.900901
585.727838
586.829735
587.577517
565.472937
569.060606
571.092438
571.545118
570.677463
573.552689
575.155651
575.311351
574.215680
577.068003
578.684035
578.889176
577.878058
580.489048
581.885810
581.878433
580.633688
583.136888
584.396418
584.240392
582.867067
585.264278
586.508305
566.607271
568.578561
570.230313
571.055431
571.447573
573.167800
574.482883
575.009638
575.177159
576.801988
578.082118
578.603582
578.754628
580.223168
581.321895
581.659285
581.625928
582.950993
583.903561
584.093944
583.925624
585.130442
585.970518
566.295759
567.799713
569.326650
570.330963
571.106562
572.541333
573.763679
574.453280
574.980928
576.278983
577.428762
578.073454
578.543484
579.711981
580.707163
581.195118
581.510017
582.524367
583.368923
583.712894
583.890728
584.762317
585.426538
563.924462
566.132868
567.991438
568.954239
569.440588
571.267079
572.658833
573.219547
573.394151
575.076010
576.385161
576.892288
577.011426
578.550551
579.709119
580.079613
580.071201
581.444451
582.448009
582.681321
582.547434
583.782480
584.641204
560.027649
564.209636
566.664632
567.373597
566.662951
569.766141
571.525284
571.736254
570.612708
573.618988
575.304309
575.469670
574.335690
577.142875
578.667199
578.715413
577.503228
580.106942
581.465134
581.381829
580.064489
582.535752
583.830599
562.283827
564.520286
566.419785
567.426525
567.959619
569.840258
571.283832
571.886163
572.089954
573.789996
575.106573
575.613309
575.733717
577.288303
578.467872
578.858164
578.868417
580.261230
581.284677
581.536504
581.418527
582.665970
583.531523
562.969352
564.544616
566.164189
567.257893
568.124180
569.676011
571.008132
571.782288
572.367327
573.701573
574.862368
575.497239
575.959781
577.168263
578.212323
578.741507
579.093011
580.146530
581.030775
581.410886
581.619878
582.518476
583.198318
561.496245
563.626586
565.447993
566.407769
566.916658
568.842707
570.338660
570.991713
571.237418
572.920170
574.211750
574.693895
574.793073
576.359020
577.552029
577.953357
577.970609
579.354452
580.366030
580.606225
580.479796
581.734166
582.605106
558.442058
562.364400
564.680465
565.312633
564.537222
567.761784
569.626599
569.936864
568.916618
571.866709
573.503503
573.621985
572.433300
575.276978
576.827978
576.896148
575.701659
578.284681
579.622426
579.518760
578.180799
580.672703
581.979863
560.980248
563.100882
564.910837
565.861792
566.366170
568.293462
569.794571
570.453702
570.701231
572.375854
573.655927
574.126889
574.213854
575.762307
576.935808
577.318068
577.316252
578.679702
579.670219
579.890651
579.749667
580.999609
581.870814
561.950636
563.497804
565.088414
566.161268
567.016816
568.573532
569.919354
570.711265
571.306133
572.618250
573.751495
574.364426
574.805551
575.975769
576.978406
577.469441
577.783871
578.796482
579.637351
579.975182
580.152383
581.046762
581.729976
560.792177
562.957309
564.798636
565.766687
566.276190
568.172588
569.644987
570.288416
570.529586
572.172749
573.435712
573.912429
574.013973
575.498543
576.609818
576.943881
576.902432
578.234620
579.191574
579.372860
579.194057
580.452351
581.332352
558.088467
562.114487
564.479184
565.132052
564.370134
567.515399
569.319804
569.601151
568.584722
571.451960
573.047694
573.178650
572.054921
574.736494
576.165885
576.145353
574.874479
577.402629
578.677468
578.495621
577.062983
579.591557
580.918414
561.252271
563.397220
565.206176
566.135665
566.599548
568.438857
569.854360
570.448604
570.647510
572.250627
573.479006
573.927008
574.000408
575.451740
576.529109
576.831080
576.759256
578.060935
578.988388
579.142925
578.942197
580.186235
581.059002
562.912952
564.412010
565.932104
566.928784
567.697424
569.129999
570.355571
571.050170
571.564958
572.793991
573.857482
574.417918
574.810004
575.910021
576.840099
577.266295
577.521120
578.471248
579.251033
579.533001
579.663468
580.529866
581.198509
562.537443
564.558406
566.243325
567.083530
567.480201
569.184837
570.487867
571.007468
571.153977
572.689413
573.860196
574.264621
574.299736
575.727371
576.782838
577.070526
576.986603
578.251566
579.145195
579.276409
579.055355
580.267016
581.115268
560.747948
564.464307
566.562902
567.045071
566.195734
569.030032
570.605210
570.750319
569.652011
572.371889
573.850799
573.901769
572.699100
575.338346
576.720870
576.677727
575.398886
577.837165
579.037781
578.813076
577.345692
579.795556
581.062390
564.679400
566.473853
567.919262
568.609328
568.900314
570.434643
571.604181
572.078095
572.208086
573.647415
574.743557
575.146931
575.199572
576.559404
577.562510
577.864739
577.807509
579.007510
579.844703
579.977886
579.759011
580.868471
581.624308
567.472406
568.328356
569.280246
570.023908
570.685966
571.695462
572.613752
573.274315
573.855133
574.803886
575.671530
576.280144
576.799706
577.674557
578.452302
578.956582
579.356468
580.087803
580.709545
581.048667
581.278000
581.838830
582.245758
568.787781
569.321216
570.053860
570.778606
571.509090
572.357844
573.179947
573.898185
574.593629
575.405923
576.192292
576.869185
577.511312
578.254123
578.953260
579.525957
580.047163
580.651134
581.196972
581.602756
581.941021
582.334589
582.603602
573.221198
573.819723
574.606010
575.364397
576.128819
577.080676
577.998282
578.784508
579.540975
580.484804
581.395252
582.164117
582.874384
583.721817
584.500611
585.116699
585.663906
586.347826
586.956336
587.389149
587.732206
588.174191
588.473228
571.362223
572.489972
573.560580
574.279257
574.824457
576.070939
577.129229
577.793276
578.282534
579.512726
580.569215
581.231425
581.693662
582.802012
583.702885
584.193640
584.478399
585.433089
586.175787
586.497734
586.601298
587.350532
587.854417
566.335997
569.738245
571.616896
572.021147
571.156244
573.941055
575.493173
575.684284
574.649863
577.437440
579.010703
579.250482
578.296669
580.843806
582.196572
582.219053
581.028045
583.474518
584.700646
584.582379
583.257191
585.557950
586.716082
551.937495
565.847867
569.404039
568.717564
559.173534
570.774320
573.603543
572.520134
562.468701
574.312226
577.212409
576.287394
566.945076
577.906649
580.460675
579.242241
569.357432
580.521704
583.009501
581.685040
571.767711
582.779595
585.433272
563.044735
566.733974
568.884174
569.427510
568.631216
571.587134
573.254816
573.446405
572.375848
575.270711
576.922138
577.141356
576.139090
578.781365
580.206477
580.210462
578.977632
581.524062
582.831147
582.710232
581.366422
583.796760
585.066319
564.212670
566.324742
568.109331
569.030308
569.492791
571.287437
572.658545
573.215769
573.399432
575.068723
576.378995
576.905786
577.051649
578.567238
579.706574
580.068897
580.057132
581.420465
582.414180
582.639754
582.499555
583.727239
584.581094
559.981459
564.151505
566.594057
567.293790
566.573582
569.658389
571.399491
571.598095
570.469442
573.477488
575.170426
575.347011
574.223198
577.032159
578.556095
578.604776
577.392810
579.992504
581.345086
581.255434
579.932244
582.402686
583.697591
544.588202
560.610206
564.859880
564.456428
554.887384
566.907069
569.901840
568.790635
558.265351
570.693626
573.718005
572.650009
562.519497
574.354002
577.160444
576.016022
566.105062
577.431081
580.015487
578.739208
568.815132
579.958203
582.681003
558.318844
562.520922
565.007389
565.751803
565.077134
568.216389
570.008012
570.245701
569.144021
572.170203
573.870679
574.045739
572.921662
575.750172
577.298783
577.369220
576.176195
578.794033
580.163763
580.089344
578.779621
581.262629
582.565121
560.822765
563.025920
564.913454
565.923270
566.466727
568.386659
569.868090
570.504354
570.738708
572.446116
573.767186
574.276139
574.399248
575.975399
577.177365
577.586931
577.612852
579.012468
580.039803
580.293435
580.177279
581.434705
582.307174
557.729511
561.685473
564.040006
564.704286
563.951380
567.185337
569.051557
569.359443
568.341249
571.312405
572.974373
573.114891
571.945253
574.808579
576.377389
576.460739
575.280987
577.882627
579.238695
579.150279
577.823388
580.322386
581.632867
544.047932
558.941576
562.887062
562.312047
552.311033
564.810718
567.982639
567.032375
556.906282
568.988488
571.913750
570.762955
560.396388
572.447346
575.309080
574.195271
564.358790
575.605877
578.160383
576.852238
566.837288
578.071292
580.817114
557.234059
561.174818
563.511594
564.161627
563.401034
566.637468
568.512190
568.830264
567.817451
570.779815
572.429349
572.558559
571.376906
574.220941
575.768463
575.831512
574.632255
577.213978
578.549851
578.442164
577.100592
579.596263
580.907556
559.861798
562.015756
563.856397
564.831059
565.353793
567.284486
568.789365
569.455990
569.714794
571.391364
572.679801
573.167450
573.273527
574.803374
575.958103
576.326246
576.314025
577.673497
578.658706
578.868987
578.716246
579.976094
580.854976
557.000356
561.036630
563.418037
564.090900
563.354891
566.541189
568.387110
568.703261
567.716751
570.616977
572.240905
572.392827
571.288673
574.002048
575.463732
575.470986
574.225443
576.781927
578.084521
577.927296
576.513866
579.052951
580.384452
543.332855
558.676229
562.722784
562.194985
552.366756
564.627874
567.726659
566.788453
556.891430
568.668987
571.523858
570.454512
560.633082
572.034601
574.691623
573.467691
563.510124
574.745077
577.238502
575.812355
565.445331
576.975376
579.782762
557.502691
561.516248
563.862887
564.496303
563.714964
566.841239
568.628554
568.895446
567.866783
570.724031
572.310222
572.431313
571.298121
573.976613
575.403827
575.379329
574.104027
576.630010
577.903012
577.718784
576.283108
578.808908
580.133810
560.915621
563.012182
564.776645
565.677296
566.123090
567.914452
569.291953
569.862639
570.046697
571.629166
572.839419
573.271696
573.331487
574.783127
575.862159
576.166179
576.096669
577.392106
578.314777
578.466830
578.263419
579.500313
580.367291
558.966688
562.766745
564.965822
565.528362
564.747709
567.666200
569.312939
569.501508
568.434697
571.202399
572.720103
572.787040
571.594642
574.268559
575.682776
575.653078
574.384453
576.854755
578.086483
577.878045
576.426293
578.914838
580.213706
546.792343
561.251187
564.945129
564.317229
554.907898
566.341554
569.118943
568.047280
558.199581
569.684849
572.389187
571.209703
561.168455
572.664909
575.301713
574.084752
564.254225
575.264159
577.658074
576.191147
565.827440
577.238839
579.977730
561.264269
564.786451
566.719999
567.140099
566.276547
568.997151
570.494901
570.648085
569.587732
572.233390
573.662863
573.740411
572.589160
575.170407
576.519169
576.515716
575.297309
577.677750
578.839946
578.645309
577.219173
579.577814
580.764672
566.111485
567.262167
568.337850
569.039283
569.548235
570.735467
571.729652
572.329851
572.748395
573.876006
574.819415
575.365325
575.719779
576.776477
577.634508
578.082562
578.325134
579.232261
579.928734
580.205584
580.270540
581.019597
581.527851
567.836933
568.433685
569.204311
569.928943
570.642544
571.529397
572.375585
573.087305
573.762579
574.612002
575.421380
576.090164
576.710878
577.491523
578.215589
578.782825
579.284967
579.925983
580.495147
580.893306
581.210125
581.641639
581.937908
572.501974
573.049147
573.814944
574.593625
575.397425
576.335364
577.254041
578.071499
578.871479
579.798270
580.703181
581.494997
582.240590
583.068491
583.840810
584.480071
585.064186
585.729215
586.332441
586.788759
587.165494
587.579810
587.857053
571.019048
571.875541
572.846381
573.630516
574.353873
575.446250
576.454499
577.205579
577.883924
578.951790
579.946587
580.680518
581.312573
582.266549
583.111325
583.678782
584.140853
584.937313
585.622806
586.020616
586.295540
586.872734
587.283719
567.934540
569.693903
571.130388
571.837270
572.166702
573.777729
575.026898
575.573004
575.780631
577.352719
578.593851
579.145762
579.339456
580.753823
581.807296
582.164792
582.166244
583.441215
584.355441
584.566107
584.415084
585.523548
586.272082
563.630329
567.241837
569.302184
569.779711
568.937648
571.852765
573.496498
573.687864
572.623274
575.504900
577.146911
577.374605
576.382483
579.008001
580.416886
580.420943
579.191695
581.723172
583.016730
582.894862
581.547348
583.948768
585.191470
564.752023
566.745373
568.426408
569.279724
569.700462
571.456608
572.807460
573.365762
573.561485
575.213588
576.518598
577.061816
577.231899
578.717296
579.831366
580.183493
580.168000
581.519513
582.502864
582.723319
582.577456
583.789137
584.629783
564.430665
565.956317
567.514651
568.551479
569.358381
570.824060
572.074771
572.789226
573.340241
574.663012
575.836070
576.500868
576.989524
578.178365
579.193895
579.701062
580.036029
581.074166
581.944171
582.311757
582.507395
583.387911
584.055297
562.043395
564.276776
566.171266
567.171305
567.691081
569.543931
570.956781
571.534890
571.727033
573.432130
574.763869
575.289247
575.425810
576.989451
578.173777
578.567374
578.580346
579.975331
580.999899
581.251379
581.131445
582.376417
583.240131
558.129960
562.340918
564.835749
565.585203
564.909461
568.035584
569.810599
570.033427
568.922958
571.952805
573.661317
573.844224
572.726601
575.561774
577.115000
577.187931
575.997125
578.621113
579.997486
579.928823
578.622733
581.104410
582.405259
560.384680
562.646915
564.583873
565.629304
566.195594
568.099082
569.558173
570.172468
570.390537
572.113698
573.454676
573.982203
574.122352
575.702728
576.908183
577.320932
577.350981
578.762776
579.803256
580.068821
579.961671
581.218738
582.090060
561.070036
562.668447
564.322526
565.452078
566.349429
567.924373
569.272888
570.060043
570.660993
572.020301
573.209038
573.869425
574.354988
575.586344
576.651362
577.198610
577.567069
578.638964
579.540554
579.934772
580.154752
581.062628
581.748108
559.593405
561.747493
563.602700
564.596516
565.134844
567.083848
568.596373
569.261935
569.523496
571.235513
572.560363
573.072787
573.197466
574.783935
575.993314
576.407859
576.438662
577.841515
578.871997
579.127189
579.011856
580.275924
581.152982
556.541184
560.488502
562.837513
563.501682
562.754197
566.001710
567.883633
568.206115
567.200926
570.184414
571.858218
572.009527
570.847480
573.710161
575.274879
575.353175
574.169741
576.773391
578.131966
578.044412
576.717897
579.220184
580.533766
559.104118
561.243660
563.080091
564.058113
564.588113
566.539363
568.061058
568.737455
569.004528
570.709972
572.023501
572.524463
572.636248
574.204013
575.392463
575.786767
575.798230
577.181753
578.193185
578.430920
578.302788
579.562595
580.439348
560.107895
561.667380
563.276465
564.369726
565.247554
566.830062
568.201417
569.016585
569.634897
570.974551
572.135576
572.773196
573.235840
574.426274
575.446818
575.953275
576.283854
577.317148
578.179688
578.536465
578.727996
579.631567
580.319296
558.983911
561.156622
563.009532
563.991041
564.518495
566.443168
567.946049
568.617333
568.884028
570.552233
571.837893
572.333576
572.452434
573.958479
575.090969
575.443155
575.419777
576.774670
577.755429
577.958059
577.795383
579.062161
579.945655
556.315175
560.346166
562.718150
563.379418
562.631330
565.806882
567.644648
567.955872
566.965296
569.855783
571.470751
571.616438
570.506504
573.210650
574.663075
574.661764
573.409486
575.962333
577.262971
577.104465
575.689614
578.226055
579.555710
559.515857
561.664994
563.480721
564.419220
564.897999
566.764255
568.210261
568.832775
569.056421
570.681266
571.927587
572.390036
572.477864
573.949577
575.048269
575.369377
575.316832
576.642306
577.594712
577.771822
577.588239
578.841227
579.717562
561.213779
562.717348
564.245314
565.252955
566.037623
567.493638
568.745451
569.465110
570.002562
571.252070
572.333027
572.908231
573.315034
574.433313
575.382561
575.826747
576.100301
577.073078
577.876608
578.179877
578.326634
579.203004
579.876220
560.873752
562.899902
564.593836
565.446204
565.858992
567.584650
568.910444
569.451874
569.618688
571.173625
572.361433
572.780212
572.829213
574.273828
575.346924
575.650841
575.584029
576.871308
577.788371
577.940130
577.734619
578.956940
579.810694
559.116666
562.838746
564.946984
565.441660
564.607890
567.461673
569.057243
569.221673
568.141593
570.880296
572.375839
572.440570
571.250771
573.906444
575.305625
575.277098
574.013500
576.474104
577.697924
577.493061
576.040519
578.501298
579.774034
563.076787
564.876738
566.331779
567.034499
567.340841
568.893224
570.081533
570.573581
570.721081
572.178114
573.290448
573.707971
573.774097
575.149466
576.168349
576.485198
576.443504
577.663708
578.521955
578.673598
578.469073
579.588798
580.349988
565.891111
566.752234
567.713533
568.469813
569.147024
570.173647
571.109758
571.787909
572.385926
573.351660
574.235264
574.858579
575.392382
576.282344
577.075425
577.594717
578.010499
578.760185
579.400751
579.756748
579.999552
580.569870
580.981685
567.217789
567.756208
568.498090
569.235368
569.980846
570.846292
571.685788
572.421378
573.133875
573.962849
574.765111
575.457024
576.113807
576.871630
577.585963
578.173908
578.711128
579.332514
579.895919
580.317595
580.668713
581.071294
581.344928
571.773702
572.292954
573.047349
573.839774
574.667524
575.603400
576.527270
577.367608
578.194979
579.116748
580.020623
580.828275
581.595288
582.416437
583.188382
583.845395
584.452897
585.110895
585.712570
586.184559
586.580500
586.980152
587.243312
570.469484
571.207275
572.126796
572.943684
573.741208
574.780431
575.771284
576.571973
577.332220
578.341143
579.308497
580.080768
580.784293
581.681583
582.503598
583.115033
583.653930
584.390989
585.050250
585.488383
585.833917
586.340201
586.700879
568.031048
569.283918
570.534312
571.353260
572.006626
573.312425
574.455905
575.149712
575.703095
576.952877
578.068195
578.744415
579.254216
580.367376
581.311893
581.809546
582.145174
583.105275
583.900229
584.243491
584.415132
585.189652
585.763043
565.313710
567.261853
568.867516
569.648847
570.007489
571.737430
573.072574
573.627575
573.820461
575.466959
576.765297
577.312239
577.484949
578.960504
580.064491
580.419819
580.409556
581.743164
582.709826
582.926363
582.775937
583.957143
584.770946
564.928416
566.383164
567.858622
568.825711
569.580206
571.016631
572.252684
572.964595
573.517118
574.832041
576.002025
576.675420
577.173396
578.345539
579.344184
579.844463
580.176212
581.201872
582.060097
582.421399
582.610480
583.473996
584.127426
564.201965
565.460163
566.891308
567.978206
568.920983
570.260774
571.456899
572.253730
572.954960
574.143300
575.248883
575.981648
576.607919
577.672595
578.633079
579.218572
579.698375
580.613097
581.426703
581.870166
582.202892
582.939289
583.505422
562.407499
564.006826
565.647301
566.751887
567.612698
569.126759
570.412517
571.145528
571.707002
573.054820
574.242200
574.903107
575.386702
576.614768
577.671953
578.208570
578.566805
579.637914
580.540828
580.937049
581.155954
582.049843
582.724315
560.301411
562.552615
564.481663
565.521388
566.080201
567.967104
569.407659
570.004355
570.208757
571.933855
573.276601
573.799699
573.930996
575.527091
576.742866
577.157271
577.185183
578.610681
579.664887
579.943250
579.846736
581.096769
581.962397
560.760674
562.385525
564.066283
565.216187
566.123514
567.684326
569.011795
569.777808
570.363921
571.730261
572.929316
573.596262
574.086275
575.327838
576.401062
576.952249
577.324416
578.411428
579.330124
579.740209
579.971704
580.877750
581.560058
560.880081
562.197726
563.717085
564.898000
565.934798
567.371677
568.653424
569.515617
570.264464
571.490181
572.617829
573.358201
573.992673
575.087360
576.082478
576.696281
577.201903
578.149586
578.995624
579.465981
579.823191
580.586901
581.171548
559.876348
561.444727
563.073183
564.188805
565.084263
566.676175
568.045960
568.852629
569.470342
570.844084
572.046384
572.720685
573.217078
574.444294
575.501243
576.040053
576.402984
577.482072
578.391523
578.790140
579.012669
579.926381
580.615981
558.470096
560.617710
562.465774
563.456991
563.999147
565.954231
567.475295
568.146932
568.411621
570.145564
571.491910
572.027167
572.173020
573.740020
574.927732
575.321905
575.334827
576.748005
577.787563
578.046351
577.931820
579.200062
580.080217
559.391395
560.945441
562.554350
563.652989
564.539571
566.134182
567.514435
568.333402
568.957745
570.326451
571.518555
572.182021
572.665761
573.874733
574.911032
575.429910
575.773856
576.833781
577.724710
578.107032
578.317869
579.226579
579.914963
559.921269
561.203822
562.678357
563.821160
564.837745
566.282610
567.589497
568.481720
569.248333
570.459146
571.561884
572.280218
572.891063
573.946869
574.898745
575.472807
575.941596
576.850787
577.659025
578.095497
578.428304
579.184101
579.767970
559.342616
560.899639
562.503035
563.588836
564.459626
566.038660
567.411024
568.232156
568.856168
570.185020
571.336280
571.970530
572.431584
573.608437
574.613246
575.106663
575.427937
576.457523
577.319025
577.676115
577.867896
578.768284
579.453607
558.407519
560.555331
562.382236
563.338704
563.842458
565.759501
567.258003
567.928646
568.195615
569.845406
571.113128
571.593335
571.697052
573.199486
574.325869
574.670586
574.640878
575.993804
576.976639
577.186798
577.034366
578.286921
579.160874
559.899577
561.431342
562.994799
564.034476
564.854408
566.376347
567.694026
568.468145
569.049643
570.334295
571.444305
572.043204
572.471622
573.614324
574.586287
575.049737
575.342955
576.344276
577.178841
577.512209
577.684520
578.570576
579.247891
561.075550
562.298908
563.685759
564.734046
565.649413
566.974345
568.168859
568.970095
569.656618
570.776327
571.794939
572.445482
572.995660
573.981255
574.864688
575.378986
575.792863
576.644126
577.396727
577.784631
578.077367
578.803107
579.369470
561.222549
562.662075
564.117576
565.068621
565.807557
567.205328
568.409439
569.101232
569.621463
570.844186
571.905460
572.475073
572.880177
573.977527
574.906605
575.339178
575.606478
576.575648
577.378901
577.686676
577.835017
578.694288
579.351321
561.084521
563.026338
564.623733
565.401436
565.754493
567.417325
568.694309
569.214027
569.371668
570.894909
572.062937
572.489611
572.555956
573.962855
575.003733
575.294599
575.220980
576.505551
577.421975
577.583508
577.384212
578.573510
579.397303
563.359091
564.603652
565.839461
566.639006
567.260771
568.497800
569.570700
570.204199
570.691454
571.828930
572.823004
573.385115
573.795452
574.835038
575.715816
576.152767
576.431603
577.344419
578.094098
578.392275
578.528109
579.299657
579.877068
565.466774
566.190905
567.084124
567.862570
568.606407
569.571164
570.481884
571.204128
571.880222
572.785542
573.643652
574.311929
574.923545
575.745728
576.503305
577.056624
577.543223
578.235102
578.853585
579.255102
579.573328
580.069657
580.428398
566.590287
567.092063
567.812351
568.555015
569.317300
570.173120
571.010827
571.763967
572.500045
573.321644
574.122696
574.832289
575.511529
576.257888
576.965467
577.565698
578.123018
578.737332
579.300695
579.740000
580.111797
580.498951
580.757527
570.885232
571.446215
572.229393
573.024680
573.846725
574.810042
575.755294
576.596518
577.417439
578.363958
579.285462
580.091181
580.849883
581.692653
582.480994
583.136640
583.736677
584.416019
585.032814
585.501715
585.888487
586.308264
586.587641
569.364675
570.247088
571.241776
572.040786
572.777431
573.902154
574.942530
575.718442
576.416635
577.507333
578.520211
579.267473
579.911469
580.882508
581.745998
582.332556
582.812954
583.623211
584.322243
584.733960
585.020694
585.601897
586.013601
566.190670
568.015546
569.492279
570.206409
570.527096
572.195198
573.490663
574.061639
574.281091
575.886958
577.150643
577.713975
577.914405
579.352859
580.431364
580.814208
580.841111
582.126076
583.052872
583.280862
583.147978
584.254942
585.000238
561.744244
565.510907
567.635852
568.104032
567.188344
570.225696
571.936497
572.147500
571.065345
574.009424
575.682495
575.917688
574.916615
577.583268
579.025780
579.063397
577.875918
580.404416
581.708088
581.608891
580.294899
582.679891
583.914050
563.010248
565.065716
566.783705
567.641399
568.050734
569.860662
571.253836
571.832264
572.034527
573.717190
575.042375
575.593373
575.767461
577.278752
578.420707
578.800032
578.811489
580.176293
581.175915
581.416899
581.290810
582.500831
583.338224
562.795050
564.335068
565.906665
566.951336
567.766095
569.256787
570.531043
571.260478
571.821234
573.161381
574.345657
575.012826
575.503700
576.716494
577.758598
578.287948
578.642387
579.703115
580.596415
580.986850
581.200728
582.083107
582.748829
560.490760
562.704527
564.592333
565.596945
566.128084
567.992716
569.416872
570.000930
570.194418
571.916069
573.253971
573.768916
573.888393
575.491906
576.710323
577.121774
577.143537
578.574455
579.633240
579.916624
579.824824
581.064090
581.922001
556.660665
560.803940
563.274060
564.025129
563.364865
566.491856
568.269309
568.487591
567.358643
570.419836
572.135332
572.290887
571.104747
574.029382
575.630249
575.712918
574.501823
577.190993
578.615275
578.591313
577.340786
579.790807
581.077242
558.852830
561.090756
563.017784
564.067285
564.644184
566.552761
568.015145
568.629252
568.845781
570.586769
571.938390
572.461478
572.588106
574.203254
575.433835
575.855209
575.887229
577.334048
578.409300
578.706440
578.626813
579.879100
580.745667
559.494205
561.090066
562.747093
563.885537
564.793803
566.374505
567.725819
568.513197
569.116959
570.497607
571.709328
572.389146
572.889757
574.128437
575.195909
575.741364
576.110823
577.207928
578.137285
578.554281
578.790411
579.703781
580.390963
557.990668
560.154141
562.021032
563.029169
563.582477
565.533198
567.043600
567.701308
567.955112
569.708021
571.077319
571.637826
571.810497
573.372535
574.556493
574.947690
574.958872
576.397876
577.461625
577.737963
577.634232
578.908793
579.791265
554.920980
558.889644
561.255564
561.938575
561.216230
564.454739
566.328014
566.628735
565.577800
568.646438
570.389352
570.621037
569.576735
572.346337
573.853953
573.883235
572.631004
575.315286
576.722369
576.657608
575.337376
577.856666
579.178096
557.513186
559.659895
561.504461
562.493081
563.036065
564.991228
566.515245
567.189145
567.452962
569.200870
570.560505
571.111929
571.273873
572.817260
573.979876
574.351222
574.343829
575.763089
576.807797
577.067706
576.952230
578.221683
579.102713
558.558974
560.110358
561.713743
562.806059
563.688200
565.283475
566.669694
567.499461
568.133528
569.494397
570.678879
571.340561
571.823837
573.019885
574.040792
574.546812
574.881412
575.937234
576.826534
577.208669
577.419573
578.325245
579.011422
557.502200
559.638906
561.465241
562.429614
562.947493
564.897815
566.429814
567.131653
567.429917
569.101581
570.391229
570.890240
571.010258
572.541284
573.691789
574.056855
574.046972
575.425120
576.435944
576.676328
576.552201
577.802326
578.672693
554.932104
558.873072
561.194647
561.821005
561.033773
564.263358
566.145509
566.503418
565.574741
568.437494
570.038897
570.169899
569.028156
571.788806
573.273568
573.291369
572.054592
574.635418
575.972755
575.871641
574.545474
577.016139
578.315055
558.083077
560.191305
561.974823
562.891765
563.358840
565.251817
566.730292
567.387917
567.646077
569.271242
570.516873
570.979158
571.065795
572.561916
573.680392
574.016925
573.980670
575.331276
576.316071
576.534155
576.391722
577.627054
578.488565
559.771405
561.251871
562.758980
563.754685
564.538290
566.010894
567.286996
568.035005
568.599428
569.859196
570.950704
571.542390
571.966869
573.088607
574.039970
574.489064
574.773218
575.770977
576.605648
576.942596
577.116857
577.990409
578.656267
559.466813
561.459817
563.129941
563.971674
564.385186
566.126020
567.474805
568.047299
568.249071
569.810029
571.014024
571.470703
571.568838
572.981710
574.029776
574.320546
574.249535
575.570396
576.525720
576.717617
576.549154
577.761744
578.603758
557.779171
561.430111
563.503359
563.984925
563.148871
566.020968
567.641573
567.845826
566.828243
569.547720
571.058884
571.189808
570.128714
572.670129
574.009422
573.947046
572.647626
575.168663
576.442659
576.291040
574.908248
577.327423
578.577664
561.687313
563.458596
564.895130
565.591487
565.900572
567.466486
568.674544
569.194125
569.374100
570.837658
571.968070
572.425595
572.541855
573.883504
574.874456
575.175468
575.127013
576.377713
577.270212
577.457147
577.285463
578.396200
579.147830
564.472357
565.324295
566.279098
567.034862
567.717500
568.755404
569.706973
570.404212
571.022319
572.001696
572.902091
573.548639
574.104459
574.991831
575.779706
576.298083
576.719447
577.487693
578.150535
578.528483
578.788594
579.361212
579.771239
565.788608
566.324116
567.064520
567.804053
568.556040
569.431983
570.285005
571.036265
571.764940
572.608441
573.426150
574.135178
574.806923
575.570994
576.289141
576.882647
577.429323
578.065704
578.646247
579.084153
579.447513
579.855017
580.129652
570.010458
570.634543
571.453440
572.243984
573.043981
574.045236
575.014189
575.846580
576.643688
577.626132
578.569375
579.365786
580.101663
580.977632
581.786745
582.433863
583.011780
583.723993
584.359791
584.817856
585.180896
585.633885
585.937539
568.077922
569.257824
570.373681
571.120376
571.688274
573.000540
574.121049
574.832598
575.358395
576.634369
577.726902
578.415447
578.900142
580.041699
580.977736
581.504371
581.824896
582.806232
583.576235
583.926226
584.053734
584.810454
585.316418
562.830536
566.404470
568.366872
568.778097
567.856850
570.791362
572.439106
572.674732
571.644041
574.514502
576.135736
576.396882
575.446554
578.048716
579.449888
579.521199
578.387368
580.845065
582.095475
582.013284
580.731743
583.021039
584.172984
547.720255
562.368711
566.092408
565.347974
555.270149
567.499047
570.499113
569.437151
559.174595
571.314660
574.294433
573.375688
563.921704
575.055739
577.683757
576.538440
566.820866
577.892380
580.392281
579.121820
569.357796
580.249543
582.878390
559.536193
563.391473
565.619797
566.165658
565.308842
568.408941
570.165515
570.393582
569.317828
572.289478
573.983264
574.216370
573.212027
575.912846
577.391681
577.447936
576.274797
578.838175
580.175695
580.096336
578.799965
581.218505
582.480997
560.948184
563.090953
564.903565
565.842049
566.319234
568.166994
569.585454
570.172668
570.373695
572.079208
573.411835
573.943040
574.089784
575.654573
576.844700
577.248573
577.272763
578.679532
579.717114
579.985781
579.882247
581.111994
581.963281
556.890828
561.003952
563.435162
564.149144
563.458121
566.565307
568.330166
568.540803
567.405616
570.456778
572.163541
572.314670
571.126536
574.044188
575.639659
575.719969
574.507199
577.191440
578.610395
578.582195
577.327645
579.771532
581.053595
541.858119
557.543884
561.730230
561.337959
551.837862
563.828395
566.826636
565.697985
555.034557
567.627990
570.674523
569.520039
558.948480
571.265515
574.198270
573.057840
562.939073
574.557178
577.250159
576.074923
566.415065
577.338082
580.016890
555.258713
559.395640
561.865328
562.623442
561.977220
565.126717
566.927878
567.166741
566.053363
569.124722
570.846380
571.006270
569.824820
572.753435
574.358874
574.445728
573.239995
575.940626
577.376618
577.361794
576.118649
578.576590
579.868134
557.655856
559.855853
561.753243
562.784380
563.353393
565.287523
566.778412
567.418166
567.656522
569.407388
570.771125
571.315334
571.467707
573.060066
574.271492
574.681583
574.707782
576.158614
577.236439
577.530130
577.443740
578.710666
579.587036
554.505280
558.487077
560.868143
561.564055
560.849320
564.084174
565.949180
566.240777
565.183964
568.256978
570.006422
570.243497
569.205169
571.985535
573.504758
573.544225
572.302124
575.001061
576.422997
576.371197
575.060613
577.583162
578.905424
540.739632
555.727875
559.714729
559.185780
549.297968
561.721873
564.872119
563.855601
553.400982
565.886765
568.972256
568.018262
558.271744
569.753555
572.466915
571.231845
560.990215
572.669096
575.344420
574.075062
564.034499
575.336385
578.101955
554.032131
557.994534
560.351187
561.025783
560.299209
563.540192
565.421173
565.732286
564.689600
567.757356
569.498306
569.729448
568.683763
571.445082
572.942350
572.962208
571.702186
574.380655
575.782899
575.714245
574.391437
576.909056
578.229879
556.745919
558.885994
560.720284
561.697285
562.230668
564.189254
565.724601
566.420236
566.709365
568.428125
569.762043
570.296029
570.444075
571.986104
573.146596
573.518128
573.513498
574.918384
575.952922
576.209348
576.094349
577.356145
578.232436
554.038591
557.984109
560.316720
560.959138
560.192028
563.445794
565.351137
565.728785
564.820023
567.712204
569.343289
569.500065
568.380726
571.162579
572.666916
572.702004
571.482117
574.084150
575.442713
575.360651
574.049376
576.527150
577.828921
540.801121
555.732804
559.662360
559.053845
548.993061
561.520505
564.723409
563.893407
554.282445
565.842120
568.654793
567.539038
557.479688
569.170009
571.913156
570.728486
560.787330
572.089703
574.655538
573.369433
563.462665
574.575283
577.292306
554.636073
558.550008
560.837801
561.432804
560.616157
563.811242
565.663074
565.998717
565.052796
567.895963
569.481210
569.601516
568.450297
571.196667
572.669250
572.677357
571.433188
574.008373
575.341738
575.238537
573.909757
576.372280
577.664592
558.007949
560.061061
561.791722
562.674778
563.120019
564.945665
566.368942
566.992402
567.230003
568.830464
570.062486
570.528256
570.626408
572.086551
573.175298
573.493665
573.445751
574.790586
575.770594
575.984298
575.835218
577.062680
577.916618
556.151164
559.870689
562.026596
562.572910
561.793762
564.744358
566.434837
566.683808
565.699293
568.461399
570.007929
570.155711
569.106983
571.677772
573.043602
572.992660
571.703399
574.255436
575.560878
575.428684
574.063635
576.513199
577.788897
544.308933
558.438378
562.048998
561.395918
551.961882
563.453530
566.282115
565.303324
555.741021
567.021127
569.740475
568.737724
559.418836
570.227904
572.705370
571.409359
561.348114
572.641700
575.149331
573.803321
563.765713
574.899608
577.576767
558.491413
561.940641
563.839646
564.250481
563.391801
566.141231
567.676836
567.884100
566.901275
569.541738
571.002532
571.163923
570.157855
572.632130
573.927284
573.897862
572.654324
575.111111
576.340173
576.213594
574.867323
577.188485
578.355200
563.265324
564.399031
565.465361
566.168599
566.689488
567.899326
568.923013
569.559094
570.016740
571.168857
572.143835
572.734262
573.136039
574.188242
575.042396
575.494667
575.750324
576.695510
577.433785
577.750965
577.849130
578.600932
579.106552
564.972634
565.565503
566.335825
567.067055
567.794721
568.702633
569.574983
570.316446
571.022578
571.899947
572.739034
573.440556
574.091358
574.887361
575.623843
576.206445
576.729707
577.400684
578.002315
578.430554
578.770152
579.211163
579.509981
569.498215
570.062791
570.851871
571.654382
572.485310
573.459525
574.416320
575.268157
576.098017
577.052192
577.980311
578.792023
579.557594
580.409488
581.208821
581.875899
582.486177
583.173378
583.795969
584.269296
584.659589
585.082343
585.363612
567.973372
568.860060
569.861062
570.666909
571.411972
572.548088
573.600633
574.387272
575.093942
576.191955
577.211091
577.963598
578.613937
579.594696
580.470421
581.069734
581.561212
582.379013
583.083016
583.498282
583.787811
584.371998
584.785941
564.793391
566.623821
568.107521
568.827448
569.155293
570.835755
572.144507
572.726296
572.953110
574.565548
575.834733
576.401640
576.607088
578.056261
579.149066
579.546899
579.586433
580.878260
581.808636
582.038741
581.907259
583.017394
583.765821
560.347724
564.120427
566.251372
566.723236
565.812582
568.863059
570.588077
570.810070
569.734528
572.683820
574.359909
574.595697
573.597294
576.275224
577.733495
577.787779
576.614404
579.149230
580.455822
580.358217
579.045321
581.433958
582.671529
561.630464
563.688115
565.407947
566.267045
566.680615
568.501654
569.908052
570.497508
570.706328
572.391329
573.715114
574.263061
574.437655
575.958425
577.115066
577.509983
577.534718
578.907576
579.912189
580.156578
580.033327
581.247099
582.087284
561.439262
562.976192
564.544066
565.586790
566.404176
567.904016
569.190627
569.931393
570.498374
571.836899
573.013993
573.672619
574.160195
575.381019
576.436995
576.980508
577.347191
578.418037
579.319148
579.715262
579.933566
580.820136
581.488544
559.159615
561.364375
563.242379
564.240937
564.772393
566.645068
568.081714
568.678356
568.878447
570.593922
571.917995
572.417323
572.528045
574.140025
575.373150
575.797858
575.830706
577.273638
578.342698
578.633400
578.546937
579.791122
580.652034
555.346136
559.475802
561.931854
562.673948
562.012073
565.146470
566.936544
567.168513
566.047330
569.099294
570.797080
570.932538
569.733233
572.667991
574.284343
574.379020
573.177190
575.879316
577.314908
577.298607
576.053365
578.508891
579.798728
557.533798
559.760940
561.675742
562.717113
563.292430
565.206951
566.679928
567.305408
567.528185
569.263391
570.602198
571.110789
571.228793
572.850533
574.092495
574.523458
574.563631
576.020845
577.105391
577.409052
577.334279
578.591617
579.461465
558.164144
559.752715
561.400854
562.533196
563.440450
565.025922
566.385589
567.181830
567.791140
569.171006
570.377844
571.051845
571.549833
572.792489
573.866692
574.418501
574.794103
575.898643
576.834468
577.255844
577.495607
578.413775
579.104366
556.651944
558.809881
560.669950
561.673318
562.225913
564.180874
565.698286
566.363470
566.623064
568.379608
569.751283
570.313681
570.488903
572.053881
573.241294
573.635932
573.651071
575.095588
576.163612
576.441961
576.340081
577.620016
578.506646
553.577365
557.540987
559.901000
560.579869
559.856803
563.099439
564.979168
565.286952
564.242694
567.318218
569.068445
569.307407
568.269667
571.042414
572.552318
572.583774
571.334385
574.023846
575.434526
575.370495
574.050632
576.576240
577.902518
556.166013
558.308755
560.148566
561.133970
561.676708
563.635423
565.165225
565.845988
566.117441
567.874203
569.243570
569.804727
569.975127
571.524058
572.691068
573.066556
573.063765
574.488734
575.538076
575.800715
575.687459
576.961558
577.845899
557.212415
558.760133
560.359202
561.448752
562.330837
563.929087
565.320362
566.156560
566.798598
568.169614
569.365385
570.038190
570.531256
571.735638
572.764505
573.278257
573.620598
574.683914
575.580143
575.968409
576.184127
577.092646
577.779963
556.161115
558.293242
560.114647
561.075952
561.593539
563.546340
565.082731
565.790325
566.096379
567.779355
569.081672
569.592908
569.723459
571.265217
572.427695
572.804411
572.805794
574.193615
575.214013
575.464273
575.347828
576.598963
577.468177
553.598936
557.534012
559.849662
560.472405
559.684560
562.916370
564.802562
565.165725
564.244490
567.119601
568.734861
568.879207
567.749228
570.522269
572.021311
572.053505
570.830790
573.422967
574.771934
574.683563
573.367506
575.837434
577.133503
556.754575
558.857775
560.635678
561.549028
562.015499
563.910847
565.393712
566.057201
566.323529
567.960840
569.220409
569.696680
569.796549
571.305930
572.438718
572.790183
572.768709
574.132240
575.129650
575.360308
575.226847
576.462526
577.321998
558.448629
559.924525
561.426137
562.418118
563.201069
564.676465
565.957626
566.712226
567.285359
568.557088
569.662483
570.268499
570.706831
571.841932
572.807313
573.271248
573.570468
574.582087
575.429697
575.778603
575.960604
576.834796
577.499332
558.152256
560.139945
561.803764
562.641075
563.053548
564.797766
566.152335
566.731807
566.942312
568.515353
569.733546
570.205039
570.317485
571.743245
572.804713
573.110110
573.054510
574.389736
575.358032
575.561900
575.400416
576.612276
577.453046
556.471833
560.116589
562.182990
562.659799
561.822477
564.698686
566.325680
566.537033
565.527906
568.259548
569.784991
569.930888
568.884293
571.437795
572.789728
572.741451
571.457161
573.992521
575.279461
575.140284
573.765086
576.181602
577.429762
560.379844
562.146797
563.578408
564.271673
564.580797
566.150915
567.365350
567.892231
568.080834
569.555710
570.699194
571.170442
571.300111
572.653820
573.657224
573.971711
573.937292
575.201224
576.105580
576.303127
576.137835
577.247662
577.997680
563.162375
564.011958
564.964142
565.718812
566.402903
567.445202
568.403072
569.107752
569.734550
570.724391
571.636544
572.295442
572.863606
573.762936
574.563119
575.094355
575.528639
576.308798
576.981963
577.368406
577.633556
578.206858
578.616404
564.476842
565.011056
565.750182
566.489803
567.244048
568.124581
568.983914
569.742691
570.480049
571.333548
572.162270
572.882875
573.566382
574.342254
575.072532
575.678461
576.237327
576.884803
577.474768
577.920060
578.287901
578.696810
578.971536
569.000760
569.527690
570.294008
571.100730
571.946197
572.904656
573.852610
574.715059
575.561097
576.498413
577.414931
578.233724
579.013659
579.852742
580.646531
581.326423
581.954523
582.628087
583.241385
583.722561
584.126097
584.532081
584.798998
567.685637
568.433417
569.365813
570.195659
571.009248
572.072937
573.090005
573.913532
574.691954
575.715985
576.694784
577.476015
578.190823
579.107855
579.954980
580.592769
581.154642
581.906046
582.574673
583.019935
583.371694
583.884577
584.249559
565.229305
566.497731
567.762702
568.590957
569.255343
570.590336
571.764399
572.482088
573.052036
574.316208
575.440448
576.120672
576.637245
577.774158
578.749925
579.280498
579.644407
580.615480
581.415376
581.762041
581.937175
582.719507
583.298551
562.503033
564.473266
566.093370
566.877897
567.238328
569.004329
570.374539
570.954009
571.160617
572.820159
574.122727
574.666044
574.837318
576.341646
577.482473
577.876743
577.901767
579.241303
580.209285
580.426577
580.276936
581.468563
582.289555
562.160220
563.623189
565.103204
566.070822
566.830563
568.293999
569.560898
570.297347
570.864176
572.184520
573.349965
574.013580
574.508749
575.703035
576.734629
577.269267
577.630425
578.669579
579.535535
579.902261
580.096299
580.968799
581.628419
561.492950
562.743192
564.164718
565.245727
566.192585
567.553263
568.777533
569.600524
570.316896
571.500419
572.587828
573.298267
573.913400
574.997520
575.989306
576.604542
577.109016
578.044186
578.873424
579.327892
579.669161
580.414853
580.986938
559.763032
561.334841
562.948469
564.037105
564.896860
566.429963
567.745362
568.510219
569.091657
570.420677
571.571265
572.189427
572.643974
573.898503
574.992518
575.556515
575.934487
577.033085
577.958816
578.369755
578.598502
579.503786
580.185306
557.707602
559.911085
561.799593
562.815336
563.367388
565.273895
566.746296
567.381202
567.615550
569.307391
570.599433
571.062723
571.142286
572.781480
574.041617
574.480267
574.519568
575.979641
577.061156
577.354807
577.266396
578.530725
579.405055
558.139483
559.732869
561.382135
562.512284
563.415058
564.990513
566.343505
567.138698
567.743912
569.092300
570.257060
570.884218
571.346066
572.610104
573.712931
574.283512
574.669022
575.780406
576.720015
577.142888
577.382841
578.300690
578.990881
558.224453
559.523649
561.022186
562.189398
563.223860
564.671998
565.972913
566.855906
567.618592
568.841231
569.956139
570.681481
571.307943
572.412639
573.422721
574.048462
574.564746
575.528377
576.387822
576.865740
577.228679
578.003678
578.596656
557.200380
558.754747
560.367401
561.472252
562.365709
563.968023
565.353794
566.177242
566.808399
568.189872
569.396576
570.075277
570.577995
571.809513
572.871404
573.414567
573.782819
574.873997
575.791697
576.191106
576.413087
577.341896
578.043077
555.786393
557.919205
559.752611
560.733637
561.272449
563.238921
564.775156
565.462313
565.741711
567.490675
568.852708
569.405582
569.569207
571.137553
572.325408
572.719548
572.733114
574.159577
575.206127
575.460608
575.336953
576.627858
577.523592
556.696775
558.240521
559.838304
560.929636
561.815282
563.418712
564.811951
565.645473
566.285830
567.673335
568.886212
569.571328
570.074322
571.292085
572.334255
572.858688
573.209416
574.281583
575.181500
575.566532
575.778042
576.699968
577.397781
557.227195
558.500619
559.965258
561.102194
562.118925
563.570746
564.888493
565.793763
566.576422
567.808751
568.935499
569.677713
570.309759
571.381417
572.347352
572.935686
573.419339
574.343330
575.165469
575.614454
575.957193
576.718560
577.304504
556.663921
558.207883
559.798782
560.877735
561.748191
563.332941
564.714318
565.546109
566.184440
567.538293
568.717281
569.378204
569.863390
571.061340
572.087522
572.604004
572.948787
573.996564
574.877657
575.257972
575.469832
576.367788
577.047366
555.751848
557.879753
559.690265
560.638178
561.140698
563.062947
564.569394
565.248418
565.526506
567.205798
568.504852
569.014444
569.145280
570.671960
571.824522
572.199032
572.200843
573.573448
574.580136
574.822778
574.702241
575.941992
576.803275
557.246959
558.764648
560.314269
561.346035
562.165035
563.692507
565.019148
565.804050
566.400505
567.711732
568.851724
569.480161
569.936527
571.105365
572.104961
572.598771
572.922987
573.949217
574.809973
575.173062
575.369070
576.250681
576.919566
558.432097
559.643921
561.018031
562.058286
562.972615
564.304236
565.509389
566.323630
567.027283
568.172130
569.219736
569.899999
570.478736
571.490365
572.400912
572.944801
573.389356
574.268589
575.048527
575.464334
575.776984
576.500985
577.061053
558.599412
560.024208
561.464190
562.404888
563.141293
564.547875
565.764306
566.469853
567.007121
568.255599
569.346673
569.947485
570.382728
571.504059
572.458436
572.919819
573.218537
574.217654
575.049501
575.388155
575.559885
576.411766
577.059196
558.483014
560.404331
561.983095
562.748288
563.096344
564.771271
566.062367
566.595710
566.768677
568.319210
569.518010
569.977337
570.076257
571.503416
572.567024
572.885179
572.842129
574.157451
575.103900
575.301481
575.135354
576.305749
577.114176
560.751036
561.983117
563.206338
563.998092
564.619123
565.866385
566.952890
567.600902
568.105052
569.266601
570.288093
570.879140
571.317761
572.379734
573.283965
573.747251
574.054386
574.994948
575.771136
576.096947
576.253651
577.017876
577.586408
562.849250
563.567457
564.454523
565.230368
565.977159
566.951501
567.875297
568.612590
569.306192
570.233035
571.115205
571.808774
572.445510
573.291028
574.072605
574.651325
575.163858
575.880155
576.520661
576.941933
577.273236
577.769472
578.125148
563.967552
564.466426
565.183990
565.926895
566.693974
567.559448
568.410122
569.178522
569.932177
570.774088
571.597449
572.330465
573.033379
573.803130
574.534680
575.159563
575.741267
576.378049
576.960965
577.416319
577.798326
578.188016
578.446083
568.345968
568.905880
569.690264
570.490328
571.320603
572.294090
573.250653
574.102549
574.931400
575.882098
576.805638
577.612940
578.376186
579.230001
580.034107
580.707006
581.321989
582.010130
582.631346
583.102532
583.491696
583.916457
584.199727
566.839533
567.715435
568.707442
569.509702
570.254646
571.388191
572.439515
573.226663
573.932952
575.024848
576.036372
576.781282
577.426731
578.411194
579.294413
579.902562
580.401160
581.216980
581.915601
582.324302
582.608888
583.197774
583.616012
563.704343
565.504651
566.968818
567.683805
568.015732
569.687296
570.992324
571.576815
571.807607
573.406095
574.660401
575.211975
575.404273
576.863654
577.970518
578.384564
578.439874
579.720063
580.635579
580.848369
580.699157
581.824981
582.584284
559.332279
563.031943
565.128079
565.595035
564.703222
567.728435
569.446418
569.676735
568.620615
571.537764
573.187647
573.396186
572.364162
575.069399
576.550491
576.630982
575.495764
577.995234
579.274727
579.145017
577.781933
580.217330
581.476884
560.569540
562.591430
564.284605
565.132846
565.547645
567.361788
568.769831
569.368742
569.585325
571.249806
572.547258
573.068360
573.221530
574.751622
575.923202
576.334049
576.373273
577.733957
578.722796
578.947842
578.805078
580.035927
580.888654
560.368892
561.879144
563.420249
564.445169
565.255111
566.758909
568.058826
568.819443
569.399710
570.711855
571.851703
572.473157
572.933169
574.161512
575.231275
575.784400
576.155342
577.224472
578.118199
578.501550
578.708594
579.605683
580.283621
558.123572
560.283978
562.121966
563.090922
563.604100
565.494403
566.962065
567.604906
567.852228
569.505980
570.761632
571.194508
571.245025
572.888204
574.148430
574.581876
574.610867
576.060812
577.126435
577.399488
577.289817
578.557615
579.434941
554.378935
558.417457
560.814365
561.512725
560.808505
563.986407
565.827228
566.142994
565.160476
568.058022
569.644686
569.674279
568.333790
571.375277
573.044506
573.147780
571.923770
574.651257
576.086143
576.038174
574.726848
577.248658
578.569465
556.497345
558.679716
560.553256
561.562583
562.117742
564.051629
565.558771
566.233409
566.505077
568.178185
569.447653
569.888458
569.945362
571.599015
572.868868
573.308709
573.344355
574.806856
575.885426
576.168690
576.068608
577.349411
578.236120
557.091624
558.653200
560.271075
561.378524
562.272102
563.868232
565.250263
566.074795
566.703355
568.054347
569.219509
569.851579
570.318358
571.571712
572.662813
573.225385
573.604418
574.703744
575.626728
576.029072
576.252596
577.182376
577.884010
555.580623
557.705401
559.533059
560.508854
561.041864
563.012626
564.553225
565.246800
565.530888
567.256049
568.589450
569.112692
569.253862
570.840270
572.051696
572.466047
572.495851
573.922664
574.965745
575.212701
575.079059
576.383290
577.287377
552.534626
556.437314
558.756325
559.399679
558.634487
561.915350
563.826634
564.174500
563.191571
566.201526
567.903849
568.093629
566.986608
569.822970
571.373807
571.438339
570.229361
572.875337
574.246823
574.131403
572.730725
575.327843
576.687095
555.060314
557.177207
558.993936
559.959608
560.486079
562.456520
564.001311
564.700960
564.992713
566.728878
568.076986
568.616339
568.765500
570.337909
571.528221
571.924212
571.937654
573.344892
574.370187
574.603696
574.460356
575.756543
576.656194
556.060191
557.601945
559.194716
560.279663
561.158853
562.754833
564.144524
564.979629
565.621546
566.996369
568.196227
568.872427
569.369394
570.581193
571.620075
572.146080
572.497868
573.553104
574.436637
574.812704
575.019836
575.931365
576.621826
554.972881
557.113469
558.942547
559.913513
560.441782
562.377702
563.895231
564.580051
564.862156
566.576067
567.908514
568.447108
568.604712
570.140731
571.303747
571.692438
571.709832
573.086414
574.096691
574.344169
574.230724
575.475139
576.339742
552.376696
556.337860
558.672243
559.318406
558.568451
561.755311
563.605252
563.921086
562.922739
565.883943
567.556635
567.750977
566.686977
569.423423
570.914098
570.964561
569.781766
572.342737
573.677843
573.592963
572.294999
574.743539
576.028570
555.546671
557.661821
559.451445
560.377635
560.856298
562.733645
564.194263
564.830427
565.070222
566.742997
568.039105
568.548115
568.679452
570.188608
571.327898
571.696927
571.696764
573.053899
574.046171
574.279569
574.152429
575.378303
576.230259
557.249305
558.729966
560.236170
561.231542
562.015529
563.485029
564.754791
565.493824
566.055558
567.345852
568.472683
569.094131
569.545079
570.700157
571.688315
572.176622
572.497191
573.511180
574.357415
574.710241
574.897191
575.761570
576.418179
556.953952
558.944886
560.609014
561.442472
561.848304
563.594790
564.941938
565.503360
565.692430
567.291154
568.527451
568.997201
569.097308
570.570893
571.677724
572.023240
572.004014
573.338197
574.302041
574.515507
574.371149
575.558046
576.383147
555.267971
558.919429
560.984496
561.450663
560.591099
563.484935
565.107821
565.289789
564.219351
567.014548
568.564135
568.687585
567.568631
570.231850
571.655996
571.664881
570.444753
572.957784
574.235302
574.118276
572.801529
575.150249
576.368377
559.183313
560.951857
562.381521
563.068681
563.369512
564.944153
566.155991
566.669197
566.838871
568.336865
569.493997
569.959212
570.073877
571.476106
572.526038
572.880434
572.880527
574.144675
575.047645
575.255822
575.107956
576.193396
576.928045
561.968996
562.818437
563.769118
564.521088
565.202692
566.245982
567.203102
567.904129
568.528162
569.527594
570.448593
571.111228
571.684028
572.607348
573.434986
573.991475
574.445899
575.232809
575.908245
576.298878
576.567643
577.133062
577.536487
563.284123
563.817872
564.555921
565.294238
566.047746
566.928913
567.788768
568.547758
569.286944
570.147014
570.983318
571.710893
572.403522
573.195955
573.945632
574.570003
575.143480
575.798642
576.392125
576.839742
577.208217
577.613886
577.885813
567.691869
568.308212
569.119924
569.907315
570.707450
571.708599
572.678324
573.511792
574.307841
575.284577
576.220150
577.008873
577.740336
578.619342
579.436388
580.093580
580.680466
581.395802
582.031403
582.487809
582.850090
583.307549
583.615153
565.793782
566.952940
568.053807
568.795712
569.365775
570.673701
571.793009
572.506645
573.033341
574.298074
575.377546
576.052587
576.527236
577.675839
578.624597
579.166648
579.501582
580.479738
581.242519
581.582865
581.700997
582.468839
582.983481
560.651521
564.148469
566.073630
566.479552
565.578087
568.486915
570.127066
570.370342
569.357328
572.193441
573.787006
574.018692
573.033123
575.664105
577.091736
577.194137
576.103280
578.527367
579.750999
579.636148
578.303406
580.642108
581.818985
545.878635
560.190264
563.830360
563.088626
553.148754
565.230451
568.207698
567.171619
557.038955
569.027787
571.949749
570.969307
561.348266
572.636809
575.318157
574.235720
564.724140
575.596332
578.032629
576.683542
566.639850
577.807183
580.499067
557.411778
561.179303
563.356597
563.885833
563.042901
566.120303
567.878216
568.125679
567.075205
570.001047
571.647566
571.831784
570.777621
573.505649
575.011588
575.097485
573.964368
576.492936
577.801963
577.686606
576.336472
578.806966
580.096444
558.787331
560.877376
562.641584
563.548458
564.012062
565.867146
567.309298
567.933521
568.165743
569.819462
571.087316
571.553774
571.646442
573.229259
574.442492
574.860926
574.891812
576.296368
577.323180
577.570626
577.443873
578.697588
579.566972
554.822690
558.828266
561.182155
561.839292
561.100152
564.252917
566.076842
566.382692
565.392444
568.275795
569.851056
569.875697
568.530711
571.553897
573.204897
573.295901
572.062015
574.771719
576.188396
576.124821
574.801078
577.316290
578.633780
540.146933
555.435123
559.485589
558.995047
549.279576
561.485494
564.596385
563.685351
553.825740
565.590301
568.370878
566.968621
555.671444
568.652883
571.731896
570.594434
560.316949
572.097410
574.801521
573.540702
563.497300
574.805375
577.571329
553.194526
557.222740
559.612020
560.308425
559.610068
562.807600
564.672417
565.011086
564.045791
566.948930
568.537914
568.569699
567.230129
570.265453
571.927173
572.024164
570.795380
573.517826
574.946624
574.891196
573.574838
576.103826
577.431496
555.498698
557.645203
559.487019
560.472579
561.013295
562.967544
564.496918
565.187555
565.468791
567.162677
568.455020
568.927501
569.018853
570.635956
571.874961
572.300021
572.329990
573.771152
574.827678
575.087929
574.967683
576.261534
577.159037
552.366856
556.270314
558.589150
559.231973
558.465586
561.742516
563.650727
563.997239
563.010371
566.003716
567.683541
567.849004
566.724279
569.568391
571.132094
571.206043
570.003139
572.654658
574.030279
573.917269
572.518223
575.117470
576.478302
538.805010
553.528107
557.421152
556.809561
546.700648
559.336485
562.561652
561.645953
551.540218
563.671833
566.644183
565.573234
555.451914
567.297935
570.112109
568.952479
558.929592
570.381878
572.968316
571.571399
561.086047
572.817836
575.679034
551.829134
555.726631
558.037866
558.673673
557.902393
561.179041
563.089874
563.440253
562.460003
565.467155
567.166796
567.355317
566.245616
569.074215
570.615902
570.672979
569.456242
572.087630
573.445305
573.319708
571.911984
574.502226
575.857739
554.436456
556.564484
558.387004
559.355797
559.884360
561.839144
563.372483
564.067294
564.356755
566.084060
567.426302
567.966916
568.121169
569.675726
570.852602
571.244869
571.259255
572.647741
573.661276
573.897653
573.766293
575.036252
575.918981
551.651908
555.620299
557.968144
558.631408
557.900791
561.109010
562.978858
563.311232
562.328031
565.309470
567.001132
567.210919
566.159699
568.908490
570.409904
570.468786
569.292788
571.860639
573.200429
573.117098
571.820659
574.278246
575.570328
538.282768
553.331598
557.304291
556.757131
546.922322
559.213895
562.332959
561.382738
551.321452
563.350213
566.304112
565.304113
555.565483
566.984656
569.690859
568.553570
558.825031
569.931815
572.459153
571.189488
561.396448
572.390538
575.078526
552.213920
556.156919
558.466895
559.088294
558.311075
561.459362
563.270993
563.554571
562.530096
565.471149
567.128318
567.311377
566.237136
568.960572
570.440124
570.481886
569.290954
571.840410
573.163651
573.068890
571.761440
574.197902
575.475214
555.611089
557.673108
559.411436
560.300418
560.748667
562.565149
563.971668
564.570176
564.784690
566.425384
567.697321
568.190677
568.309750
569.806300
570.934516
571.295214
571.286805
572.633362
573.612626
573.836117
573.700544
574.907479
575.746942
553.755102
557.482660
559.638743
560.175756
559.374519
562.340537
564.023598
564.238914
563.191874
566.029407
567.614959
567.753800
566.644862
569.338945
570.791346
570.812434
569.599615
572.133647
573.432378
573.325564
572.020407
574.397557
575.640313
541.877986
556.044558
559.654056
558.970859
549.404435
561.020541
563.854056
562.797309
552.874979
564.524682
567.315956
566.235090
556.422909
567.792492
570.440907
569.264435
559.459646
570.565878
573.046541
571.772732
562.103624
572.853555
575.446759
556.098941
559.553301
561.448653
561.846436
560.963185
563.731745
565.266968
565.447391
564.406390
567.117952
568.610853
568.756759
567.686382
570.285778
571.669909
571.712725
570.543568
572.984532
574.210675
574.110545
572.824704
575.074465
576.208325
560.880556
562.013833
563.077165
563.775369
564.291204
565.504795
566.529362
567.160835
567.613437
568.787628
569.781552
570.380552
570.788683
571.887374
572.789929
573.285925
573.577652
574.533437
575.276764
575.603146
575.711214
576.446767
576.941292
562.588473
563.180207
563.948347
564.677296
565.403985
566.314027
567.188946
567.932890
568.644310
569.535767
570.390773
571.107196
571.775815
572.602100
573.372644
573.987416
574.536490
575.221444
575.830251
576.263468
576.605026
577.040555
577.334731
567.373578
567.928519
568.706220
569.500115
570.324680
571.291760
572.241542
573.086623
573.907887
574.849359
575.762642
576.559546
577.312883
578.157608
578.953727
579.620355
580.231855
580.919901
581.543036
582.016573
582.407542
582.833429
583.117295
565.880492
566.749069
567.732258
568.527436
569.266440
570.392744
571.436638
572.216955
572.915696
573.997493
574.997614
575.731074
576.365616
577.339880
578.213722
578.814025
579.308053
580.124150
580.825530
581.237235
581.523899
582.113983
582.532922
562.768408
564.556614
566.008022
566.714418
567.040308
568.703051
569.999713
570.577856
570.801781
572.388705
573.629728
574.168227
574.348057
575.795393
576.890412
577.293617
577.341994
578.623140
579.542762
579.759468
579.612552
580.739543
581.499769
558.419151
562.101494
564.180507
564.636988
563.739070
566.754025
568.463648
568.689242
567.628111
570.532692
572.167940
572.362311
571.316558
574.007841
575.474395
575.540728
574.395457
576.895988
578.179984
578.054353
576.693670
579.129932
580.390183
559.661271
561.667289
563.342342
564.177485
564.583873
566.389710
567.792394
568.389057
568.602066
570.256028
571.540169
572.047928
572.187362
573.701942
574.857041
575.252469
575.280723
576.638810
577.628717
577.855361
577.713684
578.945114
579.798320
559.463879
560.958515
562.479950
563.488798
564.288298
565.786309
567.085291
567.847990
568.427816
569.731402
570.859614
571.469674
571.917024
573.127991
574.178851
574.715105
575.073650
576.135910
577.025906
577.406862
577.612469
578.509645
579.188200
557.228085
559.369598
561.184235
562.133643
562.634593
564.521344
565.992817
566.643503
566.895027
568.540389
569.785046
570.208929
570.248986
571.871962
573.109869
573.524303
573.539036
574.978416
576.035818
576.302278
576.188198
577.455765
578.334168
553.493552
557.509108
559.879067
560.555325
559.837582
563.013145
564.860573
565.188384
564.214465
567.102240
568.677392
568.699914
567.351697
570.370511
572.015112
572.098141
570.858736
573.573329
574.997066
574.939481
573.621362
576.142904
577.465128
555.605462
557.768298
559.617062
560.605493
561.147565
563.077888
564.589505
565.273129
565.550510
567.216416
568.475780
568.908831
568.956621
570.591356
571.840029
572.261488
572.282161
573.731591
574.798476
575.071632
574.964609
576.244066
577.131528
556.191204
557.736220
559.332386
560.421350
561.302735
562.893325
564.276178
565.105128
565.735765
567.080568
568.236526
568.859963
569.316954
570.555597
571.630321
572.177805
572.543520
573.630588
574.542220
574.934466
575.150944
576.078879
576.781010
554.675494
556.783567
558.590772
559.550251
560.072226
562.035685
563.574315
564.269464
564.553786
566.271949
567.595839
568.110069
568.241976
569.816810
571.015742
571.418178
571.436580
572.852094
573.884212
574.120662
573.979247
575.282049
576.187218
551.619959
555.505260
557.805437
558.435384
557.661477
560.934225
562.841867
563.190126
562.207251
565.209175
566.901816
567.083145
565.968230
568.795357
570.336550
570.391841
569.173566
571.809336
573.170359
573.044306
571.635304
574.231824
575.592681
554.113776
556.220013
558.024795
558.981800
559.502125
561.466231
563.007165
563.705905
563.996566
565.726679
567.067528
567.600617
567.743858
569.309223
570.492083
570.880817
570.886814
572.285669
573.302159
573.527013
573.377097
574.671824
575.572045
555.074162
556.613138
558.202634
559.285141
560.161810
561.753646
563.140076
563.973952
564.614796
565.985865
567.181561
567.854631
568.348270
569.554747
570.587673
571.107899
571.453807
572.502369
573.379075
573.748781
573.950965
574.860163
575.550118
553.949815
556.094670
557.928578
558.903498
559.433417
561.366811
562.881718
563.565992
563.848259
565.560081
566.890978
567.429803
567.586918
569.118695
570.276962
570.661247
570.674251
572.045333
573.050264
573.293076
573.175646
574.416963
575.280373
551.326508
555.296666
557.641008
558.295399
557.550262
560.735338
562.583154
562.899464
561.902939
564.863119
566.536258
566.733892
565.672712
568.405930
569.893028
569.940792
568.755355
571.311583
572.642102
572.553544
571.252348
573.697084
574.980257
554.488466
556.610704
558.409093
559.342835
559.825854
561.702616
563.162068
563.798985
564.040777
565.714434
567.012905
567.526618
567.662387
569.171775
570.310361
570.679104
570.677813
572.031339
573.019451
573.249121
573.118612
574.340861
575.190729
556.191213
557.675707
559.187391
560.187919
560.974725
562.443751
563.712904
564.452820
565.016701
566.309169
567.439717
568.066880
568.523705
569.682384
570.673404
571.164457
571.485482
572.496322
573.338470
573.687104
573.870242
574.730944
575.385371
555.897217
557.889365
559.556192
560.392835
560.799716
562.544763
563.891900
564.454519
564.646217
566.247661
567.488510
567.965116
568.072896
569.552551
570.665130
571.016307
570.998377
572.328794
573.289161
573.498286
573.349972
574.532781
575.355424
554.210927
557.861865
559.927808
560.396050
559.536983
562.428219
564.050879
564.234269
563.167041
565.965087
567.519684
567.650881
566.541004
569.211694
570.643578
570.660725
569.443941
571.952283
573.225980
573.104533
571.784048
574.128311
575.343740
558.122320
559.889994
561.319431
562.007232
562.308145
563.880911
565.092053
565.606538
565.779236
567.280842
568.443541
568.916568
569.040194
570.450720
571.509166
571.872044
571.876654
573.138437
574.037456
574.241335
574.089777
575.171505
575.903900
560.903303
561.751859
562.701665
563.453125
564.134064
565.176168
566.133069
566.835494
567.462520
568.466139
569.393030
570.063225
570.644484
571.576113
572.411959
572.975970
573.434730
574.221282
574.894094
575.281322
575.546938
576.109542
576.511289
562.215478
562.748352
563.485245
564.222532
564.975087
565.855403
566.715332
567.475854
568.218090
569.082602
569.924894
570.659813
571.360529
572.161058
572.918548
573.549751
574.127441
574.783190
575.374890
575.819791
576.185589
576.588980
576.859572
567.047520
567.563609
568.316351
569.111673
569.947076
570.893350
571.828327
572.678108
573.509976
574.429181
575.325409
576.123771
576.884356
577.705712
578.483780
579.151148
579.772472
580.446812
581.064968
581.551719
581.959516
582.367903
582.635891
565.765337
566.494996
567.407919
568.224590
569.028384
570.077304
571.079437
571.890487
572.655348
573.658659
574.614079
575.372339
576.065574
576.962501
577.790739
578.412058
578.964250
579.718215
580.394332
580.847148
581.204228
581.719572
582.085568
563.371475
564.604530
565.837921
566.650404
567.307441
568.621447
569.776966
570.483979
571.043799
572.281639
573.376727
574.029790
574.521202
575.634033
576.585095
577.091036
577.437853
578.416090
579.228557
579.586109
579.768343
580.552698
581.132427
560.713157
562.624436
564.199046
564.965133
565.323629
567.059744
568.409162
568.982876
569.187776
570.813923
572.081910
572.594944
572.738081
574.214288
575.323968
575.683820
575.679505
577.032482
578.017179
578.247214
578.106090
579.298288
580.119179
560.360953
561.779699
563.216264
564.158174
564.905289
566.348852
567.603850
568.338872
568.903078
570.198586
571.334160
571.970258
572.438134
573.600713
574.597501
575.097808
575.433353
576.472492
577.345138
577.717928
577.916058
578.789638
579.449753
559.692477
560.903340
562.279350
563.326472
564.253224
565.602585
566.826785
567.658524
568.378867
569.542296
570.603784
571.292276
571.884211
572.931187
573.882353
574.461812
574.940547
575.863648
576.687030
577.137539
577.476397
578.223131
578.796840
557.992930
559.513076
561.069340
562.113985
562.947891
564.476451
565.804518
566.594892
567.196396
568.500540
569.623531
570.227164
570.668183
571.874144
572.916765
573.440093
573.789385
574.866713
575.775527
576.172004
576.390449
577.297898
577.983110
555.978488
558.109395
559.927331
560.891019
561.412170
563.318897
564.812709
565.488379
565.764412
567.416490
568.675382
569.131758
569.213917
570.788406
571.987006
572.381353
572.390205
573.822992
574.880335
575.151357
575.044448
576.314134
577.194474
556.376697
557.917178
559.506571
560.589824
561.464562
563.035339
564.402431
565.225255
565.852926
567.178709
568.318209
568.933542
569.384705
570.602794
571.656678
572.188279
572.544026
573.628679
574.543778
574.944499
575.168600
576.086658
576.780317
556.434868
557.692769
559.141435
560.269116
561.279121
562.716538
564.020940
564.917276
565.688745
566.895811
567.989762
568.698956
569.308325
570.381293
571.356391
571.951538
572.441918
573.380945
574.216837
574.673305
575.021285
575.794529
576.389829
555.409607
556.918349
558.482286
559.553181
560.426891
562.012532
563.393606
564.223539
564.859820
566.223020
567.407347
568.067731
568.553058
569.760718
570.797086
571.317213
571.664423
572.732592
573.626584
574.002598
574.206896
575.136278
575.841585
553.994586
556.069509
557.853592
558.807294
559.334468
561.278757
562.805243
563.497749
563.786345
565.509993
566.846987
567.381923
567.530986
569.079963
570.248294
570.625344
570.622988
572.027634
573.050473
573.279300
573.132991
574.429929
575.332543
554.819943
556.332051
557.899927
558.973599
559.849222
561.437217
562.821385
563.655403
564.297444
565.668905
566.864325
567.536584
568.028687
569.231989
570.259039
570.769832
571.107157
572.162109
573.043051
573.408728
573.605022
574.527158
575.227983
555.253509
556.520092
557.977735
559.110883
560.124016
561.565898
562.876016
563.779812
564.562058
565.785302
566.902772
567.639737
568.267029
569.327225
570.280188
570.857321
571.330330
572.240858
573.048895
573.485093
573.818357
574.575815
575.160860
554.601634
556.160299
557.765610
558.856396
559.733423
561.310210
562.684457
563.516237
564.157439
565.504938
566.680343
567.344839
567.834331
569.020553
570.033603
570.541172
570.878901
571.914875
572.784729
573.156973
573.363394
574.254182
574.929731
553.621505
555.782177
557.621959
558.593343
559.112726
561.025009
562.523945
563.205962
563.493342
565.165417
566.464207
566.985633
567.132342
568.644356
569.783758
570.152902
570.152809
571.513347
572.509605
572.746963
572.624599
573.853466
574.708148
555.113781
556.652509
558.224887
559.275820
560.106870
561.630248
562.952528
563.739847
564.342692
565.653666
566.797970
567.438686
567.908320
569.074298
570.069852
570.563806
570.888183
571.905953
572.756964
573.113270
573.304423
574.177303
574.840476
556.309911
557.530989
558.917590
559.970039
560.891965
562.220975
563.423135
564.239351
564.948329
566.096698
567.151495
567.844467
568.436802
569.454750
570.370928
570.923019
571.372678
572.243988
573.012161
573.418378
573.723591
574.439257
574.994110
556.486885
557.912840
559.357906
560.307110
561.050344
562.451328
563.663560
564.371342
564.915176
566.167678
567.267120
567.882549
568.334970
569.467968
570.435579
570.915323
571.228255
572.214763
573.029449
573.355546
573.518702
574.360470
575.001925
556.374502
558.291286
559.870683
560.643543
561.001430
562.665063
563.949624
564.485988
564.668408
566.221364
567.428620
567.904555
568.024759
569.465261
570.546820
570.892567
570.876281
572.170033
573.093732
573.277523
573.104226
574.261887
575.063126
558.631384
559.859832
561.081661
561.876189
562.500648
563.741739
564.824551
565.475449
565.987046
567.154510
568.186235
568.793267
569.250985
570.329072
571.252010
571.738378
572.063441
572.994167
573.754794
574.068917
574.217768
574.972771
575.535837
560.717337
561.432902
562.317554
563.092673
563.839122
564.810551
565.733343
566.473808
567.174019
568.108914
569.002445
569.711055
570.364865
571.226820
572.025567
572.621804
573.146265
573.860349
574.492510
574.905510
575.230064
575.720043
576.072026
561.828418
562.325047
563.039786
563.780526
564.545964
565.409749
566.260676
567.032566
567.792739
568.643510
569.478605
570.226087
570.945000
571.730742
572.478159
573.117654
573.708933
574.346478
574.924712
575.374028
575.750459
576.135395
576.390689
566.541313
567.088429
567.858015
568.646492
569.466046
570.423777
571.362869
572.198218
573.009453
573.937595
574.836413
575.618917
576.357023
577.183795
577.960540
578.609148
579.209556
579.899987
580.531835
581.015011
581.412637
581.839202
582.122047
565.079598
565.930610
566.899821
567.689808
568.426765
569.539537
570.569732
571.340961
572.031952
573.097382
574.080718
574.799385
575.418546
576.370465
577.218119
577.790966
578.265471
579.092438
579.812070
580.241514
580.540804
581.128473
581.543580
562.042852
563.781832
565.204146
565.907746
566.244534
567.878463
569.153586
569.725998
569.952546
571.512451
572.731112
573.255676
573.423450
574.837679
575.891688
576.243810
576.242107
577.564195
578.525425
578.778390
578.662308
579.773172
580.521202
557.815897
561.377455
563.404387
563.864277
563.015118
565.960289
567.636760
567.864928
566.837372
569.686927
571.292666
571.478325
570.435596
573.073359
574.480376
574.460559
573.183063
575.802537
577.160855
577.094539
575.807293
578.187390
579.421297
558.974083
560.924211
562.562264
563.388407
563.801867
565.577995
566.961554
567.557176
567.778760
569.411789
570.682550
571.188115
571.323096
572.796131
573.897568
574.231743
574.202208
575.594740
576.621950
576.882021
576.769584
577.983264
578.823165
558.749185
560.206951
561.695304
562.686052
563.476903
564.959557
566.249253
567.013283
567.599376
568.898072
570.030693
570.659971
571.120628
572.279742
573.269530
573.755965
574.081886
575.139746
576.036031
576.427766
576.642554
577.532918
578.205058
556.554552
558.637622
560.406043
561.329254
561.817307
563.690849
565.158212
565.818740
566.089851
567.732444
569.000026
569.490666
569.613882
571.121185
572.259250
572.618431
572.610177
574.020740
575.063204
575.328025
575.217939
576.475569
577.347370
552.918575
556.811129
559.112297
559.756570
559.028610
562.185629
564.030524
564.379509
563.457227
566.320035
567.929664
568.087068
567.006275
569.728848
571.209660
571.229796
569.989415
572.643094
574.037012
573.974293
572.668831
575.166824
576.478379
554.943083
557.046374
558.847224
559.807950
560.335419
562.250239
563.756005
564.448251
564.745301
566.410765
567.696567
568.200618
568.335481
569.856318
571.006962
571.375582
571.373594
572.789406
573.835331
574.100838
573.993574
575.262234
576.143330
555.497159
557.003316
558.563920
559.633303
560.504572
562.074038
563.442261
564.268393
564.903747
566.249870
567.419454
568.073162
568.554017
569.742638
570.759725
571.265534
571.604615
572.672736
573.572816
573.959829
574.174004
575.095307
575.793143
554.016087
556.065438
557.833426
558.785477
559.318193
561.238336
562.746312
563.430346
563.715140
565.427641
566.756912
567.292013
567.445533
568.972631
570.120545
570.482716
570.470727
571.879452
572.909631
573.146952
573.007986
574.302050
575.201869
551.045102
554.806033
557.053857
557.695592
556.991543
560.163310
562.019095
562.352693
561.377479
564.359732
566.052272
566.262585
565.210489
567.948340
569.427587
569.437471
568.175072
570.823527
572.192371
572.074583
570.680540
573.257905
574.609977
553.397911
555.456596
557.235297
558.195156
558.732895
560.657098
562.169047
562.857621
563.147460
564.864449
566.199461
566.741054
566.898339
568.424085
569.568099
569.925461
569.906879
571.304454
572.323109
572.551236
572.405079
573.692019
574.587334
554.245666
555.779381
557.366525
558.452891
559.333753
560.911671
562.288398
563.124762
563.771551
565.123994
566.303531
566.970979
567.461648
568.646231
569.654043
570.152371
570.481733
571.524622
572.399523
572.768736
572.970416
573.875266
574.562377
553.020466
555.196457
557.051375
558.039814
558.578785
560.507379
562.027007
562.737856
563.058368
564.722271
566.016808
566.541430
566.694568
568.204934
569.340370
569.704909
569.701803
571.068135
572.070755
572.312373
572.194674
573.430347
574.290741
550.286862
554.344671
556.733208
557.412173
556.689306
559.866459
561.728461
562.104894
561.232354
564.062678
565.670339
565.850281
564.797033
567.496973
568.958139
568.984824
567.777839
570.334997
571.664245
571.575386
570.278952
572.711950
573.990387
553.508381
555.666122
557.490364
558.441394
558.937028
560.813923
562.284329
562.954695
563.240553
564.868345
566.132118
566.634550
566.769767
568.260496
569.379983
569.733422
569.718971
571.064901
572.045619
572.269248
572.135415
573.352341
574.199997
555.251849
556.744930
558.267113
559.279938
560.077927
561.543895
562.817424
563.576404
564.161150
565.435444
566.550730
567.178625
567.641947
568.782706
569.755085
570.235663
570.550006
571.544882
572.370637
572.705338
572.878525
573.738105
574.393428
554.986837
556.970566
558.639512
559.493377
559.926368
561.650541
562.993336
563.578414
563.805307
565.378792
566.607166
567.102900
567.246887
568.685585
569.767629
570.113722
570.104624
571.400348
572.328512
572.511238
572.340679
573.531837
574.361212
553.330730
556.950726
559.013205
559.512619
558.728197
561.548699
563.153508
563.374540
562.400392
565.115773
566.647726
566.822917
565.825270
568.383226
569.762986
569.785069
568.619918
571.048967
572.270964
572.108503
570.738296
573.116835
574.348083
557.205679
558.960403
560.386724
561.087578
561.411986
562.962390
564.167120
564.701103
564.907399
566.385863
567.542047
568.038489
568.201079
569.574483
570.606920
570.968432
570.984117
572.212661
573.080754
573.258775
573.085477
574.176145
574.915565
559.961623
560.804693
561.751166
562.504735
563.190153
564.226264
565.182362
565.893552
566.532493
567.533559
568.461819
569.143089
569.737140
570.659575
571.485559
572.046668
572.504438
573.276995
573.933926
574.307343
574.563234
575.126189
575.529689
561.262407
561.791897
562.525222
563.260796
564.012751
564.890801
565.751320
566.516776
567.265189
568.132063
568.977941
569.719680
570.426542
571.225352
571.978979
572.607647
573.182310
573.830197
574.412384
574.848757
575.208756
575.610604
575.881202
566.003008
566.605920
567.404176
568.182546
568.973902
569.957653
570.907595
571.722735
572.499675
573.450714
574.358549
575.119752
575.822593
576.668435
577.450288
578.074771
578.640592
579.359488
580.009507
580.482009
580.855676
581.313968
581.619838
564.164807
565.289593
566.366191
567.100441
567.669582
568.950154
570.043808
570.740854
571.254392
572.486040
573.532925
574.179755
574.626398
575.733277
576.634601
577.125962
577.419841
578.421175
579.216531
579.587845
579.730140
580.490808
580.998135
559.201924
562.570986
564.438791
564.846328
563.991693
566.821247
568.417064
568.653272
567.663809
570.429419
571.976262
572.182345
571.183683
573.744766
575.095647
575.094813
573.860390
576.408441
577.717247
577.672535
576.420365
578.702987
579.852623
544.997536
558.742126
562.252547
561.544931
551.942782
563.648698
566.538021
565.525411
555.636132
567.339395
570.184050
569.193997
559.669635
570.768230
573.326329
572.030142
561.796677
573.363898
575.993147
574.784013
565.118771
575.936854
578.552108
556.035451
559.662442
561.767467
562.286689
561.483610
564.480030
566.197740
566.446523
565.430229
568.295615
569.910187
570.088520
569.034903
571.677141
573.084374
573.049783
571.760333
574.401064
575.786664
575.735841
574.463390
576.874860
578.135009
557.325282
559.341512
561.045025
561.919852
562.370239
564.194132
565.618720
566.245837
566.491705
568.129398
569.399650
569.898776
570.024856
571.501619
572.603532
572.932829
572.901580
574.300274
575.337355
575.602815
575.494487
576.732499
577.590032
553.476462
557.337478
559.599786
560.208417
559.448429
562.572767
564.389343
564.717085
563.780335
566.634690
568.243913
568.408002
567.329111
570.023613
571.471416
571.465554
570.207074
572.847102
574.232431
574.165545
572.856445
575.345270
576.649849
539.304830
554.042221
557.928547
557.378676
547.678480
559.814500
562.919429
562.068538
552.483992
564.016215
566.843558
565.809450
556.105361
567.437411
570.091341
568.848657
558.730595
570.239012
572.870223
571.606159
561.664417
572.850279
575.588445
551.871443
555.752448
558.045992
558.690354
557.967910
561.132724
562.986963
563.345603
562.434231
565.312446
566.940994
567.119309
566.052734
568.762549
570.224709
570.229729
568.978084
571.622334
573.008912
572.939623
571.630356
574.131508
575.446553
554.079905
556.147458
557.922076
558.871371
559.396276
561.307674
562.810020
563.496496
563.787796
565.477526
566.787996
567.312340
567.457391
568.969930
570.104152
570.456467
570.440005
571.846005
572.880563
573.130389
573.006539
574.286834
575.176556
551.051281
554.805541
557.045040
557.680314
556.970106
560.129762
561.975024
562.302795
561.323558
564.295594
565.978651
566.182669
565.124977
567.851542
569.319332
569.320323
568.053156
570.702405
572.075918
571.965034
570.576905
573.152546
574.502273
537.998867
552.135484
555.894346
555.341224
545.712854
557.809060
560.898541
559.960642
549.935875
561.960847
564.923411
563.933755
554.210810
565.608152
568.277986
567.023914
556.824478
568.396959
571.008902
569.635025
559.245008
570.872443
573.709537
550.412384
554.180850
556.435877
557.082334
556.378893
559.543124
561.391931
561.723490
560.748162
563.721617
565.406993
565.614632
564.559691
567.286687
568.753985
568.753795
567.483102
570.122097
571.484626
571.365169
569.970563
572.538840
573.883934
552.769397
554.884919
556.700497
557.674744
558.212454
560.134274
561.645226
562.342318
562.646073
564.332949
565.644605
566.175844
566.328449
567.840780
568.973685
569.327912
569.311667
570.690485
571.699332
571.933099
571.800483
573.061196
573.938796
549.767719
553.819634
556.208053
556.894591
556.183564
559.371330
561.243276
561.629233
560.766390
563.607108
565.224198
565.411257
564.362595
567.064935
568.525868
568.549724
567.340690
569.903281
571.237852
571.150846
569.856117
572.299282
573.585774
535.942860
551.406388
555.486076
554.989748
545.250710
557.463230
560.599497
559.811237
550.480025
561.765739
564.545358
563.520923
553.880597
565.158238
567.809926
566.630399
556.823177
567.970727
570.499087
569.231427
559.483287
570.417974
573.093793
550.234501
554.268413
556.626542
557.276818
556.524834
559.661629
561.486930
561.836754
560.943774
563.748461
565.335133
565.501823
564.437760
567.120004
568.565231
568.579718
567.361268
569.900735
571.210856
571.104839
569.794198
572.217102
573.490055
553.733531
555.809590
557.562325
558.469220
558.936878
560.740582
562.151113
562.782976
563.042463
564.642262
565.886644
566.384088
566.521394
567.981950
569.077834
569.421659
569.403651
570.719750
571.670402
571.869094
571.714350
572.920467
573.761891
551.940623
555.637953
557.790769
558.359391
557.632814
560.526210
562.195695
562.458700
561.514468
564.262295
565.818422
566.000855
565.005546
567.578617
568.969615
568.987981
567.817827
570.262390
571.502175
571.346509
569.985379
572.394712
573.652995
540.214798
554.220653
557.809809
557.211964
548.083196
559.262407
562.033558
561.086120
551.698337
562.833022
565.544368
564.591634
555.437003
566.148307
568.654980
567.515471
558.067570
568.766418
571.127263
569.761328
559.844400
570.815992
573.456360
554.266772
557.683085
559.566439
559.989095
559.177240
561.872101
563.391366
563.615876
562.675447
565.306162
566.779457
566.975775
566.023729
568.508840
569.839312
569.886431
568.765945
571.120465
572.288771
572.140865
570.800147
573.083182
574.232995
558.988651
560.108814
561.162415
561.861222
562.385517
563.584859
564.608418
565.257570
565.736081
566.902224
567.897537
568.516826
568.952394
570.031146
570.917024
571.409917
571.703308
572.632761
573.349487
573.652560
573.742399
574.480198
574.978014
560.674070
561.258064
562.017062
562.739979
563.463806
564.369232
565.245935
565.999614
566.723072
567.618923
568.480383
569.208821
569.888921
570.712863
571.478065
572.089603
572.634318
573.306133
573.899422
574.318527
574.650065
575.082886
575.376885
565.752838
566.301293
567.073043
567.863111
568.681384
569.633516
570.564534
571.390819
572.191705
573.107247
573.992217
574.760562
575.483976
576.294705
577.054716
577.688293
578.278466
578.965789
579.599741
580.086762
580.487178
580.914174
581.196508
564.296392
565.149217
566.121683
566.914876
567.651663
568.758024
569.779408
570.541766
571.222824
572.274822
573.243289
573.947168
574.551019
575.485375
576.313840
576.868885
577.331311
578.156336
578.880734
579.316619
579.620337
580.208217
580.622223
561.269544
563.010781
564.437704
565.147027
565.485668
567.111070
568.375871
568.940052
569.158057
570.703181
571.905567
572.414814
572.566753
573.961013
574.991666
575.321005
575.303314
576.625550
577.596004
577.859577
577.750685
578.860804
579.606435
557.056453
560.619508
562.650484
563.116862
562.271073
565.204812
566.869317
567.090252
566.056591
568.890992
570.480725
570.652144
569.594025
572.209895
573.590107
573.543094
572.245610
574.866424
576.235821
576.182102
574.903818
577.281505
578.511703
558.232706
560.180899
561.817657
562.644213
563.055994
564.821768
566.194711
566.783587
566.999741
568.622612
569.882981
570.379014
570.500990
571.952055
573.025823
573.332726
573.283471
574.672029
575.704119
575.971492
575.864156
577.076200
577.913453
558.030689
559.480707
560.959398
561.941947
562.724853
564.197337
565.478163
566.236643
566.819285
568.114122
569.244651
569.872741
570.325796
571.462268
572.422285
572.880734
573.185897
574.233294
575.126361
575.517953
575.732842
576.621803
577.292558
555.862463
557.930300
559.679903
560.586854
561.061467
562.923781
564.383350
565.039810
565.310128
566.954252
568.228065
568.727934
568.851587
570.332921
571.436304
571.764981
571.733727
573.128400
574.161257
574.419723
574.305537
575.561619
576.432911
552.247598
556.118747
558.394845
559.018037
558.273488
561.417872
563.254666
563.600086
562.678454
565.545149
567.165503
567.339337
566.266328
568.958760
570.401140
570.389676
569.126018
571.761084
573.141888
573.069492
571.757493
574.253929
575.565373
554.271935
556.356748
558.134331
559.074681
559.585533
561.486363
562.982128
563.669299
563.965475
565.632972
566.926010
567.440784
567.577968
569.075181
570.194031
570.535082
570.512223
571.911622
572.945684
573.202863
573.090084
574.356291
575.236421
554.822860
556.313797
557.855079
558.907771
559.764426
561.318054
562.673291
563.491921
564.123672
565.466782
566.636137
567.291562
567.768482
568.939042
569.932245
570.416166
570.738334
571.794367
572.686825
573.069618
573.281019
574.199085
574.894617
553.343327
555.377715
557.129116
558.069156
558.590851
560.492055
561.983007
562.657220
562.936286
564.639515
565.960853
566.490535
566.636003
568.147558
569.276980
569.621784
569.596658
570.997640
572.024840
572.262782
572.124512
573.414219
574.310053
550.371536
554.116247
556.348931
556.982623
556.271416
559.420719
561.255709
561.577607
560.595651
563.563532
565.243146
565.444490
564.383196
567.106554
568.570037
568.565344
567.292175
569.935652
571.304285
571.190084
569.799352
572.371065
573.717986
552.704347
554.750947
556.517278
557.469155
557.997827
559.901686
561.392888
562.067080
562.346744
564.050489
565.373672
565.906433
566.054951
567.568403
568.698966
569.043949
569.015938
570.408308
571.425254
571.654209
571.508801
572.792116
573.684204
553.528254
555.053076
556.630168
557.708570
558.579212
560.138039
561.493905
562.313542
562.947996
564.289829
565.461042
566.122126
566.605616
567.779709
568.775827
569.262996
569.583034
570.618812
571.488088
571.852799
572.051267
572.954550
573.641142
552.283755
554.451314
556.297064
557.278555
557.808240
559.717049
561.214568
561.907063
562.214577
563.870714
565.160782
565.682400
565.830460
567.331003
568.455476
568.809041
568.795889
570.152809
571.145507
571.376850
571.251619
572.487848
573.350521
549.533248
553.581195
555.959725
556.632173
555.901784
559.058532
560.898751
561.257675
560.373272
563.198595
564.804739
564.984466
563.928457
566.618459
568.068399
568.083787
566.865966
569.412219
570.728861
570.625837
569.318414
571.754035
573.036806
552.732113
554.879921
556.691927
557.632656
558.118320
559.980055
561.435783
562.095008
562.373560
563.997803
565.260248
565.762130
565.894484
567.376774
568.485809
568.828398
568.803169
570.138178
571.106945
571.318005
571.175123
572.392742
573.243331
554.455291
555.936583
557.442153
558.438938
559.224071
560.681414
561.950364
562.707627
563.291368
564.563160
565.675879
566.301616
566.761059
567.894162
568.857129
569.327546
569.631435
570.616256
571.432311
571.757490
571.924066
572.782952
573.439628
554.176461
556.144442
557.790915
558.622388
559.039420
560.761554
562.110154
562.703512
562.936253
564.507528
565.731525
566.223578
566.362676
567.793492
568.866814
569.203109
569.182999
570.469588
571.391125
571.566879
571.391330
572.581664
573.411801
552.508882
556.109847
558.146104
558.619258
557.816609
560.640318
562.257993
562.494106
561.531037
564.243824
565.770231
565.941329
564.939030
567.488810
568.860225
568.873139
567.697536
570.118302
571.335356
571.167369
569.792981
572.171120
573.403104
556.363920
558.103163
559.507017
560.185521
560.495402
562.047753
563.263657
563.811083
564.027053
565.505389
566.658051
567.151271
567.310032
568.676990
569.702170
570.055906
570.063557
571.285241
572.148380
572.321932
572.145437
573.235452
573.975206
559.102030
559.934013
560.863590
561.600339
562.274986
563.311017
564.274284
564.994870
565.640847
566.643394
567.570281
568.249516
568.840651
569.758421
570.578704
571.133512
571.584844
572.351802
573.004428
573.374256
573.627665
574.189730
574.593178
560.393023
560.913926
561.633781
562.355867
563.099046
563.975941
564.841103
565.613347
566.367187
567.236096
568.081725
568.822206
569.526835
570.322003
571.070897
571.694199
572.263387
572.906375
573.484597
573.917809
574.275638
574.676488
574.946831
565.463138
565.982028
566.739615
567.539240
568.373196
569.307767
570.225910
571.057727
571.869354
572.762847
573.630798
574.400792
575.132421
575.922048
576.666797
577.304092
577.905218
578.574515
579.197853
579.693128
580.106938
580.515573
580.781950
564.191666
564.925413
565.846294
566.672376
567.478985
568.513121
569.495610
570.289264
571.035519
572.010112
572.934036
573.662286
574.325368
575.187001
575.976013
576.560306
577.087551
577.840529
578.528759
578.996893
579.364552
579.878659
580.240963
561.817795
563.056514
564.302532
565.134050
565.804123
567.093983
568.223372
568.915233
569.462444
570.664718
571.722586
572.343898
572.804546
573.875927
574.777088
575.232309
575.542442
576.529261
577.366773
577.752011
577.954406
578.732068
579.303073
559.187561
561.103469
562.691226
563.483343
563.868730
565.564320
566.880076
567.442831
567.647167
569.229291
570.456934
570.940013
571.054357
572.483153
573.533451
573.828418
573.769646
575.143587
576.163379
576.430467
576.320747
577.495884
578.302061
558.873971
560.288673
561.724716
562.674070
563.426368
564.842015
566.070864
566.794124
567.352187
568.621584
569.732422
570.349735
570.793471
571.909311
572.846319
573.286090
573.576477
574.615784
575.505586
575.899641
576.113780
576.979085
577.630119
558.257953
559.449239
560.803508
561.835118
562.748224
564.075176
565.280030
566.101631
566.816958
567.971447
569.029496
569.720607
570.302979
571.299340
572.185095
572.705245
573.141511
574.045678
574.864230
575.315923
575.655977
576.398861
576.968880
556.627076
558.103960
559.613914
560.622951
561.429992
562.935552
564.247547
565.031073
565.633118
566.941018
568.081933
568.718808
569.178731
570.315942
571.275522
571.733718
572.038690
573.082362
573.968839
574.350183
574.558217
575.463971
576.149193
554.676912
556.738355
558.490831
559.406737
559.893755
561.774881
563.252601
563.923322
564.204526
565.864999
567.154410
567.670717
567.810305
569.284292
570.380888
570.705973
570.672222
572.062024
573.087398
573.334202
573.208747
574.479740
575.362457
555.053895
556.543518
558.076689
559.115548
559.956505
561.498559
562.845612
563.659881
564.288271
565.619048
566.778765
567.430701
567.904875
569.058968
570.035595
570.508036
570.823202
571.872748
572.761538
573.143433
573.354502
574.269125
574.961881
555.095297
556.314670
557.719077
558.812984
559.795656
561.198669
562.475444
563.358169
564.125020
565.325131
566.419897
567.138422
567.746558
568.778203
569.700010
570.249516
570.706510
571.621591
572.442573
572.891692
573.235239
574.000971
574.590685
554.081220
555.548157
557.072950
558.123975
558.984293
560.522748
561.864154
562.676944
563.308054
564.646730
565.811778
566.463339
566.937145
568.110717
569.106126
569.589965
569.910871
570.965617
571.856551
572.238975
572.450488
573.365922
574.059260
552.682772
554.702509
556.447871
557.395413
557.930198
559.807040
561.280654
561.954515
562.244365
563.924058
565.227124
565.745146
565.882069
567.396965
568.529097
568.874726
568.849546
570.248078
571.275597
571.521154
571.395155
572.668024
573.552723
553.447710
554.924749
556.463379
557.526492
558.393393
559.930774
561.266855
562.073826
562.701377
564.040458
565.208600
565.864249
566.342000
567.518784
568.516615
569.001438
569.319638
570.366410
571.247145
571.619578
571.823032
572.733110
573.423879
553.822188
555.065906
556.501321
557.621707
558.618833
560.017412
561.281098
562.150431
562.909115
564.110471
565.211699
565.938462
566.554623
567.592906
568.520571
569.074481
569.528810
570.426049
571.223629
571.651193
571.978164
572.733013
573.317332
553.134201
554.670023
556.255073
557.336726
558.202263
559.731212
561.053696
561.844716
562.458175
563.792314
564.962263
565.626184
566.112054
567.275838
568.262750
568.746524
569.063595
570.080865
570.929371
571.276416
571.461866
572.360147
573.044770
552.130055
554.259745
556.076501
557.043142
557.563275
559.417362
560.860413
561.500561
561.759504
563.426422
564.727888
565.257267
565.409962
566.894653
568.004885
568.348651
568.325633
569.664298
570.632123
570.831274
570.671424
571.921350
572.793901
553.568232
555.081179
556.626704
557.660425
558.477402
559.963491
561.250379
562.012058
562.598585
563.904489
565.049402
565.694099
566.163774
567.310085
568.281381
568.752327
569.054956
570.050725
570.875563
571.201142
571.367577
572.248667
572.922758
554.720970
555.913648
557.263129
558.281625
559.177239
560.489179
561.682871
562.497106
563.205666
564.348397
565.398390
566.089586
566.677603
567.679337
568.574970
569.106652
569.536460
570.387538
571.134473
571.518922
571.808530
572.525210
573.084885
554.877844
556.262779
557.654284
558.550404
559.254250
560.658731
561.890570
562.622626
563.185275
564.428179
565.515693
566.125563
566.573090
567.688431
568.635745
569.096428
569.391106
570.358676
571.155948
571.465302
571.616402
572.458179
573.102529
554.756178
556.616489
558.129260
558.834531
559.137843
560.826397
562.151906
562.732592
562.953335
564.487575
565.676502
566.146133
566.265062
567.684068
568.744431
569.072623
569.040856
570.316209
571.224477
571.393546
571.208346
572.368072
573.172507
556.959095
558.147478
559.315876
560.056976
560.644480
561.897660
563.011607
563.697639
564.235866
565.397543
566.418388
567.019801
567.473412
568.536839
569.443426
569.914945
570.226249
571.142635
571.891050
572.194296
572.335218
573.090052
573.654618
558.999348
559.689493
560.536862
561.274878
561.997301
562.971203
563.911787
564.674290
565.390908
566.327139
567.216605
567.921565
568.571009
569.423552
570.210662
570.795033
571.307892
572.010860
572.633576
573.038671
573.357790
573.846319
574.198466
560.086990
560.565305
561.251758
561.964224
562.711330
563.573663
564.435159
565.221800
565.993524
566.847836
567.682010
568.427274
569.142483
569.921332
570.659649
571.289139
571.870321
572.498389
573.068543
573.511333
573.883327
574.266382
574.521250
564.978137
565.536914
566.321865
567.123357
567.947340
568.895397
569.819056
570.638208
571.430740
572.332882
573.203043
573.957836
574.669333
575.468107
576.215636
576.837884
577.419333
578.102085
578.734578
579.221875
579.622365
580.047028
580.327300
563.501386
564.376285
565.373109
566.187816
566.938435
568.035888
569.046311
569.802692
570.478454
571.512229
572.461436
573.149572
573.740969
574.662792
575.477079
576.018904
576.471175
577.293330
578.018919
578.458516
578.765487
579.348533
579.758377
560.419067
562.217566
563.694197
564.448205
564.826642
566.422152
567.665031
568.227521
568.453817
569.964330
571.136601
571.625768
571.764639
573.146031
574.159125
574.471086
574.438460
575.763159
576.740595
577.016135
576.921369
578.016707
578.752233
556.110383
559.804082
561.914951
562.454648
561.711431
564.554162
566.177663
566.405848
565.420872
568.178987
569.723579
569.870480
568.795975
571.400668
572.762713
572.693676
571.368813
574.004576
575.387768
575.356901
574.120400
576.455740
577.666404
557.416162
559.415288
561.093679
561.957939
562.404585
564.137604
565.486972
566.073443
566.298563
567.889936
569.124482
569.604416
569.714473
571.152280
572.209356
572.498612
572.433399
573.822492
574.858811
575.134699
575.038898
576.236759
577.064976
557.312975
558.767095
560.249991
561.237754
562.023218
563.481153
564.747946
565.498622
566.076711
567.361440
568.484064
569.108974
569.558936
570.679204
571.620527
572.062637
572.354882
573.394774
574.282085
574.668099
574.878217
575.766422
576.437247
555.231266
557.264201
558.986613
559.875645
560.335821
562.187012
563.635113
564.279591
564.538318
566.186833
567.468450
567.982544
568.122379
569.574189
570.650298
570.960466
570.916236
572.298133
573.316690
573.554797
573.416863
574.688891
575.570900
551.711087
555.491406
557.714293
558.305182
557.533882
560.670644
562.496194
562.824289
561.876190
564.766027
566.406832
566.614032
565.600293
568.224014
569.625656
569.593692
568.319092
570.937735
572.298607
572.190170
570.813989
573.366278
574.702439
553.672772
555.713531
557.453731
558.368184
558.859183
560.745188
562.227593
562.902853
563.188413
564.859920
566.160434
566.689646
566.844033
568.314721
569.410313
569.737023
569.705068
571.094001
572.115833
572.355460
572.221164
573.502676
574.392375
554.192776
555.659002
557.176914
558.216083
559.063759
560.594869
561.932659
562.745212
563.376507
564.706028
565.864178
566.514764
566.988921
568.150412
569.134372
569.611747
569.930116
570.982235
571.872763
572.256974
572.470304
573.383897
574.075347
552.723973
554.729234
556.462988
557.407899
557.947631
559.802151
561.264474
561.943256
562.246605
563.902414
565.185933
565.691719
565.819370
567.333224
568.464361
568.810284
568.788886
570.190750
571.225236
571.485940
571.378467
572.638415
573.513659
549.798174
553.484425
555.697275
556.359863
555.734628
558.768669
560.553650
560.897071
560.009897
562.852309
564.462778
564.623909
563.522860
566.269068
567.744048
567.746115
566.483563
569.127031
570.509447
570.441910
569.144003
571.625592
572.930673
552.093073
554.108409
555.856709
556.815220
557.361895
559.210496
560.660690
561.326961
561.622167
563.279044
564.567969
565.079687
565.212546
566.730742
567.865281
568.212985
568.188636
569.582039
570.606272
570.855802
570.739324
571.995010
572.868936
552.925840
554.416678
555.967890
557.039575
557.906589
559.418736
560.725217
561.506754
562.116821
563.452859
564.624989
565.288555
565.773406
566.944323
567.936944
568.421879
568.740386
569.772055
570.635499
570.993424
571.186338
572.093047
572.782657
551.760065
553.850338
555.648738
556.624669
557.166729
558.997716
560.415395
561.029265
561.263690
562.963472
564.294672
564.845494
565.015435
566.501452
567.613159
567.959644
567.941276
569.286436
570.257005
570.448880
570.275120
571.554209
572.444919
549.156152
553.021878
555.320545
556.001131
555.355953
558.352656
560.074560
560.307905
559.243219
562.221683
563.915483
564.150057
563.151843
565.796440
567.221392
567.225683
566.001608
568.529304
569.810513
569.629621
568.177927
570.750059
572.094692
552.186288
554.250047
556.002604
556.922844
557.411277
559.204285
560.593520
561.183274
561.393774
563.067086
564.374255
564.906161
565.059733
566.527379
567.622589
567.955266
567.921383
569.243636
570.189292
570.358299
570.164339
571.426608
572.307784
553.812053
555.242043
556.690645
557.637537
558.384110
559.828009
561.085652
561.825503
562.392823
563.673825
564.796965
565.426489
565.884479
567.015795
567.973968
568.435345
568.728762
569.710128
570.519379
570.830792
570.984187
571.853868
572.520674
553.516072
555.416702
556.983101
557.718996
558.037128
559.817282
561.215295
561.834136
562.080099
563.643577
564.855347
565.327051
565.439690
566.884342
567.962302
568.286608
568.246086
569.546183
570.478212
570.658400
570.486258
571.675485
572.506211
551.892953
555.372411
557.296769
557.614729
556.567159
559.602888
561.337372
561.632485
560.712857
563.396588
564.894190
565.022007
563.946355
566.551190
567.940086
567.933455
566.705886
569.176233
570.421178
570.269959
568.913932
571.279144
572.505934
555.646884
557.325498
558.655069
559.240807
559.455589
561.077624
562.358079
562.945718
563.184540
564.653122
565.787233
566.253922
566.382220
567.762506
568.792882
569.135424
569.123961
570.361971
571.240457
571.424792
571.256407
572.342929
573.080224
558.326351
559.129459
560.017240
560.706539
561.344667
562.397560
563.387911
564.129392
564.786621
565.786630
566.703908
567.369498
567.947483
568.864432
569.683070
570.231127
570.674787
571.445031
572.103398
572.478009
572.734520
573.296112
573.698848
559.593953
560.097700
560.790745
561.484128
562.207827
563.087580
563.965004
564.748919
565.509289
566.377492
567.217439
567.949672
568.646441
569.437651
570.182797
570.800804
571.365126
572.007626
572.587594
573.022756
573.381848
573.782754
574.052917
564.462762
565.082020
565.900289
566.695634
567.494832
568.469188
569.404686
570.205817
570.966388
571.891199
572.770201
573.504610
574.183478
575.006123
575.764690
576.367934
576.916921
577.626586
578.273024
578.745103
579.118400
579.572131
579.874289
562.587225
563.752409
564.868697
565.637974
566.232536
567.491182
568.563191
569.249137
569.754453
570.948698
571.957976
572.573705
572.994732
574.077568
574.953183
575.419986
575.693608
576.689395
577.486194
577.863585
578.012756
578.762740
579.262204
557.483615
560.993396
562.953085
563.444540
562.697957
565.430720
566.978247
567.215934
566.267945
568.941640
570.425690
570.591376
569.563137
572.101107
573.421800
573.387834
572.116800
574.676093
575.999126
575.978992
574.769730
577.007179
578.134789
542.750168
557.089402
560.783432
560.250703
551.206860
562.368668
565.141076
564.167668
554.620990
565.928967
568.658698
567.616495
558.043403
569.135335
571.662799
570.318018
559.958818
571.626627
574.291048
573.143210
563.722564
574.293784
576.853523
554.380946
558.136802
560.318896
560.909297
560.205395
563.099872
564.766252
565.015459
564.042175
566.821682
568.381683
568.527814
567.448926
570.067454
571.444719
571.376350
570.049073
572.697530
574.091761
574.059187
572.824717
575.191937
576.431656
555.894908
557.915713
559.621447
560.501406
560.956305
562.748370
564.146045
564.759125
564.997863
566.614317
567.868348
568.360765
568.482233
569.926294
570.993549
571.292961
571.237067
572.621805
573.647897
573.902556
573.784286
575.020789
575.877937
552.234949
556.001174
558.204236
558.775075
557.982439
561.088176
562.883922
563.187683
562.219573
565.090767
566.715725
566.910627
565.887001
568.500456
569.892898
569.853249
568.572120
571.186807
572.545465
572.436525
571.058478
573.600827
574.929110
538.473891
552.799438
556.556271
555.937410
546.151775
558.305908
561.392695
560.499196
550.771990
562.440214
565.318510
564.375871
555.028329
565.986061
568.536081
567.255046
557.130347
568.594399
571.185338
569.827603
559.526782
571.055471
573.865808
550.681896
554.451937
556.668533
557.261054
556.496245
559.635418
561.464670
561.798899
560.858228
563.753879
565.399808
565.611564
564.603570
567.238241
568.651913
568.630210
567.363024
569.986176
571.349910
571.243996
569.870224
572.423689
573.760390
552.800579
554.816564
556.544491
557.466123
557.975055
559.839275
561.307251
561.981942
562.275657
563.938854
565.231563
565.750763
565.894003
567.388441
568.504247
568.843189
568.818692
570.216492
571.247889
571.501133
571.382161
572.652317
573.533731
549.804544
553.484903
555.686238
556.334812
555.697413
558.725457
560.508194
560.851256
559.964275
562.804530
564.414160
564.576582
563.476944
566.219610
567.691197
567.692198
566.431334
569.078650
570.467223
570.406797
569.114089
571.595868
572.899715
536.992711
550.858904
554.564159
554.106335
545.043300
556.514531
559.467176
558.615811
549.221313
560.562904
563.350491
562.274719
552.365255
563.920657
566.623182
565.382540
555.225326
566.771274
569.411477
568.167514
558.316072
569.409959
572.127041
549.173150
552.864496
555.081502
555.745238
555.115666
558.133440
559.898705
560.224199
559.325430
562.167905
563.784996
563.954917
562.861360
565.608799
567.083989
567.087196
565.824106
568.462328
569.840152
569.768108
568.466099
570.944825
572.248272
551.527768
553.573796
555.339890
556.301792
556.840219
558.668052
560.088500
560.717155
560.975412
562.654200
563.968692
564.505193
564.660989
566.166203
567.291721
567.640868
567.621657
568.993779
569.994704
570.218591
570.075462
571.344063
572.226929
548.728932
552.580871
554.873297
555.559194
554.923104
557.918231
559.635907
559.866887
558.804337
561.791118
563.495008
563.737971
562.746974
565.401703
566.835612
566.846480
565.629728
568.171642
569.468567
569.301399
567.860383
570.440971
571.790164
535.684518
550.296779
554.177840
553.749991
544.657167
556.089790
558.949114
557.854671
547.555430
559.758509
562.771383
561.872236
552.526078
563.527972
566.112407
564.912636
555.108209
566.210498
568.670863
567.198944
556.625286
568.372784
571.226718
549.154308
552.977210
555.219860
555.845130
555.151528
558.113270
559.807846
560.018638
558.934350
561.894002
563.572422
563.795315
562.787314
565.421648
566.837765
566.834446
565.602083
568.118737
569.388496
569.196811
567.734829
570.298426
571.638309
552.416497
554.393371
556.045182
556.864396
557.260109
559.043469
560.433874
561.032810
561.256556
562.876252
564.138058
564.640073
564.772447
566.229500
567.316532
567.643317
567.603979
568.915850
569.855624
570.029362
569.846115
571.076331
571.936505
550.622960
554.169585
556.174432
556.554501
555.556508
558.648173
560.424112
560.735160
559.825159
562.545071
564.074741
564.213846
563.142186
565.767000
567.171227
567.162992
565.931786
568.421132
569.684653
569.538073
568.188736
570.589400
571.847091
539.246119
552.763793
556.113737
555.131486
544.672849
557.122502
560.207788
559.387450
550.193687
561.157128
563.799181
562.736511
553.188484
564.258683
566.824929
565.627468
555.878591
566.868848
569.304267
567.976512
558.154157
569.039517
571.663122
552.847186
556.124969
557.870526
558.109548
557.032529
559.946293
561.598007
561.895874
561.007078
563.606610
565.043517
565.186936
564.152403
566.688686
568.032898
568.054545
566.875742
569.279224
570.477701
570.348809
569.027963
571.297668
572.441716
557.427826
558.494577
559.475189
560.089384
560.539816
561.776749
562.847692
563.531710
564.029897
565.189663
566.167784
566.762786
567.172378
568.251731
569.134262
569.613424
569.889393
570.824909
571.550410
571.860338
571.955202
572.691162
573.187558
559.067169
559.621135
560.333795
561.006861
561.695387
562.605063
563.501158
564.273430
565.007369
565.901425
566.752988
567.467226
568.133237
568.949772
569.707372
570.308384
570.842971
571.512472
572.107159
572.528223
572.861111
573.293640
573.587271
564.254506
564.812709
565.596522
566.396305
567.217636
568.161899
569.081292
569.895534
570.681101
571.573030
572.431366
573.174957
573.877521
574.670968
575.415950
576.035983
576.613400
577.289205
577.913331
578.392690
578.787202
579.208527
579.487473
562.780698
563.655139
564.651097
565.464604
566.213019
567.306585
568.313000
569.065306
569.734591
570.756778
571.692210
572.367511
572.949006
573.866297
574.680192
575.221954
575.671364
576.485731
577.201396
577.631493
577.931432
578.511022
578.919699
559.703786
561.501843
562.977788
563.731284
564.108231
565.699243
566.938299
567.498277
567.719420
569.215754
570.370872
570.844499
570.971395
572.349839
573.366934
573.682872
573.649791
574.965057
575.930018
576.193489
576.089897
577.181809
577.916541
555.402748
559.095238
561.204456
561.743236
560.998644
563.835453
565.454634
565.681426
564.692934
567.434527
568.959737
569.089922
568.003612
570.607393
571.976326
571.914956
570.592870
573.217811
574.586396
574.541599
573.294790
575.626915
576.837050
556.719889
558.714931
560.387724
561.247022
561.688944
563.415251
564.759273
565.342387
565.562065
567.139421
568.357390
568.823121
568.924624
570.362972
571.426937
571.724148
571.662019
573.043218
574.067190
574.331077
574.226267
575.419975
576.246734
556.632121
558.077099
559.547877
560.524584
561.300762
562.750193
564.010012
564.754953
565.326035
566.599595
567.709345
568.323008
568.767027
569.890101
570.839834
571.290954
571.587415
572.622561
573.501066
573.878513
574.081872
574.965124
575.633273
554.567505
556.584306
558.286778
559.158283
559.604672
561.445061
562.884451
563.521462
563.772563
565.412145
566.683847
567.188736
567.324234
568.782308
569.870173
570.192297
570.155035
571.534171
572.546689
572.779735
572.637682
573.903984
574.782030
551.056079
554.814340
557.011476
557.580243
556.791807
559.915839
561.731291
562.050868
561.095284
563.978506
565.612474
565.812729
564.795920
567.429227
568.845297
568.827727
567.562925
570.179953
571.537132
571.427069
570.049705
572.595729
573.926981
552.999639
555.022327
556.738833
557.631009
558.103685
559.975731
561.446933
562.112887
562.391617
564.059668
565.358347
565.886219
566.041913
567.521251
568.628747
568.967258
568.943742
570.334446
571.356863
571.598191
571.464434
572.741390
573.626797
553.494320
554.947513
556.445778
557.463932
558.292786
559.809312
561.134784
561.936581
562.561114
563.891261
565.054040
565.710048
566.189941
567.358456
568.350189
568.835185
569.159831
570.216882
571.113253
571.503869
571.720669
572.630767
573.318004
552.006102
554.001373
555.717997
556.642089
557.161700
559.001314
560.449940
561.115196
561.410178
563.071204
564.366233
564.883874
565.021109
566.540549
567.675760
568.025602
568.008075
569.417519
570.463896
570.737100
570.637576
571.893232
572.762893
549.072898
552.750149
554.946416
555.587391
554.940075
557.958719
559.728199
560.054750
559.156290
562.007233
563.633563
563.810361
562.721296
565.471936
566.948824
566.952870
565.693418
568.346104
569.743640
569.693041
568.407365
570.882875
572.180724
551.375163
553.380347
555.111328
556.048654
556.573636
558.403633
559.835217
560.483335
560.767410
562.429435
563.731433
564.256890
564.400332
565.923570
567.060683
567.410879
567.390731
568.792773
569.829933
570.093865
569.987160
571.239948
572.108951
552.227411
553.704742
555.236053
556.286366
557.131774
558.621476
559.905125
560.665925
561.263187
562.600459
563.781557
564.455226
564.948233
566.124731
567.121314
567.609757
567.932739
568.971676
569.845223
570.213801
570.413644
571.319777
572.006901
551.087303
553.158177
554.932134
555.885692
556.406140
558.210662
559.600687
560.189607
560.407611
562.106598
563.444384
564.002256
564.177846
565.669649
566.786500
567.137173
567.123023
568.474107
569.452701
569.652790
569.484192
570.763287
571.652835
548.500631
552.341274
554.611602
555.269120
554.603220
557.571162
559.263064
559.469104
558.385198
561.362525
563.061375
563.300327
562.305249
564.955204
566.385437
566.393824
565.173362
567.705670
568.993244
568.819077
567.371889
569.943723
571.287416
551.517070
553.559687
555.285762
556.182561
556.649876
558.418417
559.782897
560.350454
560.545286
562.214758
563.522950
564.056039
564.210695
565.681382
566.780027
567.115459
567.083987
568.409440
569.359534
569.533248
569.342644
570.605249
571.485896
553.121118
554.533490
555.957628
556.880831
557.606838
559.032594
560.273743
560.999216
561.555862
562.831407
563.951640
564.578863
565.035318
566.167103
567.126483
567.588675
567.882770
568.865890
569.677954
569.992279
570.147918
571.018585
571.685534
552.808255
554.691508
556.233256
556.944533
557.242787
559.011260
560.400839
561.012627
561.252509
562.810050
564.015993
564.482252
564.590610
566.033731
567.111109
567.434266
567.392347
568.693004
569.626924
569.808761
569.638094
570.828918
571.660324
551.171776
554.633130
556.532735
556.825947
555.759158
558.788563
560.520521
560.813616
559.891146
562.569040
564.059391
564.179900
563.098050
565.700154
567.087175
567.077830
565.847222
568.317226
569.563220
569.412593
568.057213
570.424445
571.652298
554.906059
556.570746
557.880265
558.445806
558.645384
560.261840
561.540745
562.127468
562.364200
563.827897
564.955406
565.415155
565.537361
566.913797
567.941025
568.280028
568.265211
569.501762
570.379990
570.564260
570.396224
571.484060
572.222149
557.568721
558.362144
559.235166
559.909296
560.535822
561.583071
562.571112
563.311160
563.966162
564.962058
565.873816
566.533457
567.105941
568.018519
568.833254
569.377378
569.817497
570.585531
571.242807
571.616895
571.873448
572.435652
572.838815
558.827317
559.323662
560.004992
560.686071
561.400031
562.274134
563.148666
563.930632
564.688569
565.553031
566.388127
567.115066
567.806745
568.593455
569.334413
569.948356
570.509080
571.149028
571.727471
572.161828
572.520716
572.921864
573.192255
564.011228
564.529028
565.284484
566.081001
566.909912
567.836611
568.746166
569.568743
570.367081
571.239573
572.083161
572.830599
573.544910
574.324084
575.063441
575.696664
576.290313
576.945330
577.551326
578.030400
578.432209
578.834585
579.098652
562.745663
563.478783
564.398479
565.223234
566.026531
567.052178
568.026585
568.813728
569.548991
570.498481
571.392784
572.094675
572.738890
573.592033
574.379870
574.965253
575.488507
576.224153
576.890311
577.337967
577.690771
578.198798
578.559498
560.382401
561.621096
562.867199
563.700678
564.371439
565.649812
566.771170
567.462399
568.005575
569.173134
570.191165
570.779377
571.218194
572.285399
573.193554
573.660433
573.975431
574.937369
575.743542
576.100414
576.282207
577.055333
577.626544
557.767165
559.682177
561.268941
562.064576
562.455525
564.132746
565.438691
566.006799
566.218736
567.752844
568.931418
569.376455
569.466676
570.897402
571.963077
572.281453
572.241620
573.579970
574.559584
574.791583
574.654683
575.828771
576.637129
557.479897
558.886045
560.311269
561.253176
561.999571
563.399476
564.617537
565.338659
565.892151
567.127149
568.198882
568.784343
569.209748
570.328639
571.281706
571.742394
572.044747
573.061744
573.920461
574.286295
574.479556
575.338526
575.988126
556.903203
558.071801
559.398555
560.407354
561.302540
562.612113
563.803461
564.615613
565.319100
566.449413
567.478981
568.144884
568.713551
569.717482
570.622663
571.164357
571.612045
572.503188
573.300462
573.733431
574.059677
574.792203
575.356526
555.325002
556.755906
558.216347
559.186373
559.964816
561.449060
562.744298
563.513871
564.101416
565.391091
566.510122
567.124240
567.570567
568.725538
569.714141
570.202034
570.526267
571.559009
572.429202
572.800540
573.002746
573.893553
574.568297
553.416582
555.405380
557.089882
557.955068
558.405634
560.262131
561.720552
562.374740
562.640954
564.288473
565.561922
566.057018
566.178967
567.684164
568.819309
569.182873
569.180351
570.555551
571.567138
571.812456
571.691571
572.941490
573.809272
553.732372
555.172236
556.648501
557.638517
558.441423
559.956382
561.281888
562.077722
562.692342
564.016984
565.172399
565.818212
566.290324
567.466492
568.471868
568.972923
569.309737
570.357769
571.244160
571.630501
571.845662
572.746610
573.427231
553.704699
554.893507
556.254620
557.303837
558.247451
559.622839
560.875901
561.736100
562.488017
563.692129
564.798376
565.528216
566.147311
567.193390
568.131411
568.697266
569.168117
570.091532
570.923140
571.387305
571.740815
572.495320
573.072773
552.643177
554.089240
555.577684
556.583520
557.399638
558.912366
560.227854
561.009462
561.617626
562.975157
564.170413
564.850247
565.346128
566.528156
567.529417
568.020164
568.350192
569.420740
570.335748
570.749915
570.986315
571.883364
572.557757
551.226207
553.228574
554.938917
555.837327
556.318397
558.173878
559.619076
560.250508
560.501413
562.217172
563.565286
564.123160
564.291417
565.808459
566.939598
567.286674
567.267622
568.687226
569.748197
570.040964
569.960817
571.199555
572.056269
552.009069
553.464980
554.967365
555.985310
556.805503
558.309359
559.608873
560.374453
560.972730
562.330832
563.532970
564.221169
564.723339
565.907269
566.907420
567.395500
567.721465
568.786608
569.695711
570.104141
570.336034
571.230626
571.904041
552.431638
553.643749
555.036308
556.113473
557.068078
558.421488
559.637648
560.461548
561.190930
562.399098
563.522483
564.271578
564.904783
565.953661
566.888440
567.448889
567.912079
568.823889
569.642245
570.093726
570.437464
571.187343
571.763093
551.815415
553.297888
554.826225
555.864089
556.691203
558.161892
559.422741
560.156647
560.730517
562.069636
563.257655
563.936740
564.433240
565.610074
566.608019
567.100833
567.427056
568.455820
569.320035
569.685073
569.883679
570.778842
571.457729
550.873906
552.922016
554.667754
555.590784
556.081210
557.864449
559.236030
559.809270
560.014733
561.693663
563.013324
563.552140
563.708170
565.207826
566.330989
566.684449
566.669988
568.017305
568.997478
569.212345
569.066535
570.310710
571.177259
552.257877
553.713167
555.197100
556.184377
556.963706
558.395733
559.627356
560.338312
560.887335
562.191436
563.342444
563.989790
564.460334
565.614602
566.594264
567.071662
567.379731
568.381575
569.214902
569.550700
569.725453
570.604989
571.276136
553.350866
554.500798
555.795805
556.764993
557.619653
558.895776
560.056372
560.840979
561.527253
562.660571
563.705530
564.391582
564.975654
565.979116
566.877910
567.411511
567.842701
568.697174
569.449268
569.839248
570.133268
570.851485
571.410966
553.475078
554.816077
556.150646
556.991535
557.651097
559.037891
560.257520
560.978367
561.530796
562.761257
563.835748
564.432980
564.870328
565.983777
566.930711
567.388933
567.680447
568.649600
569.449985
569.761460
569.914174
570.760257
571.406545
553.337227
555.144898
556.596369
557.241269
557.493935
559.183017
560.512555
561.094688
561.314013
562.834113
564.005717
564.457791
564.561043
565.977340
567.035286
567.357449
567.318112
568.594455
569.504408
569.672625
569.485421
570.652483
571.460679
555.487493
556.640048
557.761431
558.455893
559.007784
560.255750
561.372020
562.059813
562.596195
563.747131
564.753146
565.339002
565.778999
566.835886
567.736894
568.201039
568.504882
569.418911
570.166611
570.468582
570.608776
571.367576
571.934584
557.484791
558.152796
558.967915
559.673251
560.371065
561.335831
562.274181
563.035556
563.748771
564.676597
565.554426
566.246877
566.884933
567.729164
568.508805
569.085260
569.590809
570.289416
570.909731
571.313232
571.631900
572.121979
572.475252
558.550775
559.013362
559.675431
560.362566
561.089993
561.942003
562.798876
563.582530
564.349948
565.196841
566.021154
566.755674
567.460677
568.230767
568.960927
569.582335
570.156246
570.779153
571.346067
571.786918
572.158221
572.541779
572.797171
563.563073
564.109804
564.878271
565.663892
566.474766
567.413991
568.331636
569.144946
569.927252
570.810080
571.657295
572.391380
573.088878
573.884172
574.636204
575.264599
575.845045
576.510711
577.118763
577.582062
577.965149
578.384044
578.663704
562.115270
562.967610
563.939057
564.732285
565.466702
566.557355
567.565821
568.322024
568.992283
570.001025
570.920351
571.582482
572.157212
573.080096
573.908084
574.468353
574.929918
575.724609
576.412712
576.816209
577.096416
577.678020
578.091459
559.102549
560.846194
562.276410
562.996540
563.349561
564.945350
566.195395
566.771263
567.008551
568.476194
569.602818
570.054891
570.169186
571.562927
572.609267
572.968953
572.980901
574.243337
575.152928
575.365376
575.216150
576.329562
577.080915
554.906564
558.475488
560.511697
561.002073
560.212124
563.073481
564.714911
564.974106
564.040463
566.713772
568.193309
568.291330
567.177600
569.815905
571.232422
571.251727
570.061768
572.548979
573.824545
573.697951
572.344328
574.754481
576.000372
556.132122
558.067620
559.689957
560.513024
560.929800
562.660330
564.015039
564.613921
564.848877
566.395198
567.581086
568.020779
568.108213
569.569843
570.674183
571.025924
571.017047
572.347923
573.318043
573.534038
573.386055
574.597884
575.437792
556.008255
557.413323
558.844688
559.793012
560.551924
561.996911
563.258180
564.007374
564.578870
565.832782
566.915490
567.500303
567.926741
569.079247
570.073093
570.570383
570.900449
571.918005
572.771722
573.133232
573.328033
574.200723
574.862327
553.976467
555.929369
557.581784
558.423212
558.853732
560.685910
562.122186
562.760037
563.010367
564.627632
565.865328
566.319761
566.402710
567.929987
569.090007
569.476465
569.492699
570.849611
571.847100
572.093353
571.982739
573.202877
574.051085
550.554788
554.175975
556.299351
556.832067
556.027048
559.140102
560.951024
561.272778
560.326767
563.177664
564.769260
564.885300
563.715460
566.524576
568.056001
568.132726
566.982052
569.526567
570.863447
570.798983
569.540118
571.955733
573.226458
552.356869
554.321379
555.990915
556.850550
557.302407
559.166145
560.632347
561.292650
561.567631
563.228665
564.514195
565.009706
565.123976
566.672570
567.846476
568.242193
568.268782
569.644727
570.664469
570.931814
570.838126
572.067524
572.920180
552.746618
554.181107
555.650626
556.632425
557.427887
558.945685
560.268412
561.050862
561.655019
563.011942
564.203792
564.876701
565.367709
566.560178
567.577710
568.086817
568.430804
569.493483
570.399082
570.809315
571.044671
571.933561
572.602118
551.175234
553.178557
554.873086
555.737095
556.177316
558.057933
559.515922
560.130400
560.346581
562.109911
563.496344
564.079657
564.268724
565.781012
566.911211
567.261348
567.245189
568.671104
569.739144
570.044038
569.978569
571.202069
572.048261
548.163038
551.889399
554.067358
554.606934
553.756955
556.934600
558.740686
558.964937
557.819546
560.950668
562.743469
563.030252
562.056158
564.742162
566.186408
566.173789
564.895753
567.582916
569.016155
569.021225
567.827341
570.216843
571.473417
550.534086
552.549199
554.259379
555.136648
555.581612
557.452563
558.893763
559.491590
559.697533
561.462227
562.856751
563.449867
563.645927
565.157838
566.283660
566.628207
566.606599
568.028960
569.094406
569.396867
569.329271
570.550861
571.395903
551.451473
552.917463
554.424917
555.439447
556.249836
557.741833
559.024304
559.767746
560.347018
561.711401
562.924747
563.622294
564.131608
565.319418
566.324233
566.819515
567.150957
568.207522
569.108332
569.513977
569.745428
570.629989
571.295842
550.379255
552.416066
554.156738
555.079398
555.573991
557.375747
558.765852
559.354884
559.577013
561.266399
562.596994
563.141441
563.298629
564.824507
565.968529
566.336697
566.337516
567.709483
568.724727
568.986514
568.888899
570.109707
570.957013
547.872456
551.638247
553.862267
554.486531
553.788529
556.762475
558.459051
558.677520
557.624476
560.554954
562.218769
562.410770
561.335345
564.072513
565.551347
565.584874
564.383201
566.938351
568.272913
568.201912
566.942141
569.340157
570.602518
550.841482
552.850496
554.548799
555.425929
555.877290
557.638544
558.997244
559.564289
559.762312
561.408296
562.691897
563.196913
563.323222
564.824351
565.950140
566.304088
566.287636
567.630040
568.610672
568.839477
568.715377
569.922122
570.763609
552.419328
553.817852
555.231367
556.152471
556.878460
558.284431
559.504732
560.216337
560.763788
562.026065
563.133106
563.749268
564.199446
565.337350
566.306855
566.780288
567.085211
568.074635
568.897555
569.230069
569.402672
570.262708
570.918295
552.103579
553.977642
555.521716
556.256243
556.589279
558.307866
559.651359
560.235559
560.459370
562.008657
563.209177
563.677377
563.794706
565.227591
566.303069
566.634528
566.605500
567.896914
568.823235
568.998682
568.819516
570.021380
570.856726
550.478271
553.922593
555.832272
556.180384
555.229284
558.130744
559.785365
560.039508
559.094047
561.769689
563.260888
563.396006
562.351067
564.914309
566.288113
566.288864
565.088637
567.522605
568.744351
568.567628
567.169262
569.578961
570.823547
554.184584
555.844517
557.161860
557.755193
557.991498
559.559038
560.793002
561.351546
561.571703
563.029561
564.155774
564.621308
564.754067
566.116298
567.135795
567.477439
567.470052
568.691057
569.553484
569.721651
569.537830
570.639400
571.385663
556.828223
557.620719
558.497291
559.180983
559.815115
560.843549
561.808619
562.530946
563.174128
564.163355
565.071575
565.730837
566.303827
567.210579
568.020768
568.563650
569.003148
569.763922
570.412663
570.778673
571.029659
571.595050
572.000917
558.078049
558.574076
559.256579
559.940266
560.653967
561.517653
562.378065
563.147422
563.895836
564.753737
565.584430
566.308686
566.998084
567.780852
568.518187
569.129602
569.687729
570.322888
570.895861
571.325369
571.681385
572.082995
572.354253
563.061012
563.660770
564.453386
565.224661
566.005182
566.969535
567.900047
568.697457
569.450604
570.357716
571.216017
571.932628
572.601231
573.426124
574.196193
574.813308
575.367735
576.059672
576.679179
577.124459
577.478167
577.927899
578.230996
561.234079
562.357792
563.432242
564.167039
564.735901
565.989427
567.063284
567.754453
568.261991
569.428531
570.407779
570.998922
571.405424
572.497861
573.397918
573.897843
574.198137
575.154549
575.903335
576.234948
576.346753
577.104149
577.612526
556.285072
559.661115
561.535239
561.966822
561.165865
563.918768
565.486815
565.756025
564.860089
567.455869
568.882958
569.006570
567.943474
570.516804
571.892913
571.948047
570.812656
573.223277
574.438021
574.320778
572.993449
575.308175
576.473120
542.068894
555.855331
559.382603
558.749187
549.507330
560.830388
563.657201
562.769024
553.554083
564.503396
567.121983
566.008306
556.295451
567.535808
570.164267
569.025172
559.417264
570.324029
572.759145
571.419433
561.450939
572.520660
575.186650
553.204863
556.818040
558.906667
559.432636
558.672606
561.586612
563.273464
563.554647
562.632917
565.331203
566.828905
566.926417
565.811472
568.479489
569.929212
569.967278
568.789471
571.292504
572.580026
572.455115
571.106864
573.545017
574.816147
554.615898
556.560281
558.198356
559.030773
559.455148
561.240085
562.639642
563.260096
563.502456
565.081220
566.287782
566.728550
566.811017
568.312567
569.456004
569.835509
569.845718
571.188990
572.169238
572.396582
572.265176
573.481507
574.326780
551.058736
554.668724
556.777947
557.297774
556.479009
559.569278
561.359571
561.666665
560.706014
563.530354
565.093607
565.185859
563.999571
566.802874
568.334456
568.414017
567.263379
569.796730
571.119994
571.044410
569.776712
572.181876
573.445885
537.837974
551.537531
555.121487
554.438444
544.634204
556.759494
559.838569
558.958646
549.324043
560.860789
563.648728
562.479733
552.217998
564.128290
566.960640
565.893461
556.327051
567.299963
569.814450
568.592869
559.014451
569.797620
572.439489
549.416702
553.040622
555.168435
555.705554
554.905934
558.030489
559.851420
560.178002
559.238616
562.114665
563.734240
563.873865
562.722752
565.547690
567.091739
567.178002
566.035217
568.589638
569.937595
569.885313
568.636314
571.049239
572.316549
551.301271
553.283889
554.963361
555.821564
556.265245
558.140261
559.605585
560.244067
560.491083
562.210649
563.555157
564.101774
564.260201
565.799235
566.960439
567.341533
567.351946
568.753478
569.796357
570.082030
570.002104
571.225137
572.071937
548.130335
551.850507
554.018248
554.545814
553.687615
556.870873
558.685610
558.915743
557.772937
560.906453
562.699378
562.984532
562.010506
564.704270
566.159932
566.159351
564.889374
567.572533
568.998389
568.997380
567.799695
570.185549
571.440331
534.976474
549.137119
552.827607
552.103166
541.927498
554.435255
557.531525
556.378862
545.484502
558.380089
561.590095
560.757846
551.387035
562.491395
565.096447
563.813101
553.527192
565.226010
567.940511
566.832842
557.489370
568.080848
570.683509
547.484344
551.218112
553.402606
553.944304
553.091862
556.263932
558.060701
558.273226
557.119179
560.254967
562.056768
562.352465
561.386056
564.077721
565.527338
565.519998
564.244230
566.925522
568.351065
568.349801
567.151544
569.535818
570.789369
549.983540
552.009508
553.733679
554.630759
555.098442
556.937864
558.356677
558.950942
559.166043
560.899840
562.270551
562.846520
563.029617
564.555435
565.697526
566.060252
566.054822
567.455895
568.500074
568.786551
568.706857
569.925318
570.768733
547.333474
551.100652
553.328538
553.957162
553.266601
556.262451
557.979935
558.212823
557.172327
560.124308
561.809774
562.019444
560.958678
563.710375
565.201971
565.245684
564.054978
566.630185
567.988515
567.942035
566.701521
569.099390
570.358302
534.628360
548.905879
552.678352
552.179860
542.963353
554.469196
557.344047
556.289528
546.203074
558.162640
561.089987
560.064780
550.240544
561.732260
564.444814
563.294580
553.526947
564.662695
567.209840
566.003549
556.483258
567.197226
569.821237
547.813955
551.551819
553.737944
554.323933
553.592977
556.546302
558.230786
558.443006
557.380434
560.280788
561.911202
562.076018
560.981178
563.705868
565.178495
565.208936
564.002761
566.546478
567.868454
567.787491
566.519176
568.905080
570.159670
551.002160
552.949282
554.578361
555.391173
555.787902
557.530277
558.882738
559.457193
559.665312
561.259531
562.497235
562.978445
563.097115
564.566870
565.672727
566.019852
566.000571
567.320968
568.277848
568.482808
568.333494
569.539114
570.378767
549.207583
552.727366
554.731545
555.158741
554.269303
557.219471
558.905213
559.166945
558.225096
560.932374
562.452728
562.597473
561.557662
564.147008
565.545154
565.554679
564.360526
566.818938
568.065326
567.901800
566.516832
568.956118
570.226259
537.914153
551.333171
554.693994
553.860849
544.082405
555.823778
558.717435
557.821156
548.558589
559.544532
562.192256
561.173233
551.851846
562.690195
565.215850
564.051061
554.489705
565.282650
567.657603
566.259766
556.179615
567.320508
569.996902
551.398963
554.658048
556.412889
556.707529
555.743937
558.518632
560.082009
560.330084
559.409048
562.000194
563.434173
563.589265
562.589175
565.082461
566.410163
566.439668
565.288729
567.650848
568.818704
568.656925
567.287938
569.601613
570.765143
555.936214
556.998718
557.982378
558.611220
559.077588
560.275907
561.306550
561.960384
562.437455
563.584746
564.555050
565.147702
565.558289
566.625194
567.499505
567.976965
568.253356
569.175098
569.885856
570.181373
570.264311
571.007826
571.509777
557.558632
558.110641
558.822993
559.498057
560.184623
561.075167
561.947123
562.697871
563.414881
564.296462
565.138735
565.846463
566.507197
567.316083
568.067207
568.663743
569.193842
569.855024
570.440504
570.853300
571.180950
571.614419
571.909671
562.830064
563.370506
564.129180
564.904237
565.705751
566.637730
567.549736
568.358167
569.135880
570.014426
570.857940
571.589568
572.286932
573.085317
573.842843
574.477046
575.061157
575.726785
576.332556
576.793191
577.174137
577.591506
577.870328
561.386823
562.231098
563.190827
563.972025
564.696322
565.779903
566.783220
567.534931
568.200761
569.205285
570.120833
570.780305
571.355007
572.282227
573.117792
573.686110
574.152759
574.946691
575.631152
576.030955
576.308427
576.888065
577.300390
558.380820
560.113201
561.528697
562.234707
562.576607
564.166045
565.412041
565.984195
566.217288
567.680876
568.803697
569.252660
569.366720
570.766874
571.824415
572.196050
572.215801
573.475796
574.379237
574.586304
574.433465
575.544178
576.293928
554.186608
557.741907
559.761899
560.237597
559.436552
562.293085
563.932026
564.188677
563.251548
565.921117
567.396718
567.491308
566.377366
569.023830
570.453956
570.488239
569.308724
571.791512
573.058750
572.925479
571.567555
573.974332
575.218222
555.395527
557.321973
558.932806
559.745286
560.154209
561.881307
563.234787
563.832589
564.065403
565.608237
566.790110
567.226922
567.315212
568.784395
569.900907
570.265839
570.265502
571.593657
572.556828
572.766620
572.614215
573.822549
574.660370
555.246462
556.648726
558.075914
559.019930
559.775486
561.219230
562.481099
563.231311
563.802418
565.052924
566.131365
566.713641
567.141449
568.300576
569.304738
569.812951
570.149748
571.165661
572.013902
572.370109
572.560767
573.429796
574.089096
553.187913
555.143903
556.799214
557.642346
558.073641
559.906932
561.346235
561.987880
562.240274
563.853880
565.086741
565.538759
565.623476
567.157219
568.326931
568.723704
568.746249
570.100896
571.092676
571.333685
571.218874
572.434717
573.280240
549.743454
553.371919
555.502839
556.041161
555.239904
558.355671
560.171086
560.498691
559.557168
562.404538
563.991795
564.106437
562.939367
565.755745
567.297393
567.384994
566.241040
568.781430
570.110720
570.039687
568.775935
571.186337
572.453986
551.533925
553.504841
555.181622
556.046770
556.502618
558.369886
559.840386
560.505496
560.784344
562.445540
563.731086
564.228712
564.348168
565.905328
567.089986
567.496103
567.527920
568.899005
569.909086
570.166799
570.065811
571.290203
572.140454
551.914699
553.354114
554.828832
555.813737
556.611341
558.132699
559.459073
560.244209
560.851084
562.212667
563.410450
564.090223
564.589614
565.792637
566.822208
567.342188
567.690622
568.746471
569.638658
570.034412
570.258884
571.143510
571.811262
550.334112
552.342072
554.040017
554.903884
555.343274
557.227813
558.689198
559.304017
559.521143
561.293694
562.691804
563.286267
563.486537
565.011535
566.155911
566.519125
566.508374
567.924236
568.973772
569.258237
569.177509
570.398565
571.246378
547.317140
551.048401
553.228406
553.764972
552.911263
556.093927
557.904013
558.127236
556.980747
560.124165
561.931440
562.230838
561.268748
563.968491
565.428528
565.431386
564.161106
566.836039
568.247896
568.229215
567.017020
569.406592
570.666850
549.696547
551.714051
553.424235
554.298055
554.740210
556.615206
558.061106
558.660570
558.867844
560.640752
562.044880
562.646758
562.852305
564.376759
565.517645
565.876574
565.862169
567.276821
568.326434
568.611142
568.530119
569.749795
570.596431
550.627407
552.093457
553.598933
554.609621
555.418029
556.914369
558.203640
558.952695
559.535568
560.902349
562.117059
562.816133
563.329909
564.528157
565.547091
566.055796
566.394929
567.449471
568.342721
568.739704
568.964215
569.845190
570.509844
549.568505
551.604045
553.341235
554.259021
554.751339
556.559000
557.958890
558.557419
558.784832
560.470491
561.793628
562.331309
562.486786
564.021621
565.180106
565.562261
565.572545
566.946841
567.961433
568.222752
568.124000
569.339839
570.183643
547.073358
550.837706
553.058062
553.677075
552.976025
555.956870
557.664291
557.893589
556.846239
559.767689
561.417665
561.596910
560.514959
563.260350
564.753773
564.801728
563.610922
566.170501
567.508314
567.442071
566.185634
568.577437
569.834694
550.052873
552.061396
553.758211
554.633049
555.083080
556.847723
558.212124
558.784460
558.983244
560.619860
561.889972
562.382605
562.502724
564.009294
565.146607
565.512682
565.505701
566.853122
567.837553
568.070617
567.949014
569.152064
569.990002
551.639511
553.039389
554.455078
555.378410
556.104997
557.509285
558.727654
559.436672
559.979148
561.232202
562.328089
562.934052
563.379122
564.520653
565.498923
565.981870
566.294123
567.287343
568.112290
568.446132
568.618832
569.477271
570.131671
551.330149
553.207684
554.757907
555.499557
555.834681
557.545868
558.880715
559.455228
559.668983
561.208804
562.400330
562.859847
562.972422
564.408550
565.491533
565.830842
565.807337
567.100409
568.026075
568.199426
568.017584
569.219046
570.055343
549.708234
553.157461
555.075941
555.434861
554.488309
557.377799
559.018769
559.258869
558.300540
560.966736
562.450153
562.577223
561.527173
564.093743
565.474297
565.481647
564.285566
566.719164
567.938098
567.756929
566.354004
568.764007
570.010704
553.415673
555.080052
556.405253
557.007480
557.247164
558.805356
560.026000
560.571077
560.779371
562.228244
563.347072
563.805728
563.934226
565.297985
566.321784
566.667668
566.662529
567.882524
568.741920
568.905936
568.718399
569.819792
570.567414
556.058946
556.854775
557.736991
558.426361
559.061828
560.083841
561.038720
561.750105
562.383369
563.364549
564.266074
564.919577
565.488934
566.395563
567.207644
567.752534
568.192760
568.952317
569.598496
569.961356
570.209721
570.774553
571.180961
557.308179
557.806792
558.493504
559.181012
559.895128
560.753904
561.606082
562.366245
563.106061
563.956620
564.781088
565.500177
566.186178
566.967957
567.705845
568.318028
568.876095
569.509951
570.080719
570.507730
570.861764
571.262687
571.534053
562.545911
563.049972
563.784587
564.559147
565.368905
566.281163
567.179522
567.992304
568.781401
569.645168
570.480990
571.223106
571.936921
572.722479
573.473281
574.118919
574.720551
575.375042
575.976005
576.449703
576.847454
577.246925
577.509358
561.294603
562.008337
562.901446
563.700064
564.481925
565.493742
566.458259
567.236523
567.962983
568.903867
569.789939
570.485711
571.129446
571.992108
572.796443
573.400170
573.935625
574.668029
575.325217
575.764947
576.112440
576.616534
576.974915
558.957065
560.164125
561.373320
562.173791
562.819150
564.086249
565.200822
565.885065
566.420257
567.579616
568.588548
569.168743
569.605993
570.688680
571.622457
572.119134
572.456229
573.407288
574.196286
574.540771
574.715491
575.482788
576.050363
556.360728
558.230140
559.772547
560.531468
560.894095
562.565560
563.869007
564.432602
564.637487
566.164234
567.333169
567.768186
567.854272
569.306978
570.406034
570.765234
570.761469
572.076562
573.030328
573.246234
573.101131
574.267285
575.070866
556.023940
557.403555
558.799262
559.715815
560.443660
561.838047
563.054742
563.774060
564.323166
565.550563
566.612757
567.190300
567.615575
568.752328
569.733933
570.227597
570.554031
571.559388
572.398992
572.750667
572.935193
573.786563
574.431453
555.383260
556.545059
557.862271
558.861644
559.749786
561.056957
562.249621
563.064561
563.767980
564.889620
565.908417
566.567430
567.137842
568.156139
569.084324
569.651656
570.116280
571.001490
571.785142
572.206870
572.525370
573.249978
573.808964
553.740312
555.182248
556.651788
557.627312
558.409390
559.895245
561.196040
561.975652
562.570862
563.848193
564.952990
565.559659
566.008364
567.177131
568.187389
568.700236
569.041850
570.066342
570.922117
571.283045
571.478864
572.359454
573.026978
551.775112
553.790381
555.496986
556.377456
556.839519
558.699565
560.166634
560.837645
561.122066
562.751683
564.008943
564.497564
564.623266
566.144305
567.302939
567.694869
567.715294
569.073901
570.065332
570.297908
570.171201
571.406924
572.265815
552.077030
553.535742
555.030634
556.033724
556.845907
558.367417
559.701660
560.509308
561.134759
562.455321
563.607021
564.254947
564.736440
565.930468
566.959533
567.485694
567.837683
568.872083
569.735657
570.101849
570.303258
571.193193
571.868289
552.035766
553.237770
554.611204
555.666223
556.612862
557.996263
559.256991
560.121638
560.877623
562.091639
563.210311
563.953861
564.589599
565.657460
566.621538
567.212894
567.696181
568.602601
569.402946
569.834426
570.163758
570.911690
571.489310
550.951582
552.412101
553.909111
554.911285
555.720123
557.245096
558.568894
559.346495
559.949154
561.332404
562.556934
563.261422
563.780445
564.989159
566.021946
566.545432
566.893667
567.936184
568.804598
569.168007
569.364754
570.264844
570.948489
549.516093
551.538677
553.255824
554.141345
554.601587
556.478790
557.935755
558.556088
558.786883
560.545540
561.934285
562.521572
562.715008
564.261517
565.428941
565.818001
565.830566
567.208321
568.210519
568.438552
568.300821
569.558829
570.434278
550.325977
551.791208
553.294543
554.301423
555.109860
556.626602
557.937635
558.702268
559.296093
560.677798
561.904786
562.612526
563.134209
564.344744
565.378267
565.901445
566.248754
567.290636
568.159032
568.522635
568.718966
569.617326
570.299551
550.782791
551.996123
553.384125
554.450616
555.398026
556.762625
557.994832
558.830561
559.566692
560.779744
561.905441
562.656318
563.297386
564.368922
565.334447
565.925085
566.406451
567.311451
568.111586
568.543863
568.872988
569.616314
570.190042
550.195662
551.675439
553.194915
554.218657
555.036415
556.523724
557.809745
558.568597
559.158668
560.484198
561.650945
562.310851
562.799549
563.998860
565.029696
565.554051
565.902173
566.933738
567.796499
568.164585
568.367324
569.247093
569.914246
549.276963
551.321933
553.057653
553.963399
554.437894
556.245398
557.648257
558.254541
558.485826
560.131807
561.411709
561.914633
562.046826
563.573519
564.733106
565.120934
565.133879
566.486377
567.473738
567.706980
567.583405
568.800749
569.647757
550.681536
552.135531
553.615045
554.594729
555.368025
556.810798
558.058320
558.785806
559.342502
560.621304
561.738214
562.354460
562.807569
563.977464
564.984632
565.489729
565.819491
566.830096
567.671722
568.020908
568.207308
569.073552
569.732757
551.790894
552.943866
554.243965
555.219372
556.077592
557.349130
558.504040
559.283970
559.961775
561.074614
562.093935
562.756221
563.327699
564.340774
565.259843
565.814657
566.261990
567.123495
567.879654
568.273931
568.570354
569.284228
569.839596
551.926011
553.275601
554.626331
555.490085
556.166259
557.530001
558.721324
559.418551
559.950323
561.161627
562.215471
562.791889
563.216470
564.339871
565.305388
565.782102
566.086783
567.058078
567.856045
568.163064
568.310888
569.157719
569.805473
551.792601
553.613172
555.088852
555.771077
556.058709
557.703350
558.986797
559.533286
559.724513
561.226892
562.380517
562.811721
562.898057
564.328170
565.405178
565.744677
565.717599
566.990377
567.892333
568.049741
567.851450
569.023546
569.836724
553.944997
555.108243
556.249492
556.970492
557.540123
558.760739
559.840865
560.497242
561.008638
562.142108
563.132292
563.702053
564.130902
565.194107
566.106939
566.582084
566.892429
567.803417
568.543879
568.836728
568.969195
569.729682
570.299800
555.941348
556.616725
557.444888
558.165026
558.869257
559.818720
560.733151
561.470964
562.164145
563.076283
563.940528
564.620836
565.251067
566.096278
566.881098
567.462727
567.970594
568.666671
569.281658
569.678873
569.992675
570.482422
570.836864
557.005900
557.473884
558.145028
558.841113
559.570686
560.412287
561.251624
562.016494
562.766967
563.599664
564.411782
565.136029
565.834325
566.603034
567.334976
567.958507
568.532761
569.153241
569.715900
570.152033
570.519789
570.902365
571.158034
562.052738
562.588704
563.340197
564.106652
564.899075
565.822067
566.724695
567.523821
568.295042
569.173512
570.019606
570.754248
571.455018
572.258044
573.020746
573.660554
574.251215
574.925290
575.541371
576.013126
576.402427
576.819931
577.096616
560.611555
561.449658
562.400841
563.172370
563.886599
564.960898
565.953267
566.691917
567.347346
568.356294
569.278326
569.942371
570.520725
571.454001
572.295540
572.869610
573.343027
574.147420
574.846190
575.263975
575.556965
576.130850
576.535936
557.610448
559.331826
560.736203
561.430804
561.760475
563.341661
564.574123
565.123611
565.331487
566.815855
567.955200
568.411365
568.527536
569.937791
571.002884
571.379827
571.405369
572.679931
573.605798
573.847931
573.735821
574.817621
575.545713
553.420907
556.956036
558.963791
559.428012
558.611117
561.465561
563.090114
563.310270
562.306629
565.040333
566.548431
566.652239
565.532158
568.197755
569.636910
569.674152
568.495135
570.997862
572.295104
572.220412
570.967203
573.281141
574.481520
554.582677
556.509521
558.122400
558.934405
559.339220
561.063741
562.408836
562.989278
563.200997
564.766195
565.967175
566.415213
566.507993
567.981834
569.098526
569.462254
569.462570
570.801359
571.782674
572.022385
571.906360
573.086947
573.905516
554.359414
555.791326
557.245448
558.206286
558.970402
560.416138
561.678131
562.428790
563.002105
564.257763
565.346651
565.946062
566.389551
567.536390
568.524851
569.022149
569.353343
570.371482
571.223969
571.584258
571.778238
572.648197
573.307044
552.166472
554.217293
555.941929
556.825955
557.282085
559.120531
560.567764
561.227714
561.506332
563.108575
564.346624
564.834342
564.969943
566.450642
567.575315
567.945266
567.950612
569.302410
570.285719
570.504844
570.360563
571.605190
572.468404
548.514423
552.371799
554.623984
555.226404
554.471589
557.585716
559.413082
559.778375
558.909542
561.703272
563.286942
563.467422
562.448705
565.111357
566.570202
566.616699
565.439562
567.980572
569.290248
569.165489
567.803040
570.304706
571.613876
550.491950
552.562698
554.316913
555.232727
555.722786
557.600791
559.084974
559.775763
560.085317
561.729584
563.011742
563.537342
563.703747
565.211327
566.358479
566.745170
566.761230
568.116507
569.096625
569.308068
569.159322
570.414998
571.289800
550.983434
552.464985
553.985415
555.010221
555.839067
557.370349
558.708346
559.514408
560.140898
561.487604
562.669771
563.345409
563.848891
565.050504
566.084356
566.615398
566.968618
567.991289
568.832669
569.167923
569.342906
570.249607
570.941510
549.444864
551.479981
553.214292
554.122107
554.607910
556.485979
557.953154
558.597863
558.853393
560.582776
561.938071
562.496928
562.668787
564.229812
565.418258
565.834195
565.871985
567.210844
568.165159
568.338199
568.145550
569.439348
570.340804
546.432328
550.195091
552.412974
553.008242
552.249848
555.377322
557.182663
557.456989
556.417441
559.443297
561.172134
561.402754
560.351372
563.150359
564.692710
564.797275
563.680185
566.172877
567.433332
567.230494
565.738592
568.361305
569.730272
548.828947
550.865123
552.601167
553.509883
553.993309
555.863596
557.319489
557.952311
558.199002
559.926035
561.281316
561.839814
562.011933
563.577338
564.770787
565.190232
565.229419
566.567926
567.522012
567.695181
567.501916
568.793023
569.692573
549.755958
551.238487
552.761941
553.789138
554.614061
556.127947
557.440849
558.219711
558.825023
560.169991
561.353530
562.026244
562.526410
563.740892
564.788555
565.329213
565.687256
566.708063
567.547933
567.884476
568.060673
568.959176
569.644693
548.664805
550.731704
552.487960
553.408306
553.895899
555.742729
557.184325
557.826299
558.091427
559.745685
561.034188
561.547827
561.692345
563.235489
564.413408
564.820075
564.848491
566.195392
567.170622
567.387211
567.249008
568.481604
569.341090
546.108099
549.945542
552.193845
552.801177
552.051680
555.115317
556.884752
557.178591
556.218888
559.060409
560.659593
560.810896
559.715006
562.468464
563.980165
564.057392
562.908011
565.421015
566.717513
566.602471
565.277690
567.720768
569.002759
549.155649
551.195640
552.910935
553.786399
554.228454
556.028364
557.428932
558.037611
558.268469
559.875298
561.114570
561.585333
561.694410
563.206990
564.359049
564.744124
564.753990
566.085078
567.047531
567.254485
567.106501
568.324512
569.173827
550.780261
552.197269
553.629205
554.563942
555.298945
556.713288
557.943261
558.663896
559.212523
560.452810
561.529330
562.114708
562.545730
563.698675
564.694266
565.192173
565.513501
566.504367
567.321658
567.645291
567.809113
568.669576
569.327313
550.477115
552.376597
553.949373
554.715116
555.073929
556.772490
558.098016
558.666483
558.872168
560.403489
561.577264
562.005521
562.083058
563.553849
564.667829
565.024594
565.008369
566.306710
567.233288
567.405265
567.222214
568.420730
569.256776
548.836982
552.327646
554.278692
554.677331
553.790206
556.626952
558.238895
558.460741
557.482106
560.145449
561.609513
561.684759
560.538320
563.202124
564.635744
564.664043
563.470998
565.917563
567.142826
566.965837
565.569533
567.970413
569.214280
552.578070
554.262511
555.609517
556.236181
556.498989
558.038957
559.242067
559.773287
559.968722
561.410332
562.514749
562.945116
563.040089
564.438236
565.491394
565.852570
565.853563
567.080774
567.944725
568.111541
567.925944
569.024091
569.770381
555.240167
556.045419
556.940222
557.642741
558.287320
559.304266
560.250682
560.953565
561.578770
562.553260
563.445732
564.086418
564.645507
565.562807
566.388132
566.942109
567.387510
568.151186
568.800053
569.164351
569.413116
569.976949
570.382928
556.496467
557.000763
557.695928
558.391933
559.111236
559.968606
560.816061
561.570433
562.304382
563.149393
563.967567
564.679744
565.361664
566.147556
566.892330
567.510363
568.072414
568.709108
569.281679
569.709571
570.063721
570.464271
570.735472
561.507982
562.098542
562.876492
563.630311
564.392621
565.339383
566.251858
567.031405
567.771531
568.677882
569.540216
570.261619
570.936020
571.769945
572.550575
573.178840
573.745617
574.452727
575.090035
575.554279
575.922684
576.372718
576.672662
559.686490
560.796992
561.853806
562.568796
563.117151
564.352872
565.405903
566.071634
566.556245
567.732540
568.723509
569.321845
569.733617
570.838438
571.751218
572.262851
572.575700
573.551014
574.324484
574.687735
574.830373
575.573848
576.069337
554.755862
558.103097
559.952931
560.360110
559.531059
562.271257
563.813840
564.034580
563.062721
565.722974
567.185464
567.319878
566.252491
568.851885
570.246054
570.312344
569.185255
571.624815
572.879825
572.832260
571.618521
573.839485
574.958317
540.609565
554.297681
557.791641
557.129059
547.821930
559.173246
561.973797
560.986981
551.389041
562.713257
565.420416
564.317203
554.530750
565.868437
568.524059
567.390405
557.756877
568.727607
571.223119
570.033849
560.646154
571.154979
573.697536
551.605384
555.209291
557.295355
557.815128
557.040887
559.951919
561.622320
561.864500
560.874768
563.639616
565.175844
565.290580
564.176464
566.861224
568.316733
568.355724
567.178159
569.704083
571.025119
570.961508
569.719481
572.065983
573.294568
552.872074
554.871935
556.553616
557.411099
557.847553
559.633169
561.030997
561.650319
561.894499
563.480291
564.703077
565.173143
565.288401
566.765102
567.884339
568.249019
568.251715
569.601943
570.590870
570.825674
570.699921
571.917589
572.762306
548.994651
552.845040
555.086121
555.676303
554.906118
557.994271
559.795626
560.139400
559.251574
562.024580
563.589464
563.755756
562.725284
565.371300
566.814711
566.849743
565.665669
568.204741
569.515960
569.394359
568.033195
570.529894
571.834245
534.758489
549.513819
553.384992
552.827145
543.180464
555.221740
558.313950
557.530593
548.288304
559.462563
562.216634
561.232932
551.847953
562.874583
565.491204
564.341682
554.650911
565.698872
568.186058
566.826732
556.691717
568.018230
570.779188
547.310241
551.183878
553.458312
554.083546
553.350123
556.482895
558.325530
558.702668
557.845871
560.661605
562.269164
562.470994
561.469743
564.143556
565.611548
565.665418
564.492191
567.030046
568.330354
568.191633
566.817775
569.327615
570.646153
549.465531
551.527910
553.285449
554.211203
554.711742
556.599100
558.083619
558.760549
559.049793
560.736364
562.052736
562.593925
562.763902
564.299820
565.470731
565.875769
565.903874
567.245302
568.202569
568.383221
568.203920
569.480233
570.371906
546.362278
550.135130
552.366008
552.975478
552.231341
555.368888
557.187966
557.480911
556.454916
559.466739
561.176233
561.392535
560.333358
563.129553
564.673715
564.783118
563.668798
566.152487
567.399443
567.182521
565.680151
568.304634
569.676893
533.162504
547.428167
551.193139
550.608350
540.912573
553.010241
556.066316
555.054340
544.789343
557.041180
560.059523
559.062332
549.188324
560.817293
563.617623
562.594304
553.203088
563.961164
566.326738
564.769764
553.923799
565.938636
568.854531
545.751021
549.522847
551.752967
552.361475
551.614357
554.744578
556.553549
556.835435
555.800484
558.810260
560.518654
560.732307
559.671416
562.473923
564.025709
564.140794
563.029121
565.511940
566.757771
566.540462
565.037399
567.658064
569.027753
548.251399
550.308232
552.062665
552.987008
553.483271
555.353220
556.814275
557.463797
557.727580
559.416664
560.732954
561.263862
561.420663
562.979543
564.173226
564.594463
564.632144
565.968997
566.922364
567.104491
566.929440
568.191961
569.074392
545.521394
549.368198
551.631943
552.257470
551.529319
554.622559
556.421109
556.739576
555.800713
558.663056
560.280618
560.447413
559.365810
562.134779
563.662091
563.753480
562.613799
565.126312
566.415469
566.288729
564.955079
567.408091
568.699675
532.492579
547.117730
550.960382
550.410110
540.845575
552.759464
555.779998
554.881623
545.263460
556.768230
559.566999
558.486407
548.622241
560.143917
562.893540
561.815126
552.277950
563.178214
565.634384
564.315963
554.448162
565.480999
568.175996
546.016089
549.834090
552.055595
552.635769
551.861739
554.905377
556.660720
556.945495
555.973796
558.786981
560.355186
560.480157
559.363975
562.101796
563.601911
563.670348
562.512080
565.012062
566.293775
566.163769
564.825661
567.262764
568.542408
549.295570
551.276028
552.933962
553.766564
554.177383
555.937443
557.310190
557.905511
558.127231
559.696316
560.900024
561.344889
561.435267
562.929818
564.067424
564.441568
564.440299
565.756439
566.701194
566.889436
566.723421
567.934637
568.780422
547.497845
551.068701
553.116493
553.592426
552.767981
555.671165
557.335291
557.584080
556.623114
559.320749
560.812170
560.894885
559.752673
562.445485
563.907142
563.947550
562.762952
565.234532
566.484107
566.319921
564.936842
567.367084
568.635957
536.070538
549.664149
553.098991
552.365617
542.912605
554.338822
557.153954
556.216606
546.875263
557.899333
560.516425
559.362211
549.487038
560.882697
563.548146
562.420678
552.831254
563.680573
566.071256
564.685834
554.653103
565.741874
568.409057
549.713609
553.020850
554.818625
555.163401
554.265228
556.983116
558.509588
558.730794
557.782153
560.366369
561.777456
561.876006
560.776353
563.372535
564.760651
564.816929
563.672983
566.051183
567.227818
567.071989
565.710290
568.014197
569.174563
554.297326
555.378277
556.385516
557.039276
557.524660
558.711550
559.726329
560.364545
560.826879
561.963771
562.919945
563.490826
563.880401
564.970458
565.868762
566.361863
566.646850
567.576049
568.291565
568.589779
568.673838
569.415188
569.916320
555.933722
556.496360
557.224501
557.915495
558.612007
559.499959
560.363346
561.103587
561.810216
562.682706
563.515152
564.212047
564.866206
565.682887
566.445945
567.052555
567.589574
568.255748
568.844422
569.258873
569.586858
570.019682
570.314664
561.237034
561.769735
562.515378
563.274167
564.057810
564.971343
565.863774
566.653164
567.418221
568.296827
569.146625
569.885314
570.590032
571.397999
572.165836
572.810652
573.408075
574.092536
574.720677
575.203552
575.601297
576.024063
576.303193
559.796012
560.630351
561.574972
562.337987
563.042545
564.106577
565.087121
565.813396
566.460594
567.471017
568.398694
569.067319
569.649310
570.588127
571.435049
572.013263
572.492818
573.309452
574.022780
574.453620
574.756096
575.335624
575.743325
556.794867
558.511751
559.908685
560.593724
560.912584
562.482827
563.701212
564.233811
564.429233
565.918202
567.066962
567.528305
567.646907
569.063966
570.134921
570.513983
570.543682
571.833903
572.778509
573.036618
572.935252
574.023070
574.754175
552.603636
556.134200
558.134869
558.589931
557.762396
560.606784
562.216725
562.417224
561.397733
564.139747
565.659907
565.768794
564.649500
567.323025
568.767692
568.804395
567.626316
570.147568
571.466448
571.409436
570.167850
572.487688
573.690871
553.759285
555.683866
557.293125
558.100103
558.498333
560.215106
561.548784
562.114819
562.316168
563.886297
565.095843
565.548484
565.643100
567.121931
568.241718
568.604946
568.607220
569.960154
570.959070
571.213714
571.107826
572.293851
573.114871
553.527823
554.960812
556.416594
557.378685
558.142161
559.584000
560.839440
561.582712
562.151296
563.408627
564.501814
565.104533
565.549909
566.698443
567.687327
568.183851
568.516975
569.544328
570.408687
570.779295
570.980331
571.854587
572.515714
551.326226
553.381696
555.113723
556.005938
556.468043
558.306477
559.751654
560.410215
560.688246
562.289839
563.528839
564.018326
564.155227
565.634687
566.757312
567.125288
567.131175
568.488678
569.479175
569.704180
569.563439
570.810870
571.676282
547.666789
551.531680
553.795790
554.412134
553.669263
556.786667
558.615842
558.984551
558.118601
560.909752
562.491254
562.671766
561.653915
564.313465
565.769093
565.813042
564.635068
567.179409
568.492579
568.369887
567.008065
569.510931
570.821614
549.640847
551.719659
553.487285
554.418963
554.923274
556.809393
558.300087
558.997781
559.311632
560.953017
562.230231
562.752697
562.918018
564.424157
565.570922
565.957997
565.974370
567.329832
568.308809
568.518112
568.367289
569.622383
570.497544
550.130015
551.619769
553.154224
554.195981
555.040966
556.584274
557.933280
558.750180
559.382719
560.724819
561.897898
562.565983
563.066141
564.269084
565.307679
565.844433
566.200605
567.220075
568.054636
568.382538
568.551919
569.456376
570.147990
548.589247
550.633054
552.382238
553.308541
553.812836
555.705360
557.187387
557.847995
558.112989
559.833887
561.173992
561.719893
561.885810
563.451087
564.649945
565.077882
565.122277
566.453884
567.395054
567.555044
567.352763
568.643250
569.544548
545.575819
549.347410
551.580219
552.194661
551.456459
554.599270
556.422054
556.716758
555.690806
558.704270
560.413114
560.626871
559.567297
562.372515
563.928804
564.049574
562.942292
565.424010
566.666684
566.446903
564.942656
567.561873
568.930951
547.975577
550.018549
551.766717
552.691603
553.193026
555.079952
556.554512
557.207088
557.465569
559.183993
560.522396
561.065947
561.230947
562.800812
564.005681
564.438078
564.483924
565.813653
566.751953
566.909335
566.704705
567.991931
568.891146
548.907092
550.393762
551.925490
552.964720
553.804690
555.335699
556.668136
557.466357
558.082825
559.422482
560.592921
561.253583
561.747847
562.964410
564.019264
564.567935
564.929153
565.943393
566.770743
567.093792
567.260045
568.155478
568.841131
547.819747
549.888401
551.649603
552.578424
553.078520
554.942624
556.404979
557.067920
557.345854
558.995151
560.271690
560.774697
560.913905
562.457475
563.639403
564.050662
564.080263
565.421730
566.386473
566.590735
566.443026
567.674612
568.535847
545.264162
549.102025
551.353505
551.967238
551.228275
554.308601
556.098813
556.414677
555.469975
558.305382
559.892740
560.034481
558.933977
561.687414
563.201782
563.282212
562.133631
564.642253
565.930025
565.803819
564.469848
566.914298
568.199461
548.306760
550.348522
552.068169
552.950541
553.402460
555.216129
556.633156
557.258624
557.500660
559.105162
560.337233
560.801947
560.908421
562.421831
563.576748
563.965042
563.976380
565.305361
566.262685
566.462946
566.309699
567.528251
568.379351
549.922559
551.344092
552.783558
553.727331
554.472112
555.896549
557.136937
557.867299
558.422493
559.663898
560.738718
561.322388
561.753564
562.909167
563.908851
564.411096
564.735482
565.726888
566.543142
566.865261
567.027807
567.887673
568.545278
549.609172
551.516644
553.101053
553.878610
554.247576
555.952774
557.283104
557.855027
558.063324
559.598145
560.774580
561.204653
561.284722
562.760316
563.880094
564.242878
564.231667
565.532674
566.461608
566.636644
566.455858
567.652520
568.486531
547.962604
551.463883
553.429206
553.841437
552.964852
555.805674
557.418664
557.639910
556.661119
559.329526
560.798828
560.877863
559.735180
562.405353
563.846030
563.881601
562.695071
565.145411
566.375054
566.204153
564.812838
567.210677
568.451205
551.708520
553.401725
554.761153
555.399967
555.671995
557.215908
558.419817
558.950468
559.146273
560.592179
561.701708
562.136450
562.235829
563.639972
564.699712
565.067608
565.074721
566.306468
567.175341
567.347945
567.166554
568.263304
569.007369
554.377621
555.189258
556.093768
556.806221
557.458646
558.479906
559.428106
560.131708
560.758316
561.736343
562.633149
563.278041
563.841488
564.763938
565.594812
566.154431
566.605103
567.373323
568.026787
568.395729
568.647655
569.211481
569.616527
555.638261
556.147608
556.850811
557.555369
558.281753
559.143657
559.993602
560.749562
561.485499
562.333718
563.155737
563.871864
564.557919
565.348408
566.098065
566.721050
567.287821
567.928848
568.505638
568.937440
569.294218
569.695361
569.966283
560.917216
561.414449
562.137060
562.896136
563.688456
564.582333
565.460476
566.253240
567.029676
567.895228
568.739687
569.490181
570.211785
571.007616
571.768407
572.422821
573.036551
573.711861
574.337136
574.832945
575.247316
575.656677
575.923372
559.667292
560.372629
561.251647
562.032346
562.794262
563.786108
564.726433
565.477249
566.184674
567.132398
568.032658
568.737815
569.387955
570.263247
571.078294
571.687746
572.232366
572.991360
573.679884
574.146849
574.513900
575.028558
575.391109
557.332106
558.527821
559.719718
560.498462
561.119566
562.366052
563.450532
564.092630
564.592843
565.773270
566.808292
567.398391
567.836489
568.938318
569.884654
570.379397
570.715829
571.706957
572.540863
572.921296
573.120344
573.898513
574.469797
554.735079
556.590842
558.115265
558.851366
559.186659
560.841657
562.112786
562.620807
562.767701
564.338706
565.546078
565.989206
566.065039
567.547256
568.660600
569.007599
568.984731
570.358340
571.369585
571.627649
571.510410
572.686089
573.492502
554.381059
555.754151
557.140733
558.045180
558.757564
560.137408
561.328958
562.010858
562.528477
563.777307
564.864506
565.451115
565.875974
567.028155
568.017088
568.503610
568.824984
569.867746
570.750385
571.135996
571.342979
572.204154
572.852470
553.718919
554.883092
556.204075
557.206768
558.094377
559.393149
560.571266
561.369032
562.061074
563.188933
564.218806
564.885423
565.459884
566.482342
567.410270
567.972704
568.437717
569.344463
570.155163
570.599459
570.933197
571.665968
572.228485
552.053537
553.507313
554.994570
555.990646
556.789161
558.271707
559.566359
560.344325
560.941844
562.215946
563.321418
563.933690
564.388605
565.552162
566.554408
567.059503
567.399059
568.437452
569.309969
569.684147
569.888467
570.774651
571.445248
550.068063
552.103701
553.839400
554.755417
555.251746
557.109672
558.576500
559.257861
559.556826
561.173935
562.423090
562.915091
563.050354
564.557882
565.703726
566.085388
566.098735
567.468727
568.470168
568.708245
568.583889
569.822420
570.683368
550.365124
551.843020
553.368371
554.408029
555.253652
556.787806
558.133309
558.957355
559.595787
560.906962
562.046225
562.689075
563.171592
564.360254
565.386049
565.911246
566.262368
567.298507
568.160495
568.522538
568.720006
569.609096
570.284698
550.320131
551.540495
552.944521
554.036623
555.018314
556.424153
557.706732
558.596584
559.368993
560.569851
561.666279
562.393043
563.022178
564.093790
565.069172
565.674760
566.166536
567.064610
567.848539
568.263353
568.580570
569.324647
569.902045
549.229914
550.710587
552.240568
553.284035
554.134438
555.685397
557.039519
557.857011
558.489469
559.844648
561.028600
561.700885
562.204409
563.426575
564.487015
565.043838
565.415123
566.434822
567.268228
567.600035
567.774601
568.670149
569.354577
547.789772
549.834823
551.586372
552.517000
553.027250
554.927697
556.420093
557.096018
557.379215
559.087157
560.417329
560.959495
561.127382
562.696785
563.903688
564.341556
564.395411
565.731341
566.682694
566.867660
566.698567
567.954813
568.833194
548.610584
550.091427
551.621160
552.663574
553.511800
555.059194
556.408879
557.221900
557.850727
559.203697
560.386004
561.056902
561.560326
562.784980
563.848604
564.407340
564.777737
565.793626
566.621844
566.948072
567.118123
568.011276
568.694803
549.081205
550.302479
551.706586
552.797129
553.774981
555.173750
556.447344
557.327978
558.092792
559.289588
560.382563
561.105508
561.733375
562.811217
563.794553
564.405555
564.896871
565.786070
566.557283
566.959035
567.266009
568.005444
568.581278
548.506907
549.987537
551.514087
552.552432
553.393545
554.917326
556.249608
557.059728
557.686072
558.992556
560.126458
560.760942
561.237948
562.439069
563.479601
564.015395
564.367736
565.387040
566.225906
566.564748
566.743976
567.626992
568.301042
547.595225
549.635829
551.373482
552.288133
552.780016
554.625199
556.077051
556.742383
557.025491
558.639068
559.881107
560.359239
560.480655
562.007969
563.174125
563.570260
563.586826
564.928618
565.894854
566.098163
565.945216
567.177131
568.036841
548.985402
550.440635
551.926406
552.917655
553.708935
555.181038
556.465610
557.234581
557.822751
559.088672
560.183826
560.784627
561.231611
562.403733
563.417678
563.930616
564.264549
565.270146
566.099566
566.431636
566.603233
567.475291
568.141270
550.072087
551.234762
552.549943
553.543238
554.420779
555.712131
556.888311
557.689326
558.382013
559.495531
560.509626
561.167382
561.738819
562.758181
563.686719
564.251668
564.706349
565.568676
566.322355
566.713433
567.007324
567.720227
568.275444
550.180236
551.550634
552.927376
553.816974
554.515154
555.889376
557.087444
557.788584
558.322553
559.543363
560.604310
561.184367
561.613403
562.748603
563.727887
564.219000
564.536030
565.511839
566.314869
566.630990
566.787435
567.626465
568.267221
550.024805
551.877551
553.387717
554.101886
554.415557
556.062219
557.342114
557.880807
558.063424
559.583254
560.751779
561.190659
561.282239
562.729409
563.823957
564.181664
564.172133
565.449750
566.360863
566.536545
566.358633
567.514044
568.314400
552.195000
553.381078
554.550875
555.299023
555.889187
557.114747
558.192973
558.844248
559.352597
560.497741
561.500658
562.079513
562.516529
563.593778
564.521798
565.012513
565.337195
566.256384
567.007169
567.314907
567.460107
568.213271
568.775638
554.211372
554.901348
555.750397
556.491511
557.211987
558.168949
559.085401
559.822972
560.517673
561.437826
562.311751
563.000750
563.639667
564.495919
565.292676
565.886456
566.405588
567.110602
567.735065
568.142797
568.464188
568.952520
569.303879
555.286806
555.765535
556.453329
557.166919
557.910748
558.760916
559.604514
560.371829
561.125818
561.965241
562.785474
563.517801
564.224436
565.002620
565.744670
566.378448
566.962393
567.591525
568.162751
568.607150
568.980531
569.363845
569.618509
560.392734
560.922534
561.663100
562.415297
563.191625
564.098176
564.981360
565.759517
566.517444
567.402146
568.261104
569.005406
569.713545
570.528361
571.300869
571.945972
572.544796
573.241046
573.882126
574.373915
574.777748
575.208009
575.492055
558.954124
559.783904
560.721003
561.474069
562.167498
563.224148
564.191477
564.896189
565.524615
566.550825
567.495001
568.167960
568.747804
569.699048
570.552159
571.123542
571.594713
572.434319
573.169271
573.610115
573.916079
574.509031
574.925874
555.959644
557.667726
559.051988
559.719298
560.015850
561.583019
562.781646
563.266187
563.400974
564.944157
566.129955
566.589322
566.682318
568.135108
569.218721
569.570350
569.552412
570.907322
571.897084
572.164622
572.051774
573.173537
573.925421
551.781404
555.295219
557.277350
557.704416
556.829010
559.691422
561.278321
561.391481
560.201147
563.104737
564.694757
564.786232
563.573253
566.350227
567.822286
567.797140
566.460452
569.159290
570.561319
570.507406
569.205649
571.612193
572.854164
552.942498
554.852466
556.445050
557.234076
557.611444
559.324490
560.637302
561.154556
561.294518
562.916862
564.159948
564.606479
564.672725
566.188970
567.323719
567.660923
567.616362
569.036351
570.084051
570.351829
570.236695
571.454679
572.294537
552.746493
554.152817
555.586732
556.537844
557.295148
558.725417
559.963342
560.682862
561.230615
562.498777
563.599769
564.194682
564.627636
565.796151
566.799709
567.294017
567.621421
568.678349
569.573075
569.964772
570.178215
571.057556
571.720653
550.639049
552.620917
554.310023
555.195352
555.668639
557.482496
558.906546
559.550217
559.818727
561.416902
562.647412
563.113477
563.220269
564.735303
565.885055
566.262422
566.271848
567.656404
568.677897
568.939544
568.836690
570.060552
570.909936
547.139820
550.822750
553.012246
553.629436
552.938705
555.995334
557.794001
558.151083
557.280724
560.061877
561.623527
561.756450
560.648788
563.401196
564.904495
564.961568
563.777115
566.363708
567.718100
567.656816
566.394509
568.811148
570.082083
548.939785
550.948417
552.678954
553.610987
554.134683
556.004766
557.485640
558.182368
558.496810
560.129784
561.390511
561.885637
562.019802
563.558304
564.731624
565.131767
565.155659
566.536233
567.546698
567.798192
567.690400
568.914475
569.765889
549.319829
550.791119
552.316267
553.362984
554.220103
555.768510
557.125735
557.956684
558.601261
559.931950
561.088419
561.741159
562.231676
563.443066
564.493402
565.040838
565.408865
566.446705
567.308780
567.675847
567.879553
568.760661
569.429645
547.724038
549.770246
551.524396
552.460481
552.978161
554.886521
556.391799
557.089085
557.394888
559.082460
560.393614
560.925813
561.089747
562.652266
563.854578
564.291830
564.351542
565.699835
566.674705
566.899324
566.774433
567.998169
568.852397
544.682113
548.468969
550.713189
551.339606
550.615669
553.780316
555.637688
555.997819
555.082298
557.997310
559.654582
559.853384
558.802049
561.591195
563.144658
563.274162
562.187658
564.681116
565.966445
565.857354
564.562340
566.982582
568.259725
547.099429
549.146872
550.901454
551.836662
552.352585
554.258856
555.762116
556.457942
556.762712
558.448783
559.758786
560.290588
560.455033
562.018590
563.221766
563.658681
563.715069
565.057330
566.024888
566.240920
566.109255
567.331819
568.186613
548.064425
549.541382
551.069647
552.115731
552.970004
554.515106
555.869276
556.698732
557.342762
558.669345
559.822533
560.474135
560.965927
562.179402
563.231883
563.780236
564.144113
565.167713
566.010294
566.355004
566.540273
567.422622
568.095400
547.038867
549.067175
550.808276
551.741597
552.261980
554.129477
555.608479
556.307394
556.627256
558.249059
559.501835
559.994528
560.131815
561.672249
562.848456
563.252635
563.274677
564.627163
565.600326
565.806016
565.652624
566.894506
567.759950
544.577118
548.310924
550.521785
551.142154
550.446302
553.504027
555.305007
555.673149
554.827557
557.578985
559.125116
559.254338
558.153368
560.902860
562.409031
562.474909
561.299567
563.834270
565.130734
564.992625
563.622327
566.107330
567.409429
547.513897
549.516542
551.216752
552.102924
552.573029
554.387093
555.816248
556.471960
556.753098
558.336894
559.555016
560.018119
560.127900
561.639765
562.789721
563.171038
563.174409
564.512064
565.474076
565.671074
565.508786
566.740276
567.598615
549.051579
550.467983
551.906701
552.856345
553.611142
555.043529
556.294096
557.038064
557.607699
558.857422
559.942162
560.539735
560.984148
562.137776
563.133057
563.634461
563.961037
564.954607
565.775204
566.104262
566.273285
567.130948
567.785506
548.678012
550.604369
552.202702
552.989538
553.365093
555.081628
556.418973
556.990751
557.195246
558.761057
559.969522
560.434276
560.549530
562.010781
563.119806
563.486677
563.489606
564.784505
565.717902
565.914068
565.762725
566.935159
567.751830
546.971903
550.525196
552.517485
552.940679
552.063629
554.922898
556.541023
556.747548
555.728697
558.466865
559.989339
560.125872
559.065152
561.679986
563.097638
563.143972
561.998396
564.418491
565.649569
565.518544
564.210321
566.530847
567.734850
550.756474
552.473565
553.852049
554.502616
554.781599
556.336818
557.546049
558.073240
558.262809
559.742211
560.887484
561.359732
561.495998
562.887732
563.939317
564.313918
564.337548
565.564539
566.439468
566.635346
566.484843
567.556869
568.283062
553.451781
554.274241
555.191100
555.914252
556.575711
557.606120
558.560977
559.268560
559.900710
560.896886
561.815320
562.482188
563.063875
563.988755
564.820327
565.385140
565.843970
566.615880
567.276448
567.657845
567.921471
568.480046
568.878958
554.723679
555.239632
555.952258
556.666585
557.402214
558.272829
559.130229
559.892864
560.637075
561.498507
562.335986
563.067435
563.765862
564.562260
565.315760
565.943789
566.516754
567.163302
567.746953
568.187118
568.550447
568.951485
569.220524
559.819396
560.405173
561.175009
561.918323
562.668776
563.604513
564.502107
565.263424
565.991912
566.910912
567.790829
568.523629
569.205216
570.052862
570.843065
571.473031
572.042379
572.770753
573.430404
573.909723
574.287956
574.750911
575.059255
558.001802
559.104367
560.148975
560.847544
561.376212
562.602017
563.633727
564.261521
564.707431
565.920337
566.943784
567.550479
567.955482
569.088150
570.014285
570.513414
570.804583
571.827446
572.640045
573.019207
573.163415
573.933149
574.445331
553.084791
556.413636
558.241779
558.616246
557.733540
560.486751
561.998344
562.120619
560.969776
563.801192
565.346422
565.471085
564.313539
567.024026
568.450494
568.454217
567.167553
569.796114
571.145428
571.107116
569.836017
572.150793
573.313892
538.986507
552.616515
556.074916
555.347222
545.806639
557.343671
560.116136
558.896957
548.323988
560.610906
563.521354
562.346077
551.967236
563.917787
566.666826
565.345634
554.737167
566.715133
569.436546
568.220008
558.401297
569.384955
572.034874
549.954923
553.531487
555.591124
556.080060
555.256659
558.180663
559.819150
559.962500
558.793456
561.726619
563.339904
563.438235
562.229223
565.028035
566.519126
566.497333
565.161054
567.879370
569.299855
569.251198
567.956071
570.392628
571.661717
551.275798
553.226042
554.874308
555.719030
556.150825
557.919173
559.289466
559.868603
560.071971
561.686915
562.928289
563.385727
563.472665
564.993714
566.140816
566.499272
566.482234
567.890781
568.932438
569.201673
569.096116
570.321531
571.169726
547.624255
551.285274
553.447475
554.038507
553.320980
556.344263
558.106666
558.427430
557.526401
560.296125
561.848752
561.968426
560.846511
563.595611
565.094733
565.143555
563.952384
566.547107
567.912990
567.861240
566.604092
569.019003
570.287303
534.216075
548.099558
551.785981
551.262415
541.957664
553.653885
556.666809
555.864771
546.626941
557.777385
560.494796
559.386073
549.477905
561.034865
563.777948
562.642611
552.842870
564.056996
566.628964
565.419567
555.826559
566.631397
569.278906
545.911205
549.601865
551.808010
552.447350
551.781562
554.864465
556.687711
557.066057
556.214726
559.017382
560.598223
560.746609
559.652693
562.423555
563.945870
564.019841
562.846968
565.435596
566.789680
566.729210
565.468797
567.883083
569.152260
547.808446
549.837285
551.584756
552.527307
553.057776
554.955625
556.456966
557.162296
557.479785
559.144297
560.433144
560.949342
561.101145
562.655850
563.848109
564.271013
564.317097
565.687367
566.687883
566.934772
566.825027
568.047464
568.897543
544.602367
548.387831
550.634186
551.266994
550.551075
553.720014
555.583252
555.952633
555.045489
557.955618
559.606583
559.801493
558.747564
561.533258
563.082879
563.209388
562.123835
564.628286
565.930069
565.840085
564.560188
566.976664
568.248080
531.313386
545.652214
549.446941
548.888123
539.216142
551.360657
554.484955
553.640288
543.983091
555.651840
558.531633
557.513064
547.721227
559.257411
562.046711
561.043515
551.726188
562.461866
564.901947
563.633590
553.979291
564.816021
567.471467
543.977604
547.764263
550.010078
550.640638
549.922031
553.089080
554.951449
555.321185
554.414985
557.324571
558.975415
559.171124
558.118398
560.904455
562.453718
562.578805
561.489071
563.986070
565.278914
565.178338
563.889878
566.306518
567.579678
546.546166
548.584166
550.334396
551.273964
551.799679
553.695294
555.196660
555.905467
556.228529
557.888885
559.175653
559.693379
559.848633
561.403260
562.594804
563.016928
563.058521
564.410038
565.386090
565.603301
565.465583
566.697816
567.556896
543.965835
547.704793
549.927907
550.566206
549.892745
552.977718
554.806018
555.199210
554.377444
557.154062
558.724448
558.875222
557.792485
560.557252
562.077044
562.155489
560.991321
563.533631
564.836622
564.705119
563.341067
565.829628
567.133674
531.419194
545.540944
549.277019
548.755139
539.424635
551.145220
554.173868
553.413974
544.341422
555.333465
558.018295
556.914755
547.056376
558.567682
561.303947
560.188858
550.496140
561.551113
564.031789
562.670644
552.569163
563.840947
566.587204
544.439512
548.151774
550.333518
550.924877
550.201637
553.231846
555.009218
555.358815
554.498861
557.238595
558.776417
558.900294
557.792602
560.528835
562.022322
562.078200
560.895592
563.422695
564.713880
564.573142
563.200028
565.677977
566.974916
547.539013
549.509741
551.168033
552.013202
552.444871
554.220459
555.613877
556.236297
556.487486
558.071832
559.294545
559.766019
559.883792
561.373804
562.505627
562.880898
562.885860
564.206028
565.158408
565.359141
565.206036
566.411795
567.252134
545.612315
549.235550
551.314274
551.808243
550.992580
553.923369
555.603104
555.848940
554.859803
557.636808
559.191308
559.342215
558.291140
560.931272
562.371302
562.424996
561.284980
563.729698
564.984994
564.866083
563.570437
565.922788
567.153744
533.934418
547.770055
551.273086
550.557613
541.058211
552.567188
555.397003
554.409854
544.783125
556.147549
558.888271
557.870138
548.406431
559.438850
562.036578
560.947559
551.593596
562.230482
564.609365
563.333200
553.772269
564.400021
566.963713
547.795613
551.164128
553.001410
553.368514
552.479620
555.224927
556.763641
556.975588
555.993669
558.661294
560.141276
560.312392
559.306702
561.853368
563.223932
563.297844
562.202763
564.556768
565.742526
565.636425
564.365538
566.590767
567.712100
552.447358
553.550313
554.581634
555.256266
555.759187
556.964873
557.993627
558.640159
559.111312
560.283315
561.278425
561.888677
562.313510
563.406345
564.307353
564.812147
565.115145
566.050742
566.779796
567.102015
567.211092
567.940251
568.430042
554.106903
554.682262
555.428686
556.138879
556.853711
557.759126
558.637699
559.391515
560.113960
561.010856
561.871005
562.595168
563.271922
564.100074
564.871666
565.489003
566.038763
566.716074
567.318177
567.748527
568.089215
568.522194
568.814214
559.520537
560.051592
560.795285
561.552249
562.333887
563.245251
564.133149
564.916792
565.681609
566.574681
567.442875
568.196335
568.912250
569.732490
570.508683
571.156249
571.756062
572.451585
573.090805
573.580335
573.982502
574.412429
574.696815
558.081443
558.912020
559.852199
560.610504
561.309705
562.370814
563.342195
564.051857
564.687041
565.722135
566.676490
567.359775
567.948243
568.904662
569.761035
570.334717
570.806605
571.644654
572.376746
572.814225
573.117682
573.710339
574.127862
555.084910
556.792867
558.180240
558.853895
559.157381
560.728369
561.929880
562.418390
562.559559
564.112477
565.310037
565.781798
565.885089
567.342399
568.428527
568.782393
568.765012
570.116997
571.102367
571.364803
571.248073
572.369830
573.123057
550.899787
554.412861
556.398643
556.833736
555.967105
558.833034
560.422053
560.538405
559.353924
562.267861
563.870761
563.976219
562.775205
565.556011
567.030297
567.008003
565.672740
568.367733
569.764156
569.703996
568.397471
570.804543
572.048289
552.042688
553.954513
555.553306
556.352135
556.739370
558.457984
559.774293
560.295371
560.441329
562.073268
563.328105
563.786993
563.863781
565.385573
566.524416
566.865557
566.823091
568.240847
569.284222
569.547112
569.428486
570.646609
571.487658
551.824027
553.235483
554.679227
555.642775
556.411788
557.849826
559.092837
559.816901
560.370592
561.647373
562.758279
563.362955
563.804524
564.980272
565.990412
566.490328
566.820975
567.877727
568.770423
569.159390
569.370929
570.250362
570.914213
549.695048
551.685153
553.387902
554.288796
554.776179
556.599302
558.029291
558.677668
558.951693
560.558003
561.797078
562.270629
562.384178
563.907746
565.066396
565.451186
565.465114
566.851116
567.872885
568.133835
568.030487
569.254856
570.104948
546.180425
549.873692
552.079232
552.714231
552.039594
555.106397
556.911655
557.273720
556.408697
559.198243
560.768032
560.907234
559.805054
562.566567
564.079578
564.144972
562.966333
565.555599
566.912037
566.852021
565.590668
568.008450
569.280163
547.975511
549.993704
551.739659
552.689283
553.229224
555.110968
556.600223
557.303770
557.625103
559.266616
560.535684
561.037793
561.178027
562.723747
563.904333
564.311093
564.340644
565.725774
566.740786
566.996416
566.891711
568.117357
568.969296
548.356054
549.835523
551.374547
552.437769
553.310769
554.871695
556.238896
557.078707
557.732085
559.072144
560.238038
560.899479
561.396962
562.612847
563.666487
564.217265
564.589580
565.633831
566.504007
566.879137
567.088733
567.971443
568.640193
546.763179
548.816342
550.582772
551.534195
552.067288
553.988020
555.503967
556.211618
556.527979
558.226234
559.548619
560.092029
560.264397
561.828410
563.029636
563.466397
563.528152
564.884560
565.871600
566.108766
565.993113
567.217580
568.070128
543.725803
547.518200
549.772615
550.412592
549.703084
552.879175
554.747293
555.118760
554.215269
557.142376
558.812810
559.025342
557.984366
560.772733
562.322125
562.448581
561.362544
563.865070
565.164520
565.070630
563.787361
566.206905
567.481097
546.149949
548.200484
549.961649
550.906706
551.434200
553.351452
554.865883
555.573640
555.891294
557.591080
558.915681
559.461713
559.636151
561.200646
562.401140
562.836018
562.893765
564.243442
565.222296
565.450603
565.328149
566.551621
567.404944
547.123812
548.600406
550.130449
551.181681
552.044079
553.599378
554.964971
555.806596
556.464124
557.806358
558.976085
559.642993
560.145229
561.361627
562.413751
562.961946
563.327972
564.356754
565.206726
565.559379
565.750675
566.635080
567.308092
546.107655
548.131409
549.869171
550.803044
551.328265
553.205223
554.695800
555.406752
555.740405
557.380333
558.652469
559.162877
559.311972
560.856265
562.033967
562.439548
562.464427
563.820225
564.797527
565.007684
564.857828
566.102170
566.969005
543.649847
547.376106
549.580686
550.199135
549.506334
552.573502
554.386276
554.766233
553.934293
556.706105
558.274204
558.423748
557.336968
560.090495
561.598678
561.666941
560.495199
563.032318
564.331453
564.196345
562.828558
565.316164
566.620024
546.574802
548.573127
550.269942
551.156103
551.630635
553.454487
554.895835
555.564300
555.860234
557.463989
558.703804
559.186975
559.311277
560.829132
561.982087
562.366627
562.374137
563.715349
564.681196
564.882400
564.723616
565.957430
566.816923
548.095247
549.511959
550.952299
551.905488
552.666992
554.110449
555.374164
556.131883
556.717054
557.986205
559.091898
559.708835
560.167509
561.328345
562.327916
562.833691
563.165618
564.164589
564.991371
565.327375
565.501855
566.361230
567.015857
547.705811
549.636763
551.241673
552.035167
552.419185
554.148618
555.500310
556.086294
556.306253
557.891636
559.121176
559.605502
559.735231
561.203674
562.317708
562.690131
562.700085
564.002047
564.943984
565.150457
565.007045
566.179826
566.995109
545.991615
549.552466
551.554407
551.986063
551.118238
553.991974
555.625303
555.845937
554.841787
557.599604
559.143125
559.299414
558.253669
560.874959
562.297662
562.350323
561.213056
563.641145
564.882359
564.764253
563.466475
565.785751
566.986996
549.781852
551.505774
552.893753
553.553875
553.843363
555.412505
556.636438
557.177682
557.381799
558.878799
560.042668
560.532304
560.682029
562.081094
563.138315
563.519445
563.551185
564.786748
565.671987
565.879744
565.738462
566.811239
567.535825
552.486292
553.314328
554.239906
554.972979
555.645570
556.689102
557.657817
558.379109
559.025306
560.036901
560.971110
561.652582
562.245968
563.178753
564.016695
564.588217
565.054826
565.835246
566.505372
566.896721
567.167913
567.728897
568.127786
553.764285
554.285109
555.005887
555.730137
556.477023
557.360289
558.230995
559.006993
559.764770
560.640351
561.491938
562.236371
562.945516
563.749980
564.510210
565.145046
565.725581
566.380424
566.973015
567.421963
567.791996
568.196131
568.465951
559.173326
559.672912
560.401989
561.171345
561.975085
562.878738
563.766137
564.569600
565.359586
566.241935
567.105121
567.874354
568.611845
569.418252
570.186323
570.846087
571.462456
572.136351
572.757641
573.248867
573.660108
574.069210
574.336748
557.924507
558.630332
559.515155
560.307288
561.082016
562.082298
563.029874
563.789820
564.510251
565.476169
566.397681
567.124852
567.793467
568.678108
569.499094
570.113830
570.661182
571.416495
572.098098
572.557578
572.919426
573.434305
573.798610
555.590699
556.782232
557.978596
558.771711
559.409654
560.661296
561.748989
562.397069
562.908651
564.110022
565.170972
565.789600
566.252385
567.359698
568.309033
568.809625
569.150402
570.133209
570.954848
571.322553
571.512171
572.292497
572.867643
552.986510
554.832203
556.360830
557.116132
557.475626
559.131462
560.402134
560.913190
561.068780
562.663723
563.900979
564.378863
564.488207
565.969311
567.082829
567.437663
567.423797
568.783699
569.778057
570.019039
569.887561
571.069179
571.881708
552.585236
553.958770
555.357032
556.283587
557.019225
558.407856
559.603797
560.291280
560.819422
562.089073
563.202289
563.817307
564.267298
565.427121
566.422167
566.917746
567.246028
568.281602
569.152261
569.525358
569.723274
570.586893
571.239105
551.868605
553.043560
554.385705
555.415914
556.329449
557.643207
558.830194
559.635709
560.338638
561.484645
562.535510
563.222667
563.815176
564.851768
565.792812
566.367647
566.840848
567.746052
568.550604
568.987904
569.316972
570.050750
570.615535
550.153115
551.627029
553.145112
554.176200
555.006335
556.506460
557.811276
558.596631
559.203173
560.495069
561.618554
562.245024
562.712101
563.894890
564.916771
565.439089
565.790706
566.830458
567.700606
568.071714
568.274141
569.161859
569.834459
548.130195
550.193837
551.967306
552.924491
553.458723
555.334021
556.811087
557.499047
557.804320
559.441727
560.708410
561.210607
561.352171
562.883402
564.052514
564.454548
564.484388
565.856525
566.858452
567.097163
566.973461
568.215000
569.078077
548.422124
549.923342
551.483804
552.562791
553.444439
555.001176
556.362010
557.197951
557.848279
559.177756
560.334142
560.989777
561.482609
562.687641
563.729723
564.269984
564.634503
565.678656
566.548233
566.917975
567.121425
568.013581
568.690147
548.382204
549.621180
551.055883
552.184141
553.200232
554.631216
555.933265
556.840360
557.629913
558.849596
559.965067
560.709661
561.353186
562.432827
563.413869
564.025864
564.526751
565.438196
566.238615
566.670959
567.001498
567.747230
568.322765
547.299672
548.796013
550.353181
551.430743
552.315368
553.890412
555.265128
556.103381
556.757299
558.133371
559.340389
560.038085
560.562511
561.782687
562.836429
563.389606
563.764432
564.803122
565.662905
566.024659
566.223473
567.114953
567.791813
545.869327
547.927337
549.701995
550.664027
551.208660
553.129137
554.641378
555.340193
555.648646
557.379609
558.737264
559.313101
559.512111
561.068271
562.258414
562.684683
562.735562
564.095764
565.080370
565.305219
565.173389
566.415042
567.279622
546.706447
548.194063
549.738347
550.802949
551.677202
553.246010
554.617447
555.454326
556.109164
557.489209
558.701646
559.404571
559.932504
561.153447
562.206229
562.757310
563.128488
564.161941
565.016054
565.372241
565.566755
566.456307
567.132702
547.199748
548.418544
549.825337
550.926584
551.921744
553.341669
554.638181
555.542585
556.333653
557.562465
558.690007
559.446261
560.097798
561.178404
562.157187
562.765832
563.260843
564.160853
564.947801
565.367338
565.688324
566.430538
567.005364
546.654409
548.119025
549.634254
550.671604
551.521670
553.066258
554.421948
555.254186
555.905355
557.251349
558.427805
559.102784
559.609590
560.813771
561.851346
562.388058
562.746353
563.770937
564.617237
564.965055
565.151854
566.040145
566.716587
545.763976
547.774540
549.490936
550.397232
550.891904
552.759752
554.235840
554.920975
555.224528
556.886626
558.179511
558.706719
558.868232
560.393886
561.555711
561.954878
561.980542
563.323680
564.293057
564.501389
564.352877
565.591465
566.454919
547.117303
548.557268
550.031664
551.020391
551.819212
553.312872
554.622323
555.414685
556.029364
557.338667
558.481336
559.127171
559.608216
560.787658
561.802806
562.320716
562.663368
563.674470
564.510538
564.850985
565.029960
565.907060
566.575164
548.158849
549.321371
550.638940
551.638497
552.528946
553.844060
555.047216
555.874621
556.596787
557.750789
558.809273
559.508824
560.111536
561.142543
562.076119
562.648424
563.113868
563.986332
564.752551
565.159311
565.466328
566.181343
566.735113
548.227852
549.611080
551.002136
551.904231
552.617588
554.020669
555.248883
555.977106
556.539595
557.802174
558.908719
559.532449
559.995518
561.140869
562.125023
562.625645
562.957534
563.946576
564.767675
565.109504
565.288846
566.123000
566.755957
548.048851
549.925431
551.457843
552.187105
552.514045
554.196068
555.509052
556.073703
556.280541
557.845315
559.061372
559.546911
559.678367
561.129889
562.227181
562.596054
562.605637
563.896916
564.829768
565.040406
564.898707
566.037907
566.823661
550.238080
551.442143
552.633126
553.399895
554.009286
555.265434
556.374311
557.052372
557.587458
558.769988
559.812873
560.430171
560.898167
561.986100
562.921173
563.423653
563.765241
564.700801
565.473480
565.810103
565.980347
566.729351
567.283856
552.278990
552.981787
553.849436
554.610607
555.353111
556.337175
557.281595
558.045820
558.767521
559.718748
560.624845
561.344035
562.007259
562.877636
563.685072
564.291320
564.825920
565.547771
566.192058
566.621805
566.960569
567.452134
567.801775
553.369235
553.858470
554.563302
555.297124
556.063612
556.939346
557.809446
558.602888
559.383230
560.250515
561.098693
561.856872
562.584763
563.378080
564.132427
564.779113
565.377935
566.023584
566.613077
567.075968
567.463625
567.852760
568.108436
558.619686
559.156049
559.912677
560.689159
561.492220
562.421105
563.327430
564.132480
564.917276
565.820947
566.698947
567.466205
568.195288
569.018347
569.796904
570.450585
571.053280
571.735946
572.358277
572.834566
573.228035
573.651460
573.932495
557.184145
558.016717
558.970303
559.753685
560.481589
561.557077
562.546921
563.285389
563.950622
564.989203
565.950275
566.654631
567.267653
568.217150
569.071348
569.658900
570.145443
570.955075
571.656474
572.074863
572.368481
572.950799
573.362692
554.201414
555.898466
557.298707
558.011739
558.368350
559.936556
561.153129
561.689922
561.897195
563.422481
564.615704
565.129759
565.301254
566.711110
567.779757
568.171078
568.217425
569.485692
570.405015
570.638057
570.514779
571.614637
572.356274
550.039714
553.510181
555.506951
556.004238
555.253012
558.061375
559.654824
559.849772
558.826631
561.621399
563.198378
563.382548
562.369754
564.986282
566.413613
566.470236
565.339676
567.805777
569.083271
568.986442
567.694632
570.052827
571.276117
551.075150
552.988136
554.613216
555.461266
555.908029
557.628588
558.962407
559.532135
559.744124
561.350868
562.605219
563.110139
563.257903
564.732888
565.854966
566.235102
566.257618
567.589830
568.563633
568.793251
568.665783
569.864387
570.696206
550.735254
552.185979
553.677866
554.688106
555.497740
556.960577
558.227173
558.979776
559.562197
560.849327
561.976201
562.611215
563.084822
564.252880
565.261066
565.778492
566.127611
567.149533
568.001681
568.359528
568.551732
569.430287
570.096921
548.437475
550.535742
552.324507
553.279581
553.800293
555.660730
557.117379
557.782417
558.066866
559.701718
560.970051
561.476929
561.623247
563.139849
564.297517
564.696513
564.727301
566.081118
567.063926
567.281993
567.136580
568.388551
569.258708
544.690990
548.632094
550.971141
551.666088
551.007702
554.130791
555.965826
556.333741
555.452755
558.297469
559.910662
560.095819
559.054845
561.782201
563.286736
563.372123
562.239557
564.767683
566.073250
565.947512
564.581544
567.093932
568.410078
546.686105
548.813376
550.644797
551.645949
552.215463
554.131448
555.641844
556.353288
556.678117
558.352720
559.656892
560.193919
560.365561
561.904281
563.080728
563.494795
563.537066
564.899476
565.886739
566.106530
565.964048
567.224384
568.101281
547.197001
548.720433
550.307724
551.411031
552.314554
553.895536
555.273238
556.115593
556.772829
558.143201
559.344435
560.039320
560.561865
561.774063
562.819169
563.364606
563.734112
564.774707
565.635440
565.993166
566.187258
567.089657
567.775321
545.671947
547.743928
549.540156
550.526324
551.092987
553.017467
554.528474
555.221174
555.520313
557.269570
558.644134
559.235888
559.449706
560.992661
562.169320
562.583988
562.625516
563.995285
564.984343
565.203619
565.060906
566.322663
567.200371
542.671695
546.469873
548.744855
549.420035
548.761456
551.913100
553.759131
554.090105
553.110208
556.149032
557.899849
558.185889
557.236674
559.954783
561.457237
561.542328
560.399187
562.950486
564.262587
564.136623
562.769900
565.286722
566.605699
545.103283
547.158777
548.932906
549.898263
550.448758
552.364070
553.869820
554.559025
554.858064
556.614045
557.997657
558.597686
558.816759
560.360434
561.535690
561.948063
561.986250
563.352094
564.338266
564.555299
564.410688
565.670050
566.546462
546.080098
547.558975
549.093912
550.151204
551.020163
552.585353
553.953425
554.786599
555.440146
556.828785
558.052351
558.767112
559.302959
560.514894
561.556015
562.098031
562.463678
563.495299
564.348137
564.701671
564.893793
565.789301
566.470488
545.067683
547.089054
548.822260
549.745187
550.254855
552.158103
553.658488
554.349652
554.653477
556.373639
557.721546
558.295632
558.495540
560.025878
561.192666
561.603784
561.646417
562.990705
563.963691
564.180315
564.042831
565.284343
566.149936
542.614862
546.333105
548.525583
549.113817
548.358459
551.495863
553.328048
553.659968
552.703588
555.655323
557.338994
557.578985
556.594665
559.288265
560.774162
560.859106
559.741493
562.232765
563.517250
563.394080
562.058688
564.522215
565.816220
545.532488
547.528791
549.220700
550.094242
550.552554
552.406744
553.864004
554.518823
554.787853
556.469487
557.781635
558.324440
558.497570
560.003922
561.149840
561.544069
561.572704
562.904234
563.868501
564.080497
563.937529
565.165812
566.020933
547.047353
548.467664
549.910711
550.863228
551.626016
553.091363
554.374607
555.141921
555.735997
557.041683
558.186698
558.837685
559.321057
560.485806
561.486371
561.997893
562.339869
563.344499
564.179541
564.529099
564.716945
565.575975
566.228367
546.651019
548.592496
550.205333
550.999959
551.383607
553.144174
554.524428
555.132779
555.373582
556.979659
558.231336
558.735935
558.881012
560.355711
561.472314
561.848046
561.864702
563.181071
564.137834
564.365119
564.243520
565.409634
566.219201
544.928465
548.511516
550.524863
550.951948
550.060431
552.992607
554.666129
554.916883
553.941944
556.709190
558.265540
558.435318
557.401057
560.027798
561.452601
561.505394
560.366536
562.820153
564.083039
563.996201
562.744744
565.034161
566.221894
548.748456
550.484405
551.883078
552.548052
552.840248
554.441017
555.694875
556.261298
556.487062
557.996896
559.172381
559.672834
559.831498
561.236288
562.297208
562.681491
562.718433
563.970348
564.873803
565.103607
564.984538
566.051532
566.770935
551.476111
552.311698
553.247432
553.990581
554.674934
555.739326
556.730042
557.471435
558.134958
559.159805
560.105225
560.796406
561.397804
562.336674
563.179633
563.756508
564.230730
565.023243
565.707362
566.113784
566.397681
566.961447
567.360273
552.766257
553.293226
554.023866
554.759808
555.520473
556.421267
557.310545
558.104080
558.877311
559.765749
560.628208
561.381874
562.098698
562.909465
563.675388
564.316458
564.905038
565.570466
566.175089
566.636185
567.016099
567.425111
567.696649
558.010174
558.607669
559.404178
560.186004
560.978322
561.947897
562.880372
563.681098
564.446617
565.385315
566.283932
567.042220
567.748695
568.601938
569.397288
570.038721
570.614593
571.320974
571.952645
572.410224
572.774491
573.227053
573.530345
556.196303
557.303122
558.375427
559.123657
559.710870
560.961389
562.027084
562.708566
563.214784
564.428855
565.464066
566.110744
566.567913
567.681608
568.603060
569.129431
569.456657
570.421701
571.180267
571.528085
571.658258
572.409640
572.912638
551.319920
554.611201
556.464025
556.921426
556.176729
558.888548
560.421713
560.643393
559.673831
562.393535
563.920210
564.136368
563.180716
565.727734
567.108901
567.198442
566.121539
568.508065
569.723335
569.637314
568.374253
570.634975
571.775421
537.440176
550.813672
554.279521
553.709629
544.743465
555.816797
558.561994
557.549952
547.849810
559.340083
562.143014
561.190255
551.886323
562.805939
565.393525
564.311348
554.951546
565.641573
568.050711
566.781407
557.152554
567.890387
570.486441
548.033447
551.594058
553.701710
554.290911
553.617047
556.508606
558.173551
558.417407
557.429695
560.255270
561.855888
562.051363
561.048684
563.685038
565.132503
565.199881
564.076665
566.550707
567.832240
567.730407
566.439948
568.827278
570.077827
549.108138
551.136231
552.874663
553.806860
554.317469
556.131041
557.545598
558.178284
558.438285
560.067376
561.335683
561.848160
562.001236
563.500081
564.643328
565.037092
565.066536
566.406172
567.378961
567.597633
567.459141
568.687690
569.542437
545.066816
549.002846
551.336186
552.025539
551.358797
554.464582
556.280081
556.629653
555.733182
558.568972
560.176336
560.358088
559.313863
562.031469
563.527449
563.608108
562.472258
564.992206
566.290202
566.159123
564.789111
567.297622
568.611246
530.561821
545.579691
549.586591
549.166443
539.779386
551.695270
554.777328
553.972436
544.564165
555.956320
558.768904
557.763325
548.146791
559.460495
562.171644
561.097032
551.585652
562.493180
564.953184
563.584096
553.415255
564.784779
567.558863
543.295496
547.262543
549.638373
550.371230
549.749765
552.910805
554.778784
555.171730
554.312610
557.189665
558.834508
559.046625
558.027074
560.766690
562.280807
562.375218
561.250560
563.782934
565.089892
564.963557
563.598159
566.118898
567.441690
545.510281
547.626416
549.463791
550.481353
551.071107
553.010138
554.536052
555.249567
555.571157
557.294208
558.644117
559.217347
559.416773
560.960992
562.139864
562.556487
562.601186
563.971234
564.963194
565.185092
565.045016
566.312203
567.194266
542.432498
546.251228
548.553722
549.255847
548.620093
551.787177
553.644772
553.985016
553.011330
556.050246
557.799096
558.083260
557.132989
559.849591
561.351024
561.435597
560.293945
562.851588
564.170524
564.049068
562.685814
565.210899
566.535685
529.229346
543.558592
547.392857
546.918266
537.483097
549.450443
552.522065
551.567045
541.416752
553.643862
556.709217
555.856802
546.524854
557.637177
560.307026
559.203518
549.572840
560.615692
563.109328
561.750022
551.579033
562.964337
565.744171
541.883774
545.679267
547.952372
548.627476
547.970758
551.126469
552.977097
553.311871
552.336607
555.384521
557.145167
557.439855
556.496231
559.212958
560.712117
560.794051
559.649567
562.204111
563.521936
563.400713
562.037758
564.560367
565.883420
544.454761
546.499266
548.262991
549.218583
549.760608
551.682213
553.195626
553.893258
554.202144
555.954345
557.335805
557.935856
558.154307
559.694468
560.866408
561.279186
561.322566
562.683974
563.671666
563.896108
563.761799
565.018742
565.893810
541.882930
545.618543
547.837979
548.456273
547.731420
550.899764
552.757478
553.107489
552.168450
555.153365
556.871375
557.140296
556.178076
558.883862
560.378465
560.471516
559.363294
561.866199
563.162808
563.050493
561.725045
564.198781
565.499342
529.365042
543.455988
547.170676
546.567433
536.855121
548.983332
552.079264
551.168724
541.268221
553.188872
556.155288
555.253928
545.881267
556.978979
559.641268
558.577727
549.196712
559.958662
562.394180
561.070897
551.148862
562.262474
564.978753
542.354351
546.064177
548.241764
548.810278
548.034065
551.154389
552.970966
553.287554
552.316488
555.261013
556.941230
557.177607
556.187925
558.869560
560.343405
560.420036
559.298446
561.788094
563.076304
562.961204
561.632553
564.090542
565.378684
545.442060
547.423249
549.092199
549.941191
550.376197
552.200757
553.635039
554.277342
554.541148
556.197651
557.491658
558.023614
558.187430
559.680483
560.812873
561.197925
561.222240
562.553137
563.523880
563.753060
563.629577
564.834473
565.671802
543.496847
547.149290
549.249265
549.747615
548.918618
551.927402
553.666397
553.956858
553.011202
555.823261
557.417377
557.604618
556.580547
559.230796
560.675178
560.732402
559.596919
562.074968
563.363139
563.288525
562.050509
564.377134
565.596116
531.752163
545.686631
549.220908
548.484113
538.784784
550.564623
553.490103
552.566236
543.032299
554.377655
557.138486
556.145357
546.704033
557.743365
560.344074
559.247501
549.834161
560.572824
563.003667
561.805245
552.477251
562.905851
565.429223
545.726895
549.126848
550.989359
551.366715
550.469577
553.292670
554.891843
555.152537
554.215643
556.904290
558.406215
558.598175
557.609240
560.165873
561.542840
561.620558
560.528391
562.919025
564.142000
564.081476
562.868398
565.069106
566.178959
550.432922
551.552724
552.606572
553.303345
553.829665
555.077762
556.149057
556.833921
557.338544
558.535948
559.552994
560.182173
560.622211
561.726291
562.636503
563.150794
563.467158
564.426388
565.182865
565.534521
565.669742
566.403960
566.894323
552.118340
552.706968
553.474682
554.209839
554.952981
555.893131
556.807613
557.595036
558.347212
559.269087
560.150545
560.892734
561.584216
562.424232
563.206428
563.835319
564.400170
565.097910
565.723455
566.177462
566.537717
566.980821
567.276855
557.662854
558.215154
558.998428
559.806059
560.640303
561.598022
562.530448
563.358311
564.161057
565.076741
565.963392
566.738320
567.474598
568.303588
569.087159
569.744592
570.347804
571.025959
571.640985
572.110252
572.499155
572.920831
573.201616
556.202928
557.054436
558.038794
558.857267
559.619550
560.725923
561.743973
562.507820
563.192855
564.242582
565.211141
565.923011
566.543674
567.498825
568.358262
568.950799
569.438748
570.242040
570.933586
571.343021
571.631156
572.211692
572.623520
553.177206
554.898522
556.336578
557.091352
557.487797
559.089822
560.337862
560.904621
561.135488
562.669705
563.868110
564.389626
564.569959
565.984569
567.058721
567.457622
567.507851
568.766316
569.671497
569.892660
569.762687
570.860942
571.602898
548.965661
552.465721
554.506864
555.052105
554.346068
557.190605
558.818237
559.047261
558.051995
560.853106
562.433225
562.625077
561.622684
564.242699
565.675783
565.742704
564.619570
567.072933
568.333573
568.223495
566.924669
569.281967
570.506283
549.956594
551.900474
553.572257
554.470055
554.963017
556.722659
558.091834
558.693931
558.931120
560.548074
561.808269
562.320770
562.477418
563.957851
565.086681
565.475819
565.503963
566.828616
567.790712
568.010678
567.878457
569.077411
569.910982
549.569231
551.053558
552.594850
553.655714
554.511448
556.015078
557.317063
558.099056
558.703726
560.004609
561.140776
561.783865
562.265407
563.440527
564.456179
564.981125
565.335001
566.355262
567.202860
567.556684
567.747812
568.628682
569.297964
547.221071
549.359306
551.202452
552.209422
552.775698
554.677969
556.169822
556.861800
557.166329
558.817089
560.097166
560.612673
560.766539
562.291083
563.456710
563.862750
563.898899
565.255720
566.240111
566.459441
566.316697
567.573350
568.447328
543.440209
547.426934
549.823356
550.569806
549.955143
553.120017
554.989480
555.382246
554.519356
557.380758
559.006651
559.200342
558.166349
560.901834
562.414521
562.507005
561.381000
563.915681
565.227647
565.107624
563.747694
566.267064
567.588207
545.447862
547.612314
549.493729
550.541991
551.152751
553.107044
554.649101
555.383683
555.725602
557.415183
558.730632
559.274933
559.452495
560.998581
562.182621
562.603444
562.653053
564.025154
565.023132
565.252761
565.119475
566.388709
567.271499
545.987134
547.538093
549.165560
550.309577
551.250424
552.865559
554.271766
555.135521
555.808700
557.191851
558.402004
559.101981
559.628658
560.847178
561.898920
562.450040
562.826854
563.880170
564.756055
565.127616
565.333792
566.246873
566.939320
544.486036
546.579068
548.407848
549.428819
550.028612
551.983657
553.520620
554.233171
554.547163
556.307499
557.688915
558.283361
558.499068
560.047726
561.230148
561.648593
561.696092
563.081864
564.090926
564.327788
564.199574
565.473743
566.359284
541.500446
545.316023
547.618693
548.324251
547.695373
550.874871
552.745008
553.094743
552.129179
555.178571
556.935710
557.223431
556.274736
558.998578
560.506104
560.593248
559.454692
562.024800
563.360235
563.254456
561.904014
564.434499
565.761927
543.937769
546.009232
547.808433
548.801093
549.378618
551.320159
552.848895
553.556124
553.869396
555.637429
557.029734
557.634030
557.855587
559.404082
560.583304
560.997995
561.042339
562.426025
563.434909
563.672816
563.545573
564.818848
565.703469
544.912446
546.407493
547.966680
549.049193
549.943056
551.533925
552.924765
553.775444
554.443286
555.846862
557.083507
557.806749
558.347816
559.563976
560.607684
561.151551
561.523655
562.572202
563.447242
563.822141
564.032383
564.941574
565.630443
543.892671
545.932061
547.690326
548.637027
549.169642
551.099336
552.623152
553.331086
553.648074
555.386839
556.753548
557.340410
557.547933
559.081923
560.249412
560.660302
560.707749
562.069236
563.065448
563.304596
563.186193
564.440949
565.313600
541.437361
545.175719
547.394292
548.005484
547.271554
550.436921
552.293655
552.642082
551.698165
554.671396
556.376941
556.631925
555.656336
558.352711
559.837524
559.919934
558.804925
561.313979
562.622510
562.522552
561.206849
563.682993
564.983594
544.369488
546.384506
548.102043
548.999740
549.481280
551.362532
552.844379
553.517608
553.802046
555.503158
556.833841
557.389757
557.570301
559.078891
560.223403
560.615234
560.646828
561.993880
562.979840
563.213138
563.088383
564.329567
565.191723
545.904926
547.343069
548.811798
549.790035
550.577808
552.069738
553.377868
554.165622
554.776837
556.098823
557.257875
557.918567
558.407083
559.572946
560.571566
561.080351
561.424616
562.442946
563.297803
563.666595
563.871054
564.743229
565.403232
545.529472
547.489488
549.128877
549.950232
550.359454
552.146615
553.552584
554.183055
554.441959
556.061149
557.322593
557.833552
557.981291
559.455509
560.569093
560.940201
560.956101
562.285903
563.263293
563.508779
563.402574
564.582117
565.399874
543.831873
547.434123
549.474136
549.927722
549.061261
552.019491
553.718616
553.991967
553.035365
555.812897
557.375932
557.549888
556.517001
559.142192
560.563257
560.610164
559.468515
561.936157
563.219946
563.150274
561.912926
564.215717
565.411816
547.687631
549.439805
550.862174
551.551693
551.867662
553.492481
554.769442
555.356114
555.597911
557.117525
558.299097
558.803127
558.963236
560.367385
561.426001
561.807259
561.845120
563.109092
564.029445
564.274463
564.168433
565.247282
565.974057
550.449513
551.298000
552.253779
553.018897
553.725109
554.811146
555.822199
556.581175
557.258590
558.292943
559.244581
559.939548
560.542957
561.482588
562.325506
562.902642
563.380565
564.183563
564.881708
565.301653
565.597561
566.171591
566.576610
551.760089
552.298034
553.046458
553.802662
554.583867
555.504759
556.412651
557.222189
558.008152
558.905850
559.774647
560.532388
561.251755
562.064200
562.831490
563.474719
564.068467
564.743708
565.360869
565.834530
566.225789
566.644143
566.921170
557.270256
557.803997
558.588548
559.421074
560.286971
561.247418
562.186355
563.035275
563.861073
564.765812
565.644501
566.427965
567.179395
567.997153
568.775246
569.443143
570.061272
570.725554
571.331469
571.808135
572.210431
572.617195
572.885302
555.964113
556.712563
557.663449
558.528307
559.372797
560.433856
561.437692
562.250025
563.012162
563.996813
564.929823
565.670813
566.355065
567.249634
568.080971
568.707638
569.260279
570.000175
570.659212
571.098927
571.449446
571.962368
572.328103
553.528073
554.778720
556.060018
556.942867
557.664959
558.981716
560.132825
560.847215
561.415430
562.624252
563.687587
564.320374
564.804598
565.916557
566.875995
567.397578
567.755050
568.708335
569.493348
569.832516
570.007161
570.786791
571.365013
550.806439
552.729998
554.362009
555.223867
555.684472
557.405481
558.744758
559.336661
559.571605
561.154612
562.384286
562.878534
563.020275
564.495669
565.618046
566.005092
566.028724
567.339029
568.284019
568.490709
568.342088
569.525478
570.343451
550.322289
551.771148
553.274968
554.308454
555.141289
556.606141
557.873475
558.631504
559.218612
560.498480
561.616091
562.245570
562.716925
563.883097
564.891168
565.410657
565.759109
566.769852
567.608882
567.957722
568.144318
569.011571
569.670375
549.507857
550.764016
552.217080
553.353836
554.360937
555.757195
557.015822
557.880808
558.628944
559.799859
560.866938
561.568866
562.177120
563.227221
564.183903
564.775704
565.260676
566.160304
566.953354
567.380499
567.706822
568.447860
569.020690
547.666424
549.246359
550.891866
552.032237
552.952385
554.540264
555.917583
556.754966
557.398612
558.723697
559.871237
560.513456
560.994110
562.193835
563.233079
563.769890
564.132486
565.178476
566.051959
566.424668
566.632183
567.532201
568.215416
545.538181
547.740817
549.656810
550.722880
551.339517
553.307292
554.857297
555.591657
555.926629
557.602471
558.897256
559.414996
559.568167
561.117725
562.305171
562.721455
562.764529
564.150413
565.166079
565.415516
565.303503
566.562343
567.438706
545.894346
547.495376
549.173817
550.351981
551.314756
552.952560
554.378943
555.258746
555.939490
557.301033
558.481247
559.149685
559.652289
560.873561
561.932345
562.485621
562.864284
563.929314
564.821798
565.211062
565.432933
566.345761
567.036930
545.940688
547.246374
548.771299
549.984411
551.075362
552.576664
553.936582
554.884760
555.703975
556.949488
558.082525
558.834731
559.484020
560.577767
561.573203
562.195140
562.709227
563.648903
564.482003
564.942498
565.297638
566.067331
566.658825
544.917120
546.462309
548.091116
549.240841
550.192523
551.830063
553.257038
554.133550
554.815536
556.213152
557.432368
558.130922
558.654425
559.889156
560.955850
561.513039
561.895542
562.972797
563.877113
564.275243
564.503701
565.423003
566.117968
543.519315
545.617052
547.452506
548.477451
549.082595
551.059823
552.620732
553.355949
553.692171
555.442885
556.810743
557.383061
557.574161
559.148611
560.351202
560.774819
560.823718
562.235044
563.274514
563.541781
563.442939
564.715550
565.599910
544.368618
545.893413
547.492842
548.613621
549.542133
551.164952
552.583305
553.455084
554.137025
555.541043
556.769678
557.476823
558.004913
559.238268
560.299874
560.851054
561.229003
562.304891
563.210001
563.609615
563.839468
564.759653
565.454978
544.855659
546.113143
547.573452
548.725741
549.769589
551.243426
552.587136
553.525023
554.342758
555.603234
556.757645
557.529171
558.189006
559.278516
560.261931
560.870574
561.375093
562.312926
563.148289
563.612238
563.970530
564.741988
565.334013
544.286289
545.797343
547.368761
548.452132
549.343344
550.946763
552.352886
553.215789
553.889706
555.279169
556.496037
557.196980
557.718443
558.928964
559.965788
560.496435
560.859029
561.923995
562.822093
563.217909
563.445368
564.360793
565.052407
543.377190
545.445239
547.222175
548.170288
548.696467
550.632790
552.164077
552.876779
553.194995
554.913919
556.257567
556.817355
556.997741
558.526226
559.681954
560.067129
560.086916
561.477270
562.503273
562.763002
562.659194
563.921170
564.797881
544.769511
546.258029
547.790866
548.826917
549.667710
551.221606
552.583882
553.410129
554.050753
555.405276
556.589736
557.263208
557.759248
558.941955
559.951530
560.458574
560.801353
561.849302
562.734144
563.119975
563.337657
564.241260
564.924649
545.858182
547.064697
548.440420
549.492865
550.432565
551.803960
553.059193
553.926965
554.682348
555.870541
556.958564
557.677640
558.290435
559.322933
560.250269
560.812518
561.279160
562.182541
562.991314
563.437355
563.777996
564.521393
565.092562
545.964354
547.395220
548.848033
549.806540
550.571847
552.031101
553.313145
554.087364
554.688068
555.975146
557.100324
557.736329
558.205614
559.348688
560.322788
560.808027
561.134742
562.156511
563.020479
563.398130
563.607006
564.471626
565.124354
545.828015
547.758372
549.354994
550.140806
550.518691
552.256469
553.623919
554.238016
554.488249
556.067245
557.293527
557.786834
557.923393
559.368924
560.452954
560.800606
560.795186
562.126626
563.104930
563.348823
563.232138
564.403766
565.210787
548.104111
549.349797
550.595681
551.414290
552.071916
553.378530
554.535984
555.256791
555.826481
557.026317
558.079874
558.703623
559.174816
560.260217
561.187500
561.678126
562.016390
562.981375
563.790858
564.157519
564.352552
565.128577
565.700866
550.228995
550.962059
551.873960
552.680820
553.467580
554.496082
555.482259
556.282348
557.032387
558.002160
558.920293
559.646643
560.313762
561.185249
561.991184
562.595311
563.135311
563.879734
564.553180
565.009751
565.372146
565.885788
566.249380
551.368571
551.882174
552.625030
553.400523
554.208447
555.124905
556.032677
556.858236
557.664057
558.549806
559.410606
560.176715
560.909523
561.706038
562.462452
563.112137
563.720266
564.385916
565.000852
565.488665
565.898857
566.307446
566.574939
556.698438
557.286335
558.117655
558.969654
559.842329
560.835799
561.798255
562.647769
563.464762
564.387798
565.276193
566.048721
566.784470
567.620900
568.412335
569.073008
569.677028
570.357686
570.973593
571.440823
571.830243
572.260182
572.548636
555.148470
556.056513
557.106586
557.977855
558.782360
559.930553
560.984462
561.774278
562.476823
563.530187
564.495003
565.196761
565.810357
566.778037
567.649864
568.245618
568.732779
569.540875
570.234179
570.638360
570.923857
571.519136
571.944044
551.944722
553.777447
555.317914
556.139900
556.583228
558.238518
559.533745
560.137496
560.400114
561.923107
563.103832
563.597347
563.750890
565.195062
566.293036
566.695078
566.739972
568.009617
568.918899
569.126813
568.982367
570.113342
570.880216
547.505850
551.218357
553.404587
554.029671
553.371579
556.282021
557.968339
558.251186
557.330242
560.077105
561.619989
561.761103
560.688276
563.378840
564.852354
564.922406
563.785333
566.262034
567.531046
567.397103
566.051664
568.478821
569.744252
548.578916
550.646859
552.435293
553.409834
553.956241
555.777207
557.199936
557.841452
558.110638
559.717551
560.959607
561.440106
561.566148
563.078242
564.234369
564.627905
564.652574
565.995728
566.970990
567.185191
567.043363
568.278533
569.140599
548.219394
549.791849
551.430493
552.561683
553.469641
555.032851
556.384665
557.196838
557.818912
559.126673
560.257690
560.880513
561.344900
562.539903
563.575936
564.104614
564.458821
565.502239
566.374425
566.743286
566.948354
567.847747
568.532861
545.815755
548.053862
549.997364
551.068782
551.677451
553.647742
555.193288
555.911326
556.227072
557.892118
559.171322
559.662842
559.789921
561.344398
562.534389
562.939945
562.969177
564.367254
565.397098
565.657300
565.558867
566.812095
567.688462
541.943193
546.075720
548.585005
549.388018
548.791379
552.046982
553.978605
554.395632
553.537751
556.418140
558.042714
558.198484
557.101517
559.901779
561.450444
561.535549
560.377149
562.988397
564.369919
564.321949
563.073155
565.529863
566.833819
544.039978
546.295746
548.267405
549.371831
550.019599
552.039947
553.635310
554.395614
554.747052
556.447556
557.758023
558.272973
558.419443
559.996338
561.207728
561.631017
561.678094
563.099889
564.154733
564.437519
564.357801
565.624395
566.508167
544.646100
546.259267
547.958058
549.153067
550.134295
551.806751
553.263926
554.159586
554.849843
556.231434
557.424504
558.089611
558.587015
559.830234
560.909912
561.470201
561.854836
562.950509
563.877590
564.294721
564.539939
565.466828
566.167839
543.163442
545.310572
547.202221
548.265149
548.896934
550.915796
552.512959
553.273161
553.626281
555.357134
556.695848
557.226471
557.378338
558.979477
560.207090
560.636481
560.685649
562.125886
563.196701
563.489817
563.416272
564.692770
565.582271
540.179216
544.045875
546.408034
547.145359
546.527811
549.791064
551.735698
552.157921
551.295840
554.247670
555.928511
556.110979
555.008194
557.868886
559.450238
559.544352
558.380031
561.036506
562.451767
562.424588
561.185151
563.665749
564.981932
542.622860
544.747046
546.606490
547.638045
548.244713
550.248249
551.837005
552.592748
552.945871
554.682902
556.030703
556.569580
556.725335
558.323059
559.542655
559.962754
560.005055
561.444701
562.517530
562.812565
562.740737
564.019855
564.911028
543.584656
545.140145
546.766092
547.894205
548.823801
550.468498
551.910144
552.796128
553.484746
554.881106
556.095148
556.779500
557.286890
558.520447
559.580491
560.118284
560.485730
561.583667
562.517045
562.937925
563.185388
564.119573
564.825144
542.497478
544.629463
546.472917
547.469311
548.034047
550.023948
551.601981
552.346291
552.688524
554.418959
555.766886
556.316675
556.485904
558.038493
559.211810
559.591169
559.598512
561.038054
562.109735
562.397250
562.314541
563.600297
564.494638
539.941869
543.837325
546.165246
546.826687
546.108877
549.353506
551.273751
551.668583
550.779917
553.716934
555.395185
555.601173
554.553014
557.297883
558.787661
558.802829
557.554927
560.229231
561.645068
561.600510
560.326357
562.830422
564.154621
542.988888
545.099879
546.907258
547.858501
548.373987
550.313075
551.845628
552.552645
552.862317
554.559173
555.877620
556.404100
556.550453
558.071423
559.211797
559.562357
559.545687
560.965066
562.020509
562.294679
562.199564
563.473986
564.361531
544.605951
546.114435
547.661045
548.695104
549.524723
551.062076
552.410365
553.225001
553.854002
555.179727
556.334392
556.979022
557.450415
558.613777
559.601457
560.080231
560.400667
561.457643
562.357791
562.752765
562.976370
563.885031
564.573304
544.251706
546.290361
548.012802
548.895355
549.353684
551.176434
552.616881
553.275155
553.559593
555.174009
556.429248
556.928731
557.067302
558.530472
559.624089
559.954730
559.930939
561.306380
562.326997
562.584702
562.477893
563.709947
564.566705
542.553749
546.264495
548.397973
548.919619
548.121176
551.092282
552.819495
553.127987
552.229891
554.968026
556.515381
556.680269
555.651960
558.251371
559.642963
559.628958
558.394247
560.955686
562.293667
562.220690
560.938406
563.335001
564.585634
546.541102
548.359630
549.851633
550.593703
550.952719
552.604877
553.908625
554.518437
554.783295
556.297219
557.473679
557.970031
558.124453
559.517799
560.558598
560.904833
560.906833
562.209461
563.163130
563.413324
563.301455
564.427267
565.189051
549.422064
550.308757
551.311430
552.115711
552.853810
553.966763
555.000600
555.775933
556.465159
557.503552
558.455582
559.146302
559.744476
560.679261
561.513532
562.075400
562.542785
563.362701
564.080714
564.510785
564.814935
565.413816
565.838527
550.798584
551.362278
552.145800
552.934229
553.742872
554.688038
555.615805
556.439180
557.234405
558.137773
559.008632
559.764323
560.480224
561.289924
562.052815
562.689389
563.281035
563.967065
564.598823
565.083994
565.486700
565.922016
566.211930
556.138264
556.809124
557.700199
558.564812
559.427437
560.466191
561.456403
562.295928
563.086560
564.042385
564.947979
565.701929
566.406159
567.276125
568.088148
568.734054
569.308922
570.021195
570.654855
571.105653
571.467718
571.938574
572.259847
554.121670
555.354797
556.561444
557.407017
558.068002
559.402955
560.539570
561.265561
561.801373
563.027353
564.062022
564.687527
565.124588
566.270499
567.220283
567.748659
568.067724
569.046848
569.811157
570.142717
570.258887
571.047152
571.583615
548.796430
552.384251
554.461579
555.040183
554.366332
557.196388
558.828395
559.113630
558.215149
560.904056
562.406008
562.557239
561.512640
564.156211
565.598023
565.683153
564.575000
567.001617
568.232768
568.104643
566.775868
569.137549
570.348757
534.002985
548.269447
552.093693
551.665606
542.741086
553.988896
556.866052
555.967563
546.647970
557.797405
560.519026
559.427872
549.735829
561.046612
563.754667
562.658646
553.197979
564.003808
566.445886
565.088917
555.151325
566.244311
568.970718
545.211414
549.098638
551.462481
552.191655
551.600205
554.627366
556.404605
556.715501
555.798193
558.597229
560.173731
560.296181
559.196334
561.935131
563.450655
563.514397
562.361256
564.890108
566.204773
566.073075
564.725580
567.222757
568.552578
546.406134
548.641428
550.588200
551.651424
552.249553
554.189237
555.705870
556.386811
556.670159
558.324062
559.594625
560.063587
560.170655
561.723815
562.914898
563.306891
563.322045
564.715941
565.739309
565.974276
565.850535
567.127679
568.028521
542.194921
546.395610
548.956268
549.762514
549.147033
552.414422
554.346199
554.732196
553.836358
556.721492
558.343663
558.467602
557.335044
560.149878
561.708413
561.773049
560.587398
563.216548
564.610775
564.547707
563.280558
565.766229
567.099289
527.243642
542.831830
547.122662
546.790303
537.284456
549.530219
552.763397
551.984591
542.538768
554.015812
556.848921
555.733851
545.769170
557.437440
560.257245
559.133449
549.368555
560.607060
563.233105
562.021030
552.410755
563.317300
566.048024
540.412532
544.629048
547.214558
548.049528
547.469343
550.788311
552.771469
553.199761
552.338505
555.259212
556.911686
557.056695
555.941145
558.779723
560.361118
560.444013
559.276852
561.934010
563.358275
563.322492
562.077500
564.577034
565.917216
542.815672
545.088309
547.087306
548.200877
548.855130
550.916862
552.546569
553.310478
553.655583
555.388077
556.719965
557.223590
557.352424
558.962700
560.202810
560.625406
560.666647
562.127576
563.219822
563.515291
563.441825
564.744764
565.659520
539.751066
543.718346
546.171202
546.947098
546.344005
549.660525
551.644581
552.067816
551.190444
554.155742
555.835443
555.983592
554.845314
557.733445
559.340505
559.427879
558.249523
560.941658
562.388493
562.363663
561.119941
563.636803
564.985503
526.531320
541.001040
544.986396
544.550460
535.004938
547.262904
550.507213
549.713594
540.130026
551.806303
554.704512
553.580697
543.423206
555.333997
558.216796
557.090753
547.213375
558.609567
561.290534
560.098111
550.453946
561.432881
564.184653
539.221194
543.161402
545.578326
546.320085
545.689949
548.990977
550.966731
551.385380
550.507665
553.479538
555.168660
555.325309
554.190763
557.073448
558.669765
558.744819
557.557207
560.249639
561.699569
561.676903
560.434853
562.955811
564.307309
541.794278
543.989380
545.902506
546.940767
547.536582
549.572638
551.188052
551.941481
552.282291
554.032614
555.387594
555.912603
556.053741
557.647328
558.859915
559.250602
559.264586
560.734406
561.837363
562.136365
562.062292
563.378617
564.301803
539.031607
543.019901
545.434782
546.138404
545.444901
548.755342
550.727907
551.135511
550.244878
553.217054
554.916563
555.106877
554.037450
556.820824
558.343255
558.354883
557.096268
559.816976
561.274790
561.239282
559.966056
562.515625
563.878935
526.000786
540.735925
544.727205
544.197122
534.386468
546.792815
550.039639
549.219046
539.590209
551.278764
554.196527
553.166395
543.429118
554.853590
557.564109
556.298244
546.110007
557.737406
560.451426
559.221450
549.395765
560.547717
563.334884
539.532025
543.500248
545.880458
546.540616
545.799103
549.057467
550.983424
551.353979
550.432258
553.371020
555.042778
555.213303
554.123900
556.871606
558.355995
558.334693
557.048977
559.746925
561.186161
561.135197
559.848183
562.386274
563.743105
542.835843
544.986546
546.823939
547.773614
548.275808
550.197942
551.716173
552.400712
552.690306
554.365167
555.663453
556.160954
556.282589
557.786989
558.911039
559.232587
559.193242
560.616231
561.680803
561.949241
561.848286
563.138930
564.045637
540.886227
544.748564
547.035781
547.645535
546.905173
549.986293
551.800849
552.136493
551.245001
554.045214
555.638371
555.796378
554.747413
557.388559
558.809625
558.775594
557.515235
560.130636
561.519029
561.451548
560.170360
562.643147
563.961188
528.957848
543.304693
547.070642
546.467265
537.003602
548.702741
551.687901
550.837710
541.610461
552.688020
555.414751
554.396558
545.025940
555.957280
558.511744
557.249091
547.322448
558.577437
561.163798
559.917945
550.235741
561.117467
563.800491
543.382511
546.964310
548.985656
549.458923
548.641085
551.519646
553.179077
553.478008
552.592272
555.264987
556.765401
556.935368
555.929718
558.475372
559.830548
559.828009
558.620897
561.134417
562.437940
562.373308
561.109111
563.443383
564.642199
548.395755
549.605986
550.759554
551.528479
552.110606
553.415116
554.534374
555.246876
555.770578
556.980854
558.004065
558.622466
559.048542
560.150487
561.051044
561.533945
561.822843
562.823794
563.623260
563.990022
564.133470
564.924572
565.460260
550.238610
550.882936
551.721827
552.517268
553.310385
554.299007
555.253364
556.065761
556.834049
557.769792
558.658141
559.395919
560.079779
560.918181
561.695611
562.311977
562.871647
563.592756
564.247929
564.722430
565.102554
565.580879
565.904505
555.974288
556.620945
557.511896
558.396177
559.287568
560.315501
561.303287
562.154978
562.966750
563.904800
564.802477
565.564809
566.288436
567.139891
567.944656
568.599800
569.194197
569.888504
570.514753
570.975054
571.358070
571.811874
572.124440
554.214566
555.243852
556.394691
557.297414
558.103547
559.312930
560.408533
561.186915
561.860810
562.951981
563.939025
564.613555
565.189517
566.197090
567.098735
567.675511
568.129992
568.975537
569.693585
570.075789
570.332388
570.982274
571.458755
550.562992
552.682767
554.415528
555.253780
555.634114
557.430814
558.809895
559.364448
559.523227
561.158111
562.397705
562.819837
562.855839
564.418833
565.589992
565.935852
565.873764
567.256688
568.229774
568.374962
568.126630
569.401776
570.286979
545.592495
549.844470
552.328798
552.935310
552.081859
555.279104
557.107282
557.287123
556.121397
559.121001
560.775783
560.785324
559.447164
562.403778
564.010030
563.970472
562.586344
565.318782
566.707758
566.454987
564.863409
567.591062
569.057291
546.983510
549.374408
551.385704
552.385069
552.868227
554.846126
556.363951
556.952382
557.110115
558.838146
560.144504
560.545309
560.543679
562.184321
563.421502
563.753639
563.664373
565.133592
566.184379
566.335325
566.087701
567.482706
568.476885
546.768560
548.574176
550.396458
551.569624
552.461474
554.134752
555.561162
556.344174
556.904492
558.285377
559.459619
560.027977
560.416331
561.688543
562.781080
563.270846
563.561458
564.685430
565.616353
565.953071
566.108365
567.112171
567.892848
544.115526
546.696364
548.874342
549.968853
550.507533
552.645916
554.295281
554.960845
555.162217
556.953582
558.301358
558.712112
558.708180
560.394666
561.667922
562.010353
561.924619
563.460436
564.580916
564.793096
564.600941
566.012254
567.017307
539.803050
544.523152
547.357200
548.138266
547.328683
550.898557
552.990557
553.304692
552.194178
555.339090
557.082801
557.102131
555.729939
558.805909
560.493010
560.464103
559.053136
561.944698
563.474518
563.334180
561.862512
564.617064
566.117597
542.329271
544.925068
547.126929
548.249879
548.824510
551.012901
552.713023
553.421290
553.658321
555.484253
556.860930
557.292376
557.306040
559.015362
560.311116
560.672589
560.606980
562.171371
563.323126
563.564029
563.395009
564.821160
565.833681
543.170087
545.010645
546.883801
548.110160
549.067456
550.851763
552.387198
553.254802
553.882116
555.335631
556.568017
557.172159
557.588266
558.910627
560.050141
560.573649
560.898340
562.085606
563.085699
563.484561
563.690045
564.723676
565.519702
541.514548
543.976683
546.077363
547.146413
547.698773
549.883512
551.585812
552.294910
552.533007
554.385676
555.783670
556.222154
556.234242
557.970570
559.286212
559.655335
559.592333
561.178811
562.350169
562.603725
562.442227
563.880408
564.899985
538.148315
542.551618
545.200754
545.895029
545.054001
548.628073
550.733583
551.054177
549.938035
553.149580
554.938408
554.969778
553.578222
556.720933
558.446568
558.428226
557.010953
559.955586
561.526683
561.412076
559.952421
562.735362
564.250668
540.983636
543.420100
545.485250
546.520108
547.045583
549.214213
550.907693
551.612236
551.850271
553.709067
555.116017
555.562435
555.577424
557.308037
558.612437
558.968862
558.896737
560.482731
561.656935
561.912900
561.753599
563.195825
564.218313
542.132656
543.907759
5
