# Supplementary material for: A computational model of spatio-temporal cardiac intracellular calcium handling with realistic structure and spatial flux distribution from sarcoplasmic reticulum and t-tubule reconstructions
Source: PLoS Comput Biol. 2017 Aug 31;13(8):e1005714. doi: 10.1371/journal.pcbi.1005714 (PMC5597258; doi:10.1371/journal.pcbi.1005714)
Supplement: S1 Code — Code provided in C/C++ and includes the structural datasets used in this study. Documentation is provided on use of and updating the code. Updates may also be available on Michael Colman’s website, http://www.physicsoftheheart.com and github repository: https://github.com/michaelcolman/CODE---PLOS-Comp-Biol-2017-Model-SR. (ZIP) [file pcbi.1005714.s001.zip › PLOS_SR_Clean/Spatial_diff_out/Ca_1D_output_0050.dat]

0.307148
0.265161
0.208606
0.183630
0.188030
0.184430
0.168644
0.170734
0.188148
0.187282
0.168204
0.165335
0.181530
0.181717
0.165731
0.168171
0.186477
0.188385
0.173929
0.173676
0.187717
0.184811
0.165925
0.409751
0.360685
0.293763
0.260544
0.261116
0.255202
0.237280
0.239435
0.258412
0.257898
0.238500
0.237871
0.257590
0.257434
0.236979
0.235870
0.253762
0.255541
0.240465
0.240833
0.256147
0.252344
0.231017
0.532902
0.475763
0.396440
0.353563
0.349291
0.340423
0.319833
0.321842
0.342308
0.342596
0.323912
0.326150
0.349440
0.348729
0.323408
0.318202
0.335336
0.336629
0.320481
0.321639
0.339008
0.334339
0.309882
0.601884
0.537438
0.447382
0.396564
0.389062
0.377846
0.354522
0.356193
0.378183
0.378969
0.359762
0.362893
0.388100
0.387089
0.359372
0.353356
0.371766
0.373062
0.355388
0.356467
0.374982
0.369762
0.343324
0.623179
0.553094
0.455087
0.399448
0.391130
0.378159
0.350980
0.351065
0.374047
0.374999
0.354581
0.357615
0.383924
0.383032
0.354961
0.350986
0.372587
0.374218
0.354192
0.354037
0.372620
0.367053
0.339650
0.640234
0.568935
0.470018
0.415428
0.408767
0.394395
0.362377
0.357984
0.379204
0.380410
0.361568
0.366841
0.394630
0.394308
0.366664
0.363995
0.387271
0.388461
0.365909
0.363942
0.382037
0.376224
0.348436
0.664072
0.594721
0.499516
0.449098
0.444476
0.428867
0.392533
0.382813
0.401017
0.402228
0.385833
0.394543
0.424092
0.424769
0.397979
0.395214
0.418013
0.418198
0.393927
0.390301
0.407198
0.401117
0.373642
0.666261
0.597312
0.502798
0.452766
0.447652
0.430827
0.392732
0.381499
0.399414
0.400316
0.383526
0.393021
0.423732
0.425240
0.398903
0.396327
0.419264
0.419040
0.393940
0.390040
0.407209
0.401080
0.373182
0.648811
0.578467
0.481352
0.427755
0.419502
0.401599
0.364752
0.356837
0.378366
0.378580
0.357196
0.363740
0.394541
0.396708
0.370854
0.369385
0.393642
0.393695
0.368339
0.365360
0.384275
0.378217
0.348923
0.645691
0.575860
0.478935
0.423653
0.412492
0.394533
0.361769
0.359954
0.386644
0.385909
0.358055
0.359405
0.388570
0.391312
0.367007
0.366818
0.391549
0.391770
0.366750
0.364444
0.384125
0.377858
0.347623
0.658441
0.590859
0.497041
0.443077
0.431019
0.414211
0.386457
0.390396
0.421034
0.419692
0.387172
0.383684
0.409862
0.412598
0.390027
0.390583
0.414659
0.414725
0.390318
0.387988
0.407379
0.400740
0.370195
0.656949
0.589849
0.496970
0.443973
0.432249
0.415899
0.388854
0.392890
0.423285
0.421347
0.387939
0.383775
0.409580
0.412617
0.390949
0.392303
0.416720
0.416488
0.391233
0.388002
0.406785
0.399784
0.369015
0.642173
0.573412
0.478536
0.425162
0.414177
0.397706
0.368246
0.367976
0.394727
0.392268
0.361123
0.359592
0.386979
0.390584
0.369531
0.372347
0.398496
0.397853
0.370037
0.364762
0.382458
0.374996
0.343945
0.645875
0.576197
0.480050
0.426400
0.416224
0.400875
0.371921
0.370131
0.394145
0.392065
0.364189
0.363850
0.390206
0.393517
0.373854
0.378679
0.406117
0.404952
0.374782
0.366594
0.382090
0.373899
0.343081
0.665342
0.596077
0.500149
0.446727
0.437032
0.423493
0.397644
0.397666
0.421383
0.420313
0.394736
0.393784
0.417466
0.420063
0.402127
0.408546
0.436194
0.434496
0.403056
0.392392
0.405422
0.396394
0.366002
0.663236
0.593555
0.497127
0.443983
0.435518
0.423262
0.398559
0.399538
0.423551
0.423337
0.398945
0.397480
0.419508
0.421330
0.403558
0.409645
0.436378
0.434215
0.402898
0.392311
0.405235
0.395978
0.365342
0.638082
0.567474
0.470248
0.417885
0.411803
0.400116
0.373705
0.373329
0.396763
0.397011
0.373509
0.371923
0.392985
0.394025
0.375352
0.379445
0.404116
0.401739
0.372452
0.365024
0.380511
0.371774
0.340281
0.621611
0.552984
0.458733
0.409337
0.405627
0.394242
0.366009
0.363204
0.384877
0.385097
0.362455
0.360245
0.379336
0.379785
0.361514
0.364025
0.386126
0.384219
0.359180
0.356636
0.375142
0.367350
0.335676
0.601237
0.538633
0.452792
0.409406
0.408429
0.397879
0.369389
0.364761
0.383969
0.383766
0.362007
0.358724
0.374897
0.374980
0.358606
0.360798
0.380949
0.380012
0.359633
0.361160
0.381229
0.374684
0.344689
0.524818
0.470624
0.396555
0.361059
0.363068
0.354634
0.328696
0.324438
0.342019
0.342018
0.322395
0.319397
0.333884
0.333921
0.319100
0.320799
0.338681
0.337971
0.320304
0.322782
0.342044
0.336540
0.309181
0.377387
0.334970
0.277816
0.252569
0.257700
0.252637
0.232477
0.230526
0.246474
0.247248
0.231776
0.230568
0.244034
0.244223
0.230898
0.231481
0.245783
0.244610
0.228779
0.229488
0.245283
0.240933
0.218196
0.225163
0.198684
0.163097
0.149696
0.156000
0.154040
0.141315
0.141359
0.153422
0.154319
0.143872
0.144119
0.154739
0.154964
0.144751
0.144601
0.154656
0.153589
0.141444
0.140441
0.150844
0.148329
0.133409
0.133280
0.120484
0.103964
0.098923
0.103015
0.102524
0.096656
0.097147
0.103582
0.104086
0.098744
0.099286
0.105414
0.105551
0.099715
0.099441
0.104867
0.104319
0.097665
0.096625
0.101570
0.100555
0.093687
0.409462
0.360540
0.293854
0.260836
0.261460
0.255489
0.237417
0.239351
0.258198
0.257656
0.238337
0.237908
0.257816
0.257807
0.237446
0.236304
0.254019
0.255522
0.240041
0.239909
0.254852
0.250826
0.229369
0.517676
0.464797
0.391944
0.352688
0.348834
0.340480
0.321326
0.322948
0.341822
0.342270
0.325480
0.328382
0.350355
0.349772
0.325982
0.320106
0.334882
0.335394
0.320088
0.320955
0.336830
0.332179
0.309230
0.649379
0.591100
0.509198
0.462192
0.453652
0.442155
0.420221
0.420921
0.439993
0.441761
0.427832
0.434431
0.459417
0.458172
0.430034
0.419698
0.432778
0.432121
0.415577
0.417642
0.436561
0.431278
0.404680
0.728086
0.664136
0.573807
0.520040
0.507871
0.493557
0.468579
0.467840
0.487218
0.489550
0.476278
0.484405
0.510980
0.509588
0.479812
0.468624
0.482161
0.481226
0.463409
0.465057
0.484304
0.478403
0.450460
0.758062
0.689701
0.593686
0.536279
0.522479
0.505843
0.476828
0.472938
0.491754
0.493805
0.479817
0.488339
0.515624
0.514853
0.486185
0.477312
0.492921
0.492324
0.473008
0.472258
0.488636
0.482033
0.455230
0.779044
0.710096
0.614355
0.559262
0.547417
0.529201
0.494754
0.484978
0.500961
0.502475
0.489326
0.499867
0.528824
0.529355
0.502450
0.496196
0.514043
0.513233
0.491259
0.487525
0.501791
0.494582
0.468104
0.803161
0.736100
0.643641
0.593127
0.584188
0.564959
0.525906
0.511008
0.524961
0.525913
0.512976
0.525720
0.556355
0.558325
0.533144
0.528352
0.547178
0.545621
0.521180
0.515109
0.527885
0.520243
0.493882
0.805452
0.738777
0.646947
0.596748
0.587366
0.567264
0.527379
0.512391
0.527026
0.527616
0.513214
0.525262
0.556156
0.558847
0.534621
0.530798
0.550301
0.548591
0.523404
0.516969
0.529864
0.522149
0.495445
0.788560
0.720455
0.626215
0.571831
0.558627
0.538163
0.502158
0.493616
0.512959
0.513337
0.494327
0.501204
0.529992
0.532492
0.508910
0.506311
0.526790
0.525698
0.501309
0.496210
0.510614
0.503059
0.475487
0.784595
0.716257
0.620703
0.563124
0.546922
0.527792
0.499167
0.501361
0.528639
0.528812
0.502265
0.500793
0.525136
0.526762
0.504189
0.502949
0.524141
0.523608
0.500205
0.496512
0.512365
0.504834
0.476241
0.795677
0.728586
0.634016
0.576328
0.559731
0.542999
0.521359
0.532406
0.566305
0.566314
0.533444
0.525046
0.545018
0.545596
0.523870
0.523588
0.544811
0.544385
0.521613
0.518591
0.535930
0.528199
0.497946
0.795322
0.728304
0.633781
0.575898
0.558933
0.542821
0.522884
0.535336
0.569748
0.569229
0.534972
0.525036
0.544047
0.544863
0.524427
0.525523
0.547462
0.546834
0.523133
0.519045
0.535609
0.527358
0.496758
0.784473
0.715892
0.619489
0.560053
0.541816
0.524638
0.502371
0.510337
0.540196
0.538964
0.507628
0.500573
0.521314
0.523552
0.505337
0.508930
0.532795
0.531794
0.505448
0.498367
0.511778
0.502593
0.472814
0.790875
0.721188
0.623020
0.562411
0.543858
0.526613
0.503133
0.507512
0.533568
0.532362
0.504631
0.500435
0.522042
0.525190
0.509265
0.515881
0.541776
0.540332
0.511118
0.500380
0.510800
0.500447
0.470773
0.810840
0.741050
0.641970
0.581200
0.563340
0.547255
0.524761
0.528621
0.553914
0.553420
0.527708
0.524585
0.545677
0.548822
0.534302
0.543013
0.570285
0.568437
0.537124
0.523756
0.532459
0.521151
0.490910
0.809532
0.739408
0.640005
0.579711
0.563106
0.547929
0.525451
0.528495
0.552768
0.552739
0.528521
0.525426
0.545157
0.547641
0.533432
0.542060
0.568702
0.566653
0.535842
0.523111
0.532124
0.520782
0.490366
0.784894
0.714624
0.616074
0.557439
0.542935
0.527955
0.503170
0.503161
0.524496
0.524210
0.501476
0.497865
0.515490
0.516920
0.502477
0.509283
0.533598
0.531870
0.504662
0.496434
0.508164
0.497948
0.467936
0.764251
0.696421
0.601794
0.547510
0.536334
0.521555
0.493754
0.489720
0.508159
0.506958
0.484179
0.479399
0.494647
0.495075
0.480612
0.485775
0.508250
0.507719
0.485654
0.483960
0.500190
0.491935
0.462410
0.734364
0.672043
0.584673
0.537586
0.531665
0.518040
0.488062
0.481279
0.497950
0.495790
0.471979
0.465723
0.478501
0.478289
0.464711
0.469550
0.491816
0.492742
0.474602
0.477888
0.497541
0.491341
0.463165
0.643033
0.588221
0.511767
0.473124
0.471628
0.460554
0.432414
0.425653
0.441112
0.439213
0.417140
0.411323
0.423017
0.422676
0.409837
0.413749
0.433968
0.435079
0.419409
0.424275
0.444232
0.439263
0.413065
0.474457
0.429621
0.368827
0.340083
0.342281
0.335065
0.312809
0.308531
0.322761
0.322278
0.305204
0.301930
0.313641
0.313537
0.301247
0.303121
0.318677
0.318684
0.304730
0.308078
0.325225
0.320962
0.298024
0.295165
0.263466
0.220797
0.203245
0.208802
0.205448
0.189741
0.188456
0.201309
0.201874
0.189421
0.188580
0.199565
0.199695
0.188808
0.189217
0.200846
0.200034
0.187340
0.187849
0.200598
0.197503
0.179761
0.177314
0.157756
0.131964
0.123161
0.128968
0.127849
0.118305
0.118559
0.128050
0.128722
0.120539
0.120889
0.129476
0.129644
0.121381
0.121183
0.129187
0.128418
0.118829
0.117889
0.125935
0.124217
0.113064
0.531800
0.475144
0.396593
0.354280
0.350014
0.340986
0.320176
0.321777
0.342059
0.342255
0.323607
0.326263
0.350034
0.349835
0.324932
0.319534
0.335797
0.335976
0.318427
0.318056
0.334387
0.328773
0.303379
0.648505
0.590492
0.508958
0.462080
0.453349
0.441831
0.420176
0.421163
0.440489
0.442220
0.428018
0.434466
0.459469
0.458476
0.430629
0.420090
0.432422
0.430983
0.413752
0.415347
0.434051
0.428057
0.400386
0.797182
0.735703
0.645020
0.592070
0.580774
0.565831
0.538964
0.537945
0.556806
0.560283
0.550222
0.561153
0.591701
0.589958
0.555394
0.540712
0.554725
0.551749
0.529834
0.534004
0.563682
0.557337
0.518706
0.889337
0.823574
0.726281
0.667317
0.651714
0.633351
0.603119
0.599683
0.617807
0.621894
0.613407
0.626277
0.658045
0.656311
0.620892
0.605470
0.619251
0.615754
0.592820
0.596249
0.625413
0.618377
0.579054
0.927234
0.858407
0.759986
0.697813
0.677656
0.656255
0.623729
0.616307
0.632503
0.635882
0.626996
0.640125
0.669081
0.668434
0.638419
0.625368
0.636448
0.633089
0.612487
0.611424
0.628057
0.619889
0.590341
0.954935
0.885883
0.788216
0.728781
0.710325
0.687055
0.648849
0.634790
0.648102
0.650169
0.640507
0.655067
0.685320
0.686634
0.660007
0.650776
0.664281
0.660874
0.637524
0.631668
0.643201
0.634037
0.606702
0.986869
0.918977
0.820050
0.765066
0.755592
0.731459
0.683322
0.665022
0.685221
0.686113
0.666270
0.680954
0.715253
0.718349
0.691367
0.685326
0.702861
0.699092
0.670988
0.661727
0.671843
0.662095
0.634170
0.989814
0.922256
0.823855
0.769128
0.759329
0.734754
0.686739
0.669625
0.691341
0.691801
0.669512
0.682108
0.715697
0.719322
0.693730
0.689384
0.708149
0.704614
0.676012
0.666304
0.676293
0.666523
0.638547
0.967383
0.898958
0.802423
0.743450
0.724095
0.700037
0.663442
0.654635
0.674053
0.674768
0.656044
0.662580
0.689360
0.691910
0.669947
0.666511
0.684125
0.681606
0.656784
0.649152
0.659716
0.650307
0.623016
0.962026
0.892794
0.794049
0.731073
0.709033
0.687658
0.660961
0.665968
0.695063
0.696223
0.669629
0.665905
0.686388
0.686715
0.664754
0.662362
0.680541
0.679007
0.656254
0.651180
0.664776
0.655682
0.626550
0.975368
0.906124
0.803858
0.739754
0.721526
0.703684
0.682151
0.698544
0.742213
0.743576
0.703480
0.691131
0.707329
0.705659
0.682216
0.680546
0.699571
0.698483
0.676560
0.673869
0.695577
0.686476
0.649640
0.976198
0.906564
0.803396
0.737958
0.718702
0.701670
0.682807
0.701801
0.746672
0.747587
0.705692
0.691088
0.705833
0.704341
0.682497
0.682698
0.702773
0.701616
0.678784
0.674967
0.695792
0.685993
0.648624
0.965513
0.894561
0.791858
0.723447
0.697130
0.678227
0.660972
0.675428
0.709341
0.709435
0.676907
0.665518
0.680948
0.681655
0.664869
0.668744
0.690685
0.689191
0.663746
0.655282
0.666495
0.655258
0.624137
0.975204
0.902753
0.797394
0.726504
0.698413
0.678257
0.658589
0.668246
0.697866
0.697706
0.668793
0.661439
0.679427
0.682185
0.668445
0.676232
0.701183
0.699375
0.670374
0.657527
0.664749
0.651946
0.621152
1.003054
0.929454
0.816592
0.744746
0.718142
0.698335
0.676832
0.684607
0.721148
0.721372
0.686100
0.680876
0.701395
0.704918
0.691137
0.701467
0.730323
0.728323
0.695420
0.680099
0.693235
0.679383
0.640259
1.002187
0.928376
0.815393
0.744214
0.718839
0.699495
0.676860
0.682201
0.716502
0.716710
0.683015
0.678251
0.697769
0.700832
0.687583
0.698200
0.726896
0.725023
0.692921
0.678712
0.692533
0.678889
0.639746
0.969851
0.897221
0.792017
0.723708
0.699649
0.680224
0.655330
0.655614
0.676823
0.675961
0.651947
0.646456
0.661791
0.663614
0.652203
0.661543
0.686863
0.685869
0.659526
0.650498
0.660057
0.648175
0.617713
0.943615
0.873906
0.773143
0.710825
0.691815
0.672664
0.643238
0.638177
0.655598
0.652917
0.627714
0.620182
0.632359
0.632837
0.621582
0.629868
0.654769
0.655679
0.634570
0.632919
0.647773
0.638769
0.609718
0.908184
0.842837
0.744238
0.690393
0.687187
0.669614
0.628473
0.619945
0.641315
0.637095
0.603527
0.593297
0.604143
0.603730
0.591705
0.600600
0.631530
0.634389
0.612088
0.615513
0.638522
0.632296
0.600984
0.797205
0.738877
0.650861
0.606546
0.609306
0.594899
0.555184
0.546330
0.566781
0.562829
0.530621
0.520936
0.531209
0.530554
0.518490
0.526077
0.555257
0.558304
0.538253
0.543901
0.568235
0.563529
0.533789
0.592676
0.544079
0.476261
0.442540
0.442153
0.432323
0.406490
0.400068
0.413988
0.412037
0.391545
0.385830
0.396107
0.395695
0.384162
0.387981
0.406774
0.408153
0.394394
0.399640
0.418567
0.414360
0.390493
0.379647
0.342149
0.291044
0.268654
0.273105
0.268024
0.248877
0.246105
0.259778
0.259755
0.244649
0.242449
0.253650
0.253619
0.242079
0.243315
0.257212
0.256884
0.243490
0.245550
0.260760
0.257188
0.236765
0.232686
0.206101
0.170585
0.157481
0.164322
0.162300
0.148981
0.148648
0.160777
0.161474
0.150432
0.150288
0.160888
0.161038
0.150662
0.150685
0.161211
0.160338
0.148243
0.147834
0.159000
0.156549
0.141141
0.599034
0.535579
0.447012
0.396988
0.388971
0.377569
0.354763
0.356733
0.379208
0.379831
0.359952
0.363098
0.388709
0.388724
0.362122
0.355471
0.371391
0.369990
0.349629
0.348258
0.365584
0.357971
0.328105
0.725192
0.661715
0.571796
0.517525
0.504195
0.490167
0.467442
0.469404
0.490790
0.493145
0.478127
0.484381
0.509875
0.508738
0.479707
0.467750
0.478942
0.476119
0.457774
0.460381
0.481068
0.473338
0.441262
0.887014
0.821143
0.723227
0.662886
0.645991
0.628272
0.601092
0.601532
0.622360
0.626643
0.616064
0.626095
0.655843
0.653567
0.618276
0.602182
0.614535
0.610599
0.589403
0.596533
0.629089
0.621508
0.579010
0.992199
0.922377
0.818003
0.751036
0.728760
0.706981
0.676281
0.674102
0.693911
0.698912
0.690256
0.702151
0.732676
0.730335
0.694498
0.677728
0.689601
0.685155
0.663222
0.669580
0.701209
0.692962
0.650239
1.041251
0.968311
0.862546
0.791573
0.763766
0.738071
0.704220
0.697199
0.714454
0.718680
0.710026
0.722576
0.750482
0.749474
0.719451
0.705302
0.714450
0.709718
0.688959
0.688855
0.706141
0.696260
0.663788
1.075791
1.002519
0.897269
0.828609
0.802013
0.773924
0.733711
0.719183
0.732810
0.735419
0.726032
0.740138
0.769473
0.770759
0.744762
0.735125
0.747070
0.742098
0.717428
0.710242
0.720277
0.709037
0.679700
1.110504
1.038334
0.931735
0.867520
0.850134
0.821096
0.770504
0.751296
0.771406
0.772498
0.752579
0.766539
0.799903
0.803159
0.777257
0.771572
0.788097
0.782933
0.753044
0.741150
0.748403
0.736557
0.707562
1.114717
1.042853
0.936754
0.872820
0.855165
0.825709
0.775179
0.756978
0.778327
0.778907
0.756625
0.768463
0.801022
0.804809
0.780426
0.776666
0.794672
0.790026
0.759820
0.747304
0.754104
0.742425
0.713926
1.092954
1.020184
0.915945
0.847785
0.820441
0.791553
0.752608
0.742520
0.761185
0.762174
0.744183
0.750412
0.776123
0.778661
0.757685
0.754439
0.771132
0.767750
0.741935
0.732102
0.739861
0.728818
0.701250
1.086690
1.013076
0.906668
0.834756
0.805101
0.779151
0.750097
0.753469
0.781372
0.782925
0.757791
0.754381
0.773945
0.774039
0.752558
0.749721
0.766584
0.764379
0.741407
0.735046
0.746459
0.736023
0.706729
1.098631
1.024940
0.914973
0.842170
0.816796
0.794688
0.770776
0.785223
0.827371
0.829088
0.790746
0.779110
0.794459
0.792462
0.769279
0.766750
0.784109
0.782462
0.760942
0.757686
0.777623
0.767355
0.730439
1.100285
1.025971
0.914676
0.840091
0.813456
0.792270
0.771358
0.788660
0.832031
0.833265
0.793100
0.779149
0.792996
0.791204
0.769656
0.768951
0.787252
0.785597
0.763449
0.759386
0.778603
0.767575
0.729954
1.092645
1.016575
0.904864
0.826092
0.791392
0.768160
0.749468
0.763018
0.795841
0.796270
0.765237
0.754113
0.768558
0.769054
0.752731
0.755898
0.776182
0.774278
0.749681
0.741165
0.750932
0.738276
0.706532
1.104564
1.026583
0.911363
0.828938
0.791519
0.766723
0.745889
0.755211
0.784223
0.784380
0.756532
0.749125
0.766116
0.768811
0.755744
0.763024
0.786485
0.784472
0.756671
0.744212
0.750325
0.736119
0.704525
1.132723
1.053396
0.930104
0.846206
0.809781
0.785147
0.762512
0.770043
0.806278
0.806730
0.772052
0.766625
0.786101
0.789648
0.776734
0.786712
0.814210
0.812249
0.781000
0.766613
0.779306
0.764260
0.724160
1.131206
1.051733
0.928386
0.845143
0.809880
0.785711
0.761951
0.766963
0.800849
0.801140
0.767840
0.762744
0.781175
0.784302
0.772073
0.782628
0.810262
0.808575
0.778159
0.764954
0.778441
0.763691
0.723606
1.096258
1.018309
0.903488
0.823623
0.790043
0.765985
0.740039
0.739934
0.760387
0.759377
0.735672
0.729660
0.743925
0.745837
0.735604
0.745427
0.770294
0.769566
0.744463
0.735973
0.744746
0.731697
0.700525
1.062453
0.988026
0.878738
0.806146
0.778581
0.755263
0.724922
0.719471
0.736026
0.732961
0.707751
0.699495
0.710608
0.711208
0.701308
0.710677
0.735825
0.737140
0.716799
0.715150
0.728994
0.718904
0.689322
1.013449
0.943995
0.838276
0.775881
0.765795
0.744743
0.702608
0.693697
0.714247
0.709526
0.675697
0.664678
0.674597
0.674328
0.663640
0.673955
0.705652
0.709046
0.687191
0.690352
0.712484
0.705396
0.673655
0.885139
0.822994
0.728677
0.677366
0.674815
0.657692
0.617018
0.607808
0.627689
0.623268
0.590584
0.580145
0.589739
0.589188
0.578123
0.587066
0.617260
0.620822
0.600906
0.606310
0.630127
0.624755
0.594499
0.659193
0.606552
0.532508
0.493117
0.489057
0.477312
0.450516
0.443793
0.457704
0.455433
0.434185
0.427854
0.437952
0.437539
0.426265
0.431005
0.450913
0.452571
0.438412
0.443567
0.462574
0.457784
0.432976
0.421845
0.380017
0.322843
0.296327
0.299190
0.293052
0.272674
0.269719
0.284121
0.284004
0.267869
0.265329
0.277047
0.276966
0.264828
0.266414
0.281430
0.281096
0.266683
0.268702
0.284658
0.280589
0.258670
0.255881
0.225388
0.184767
0.169140
0.175936
0.173479
0.158892
0.158514
0.171764
0.172496
0.160360
0.160125
0.171669
0.171782
0.160380
0.160410
0.171986
0.170996
0.157641
0.157133
0.169290
0.166505
0.149558
0.617187
0.548539
0.452387
0.396852
0.386341
0.373551
0.349955
0.353726
0.379881
0.380716
0.357278
0.357927
0.383075
0.383484
0.357641
0.352151
0.368391
0.365299
0.342227
0.340842
0.360732
0.350680
0.314004
0.751444
0.683346
0.586675
0.526402
0.509080
0.493796
0.472379
0.477803
0.503313
0.505724
0.486348
0.488110
0.510744
0.509345
0.481837
0.471156
0.482011
0.478935
0.462180
0.468756
0.492761
0.483478
0.446645
0.920505
0.850625
0.748982
0.681569
0.657070
0.638136
0.616328
0.622249
0.647451
0.651685
0.636207
0.639443
0.660917
0.657585
0.627219
0.612281
0.620275
0.617681
0.605688
0.619692
0.649887
0.641986
0.603752
1.036420
0.962212
0.853236
0.777803
0.746751
0.723227
0.697973
0.701636
0.725979
0.730999
0.717373
0.721961
0.743604
0.739908
0.709038
0.693573
0.701304
0.698476
0.686049
0.699280
0.728242
0.719823
0.681988
1.099142
1.020786
0.906185
0.825311
0.789576
0.761153
0.729393
0.726932
0.748206
0.752610
0.739733
0.746070
0.768905
0.766735
0.738647
0.726324
0.735560
0.731521
0.713795
0.717876
0.737180
0.726201
0.691327
1.139847
1.060806
0.946198
0.866780
0.831604
0.800019
0.760651
0.749240
0.764949
0.767713
0.755879
0.764744
0.789829
0.790172
0.766030
0.758617
0.771174
0.765972
0.741261
0.734329
0.744110
0.730925
0.698942
1.171805
1.094459
0.982746
0.907913
0.876106
0.843238
0.797972
0.779866
0.791654
0.792705
0.780393
0.790770
0.817351
0.819843
0.799319
0.795899
0.811582
0.805867
0.776184
0.762106
0.765660
0.751632
0.722347
1.177713
1.100663
0.989513
0.915107
0.883065
0.849359
0.803018
0.784225
0.795805
0.796226
0.782728
0.792353
0.818981
0.822231
0.803086
0.801354
0.818445
0.813291
0.783150
0.767824
0.770210
0.756557
0.728640
1.162971
1.084419
0.970987
0.892505
0.856527
0.822622
0.780483
0.767704
0.783302
0.784076
0.767886
0.773589
0.798210
0.800711
0.781097
0.779223
0.796214
0.792420
0.765438
0.753312
0.758149
0.745582
0.717936
1.156401
1.077341
0.962347
0.881128
0.843248
0.811468
0.776794
0.773999
0.796434
0.797534
0.776114
0.775237
0.795703
0.796532
0.776207
0.773602
0.790010
0.787402
0.763937
0.756187
0.764508
0.753026
0.724898
1.163262
1.084964
0.970296
0.889189
0.852184
0.823699
0.795984
0.801258
0.829482
0.830415
0.803693
0.797155
0.813801
0.813190
0.792469
0.789460
0.804935
0.802829
0.781936
0.777275
0.789014
0.778019
0.748168
1.165683
1.086677
0.970569
0.887608
0.849302
0.821659
0.796692
0.804310
0.833263
0.833621
0.805475
0.797211
0.812747
0.812390
0.792991
0.791168
0.807039
0.804972
0.784175
0.779649
0.791326
0.779729
0.749071
1.164538
1.082803
0.962226
0.873885
0.830879
0.801479
0.776094
0.781796
0.807583
0.807352
0.781387
0.774732
0.791360
0.792728
0.776447
0.777732
0.795762
0.793713
0.771159
0.764484
0.773234
0.760253
0.729776
1.177857
1.093800
0.968853
0.875559
0.829099
0.798488
0.772534
0.776285
0.799742
0.799498
0.775831
0.771215
0.788905
0.791697
0.778315
0.783316
0.804022
0.802269
0.778036
0.769235
0.776129
0.762103
0.731247
1.198082
1.113225
0.985946
0.890698
0.843494
0.813325
0.788009
0.791249
0.814415
0.814604
0.791956
0.788263
0.805969
0.809077
0.797257
0.804894
0.827924
0.826581
0.801276
0.791491
0.798448
0.784144
0.752514
1.195108
1.110074
0.982618
0.887708
0.841464
0.812133
0.786804
0.788905
0.810707
0.810894
0.789110
0.785076
0.801335
0.803920
0.792942
0.801499
0.824925
0.823860
0.799165
0.790265
0.797898
0.783796
0.752067
1.163766
1.079721
0.954993
0.863312
0.819944
0.791385
0.764265
0.763170
0.781344
0.780547
0.759466
0.754116
0.767764
0.769435
0.759312
0.767869
0.790602
0.790167
0.768116
0.762405
0.771661
0.758471
0.727507
1.120796
1.040965
0.923445
0.840028
0.802919
0.775960
0.746184
0.740959
0.755904
0.753419
0.731181
0.724023
0.735306
0.736140
0.726649
0.735507
0.758688
0.759906
0.741479
0.740611
0.753661
0.742619
0.712620
1.050947
0.978146
0.871153
0.800030
0.773332
0.749598
0.717328
0.709275
0.722862
0.719028
0.694633
0.685864
0.695402
0.695717
0.686902
0.696583
0.721802
0.724848
0.708646
0.711721
0.728481
0.720075
0.691653
0.909387
0.844603
0.750565
0.692253
0.674723
0.655724
0.625189
0.617199
0.630427
0.626924
0.603512
0.595282
0.604606
0.604670
0.595511
0.604103
0.628122
0.631214
0.616336
0.620953
0.639157
0.632441
0.605490
0.677963
0.621957
0.543604
0.498602
0.489677
0.476823
0.451914
0.446602
0.460335
0.458745
0.439493
0.434156
0.444963
0.444938
0.434017
0.439166
0.458394
0.459567
0.444947
0.448471
0.465885
0.460001
0.434557
0.427592
0.383027
0.322094
0.292280
0.293038
0.286529
0.267029
0.265128
0.280129
0.280343
0.264620
0.262573
0.275026
0.275044
0.262554
0.264354
0.279739
0.279054
0.263342
0.263972
0.279222
0.274626
0.252147
0.251530
0.219712
0.177535
0.160962
0.167119
0.164714
0.150798
0.150929
0.164335
0.165102
0.153058
0.153060
0.164911
0.164974
0.153221
0.153171
0.164973
0.163875
0.149912
0.148708
0.160394
0.157608
0.141011
0.630370
0.560376
0.462302
0.405136
0.393404
0.380386
0.358130
0.365111
0.394892
0.396373
0.370289
0.367478
0.389978
0.390101
0.365546
0.360276
0.375271
0.370801
0.348170
0.351709
0.378229
0.366555
0.321511
0.767861
0.698206
0.599062
0.536795
0.518232
0.503383
0.484804
0.495061
0.524955
0.527590
0.503806
0.499520
0.517632
0.515224
0.489299
0.480082
0.491298
0.489394
0.477548
0.493886
0.526763
0.517798
0.475207
0.943396
0.871365
0.765822
0.695502
0.669391
0.651429
0.633894
0.646130
0.676646
0.680672
0.658907
0.653792
0.668936
0.663877
0.635399
0.622994
0.632740
0.633833
0.630733
0.657630
0.697463
0.691733
0.651096
1.065567
0.988707
0.874952
0.795650
0.762366
0.739693
0.718961
0.729215
0.758887
0.763522
0.743191
0.738717
0.753416
0.747802
0.719096
0.706725
0.716746
0.717960
0.714429
0.739911
0.777707
0.771600
0.732267
1.133685
1.052370
0.932708
0.847008
0.808211
0.779947
0.751932
0.755270
0.780894
0.784879
0.766150
0.763942
0.780169
0.776358
0.750779
0.741864
0.753311
0.751716
0.739226
0.751344
0.776841
0.766673
0.729287
1.179813
1.097378
0.977015
0.891613
0.852494
0.820309
0.783727
0.777022
0.795851
0.798039
0.781247
0.782277
0.801216
0.800249
0.778980
0.775274
0.789799
0.785266
0.761572
0.756847
0.768407
0.754223
0.719591
1.215348
1.134304
1.016408
0.935041
0.899263
0.865259
0.821347
0.806334
0.818863
0.819080
0.803645
0.807253
0.828303
0.829707
0.812166
0.812611
0.830453
0.824540
0.793139
0.777192
0.779074
0.763091
0.731927
1.222898
1.142085
1.024757
0.943975
0.908067
0.872785
0.826425
0.808607
0.819180
0.818630
0.803444
0.808074
0.830268
0.832702
0.816272
0.817952
0.836873
0.831297
0.798869
0.780359
0.779754
0.764134
0.735264
1.208455
1.126356
1.007251
0.923251
0.883511
0.847331
0.803165
0.787908
0.800828
0.800589
0.784223
0.788135
0.810474
0.812735
0.795156
0.795376
0.812997
0.808757
0.780395
0.765738
0.767824
0.753884
0.726167
1.201442
1.119236
0.999458
0.914030
0.872945
0.837764
0.797662
0.787545
0.804093
0.804024
0.785240
0.786880
0.808048
0.809517
0.790392
0.788108
0.803837
0.800799
0.777163
0.768367
0.774778
0.762687
0.735296
1.208382
1.127183
1.008250
0.923606
0.883575
0.850617
0.814767
0.809210
0.829021
0.828585
0.806607
0.805633
0.825223
0.825953
0.805800
0.801724
0.815420
0.812951
0.793043
0.788602
0.798606
0.787605
0.759701
1.211717
1.129708
1.009113
0.922298
0.880671
0.848229
0.814641
0.810823
0.830931
0.830007
0.807273
0.805447
0.824478
0.825424
0.805966
0.802142
0.815597
0.813372
0.794676
0.791840
0.802879
0.791714
0.763032
1.212033
1.126921
1.001022
0.907607
0.860484
0.826582
0.794044
0.790288
0.808746
0.807655
0.786533
0.785333
0.804516
0.806411
0.789251
0.787784
0.803081
0.801323
0.782279
0.779400
0.789898
0.777888
0.748413
1.226445
1.138662
1.007544
0.907601
0.855847
0.820945
0.789741
0.786955
0.805185
0.804479
0.784478
0.783370
0.802088
0.804467
0.789515
0.791255
0.809130
0.808291
0.789107
0.786241
0.796872
0.784576
0.754526
1.245926
1.157302
1.023788
0.920905
0.867430
0.832984
0.803772
0.802654
0.821652
0.821550
0.801979
0.800202
0.817742
0.819903
0.806385
0.810725
0.831143
0.831237
0.811942
0.809428
0.821054
0.809095
0.778667
1.241613
1.152778
1.018867
0.915796
0.862831
0.829457
0.801401
0.800820
0.819692
0.819726
0.800260
0.797327
0.813100
0.814782
0.802424
0.808285
0.829651
0.830134
0.811113
0.809049
0.821126
0.809260
0.778653
1.207431
1.119540
0.987961
0.888011
0.838068
0.806157
0.777748
0.775734
0.792796
0.792142
0.772457
0.767983
0.781534
0.782839
0.772077
0.779218
0.800802
0.801599
0.783526
0.782344
0.794628
0.782754
0.752200
1.157746
1.074392
0.950602
0.859669
0.816803
0.787421
0.757654
0.752992
0.767785
0.765854
0.745168
0.739089
0.750899
0.752103
0.743003
0.751992
0.774980
0.776936
0.760312
0.760963
0.774820
0.763896
0.733735
1.078575
1.002965
0.891270
0.814070
0.782917
0.757576
0.725920
0.719103
0.732572
0.729599
0.707533
0.700327
0.711137
0.712362
0.704459
0.715209
0.740770
0.744159
0.728260
0.730794
0.746680
0.737586
0.708751
0.929020
0.862120
0.764612
0.701568
0.680574
0.660576
0.631099
0.624687
0.637985
0.635291
0.613993
0.607174
0.617777
0.618827
0.610809
0.620999
0.645822
0.649105
0.633686
0.636738
0.653467
0.645858
0.618474
0.691480
0.633951
0.552947
0.504477
0.492813
0.479436
0.455969
0.452293
0.466495
0.465308
0.446892
0.442155
0.453530
0.454148
0.444346
0.451248
0.471772
0.473164
0.457563
0.459311
0.475415
0.468914
0.443293
0.435832
0.390358
0.327981
0.296285
0.295343
0.288630
0.270271
0.269297
0.284373
0.284536
0.268916
0.266877
0.279390
0.279590
0.267654
0.270621
0.287167
0.286736
0.270327
0.269977
0.284553
0.279787
0.257481
0.256495
0.224118
0.181284
0.164035
0.169441
0.166975
0.153596
0.153913
0.167119
0.167656
0.155392
0.155135
0.166849
0.166846
0.155168
0.155616
0.168162
0.167271
0.153015
0.151694
0.163375
0.160642
0.144152
0.651229
0.582496
0.486052
0.429818
0.417715
0.405232
0.385467
0.395512
0.427602
0.429827
0.402737
0.397162
0.416367
0.415583
0.391740
0.385638
0.398883
0.394340
0.375517
0.386829
0.420604
0.409311
0.359818
0.788944
0.719860
0.620700
0.559230
0.541396
0.527786
0.511918
0.525991
0.559040
0.562024
0.535416
0.526574
0.540749
0.537072
0.511886
0.503475
0.515462
0.515483
0.509313
0.535464
0.577260
0.570214
0.524684
0.972488
0.899468
0.788301
0.717945
0.694501
0.678376
0.662512
0.679090
0.715044
0.718922
0.690946
0.679732
0.692736
0.686144
0.656254
0.646315
0.662856
0.667748
0.668298
0.706111
0.761711
0.759043
0.710683
1.097209
1.018907
0.899001
0.819283
0.788545
0.767859
0.749060
0.763694
0.798606
0.802786
0.775789
0.764656
0.776846
0.769748
0.740124
0.730905
0.748274
0.753419
0.753090
0.788516
0.841299
0.838197
0.791537
1.162786
1.080499
0.958409
0.872118
0.834091
0.807537
0.782646
0.790089
0.818418
0.821768
0.798516
0.789746
0.800818
0.795814
0.772439
0.766638
0.781046
0.781932
0.773575
0.792373
0.823949
0.815553
0.776937
1.213250
1.129299
1.005766
0.918469
0.879453
0.848450
0.814373
0.811435
0.832090
0.833432
0.812657
0.807377
0.821168
0.819286
0.800745
0.800174
0.817163
0.813469
0.790514
0.788153
0.802071
0.787926
0.751772
1.258002
1.174214
1.048506
0.964254
0.933851
0.900518
0.852275
0.839660
0.852565
0.851710
0.833107
0.830990
0.847893
0.848535
0.833431
0.837468
0.864831
0.858849
0.818712
0.801545
0.804832
0.787702
0.752769
1.266886
1.183151
1.057822
0.974132
0.943686
0.908850
0.857290
0.840497
0.850272
0.848540
0.831134
0.831231
0.850036
0.851851
0.837564
0.842412
0.870504
0.864566
0.822761
0.801775
0.801339
0.784332
0.752178
1.246290
1.162198
1.039517
0.953552
0.914155
0.878192
0.833248
0.817042
0.827909
0.826484
0.809305
0.811046
0.831024
0.832958
0.817075
0.818850
0.837290
0.832614
0.802714
0.786191
0.786407
0.771514
0.743638
1.238140
1.154392
1.032083
0.945932
0.905594
0.869885
0.826672
0.811953
0.824525
0.823280
0.805513
0.808279
0.829500
0.831089
0.812471
0.810125
0.825105
0.821652
0.797902
0.788410
0.793701
0.781315
0.754395
1.247880
1.164955
1.042387
0.957393
0.922405
0.887923
0.842505
0.829818
0.848651
0.847074
0.823070
0.825418
0.849978
0.851136
0.827244
0.821586
0.833834
0.831054
0.811827
0.808081
0.820558
0.809829
0.780117
1.251861
1.168136
1.043800
0.956291
0.919298
0.884922
0.841300
0.829938
0.848875
0.847020
0.822867
0.825026
0.849386
0.850619
0.826817
0.820680
0.832269
0.830003
0.812972
0.812088
0.826581
0.816149
0.785774
1.249952
1.163437
1.035055
0.940129
0.892458
0.856719
0.819519
0.809554
0.823276
0.821629
0.803528
0.805769
0.826456
0.828076
0.809307
0.805368
0.818354
0.817052
0.801311
0.801806
0.814453
0.803716
0.775206
1.264504
1.175246
1.041481
0.938946
0.885460
0.848578
0.813912
0.806824
0.821474
0.820464
0.802930
0.804015
0.823341
0.824900
0.807929
0.807006
0.823085
0.823311
0.808302
0.810477
0.824807
0.814412
0.785236
1.284420
1.194168
1.057527
0.951387
0.896879
0.860093
0.826266
0.822034
0.838884
0.838502
0.820173
0.819782
0.840130
0.841289
0.823067
0.824954
0.846067
0.847733
0.831248
0.834732
0.853972
0.844370
0.811870
1.279276
1.188856
1.051714
0.944968
0.890485
0.854693
0.822574
0.819863
0.837352
0.837085
0.818228
0.816199
0.834778
0.835655
0.818918
0.822905
0.845592
0.847853
0.831424
0.835110
0.854712
0.845180
0.812464
1.242474
1.153177
1.018447
0.914630
0.861664
0.827738
0.797828
0.794943
0.811112
0.810264
0.791146
0.787283
0.801264
0.802269
0.790526
0.796814
0.818827
0.821291
0.806366
0.809356
0.824908
0.814786
0.784976
1.189627
1.104850
0.977433
0.883080
0.838489
0.807723
0.776610
0.772062
0.786961
0.785089
0.764715
0.759398
0.772232
0.773768
0.764503
0.773943
0.798570
0.801869
0.786342
0.788799
0.804097
0.794050
0.764367
1.112507
1.034903
0.915298
0.835629
0.810472
0.784260
0.744688
0.737935
0.755162
0.752438
0.727387
0.721208
0.735429
0.737461
0.728251
0.740648
0.775254
0.779661
0.756564
0.758641
0.775029
0.766099
0.736689
0.958817
0.890393
0.785736
0.720991
0.706503
0.685965
0.648830
0.642634
0.659705
0.657160
0.632684
0.626726
0.640776
0.642718
0.633581
0.645889
0.680041
0.684243
0.661120
0.663004
0.679834
0.672165
0.644033
0.711546
0.653891
0.571556
0.521896
0.509962
0.496220
0.472353
0.469309
0.483793
0.482389
0.463611
0.459055
0.471233
0.472465
0.463460
0.472321
0.495590
0.497941
0.481476
0.482614
0.498413
0.491976
0.466557
0.454245
0.408857
0.346202
0.313713
0.311780
0.304723
0.286634
0.285814
0.300448
0.300144
0.284128
0.281674
0.294024
0.294465
0.283419
0.287944
0.306226
0.306597
0.290217
0.289888
0.304353
0.299708
0.277743
0.274507
0.241513
0.197699
0.179506
0.184258
0.181466
0.167868
0.167977
0.180993
0.181152
0.168225
0.167382
0.178911
0.178922
0.167551
0.168973
0.182761
0.182308
0.167910
0.166958
0.179255
0.176484
0.159411
0.652648
0.584254
0.488440
0.432752
0.420814
0.408333
0.388551
0.398572
0.430832
0.433334
0.406455
0.400672
0.419179
0.418420
0.395358
0.389626
0.402755
0.397670
0.378102
0.389009
0.422678
0.411336
0.361782
0.790212
0.721408
0.622830
0.561971
0.544437
0.531012
0.515392
0.529727
0.563061
0.566056
0.538888
0.528815
0.541667
0.538132
0.514589
0.507752
0.520444
0.520212
0.513214
0.538641
0.580004
0.572804
0.527280
0.974538
0.901480
0.790449
0.720488
0.697365
0.681632
0.666373
0.683593
0.720018
0.723578
0.694120
0.680620
0.691716
0.685412
0.657996
0.650777
0.668875
0.673833
0.673462
0.710208
0.764980
0.762021
0.713738
1.101931
1.022866
0.901974
0.821752
0.790938
0.770714
0.752904
0.768665
0.804368
0.808127
0.779152
0.765261
0.775373
0.768636
0.741676
0.735396
0.754444
0.759702
0.758445
0.792758
0.844652
0.841201
0.794551
1.172743
1.088481
0.963358
0.874609
0.835393
0.809171
0.785884
0.795385
0.825225
0.828298
0.802829
0.791143
0.800182
0.795418
0.774238
0.770736
0.786295
0.787100
0.777953
0.795942
0.826962
0.818227
0.779412
1.229878
1.142544
1.013436
0.920970
0.879095
0.848187
0.816654
0.817262
0.840545
0.841856
0.818459
0.809826
0.821388
0.819386
0.802296
0.803194
0.820789
0.816923
0.793466
0.790743
0.804492
0.790071
0.753557
1.279857
1.191618
1.058361
0.966818
0.932243
0.898837
0.853905
0.846031
0.862405
0.861696
0.840141
0.834214
0.848598
0.848702
0.834368
0.839286
0.866991
0.860943
0.820670
0.803546
0.806958
0.789619
0.754252
1.289980
1.201481
1.068130
0.976834
0.942179
0.907299
0.858950
0.846671
0.859666
0.858078
0.838010
0.834686
0.851237
0.852396
0.838403
0.843675
0.871898
0.865996
0.824313
0.803540
0.803256
0.786056
0.753501
1.267064
1.178673
1.049037
0.956966
0.914560
0.878631
0.835687
0.822060
0.834630
0.833204
0.814563
0.814514
0.833353
0.834823
0.818741
0.820297
0.838468
0.833775
0.804117
0.787795
0.788008
0.772891
0.744741
1.255723
1.168620
1.041211
0.951140
0.909235
0.873412
0.830350
0.815454
0.827654
0.826296
0.808820
0.812072
0.833631
0.834996
0.815502
0.812029
0.826135
0.822506
0.799087
0.789819
0.795005
0.782418
0.755376
1.263554
1.178168
1.052094
0.964748
0.929049
0.894099
0.847258
0.832308
0.849254
0.847549
0.825211
0.829751
0.855757
0.856793
0.831367
0.823785
0.834605
0.831506
0.812728
0.809332
0.821710
0.810850
0.781163
1.267122
1.181387
1.054219
0.964856
0.927305
0.892263
0.846719
0.832507
0.849129
0.847174
0.825067
0.829725
0.855584
0.856579
0.831029
0.822740
0.832756
0.830230
0.813892
0.813639
0.828222
0.817741
0.787399
1.265584
1.177148
1.045944
0.948960
0.900480
0.864033
0.825214
0.812915
0.824687
0.822909
0.806356
0.810248
0.831655
0.832770
0.812458
0.806657
0.818320
0.817035
0.802432
0.804099
0.817303
0.806641
0.778063
1.280664
1.189532
1.052890
0.947983
0.893298
0.855541
0.819485
0.810643
0.823819
0.822537
0.805733
0.807433
0.826750
0.827626
0.809362
0.806930
0.821999
0.822591
0.809279
0.813384
0.828925
0.818866
0.789590
1.300809
1.208814
1.069414
0.960754
0.904707
0.866747
0.831447
0.825669
0.841280
0.840428
0.822193
0.821842
0.841935
0.842410
0.823024
0.823614
0.843976
0.846281
0.831903
0.837931
0.858962
0.849983
0.817426
1.295275
1.203230
1.063409
0.953987
0.897622
0.860480
0.827006
0.823045
0.839537
0.838731
0.819692
0.817641
0.836145
0.836493
0.818658
0.821482
0.843619
0.846617
0.832267
0.838509
0.859988
0.851157
0.818399
1.257160
1.166284
1.028836
0.922098
0.866905
0.831693
0.801056
0.797696
0.813440
0.812223
0.792965
0.789411
0.803827
0.804548
0.791700
0.796901
0.818527
0.821613
0.808250
0.813142
0.830133
0.820527
0.790636
1.202039
1.115747
0.985616
0.888196
0.841204
0.809420
0.778448
0.774501
0.789786
0.787940
0.767720
0.763283
0.777225
0.778719
0.768183
0.776443
0.800718
0.804390
0.789693
0.793129
0.809225
0.799445
0.769662
1.122176
1.043213
0.921102
0.838477
0.810963
0.784041
0.745323
0.739988
0.758233
0.755900
0.731319
0.726495
0.742326
0.744475
0.733830
0.744911
0.779118
0.783677
0.760855
0.763238
0.779958
0.771133
0.741625
0.965874
0.896397
0.789740
0.722538
0.706016
0.684973
0.648830
0.644120
0.662220
0.660006
0.635873
0.631219
0.646945
0.649079
0.638594
0.649801
0.683781
0.688171
0.665128
0.667057
0.684035
0.676451
0.648279
0.716242
0.657931
0.574346
0.523080
0.509718
0.495564
0.472282
0.470071
0.485041
0.483517
0.464537
0.460693
0.474157
0.475578
0.465645
0.474055
0.497681
0.500441
0.484121
0.485354
0.501324
0.495016
0.469645
0.457003
0.411275
0.348034
0.314815
0.312145
0.304781
0.286760
0.285974
0.300512
0.299804
0.283268
0.280873
0.293846
0.294417
0.283016
0.287715
0.306641
0.307492
0.291342
0.291248
0.305957
0.301449
0.279528
0.276010
0.242811
0.198725
0.180312
0.184830
0.181862
0.168077
0.167874
0.180599
0.180423
0.167104
0.166040
0.177651
0.177726
0.166417
0.168221
0.182508
0.182384
0.168185
0.167483
0.180014
0.177328
0.160225
0.636820
0.567553
0.471030
0.415294
0.403947
0.390963
0.368856
0.376033
0.406533
0.408688
0.382575
0.378178
0.397700
0.397969
0.376807
0.373782
0.389211
0.383313
0.358191
0.360206
0.386134
0.374199
0.328962
0.774802
0.705586
0.607618
0.546773
0.528907
0.514638
0.497077
0.508512
0.539550
0.541934
0.515463
0.506213
0.519392
0.517481
0.497600
0.494478
0.508866
0.506571
0.492062
0.505858
0.536974
0.527398
0.484924
0.954332
0.881633
0.775585
0.705660
0.680089
0.663279
0.647960
0.662720
0.695197
0.697890
0.670205
0.656700
0.664957
0.660789
0.640944
0.638179
0.653892
0.655686
0.649656
0.672866
0.709303
0.702519
0.662582
1.086258
1.006423
0.888468
0.806395
0.772088
0.750654
0.733435
0.747925
0.780716
0.783713
0.755870
0.741472
0.748700
0.744089
0.724468
0.722311
0.738656
0.740728
0.734328
0.756054
0.790327
0.782971
0.744132
1.171899
1.083948
0.953519
0.858626
0.814811
0.787245
0.764861
0.775583
0.806640
0.809578
0.782804
0.770148
0.778990
0.775674
0.757431
0.756537
0.772464
0.771130
0.756366
0.765909
0.789392
0.778089
0.740198
1.239194
1.145961
1.007084
0.903901
0.854262
0.821897
0.793959
0.799493
0.827371
0.829430
0.803528
0.792806
0.803698
0.801952
0.785431
0.786874
0.803948
0.799326
0.774352
0.768654
0.779683
0.764634
0.728890
1.291321
1.196346
1.053826
0.948120
0.897440
0.862600
0.829737
0.830641
0.854641
0.855396
0.830340
0.821036
0.833269
0.832507
0.817263
0.820678
0.840014
0.834230
0.802691
0.787199
0.789817
0.773236
0.740537
1.302979
1.207342
1.064040
0.957999
0.907034
0.870843
0.834971
0.832095
0.853211
0.853224
0.829569
0.822843
0.837313
0.837244
0.821470
0.824442
0.843994
0.838703
0.806875
0.789375
0.789669
0.773506
0.743193
1.281568
1.186101
1.044518
0.940004
0.889092
0.852082
0.814052
0.807176
0.825705
0.825564
0.804577
0.802673
0.821247
0.821804
0.803244
0.802550
0.819205
0.814925
0.787469
0.773690
0.775994
0.761429
0.732819
1.264601
1.171925
1.035518
0.936656
0.889132
0.852535
0.812235
0.801212
0.816522
0.816146
0.798447
0.801942
0.824530
0.825305
0.803034
0.796814
0.809469
0.805725
0.783124
0.775174
0.781383
0.768726
0.740977
1.265039
1.176152
1.045784
0.953003
0.909552
0.874041
0.832587
0.819092
0.832461
0.831604
0.815358
0.822015
0.847388
0.847944
0.822156
0.811483
0.820209
0.816462
0.797821
0.794538
0.804121
0.792772
0.765206
1.266513
1.178246
1.048481
0.955376
0.911077
0.875488
0.834543
0.820672
0.832799
0.831467
0.815741
0.822702
0.847874
0.848352
0.822589
0.811420
0.819430
0.816094
0.799450
0.798705
0.809972
0.798727
0.770431
1.267419
1.176389
1.041555
0.941398
0.891042
0.853974
0.814986
0.802672
0.814223
0.812587
0.796806
0.801709
0.824102
0.824683
0.802254
0.794407
0.805096
0.803207
0.787833
0.788916
0.801420
0.789810
0.760265
1.282901
1.189388
1.049281
0.941786
0.885794
0.847385
0.810590
0.801182
0.814019
0.812309
0.795007
0.796552
0.815963
0.816375
0.796962
0.793505
0.807871
0.808119
0.794498
0.798089
0.812883
0.801875
0.771701
1.302306
1.208377
1.066476
0.955748
0.897353
0.858672
0.823668
0.816851
0.831347
0.829661
0.810691
0.809533
0.826883
0.826964
0.809281
0.809149
0.827165
0.829276
0.816699
0.822575
0.840052
0.830304
0.800087
1.296477
1.202620
1.060472
0.949018
0.890124
0.852120
0.818944
0.813947
0.829362
0.827713
0.807984
0.805367
0.821391
0.821391
0.805056
0.806861
0.826441
0.829200
0.816772
0.823082
0.841249
0.831782
0.801412
1.258229
1.165327
1.024948
0.915576
0.858295
0.822103
0.791145
0.787569
0.803384
0.801819
0.782117
0.779024
0.794228
0.794589
0.779944
0.783180
0.803148
0.805748
0.792719
0.797760
0.814800
0.804669
0.773975
1.201284
1.112973
0.980148
0.879102
0.828216
0.795511
0.766280
0.763778
0.780134
0.778773
0.759228
0.756424
0.771969
0.772968
0.759465
0.764145
0.785415
0.788228
0.774218
0.778050
0.794557
0.784478
0.753962
1.113123
1.032937
0.912559
0.825457
0.786126
0.758526
0.730165
0.728326
0.745481
0.744373
0.724731
0.722397
0.738629
0.740140
0.727252
0.733182
0.756852
0.760274
0.744983
0.748492
0.765491
0.756636
0.727304
0.954718
0.884144
0.779491
0.708072
0.679949
0.658375
0.632737
0.631661
0.648807
0.647800
0.628522
0.626464
0.642774
0.644335
0.631556
0.637573
0.661220
0.664594
0.649091
0.652204
0.669428
0.661931
0.634189
0.708590
0.648673
0.563111
0.508997
0.492411
0.477779
0.456647
0.456288
0.472671
0.471637
0.453174
0.451280
0.467145
0.468305
0.455081
0.459905
0.481006
0.483297
0.467882
0.469734
0.486314
0.480097
0.454465
0.445955
0.399177
0.334504
0.300088
0.296466
0.288802
0.271010
0.270619
0.285835
0.284974
0.267910
0.266442
0.281405
0.282004
0.268472
0.271581
0.289964
0.290874
0.274990
0.275235
0.290529
0.286141
0.263910
0.262020
0.228854
0.184934
0.166791
0.171274
0.168239
0.154393
0.153868
0.166306
0.165827
0.152252
0.151417
0.163694
0.163900
0.152145
0.153700
0.167897
0.168024
0.154308
0.153748
0.166196
0.163718
0.147093
0.636801
0.567978
0.472455
0.417998
0.407626
0.394852
0.371826
0.376685
0.404626
0.405969
0.380381
0.375728
0.394320
0.395209
0.377094
0.378401
0.397634
0.392987
0.365459
0.360759
0.378982
0.368119
0.330982
0.775200
0.706290
0.609188
0.549470
0.532395
0.517921
0.498646
0.506955
0.535066
0.536283
0.509960
0.500603
0.513423
0.513014
0.497437
0.499832
0.518353
0.515662
0.494337
0.495854
0.515851
0.505130
0.468692
0.955943
0.883163
0.777548
0.708075
0.682808
0.665393
0.647953
0.659398
0.688971
0.690158
0.661965
0.648166
0.656418
0.654553
0.640161
0.643910
0.664266
0.663984
0.646934
0.653734
0.676293
0.666197
0.630215
1.092222
1.011220
0.891764
0.808130
0.772887
0.750693
0.732142
0.744600
0.775508
0.777075
0.748097
0.732999
0.740301
0.738011
0.723510
0.727360
0.747898
0.747706
0.730517
0.736610
0.757819
0.746932
0.711058
1.186301
1.095355
0.959709
0.859362
0.812071
0.783702
0.762273
0.774247
0.805964
0.808163
0.779554
0.765406
0.773973
0.772048
0.756893
0.759768
0.778314
0.775939
0.754949
0.754524
0.769706
0.756591
0.721257
1.263235
1.165126
1.017119
0.903718
0.847314
0.813983
0.789978
0.801387
0.833674
0.836123
0.807408
0.793920
0.803676
0.801813
0.785630
0.787942
0.806061
0.801793
0.775735
0.767526
0.776431
0.761739
0.727918
1.322649
1.221474
1.066966
0.947539
0.887276
0.851281
0.824915
0.835440
0.867436
0.869551
0.840439
0.827323
0.837970
0.835818
0.818319
0.820153
0.839206
0.834496
0.805231
0.792671
0.798195
0.783238
0.750967
1.335959
1.233812
1.077949
0.957569
0.896679
0.859339
0.830385
0.837956
0.867846
0.869472
0.841650
0.831161
0.844235
0.842409
0.823269
0.823431
0.841934
0.837691
0.809025
0.796183
0.800954
0.786511
0.755711
1.310751
1.209530
1.057156
0.940631
0.881991
0.844123
0.811422
0.813119
0.838593
0.839752
0.815757
0.811374
0.829486
0.828655
0.806625
0.802665
0.817811
0.813988
0.788817
0.778664
0.784334
0.770826
0.741540
1.287601
1.190649
1.046576
0.939639
0.887438
0.850413
0.813455
0.808365
0.828791
0.829463
0.809933
0.812804
0.836606
0.836371
0.809953
0.799891
0.810527
0.806372
0.784541
0.778411
0.786508
0.774141
0.745488
1.282436
1.190889
1.056061
0.958966
0.913655
0.878017
0.838010
0.828331
0.845655
0.845827
0.828704
0.836356
0.865097
0.864733
0.833078
0.817758
0.823986
0.819120
0.800031
0.797215
0.807607
0.796076
0.767544
1.280568
1.190751
1.058554
0.963313
0.918509
0.882816
0.842229
0.830715
0.845757
0.845232
0.828982
0.837273
0.865903
0.865508
0.834084
0.818617
0.824379
0.819802
0.802158
0.801132
0.812621
0.800999
0.771805
1.279547
1.187633
1.051543
0.950481
0.900144
0.862853
0.823523
0.812168
0.825236
0.823770
0.807241
0.812724
0.836854
0.836759
0.810946
0.800425
0.809910
0.807186
0.790725
0.791119
0.803488
0.791446
0.761155
1.293331
1.199509
1.059235
0.952340
0.897420
0.858762
0.820557
0.810590
0.823706
0.821417
0.802788
0.804204
0.824642
0.824650
0.803212
0.798533
0.812802
0.812693
0.797976
0.800681
0.815093
0.803659
0.772937
1.311840
1.217987
1.076596
0.967797
0.912004
0.873105
0.835306
0.826853
0.841462
0.838741
0.817512
0.815967
0.834784
0.834647
0.814902
0.814195
0.833086
0.835092
0.821016
0.825936
0.843244
0.833121
0.802208
1.305560
1.211849
1.070304
0.960832
0.904474
0.866178
0.830180
0.823528
0.839084
0.836510
0.814772
0.812129
0.829876
0.829674
0.811050
0.811932
0.832166
0.834817
0.821100
0.826777
0.845056
0.835372
0.804363
1.267399
1.174342
1.033941
0.925212
0.868676
0.832055
0.799791
0.795714
0.811964
0.810219
0.790005
0.787877
0.804766
0.804758
0.787482
0.788419
0.807579
0.809808
0.796330
0.801476
0.818999
0.808944
0.777909
1.211689
1.122606
0.988432
0.886217
0.834399
0.801275
0.772432
0.771286
0.789522
0.789105
0.770272
0.769723
0.787573
0.787903
0.770450
0.770799
0.789713
0.791642
0.777551
0.782249
0.799944
0.790269
0.759442
1.124820
1.043270
0.920145
0.830300
0.788217
0.760351
0.734468
0.735751
0.756272
0.757001
0.738734
0.739474
0.758382
0.759002
0.741240
0.741371
0.761580
0.763695
0.748482
0.753372
0.772318
0.764077
0.734165
0.965654
0.893553
0.785846
0.711376
0.680351
0.658564
0.635628
0.637968
0.658696
0.659569
0.641659
0.642881
0.662199
0.662953
0.645093
0.645091
0.665222
0.667360
0.652094
0.656767
0.676035
0.669163
0.640821
0.716397
0.655235
0.567355
0.510995
0.492771
0.477809
0.457825
0.459715
0.478588
0.478634
0.460863
0.461735
0.480804
0.481562
0.463925
0.463999
0.482693
0.484368
0.469394
0.472651
0.490775
0.485019
0.458971
0.450304
0.402645
0.336418
0.300635
0.296132
0.288036
0.270282
0.270706
0.287151
0.286409
0.268935
0.268944
0.286510
0.287158
0.270890
0.271728
0.289476
0.290490
0.275037
0.276213
0.292537
0.288371
0.265708
0.263909
0.230169
0.185308
0.166451
0.170534
0.167125
0.152833
0.152164
0.164909
0.164131
0.149771
0.149292
0.163057
0.163490
0.150682
0.152009
0.166641
0.167156
0.153733
0.153623
0.166608
0.164202
0.147257
0.652653
0.585377
0.492297
0.440092
0.430950
0.418990
0.396541
0.400632
0.426609
0.427109
0.401357
0.394960
0.411151
0.412117
0.397102
0.402264
0.425004
0.422592
0.395772
0.389091
0.403107
0.393785
0.363101
0.791377
0.723379
0.627378
0.569646
0.554514
0.540652
0.520521
0.527061
0.553183
0.553179
0.525939
0.515166
0.526702
0.527014
0.514901
0.522304
0.546044
0.544665
0.519686
0.514503
0.527725
0.517445
0.486746
0.977492
0.904392
0.796130
0.727851
0.707632
0.690532
0.668263
0.677240
0.708957
0.708493
0.674378
0.659251
0.669142
0.668687
0.656367
0.666662
0.697791
0.697684
0.668486
0.663934
0.678719
0.667590
0.634334
1.116295
1.034290
0.911073
0.827409
0.796441
0.774516
0.751697
0.762435
0.796106
0.795917
0.760405
0.743774
0.752884
0.752079
0.739419
0.749480
0.780416
0.780241
0.750945
0.745854
0.759599
0.747490
0.713723
1.211196
1.118855
0.979868
0.877277
0.829372
0.801392
0.780842
0.793727
0.825667
0.826522
0.795261
0.779058
0.787014
0.785881
0.773032
0.779658
0.802617
0.801009
0.775921
0.769232
0.779104
0.765917
0.733919
1.294115
1.193486
1.039667
0.920777
0.861288
0.828239
0.807530
0.823463
0.858892
0.860852
0.828797
0.812569
0.821386
0.819258
0.803050
0.806422
0.826932
0.824030
0.797707
0.788766
0.797213
0.783591
0.751618
1.366852
1.261427
1.092655
0.964942
0.903375
0.867349
0.841980
0.859876
0.900684
0.903154
0.867098
0.850793
0.862406
0.859128
0.837501
0.838311
0.861870
0.858541
0.827451
0.817795
0.830424
0.817012
0.780741
1.381350
1.274815
1.104377
0.975281
0.912733
0.875230
0.847474
0.863002
0.902356
0.904564
0.869725
0.856190
0.870530
0.867383
0.843231
0.841294
0.863405
0.860140
0.829881
0.820825
0.833648
0.820591
0.784858
1.345141
1.241021
1.081955
0.958706
0.895963
0.858095
0.829538
0.837851
0.868796
0.870272
0.842708
0.836030
0.854481
0.852636
0.827143
0.820623
0.835066
0.831556
0.807577
0.800176
0.808979
0.796336
0.766043
1.317455
1.218667
1.070294
0.959471
0.905532
0.868750
0.834258
0.834104
0.859383
0.860257
0.837388
0.838985
0.864979
0.863981
0.832846
0.819753
0.828861
0.824292
0.802824
0.797979
0.807777
0.795764
0.766331
1.312148
1.219336
1.079662
0.981373
0.938973
0.903763
0.862182
0.856316
0.882626
0.883177
0.859030
0.866831
0.909057
0.907903
0.860216
0.840162
0.845582
0.839750
0.818613
0.816237
0.829458
0.818026
0.786837
1.307504
1.217245
1.081701
0.986851
0.945974
0.910616
0.867421
0.858560
0.881919
0.881752
0.858867
0.867696
0.909990
0.908843
0.861462
0.841491
0.846693
0.841132
0.821101
0.820077
0.834077
0.822585
0.790961
1.300014
1.208849
1.073599
0.974037
0.925740
0.888509
0.848018
0.837573
0.853183
0.851654
0.832810
0.838344
0.865560
0.864977
0.834680
0.821949
0.830849
0.827579
0.810068
0.810094
0.822905
0.811161
0.780746
1.311309
1.218905
1.080855
0.977112
0.925518
0.886799
0.845945
0.835037
0.849316
0.846450
0.825576
0.827158
0.850267
0.850084
0.825396
0.819673
0.835031
0.834808
0.818252
0.820246
0.835166
0.824115
0.793240
1.330501
1.238150
1.098533
0.994703
0.948201
0.909295
0.863187
0.852564
0.874702
0.871107
0.840502
0.839484
0.865956
0.865818
0.838328
0.837003
0.864961
0.867068
0.843517
0.847199
0.868948
0.859163
0.823766
1.323661
1.231480
1.091709
0.987230
0.940146
0.901843
0.857560
0.848736
0.871827
0.868533
0.837736
0.835919
0.861423
0.861212
0.834758
0.834845
0.864093
0.866936
0.843954
0.848667
0.871609
0.862403
0.826980
1.284192
1.192538
1.053991
0.948361
0.894954
0.858252
0.823478
0.818411
0.835793
0.833965
0.812593
0.811592
0.831109
0.830902
0.810555
0.809990
0.830358
0.832724
0.817770
0.823029
0.841868
0.832632
0.801564
1.231516
1.142893
1.008208
0.906974
0.856325
0.823169
0.793723
0.793277
0.813718
0.814098
0.795056
0.796124
0.816026
0.815909
0.795411
0.793234
0.812286
0.814014
0.798888
0.804439
0.824034
0.815376
0.784458
1.158784
1.075702
0.941270
0.850010
0.809948
0.782125
0.754577
0.758204
0.785466
0.787658
0.766256
0.768650
0.791826
0.791852
0.768622
0.765923
0.794073
0.795632
0.770949
0.776806
0.801541
0.794277
0.760147
0.999728
0.925824
0.806445
0.729976
0.700572
0.678839
0.654570
0.659597
0.687315
0.689733
0.668707
0.671726
0.695439
0.695648
0.672226
0.669166
0.696825
0.698354
0.673923
0.679707
0.704839
0.698820
0.666041
0.737265
0.675657
0.585555
0.528087
0.509314
0.494258
0.474941
0.478676
0.500140
0.501229
0.483689
0.486481
0.507740
0.508186
0.487507
0.484541
0.502570
0.503942
0.488597
0.493196
0.513338
0.508237
0.481583
0.468798
0.420818
0.353393
0.316592
0.311222
0.302769
0.285304
0.286668
0.304321
0.303907
0.286420
0.287652
0.306967
0.307597
0.289382
0.288442
0.305789
0.306926
0.291856
0.294123
0.311597
0.307724
0.284703
0.281253
0.246616
0.200134
0.179917
0.183329
0.179432
0.164659
0.164221
0.177766
0.176874
0.161681
0.161638
0.176994
0.177571
0.163427
0.164310
0.179501
0.180318
0.166923
0.167476
0.181480
0.179030
0.161137
0.653380
0.585685
0.492403
0.441023
0.433115
0.421632
0.398727
0.402001
0.427241
0.427323
0.401287
0.394446
0.410215
0.411297
0.397084
0.403460
0.427589
0.426581
0.401062
0.394830
0.408271
0.399999
0.371765
0.794413
0.725878
0.629451
0.572233
0.558076
0.544446
0.523452
0.528598
0.553491
0.552721
0.524959
0.513658
0.524839
0.525457
0.514486
0.523531
0.548900
0.548679
0.523863
0.517141
0.528226
0.518760
0.491083
0.982710
0.908935
0.800014
0.731942
0.712398
0.695285
0.671805
0.678872
0.708855
0.707170
0.672153
0.656395
0.666119
0.666225
0.655337
0.667632
0.700521
0.701184
0.670865
0.662779
0.673881
0.663086
0.632997
1.122417
1.039444
0.915099
0.831213
0.800665
0.778744
0.754893
0.763832
0.795716
0.794022
0.757256
0.739991
0.749242
0.749182
0.737901
0.749924
0.782654
0.783256
0.752709
0.743896
0.753881
0.742003
0.711223
1.217686
1.123803
0.982682
0.878901
0.830910
0.803146
0.782441
0.794585
0.825449
0.824851
0.792086
0.775395
0.783947
0.783578
0.771536
0.779489
0.804037
0.803498
0.778098
0.769224
0.776713
0.764029
0.734533
1.301448
1.198617
1.041358
0.919703
0.859100
0.826386
0.806808
0.823806
0.859522
0.860476
0.826861
0.810366
0.820209
0.818687
0.802309
0.805830
0.827223
0.825369
0.799586
0.790187
0.797836
0.784842
0.754483
1.375170
1.267116
1.093951
0.962107
0.898363
0.862587
0.839338
0.859860
0.902264
0.904241
0.866627
0.850158
0.863000
0.860136
0.837552
0.837512
0.861187
0.858541
0.828162
0.818903
0.831662
0.818717
0.783142
1.389689
1.280505
1.105542
0.971987
0.906870
0.869464
0.844020
0.862614
0.903962
0.905693
0.868974
0.855021
0.870555
0.867868
0.842769
0.839949
0.862049
0.859206
0.829391
0.820776
0.833928
0.821047
0.785363
1.352394
1.245965
1.082987
0.955932
0.890919
0.853025
0.826408
0.837409
0.870067
0.870628
0.840444
0.832590
0.851850
0.850657
0.824993
0.818564
0.833622
0.830524
0.806567
0.799226
0.808170
0.795368
0.764689
1.323456
1.222873
1.071474
0.957703
0.901927
0.865074
0.832243
0.834595
0.861509
0.861218
0.835034
0.834361
0.860297
0.859933
0.829517
0.817744
0.828275
0.824223
0.802383
0.797131
0.806772
0.794358
0.764320
1.317445
1.223312
1.081329
0.980659
0.936690
0.901373
0.861340
0.858093
0.886248
0.885769
0.858099
0.862859
0.904191
0.903434
0.856912
0.838894
0.846220
0.840974
0.819218
0.816110
0.828931
0.817024
0.785256
1.312177
1.221042
1.083869
0.987194
0.944977
0.909327
0.867185
0.860500
0.885542
0.884570
0.858563
0.864493
0.905735
0.904870
0.858686
0.840816
0.847939
0.842902
0.822087
0.820116
0.833571
0.821676
0.789651
1.303497
1.211983
1.076069
0.975676
0.926578
0.888751
0.848190
0.838531
0.854960
0.852758
0.831778
0.835528
0.862299
0.862085
0.832740
0.821669
0.832128
0.829148
0.810640
0.809456
0.821560
0.809527
0.778978
1.313134
1.220961
1.083378
0.980173
0.928681
0.889223
0.847051
0.835175
0.849066
0.845595
0.823821
0.825125
0.848692
0.849012
0.824840
0.820084
0.836449
0.836196
0.818369
0.818783
0.832701
0.821413
0.790672
1.330912
1.239216
1.100895
0.998684
0.953078
0.913485
0.865309
0.852538
0.873387
0.869236
0.838667
0.838450
0.866014
0.866425
0.839056
0.838148
0.866681
0.868521
0.843504
0.845332
0.865832
0.855810
0.820704
1.323294
1.231888
1.093623
0.991015
0.945032
0.906133
0.859704
0.848519
0.870129
0.866360
0.835934
0.835235
0.861945
0.862204
0.835660
0.835945
0.865654
0.868276
0.843956
0.846921
0.868676
0.859349
0.824352
1.283711
1.192634
1.055207
0.950895
0.898213
0.860966
0.824520
0.817697
0.834036
0.831851
0.810710
0.810558
0.831011
0.831108
0.810632
0.810324
0.831299
0.833690
0.817804
0.821763
0.839772
0.830617
0.800080
1.231399
1.143015
1.008764
0.907967
0.857433
0.823824
0.793475
0.792232
0.812298
0.812458
0.793334
0.794773
0.815236
0.815299
0.794763
0.793008
0.812799
0.814737
0.799013
0.803675
0.822755
0.814267
0.783827
1.158986
1.075881
0.941365
0.849891
0.809457
0.781319
0.753599
0.757220
0.784652
0.786726
0.764978
0.767367
0.790813
0.790967
0.767820
0.765632
0.794471
0.796256
0.771142
0.776316
0.800682
0.793528
0.759702
1.000012
0.925990
0.806351
0.729475
0.699592
0.677650
0.653482
0.658751
0.686766
0.689092
0.667652
0.670534
0.694388
0.694703
0.671394
0.668811
0.697061
0.698772
0.673973
0.679215
0.704073
0.698127
0.665529
0.737423
0.675725
0.585437
0.527710
0.508644
0.493428
0.474099
0.477902
0.499474
0.500436
0.482581
0.485286
0.506669
0.507172
0.486527
0.483890
0.502403
0.503915
0.488295
0.492591
0.512639
0.507632
0.481112
0.468739
0.420749
0.353298
0.316447
0.310966
0.302404
0.284827
0.286057
0.303634
0.303097
0.285446
0.286664
0.306067
0.306707
0.288450
0.287630
0.305239
0.306475
0.291321
0.293563
0.311102
0.307341
0.284421
0.281089
0.246487
0.200066
0.179901
0.183304
0.179349
0.164457
0.163838
0.177243
0.176276
0.161058
0.161033
0.176411
0.176981
0.162809
0.163690
0.178941
0.179812
0.166469
0.167124
0.181220
0.178848
0.161017
0.641741
0.571414
0.474840
0.422551
0.415810
0.404252
0.379361
0.381193
0.406445
0.406343
0.379809
0.373741
0.391010
0.392361
0.377016
0.382358
0.405997
0.405385
0.380997
0.375971
0.390451
0.382717
0.354644
0.787080
0.716461
0.617838
0.559374
0.544992
0.530891
0.508494
0.512036
0.535997
0.534684
0.506594
0.495531
0.507284
0.507934
0.496118
0.503782
0.527239
0.527433
0.505052
0.499380
0.510518
0.501708
0.475338
0.974402
0.899583
0.791860
0.722658
0.698991
0.681138
0.659622
0.664926
0.689042
0.686340
0.655058
0.639212
0.647168
0.647103
0.637057
0.646948
0.672210
0.673266
0.650801
0.643989
0.652530
0.642459
0.616523
1.113677
1.029701
0.906570
0.821658
0.787033
0.764426
0.742565
0.749585
0.775189
0.772134
0.739020
0.721869
0.729820
0.729788
0.719277
0.728940
0.754329
0.755391
0.732411
0.724503
0.731652
0.720410
0.693813
1.209359
1.113587
0.970806
0.865790
0.817229
0.789122
0.767467
0.777773
0.806782
0.804799
0.771503
0.755780
0.766163
0.766417
0.753400
0.759915
0.782713
0.782641
0.759106
0.749945
0.756092
0.743754
0.716054
1.289076
1.184023
1.024636
0.901393
0.840369
0.807731
0.787799
0.803664
0.837957
0.837911
0.804511
0.790174
0.802953
0.802584
0.785270
0.787331
0.807466
0.805658
0.780236
0.769399
0.774804
0.761659
0.732929
1.351224
1.241756
1.072888
0.939339
0.871218
0.835766
0.816791
0.837011
0.875726
0.877140
0.843243
0.829555
0.843834
0.842417
0.820999
0.819356
0.837933
0.834750
0.807233
0.795340
0.801116
0.787482
0.757219
1.364370
1.253814
1.083116
0.947588
0.877705
0.840566
0.819829
0.838741
0.876792
0.877815
0.844137
0.832142
0.848610
0.847557
0.824497
0.821125
0.838879
0.835521
0.808074
0.796403
0.802354
0.788434
0.757621
1.335618
1.226988
1.061541
0.931904
0.865235
0.827381
0.802018
0.814039
0.846595
0.845729
0.813540
0.805032
0.825038
0.825576
0.802317
0.798047
0.814729
0.811978
0.786797
0.776807
0.782906
0.768927
0.738473
1.308023
1.205266
1.050965
0.933886
0.875338
0.838388
0.807929
0.812462
0.839515
0.837202
0.807123
0.802261
0.825206
0.826343
0.801605
0.795315
0.810241
0.807658
0.784714
0.777352
0.784937
0.771330
0.740822
1.300136
1.204309
1.061612
0.956619
0.906292
0.870757
0.836667
0.836585
0.860942
0.858347
0.829839
0.827384
0.852909
0.853271
0.824636
0.815478
0.827808
0.824802
0.803685
0.798565
0.807446
0.794393
0.764211
1.295754
1.203100
1.065386
0.964356
0.915569
0.879458
0.843055
0.839426
0.860715
0.857956
0.831546
0.830253
0.855290
0.855357
0.827181
0.818195
0.830176
0.827230
0.806945
0.802821
0.812249
0.799227
0.768868
1.290488
1.197453
1.059213
0.955691
0.903191
0.864556
0.825706
0.817597
0.833768
0.830370
0.806929
0.806381
0.828756
0.829555
0.806586
0.801271
0.815670
0.813750
0.793909
0.790201
0.799971
0.786767
0.755911
1.299154
1.206013
1.067156
0.962200
0.908006
0.867497
0.825646
0.813094
0.825248
0.821139
0.799543
0.799844
0.821530
0.823014
0.803185
0.801541
0.818907
0.818456
0.799303
0.796580
0.807365
0.794816
0.764234
1.313847
1.221936
1.084252
0.980789
0.928293
0.887614
0.843481
0.828427
0.838974
0.834509
0.813403
0.814363
0.836831
0.838443
0.818945
0.819509
0.840041
0.840855
0.821570
0.820113
0.832922
0.821619
0.791324
1.305197
1.213788
1.076628
0.973301
0.920881
0.880997
0.838288
0.824208
0.835005
0.830895
0.810382
0.811369
0.833264
0.834627
0.815610
0.817071
0.838574
0.840117
0.821548
0.821142
0.835111
0.824580
0.794595
1.266024
1.174746
1.037912
0.933606
0.879675
0.841593
0.804193
0.794592
0.807491
0.804609
0.785175
0.785836
0.805869
0.806946
0.789337
0.791055
0.811899
0.813838
0.796892
0.797355
0.811746
0.801526
0.771850
1.211287
1.122955
0.990231
0.889563
0.838231
0.803889
0.772459
0.768966
0.786136
0.785051
0.765921
0.766578
0.786338
0.787347
0.769856
0.771523
0.792534
0.794838
0.778487
0.779872
0.795469
0.785984
0.756444
1.125280
1.043660
0.920341
0.829789
0.786205
0.757505
0.731757
0.733465
0.754917
0.755342
0.735818
0.736444
0.756353
0.757435
0.739872
0.741580
0.763492
0.766119
0.749632
0.752029
0.769600
0.761454
0.732232
0.966475
0.893973
0.785444
0.709563
0.676621
0.654271
0.632333
0.635943
0.658084
0.658727
0.639298
0.639953
0.659843
0.660942
0.643369
0.644886
0.666512
0.669083
0.652799
0.655512
0.673803
0.666952
0.638965
0.716969
0.655487
0.566953
0.509664
0.490357
0.474948
0.455233
0.457652
0.477174
0.476862
0.457944
0.458457
0.477929
0.478892
0.461422
0.462638
0.482868
0.484919
0.468946
0.470994
0.488628
0.483043
0.457364
0.450187
0.402467
0.336101
0.300092
0.295151
0.286728
0.268748
0.268896
0.285253
0.284134
0.266041
0.265967
0.283845
0.284541
0.268157
0.269469
0.288146
0.289456
0.273605
0.274535
0.290965
0.287102
0.264745
0.263408
0.229770
0.185085
0.166380
0.170407
0.166809
0.152156
0.150932
0.163269
0.162245
0.147753
0.147327
0.161186
0.161603
0.148696
0.150054
0.164956
0.165648
0.152323
0.152490
0.165745
0.163581
0.146845
0.651294
0.579256
0.480295
0.427149
0.420956
0.409190
0.382927
0.383828
0.409109
0.408546
0.380806
0.374101
0.391549
0.392889
0.376838
0.381015
0.403548
0.403058
0.379915
0.375929
0.390801
0.383231
0.355315
0.799768
0.727764
0.627102
0.567580
0.553156
0.538606
0.514964
0.517551
0.541216
0.539094
0.509421
0.497195
0.508729
0.508845
0.495540
0.501380
0.523164
0.523532
0.502952
0.498635
0.510266
0.501922
0.476178
0.989128
0.913309
0.803947
0.733726
0.709464
0.691033
0.668632
0.672966
0.696457
0.692564
0.659385
0.642188
0.650222
0.649136
0.636201
0.643217
0.665271
0.666537
0.647237
0.642058
0.650741
0.641386
0.616892
1.126370
1.041801
0.917690
0.832252
0.797225
0.774216
0.751707
0.757790
0.782536
0.778112
0.743199
0.725057
0.733476
0.732431
0.718709
0.725298
0.747523
0.748807
0.728767
0.722068
0.728988
0.718417
0.693435
1.215968
1.119982
0.977081
0.872383
0.824355
0.796333
0.774162
0.783712
0.811835
0.808702
0.774394
0.758845
0.770272
0.770018
0.754455
0.758371
0.779472
0.779398
0.756676
0.747319
0.752650
0.740557
0.713990
1.288515
1.183518
1.024699
0.902544
0.842979
0.811011
0.790891
0.806401
0.840103
0.839566
0.806588
0.794314
0.809472
0.809199
0.789457
0.788824
0.807460
0.804941
0.778414
0.765436
0.768556
0.754949
0.727181
1.344367
1.235339
1.068203
0.936493
0.871002
0.836614
0.817223
0.837444
0.876101
0.877639
0.845072
0.834598
0.852005
0.851111
0.827549
0.823352
0.840364
0.835724
0.805509
0.789606
0.791535
0.776762
0.747480
1.355238
1.245226
1.076354
0.942574
0.875131
0.839198
0.818711
0.838491
0.877039
0.878147
0.845148
0.835382
0.854282
0.853899
0.829701
0.825044
0.842082
0.837361
0.806771
0.790618
0.792439
0.777112
0.747012
1.327804
1.219424
1.054617
0.925651
0.859878
0.823260
0.799958
0.814522
0.848310
0.846819
0.812872
0.803116
0.823115
0.824234
0.801950
0.799281
0.817489
0.814546
0.786954
0.773411
0.776349
0.761099
0.730797
1.302165
1.199264
1.044533
0.926846
0.868011
0.832358
0.805431
0.814304
0.843539
0.839821
0.804983
0.794384
0.813930
0.815400
0.794373
0.793378
0.812543
0.811343
0.787165
0.777348
0.782652
0.768016
0.737445
1.296750
1.200292
1.055817
0.949093
0.897714
0.863492
0.833731
0.839006
0.866182
0.861859
0.826903
0.815861
0.835162
0.835630
0.813050
0.811735
0.830153
0.829571
0.807918
0.800897
0.807593
0.793685
0.763781
1.292806
1.199511
1.060000
0.957264
0.907400
0.872382
0.839865
0.841151
0.865128
0.860846
0.828348
0.818661
0.837431
0.837682
0.815821
0.814800
0.832796
0.832169
0.811281
0.805192
0.812418
0.798585
0.768572
1.285920
1.192785
1.054138
0.950182
0.897263
0.859256
0.822613
0.817353
0.835059
0.830688
0.803426
0.797512
0.816221
0.817622
0.799336
0.799917
0.818472
0.817683
0.796427
0.790105
0.797601
0.783476
0.752656
1.293283
1.200598
1.062514
0.958642
0.904850
0.864505
0.822859
0.810190
0.821923
0.817407
0.795180
0.794343
0.815319
0.817894
0.801012
0.802497
0.821617
0.820736
0.798995
0.792619
0.800518
0.786794
0.756154
1.307862
1.216648
1.079840
0.978282
0.926239
0.885489
0.840698
0.823264
0.831034
0.826473
0.807819
0.810749
0.834294
0.837304
0.819839
0.821718
0.842050
0.841410
0.819105
0.813237
0.822248
0.809565
0.779585
1.298168
1.207650
1.071782
0.970879
0.919316
0.879373
0.835493
0.818145
0.825455
0.821186
0.803669
0.807290
0.830632
0.833446
0.816355
0.819009
0.840232
0.840293
0.818629
0.813581
0.823535
0.811657
0.782188
1.256812
1.166650
1.032011
0.930434
0.878089
0.840070
0.801077
0.788405
0.798627
0.795132
0.776781
0.778533
0.799229
0.801690
0.786704
0.791131
0.813327
0.814631
0.794773
0.790746
0.801496
0.790125
0.760926
1.200756
1.113610
0.983237
0.884952
0.834928
0.800704
0.768139
0.762367
0.777514
0.775114
0.754801
0.753987
0.772849
0.775228
0.761883
0.768634
0.792729
0.795524
0.777084
0.774270
0.786239
0.775678
0.746788
1.113407
1.033124
0.912613
0.824031
0.781047
0.752481
0.726455
0.726842
0.746944
0.745520
0.722959
0.720007
0.737860
0.740269
0.727817
0.736143
0.761541
0.765378
0.748123
0.746723
0.760666
0.751392
0.722848
0.955720
0.884472
0.778542
0.704254
0.671597
0.649390
0.627516
0.630205
0.651263
0.650084
0.627336
0.623793
0.640928
0.643126
0.630921
0.639348
0.664593
0.668420
0.651516
0.650778
0.665761
0.657888
0.630539
0.709749
0.649204
0.562396
0.506347
0.487457
0.472247
0.452493
0.454003
0.472389
0.470898
0.450012
0.447204
0.463684
0.465252
0.452466
0.459382
0.482952
0.485750
0.468452
0.467667
0.482863
0.476656
0.451591
0.445988
0.399027
0.333968
0.298951
0.294390
0.286239
0.268443
0.268069
0.283573
0.282123
0.263754
0.261989
0.277480
0.278208
0.264584
0.268748
0.288894
0.290279
0.273423
0.272795
0.287946
0.283941
0.262217
0.261284
0.228249
0.184549
0.166580
0.170875
0.167516
0.153157
0.151829
0.163743
0.162820
0.148834
0.148030
0.160538
0.160735
0.148792
0.150551
0.165465
0.165917
0.152135
0.151847
0.164668
0.162591
0.146341
0.677249
0.605332
0.506217
0.452991
0.446565
0.434655
0.408378
0.409222
0.434324
0.433207
0.404223
0.395801
0.412172
0.413190
0.396940
0.400450
0.421612
0.421343
0.399981
0.396851
0.411303
0.403843
0.376837
0.826700
0.754594
0.652900
0.593247
0.579013
0.564343
0.540289
0.542756
0.566628
0.563707
0.531979
0.517906
0.529198
0.528517
0.513166
0.517509
0.537744
0.538379
0.519680
0.516568
0.528323
0.520407
0.495602
1.021597
0.945020
0.830954
0.760204
0.738008
0.719511
0.694957
0.699305
0.727889
0.722939
0.682676
0.664036
0.678726
0.676322
0.653197
0.656994
0.677675
0.679236
0.661167
0.657490
0.666752
0.658107
0.634592
1.156334
1.071517
0.943616
0.858260
0.825629
0.802803
0.778423
0.784614
0.814371
0.808774
0.766820
0.747548
0.762902
0.760389
0.735976
0.739066
0.760004
0.761657
0.742687
0.737223
0.744471
0.734624
0.710804
1.234847
1.140138
0.998587
0.895724
0.849444
0.822087
0.799894
0.809498
0.837443
0.833318
0.797557
0.781471
0.793845
0.792372
0.773010
0.774424
0.794180
0.794382
0.772672
0.763483
0.768427
0.756723
0.731204
1.299754
1.196863
1.041434
0.922678
0.866676
0.835838
0.815025
0.830427
0.864043
0.863078
0.829987
0.819065
0.836112
0.835034
0.811702
0.808437
0.826254
0.823443
0.795984
0.781546
0.783464
0.769663
0.742398
1.352788
1.246124
1.081442
0.955174
0.902326
0.869373
0.841159
0.860713
0.903529
0.905190
0.869399
0.861650
0.885390
0.884060
0.853476
0.846563
0.868401
0.862785
0.824592
0.805659
0.813673
0.798084
0.760544
1.361619
1.254091
1.087825
0.959557
0.904781
0.870489
0.841720
0.861522
0.904709
0.906024
0.869464
0.861791
0.886483
0.885705
0.855129
0.848553
0.870930
0.865227
0.826298
0.806788
0.814522
0.798221
0.759697
1.332555
1.226563
1.065417
0.940022
0.878112
0.843342
0.820987
0.837682
0.873122
0.871438
0.836015
0.825467
0.845543
0.846023
0.822396
0.819870
0.839307
0.836233
0.806532
0.790540
0.791702
0.775780
0.745486
1.309733
1.208475
1.055408
0.939909
0.883793
0.850154
0.825664
0.838340
0.870528
0.866115
0.827109
0.812158
0.829598
0.830250
0.809476
0.811166
0.833054
0.832819
0.807838
0.796593
0.800487
0.785479
0.755289
1.314082
1.217704
1.067681
0.962088
0.918796
0.886581
0.853921
0.863787
0.902161
0.896916
0.848840
0.831561
0.854352
0.854019
0.825849
0.828219
0.854779
0.855815
0.829349
0.821251
0.826491
0.812388
0.783197
1.309924
1.216526
1.071228
0.969661
0.927986
0.894835
0.858969
0.864404
0.899494
0.894446
0.849089
0.833460
0.855967
0.855713
0.828603
0.831399
0.857455
0.858325
0.832549
0.825362
0.831145
0.817168
0.787923
1.293616
1.201533
1.063432
0.961623
0.911321
0.874892
0.839624
0.836876
0.857074
0.852332
0.821592
0.811898
0.829133
0.830579
0.813648
0.817542
0.838647
0.838527
0.816336
0.808552
0.814462
0.800108
0.770048
1.299969
1.208617
1.071635
0.970787
0.919756
0.880579
0.839125
0.826805
0.838965
0.834426
0.811591
0.810092
0.831711
0.834887
0.818539
0.821710
0.842239
0.840954
0.816950
0.808169
0.814138
0.799950
0.769768
1.324322
1.233471
1.090315
0.991648
0.944907
0.904993
0.856615
0.837640
0.845211
0.840799
0.822782
0.827897
0.859900
0.863898
0.840212
0.842463
0.865150
0.863408
0.835933
0.826607
0.834012
0.820636
0.790073
1.313779
1.223739
1.081784
0.984080
0.938025
0.898896
0.851070
0.831549
0.838164
0.833987
0.817459
0.823730
0.855807
0.859727
0.836484
0.839550
0.863167
0.862164
0.835277
0.826541
0.834676
0.822122
0.792228
1.260703
1.172260
1.039693
0.942070
0.892900
0.855867
0.815957
0.801603
0.810522
0.806822
0.789137
0.791735
0.813975
0.817492
0.803406
0.809634
0.833110
0.834010
0.811759
0.804531
0.812798
0.800933
0.772418
1.203565
1.118203
0.990192
0.895450
0.848025
0.814827
0.782107
0.775592
0.790604
0.787557
0.765670
0.763477
0.782187
0.785558
0.774631
0.784930
0.811093
0.814271
0.794491
0.788804
0.798545
0.787526
0.759193
1.121020
1.041823
0.920279
0.834076
0.795477
0.767821
0.739799
0.740909
0.765128
0.762715
0.733607
0.727255
0.748264
0.751529
0.737662
0.750366
0.778582
0.783295
0.765198
0.761552
0.777193
0.767368
0.735409
0.965144
0.894830
0.787459
0.714906
0.685944
0.664489
0.640947
0.644721
0.670259
0.668134
0.638520
0.631089
0.650732
0.653590
0.640236
0.653262
0.681455
0.686200
0.668549
0.665840
0.682763
0.674385
0.643537
0.717747
0.658528
0.573258
0.518749
0.500596
0.485925
0.466845
0.468767
0.487894
0.485897
0.462760
0.457185
0.471551
0.473478
0.463796
0.474732
0.500541
0.503932
0.485978
0.483396
0.497327
0.490856
0.466061
0.457315
0.411250
0.347344
0.312990
0.308456
0.300548
0.283420
0.283408
0.299002
0.297518
0.278740
0.275627
0.289326
0.290073
0.278498
0.284768
0.305928
0.307483
0.290213
0.288641
0.302963
0.298886
0.277608
0.275228
0.242141
0.198230
0.179893
0.183979
0.180595
0.166367
0.165389
0.177709
0.176885
0.162653
0.161428
0.173363
0.173437
0.161895
0.164222
0.179774
0.180170
0.165727
0.165176
0.178120
0.175964
0.159382
0.678597
0.606253
0.506628
0.453349
0.447188
0.435107
0.408156
0.408546
0.433699
0.432747
0.403992
0.396071
0.412993
0.414293
0.397928
0.400931
0.421545
0.421423
0.400915
0.398590
0.413459
0.406173
0.379254
0.828912
0.756489
0.654463
0.594854
0.580894
0.566038
0.541272
0.543172
0.566906
0.563916
0.532100
0.518184
0.529802
0.529164
0.513357
0.516924
0.536561
0.537492
0.519962
0.518064
0.530578
0.523051
0.498449
1.024167
0.947502
0.833501
0.763067
0.741287
0.722666
0.697371
0.700954
0.729042
0.723626
0.682856
0.664038
0.678870
0.676215
0.652193
0.655017
0.675229
0.677392
0.660884
0.658844
0.669227
0.661221
0.638051
1.158060
1.073413
0.946006
0.861374
0.829429
0.806635
0.781485
0.786555
0.815226
0.808715
0.766079
0.746735
0.762501
0.759650
0.733963
0.736097
0.756995
0.759701
0.742572
0.738890
0.747342
0.738253
0.714897
1.234500
1.140208
0.999582
0.897982
0.852785
0.825642
0.802546
0.810391
0.836393
0.830993
0.795026
0.780043
0.794087
0.792466
0.771182
0.771438
0.791598
0.793236
0.773382
0.765745
0.771652
0.760633
0.735639
1.296798
1.194572
1.040532
0.923613
0.869103
0.838574
0.816510
0.829302
0.860132
0.857910
0.825987
0.818643
0.839561
0.838711
0.812291
0.806846
0.824857
0.823417
0.797443
0.784010
0.786461
0.773144
0.746364
1.347841
1.242038
1.079100
0.955044
0.903903
0.871225
0.841400
0.857721
0.897308
0.898047
0.864923
0.863055
0.892517
0.891750
0.857102
0.846835
0.868202
0.863494
0.826180
0.807681
0.815876
0.800551
0.763330
1.355806
1.249244
1.084871
0.958920
0.905869
0.871857
0.841510
0.858129
0.898129
0.898533
0.864576
0.862665
0.892963
0.892777
0.858327
0.848645
0.870683
0.865764
0.827402
0.808121
0.815978
0.799822
0.761419
1.326881
1.221828
1.062478
0.939231
0.878897
0.844478
0.821011
0.835306
0.868128
0.865192
0.830692
0.823274
0.846825
0.847655
0.821688
0.817931
0.838139
0.836141
0.807042
0.791482
0.793039
0.777227
0.746801
1.304764
1.204286
1.052692
0.938933
0.884087
0.850821
0.825774
0.837139
0.867689
0.861985
0.822295
0.807529
0.825856
0.826677
0.805591
0.808106
0.831683
0.832675
0.808357
0.797862
0.802506
0.787607
0.757028
1.309839
1.213974
1.064932
0.960599
0.918258
0.886392
0.853575
0.862982
0.900607
0.894395
0.845022
0.826355
0.848372
0.848211
0.821229
0.825543
0.854074
0.856216
0.830334
0.823130
0.829256
0.815264
0.785599
1.305972
1.212792
1.068002
0.967306
0.926406
0.893588
0.857731
0.863202
0.898232
0.892708
0.846187
0.829005
0.850431
0.850445
0.824897
0.829601
0.857202
0.858807
0.833398
0.826925
0.833431
0.819519
0.789837
1.289757
1.197589
1.059561
0.958311
0.908746
0.872673
0.837469
0.835045
0.855741
0.851005
0.819544
0.808867
0.825503
0.827256
0.811396
0.816372
0.838141
0.838225
0.816079
0.808528
0.814723
0.800334
0.769994
1.296413
1.204738
1.067477
0.966938
0.916638
0.877931
0.836690
0.824890
0.837814
0.833577
0.810427
0.808478
0.829881
0.833255
0.817311
0.820632
0.841045
0.839550
0.815280
0.806154
0.811835
0.797553
0.767409
1.321046
1.229767
1.086187
0.987734
0.941781
0.902504
0.854548
0.836248
0.844651
0.840624
0.822443
0.827274
0.859108
0.863104
0.839340
0.841161
0.863288
0.861157
0.833273
0.823200
0.829899
0.816437
0.786217
1.310337
1.219867
1.077512
0.980106
0.934981
0.896653
0.849385
0.830599
0.838023
0.834204
0.817485
0.823425
0.855256
0.859060
0.835598
0.838176
0.861265
0.859935
0.832601
0.822918
0.830134
0.817571
0.788271
1.256751
1.167966
1.035178
0.938099
0.890074
0.853942
0.814591
0.800894
0.810526
0.807081
0.789093
0.791226
0.813134
0.816517
0.802362
0.808474
0.831829
0.832548
0.809732
0.801359
0.808559
0.796732
0.768983
1.199320
1.113833
0.985972
0.892082
0.845940
0.813632
0.781351
0.775289
0.790807
0.787847
0.765491
0.762621
0.780807
0.784040
0.773341
0.784049
0.810534
0.813569
0.792894
0.785691
0.794139
0.783075
0.755490
1.116976
1.037911
0.916924
0.831787
0.794465
0.767579
0.739818
0.741168
0.765665
0.763178
0.733463
0.726246
0.746537
0.749632
0.736200
0.749663
0.778466
0.782965
0.763604
0.758092
0.772248
0.762238
0.730895
0.961776
0.891704
0.784995
0.713463
0.685594
0.664743
0.641337
0.645221
0.670914
0.668683
0.638502
0.630236
0.649123
0.651755
0.638771
0.652508
0.681269
0.685788
0.666886
0.662447
0.678040
0.669520
0.639233
0.715224
0.656200
0.571418
0.517682
0.500330
0.486076
0.467074
0.469080
0.488357
0.486332
0.462852
0.456717
0.470505
0.472152
0.462540
0.473794
0.499941
0.503190
0.484462
0.480863
0.494041
0.487639
0.463402
0.455437
0.409540
0.345977
0.312113
0.308067
0.300403
0.283338
0.283437
0.299190
0.297752
0.278851
0.275498
0.288890
0.289403
0.277663
0.283833
0.305041
0.306561
0.289105
0.287336
0.301489
0.297609
0.276763
0.273861
0.240961
0.197341
0.179290
0.183600
0.180335
0.166178
0.165314
0.177752
0.176977
0.162719
0.161430
0.173253
0.173197
0.161474
0.163564
0.178987
0.179390
0.165077
0.164710
0.177734
0.175729
0.159363
0.656470
0.583137
0.482625
0.429346
0.424047
0.411690
0.383101
0.382441
0.407835
0.407695
0.380476
0.375184
0.394262
0.396277
0.379471
0.381636
0.402158
0.402184
0.382130
0.381118
0.397662
0.390835
0.363336
0.807272
0.734427
0.632983
0.573747
0.560274
0.545109
0.519069
0.519744
0.542886
0.540443
0.510345
0.498548
0.511080
0.511068
0.495777
0.498684
0.518302
0.519612
0.503001
0.502862
0.517239
0.510331
0.485362
0.997074
0.921241
0.812683
0.743759
0.721120
0.702265
0.677213
0.678998
0.700878
0.695486
0.660688
0.643177
0.651927
0.649799
0.633222
0.636485
0.656637
0.659683
0.645481
0.645669
0.658253
0.651091
0.627750
1.131529
1.047728
0.925751
0.842891
0.810329
0.787302
0.761950
0.764280
0.785584
0.778443
0.741810
0.724320
0.734800
0.732523
0.713728
0.716244
0.737626
0.741851
0.727579
0.726544
0.737547
0.729470
0.705979
1.214957
1.120374
0.980659
0.880044
0.835442
0.807855
0.782380
0.786003
0.807910
0.801300
0.767693
0.757514
0.775758
0.775079
0.752084
0.750673
0.771756
0.775456
0.758241
0.753626
0.762065
0.752168
0.727292
1.279728
1.176739
1.022264
0.905781
0.850779
0.819399
0.794695
0.801485
0.826424
0.822926
0.795883
0.797849
0.827421
0.828137
0.797118
0.787296
0.804564
0.805148
0.782644
0.772485
0.777214
0.765071
0.738781
1.329329
1.222794
1.061123
0.936092
0.875691
0.841699
0.816576
0.826116
0.854888
0.854843
0.833449
0.845019
0.883198
0.884500
0.846450
0.829128
0.842206
0.838909
0.810611
0.795597
0.798037
0.783944
0.755413
1.337577
1.230321
1.067307
0.940499
0.878214
0.842712
0.816635
0.825938
0.854755
0.854265
0.832184
0.844027
0.883306
0.885230
0.847268
0.830411
0.844077
0.840379
0.810792
0.794928
0.797109
0.782070
0.752082
1.310706
1.205031
1.045608
0.923152
0.862190
0.826368
0.799081
0.805693
0.831236
0.826710
0.797766
0.800607
0.833558
0.836159
0.805451
0.797064
0.816196
0.815704
0.789514
0.777104
0.781204
0.766239
0.735480
1.287272
1.186637
1.036328
0.923929
0.868993
0.834389
0.805522
0.810011
0.833857
0.826478
0.790652
0.782112
0.805537
0.807758
0.785252
0.785994
0.809949
0.812326
0.790130
0.782694
0.790369
0.776153
0.744496
1.284551
1.189530
1.047806
0.944811
0.896336
0.863208
0.832976
0.836653
0.860935
0.853574
0.815019
0.799935
0.816446
0.817497
0.799269
0.804176
0.829452
0.832529
0.812545
0.808449
0.817911
0.804522
0.773470
1.281820
1.189066
1.050859
0.950630
0.903118
0.869165
0.836790
0.838123
0.861362
0.855352
0.819232
0.804354
0.818861
0.819836
0.803708
0.809157
0.832988
0.835010
0.815189
0.811519
0.821055
0.807609
0.776567
1.275314
1.181873
1.043330
0.940952
0.890213
0.853326
0.817037
0.812814
0.831825
0.827199
0.797360
0.787810
0.803984
0.806120
0.791452
0.795747
0.816844
0.816964
0.795995
0.790586
0.799093
0.785003
0.753466
1.283825
1.190151
1.051147
0.948053
0.896385
0.857436
0.816523
0.805514
0.819473
0.815662
0.792084
0.789287
0.808965
0.811872
0.796313
0.798379
0.817290
0.815804
0.793211
0.785780
0.792846
0.778855
0.748303
1.299384
1.206881
1.068770
0.967681
0.918000
0.879085
0.835485
0.820132
0.830277
0.826719
0.807353
0.808952
0.831350
0.834056
0.816343
0.816814
0.835118
0.833105
0.809456
0.801119
0.807879
0.794832
0.765763
1.289251
1.197435
1.060343
0.960162
0.911392
0.873732
0.831400
0.816272
0.825890
0.822549
0.804298
0.806542
0.828603
0.830781
0.812991
0.814006
0.833236
0.831984
0.808692
0.800373
0.807285
0.795170
0.767339
1.246186
1.155020
1.019737
0.919657
0.870689
0.835275
0.797908
0.787197
0.799494
0.796622
0.777111
0.777124
0.796444
0.798313
0.783087
0.787105
0.808769
0.809201
0.787062
0.778929
0.785955
0.774428
0.747408
1.188772
1.101332
0.971569
0.875829
0.829691
0.798066
0.766739
0.762295
0.778889
0.776582
0.754545
0.751332
0.768311
0.770207
0.757681
0.765818
0.790891
0.792969
0.771144
0.762925
0.770307
0.759260
0.732506
1.101119
1.021407
0.903188
0.817988
0.779235
0.752941
0.727362
0.728413
0.749194
0.747349
0.722642
0.716693
0.732068
0.733990
0.723200
0.734171
0.761426
0.764373
0.742656
0.734690
0.743427
0.733186
0.706282
0.945236
0.874872
0.771565
0.700583
0.671662
0.651242
0.629443
0.632404
0.653797
0.652092
0.627316
0.620873
0.635452
0.637017
0.626344
0.637372
0.664534
0.667456
0.646129
0.639221
0.649464
0.640751
0.614910
0.702213
0.642325
0.557202
0.503626
0.487315
0.473355
0.453743
0.455435
0.474221
0.472507
0.450309
0.445502
0.460022
0.460787
0.448527
0.456808
0.481676
0.483901
0.463651
0.458983
0.471231
0.464958
0.441590
0.440354
0.393905
0.329957
0.296517
0.293584
0.286181
0.268495
0.268410
0.284378
0.283009
0.264124
0.261453
0.275845
0.275857
0.261879
0.265964
0.286449
0.287664
0.269861
0.268165
0.282401
0.278896
0.258610
0.257055
0.224574
0.181775
0.164737
0.169814
0.166833
0.152654
0.151669
0.163972
0.163190
0.149074
0.148010
0.160096
0.159868
0.147379
0.148434
0.163008
0.163468
0.149975
0.150130
0.163050
0.161436
0.145992
0.652428
0.580159
0.481352
0.429009
0.423786
0.411116
0.382081
0.380998
0.406214
0.406481
0.380265
0.376013
0.395626
0.397470
0.379783
0.380717
0.400577
0.401069
0.382677
0.383851
0.402069
0.396223
0.369247
0.800439
0.728882
0.629818
0.572293
0.559664
0.544462
0.517821
0.517854
0.540721
0.538560
0.509368
0.498889
0.512283
0.512038
0.495501
0.497089
0.516518
0.518413
0.503164
0.505322
0.521814
0.516038
0.491394
0.986311
0.912271
0.807647
0.741552
0.721295
0.702651
0.676026
0.676717
0.698352
0.693076
0.658929
0.643316
0.653197
0.650828
0.632897
0.634858
0.656096
0.659924
0.646097
0.648570
0.664032
0.658137
0.634548
1.120561
1.038625
0.920755
0.841085
0.811243
0.788357
0.760771
0.760938
0.781086
0.773954
0.738970
0.725245
0.738485
0.736104
0.714826
0.715080
0.737368
0.742522
0.728786
0.730227
0.744332
0.737612
0.713835
1.207650
1.114512
0.977635
0.879749
0.836833
0.808863
0.780645
0.780091
0.798848
0.792483
0.763642
0.761679
0.786719
0.786413
0.758174
0.751676
0.771362
0.775758
0.760268
0.758549
0.769852
0.761355
0.736613
1.275787
1.173913
1.021487
0.907409
0.853478
0.820866
0.791859
0.791966
0.812068
0.809701
0.791734
0.808318
0.849541
0.851490
0.812492
0.793671
0.806736
0.807069
0.786472
0.779489
0.787338
0.776556
0.750164
1.328340
1.222560
1.062101
0.938907
0.878367
0.842436
0.812439
0.813693
0.836757
0.838914
0.830234
0.861349
0.914744
0.917996
0.870107
0.840776
0.847269
0.842605
0.815946
0.804416
0.810786
0.798007
0.768554
1.337309
1.230767
1.068956
0.944162
0.881960
0.844469
0.813077
0.813474
0.836144
0.837830
0.828839
0.860732
0.915500
0.919374
0.871373
0.842201
0.849054
0.843866
0.815921
0.803707
0.809999
0.796251
0.765185
1.309351
1.204685
1.047280
0.927803
0.868506
0.831232
0.798227
0.796080
0.815234
0.811745
0.793166
0.812209
0.857612
0.861517
0.822389
0.804133
0.818349
0.817256
0.793067
0.784417
0.792196
0.778584
0.747340
1.285413
1.185982
1.038187
0.929350
0.876714
0.841217
0.807318
0.803929
0.821581
0.814265
0.785665
0.787919
0.819201
0.822078
0.794169
0.788650
0.810000
0.812565
0.792504
0.789070
0.800473
0.787778
0.755941
1.283049
1.189110
1.049808
0.950201
0.903891
0.870170
0.835809
0.832641
0.850665
0.843041
0.810345
0.802035
0.821922
0.823337
0.803384
0.805051
0.830050
0.833549
0.814613
0.814417
0.827635
0.815889
0.784804
1.281311
1.189149
1.052534
0.954858
0.909143
0.874891
0.839483
0.835714
0.854153
0.848006
0.816224
0.805555
0.821294
0.822289
0.805560
0.808766
0.832536
0.834866
0.815977
0.816065
0.829194
0.817332
0.786300
1.276622
1.182962
1.044494
0.943108
0.893624
0.856880
0.819162
0.812782
0.830232
0.825736
0.797511
0.789606
0.806095
0.807537
0.791222
0.792977
0.812686
0.812968
0.793929
0.792095
0.803775
0.791051
0.759539
1.287578
1.192840
1.052361
0.948273
0.897016
0.858639
0.818194
0.808373
0.823628
0.820079
0.795546
0.791312
0.809393
0.810709
0.793147
0.792786
0.810100
0.808798
0.788283
0.783891
0.793544
0.780685
0.750216
1.304083
1.210162
1.070427
0.967321
0.918297
0.880247
0.837727
0.825886
0.839815
0.836520
0.813698
0.811434
0.830409
0.830823
0.811166
0.809297
0.825892
0.824094
0.802587
0.796854
0.806104
0.794032
0.764739
1.294778
1.201382
1.062354
0.959789
0.911486
0.874850
0.834186
0.823427
0.837493
0.834495
0.812377
0.810315
0.828737
0.828464
0.808521
0.807040
0.824449
0.823190
0.801551
0.795113
0.803890
0.792546
0.764592
1.252465
1.159737
1.022020
0.919797
0.870727
0.836429
0.801411
0.794744
0.810602
0.808338
0.786581
0.783742
0.800771
0.800483
0.782446
0.783403
0.802980
0.802758
0.780980
0.773458
0.781007
0.769890
0.743182
1.194083
1.105614
0.974415
0.877820
0.832383
0.801907
0.772252
0.770758
0.790026
0.788668
0.766092
0.762120
0.778289
0.778383
0.762451
0.766644
0.789222
0.789704
0.766484
0.757405
0.764317
0.753219
0.726639
1.105275
1.025179
0.906843
0.822216
0.785801
0.760571
0.734974
0.737705
0.760119
0.759426
0.735649
0.730569
0.746024
0.746407
0.732098
0.738781
0.764170
0.764825
0.739501
0.729321
0.737064
0.726414
0.699273
0.948742
0.878259
0.775285
0.705315
0.678843
0.659267
0.636954
0.640967
0.663580
0.662945
0.639404
0.634501
0.649859
0.650137
0.635821
0.642507
0.667907
0.668585
0.643542
0.634224
0.643307
0.634162
0.608156
0.705049
0.644906
0.559680
0.506678
0.491596
0.478141
0.458513
0.461088
0.481151
0.480125
0.458399
0.454964
0.470894
0.470762
0.454944
0.459378
0.482280
0.483083
0.461019
0.454861
0.466156
0.459720
0.436648
0.441639
0.394784
0.330347
0.297052
0.294855
0.287626
0.269666
0.270114
0.287130
0.285955
0.266657
0.264643
0.280421
0.280027
0.263585
0.265498
0.285219
0.286079
0.267756
0.265582
0.279452
0.276044
0.256167
0.256819
0.224002
0.180710
0.163627
0.169113
0.166155
0.151657
0.150919
0.163902
0.163062
0.148214
0.147147
0.160098
0.159776
0.146121
0.146576
0.161228
0.161878
0.148550
0.148853
0.161756
0.160310
0.145214
0.668121
0.598402
0.503235
0.452213
0.446507
0.433435
0.404706
0.403823
0.428634
0.428684
0.402280
0.397136
0.415503
0.416412
0.397862
0.397826
0.417321
0.418456
0.401784
0.404993
0.424577
0.419905
0.394089
0.810255
0.741328
0.646322
0.591314
0.580409
0.565244
0.537735
0.537878
0.561371
0.559090
0.529033
0.518396
0.531805
0.530639
0.512258
0.512875
0.533273
0.535750
0.520624
0.524288
0.542775
0.538207
0.513938
0.991069
0.919856
0.820146
0.758646
0.748559
0.730342
0.695539
0.695959
0.722777
0.717617
0.678545
0.663589
0.677134
0.673950
0.651003
0.652124
0.678931
0.683155
0.664328
0.667370
0.688652
0.683869
0.656284
1.124265
1.045366
0.932776
0.858158
0.838798
0.816271
0.780006
0.779207
0.804086
0.797535
0.759256
0.748288
0.766663
0.763588
0.736279
0.734430
0.761387
0.766538
0.747639
0.749524
0.769500
0.763850
0.735914
1.213568
1.123577
0.991739
0.897793
0.857753
0.829544
0.798602
0.795838
0.814198
0.809351
0.784878
0.789963
0.820367
0.819649
0.785981
0.774236
0.792094
0.795618
0.779241
0.778671
0.792479
0.785074
0.759865
1.285028
1.186154
1.038264
0.927835
0.875665
0.842022
0.809517
0.805501
0.823989
0.824484
0.815178
0.843635
0.893303
0.895448
0.849413
0.822301
0.830490
0.828660
0.807357
0.802033
0.813161
0.803395
0.775798
1.341186
1.237891
1.080761
0.961054
0.903955
0.866472
0.830161
0.826189
0.854125
0.860260
0.856344
0.902535
0.972764
0.976767
0.914623
0.875275
0.877423
0.869616
0.839699
0.830480
0.848576
0.836719
0.797565
1.350766
1.246617
1.088035
0.966898
0.908428
0.869554
0.831764
0.826635
0.853878
0.859628
0.855846
0.903107
0.974680
0.979211
0.916838
0.877372
0.879621
0.871247
0.840237
0.830626
0.848823
0.836066
0.795319
1.321254
1.219257
1.065815
0.950424
0.893572
0.855675
0.818873
0.811441
0.827606
0.827204
0.819002
0.850930
0.904623
0.908484
0.862189
0.834871
0.843607
0.840239
0.815817
0.809756
0.821221
0.808896
0.776783
1.297762
1.200711
1.056230
0.951647
0.902293
0.866943
0.829866
0.821757
0.835696
0.830124
0.809422
0.820602
0.856845
0.859099
0.826125
0.814378
0.833206
0.834780
0.814485
0.813727
0.827984
0.816953
0.785720
1.302815
1.209990
1.068306
0.972500
0.933541
0.900343
0.859182
0.851216
0.865092
0.858179
0.830993
0.828253
0.851430
0.852119
0.828846
0.828189
0.861382
0.864780
0.837199
0.838519
0.854028
0.844142
0.814126
1.301603
1.210060
1.070338
0.975956
0.937551
0.904130
0.862604
0.855048
0.870060
0.864187
0.836061
0.828585
0.845970
0.846036
0.826974
0.829122
0.861884
0.864444
0.837041
0.838695
0.854131
0.844192
0.814317
1.291056
1.198269
1.060838
0.962023
0.915880
0.880294
0.841520
0.833849
0.849955
0.845629
0.818872
0.811830
0.827540
0.827517
0.809341
0.809062
0.829143
0.829672
0.810886
0.811849
0.826224
0.815335
0.784873
1.303628
1.209224
1.069178
0.966364
0.918254
0.881052
0.840029
0.831111
0.847643
0.844187
0.818346
0.812636
0.829041
0.828441
0.808525
0.806146
0.823059
0.821945
0.802355
0.800637
0.813377
0.802006
0.771573
1.322886
1.228678
1.088663
0.986750
0.947546
0.910552
0.860859
0.850919
0.872750
0.869469
0.838335
0.832762
0.851719
0.850002
0.825437
0.821673
0.840399
0.838689
0.815388
0.812104
0.828023
0.817037
0.783294
1.314284
1.220464
1.080885
0.979129
0.940366
0.904732
0.857132
0.848800
0.871301
0.868419
0.837717
0.832184
0.850658
0.848378
0.823580
0.820169
0.839545
0.838096
0.814166
0.809463
0.824291
0.813672
0.781111
1.270420
1.177637
1.039645
0.937577
0.891017
0.857794
0.822901
0.819001
0.838124
0.836302
0.812146
0.807131
0.822596
0.820661
0.800255
0.798957
0.817384
0.816417
0.794104
0.787080
0.796065
0.785291
0.757795
1.210654
1.122542
0.991616
0.896032
0.853467
0.824184
0.794610
0.795507
0.817546
0.816993
0.793335
0.788464
0.803799
0.802577
0.784317
0.785854
0.807350
0.806440
0.781155
0.771458
0.779054
0.767902
0.740373
1.124592
1.044756
0.924862
0.842541
0.817777
0.793696
0.759420
0.763605
0.789732
0.790036
0.764368
0.759035
0.775225
0.774545
0.757124
0.761683
0.791327
0.790214
0.756777
0.744937
0.758387
0.747344
0.713257
0.967881
0.897785
0.793385
0.725731
0.710623
0.691998
0.660894
0.666126
0.692416
0.692761
0.667389
0.662643
0.679251
0.678703
0.661284
0.665950
0.695850
0.694847
0.661518
0.650279
0.664754
0.655117
0.622239
0.721040
0.661560
0.577002
0.525104
0.512068
0.499182
0.479151
0.483108
0.505130
0.504843
0.482891
0.479985
0.496571
0.495931
0.478165
0.480413
0.502750
0.502416
0.478029
0.470434
0.481377
0.474549
0.450771
0.458223
0.411469
0.347003
0.313698
0.311889
0.304755
0.286855
0.288290
0.306479
0.305617
0.286024
0.284296
0.300720
0.300145
0.282531
0.283331
0.302701
0.303178
0.283978
0.280846
0.294019
0.290343
0.270438
0.273432
0.239778
0.195071
0.176996
0.182389
0.179237
0.164364
0.164203
0.178355
0.177515
0.161610
0.160450
0.174394
0.174036
0.159262
0.159560
0.174977
0.175706
0.161611
0.161444
0.174337
0.172723
0.157224
0.667293
0.598094
0.503357
0.451846
0.445156
0.431190
0.401762
0.400524
0.425343
0.425428
0.399123
0.394450
0.413280
0.413943
0.394646
0.394503
0.414796
0.416264
0.399408
0.403066
0.423530
0.419645
0.394325
0.807027
0.738859
0.644803
0.590029
0.578673
0.562850
0.534789
0.534778
0.558480
0.556392
0.526565
0.516513
0.530499
0.529296
0.510602
0.511703
0.533274
0.535934
0.519890
0.523032
0.541754
0.537688
0.513796
0.985572
0.915385
0.817172
0.756607
0.746632
0.728041
0.692833
0.693247
0.720446
0.715679
0.677043
0.662788
0.676922
0.673921
0.651215
0.653411
0.681699
0.685893
0.665407
0.667000
0.687854
0.683205
0.655781
1.117934
1.040328
0.929673
0.856422
0.837428
0.814577
0.777776
0.776731
0.801798
0.795739
0.758161
0.747928
0.766692
0.763786
0.736945
0.736322
0.764693
0.769703
0.749062
0.749404
0.768861
0.763241
0.735351
1.207361
1.118968
0.989556
0.897380
0.857828
0.829112
0.797113
0.793286
0.811103
0.806632
0.783158
0.788916
0.819317
0.818558
0.785378
0.774738
0.793694
0.797144
0.779665
0.778325
0.792139
0.784930
0.759757
1.278812
1.181834
1.036913
0.928852
0.877472
0.843180
0.808916
0.802629
0.819491
0.820039
0.811919
0.840934
0.890221
0.892219
0.846866
0.820894
0.829997
0.828338
0.806839
0.801802
0.813622
0.804268
0.776681
1.334766
1.233505
1.079654
0.962815
0.906852
0.868766
0.830291
0.823146
0.848559
0.854429
0.851792
0.898482
0.968170
0.972016
0.910706
0.872582
0.875578
0.868189
0.838793
0.830628
0.849886
0.838581
0.799418
1.344444
1.242293
1.086970
0.968791
0.911657
0.872412
0.832630
0.824351
0.848994
0.854519
0.852130
0.899824
0.970618
0.974785
0.913065
0.874603
0.877496
0.869509
0.839172
0.830852
0.850390
0.838236
0.797443
1.315444
1.215223
1.064680
0.951914
0.896417
0.858479
0.820312
0.810537
0.824746
0.824481
0.817874
0.850275
0.902956
0.906055
0.859892
0.833042
0.842090
0.838820
0.814743
0.809783
0.822572
0.810852
0.778669
1.292437
1.196775
1.054572
0.952096
0.903982
0.868871
0.831046
0.821398
0.834032
0.828891
0.809939
0.821916
0.857389
0.858733
0.825420
0.813722
0.832726
0.834202
0.813849
0.813828
0.829255
0.818848
0.787620
1.297977
1.206064
1.065936
0.971739
0.933889
0.901068
0.859473
0.850374
0.863330
0.856914
0.831399
0.829764
0.852629
0.852587
0.828898
0.828256
0.861760
0.865059
0.837166
0.838915
0.855408
0.846170
0.816277
1.298209
1.206997
1.067933
0.974457
0.936858
0.903836
0.862091
0.853728
0.868085
0.862673
0.835963
0.829535
0.846786
0.846229
0.826705
0.828853
0.861988
0.864496
0.836747
0.838742
0.855095
0.845858
0.816212
1.290887
1.197675
1.059626
0.960521
0.914509
0.879175
0.840441
0.832461
0.848288
0.844352
0.818546
0.812077
0.827497
0.826797
0.808059
0.807694
0.828069
0.828551
0.809491
0.810812
0.826075
0.815895
0.785726
1.307762
1.212154
1.070071
0.965471
0.916495
0.879206
0.838421
0.829720
0.846414
0.843261
0.817766
0.811996
0.827861
0.826651
0.806356
0.804008
0.821183
0.820024
0.800189
0.798685
0.812050
0.801244
0.771110
1.330511
1.234543
1.091415
0.986572
0.945693
0.908263
0.858839
0.849438
0.871768
0.868721
0.837460
0.831423
0.849780
0.847663
0.823030
0.819503
0.838482
0.836727
0.813182
0.809867
0.826013
0.815354
0.781872
1.322473
1.226798
1.083923
0.979025
0.938411
0.902262
0.854934
0.847209
0.870280
0.867638
0.836752
0.830749
0.848725
0.846228
0.821504
0.818283
0.837730
0.836203
0.812130
0.807370
0.822239
0.811793
0.779426
1.276323
1.182019
1.041407
0.936888
0.888945
0.855392
0.820773
0.817359
0.836912
0.835387
0.811344
0.806174
0.821348
0.819244
0.798737
0.797180
0.815247
0.814130
0.791963
0.785208
0.794393
0.783771
0.756393
1.213425
1.124325
0.991769
0.894772
0.851522
0.822137
0.792742
0.793904
0.816167
0.815963
0.792755
0.788118
0.803389
0.801933
0.783164
0.783791
0.804431
0.803332
0.778581
0.769655
0.777782
0.766868
0.739415
1.125035
1.044718
0.924065
0.841174
0.816285
0.792219
0.757923
0.762136
0.788243
0.788888
0.763907
0.759056
0.775302
0.774317
0.756097
0.759327
0.787866
0.786583
0.753933
0.743221
0.757489
0.746762
0.712692
0.967408
0.897162
0.792507
0.724663
0.709576
0.690997
0.659865
0.665083
0.691277
0.691908
0.667186
0.662906
0.679586
0.678762
0.660563
0.663917
0.692715
0.691588
0.659098
0.648968
0.664187
0.654810
0.621917
0.720739
0.661246
0.576620
0.524575
0.511437
0.498584
0.478693
0.482764
0.504783
0.504678
0.483111
0.480453
0.497066
0.496271
0.478042
0.479415
0.500899
0.500476
0.476756
0.469866
0.481153
0.474390
0.450573
0.458521
0.411745
0.347194
0.313687
0.311703
0.304581
0.286865
0.288477
0.306710
0.305927
0.286465
0.284757
0.301137
0.300529
0.282834
0.283353
0.302313
0.302733
0.283827
0.280866
0.294024
0.290270
0.270297
0.274072
0.240327
0.195455
0.177168
0.182410
0.179257
0.164518
0.164507
0.178729
0.177910
0.161985
0.160747
0.174637
0.174290
0.159578
0.159913
0.175253
0.175953
0.161870
0.161597
0.174362
0.172662
0.157119
0.647063
0.576706
0.479927
0.426848
0.419107
0.403927
0.372799
0.370752
0.396230
0.396693
0.370797
0.368205
0.389549
0.390818
0.371040
0.372160
0.395161
0.396595
0.376752
0.378478
0.398955
0.395329
0.369824
0.788072
0.718991
0.623328
0.567215
0.553817
0.536962
0.508784
0.508527
0.532273
0.530813
0.502390
0.493907
0.509311
0.509247
0.492261
0.496022
0.519704
0.522019
0.503010
0.502555
0.519120
0.514518
0.490843
0.967451
0.896582
0.796775
0.734188
0.714990
0.695622
0.667941
0.668764
0.691912
0.687923
0.655007
0.641671
0.653344
0.651941
0.635775
0.641921
0.668714
0.672307
0.652134
0.649121
0.662676
0.656706
0.633102
1.099222
1.021226
0.909491
0.834690
0.806745
0.783255
0.754087
0.753447
0.774343
0.768676
0.735688
0.724327
0.738761
0.737351
0.718672
0.723694
0.751404
0.756064
0.735886
0.731712
0.743735
0.736629
0.712475
1.186293
1.098068
0.969069
0.877404
0.836767
0.807557
0.775885
0.771608
0.788274
0.782826
0.757014
0.757269
0.782566
0.782649
0.756887
0.754826
0.778713
0.783036
0.763766
0.759131
0.770005
0.761805
0.736996
1.254273
1.158251
1.015406
0.909440
0.858625
0.824193
0.789339
0.781605
0.795884
0.793193
0.778718
0.797189
0.837647
0.839710
0.803733
0.789528
0.806335
0.807611
0.786451
0.780199
0.789989
0.780377
0.754020
1.306337
1.206829
1.056897
0.943219
0.886360
0.848589
0.811638
0.802053
0.816138
0.816824
0.811996
0.844907
0.897224
0.900585
0.856077
0.831583
0.841517
0.838730
0.814209
0.806081
0.815873
0.804846
0.775729
1.315816
1.215447
1.064111
0.949078
0.891094
0.852354
0.814392
0.803864
0.817211
0.817504
0.812774
0.846373
0.899426
0.902789
0.857622
0.832616
0.842308
0.838922
0.813658
0.805664
0.816011
0.804204
0.773386
1.289615
1.190514
1.042543
0.931852
0.877144
0.839578
0.801533
0.790847
0.802781
0.799125
0.785487
0.806457
0.849364
0.851601
0.813831
0.798133
0.814239
0.813978
0.791176
0.786038
0.797944
0.786236
0.754896
1.267600
1.172562
1.032244
0.930445
0.881932
0.846950
0.809939
0.800636
0.813284
0.806901
0.783863
0.789120
0.818593
0.819409
0.791544
0.787269
0.809984
0.812613
0.792444
0.791158
0.806037
0.795192
0.763411
1.267384
1.176315
1.042110
0.947712
0.904751
0.871918
0.835705
0.828181
0.842757
0.836432
0.809051
0.804609
0.823759
0.823680
0.803880
0.806681
0.833395
0.836805
0.816741
0.817517
0.833488
0.823553
0.792803
1.270813
1.179686
1.045243
0.950359
0.906863
0.873491
0.837000
0.830096
0.846115
0.841237
0.813977
0.806944
0.822449
0.822208
0.805412
0.809611
0.835215
0.837509
0.817275
0.817962
0.833572
0.823617
0.793209
1.276913
1.181974
1.041486
0.939001
0.889553
0.853186
0.815126
0.807295
0.823599
0.820207
0.795034
0.789241
0.805198
0.805119
0.787914
0.790193
0.811363
0.811595
0.791414
0.790224
0.804251
0.793470
0.762794
1.301713
1.203296
1.056292
0.946315
0.891888
0.852810
0.812716
0.803293
0.818955
0.816255
0.792736
0.788456
0.805125
0.804948
0.786774
0.787115
0.805699
0.804341
0.782810
0.778648
0.789850
0.778520
0.748937
1.329937
1.230524
1.080437
0.967761
0.913057
0.873222
0.831134
0.820911
0.836672
0.834022
0.810382
0.806618
0.823822
0.823218
0.803698
0.802969
0.820951
0.819088
0.796387
0.790193
0.799909
0.788674
0.760058
1.322331
1.223111
1.073124
0.960311
0.905813
0.867164
0.826989
0.818152
0.834360
0.832038
0.808893
0.805244
0.822136
0.821276
0.801739
0.801094
0.819251
0.817810
0.795363
0.788518
0.797331
0.786404
0.758943
1.271986
1.174531
1.028340
0.918108
0.864343
0.828680
0.794217
0.789031
0.806328
0.804972
0.783447
0.780064
0.796196
0.795396
0.777060
0.777314
0.795938
0.795319
0.773962
0.767238
0.775423
0.764778
0.738454
1.203429
1.111856
0.975310
0.874072
0.826352
0.795307
0.765793
0.764934
0.784806
0.784557
0.763512
0.760342
0.776294
0.775612
0.758022
0.759330
0.779352
0.779295
0.757728
0.751177
0.759997
0.749740
0.723374
1.106985
1.025311
0.904444
0.818022
0.781794
0.756433
0.729802
0.732176
0.754044
0.754451
0.733300
0.729947
0.745413
0.744760
0.728002
0.730427
0.752569
0.752718
0.729740
0.723324
0.734219
0.724712
0.697394
0.947291
0.876235
0.772328
0.701839
0.676119
0.656567
0.633243
0.636794
0.658639
0.658931
0.637948
0.634780
0.650239
0.649532
0.632737
0.635097
0.657172
0.657452
0.634981
0.629456
0.641532
0.633366
0.607086
0.703792
0.643549
0.558034
0.504599
0.489385
0.475999
0.456537
0.459312
0.479219
0.478828
0.458595
0.456146
0.472210
0.471482
0.453941
0.455271
0.475311
0.475829
0.456041
0.452460
0.465228
0.459158
0.435966
0.442216
0.395292
0.330582
0.296661
0.293971
0.286777
0.269335
0.270323
0.287431
0.286550
0.267832
0.265996
0.281662
0.281107
0.264231
0.264974
0.283158
0.283840
0.266677
0.265325
0.279361
0.275789
0.255706
0.258657
0.225586
0.181797
0.164027
0.169001
0.166047
0.152015
0.151792
0.164989
0.164236
0.149390
0.148104
0.160883
0.160578
0.147075
0.147541
0.161798
0.162352
0.149207
0.149277
0.161817
0.160112
0.144874
0.640867
0.571199
0.475407
0.423029
0.415316
0.399755
0.368253
0.366532
0.392871
0.393287
0.366681
0.364496
0.386922
0.388535
0.369179
0.373176
0.400178
0.401435
0.376898
0.374295
0.392977
0.389071
0.363685
0.781756
0.713130
0.618075
0.562776
0.549748
0.532955
0.505041
0.505786
0.530900
0.529864
0.501141
0.492966
0.509144
0.510195
0.495624
0.503842
0.531680
0.533280
0.508383
0.501381
0.514099
0.508087
0.484090
0.962172
0.891481
0.791366
0.729513
0.710315
0.691365
0.665034
0.667442
0.692564
0.689441
0.656278
0.642581
0.654142
0.654574
0.643171
0.655475
0.686599
0.688928
0.661849
0.650617
0.658615
0.650137
0.625682
1.092831
1.015372
0.903922
0.830392
0.802657
0.779623
0.751819
0.752731
0.775606
0.770737
0.736800
0.723199
0.735568
0.736038
0.724056
0.736817
0.769143
0.772488
0.745588
0.733338
0.739713
0.729906
0.704752
1.175811
1.089178
0.962791
0.873909
0.834684
0.805850
0.774474
0.771020
0.788747
0.783009
0.753895
0.747546
0.766851
0.768146
0.751434
0.759748
0.789433
0.793431
0.769256
0.758587
0.765237
0.755089
0.729656
1.239915
1.146479
1.008117
0.906564
0.857983
0.824068
0.789160
0.781327
0.795155
0.789905
0.767773
0.773056
0.802503
0.804877
0.780826
0.781134
0.806469
0.809616
0.786440
0.777087
0.784453
0.773983
0.747782
1.289362
1.193043
1.048659
0.940403
0.886077
0.849144
0.812494
0.802201
0.814099
0.810080
0.794237
0.809151
0.847253
0.850278
0.819361
0.812394
0.833018
0.834208
0.810434
0.801279
0.809156
0.798066
0.770482
1.298762
1.201673
1.055963
0.946267
0.890703
0.852920
0.815580
0.804521
0.815643
0.811208
0.795424
0.810709
0.849100
0.851856
0.820202
0.812654
0.832944
0.833705
0.809691
0.801215
0.810006
0.798380
0.769282
1.274651
1.178382
1.035107
0.928493
0.875630
0.838864
0.801621
0.791319
0.802726
0.796413
0.774914
0.781805
0.812474
0.814235
0.788069
0.786636
0.811002
0.813205
0.790027
0.783531
0.794197
0.782431
0.751835
1.255338
1.162217
1.024782
0.925058
0.877281
0.842891
0.807125
0.799276
0.813117
0.806206
0.779172
0.776588
0.798600
0.799481
0.779868
0.785488
0.813678
0.817085
0.794803
0.790454
0.803202
0.791789
0.760322
1.257983
1.167800
1.034534
0.940477
0.897264
0.864842
0.830211
0.824899
0.842807
0.836957
0.806543
0.798518
0.814513
0.815112
0.800634
0.810335
0.840506
0.843999
0.821459
0.817945
0.830972
0.820049
0.789388
1.265268
1.174254
1.039402
0.943562
0.898975
0.865581
0.830332
0.825200
0.844195
0.839901
0.810708
0.802404
0.817035
0.817814
0.804880
0.814648
0.843340
0.845640
0.822654
0.818697
0.831158
0.820183
0.789911
1.277430
1.182009
1.040003
0.935309
0.883707
0.846418
0.808486
0.800824
0.817507
0.814440
0.789551
0.784151
0.800388
0.801550
0.787662
0.794885
0.819639
0.819908
0.796388
0.790796
0.801910
0.790332
0.759981
1.310138
1.210433
1.060195
0.946527
0.888553
0.847374
0.806126
0.795262
0.809907
0.807293
0.784985
0.782386
0.800572
0.802088
0.786875
0.791604
0.813527
0.812142
0.787358
0.779161
0.787576
0.775495
0.746316
1.346962
1.245065
1.088406
0.970278
0.910588
0.867703
0.823674
0.811075
0.825367
0.822748
0.800686
0.799608
0.819982
0.821619
0.804397
0.807594
0.828719
0.826760
0.800849
0.790796
0.797340
0.785202
0.757250
1.339389
1.237563
1.080827
0.962449
0.902905
0.860978
0.818410
0.806741
0.821197
0.818935
0.797625
0.796892
0.817115
0.818622
0.801337
0.804190
0.825013
0.823609
0.798831
0.789195
0.795508
0.783797
0.756846
1.280742
1.181640
1.031687
0.917486
0.860058
0.821568
0.784377
0.776090
0.791159
0.789848
0.770372
0.769355
0.787406
0.788538
0.772825
0.775980
0.796486
0.796402
0.774793
0.767746
0.775631
0.764848
0.738536
1.205184
1.112525
0.973580
0.869795
0.819894
0.786690
0.754369
0.750312
0.767546
0.767210
0.748164
0.746561
0.763259
0.763837
0.748517
0.751944
0.773273
0.774550
0.755162
0.751251
0.762259
0.752800
0.726264
1.104430
1.021927
0.899159
0.811284
0.774542
0.747575
0.717596
0.716466
0.734901
0.735031
0.716140
0.713787
0.728971
0.729060
0.714433
0.718437
0.741358
0.743508
0.724794
0.723412
0.738834
0.730823
0.702750
0.942602
0.871076
0.765899
0.694534
0.668749
0.648105
0.622119
0.622776
0.641450
0.641477
0.622539
0.619834
0.634431
0.634156
0.619343
0.622945
0.645390
0.647652
0.629865
0.629824
0.646646
0.639978
0.612867
0.699029
0.638830
0.553042
0.498936
0.483040
0.469113
0.448928
0.450346
0.468417
0.468006
0.449157
0.446633
0.461526
0.461041
0.445286
0.447564
0.467454
0.469184
0.452898
0.453332
0.468980
0.463749
0.440163
0.440139
0.393545
0.329097
0.294653
0.291063
0.283726
0.266741
0.267464
0.283520
0.282834
0.265368
0.263379
0.277723
0.277288
0.262042
0.263342
0.280731
0.281636
0.266276
0.266734
0.281812
0.278299
0.257757
0.259336
0.226511
0.182979
0.164759
0.168919
0.165965
0.152683
0.152658
0.165304
0.164767
0.150895
0.149619
0.161453
0.161188
0.148743
0.149368
0.162788
0.163076
0.150357
0.150549
0.163056
0.161071
0.145398
0.652298
0.584641
0.491758
0.441752
0.434748
0.420004
0.390344
0.390160
0.417169
0.417166
0.389167
0.385323
0.406468
0.407840
0.389794
0.396821
0.427160
0.428169
0.399459
0.392343
0.408179
0.403671
0.378773
0.792904
0.725506
0.631605
0.578165
0.566537
0.550891
0.524584
0.527297
0.554640
0.553674
0.523079
0.513756
0.529465
0.530913
0.518357
0.530644
0.563000
0.563854
0.532613
0.519360
0.528417
0.520933
0.496316
0.981567
0.910769
0.804332
0.743476
0.727112
0.709402
0.683334
0.688590
0.723919
0.721493
0.679722
0.664607
0.677847
0.679385
0.669424
0.687323
0.731583
0.732542
0.689471
0.670143
0.678734
0.667839
0.636271
1.111349
1.034104
0.916681
0.844411
0.819407
0.797421
0.769738
0.773440
0.806772
0.802961
0.760514
0.744882
0.757952
0.759710
0.750441
0.769440
0.814696
0.816278
0.773199
0.752878
0.759878
0.747497
0.714978
1.182740
1.098271
0.974413
0.888481
0.850866
0.822775
0.792423
0.790659
0.811114
0.806169
0.774846
0.764595
0.779931
0.782125
0.771734
0.786881
0.820771
0.823227
0.792782
0.776119
0.779007
0.766985
0.740510
1.242807
1.152709
1.019161
0.922088
0.875322
0.841990
0.807961
0.801107
0.816208
0.810619
0.784395
0.781427
0.803336
0.806043
0.790405
0.799998
0.830122
0.832910
0.806248
0.793371
0.798337
0.786929
0.760558
1.291825
1.199176
1.059347
0.956197
0.904030
0.867716
0.831811
0.822291
0.835352
0.829699
0.806569
0.809863
0.841237
0.844183
0.819790
0.824158
0.852071
0.854354
0.828240
0.817344
0.826995
0.815663
0.785441
1.301099
1.207878
1.066946
0.962381
0.908864
0.871714
0.835278
0.825056
0.837281
0.831228
0.808224
0.811768
0.843157
0.845722
0.820644
0.824393
0.851873
0.853995
0.828318
0.818697
0.829572
0.818017
0.786641
1.276721
1.184332
1.046607
0.944495
0.893118
0.856938
0.820968
0.811790
0.824336
0.817702
0.792215
0.790514
0.812827
0.814587
0.796959
0.804643
0.833287
0.835972
0.811651
0.803484
0.812572
0.800862
0.771459
1.260864
1.170551
1.036323
0.939365
0.892676
0.858883
0.824426
0.818372
0.835099
0.828938
0.799358
0.792373
0.809321
0.810614
0.797375
0.809402
0.840748
0.843968
0.819349
0.811948
0.822023
0.810375
0.780319
1.271873
1.182550
1.046966
0.953564
0.912330
0.880503
0.845961
0.843622
0.874018
0.869118
0.827759
0.816816
0.831278
0.832666
0.821761
0.836702
0.872971
0.876232
0.847485
0.839413
0.849200
0.837697
0.807948
1.282076
1.191344
1.053131
0.957027
0.913862
0.880772
0.845342
0.842805
0.873849
0.870169
0.830172
0.820032
0.834551
0.836295
0.825957
0.840453
0.875498
0.877801
0.848499
0.839823
0.849009
0.837416
0.807968
1.293640
1.199076
1.056137
0.951068
0.898753
0.861017
0.823276
0.816339
0.834976
0.832043
0.805614
0.800088
0.816531
0.818751
0.807612
0.818925
0.847339
0.847790
0.821047
0.811757
0.820058
0.808036
0.778649
1.333162
1.233643
1.080555
0.965497
0.906299
0.863647
0.820988
0.809770
0.825341
0.822572
0.799197
0.797222
0.817311
0.820125
0.806354
0.814566
0.840076
0.838829
0.810883
0.799665
0.806168
0.793600
0.764632
1.394198
1.289662
1.114217
0.992536
0.934932
0.889706
0.838521
0.824977
0.844154
0.841438
0.814448
0.814743
0.843669
0.846943
0.825229
0.830954
0.864625
0.862634
0.824273
0.811328
0.820447
0.807578
0.774797
1.386200
1.281592
1.105896
0.983888
0.926487
0.881932
0.831539
0.818464
0.837670
0.835512
0.809662
0.810634
0.839643
0.842930
0.821102
0.826104
0.859028
0.857550
0.820801
0.808994
0.818467
0.806023
0.773880
1.302675
1.203401
1.050235
0.934692
0.876797
0.835937
0.794608
0.784154
0.798960
0.797906
0.778858
0.779399
0.799924
0.802667
0.788176
0.793620
0.816501
0.816583
0.793552
0.786162
0.794734
0.783656
0.756102
1.219832
1.127663
0.987724
0.884371
0.836212
0.801158
0.763467
0.756150
0.771525
0.771449
0.754031
0.753689
0.771041
0.772863
0.759857
0.765476
0.789033
0.791009
0.771712
0.769608
0.783897
0.774804
0.746046
1.120294
1.037703
0.911657
0.826056
0.803632
0.775294
0.728094
0.721566
0.736987
0.737190
0.719947
0.718440
0.733404
0.734430
0.722496
0.729298
0.757903
0.761371
0.741097
0.743754
0.771321
0.764201
0.726310
0.957178
0.885564
0.777086
0.708031
0.696696
0.675189
0.632812
0.628769
0.644792
0.644994
0.627603
0.625396
0.639318
0.639703
0.627418
0.633521
0.661437
0.665068
0.646018
0.650333
0.679486
0.673755
0.636805
0.708988
0.649435
0.563740
0.510360
0.496648
0.482341
0.459213
0.459197
0.476072
0.476195
0.459026
0.456761
0.470602
0.470487
0.456766
0.460239
0.480965
0.483474
0.468763
0.472001
0.491168
0.486442
0.460912
0.453067
0.406888
0.342541
0.307566
0.303667
0.296122
0.279014
0.279932
0.295607
0.295491
0.279402
0.277517
0.290824
0.290554
0.276803
0.278641
0.295672
0.296718
0.282470
0.284127
0.300225
0.296649
0.275332
0.275298
0.241995
0.197425
0.177764
0.180917
0.177740
0.164841
0.165443
0.178433
0.178238
0.164768
0.163527
0.175101
0.174876
0.162818
0.163640
0.176996
0.177134
0.164309
0.164610
0.177479
0.175137
0.158500
0.650862
0.582594
0.488923
0.438674
0.431825
0.417846
0.389383
0.389800
0.416644
0.416480
0.388520
0.384579
0.405452
0.406199
0.387452
0.394661
0.425962
0.426800
0.396635
0.388496
0.404080
0.399794
0.375225
0.794405
0.725834
0.629962
0.574795
0.562288
0.546981
0.521814
0.525301
0.552773
0.552065
0.522151
0.513474
0.529454
0.530755
0.518177
0.531389
0.564991
0.565346
0.531676
0.516056
0.523879
0.516148
0.491679
0.986019
0.913605
0.804158
0.740208
0.721836
0.703854
0.678701
0.684865
0.720719
0.719140
0.678828
0.665097
0.679135
0.681140
0.672035
0.691523
0.737062
0.737038
0.690584
0.667611
0.673899
0.662183
0.630536
1.116230
1.037596
0.917384
0.841924
0.814573
0.791929
0.764863
0.769495
0.803700
0.801151
0.760401
0.746028
0.759552
0.761999
0.754318
0.775213
0.821446
0.821649
0.774907
0.750725
0.755251
0.741876
0.709108
1.185009
1.100110
0.975112
0.887381
0.848080
0.819286
0.789238
0.788345
0.809939
0.806253
0.775854
0.765232
0.779289
0.781933
0.774157
0.791727
0.826370
0.827371
0.793838
0.774270
0.775500
0.762758
0.735958
1.240929
1.151654
1.019174
0.922431
0.875167
0.841352
0.807418
0.801361
0.817661
0.812811
0.785697
0.779297
0.797186
0.799991
0.788673
0.802155
0.833502
0.835341
0.806803
0.792513
0.796881
0.785183
0.758549
1.286517
1.195693
1.058684
0.957537
0.905842
0.869306
0.833450
0.824687
0.838832
0.833213
0.807333
0.804439
0.829556
0.832369
0.813816
0.823705
0.853721
0.855848
0.829063
0.817912
0.827678
0.816390
0.786061
1.295044
1.204049
1.066506
0.964288
0.911264
0.873846
0.837448
0.827920
0.841124
0.835099
0.809427
0.806821
0.831917
0.834350
0.815113
0.824256
0.853687
0.855784
0.829811
0.820207
0.831275
0.819891
0.788592
1.272130
1.181733
1.046800
0.946115
0.894399
0.857620
0.821703
0.813129
0.826581
0.820664
0.794532
0.789535
0.807752
0.809582
0.796193
0.807287
0.836639
0.838718
0.813651
0.804919
0.813694
0.802072
0.772965
1.257834
1.168880
1.036205
0.939260
0.891270
0.856635
0.822367
0.816866
0.834347
0.829426
0.801121
0.794025
0.809634
0.811289
0.800363
0.813839
0.844978
0.847165
0.821167
0.812256
0.821247
0.809486
0.779899
1.269596
1.181015
1.045879
0.951414
0.908276
0.875529
0.841337
0.839593
0.870651
0.867026
0.827623
0.818251
0.833171
0.835163
0.825406
0.840936
0.876883
0.879105
0.848616
0.838399
0.846631
0.834803
0.805458
1.280194
1.189987
1.051844
0.954290
0.908956
0.874944
0.840059
0.838277
0.869918
0.867189
0.828784
0.820283
0.835694
0.838068
0.828468
0.843470
0.878498
0.880065
0.849191
0.838556
0.846362
0.834424
0.805205
1.292058
1.198107
1.055400
0.948970
0.894422
0.855799
0.818943
0.813265
0.832730
0.830306
0.804411
0.799455
0.816262
0.818918
0.808497
0.820572
0.849415
0.849606
0.821999
0.811816
0.819644
0.807438
0.777962
1.331350
1.232479
1.079721
0.963448
0.902119
0.858717
0.817416
0.808436
0.825689
0.823237
0.799082
0.796142
0.815701
0.818743
0.805899
0.815263
0.841616
0.840621
0.812753
0.802112
0.809396
0.796831
0.767251
1.391679
1.287651
1.112360
0.989523
0.930018
0.884210
0.834681
0.824204
0.845987
0.843729
0.815177
0.813468
0.841230
0.844651
0.824124
0.831308
0.866067
0.864665
0.827074
0.815768
0.826558
0.813774
0.779939
1.383016
1.278838
1.103296
0.980450
0.921600
0.876365
0.826987
0.816605
0.838540
0.837113
0.809906
0.809027
0.837011
0.840600
0.820068
0.826484
0.860329
0.859326
0.823371
0.813334
0.824566
0.812055
0.778574
1.299119
1.200389
1.047878
0.932513
0.874203
0.832333
0.790166
0.780430
0.796935
0.796765
0.777372
0.777249
0.797558
0.800904
0.787621
0.794095
0.817385
0.817494
0.794815
0.788647
0.798472
0.787036
0.758054
1.216021
1.124657
0.986257
0.884855
0.838010
0.801831
0.761044
0.751604
0.766872
0.767522
0.750840
0.751127
0.769049
0.771685
0.759693
0.765902
0.789404
0.791117
0.771911
0.770531
0.785538
0.775987
0.746040
1.116266
1.034672
0.910898
0.828839
0.809345
0.780099
0.728344
0.717595
0.731384
0.731993
0.716069
0.715889
0.731781
0.733631
0.722495
0.729595
0.757910
0.761115
0.741012
0.744216
0.772197
0.764722
0.726055
0.953123
0.882301
0.775829
0.710297
0.702230
0.680148
0.633391
0.625218
0.639568
0.640241
0.624369
0.623578
0.638345
0.639400
0.627737
0.633996
0.661562
0.664981
0.646132
0.650851
0.680229
0.674227
0.636753
0.705631
0.646279
0.561300
0.509672
0.498095
0.483513
0.457712
0.455675
0.472151
0.473126
0.457401
0.456242
0.470597
0.470891
0.457617
0.461171
0.481576
0.483843
0.469136
0.472475
0.491664
0.486650
0.460679
0.451326
0.404903
0.340138
0.304997
0.301616
0.294012
0.276270
0.277327
0.293615
0.294356
0.279231
0.277941
0.291441
0.291339
0.277825
0.279695
0.296505
0.297322
0.282883
0.284332
0.300270
0.296445
0.274827
0.274917
0.241292
0.196062
0.175587
0.178378
0.175224
0.162730
0.164158
0.177824
0.178140
0.165093
0.164077
0.175724
0.175546
0.163544
0.164376
0.177667
0.177662
0.164600
0.164612
0.177287
0.174801
0.158047
0.638875
0.566790
0.467353
0.412969
0.404839
0.391402
0.363839
0.364196
0.390096
0.390211
0.364205
0.362235
0.384269
0.384305
0.363277
0.368679
0.399473
0.400086
0.369893
0.362911
0.379966
0.376393
0.351917
0.788581
0.715954
0.613765
0.551925
0.535175
0.519039
0.494735
0.498039
0.523682
0.523704
0.497628
0.492018
0.509578
0.510741
0.496942
0.509040
0.541456
0.541399
0.507947
0.492304
0.500099
0.492806
0.469117
0.977828
0.901891
0.791471
0.719044
0.692587
0.672348
0.648864
0.654181
0.680934
0.680642
0.652580
0.643559
0.658069
0.660635
0.653075
0.671494
0.707307
0.706576
0.668159
0.644424
0.643948
0.632328
0.607536
1.108835
1.026953
0.906197
0.822197
0.786480
0.761098
0.735253
0.739147
0.764675
0.763652
0.735045
0.725071
0.738835
0.742050
0.736512
0.756753
0.793151
0.792460
0.753662
0.728512
0.726040
0.712595
0.686596
1.182081
1.094134
0.964155
0.869667
0.825129
0.794160
0.763915
0.763319
0.784497
0.782119
0.754714
0.745657
0.759891
0.762977
0.756403
0.774621
0.808390
0.808628
0.774841
0.754652
0.755456
0.742713
0.716175
1.232080
1.141234
1.006391
0.906296
0.856640
0.821675
0.787472
0.782310
0.799578
0.795449
0.768183
0.759877
0.774832
0.777611
0.769255
0.784808
0.816516
0.818094
0.789587
0.775820
0.781025
0.769536
0.742548
1.269825
1.179188
1.043950
0.942674
0.890731
0.853839
0.817906
0.810174
0.824893
0.819354
0.791782
0.783786
0.799791
0.802286
0.791928
0.805577
0.835827
0.838317
0.813462
0.803848
0.812188
0.801298
0.773470
1.276391
1.186144
1.051299
0.949700
0.896709
0.858868
0.822204
0.813524
0.827196
0.821242
0.793997
0.786518
0.802735
0.804920
0.793729
0.806304
0.835695
0.838108
0.814171
0.806117
0.815686
0.804674
0.775921
1.256746
1.166490
1.032018
0.930419
0.877332
0.839332
0.802652
0.794466
0.808584
0.803401
0.777509
0.771289
0.787266
0.789235
0.778213
0.790222
0.819116
0.820699
0.795746
0.787601
0.797247
0.785750
0.756123
1.242640
1.153445
1.020683
0.921234
0.869935
0.833272
0.798262
0.792428
0.808945
0.805441
0.780970
0.776424
0.793150
0.795361
0.784493
0.796513
0.825472
0.826284
0.799749
0.790457
0.799635
0.787689
0.757498
1.248125
1.159861
1.027538
0.930113
0.881224
0.846073
0.812567
0.809562
0.830485
0.828646
0.803479
0.799658
0.816796
0.819614
0.809690
0.822272
0.851994
0.852405
0.824253
0.813673
0.821746
0.809506
0.779566
1.256828
1.166984
1.031752
0.931183
0.880001
0.843846
0.810423
0.808290
0.830350
0.829307
0.804585
0.801148
0.818623
0.821690
0.811706
0.823663
0.852553
0.852550
0.824465
0.814066
0.822195
0.809842
0.779738
1.269847
1.175849
1.033894
0.924714
0.866300
0.826559
0.791880
0.789011
0.809373
0.808293
0.784861
0.781058
0.798440
0.801172
0.789964
0.800024
0.826463
0.826061
0.799849
0.791395
0.801029
0.788780
0.757974
1.301943
1.203807
1.053970
0.936375
0.872029
0.829103
0.792980
0.790191
0.811120
0.809837
0.784843
0.778779
0.794973
0.797180
0.785186
0.793949
0.818964
0.818771
0.794672
0.788643
0.799749
0.787859
0.756898
1.337209
1.236508
1.079683
0.957982
0.892716
0.848782
0.811114
0.809186
0.832506
0.831488
0.804087
0.795994
0.811976
0.813843
0.800631
0.808840
0.833953
0.834450
0.811797
0.807587
0.819820
0.808346
0.777521
1.328012
1.227294
1.070726
0.950152
0.886714
0.843448
0.805024
0.802501
0.826009
0.825931
0.799745
0.792330
0.808493
0.810620
0.797631
0.805351
0.829686
0.830476
0.809197
0.806014
0.818459
0.807022
0.776362
1.268371
1.171054
1.023619
0.911064
0.853496
0.812530
0.772866
0.766728
0.786917
0.787914
0.766603
0.762649
0.779388
0.782147
0.770352
0.777098
0.799440
0.800147
0.780626
0.778368
0.790881
0.779467
0.749033
1.192684
1.102924
0.969855
0.873874
0.829488
0.793250
0.750706
0.738879
0.754762
0.755839
0.738262
0.737963
0.756078
0.759056
0.746988
0.752525
0.774101
0.775155
0.756926
0.756119
0.769990
0.759508
0.729532
1.092150
1.013330
0.899030
0.824224
0.797858
0.768318
0.723286
0.707077
0.718853
0.719117
0.703422
0.704806
0.722863
0.725475
0.713291
0.718351
0.740545
0.742319
0.724888
0.725882
0.742872
0.734075
0.704019
0.930457
0.862025
0.764606
0.706400
0.692121
0.669754
0.628846
0.614298
0.625983
0.626352
0.611427
0.612968
0.630345
0.632167
0.619249
0.623408
0.644848
0.646756
0.630205
0.631975
0.649712
0.642427
0.614055
0.688486
0.629454
0.547234
0.500613
0.492981
0.478163
0.447901
0.440791
0.456075
0.457578
0.443018
0.443962
0.460568
0.461418
0.447133
0.449739
0.468687
0.469866
0.454006
0.455194
0.471201
0.465229
0.440353
0.434231
0.387152
0.322070
0.288194
0.287389
0.279810
0.259532
0.259499
0.276780
0.278540
0.264188
0.264163
0.279157
0.279301
0.264920
0.266367
0.283037
0.283304
0.267568
0.267622
0.282372
0.278129
0.256603
0.257759
0.224014
0.178527
0.157937
0.161337
0.158436
0.146022
0.148402
0.163079
0.164155
0.151773
0.151274
0.163329
0.163232
0.151044
0.151728
0.164901
0.164745
0.151326
0.150655
0.162601
0.160157
0.144044
0.649959
0.574515
0.469197
0.409489
0.398710
0.386189
0.361706
0.363539
0.388623
0.389226
0.365563
0.364844
0.386773
0.386604
0.365849
0.371764
0.402658
0.402722
0.371175
0.362298
0.377738
0.373566
0.349213
0.804572
0.728090
0.618544
0.548782
0.526936
0.510094
0.487723
0.491965
0.516861
0.517836
0.495078
0.492290
0.511352
0.513022
0.499529
0.512222
0.544789
0.544130
0.509143
0.491271
0.497028
0.488948
0.465425
0.997823
0.917646
0.798732
0.716424
0.683085
0.660547
0.637530
0.643186
0.668660
0.669800
0.646606
0.641965
0.659711
0.663512
0.656090
0.674980
0.710623
0.709232
0.669427
0.643163
0.639854
0.627279
0.603130
1.127844
1.042185
0.913683
0.820293
0.777786
0.749792
0.724008
0.728302
0.752932
0.753377
0.729197
0.723140
0.739931
0.744515
0.739473
0.760465
0.796830
0.795613
0.755681
0.728327
0.723286
0.708940
0.683504
1.194803
1.104472
0.969463
0.868611
0.819282
0.786737
0.757279
0.757919
0.779691
0.778283
0.752466
0.744520
0.759480
0.763436
0.758301
0.778149
0.812707
0.812896
0.778446
0.757165
0.756904
0.743604
0.716956
1.236116
1.144622
1.008290
0.905965
0.854772
0.819728
0.786867
0.783826
0.802754
0.798857
0.770220
0.759576
0.772529
0.775471
0.769434
0.787569
0.820809
0.823066
0.794953
0.781530
0.787180
0.775645
0.748225
1.266417
1.176570
1.042701
0.942563
0.891892
0.855924
0.821238
0.816159
0.833654
0.827817
0.796364
0.783526
0.795542
0.797770
0.790499
0.807386
0.839602
0.843391
0.819988
0.811986
0.822478
0.811971
0.782997
1.270049
1.181079
1.048476
0.948900
0.897656
0.860657
0.824841
0.818536
0.835008
0.828861
0.797930
0.786078
0.798788
0.800881
0.792544
0.807863
0.838853
0.842523
0.820209
0.813872
0.825617
0.815108
0.785403
1.251493
1.162050
1.028801
0.927843
0.874897
0.836731
0.800270
0.793478
0.809480
0.804862
0.778051
0.770741
0.785973
0.788528
0.779071
0.792023
0.821203
0.823198
0.799015
0.791503
0.801746
0.790522
0.760885
1.239373
1.150183
1.017013
0.916260
0.863394
0.825402
0.789689
0.784360
0.802323
0.800346
0.777667
0.775539
0.794237
0.797702
0.787121
0.797970
0.825551
0.825570
0.798597
0.788708
0.797504
0.785388
0.755131
1.245211
1.156449
1.022744
0.922787
0.871517
0.834443
0.799758
0.797195
0.819373
0.819696
0.797999
0.798273
0.818494
0.822824
0.812607
0.822827
0.850458
0.849270
0.819622
0.807980
0.816075
0.803300
0.772161
1.251422
1.161175
1.024685
0.921583
0.868009
0.830316
0.796741
0.796431
0.820743
0.821951
0.800035
0.799924
0.820032
0.824339
0.813792
0.823173
0.849910
0.848492
0.819458
0.808853
0.817711
0.804874
0.773202
1.258626
1.164858
1.022810
0.912263
0.852274
0.812534
0.780597
0.782800
0.807889
0.808773
0.785194
0.781366
0.799165
0.802183
0.790315
0.798399
0.823210
0.822698
0.798033
0.791966
0.803641
0.791585
0.759749
1.282660
1.185686
1.037705
0.920739
0.856660
0.816069
0.786305
0.792831
0.821182
0.821547
0.792975
0.781819
0.794347
0.795257
0.783072
0.791124
0.815859
0.817465
0.798061
0.798289
0.814426
0.803904
0.771875
1.309940
1.211478
1.059391
0.940654
0.877566
0.837858
0.809020
0.819008
0.851282
0.851707
0.818482
0.801326
0.809566
0.808792
0.796504
0.805176
0.830927
0.834616
0.819109
0.824098
0.843906
0.834745
0.802619
1.300612
1.202637
1.052058
0.936461
0.876986
0.838081
0.807064
0.815015
0.846813
0.847862
0.815484
0.798641
0.806851
0.806268
0.794293
0.802770
0.827995
0.831909
0.817468
0.823291
0.843266
0.834000
0.801808
1.248927
1.154625
1.013534
0.908579
0.857225
0.819187
0.781360
0.779463
0.804443
0.805743
0.779472
0.769168
0.781538
0.782784
0.771110
0.778141
0.801027
0.803435
0.787806
0.791222
0.808471
0.798011
0.765997
1.181797
1.095956
0.971461
0.887108
0.851550
0.816721
0.769611
0.753301
0.768263
0.768181
0.747599
0.744999
0.762405
0.765314
0.753069
0.758370
0.779649
0.780669
0.763089
0.763664
0.778489
0.767590
0.736465
1.088020
1.013770
0.909699
0.849305
0.832457
0.803530
0.750989
0.724273
0.731271
0.729101
0.711200
0.713048
0.732952
0.736332
0.723456
0.727729
0.748731
0.749328
0.730559
0.729682
0.743892
0.733923
0.704374
0.929044
0.864641
0.776763
0.732920
0.728615
0.706468
0.656431
0.629572
0.635384
0.633429
0.617459
0.620866
0.641002
0.643797
0.629989
0.633246
0.653517
0.653993
0.635311
0.634106
0.648248
0.639719
0.612227
0.686619
0.629772
0.553573
0.517697
0.519644
0.504755
0.464965
0.447960
0.459095
0.459781
0.445825
0.449101
0.468253
0.469883
0.454793
0.456767
0.475416
0.475578
0.457564
0.456349
0.470431
0.463594
0.438617
0.431529
0.384633
0.320905
0.291372
0.296322
0.288595
0.262360
0.258318
0.275212
0.277563
0.263985
0.265643
0.282514
0.283063
0.267816
0.268924
0.285939
0.285821
0.268666
0.267404
0.281421
0.276828
0.255110
0.254936
0.220626
0.174181
0.153464
0.158695
0.155751
0.141490
0.144204
0.160234
0.162157
0.150173
0.150421
0.163522
0.163574
0.150748
0.151390
0.165109
0.164952
0.150882
0.149775
0.161616
0.159137
0.142971
0.677140
0.600660
0.492574
0.429407
0.416177
0.404580
0.383653
0.387669
0.412153
0.413134
0.391319
0.390677
0.411697
0.411898
0.393461
0.401848
0.433383
0.432865
0.399265
0.386264
0.397461
0.391578
0.367432
0.833762
0.755427
0.641014
0.566222
0.541493
0.524633
0.504048
0.509699
0.534257
0.535943
0.515557
0.514547
0.534960
0.537491
0.525061
0.539350
0.572861
0.571629
0.534268
0.512869
0.514845
0.505024
0.481443
1.033464
0.950260
0.821965
0.733372
0.702917
0.679276
0.649942
0.655857
0.681941
0.684118
0.662993
0.661991
0.685792
0.690921
0.680941
0.700588
0.742601
0.740677
0.693000
0.663326
0.657255
0.643024
0.618008
1.161058
1.072874
0.935967
0.837117
0.798074
0.768903
0.736361
0.740825
0.766194
0.767611
0.745165
0.742485
0.765214
0.771155
0.763596
0.785267
0.828113
0.826626
0.779293
0.749221
0.741969
0.726208
0.699953
1.216140
1.125356
0.988021
0.884652
0.834050
0.801378
0.772672
0.774568
0.796833
0.795915
0.771007
0.763993
0.780260
0.785117
0.780721
0.801769
0.837435
0.837895
0.802829
0.780353
0.778570
0.764316
0.737364
1.248710
1.158372
1.023134
0.921801
0.871651
0.837679
0.806394
0.805485
0.826195
0.822253
0.791918
0.779615
0.791983
0.795207
0.790207
0.809997
0.844473
0.847586
0.820102
0.806773
0.812922
0.801051
0.772586
1.275336
1.187318
1.054557
0.957940
0.911864
0.877680
0.843103
0.840934
0.864661
0.858537
0.820279
0.804080
0.817643
0.819774
0.810254
0.828593
0.864267
0.869342
0.845576
0.839309
0.861813
0.851512
0.811144
1.276535
1.189632
1.058604
0.963121
0.916823
0.881420
0.845185
0.841568
0.864541
0.858292
0.820604
0.805731
0.820410
0.822654
0.812040
0.828568
0.862881
0.867868
0.845312
0.840833
0.864748
0.854719
0.813906
1.256615
1.169054
1.038368
0.940327
0.889719
0.852211
0.815871
0.810747
0.829696
0.825547
0.796715
0.788345
0.803807
0.807267
0.798938
0.812883
0.842937
0.845777
0.822362
0.815196
0.826521
0.815701
0.785639
1.248484
1.160115
1.027241
0.927585
0.876107
0.837763
0.800894
0.796767
0.818105
0.817287
0.793551
0.791871
0.811676
0.816677
0.807614
0.818970
0.847348
0.847392
0.819451
0.808614
0.817455
0.805341
0.774702
1.262947
1.173486
1.034463
0.934186
0.889056
0.851093
0.809369
0.808459
0.838430
0.840317
0.813745
0.813933
0.835436
0.841450
0.832845
0.844023
0.877843
0.876065
0.838931
0.825591
0.836806
0.823625
0.787929
1.267392
1.176497
1.034706
0.931230
0.883778
0.845493
0.805700
0.808175
0.841127
0.844014
0.816700
0.815818
0.836731
0.842457
0.833332
0.843536
0.876441
0.874548
0.838384
0.826712
0.839234
0.826053
0.789569
1.262261
1.169373
1.027531
0.917897
0.859464
0.820405
0.789901
0.796953
0.828221
0.830703
0.804409
0.798838
0.816046
0.819681
0.808737
0.816900
0.842502
0.842484
0.818150
0.813300
0.826629
0.814924
0.782330
1.279160
1.183994
1.038010
0.923735
0.862754
0.824731
0.799205
0.813395
0.849220
0.850926
0.817907
0.802089
0.811718
0.811835
0.799857
0.808184
0.833977
0.837465
0.821294
0.825834
0.845793
0.836617
0.804129
1.306645
1.210070
1.058396
0.944180
0.891079
0.855442
0.827493
0.846730
0.892850
0.894280
0.849276
0.824593
0.829428
0.826569
0.812120
0.821359
0.851679
0.858220
0.844770
0.856416
0.884458
0.877358
0.842089
1.297446
1.201993
1.053208
0.944008
0.895971
0.861282
0.830044
0.845783
0.890383
0.891894
0.847411
0.822754
0.827334
0.824451
0.810143
0.819222
0.849118
0.855842
0.843320
0.855823
0.884151
0.876898
0.841379
1.245879
1.155522
1.021127
0.925054
0.881371
0.846469
0.809592
0.810479
0.839311
0.840055
0.808187
0.792405
0.801367
0.801202
0.789092
0.796534
0.820744
0.824970
0.812305
0.820124
0.841392
0.832154
0.799336
1.186196
1.105060
0.989016
0.916242
0.889436
0.856461
0.806053
0.786037
0.800296
0.798242
0.773214
0.767887
0.784329
0.786994
0.774520
0.780083
0.802286
0.803838
0.786691
0.788626
0.804836
0.794150
0.762417
1.106847
1.036691
0.936175
0.888237
0.881430
0.853520
0.794086
0.759665
0.769372
0.764149
0.735910
0.736559
0.759998
0.763878
0.747967
0.752503
0.777750
0.777941
0.753936
0.751898
0.766460
0.756024
0.724948
0.950733
0.889922
0.804992
0.773448
0.779308
0.757693
0.699290
0.662988
0.670363
0.665426
0.640203
0.643655
0.668119
0.671660
0.654763
0.658166
0.682572
0.682350
0.657788
0.654565
0.668472
0.659337
0.630425
0.700476
0.646736
0.576907
0.551653
0.562096
0.547321
0.499691
0.473634
0.480622
0.479571
0.464564
0.469121
0.490143
0.492447
0.476926
0.478798
0.497998
0.497665
0.477831
0.475122
0.488273
0.481032
0.455925
0.444664
0.398943
0.338161
0.314368
0.324969
0.317028
0.284915
0.275546
0.290582
0.292662
0.279296
0.282204
0.300474
0.301429
0.285772
0.286773
0.304192
0.303934
0.285910
0.283951
0.297492
0.292694
0.270939
0.268316
0.233411
0.186259
0.166375
0.174392
0.171121
0.153327
0.154655
0.171293
0.173650
0.161691
0.162669
0.177001
0.177227
0.163656
0.164321
0.178846
0.178736
0.163909
0.162629
0.174826
0.172167
0.155281
0.675489
0.598879
0.490864
0.428401
0.416207
0.405988
0.386588
0.391175
0.415077
0.415868
0.394449
0.393703
0.414407
0.414434
0.395984
0.404244
0.435207
0.434649
0.401511
0.388436
0.399187
0.392577
0.367682
0.833983
0.755238
0.640263
0.565267
0.540883
0.524988
0.505457
0.511042
0.534637
0.536314
0.517171
0.517267
0.538155
0.540566
0.527444
0.540503
0.572713
0.571501
0.535454
0.515201
0.517543
0.507324
0.483093
1.035063
0.951301
0.822042
0.732520
0.701718
0.678505
0.649629
0.654865
0.679681
0.682061
0.663000
0.664289
0.689450
0.694527
0.683096
0.700425
0.740422
0.738602
0.693096
0.665741
0.660886
0.646704
0.621275
1.162161
1.073622
0.936036
0.836414
0.797008
0.768115
0.735791
0.739398
0.763464
0.765152
0.744968
0.744981
0.769436
0.775370
0.766032
0.784952
0.825544
0.824202
0.779266
0.751774
0.745899
0.730360
0.703873
1.214721
1.124107
0.987050
0.883964
0.833722
0.801573
0.773153
0.774399
0.795627
0.794941
0.771980
0.767448
0.785417
0.790262
0.784055
0.802371
0.835903
0.836409
0.803300
0.782796
0.781928
0.767790
0.740722
1.243768
1.154221
1.020439
0.920725
0.871854
0.838643
0.807592
0.806281
0.826392
0.822765
0.794084
0.784085
0.798207
0.801415
0.794468
0.811463
0.843844
0.846755
0.820529
0.808341
0.814902
0.803102
0.774692
1.267761
1.180935
1.050401
0.956274
0.912071
0.878581
0.843835
0.841314
0.864903
0.859290
0.822540
0.808656
0.824163
0.826379
0.814849
0.830332
0.863965
0.868606
0.845475
0.839771
0.862503
0.852378
0.812217
1.268728
1.183015
1.054214
0.961230
0.916697
0.881555
0.844595
0.840611
0.863931
0.858284
0.821641
0.808776
0.825472
0.828105
0.815909
0.830086
0.862776
0.867378
0.845094
0.840704
0.864570
0.854847
0.814554
1.251062
1.164345
1.035271
0.939099
0.889665
0.851789
0.814231
0.808947
0.828957
0.825260
0.796237
0.788706
0.805780
0.810009
0.801125
0.814000
0.843377
0.846085
0.822558
0.814747
0.825382
0.814838
0.785675
1.246248
1.158319
1.026368
0.927928
0.877163
0.838085
0.799907
0.796278
0.819590
0.818898
0.793142
0.790255
0.810573
0.816476
0.808001
0.819811
0.848574
0.848619
0.819850
0.807304
0.814650
0.802522
0.772817
1.263012
1.173763
1.035276
0.935873
0.891268
0.852595
0.809956
0.810385
0.843022
0.844723
0.814643
0.811764
0.832602
0.839373
0.832038
0.844670
0.879551
0.877716
0.839027
0.823086
0.832218
0.818642
0.783588
1.266984
1.176317
1.035039
0.932328
0.885277
0.846295
0.805789
0.809941
0.845832
0.848532
0.817437
0.813179
0.833251
0.839743
0.832035
0.843899
0.878003
0.876033
0.838160
0.823767
0.834146
0.820459
0.784459
1.258478
1.166064
1.025066
0.916302
0.858210
0.818474
0.787377
0.796103
0.830295
0.832907
0.803697
0.795872
0.812985
0.817510
0.807637
0.816951
0.843438
0.843396
0.817819
0.810941
0.822635
0.810592
0.778472
1.270799
1.176538
1.032055
0.919086
0.858675
0.820444
0.795063
0.811274
0.849885
0.852097
0.817340
0.800432
0.810497
0.811312
0.799643
0.808175
0.834242
0.837690
0.820884
0.824380
0.843477
0.834137
0.801928
1.294814
1.199590
1.050167
0.937848
0.885733
0.850544
0.823653
0.845346
0.894047
0.896192
0.850274
0.825042
0.830279
0.827692
0.812849
0.821490
0.851548
0.857947
0.844219
0.855510
0.883269
0.876051
0.840766
1.285299
1.191426
1.045251
0.938252
0.891388
0.857319
0.827238
0.845232
0.892004
0.894154
0.849046
0.824050
0.829000
0.826175
0.811157
0.819363
0.848823
0.855369
0.842684
0.855106
0.883393
0.875973
0.840189
1.236335
1.147534
1.015691
0.921838
0.879289
0.844648
0.808086
0.810168
0.840408
0.841469
0.809018
0.793146
0.802714
0.802691
0.789926
0.796683
0.820619
0.824722
0.811910
0.819699
0.840994
0.831504
0.798251
1.180028
1.100299
0.986624
0.916076
0.890434
0.857365
0.806265
0.786050
0.800698
0.798627
0.773203
0.768128
0.785419
0.788384
0.775465
0.780648
0.802795
0.804303
0.787019
0.788966
0.805265
0.794321
0.762095
1.103358
1.034364
0.935893
0.890120
0.884538
0.856428
0.795776
0.760262
0.769642
0.764226
0.735825
0.736986
0.761400
0.765631
0.749357
0.753655
0.778931
0.779114
0.755008
0.753058
0.767752
0.757127
0.725641
0.948693
0.888719
0.805347
0.775643
0.782657
0.760836
0.701099
0.663506
0.670385
0.665290
0.640074
0.644103
0.669459
0.673313
0.656109
0.659351
0.683820
0.683598
0.658931
0.655814
0.669904
0.660648
0.631374
0.699243
0.645927
0.576941
0.552799
0.564073
0.549064
0.500270
0.473266
0.480018
0.478961
0.464038
0.469065
0.490746
0.493265
0.477531
0.479338
0.498670
0.498331
0.478341
0.475679
0.489045
0.481721
0.456267
0.444166
0.398510
0.337850
0.314272
0.325162
0.317018
0.284249
0.274550
0.289657
0.291830
0.278533
0.281712
0.300367
0.301432
0.285635
0.286637
0.304199
0.303946
0.285778
0.283809
0.297492
0.292656
0.270692
0.268339
0.233340
0.185993
0.165870
0.173801
0.170419
0.152473
0.153823
0.170556
0.172985
0.161084
0.162171
0.176650
0.176919
0.163304
0.163994
0.178601
0.178502
0.163616
0.162323
0.174571
0.171909
0.154963
0.646391
0.570231
0.464473
0.406153
0.397985
0.389405
0.369464
0.372557
0.395214
0.395371
0.373943
0.373918
0.395493
0.394795
0.373389
0.377964
0.406178
0.406136
0.376975
0.368927
0.383715
0.377567
0.350865
0.806477
0.728511
0.616708
0.545519
0.523998
0.509573
0.489980
0.493422
0.514866
0.516044
0.498169
0.499994
0.521372
0.522686
0.506237
0.513987
0.541562
0.540973
0.511047
0.497947
0.505762
0.496926
0.471572
1.003289
0.921268
0.799200
0.713339
0.678185
0.656257
0.633910
0.636873
0.657953
0.660042
0.644499
0.648231
0.671489
0.675124
0.661900
0.672315
0.700392
0.699265
0.667378
0.649504
0.650867
0.639054
0.614121
1.131431
1.044575
0.913901
0.817590
0.773359
0.745542
0.719690
0.720820
0.741082
0.742738
0.726830
0.730372
0.753809
0.758306
0.746379
0.757499
0.785513
0.784540
0.753027
0.734700
0.734772
0.721686
0.696018
1.190574
1.100652
0.966331
0.865991
0.817433
0.786040
0.756908
0.755148
0.773627
0.773379
0.754667
0.755541
0.776571
0.780372
0.768596
0.778665
0.805446
0.805403
0.777399
0.762975
0.766353
0.753849
0.726998
1.220947
1.131759
0.999798
0.902358
0.855167
0.822296
0.789763
0.785233
0.802310
0.799843
0.777313
0.774706
0.793569
0.796259
0.783302
0.791550
0.817168
0.818227
0.793977
0.784501
0.792089
0.780985
0.753582
1.243065
1.156783
1.029847
0.937592
0.893476
0.859738
0.823998
0.817706
0.834885
0.831021
0.804917
0.799757
0.817837
0.820029
0.805908
0.812972
0.838163
0.839902
0.817758
0.811617
0.823556
0.813578
0.784525
1.246101
1.160748
1.035237
0.943802
0.899021
0.863140
0.824828
0.817542
0.835348
0.831313
0.803898
0.798269
0.816907
0.819758
0.805967
0.813182
0.838550
0.840222
0.817775
0.811493
0.823563
0.813774
0.784822
1.234759
1.148004
1.020098
0.925490
0.876970
0.838272
0.798596
0.791980
0.811748
0.808581
0.780791
0.775335
0.794763
0.799066
0.787299
0.796201
0.822522
0.823285
0.797803
0.787651
0.795517
0.784737
0.757284
1.233056
1.145466
1.015742
0.919507
0.869713
0.830392
0.791838
0.789256
0.813890
0.812090
0.782140
0.774655
0.793568
0.798954
0.789602
0.801327
0.829515
0.828777
0.798205
0.782150
0.785819
0.773085
0.745020
1.246369
1.158583
1.027049
0.930621
0.881853
0.843765
0.807940
0.811025
0.841696
0.841052
0.807403
0.796069
0.812571
0.818190
0.811195
0.825579
0.856152
0.854138
0.818664
0.798137
0.799507
0.784844
0.754588
1.250947
1.161720
1.027345
0.927473
0.876083
0.837471
0.803484
0.809971
0.843683
0.843884
0.809079
0.796277
0.812042
0.817626
0.810796
0.825072
0.855295
0.853063
0.817813
0.798014
0.800007
0.784956
0.753710
1.246861
1.154811
1.016048
0.909054
0.851091
0.810420
0.778266
0.787178
0.822056
0.823064
0.789149
0.776331
0.792146
0.796971
0.787979
0.799368
0.826648
0.825568
0.796276
0.783222
0.789367
0.775780
0.744859
1.256125
1.162076
1.019284
0.907095
0.845707
0.805468
0.777404
0.791396
0.829082
0.830968
0.796225
0.780356
0.792935
0.795243
0.783656
0.792015
0.817291
0.818365
0.796419
0.792952
0.806107
0.794815
0.763363
1.271376
1.177191
1.033047
0.920856
0.861677
0.824220
0.799731
0.818191
0.858784
0.861544
0.825504
0.805929
0.814408
0.813877
0.800137
0.806644
0.831322
0.834251
0.817465
0.821170
0.840000
0.830388
0.798115
1.260916
1.167878
1.026305
0.918172
0.863163
0.826953
0.800439
0.816028
0.854759
0.857939
0.823891
0.805630
0.814254
0.813356
0.798962
0.804388
0.828002
0.831092
0.815884
0.821459
0.841359
0.831564
0.798518
1.218215
1.128744
0.995993
0.898556
0.851522
0.814983
0.778829
0.781127
0.810699
0.813095
0.785100
0.774309
0.788169
0.789479
0.775403
0.779874
0.801540
0.803367
0.787228
0.790661
0.808095
0.796903
0.763544
1.161951
1.080549
0.963862
0.887118
0.855908
0.821334
0.772560
0.755874
0.772122
0.771984
0.750163
0.748259
0.768194
0.771776
0.757723
0.761415
0.782167
0.782917
0.764973
0.765757
0.780918
0.769286
0.736716
1.077318
1.006787
0.909274
0.856286
0.843584
0.814419
0.758584
0.728491
0.734461
0.731583
0.713056
0.716532
0.739795
0.744112
0.729476
0.732593
0.753435
0.753918
0.734869
0.734421
0.748808
0.738309
0.707875
0.923000
0.861349
0.778584
0.741161
0.740770
0.718224
0.664315
0.633258
0.637417
0.634796
0.618706
0.623993
0.647338
0.651008
0.635681
0.638114
0.658426
0.658827
0.639842
0.639115
0.653606
0.644720
0.616441
0.682702
0.627385
0.554315
0.522629
0.527707
0.512238
0.468643
0.448353
0.458499
0.459012
0.445253
0.450062
0.471452
0.473722
0.457746
0.459358
0.478317
0.478422
0.459961
0.459013
0.473818
0.466717
0.440648
0.429773
0.383235
0.320258
0.291908
0.298182
0.289872
0.261295
0.255936
0.272919
0.275489
0.262092
0.264664
0.282894
0.283785
0.267971
0.269009
0.286468
0.286339
0.268687
0.267431
0.281958
0.277230
0.254761
0.254839
0.220304
0.173375
0.152084
0.157254
0.153958
0.139007
0.141676
0.158015
0.160164
0.148343
0.148983
0.162650
0.162842
0.149797
0.150496
0.164509
0.164379
0.150059
0.148907
0.160961
0.158459
0.142026
0.636841
0.562923
0.461234
0.406916
0.401249
0.393180
0.372008
0.372847
0.393518
0.393322
0.373306
0.375466
0.398729
0.397905
0.374035
0.374323
0.398588
0.399094
0.375127
0.372690
0.390848
0.384974
0.356891
0.794470
0.718939
0.611879
0.545698
0.527503
0.513802
0.492563
0.493022
0.512190
0.513160
0.497326
0.502335
0.525788
0.526370
0.505646
0.506607
0.528665
0.528729
0.505781
0.501078
0.514561
0.507351
0.481355
0.987973
0.908761
0.792602
0.712717
0.681495
0.660552
0.636483
0.636073
0.655036
0.657127
0.643961
0.651726
0.677832
0.680073
0.660314
0.661554
0.682303
0.681800
0.658573
0.651350
0.660473
0.651598
0.626684
1.115129
1.031111
0.906456
0.816394
0.776385
0.749722
0.722145
0.719754
0.737812
0.739795
0.727162
0.735895
0.762986
0.765899
0.746309
0.746987
0.766859
0.765995
0.742654
0.734559
0.742183
0.732191
0.706881
1.175690
1.088190
0.958838
0.864310
0.820042
0.789805
0.758766
0.753359
0.769228
0.769940
0.756424
0.764452
0.790125
0.792642
0.773076
0.772107
0.790584
0.789376
0.766637
0.759324
0.767824
0.757417
0.730882
1.207635
1.120376
0.992386
0.900078
0.856974
0.825059
0.790319
0.782068
0.796480
0.795904
0.780700
0.787519
0.812706
0.814563
0.793331
0.789967
0.806837
0.804910
0.782211
0.775862
0.785910
0.775599
0.747969
1.232061
1.147185
1.023333
0.935615
0.895964
0.862848
0.823824
0.813614
0.827984
0.826681
0.809360
0.814802
0.840075
0.841796
0.819479
0.815133
0.832231
0.829551
0.805224
0.799091
0.812146
0.802036
0.771689
1.237929
1.153704
1.030889
0.943809
0.903514
0.868260
0.826959
0.816913
0.833195
0.831387
0.810488
0.812804
0.837121
0.839481
0.818763
0.816514
0.835217
0.832319
0.806005
0.797645
0.809434
0.798992
0.768704
1.230564
1.145050
1.020157
0.930370
0.886201
0.848891
0.808602
0.802404
0.823520
0.820938
0.792867
0.787683
0.808075
0.811271
0.795324
0.799059
0.821390
0.818752
0.789334
0.775396
0.780970
0.769069
0.741038
1.234084
1.148106
1.022214
0.931795
0.887142
0.850700
0.814536
0.816196
0.844382
0.840799
0.802850
0.785792
0.799251
0.802340
0.792036
0.804066
0.832374
0.829893
0.795081
0.773802
0.773861
0.759358
0.730540
1.251922
1.165996
1.038622
0.948592
0.905289
0.871390
0.840646
0.850378
0.884805
0.880654
0.834902
0.807680
0.814655
0.816906
0.810481
0.828751
0.862175
0.859546
0.819697
0.793051
0.790250
0.773248
0.741591
1.257482
1.170056
1.039741
0.946178
0.900193
0.865635
0.836423
0.849133
0.886227
0.882704
0.835643
0.806718
0.812792
0.815205
0.809618
0.828688
0.862435
0.859681
0.819530
0.792733
0.789827
0.772281
0.739852
1.250938
1.160395
1.025251
0.923806
0.870686
0.832411
0.801692
0.813485
0.850703
0.849179
0.806686
0.783532
0.793430
0.796658
0.788933
0.803610
0.833190
0.830597
0.795202
0.773866
0.773813
0.757817
0.726811
1.257024
1.164187
1.024219
0.916338
0.858442
0.818653
0.788556
0.800834
0.837909
0.838952
0.802610
0.785564
0.798421
0.800963
0.789143
0.797637
0.822722
0.820617
0.791100
0.778001
0.783774
0.769922
0.739001
1.270212
1.177103
1.035158
0.926074
0.868904
0.830790
0.802753
0.816448
0.853142
0.856165
0.824717
0.810886
0.824311
0.825116
0.809542
0.813701
0.836677
0.835155
0.809346
0.802605
0.813333
0.800892
0.769269
1.258797
1.166684
1.026629
0.920100
0.865579
0.828615
0.799596
0.810754
0.845061
0.848817
0.821045
0.810407
0.824980
0.825444
0.808552
0.810699
0.832005
0.830850
0.807651
0.804092
0.816827
0.804561
0.772183
1.215577
1.126470
0.993695
0.895108
0.846352
0.809535
0.774196
0.775896
0.803648
0.806673
0.782981
0.777741
0.795708
0.797647
0.781276
0.782833
0.802334
0.801620
0.781216
0.779321
0.792507
0.780055
0.747423
1.159123
1.076928
0.957468
0.875599
0.839898
0.805430
0.761299
0.749367
0.767278
0.768221
0.748699
0.749392
0.771318
0.774756
0.758696
0.760445
0.780219
0.780509
0.761989
0.762038
0.776638
0.765150
0.733117
1.074960
1.002535
0.899566
0.838432
0.819769
0.790813
0.741450
0.719756
0.729744
0.728579
0.711607
0.715886
0.740254
0.744014
0.727248
0.729107
0.750215
0.751594
0.734044
0.736178
0.752770
0.743289
0.712939
0.921268
0.857751
0.769451
0.723389
0.716406
0.694069
0.647350
0.625476
0.634079
0.632944
0.617515
0.622477
0.646143
0.649196
0.632255
0.633973
0.654816
0.656466
0.639765
0.642732
0.660366
0.652612
0.623983
0.682057
0.626093
0.550207
0.512280
0.511091
0.495776
0.458986
0.445605
0.458522
0.459311
0.444929
0.448595
0.469292
0.471118
0.454763
0.456237
0.475261
0.476252
0.459928
0.461920
0.479213
0.472826
0.446201
0.430937
0.384889
0.322053
0.291650
0.294136
0.285799
0.261080
0.257970
0.274860
0.276738
0.262609
0.264253
0.281739
0.282440
0.266844
0.267953
0.285225
0.285396
0.268830
0.269023
0.284788
0.280273
0.257288
0.257142
0.223239
0.177429
0.156674
0.160744
0.157261
0.142995
0.144788
0.159932
0.161355
0.149167
0.149457
0.162713
0.162865
0.150090
0.150786
0.164520
0.164366
0.150366
0.149599
0.162055
0.159526
0.142727
0.650222
0.579215
0.481722
0.429577
0.424116
0.415674
0.393792
0.393156
0.412337
0.412250
0.394178
0.398592
0.423527
0.423058
0.397958
0.395422
0.416149
0.416905
0.396973
0.397818
0.417104
0.411163
0.382821
0.802441
0.729888
0.627443
0.565136
0.549236
0.535596
0.512698
0.511294
0.529632
0.530795
0.516405
0.524167
0.550708
0.551133
0.526425
0.522361
0.540019
0.540361
0.522331
0.523014
0.539687
0.533400
0.507310
0.992734
0.916429
0.804417
0.730153
0.705881
0.685568
0.656617
0.654195
0.677036
0.679461
0.663611
0.675016
0.713410
0.714823
0.680169
0.673502
0.690131
0.689765
0.670449
0.670229
0.685651
0.678672
0.652596
1.117650
1.036654
0.916539
0.832822
0.800489
0.774879
0.742552
0.738064
0.759925
0.762468
0.747776
0.760895
0.800783
0.802573
0.767004
0.758676
0.773708
0.772525
0.752704
0.751397
0.765332
0.757361
0.731012
1.176539
1.092167
0.968310
0.879871
0.840645
0.811682
0.778763
0.771073
0.785812
0.787519
0.777641
0.790895
0.821276
0.822782
0.795942
0.786446
0.798539
0.796053
0.776493
0.773979
0.786245
0.777125
0.750332
1.210134
1.125516
1.002172
0.915481
0.877837
0.847221
0.810010
0.799119
0.811865
0.812910
0.803222
0.816865
0.847197
0.848272
0.820142
0.808248
0.819139
0.814581
0.791783
0.787657
0.801107
0.791096
0.761201
1.238660
1.155534
1.034620
0.952639
0.925236
0.893354
0.844783
0.831063
0.845048
0.845752
0.833216
0.846388
0.880549
0.881687
0.849626
0.837436
0.856732
0.850359
0.815824
0.810361
0.834062
0.823455
0.781367
1.246756
1.163957
1.043664
0.962284
0.934526
0.900911
0.850764
0.838395
0.855292
0.855172
0.837206
0.844957
0.876683
0.878285
0.848735
0.840011
0.861867
0.855009
0.817065
0.807757
0.829140
0.817594
0.775171
1.241014
1.157204
1.035438
0.951168
0.913387
0.878885
0.838849
0.834032
0.856445
0.854308
0.825702
0.819621
0.839798
0.841466
0.821792
0.821582
0.841328
0.835353
0.801272
0.784466
0.790256
0.776613
0.744645
1.249929
1.165620
1.042406
0.957866
0.919701
0.887570
0.855077
0.861526
0.892709
0.887838
0.843713
0.818310
0.826484
0.826883
0.814903
0.826609
0.854958
0.850355
0.811079
0.786305
0.785540
0.768691
0.735832
1.283461
1.198003
1.064415
0.979714
0.945134
0.916565
0.889214
0.905442
0.944055
0.937380
0.881534
0.841635
0.845827
0.844423
0.831671
0.852223
0.891141
0.887485
0.840344
0.810642
0.813479
0.793842
0.751112
1.289527
1.202539
1.065972
0.977813
0.940660
0.911473
0.885552
0.904489
0.945434
0.939189
0.881893
0.840022
0.843076
0.841892
0.830420
0.852450
0.892297
0.888777
0.841183
0.810872
0.813120
0.792993
0.749917
1.268742
1.179794
1.047129
0.951773
0.905263
0.871371
0.844083
0.859705
0.898680
0.895172
0.846116
0.813845
0.817835
0.818618
0.810656
0.827204
0.858865
0.854852
0.814115
0.787436
0.784414
0.766096
0.732653
1.271893
1.180614
1.043077
0.940908
0.889145
0.852155
0.822058
0.833921
0.869892
0.870041
0.832580
0.813485
0.825336
0.826908
0.813841
0.822225
0.848110
0.843538
0.807195
0.787033
0.787866
0.771938
0.740494
1.289831
1.197463
1.053963
0.949635
0.900646
0.864036
0.830330
0.839627
0.872310
0.875085
0.847208
0.837540
0.857536
0.858417
0.837447
0.840208
0.873611
0.868876
0.824641
0.809562
0.817734
0.803361
0.768457
1.278131
1.186859
1.045074
0.942459
0.895007
0.859241
0.824815
0.831159
0.860564
0.864042
0.841062
0.836188
0.858331
0.858957
0.836103
0.836165
0.867592
0.863584
0.822949
0.812246
0.823314
0.809710
0.774450
1.228932
1.141374
1.009838
0.913724
0.867237
0.831982
0.797230
0.797437
0.821792
0.824225
0.803674
0.801996
0.822668
0.824186
0.804874
0.804131
0.823504
0.821358
0.797043
0.791685
0.802472
0.789843
0.758291
1.173337
1.091944
0.971519
0.889053
0.853193
0.820387
0.779786
0.770498
0.787884
0.788273
0.769668
0.771605
0.794992
0.797577
0.778614
0.778598
0.799022
0.799404
0.779799
0.779985
0.794956
0.784318
0.753232
1.101916
1.028160
0.913635
0.848623
0.831362
0.803717
0.755398
0.738758
0.752601
0.751257
0.731953
0.736587
0.766021
0.768892
0.745441
0.746205
0.773133
0.775493
0.753908
0.758004
0.779857
0.771684
0.738669
0.948958
0.884183
0.784409
0.734140
0.727978
0.706573
0.660804
0.644046
0.656664
0.655171
0.636770
0.641495
0.670008
0.672350
0.649168
0.650201
0.677089
0.679894
0.659570
0.665266
0.688759
0.682259
0.650491
0.698765
0.643759
0.567254
0.527866
0.524488
0.509738
0.476567
0.466059
0.479066
0.478736
0.463039
0.465799
0.486694
0.488078
0.470476
0.471584
0.491493
0.493337
0.478165
0.482863
0.502655
0.497099
0.470060
0.447479
0.402825
0.341772
0.312459
0.313949
0.305649
0.282211
0.278546
0.293712
0.294298
0.279380
0.280386
0.297535
0.298081
0.282396
0.283436
0.300704
0.301246
0.285716
0.287462
0.304480
0.300212
0.276828
0.274002
0.240431
0.195430
0.175829
0.180361
0.176513
0.160949
0.160943
0.174996
0.175659
0.162757
0.162857
0.176312
0.176444
0.163407
0.164106
0.178085
0.177988
0.163995
0.163827
0.177229
0.174545
0.156658
0.647266
0.576897
0.480481
0.429442
0.424882
0.416754
0.394763
0.394108
0.413333
0.413157
0.394849
0.399112
0.424156
0.423749
0.398489
0.395541
0.415608
0.416353
0.397001
0.398005
0.417051
0.410695
0.381967
0.798671
0.726940
0.626019
0.565462
0.550958
0.537802
0.514665
0.512935
0.531091
0.532129
0.517652
0.525490
0.552172
0.552372
0.526770
0.521232
0.537473
0.537720
0.520822
0.522500
0.539524
0.533057
0.506627
0.988482
0.913137
0.803005
0.731029
0.708628
0.689012
0.659750
0.656741
0.679194
0.681464
0.665661
0.677311
0.715771
0.716570
0.680221
0.671016
0.685425
0.684831
0.667158
0.668731
0.685151
0.678261
0.651874
1.114085
1.033943
0.915554
0.834037
0.803582
0.778756
0.746173
0.740991
0.762289
0.764706
0.750287
0.763812
0.803721
0.804709
0.767135
0.755908
0.768442
0.766889
0.748690
0.749276
0.764304
0.756415
0.729677
1.174972
1.091069
0.968229
0.881236
0.843372
0.815042
0.781891
0.773397
0.787346
0.789020
0.779870
0.793878
0.824432
0.825209
0.796530
0.784406
0.794199
0.791169
0.772725
0.771598
0.784581
0.775256
0.747872
1.211128
1.126470
1.003201
0.916929
0.879913
0.849566
0.811903
0.799901
0.811589
0.812741
0.804343
0.819323
0.850195
0.850775
0.821092
0.806938
0.815739
0.810437
0.788210
0.784952
0.798794
0.788309
0.757588
1.241842
1.158192
1.036489
0.954111
0.926787
0.894819
0.845450
0.830300
0.843082
0.844017
0.833156
0.848165
0.883259
0.884150
0.850720
0.836403
0.853593
0.846219
0.811860
0.807011
0.830998
0.819730
0.776557
1.251026
1.167371
1.045796
0.963669
0.935866
0.902148
0.851237
0.837607
0.853540
0.853703
0.837234
0.846645
0.879254
0.880685
0.849858
0.838980
0.858535
0.850367
0.812310
0.803589
0.825372
0.812888
0.768825
1.245706
1.160873
1.037691
0.952719
0.915130
0.880845
0.840563
0.835287
0.857433
0.855492
0.827474
0.821973
0.842373
0.843673
0.822716
0.820246
0.837467
0.829983
0.795856
0.780187
0.787005
0.772130
0.737611
1.255057
1.169738
1.045234
0.960258
0.922636
0.891108
0.858993
0.865952
0.897614
0.892716
0.847919
0.821567
0.828993
0.828626
0.815183
0.824449
0.850189
0.844335
0.805920
0.783867
0.785536
0.767595
0.731451
1.288737
1.202413
1.067856
0.983080
0.949363
0.921681
0.895090
0.912326
0.951664
0.944712
0.887402
0.845531
0.848283
0.845742
0.831270
0.849258
0.885702
0.881382
0.836347
0.811072
0.817728
0.797539
0.751491
1.294285
1.206543
1.069245
0.981348
0.945350
0.917158
0.891876
0.911550
0.952943
0.946298
0.887573
0.843870
0.845634
0.843361
0.830127
0.849626
0.887157
0.883194
0.837862
0.811951
0.817918
0.797436
0.751424
1.272512
1.182895
1.049686
0.954924
0.909838
0.876835
0.849505
0.864721
0.903268
0.899340
0.849805
0.817134
0.820931
0.821083
0.811475
0.825593
0.855036
0.850282
0.810653
0.786356
0.785283
0.766364
0.730766
1.274951
1.183248
1.045559
0.944332
0.894066
0.857661
0.826553
0.836279
0.870348
0.870050
0.833675
0.816322
0.829442
0.830868
0.816109
0.822036
0.845753
0.840091
0.803504
0.783289
0.783926
0.767292
0.734958
1.292966
1.200541
1.057394
0.954208
0.906463
0.870082
0.834722
0.840566
0.870064
0.872241
0.846587
0.840192
0.862468
0.863434
0.840583
0.840792
0.872123
0.866179
0.820933
0.804367
0.811073
0.796139
0.761403
1.281731
1.190691
1.049552
0.947950
0.901294
0.865720
0.830003
0.832918
0.858731
0.861312
0.840516
0.838928
0.863279
0.863842
0.839003
0.836666
0.866388
0.861492
0.819970
0.807730
0.817281
0.803445
0.768875
1.232815
1.145544
1.014464
0.918603
0.872065
0.837261
0.802778
0.801182
0.822656
0.823919
0.804572
0.804965
0.826946
0.828007
0.806777
0.804089
0.822389
0.819965
0.795495
0.789529
0.799631
0.787149
0.756324
1.177054
1.095739
0.975016
0.891258
0.853880
0.821664
0.783363
0.774846
0.790965
0.790325
0.771940
0.774684
0.798549
0.800419
0.779716
0.778189
0.798010
0.798553
0.779467
0.780133
0.795429
0.785163
0.754463
1.105201
1.031262
0.915654
0.847897
0.827785
0.800614
0.755916
0.742036
0.756155
0.754210
0.734682
0.739514
0.769107
0.771262
0.746266
0.745766
0.772271
0.774898
0.754094
0.759310
0.782150
0.774384
0.741328
0.952037
0.887173
0.786423
0.733369
0.724112
0.702997
0.660814
0.646915
0.660022
0.657966
0.639098
0.643759
0.672332
0.674086
0.649626
0.649630
0.676161
0.679150
0.659481
0.666316
0.690899
0.684692
0.652593
0.701727
0.647032
0.570548
0.529852
0.524382
0.509748
0.478856
0.469591
0.482155
0.480896
0.464480
0.466942
0.487783
0.488733
0.470250
0.470695
0.490388
0.492279
0.477410
0.482820
0.503396
0.497936
0.470448
0.449814
0.405614
0.345259
0.316173
0.317024
0.308704
0.285833
0.281751
0.295897
0.295566
0.279966
0.280579
0.297595
0.297885
0.281754
0.282519
0.299718
0.300238
0.284723
0.286686
0.304053
0.299771
0.276060
0.275529
0.242207
0.197733
0.178762
0.183527
0.179608
0.163642
0.162807
0.176122
0.176250
0.162920
0.162706
0.176007
0.176024
0.162861
0.163499
0.177446
0.177324
0.163301
0.163114
0.176558
0.173856
0.155889
0.626910
0.555121
0.457251
0.406958
0.404597
0.397539
0.375703
0.376094
0.396658
0.396116
0.375430
0.377328
0.401070
0.400256
0.375222
0.373309
0.394691
0.395152
0.373754
0.372649
0.390647
0.383711
0.354426
0.782273
0.709405
0.607492
0.547283
0.533911
0.521735
0.499406
0.498445
0.516826
0.517322
0.501234
0.506662
0.530615
0.530223
0.505933
0.501278
0.518079
0.517827
0.499190
0.498575
0.513975
0.506573
0.479576
0.974550
0.898391
0.788460
0.716120
0.691359
0.672548
0.646938
0.644311
0.662115
0.663622
0.650329
0.658948
0.685433
0.685444
0.659359
0.651694
0.664488
0.663263
0.646162
0.645626
0.658973
0.650851
0.625003
1.104118
1.022783
0.903789
0.820867
0.787229
0.762853
0.733795
0.728774
0.745097
0.746571
0.734566
0.744749
0.772199
0.772348
0.745513
0.736267
0.747419
0.745416
0.728125
0.727037
0.739242
0.730008
0.703542
1.171228
1.085210
0.959126
0.869230
0.829283
0.800710
0.768279
0.759698
0.772724
0.773249
0.762209
0.773066
0.799637
0.799789
0.773834
0.763905
0.774612
0.771804
0.753303
0.751360
0.763088
0.752566
0.724355
1.211375
1.124025
0.996282
0.905279
0.864040
0.832502
0.795509
0.782998
0.793658
0.793345
0.782491
0.794153
0.821629
0.822021
0.795410
0.784375
0.794275
0.790221
0.770102
0.767513
0.779699
0.768439
0.738460
1.243400
1.156899
1.030206
0.941129
0.901568
0.867630
0.825089
0.809623
0.819869
0.819212
0.807370
0.819220
0.848108
0.849206
0.822182
0.810708
0.820908
0.815431
0.792559
0.789480
0.804088
0.792464
0.759265
1.252959
1.166121
1.038964
0.949392
0.908750
0.872627
0.828026
0.813395
0.826378
0.825338
0.809236
0.817218
0.844842
0.846723
0.821593
0.812221
0.823566
0.817080
0.791595
0.786554
0.800514
0.787788
0.752920
1.246655
1.158180
1.028984
0.936908
0.893030
0.855997
0.814510
0.806504
0.826507
0.824392
0.798133
0.794841
0.815994
0.817876
0.797439
0.793767
0.808183
0.801609
0.773740
0.765476
0.776002
0.761164
0.725438
1.251399
1.162651
1.033129
0.941394
0.898204
0.863472
0.828456
0.831652
0.861077
0.857213
0.817003
0.796632
0.807355
0.807591
0.792093
0.796152
0.816388
0.811051
0.781151
0.771120
0.780963
0.764308
0.725805
1.269358
1.181235
1.051550
0.961502
0.920689
0.889528
0.861472
0.874412
0.910671
0.905431
0.855061
0.821207
0.823100
0.821158
0.808503
0.818349
0.843985
0.840449
0.809861
0.799982
0.811291
0.794048
0.753135
1.273473
1.184194
1.052318
0.959770
0.917157
0.885618
0.858672
0.873684
0.911719
0.906735
0.855265
0.820267
0.821819
0.820185
0.808199
0.818865
0.845218
0.842070
0.811429
0.801051
0.811759
0.794457
0.753908
1.264300
1.172090
1.035753
0.936151
0.887110
0.851311
0.820321
0.830613
0.866068
0.863130
0.819332
0.794972
0.804141
0.804991
0.791390
0.797886
0.820257
0.815892
0.785434
0.773479
0.781070
0.764085
0.726752
1.268152
1.174295
1.034137
0.928956
0.875099
0.836552
0.802805
0.807850
0.838534
0.838237
0.805847
0.794942
0.812258
0.814306
0.796611
0.796740
0.814467
0.808907
0.779108
0.766697
0.772657
0.756870
0.723033
1.281021
1.187892
1.047129
0.941123
0.886824
0.848667
0.814925
0.817231
0.843532
0.844951
0.821485
0.819124
0.840853
0.842208
0.820218
0.815681
0.831372
0.825581
0.796253
0.784838
0.791028
0.776658
0.745195
1.270463
1.179027
1.040745
0.936604
0.883403
0.846264
0.812824
0.812927
0.835860
0.837293
0.817622
0.818767
0.841672
0.842363
0.818809
0.812758
0.827873
0.823256
0.796611
0.787814
0.795529
0.782180
0.751564
1.227579
1.139069
1.006967
0.907956
0.857778
0.821723
0.787207
0.783519
0.802704
0.802869
0.784260
0.787028
0.810329
0.811280
0.788604
0.783448
0.798842
0.796646
0.775189
0.770958
0.781727
0.769455
0.738842
1.170029
1.087499
0.965859
0.878249
0.836408
0.803307
0.766848
0.758410
0.773483
0.772330
0.754838
0.759392
0.783865
0.785421
0.763622
0.760119
0.777424
0.777822
0.760633
0.762014
0.777543
0.767132
0.736227
1.083852
1.010115
0.902267
0.830605
0.801644
0.773867
0.736708
0.725363
0.737886
0.736160
0.719773
0.725760
0.751527
0.753288
0.731301
0.728780
0.748176
0.750212
0.735132
0.740901
0.760832
0.752687
0.722161
0.929456
0.864888
0.772001
0.715215
0.697161
0.675568
0.641286
0.630384
0.642319
0.640643
0.624818
0.630417
0.654999
0.656343
0.635009
0.633149
0.652633
0.654794
0.640330
0.647185
0.668644
0.661913
0.632198
0.690398
0.634825
0.557767
0.513983
0.504824
0.489850
0.461655
0.454024
0.466920
0.465627
0.449599
0.452884
0.473828
0.474361
0.454981
0.454097
0.472284
0.473432
0.458256
0.462830
0.482937
0.476953
0.448856
0.437862
0.393036
0.331917
0.301359
0.300798
0.292440
0.270664
0.267199
0.281371
0.280648
0.264597
0.265261
0.282557
0.282466
0.265240
0.265307
0.282294
0.282403
0.265984
0.267087
0.284238
0.279717
0.255546
0.261905
0.228804
0.184700
0.165840
0.170290
0.166607
0.151455
0.150753
0.163536
0.163271
0.149728
0.149071
0.161924
0.161700
0.148407
0.148844
0.162465
0.162231
0.148145
0.147394
0.160117
0.157534
0.140364
0.628781
0.556465
0.457909
0.407666
0.405910
0.399008
0.377097
0.378281
0.400050
0.399379
0.377012
0.377136
0.399784
0.398544
0.373494
0.371841
0.393482
0.393362
0.370212
0.366818
0.383108
0.375968
0.347438
0.785715
0.712407
0.609851
0.549728
0.537014
0.525073
0.502812
0.502866
0.522537
0.522647
0.504220
0.507080
0.529269
0.528240
0.504156
0.500100
0.517293
0.516184
0.495082
0.491310
0.504495
0.496388
0.469583
0.981071
0.904299
0.793101
0.720645
0.696876
0.678318
0.652465
0.650948
0.670378
0.671193
0.654503
0.659551
0.683114
0.682279
0.657127
0.650629
0.663810
0.661550
0.641754
0.637657
0.648775
0.639460
0.612904
1.113714
1.031448
0.910532
0.826651
0.793353
0.768898
0.739408
0.735213
0.752826
0.753331
0.737591
0.743648
0.767648
0.766973
0.741748
0.734539
0.746638
0.743941
0.724386
0.720348
0.730814
0.720322
0.692736
1.184097
1.096752
0.968071
0.875666
0.834185
0.804730
0.771748
0.763212
0.776395
0.775560
0.760998
0.767526
0.790760
0.790449
0.766913
0.760455
0.773480
0.771118
0.751774
0.748750
0.759832
0.748508
0.719370
1.228578
1.139337
1.007782
0.912507
0.868057
0.834640
0.796385
0.782938
0.793005
0.790744
0.775795
0.782742
0.806838
0.807320
0.784424
0.778518
0.791992
0.790087
0.771897
0.771154
0.784345
0.773038
0.742526
1.264602
1.175617
1.043397
0.948698
0.904533
0.868122
0.824206
0.807387
0.817229
0.814225
0.797323
0.804315
0.829965
0.831514
0.808728
0.802727
0.816064
0.814023
0.796497
0.798099
0.814356
0.803297
0.770782
1.274289
1.184727
1.051571
0.955754
0.910090
0.871529
0.825712
0.809351
0.821307
0.818297
0.798750
0.803610
0.828929
0.831194
0.809259
0.803621
0.816686
0.813745
0.795625
0.798346
0.816289
0.804445
0.769349
1.264040
1.172927
1.038428
0.939938
0.891273
0.852116
0.809390
0.798874
0.816191
0.813457
0.788606
0.786600
0.807649
0.809453
0.789272
0.785059
0.798617
0.794919
0.776120
0.780394
0.800018
0.786793
0.748241
1.263800
1.172561
1.038115
0.940001
0.892152
0.855252
0.818465
0.818132
0.843980
0.841262
0.807492
0.793999
0.807700
0.807343
0.788138
0.785833
0.801253
0.798536
0.781466
0.790360
0.814471
0.801448
0.760035
1.276313
1.186159
1.052801
0.957098
0.912213
0.878576
0.847459
0.855627
0.887625
0.884687
0.844138
0.821229
0.828358
0.825633
0.806725
0.806132
0.824106
0.823551
0.809370
0.822969
0.851123
0.839699
0.798205
1.278756
1.187787
1.052893
0.955426
0.909252
0.875444
0.845365
0.855289
0.888762
0.886121
0.845017
0.821862
0.829346
0.826867
0.807780
0.806915
0.824890
0.824545
0.810408
0.823526
0.851051
0.839724
0.798874
1.271525
1.177843
1.038595
0.934839
0.882677
0.845359
0.812413
0.818172
0.849097
0.847571
0.812200
0.797765
0.812175
0.812198
0.792087
0.788536
0.803570
0.801008
0.783456
0.790382
0.812192
0.799244
0.759686
1.276972
1.182098
1.039919
0.931793
0.875432
0.835803
0.800648
0.801512
0.827923
0.827797
0.800827
0.796836
0.817965
0.819475
0.797105
0.790005
0.802097
0.797435
0.776242
0.776118
0.791346
0.777605
0.741383
1.290357
1.196657
1.054792
0.946605
0.889646
0.850285
0.815453
0.814063
0.837327
0.838143
0.817101
0.819338
0.843987
0.845129
0.819871
0.810276
0.821560
0.816312
0.793010
0.789230
0.800995
0.787850
0.754995
1.280011
1.188136
1.048996
0.942923
0.887144
0.848739
0.814283
0.811204
0.831735
0.832386
0.814089
0.818816
0.844221
0.844831
0.818720
0.808899
0.820740
0.816524
0.794112
0.790260
0.801524
0.789153
0.757978
1.236948
1.147842
1.014513
0.913396
0.861042
0.824020
0.788862
0.783059
0.800204
0.799968
0.783226
0.789355
0.814918
0.815754
0.790820
0.782643
0.795884
0.793780
0.774566
0.773232
0.786176
0.774587
0.743723
1.177811
1.094526
0.971346
0.881012
0.836612
0.802943
0.767315
0.758968
0.773803
0.773116
0.757643
0.765408
0.792035
0.793434
0.769417
0.763126
0.778586
0.778535
0.762018
0.764618
0.781194
0.771092
0.740003
1.088436
1.014030
0.905215
0.830341
0.798102
0.770011
0.735268
0.726137
0.740636
0.740185
0.725423
0.734430
0.762339
0.763978
0.739804
0.734589
0.752153
0.753270
0.737809
0.743637
0.764068
0.755937
0.724982
0.932809
0.867568
0.773694
0.713737
0.692462
0.670675
0.639114
0.630937
0.645312
0.645020
0.630616
0.639064
0.665794
0.667033
0.643509
0.639095
0.656969
0.658108
0.642792
0.649242
0.670915
0.664070
0.633877
0.694037
0.637759
0.559269
0.513074
0.501763
0.486708
0.460329
0.454475
0.468582
0.468036
0.453224
0.458870
0.481762
0.482116
0.460579
0.457522
0.474693
0.475111
0.459079
0.463327
0.483573
0.477476
0.448975
0.439997
0.394765
0.332859
0.301204
0.299662
0.291367
0.270581
0.267845
0.282233
0.281469
0.265646
0.267395
0.285959
0.285602
0.266620
0.265407
0.282173
0.281997
0.264945
0.265904
0.283390
0.278811
0.254151
0.262407
0.229208
0.184990
0.166111
0.170412
0.166850
0.152074
0.151414
0.163979
0.163351
0.149393
0.148683
0.161995
0.161532
0.147250
0.147266
0.161066
0.160810
0.146402
0.145592
0.158561
0.155987
0.138561
0.653102
0.581558
0.483422
0.432253
0.429044
0.420640
0.397324
0.398050
0.420289
0.419431
0.396095
0.395854
0.418392
0.417028
0.391625
0.389424
0.410401
0.409953
0.386474
0.382188
0.397461
0.390705
0.363601
0.808038
0.735383
0.632788
0.572595
0.560267
0.547174
0.522847
0.523351
0.545358
0.545078
0.523374
0.524529
0.546806
0.545450
0.520264
0.516161
0.533441
0.531815
0.509190
0.503512
0.515760
0.507726
0.481407
1.006493
0.929653
0.816000
0.744278
0.734883
0.715518
0.675108
0.674943
0.705868
0.706074
0.676317
0.677999
0.708418
0.706985
0.672991
0.666481
0.680061
0.677120
0.654943
0.648478
0.660622
0.650994
0.622053
1.139502
1.057066
0.933649
0.850387
0.831852
0.806538
0.762052
0.759138
0.788216
0.787912
0.758640
0.760808
0.791389
0.790122
0.756396
0.749871
0.762817
0.759706
0.738073
0.732050
0.743849
0.733049
0.702879
1.208003
1.120851
0.991013
0.898109
0.857121
0.826392
0.790963
0.782732
0.798173
0.796243
0.776754
0.779724
0.801859
0.801300
0.778180
0.774113
0.789022
0.787165
0.767307
0.763683
0.775162
0.763996
0.734496
1.255904
1.166341
1.032313
0.935371
0.890266
0.855086
0.814076
0.799975
0.811337
0.807574
0.787690
0.790944
0.813549
0.814168
0.793003
0.790669
0.806907
0.806801
0.790341
0.791446
0.806482
0.795897
0.765205
1.305756
1.214767
1.070688
0.973145
0.931065
0.892918
0.842980
0.825506
0.841913
0.837123
0.809389
0.811967
0.840356
0.842132
0.816808
0.814336
0.831499
0.832267
0.817830
0.823826
0.845791
0.835816
0.800579
1.315443
1.223757
1.078542
0.979695
0.936201
0.896544
0.845589
0.828772
0.846790
0.842245
0.813066
0.814345
0.842484
0.844631
0.819401
0.816045
0.831884
0.832011
0.818834
0.828397
0.853696
0.843207
0.804920
1.291189
1.199366
1.061660
0.960701
0.910967
0.871656
0.828762
0.817582
0.833917
0.830578
0.805520
0.803145
0.823151
0.824086
0.803335
0.798602
0.811674
0.810875
0.800282
0.814859
0.842119
0.831025
0.791437
1.286592
1.194966
1.058269
0.957940
0.909192
0.872653
0.836168
0.834384
0.857211
0.855118
0.826126
0.816409
0.830573
0.828570
0.806017
0.799027
0.811346
0.811623
0.805703
0.829490
0.864396
0.855148
0.813566
1.299430
1.208629
1.071105
0.973666
0.930386
0.897044
0.863141
0.868093
0.896714
0.895264
0.861893
0.846289
0.857499
0.852825
0.826646
0.818497
0.834061
0.836809
0.833522
0.864817
0.905756
0.899615
0.859316
1.300597
1.209315
1.070865
0.972259
0.928045
0.894705
0.861869
0.868364
0.898191
0.897110
0.863701
0.848503
0.860489
0.855950
0.828936
0.819655
0.834607
0.837326
0.834037
0.864827
0.905123
0.899108
0.859499
1.289903
1.196838
1.057451
0.953296
0.901245
0.864847
0.832445
0.836070
0.863014
0.862434
0.833823
0.825434
0.841765
0.839791
0.814147
0.803085
0.812948
0.812475
0.805743
0.827453
0.860045
0.850922
0.811258
1.296332
1.202317
1.060395
0.952548
0.896229
0.857403
0.822993
0.822066
0.845670
0.845726
0.822600
0.822577
0.845386
0.845472
0.818753
0.806254
0.814540
0.810944
0.796751
0.806661
0.829669
0.818049
0.780563
1.314655
1.221172
1.076675
0.968486
0.913476
0.874276
0.837312
0.834383
0.859564
0.860174
0.837356
0.842464
0.872864
0.873299
0.840945
0.827647
0.838221
0.833481
0.812457
0.814911
0.835135
0.823243
0.785823
1.304135
1.212405
1.070547
0.964465
0.910567
0.872000
0.834995
0.830451
0.853477
0.853954
0.833295
0.840645
0.872038
0.872344
0.839726
0.827090
0.838965
0.834974
0.813233
0.813454
0.831641
0.820293
0.785054
1.255928
1.167497
1.034246
0.933439
0.881013
0.844004
0.808728
0.801894
0.818591
0.818575
0.803193
0.811982
0.839789
0.840423
0.813025
0.802396
0.814264
0.812061
0.794072
0.795324
0.810764
0.800079
0.768935
1.195854
1.112984
0.989602
0.899008
0.854553
0.821143
0.786086
0.778402
0.794478
0.794665
0.780331
0.790614
0.819674
0.820898
0.794229
0.785566
0.800131
0.799617
0.782884
0.786644
0.804839
0.795457
0.764263
1.109769
1.034998
0.922501
0.846751
0.817872
0.790142
0.753060
0.746354
0.767609
0.768571
0.750756
0.762020
0.796996
0.798535
0.767114
0.759760
0.779927
0.780334
0.760411
0.766131
0.790229
0.782604
0.748711
0.953574
0.887833
0.790103
0.729089
0.711064
0.689628
0.655852
0.650400
0.671925
0.673072
0.655316
0.665937
0.699864
0.701093
0.670349
0.663934
0.684781
0.685266
0.665189
0.671335
0.696570
0.690162
0.656967
0.710242
0.654034
0.574976
0.528120
0.516542
0.501757
0.476354
0.472088
0.488289
0.488661
0.474330
0.482076
0.507461
0.507849
0.483950
0.479038
0.496032
0.496113
0.479279
0.483909
0.505073
0.499403
0.470798
0.455241
0.410163
0.348297
0.316553
0.314715
0.306527
0.286350
0.284066
0.298865
0.298343
0.283085
0.286314
0.306402
0.306032
0.285574
0.283102
0.299520
0.299299
0.282361
0.284011
0.302200
0.297824
0.273020
0.277062
0.243553
0.198900
0.179887
0.184234
0.180577
0.165499
0.164682
0.177416
0.176641
0.162372
0.162279
0.176855
0.176302
0.160601
0.160026
0.174282
0.174070
0.159265
0.158979
0.173066
0.170396
0.151777
0.657553
0.585889
0.487195
0.434613
0.429496
0.418652
0.392548
0.391823
0.414443
0.412598
0.386829
0.386308
0.410417
0.409246
0.382578
0.380643
0.403704
0.404066
0.380095
0.376584
0.393462
0.387838
0.361162
0.810519
0.738129
0.635736
0.575049
0.561464
0.546517
0.520575
0.521502
0.545287
0.544079
0.518929
0.518842
0.542397
0.541104
0.514607
0.511290
0.531334
0.530336
0.505879
0.499272
0.512122
0.504855
0.478852
1.007184
0.930935
0.818150
0.746755
0.736853
0.716487
0.675956
0.678152
0.712154
0.711648
0.677816
0.677340
0.708440
0.706894
0.671776
0.666552
0.683270
0.680619
0.655303
0.646156
0.657676
0.648266
0.619426
1.139957
1.058112
0.935559
0.852647
0.833673
0.807600
0.763425
0.763235
0.795479
0.794548
0.761291
0.761103
0.792019
0.790584
0.755987
0.750975
0.767061
0.764155
0.739189
0.730138
0.741005
0.730247
0.700086
1.209652
1.122750
0.993106
0.899821
0.857820
0.825968
0.790291
0.783697
0.801258
0.798642
0.775951
0.777056
0.799458
0.798823
0.775232
0.772741
0.790514
0.789042
0.766741
0.761044
0.772132
0.761168
0.731698
1.259050
1.169268
1.034576
0.936383
0.889747
0.853271
0.811612
0.797938
0.810127
0.805753
0.783923
0.786033
0.808745
0.809456
0.788483
0.787778
0.806304
0.806731
0.788990
0.789125
0.804185
0.793818
0.763113
1.309971
1.218390
1.072988
0.973691
0.929960
0.890842
0.840529
0.822983
0.839368
0.834182
0.805684
0.807685
0.835929
0.837882
0.813280
0.812332
0.831038
0.832312
0.817461
0.823088
0.845014
0.835033
0.799697
1.319909
1.227522
1.080837
0.980217
0.935335
0.895341
0.844675
0.827768
0.845243
0.840550
0.811654
0.812919
0.840768
0.842953
0.818346
0.815885
0.832339
0.832777
0.819748
0.829341
0.854510
0.843775
0.805231
1.295308
1.202870
1.063907
0.961398
0.910638
0.871592
0.829564
0.818134
0.833260
0.830033
0.806610
0.805305
0.825269
0.825919
0.804951
0.799703
0.812060
0.811270
0.801512
0.816848
0.844278
0.832890
0.792919
1.290182
1.198077
1.060331
0.958564
0.908854
0.872742
0.837093
0.834300
0.854985
0.853288
0.827618
0.820777
0.835766
0.833255
0.809263
0.799877
0.809945
0.809985
0.805864
0.831598
0.867371
0.858113
0.816258
1.302419
1.211306
1.072972
0.974150
0.929781
0.896636
0.863046
0.866037
0.891733
0.890886
0.862149
0.851055
0.864097
0.858915
0.830376
0.818432
0.830649
0.833051
0.832377
0.866655
0.909159
0.903375
0.863004
1.303130
1.211806
1.072982
0.973381
0.928255
0.895095
0.862380
0.866585
0.893182
0.892640
0.864038
0.853594
0.867576
0.862566
0.833093
0.819846
0.831318
0.833726
0.833243
0.867241
0.909244
0.903616
0.863895
1.291900
1.199140
1.060040
0.955683
0.903307
0.867318
0.835153
0.836726
0.860586
0.860222
0.835541
0.830876
0.848614
0.846240
0.818811
0.804761
0.811911
0.811290
0.807004
0.831442
0.865423
0.856396
0.816345
1.297421
1.203971
1.062886
0.955566
0.899422
0.860966
0.826489
0.823581
0.844443
0.844416
0.824128
0.826796
0.850649
0.850644
0.823059
0.808904
0.815559
0.812081
0.799895
0.812007
0.836159
0.824489
0.786477
1.314935
1.222062
1.078577
0.971198
0.916535
0.877387
0.839735
0.834668
0.857484
0.857889
0.837151
0.844493
0.876002
0.876713
0.844136
0.830089
0.839819
0.835431
0.816170
0.820569
0.841935
0.830121
0.792286
1.304456
1.213195
1.072133
0.966705
0.913048
0.874326
0.836420
0.829919
0.851037
0.851336
0.832269
0.841474
0.873904
0.874592
0.841969
0.828958
0.840357
0.836732
0.816386
0.818174
0.837362
0.826206
0.790735
1.257316
1.169056
1.036077
0.935430
0.882975
0.845819
0.810034
0.802050
0.817600
0.817504
0.803144
0.813069
0.841460
0.842253
0.814765
0.803804
0.815304
0.813219
0.795916
0.797960
0.813902
0.803346
0.772142
1.198622
1.115573
0.991844
0.900752
0.855926
0.822464
0.787531
0.779829
0.795750
0.795989
0.781959
0.792471
0.821519
0.822582
0.795623
0.786524
0.800657
0.799930
0.783128
0.786737
0.804760
0.795370
0.764299
1.113250
1.038031
0.924762
0.848043
0.818545
0.790837
0.754350
0.748460
0.770320
0.771435
0.753372
0.764215
0.798770
0.799953
0.768122
0.760258
0.779927
0.779911
0.759435
0.764354
0.787810
0.780089
0.746449
0.956839
0.890512
0.791807
0.729718
0.711072
0.689691
0.656588
0.652177
0.674570
0.675897
0.657680
0.667719
0.701207
0.702102
0.670942
0.664039
0.684449
0.684551
0.663884
0.669135
0.693639
0.687199
0.654399
0.712352
0.655585
0.575633
0.527997
0.516067
0.501339
0.476361
0.472838
0.489750
0.490252
0.475525
0.482923
0.508162
0.508380
0.484143
0.478850
0.495591
0.495503
0.478392
0.482519
0.503208
0.497650
0.469553
0.455566
0.410198
0.347926
0.315978
0.314136
0.306012
0.285956
0.283923
0.299054
0.298591
0.283158
0.286370
0.306563
0.306177
0.285514
0.282800
0.299098
0.298893
0.282027
0.283664
0.301735
0.297530
0.273123
0.276232
0.242743
0.198169
0.179350
0.183846
0.180242
0.165145
0.164293
0.177071
0.176316
0.162058
0.162099
0.176824
0.176301
0.160501
0.159789
0.173974
0.173817
0.159186
0.159090
0.173253
0.170691
0.152227
0.640680
0.568430
0.468998
0.415266
0.408236
0.394297
0.364413
0.362631
0.387441
0.383735
0.352039
0.350496
0.378524
0.377819
0.348157
0.347806
0.377309
0.379576
0.353150
0.350713
0.371320
0.367341
0.339931
0.791486
0.719356
0.618218
0.557555
0.541910
0.525299
0.499557
0.503144
0.530244
0.527793
0.497513
0.495617
0.521679
0.520724
0.492352
0.491229
0.517823
0.518248
0.489639
0.480987
0.494719
0.488279
0.462107
0.981180
0.906545
0.798888
0.728483
0.704508
0.684354
0.660155
0.668393
0.699172
0.698338
0.668474
0.666034
0.690979
0.689637
0.661362
0.659289
0.682651
0.680653
0.649206
0.634627
0.642102
0.632455
0.605635
1.113294
1.033083
0.915570
0.833709
0.800401
0.775098
0.748573
0.755101
0.784160
0.783292
0.754888
0.752966
0.777230
0.775899
0.748498
0.746410
0.768569
0.765862
0.734253
0.718805
0.724692
0.713282
0.685126
1.187903
1.101461
0.973747
0.880816
0.837047
0.805274
0.773178
0.771558
0.792655
0.790129
0.765299
0.765483
0.789160
0.788599
0.763956
0.762844
0.785005
0.783421
0.755289
0.744194
0.752605
0.741073
0.711663
1.237513
1.147632
1.014107
0.915280
0.866498
0.829709
0.790398
0.779388
0.792934
0.789009
0.767662
0.770758
0.795116
0.795995
0.773981
0.773520
0.794404
0.794011
0.771160
0.766393
0.778672
0.767536
0.736850
1.277648
1.186738
1.049971
0.949781
0.900254
0.860980
0.816406
0.799770
0.810039
0.805902
0.786422
0.791686
0.817109
0.819411
0.799053
0.797969
0.816128
0.815711
0.796950
0.797048
0.812553
0.801280
0.768693
1.288278
1.196373
1.058051
0.956437
0.905925
0.866070
0.821118
0.804288
0.814658
0.811257
0.792723
0.798060
0.823001
0.825650
0.805736
0.802860
0.817733
0.815889
0.798657
0.801638
0.819005
0.806443
0.770899
1.276396
1.183222
1.044396
0.940644
0.888200
0.849276
0.808507
0.796435
0.809559
0.807346
0.788443
0.790902
0.812781
0.814070
0.793100
0.787023
0.798126
0.794602
0.778972
0.786242
0.806848
0.793021
0.753551
1.274131
1.181233
1.043091
0.939907
0.888266
0.851772
0.816371
0.811656
0.830195
0.829015
0.806918
0.804137
0.821767
0.820299
0.796349
0.786056
0.794059
0.790704
0.779915
0.795853
0.823514
0.810992
0.769083
1.284075
1.192790
1.056739
0.956107
0.906891
0.872748
0.841117
0.841721
0.863904
0.863224
0.838710
0.831954
0.846396
0.842636
0.816048
0.802942
0.809878
0.808302
0.803075
0.827132
0.861174
0.851542
0.810381
1.284945
1.193646
1.057412
0.956247
0.906349
0.871982
0.840758
0.842051
0.864755
0.864177
0.839705
0.833556
0.848944
0.845532
0.818408
0.804439
0.810936
0.809682
0.805169
0.829550
0.863514
0.854111
0.813494
1.276369
1.183400
1.044682
0.939770
0.885967
0.849017
0.815433
0.813399
0.833975
0.833479
0.811893
0.811095
0.831470
0.830726
0.804634
0.791052
0.797080
0.794198
0.785213
0.801929
0.829246
0.817323
0.777017
1.279204
1.185852
1.045961
0.939084
0.882868
0.843764
0.807359
0.800968
0.818247
0.818119
0.801148
0.807098
0.832735
0.834360
0.808982
0.796153
0.802673
0.798598
0.784660
0.792538
0.812325
0.799087
0.761675
1.290197
1.198223
1.059401
0.953498
0.897532
0.857920
0.820105
0.811365
0.827187
0.827504
0.813301
0.823475
0.852425
0.854750
0.828654
0.816317
0.824304
0.820402
0.803835
0.807031
0.823017
0.810637
0.776991
1.280228
1.189696
1.053044
0.948889
0.893888
0.854706
0.816811
0.807192
0.821853
0.821990
0.808709
0.819818
0.849057
0.851093
0.824913
0.813674
0.823480
0.820609
0.803601
0.805282
0.820098
0.808675
0.777195
1.240725
1.152149
1.019741
0.919099
0.866594
0.828933
0.791860
0.782168
0.795631
0.795151
0.781736
0.791770
0.819523
0.821023
0.795796
0.786492
0.798434
0.796812
0.780138
0.781567
0.796295
0.785284
0.754408
1.185818
1.102130
0.978199
0.886424
0.840823
0.806906
0.771554
0.763031
0.777308
0.776769
0.762307
0.770902
0.797577
0.798530
0.773627
0.765929
0.779896
0.779155
0.762502
0.764599
0.780634
0.770491
0.739772
1.098143
1.022663
0.912320
0.834644
0.800399
0.772354
0.739621
0.733111
0.749542
0.749543
0.733959
0.741546
0.768000
0.768471
0.742987
0.736134
0.751859
0.751498
0.734237
0.737321
0.755728
0.747136
0.716657
0.942284
0.875504
0.779404
0.716234
0.692915
0.671275
0.642044
0.637308
0.654531
0.654765
0.638792
0.645209
0.670346
0.670412
0.645535
0.639541
0.655769
0.655479
0.638119
0.641396
0.660674
0.653492
0.624215
0.701106
0.643190
0.562053
0.513319
0.500739
0.485831
0.460955
0.457660
0.474168
0.474011
0.457791
0.462121
0.484342
0.484054
0.461406
0.457093
0.473330
0.473027
0.455819
0.458057
0.476486
0.470568
0.443614
0.441821
0.395624
0.332304
0.299802
0.298095
0.289967
0.269662
0.267895
0.283518
0.282938
0.266393
0.267931
0.286727
0.286263
0.266570
0.264534
0.280851
0.280626
0.263616
0.264256
0.281115
0.277009
0.253699
0.260345
0.227081
0.182918
0.164524
0.169250
0.165839
0.151017
0.150304
0.163114
0.162548
0.148530
0.148206
0.161997
0.161617
0.146973
0.146511
0.160057
0.159952
0.146067
0.145784
0.158876
0.156649
0.139831
0.641266
0.570565
0.473293
0.419809
0.410922
0.394237
0.362425
0.363027
0.393204
0.388033
0.348606
0.345442
0.378386
0.378254
0.344731
0.346331
0.383098
0.386859
0.355801
0.351558
0.373911
0.370864
0.342773
0.786604
0.716551
0.618925
0.560424
0.544946
0.528192
0.504833
0.515579
0.550306
0.547653
0.510622
0.506034
0.535366
0.534755
0.503564
0.504850
0.537877
0.538856
0.503945
0.490076
0.502570
0.495829
0.468859
0.969280
0.897488
0.795433
0.729106
0.707153
0.689550
0.671877
0.690883
0.730373
0.730663
0.696132
0.690887
0.717996
0.716779
0.686350
0.686691
0.715830
0.713367
0.673774
0.651152
0.654554
0.643325
0.615590
1.098446
1.021178
0.909527
0.832278
0.801655
0.779661
0.760461
0.778120
0.815815
0.816544
0.784586
0.780433
0.806666
0.805444
0.776068
0.775897
0.802916
0.799300
0.759389
0.735209
0.736083
0.722767
0.693917
1.174009
1.089814
0.966269
0.877134
0.835684
0.806299
0.779464
0.786552
0.815081
0.814019
0.786353
0.785643
0.811820
0.811519
0.784687
0.784317
0.809585
0.806925
0.771867
0.752976
0.756867
0.743862
0.714247
1.224318
1.135887
1.004993
0.908860
0.861677
0.826296
0.790048
0.784281
0.802478
0.800109
0.778588
0.783322
0.811001
0.812288
0.787722
0.786216
0.808152
0.806125
0.777285
0.765758
0.774007
0.761690
0.731116
1.265298
1.175165
1.039858
0.941429
0.892835
0.854661
0.812238
0.798150
0.809952
0.807767
0.791739
0.801038
0.830165
0.832936
0.810049
0.806658
0.824403
0.821633
0.796925
0.790550
0.802136
0.789642
0.757094
1.276810
1.185469
1.048272
0.948216
0.898624
0.859841
0.816456
0.800624
0.810976
0.809578
0.795882
0.806044
0.834474
0.837633
0.815678
0.810386
0.824139
0.819724
0.796672
0.792496
0.804843
0.791093
0.756576
1.266340
1.173906
1.036479
0.934537
0.883246
0.845121
0.804864
0.792393
0.804846
0.804067
0.789213
0.796049
0.820933
0.822921
0.800904
0.793398
0.803314
0.797334
0.775804
0.773935
0.787038
0.771989
0.735468
1.266536
1.174523
1.037927
0.936391
0.885303
0.848930
0.812968
0.805990
0.822470
0.821881
0.803257
0.804570
0.825045
0.824716
0.800967
0.790755
0.798218
0.792050
0.773633
0.777323
0.794894
0.780395
0.741942
1.278756
1.188363
1.053702
0.954089
0.904060
0.869346
0.836912
0.834113
0.853435
0.852775
0.831257
0.828565
0.846225
0.844040
0.818284
0.806237
0.812899
0.807848
0.793327
0.803038
0.825988
0.813369
0.774401
1.279817
1.189563
1.054944
0.954932
0.904197
0.869032
0.836583
0.833986
0.853496
0.852821
0.831307
0.829088
0.847533
0.845842
0.820070
0.807737
0.814333
0.809902
0.796595
0.807377
0.830850
0.818554
0.779893
1.269097
1.177475
1.041031
0.938266
0.885089
0.847599
0.812051
0.806180
0.823647
0.823289
0.804878
0.807644
0.830331
0.831239
0.807096
0.795558
0.802352
0.797821
0.783091
0.790087
0.809274
0.795828
0.758466
1.269156
1.177240
1.039969
0.935897
0.881361
0.842087
0.803673
0.794166
0.809113
0.809470
0.795540
0.804679
0.832363
0.835653
0.812383
0.801699
0.809370
0.805302
0.789433
0.792798
0.808359
0.795042
0.760448
1.278250
1.187612
1.051606
0.948809
0.895815
0.856252
0.815770
0.804434
0.818704
0.819678
0.808022
0.820992
0.851761
0.855830
0.832017
0.821696
0.830561
0.827554
0.811783
0.814030
0.828513
0.816696
0.785165
1.268861
1.179476
1.045367
0.944134
0.892127
0.853068
0.812731
0.801125
0.814836
0.815565
0.804031
0.817009
0.847518
0.851124
0.827209
0.817912
0.828470
0.826555
0.810906
0.812761
0.827086
0.816201
0.786109
1.232516
1.144924
1.014527
0.916312
0.865736
0.828238
0.789912
0.779109
0.792106
0.791846
0.778825
0.788827
0.816555
0.818995
0.795772
0.788394
0.801208
0.800092
0.783781
0.784791
0.798864
0.788002
0.757895
1.181576
1.098833
0.976839
0.887186
0.843219
0.809542
0.773443
0.764460
0.778444
0.777433
0.761604
0.767715
0.792343
0.793290
0.770177
0.764227
0.778752
0.777955
0.760707
0.761197
0.775780
0.765274
0.734953
1.096702
1.022154
0.913988
0.838340
0.805708
0.777998
0.744707
0.737923
0.753535
0.752431
0.734568
0.737838
0.760468
0.760186
0.736517
0.731228
0.746861
0.746106
0.728092
0.728856
0.745441
0.736155
0.705680
0.942909
0.876736
0.782274
0.720653
0.698741
0.677394
0.647690
0.642956
0.659639
0.658711
0.640041
0.641651
0.662628
0.661792
0.638656
0.634101
0.650120
0.649400
0.631256
0.632014
0.649222
0.641400
0.612410
0.703036
0.645151
0.564362
0.516261
0.504545
0.489745
0.464484
0.461611
0.478696
0.477954
0.459225
0.459711
0.478918
0.478139
0.456952
0.453855
0.470146
0.469596
0.451685
0.451794
0.468073
0.461911
0.436121
0.443020
0.396534
0.332885
0.300441
0.299203
0.291024
0.270272
0.268856
0.285399
0.284937
0.267300
0.267146
0.284514
0.284095
0.265606
0.264184
0.280264
0.279999
0.263069
0.262765
0.278161
0.274200
0.252380
0.260335
0.226798
0.182231
0.163744
0.168726
0.165238
0.150036
0.149457
0.162956
0.162780
0.148823
0.148624
0.162249
0.162122
0.148113
0.147641
0.160793
0.160730
0.147314
0.147071
0.159568
0.157558
0.141750
0.660221
0.592271
0.498871
0.446434
0.436199
0.418592
0.388595
0.394528
0.430274
0.425143
0.381331
0.376661
0.411832
0.412055
0.376856
0.379745
0.420162
0.423889
0.388207
0.379549
0.399982
0.396443
0.368135
0.797819
0.730847
0.638062
0.582532
0.568615
0.553100
0.533497
0.552063
0.593981
0.592336
0.551435
0.544868
0.576115
0.575660
0.542602
0.545189
0.581567
0.581829
0.541095
0.521458
0.531000
0.522914
0.494913
0.972381
0.904088
0.808421
0.747621
0.735696
0.721439
0.703826
0.732080
0.784094
0.786260
0.744364
0.737659
0.769755
0.768549
0.732900
0.734053
0.771057
0.767291
0.716034
0.686553
0.688982
0.675626
0.643116
1.097909
1.024221
0.919226
0.848203
0.828480
0.810399
0.791442
0.818222
0.868347
0.871216
0.832496
0.827388
0.858591
0.857454
0.823021
0.823305
0.857704
0.852626
0.801174
0.770105
0.769736
0.754222
0.720756
1.174151
1.093034
0.974588
0.890397
0.853232
0.826956
0.804720
0.819384
0.854630
0.855513
0.826379
0.825349
0.853677
0.853692
0.825063
0.824665
0.851400
0.847362
0.806833
0.782052
0.782203
0.767546
0.737139
1.227672
1.141251
1.012894
0.920451
0.876558
0.843230
0.809683
0.808679
0.831551
0.830958
0.809469
0.815682
0.846205
0.847965
0.821321
0.818528
0.840906
0.837450
0.804054
0.787907
0.793696
0.780348
0.749071
1.279057
1.189080
1.049117
0.952745
0.909469
0.872722
0.828807
0.817002
0.835939
0.835548
0.816894
0.829448
0.863872
0.867087
0.839803
0.834176
0.856193
0.851908
0.818776
0.808946
0.824701
0.811646
0.772714
1.291407
1.200046
1.057887
0.959675
0.915270
0.877759
0.832290
0.817442
0.833663
0.833932
0.818375
0.832176
0.865642
0.869128
0.842979
0.835478
0.853398
0.847758
0.816897
0.809466
0.825835
0.812084
0.772289
1.272796
1.181747
1.045568
0.946420
0.897474
0.860540
0.820802
0.808551
0.821266
0.821647
0.809260
0.818955
0.846147
0.848410
0.825028
0.816422
0.826446
0.819803
0.795315
0.788997
0.798950
0.784463
0.750609
1.272951
1.182746
1.048339
0.949611
0.900074
0.864546
0.829051
0.821298
0.836883
0.836809
0.820294
0.823823
0.845959
0.846040
0.822142
0.812590
0.821124
0.814424
0.792061
0.788883
0.801094
0.787035
0.752594
1.289926
1.200889
1.065838
0.968171
0.920054
0.885726
0.852259
0.848136
0.866743
0.866223
0.845790
0.845285
0.867619
0.866062
0.837877
0.827556
0.838339
0.832400
0.810061
0.811015
0.831416
0.818580
0.779027
1.290767
1.202035
1.067289
0.969372
0.920575
0.885666
0.851931
0.847774
0.866471
0.865958
0.845536
0.845351
0.868220
0.867184
0.839327
0.829070
0.839953
0.834753
0.813907
0.816417
0.837775
0.825352
0.785959
1.274286
1.185008
1.051830
0.952456
0.901212
0.864197
0.828115
0.820686
0.836953
0.837073
0.820529
0.824873
0.848391
0.849836
0.826762
0.817170
0.825660
0.821168
0.803698
0.805454
0.820525
0.807907
0.774430
1.272357
1.182773
1.049024
0.948951
0.897986
0.859378
0.819432
0.808782
0.823765
0.824963
0.812284
0.822804
0.851298
0.855200
0.832909
0.823647
0.832510
0.829199
0.813223
0.815088
0.829201
0.817351
0.786057
1.282785
1.193838
1.060024
0.961826
0.919416
0.880592
0.831980
0.819584
0.841056
0.843012
0.825504
0.839425
0.873368
0.878251
0.853054
0.843561
0.856504
0.854463
0.836572
0.839538
0.855485
0.845112
0.814471
1.273606
1.185738
1.053621
0.956919
0.915611
0.877298
0.828773
0.816338
0.837613
0.839313
0.821499
0.835057
0.868650
0.873173
0.847957
0.839348
0.853656
0.852477
0.834776
0.837754
0.853937
0.844171
0.814182
1.236397
1.150737
1.023553
0.929317
0.882914
0.846164
0.806078
0.794955
0.809216
0.809705
0.796350
0.806248
0.834270
0.837430
0.815238
0.808782
0.821805
0.820953
0.805225
0.806597
0.821038
0.810860
0.781538
1.187694
1.107029
0.988694
0.903004
0.862700
0.829798
0.792500
0.783423
0.798207
0.797376
0.780433
0.784876
0.808569
0.809711
0.787589
0.782632
0.797463
0.796492
0.778761
0.778608
0.793314
0.783012
0.752657
1.106455
1.033784
0.928773
0.857353
0.831558
0.804619
0.766923
0.759844
0.777489
0.775954
0.754467
0.754856
0.780453
0.779862
0.752123
0.747844
0.767112
0.765987
0.743680
0.743477
0.765465
0.756015
0.719351
0.955150
0.890544
0.798701
0.740726
0.725270
0.704544
0.670420
0.665478
0.684253
0.682758
0.660133
0.658544
0.682162
0.680909
0.653756
0.650142
0.669747
0.668668
0.646223
0.645843
0.668210
0.660179
0.625123
0.716797
0.660077
0.581323
0.535326
0.525638
0.511117
0.484960
0.482250
0.500048
0.499112
0.478693
0.476783
0.494441
0.493531
0.473151
0.470718
0.487045
0.486266
0.467790
0.466733
0.482388
0.476207
0.450646
0.458301
0.412228
0.349345
0.317675
0.317109
0.308837
0.287533
0.286205
0.303336
0.303088
0.285007
0.284059
0.300739
0.300490
0.282789
0.281573
0.297221
0.296879
0.280173
0.279390
0.293953
0.290062
0.269090
0.276038
0.241935
0.196516
0.177622
0.182844
0.179045
0.162926
0.162309
0.176694
0.176830
0.162596
0.162689
0.176877
0.176975
0.162826
0.162209
0.175463
0.175393
0.161841
0.161646
0.174223
0.172181
0.156260
0.663686
0.595997
0.502516
0.448866
0.436956
0.418312
0.387960
0.393797
0.429524
0.424197
0.379967
0.374935
0.409954
0.410367
0.375646
0.378935
0.419476
0.423259
0.387692
0.379198
0.399801
0.396121
0.367458
0.798260
0.731799
0.639437
0.583370
0.568264
0.551996
0.532352
0.551210
0.593341
0.591497
0.549964
0.542724
0.573657
0.573324
0.540708
0.543758
0.580414
0.580919
0.540571
0.521464
0.531432
0.523296
0.494944
0.969870
0.902203
0.807264
0.746485
0.733877
0.719258
0.702018
0.730958
0.783397
0.785386
0.742731
0.735146
0.766828
0.765678
0.730396
0.732049
0.769494
0.766187
0.715602
0.686982
0.690074
0.676770
0.643935
1.094512
1.021316
0.916916
0.846002
0.825841
0.807617
0.789196
0.816829
0.867500
0.870243
0.830764
0.824813
0.855681
0.854626
0.820482
0.821185
0.856012
0.851479
0.800835
0.770735
0.771055
0.755591
0.721793
1.172112
1.091102
0.972688
0.888234
0.850632
0.824233
0.802436
0.817913
0.853774
0.854624
0.824900
0.823336
0.851603
0.851753
0.823241
0.822960
0.849892
0.846322
0.806621
0.782769
0.783499
0.768814
0.738068
1.228065
1.141273
1.012199
0.918903
0.874424
0.840978
0.807800
0.807522
0.831006
0.830563
0.808894
0.815049
0.845778
0.847641
0.820785
0.817609
0.839833
0.836745
0.804218
0.789009
0.795325
0.782001
0.750522
1.281277
1.190611
1.049465
0.951857
0.907933
0.871151
0.827649
0.816543
0.836040
0.835991
0.817583
0.830382
0.865039
0.868224
0.840487
0.834170
0.855900
0.852026
0.819879
0.811071
0.827374
0.814597
0.775861
1.293974
1.201879
1.058480
0.959040
0.914089
0.876718
0.831838
0.817776
0.834567
0.835251
0.820029
0.833978
0.867442
0.870801
0.844314
0.836363
0.854278
0.849341
0.819647
0.813162
0.829921
0.816811
0.777892
1.274296
1.182730
1.045659
0.945664
0.896431
0.859837
0.820889
0.809511
0.822786
0.823499
0.811220
0.820621
0.847381
0.849508
0.826348
0.818160
0.828904
0.823370
0.800002
0.793953
0.803596
0.790072
0.758104
1.272654
1.182330
1.047684
0.948696
0.899157
0.864077
0.829408
0.822419
0.838384
0.838479
0.821813
0.824543
0.845767
0.845791
0.822921
0.814948
0.825064
0.819657
0.797713
0.793277
0.803833
0.790796
0.759225
1.288135
1.199354
1.064674
0.967250
0.919373
0.885489
0.852703
0.849167
0.868040
0.867584
0.846786
0.845137
0.866252
0.864720
0.838141
0.830190
0.843061
0.838283
0.815419
0.813615
0.831143
0.819119
0.782863
1.288215
1.200003
1.066036
0.968700
0.920286
0.885805
0.852671
0.849085
0.868117
0.867733
0.846896
0.845370
0.866791
0.865738
0.839619
0.831844
0.844811
0.840711
0.819276
0.819010
0.837522
0.825941
0.789843
1.271410
1.182798
1.050664
0.952180
0.901515
0.864962
0.829480
0.822757
0.839595
0.839991
0.823009
0.825832
0.847687
0.848941
0.827363
0.819812
0.829996
0.826677
0.809471
0.809928
0.823436
0.811916
0.781315
1.269147
1.180265
1.047721
0.948900
0.898879
0.860823
0.821372
0.811478
0.827252
0.828760
0.815416
0.824203
0.850962
0.854541
0.833362
0.825526
0.835539
0.833328
0.818357
0.820464
0.834405
0.823659
0.794312
1.279255
1.190944
1.058356
0.961669
0.920523
0.882303
0.833987
0.822227
0.844546
0.846734
0.828308
0.840408
0.872748
0.877335
0.852992
0.844478
0.858109
0.856918
0.840206
0.844110
0.860598
0.851067
0.821455
1.270174
1.182779
1.051680
0.956418
0.916380
0.878547
0.830045
0.818095
0.840269
0.842229
0.823484
0.835395
0.867691
0.872142
0.847785
0.839929
0.854554
0.853867
0.837064
0.840848
0.857505
0.848251
0.818804
1.233864
1.148442
1.021869
0.928661
0.883206
0.846638
0.806301
0.795587
0.810877
0.811727
0.797540
0.806054
0.833123
0.836506
0.815344
0.809561
0.822611
0.821841
0.806460
0.807983
0.822328
0.812326
0.783421
1.186708
1.106085
0.987987
0.902845
0.863066
0.830091
0.792450
0.783801
0.799651
0.799119
0.781217
0.784246
0.807091
0.808589
0.787592
0.783313
0.798041
0.796852
0.778905
0.778106
0.792033
0.781641
0.751742
1.106949
1.034206
0.929200
0.858003
0.832433
0.805304
0.767301
0.760665
0.779267
0.777830
0.755135
0.753920
0.778606
0.778326
0.751649
0.748049
0.767210
0.765748
0.742882
0.741504
0.762263
0.752579
0.716433
0.956346
0.891600
0.799622
0.741686
0.726284
0.705281
0.670774
0.666124
0.685684
0.684226
0.660495
0.657525
0.680402
0.679495
0.653330
0.650333
0.669830
0.668454
0.645464
0.643871
0.664951
0.656718
0.622264
0.717836
0.660929
0.581950
0.535897
0.526186
0.511294
0.484550
0.481799
0.500158
0.499374
0.478441
0.475986
0.493463
0.493032
0.473524
0.471516
0.487689
0.486722
0.467984
0.466115
0.480789
0.474537
0.449616
0.458706
0.412481
0.349403
0.317671
0.317081
0.308485
0.286572
0.284916
0.302268
0.302248
0.284317
0.283729
0.300757
0.300970
0.283794
0.282709
0.298173
0.297748
0.281037
0.279955
0.294021
0.290145
0.269619
0.275978
0.241814
0.196315
0.177399
0.182606
0.178627
0.162134
0.161165
0.175471
0.175770
0.161954
0.162680
0.177332
0.177713
0.163711
0.163058
0.176216
0.176117
0.162591
0.162366
0.174825
0.172799
0.157018
0.649536
0.579930
0.482956
0.426197
0.412268
0.392586
0.360035
0.360730
0.391113
0.385357
0.344410
0.339821
0.372076
0.372463
0.340457
0.343326
0.380528
0.384558
0.354105
0.350729
0.373929
0.370521
0.341227
0.785885
0.717466
0.621353
0.561540
0.542596
0.523843
0.500833
0.512926
0.548566
0.545346
0.506214
0.499263
0.527386
0.527030
0.497168
0.499897
0.533883
0.535742
0.502302
0.490467
0.504639
0.497878
0.469798
0.960173
0.890151
0.790116
0.723942
0.699653
0.681305
0.665755
0.687327
0.728271
0.728093
0.691276
0.683149
0.708568
0.707360
0.678146
0.679999
0.710647
0.709731
0.672488
0.652928
0.658803
0.647909
0.619184
1.087263
1.011264
0.901084
0.824123
0.791850
0.769737
0.753135
0.773824
0.813336
0.813758
0.779585
0.772745
0.797562
0.796371
0.767903
0.768900
0.797344
0.795485
0.758322
0.737530
0.740978
0.728006
0.698179
1.167327
1.083316
0.959703
0.869739
0.826999
0.797471
0.772383
0.782264
0.812836
0.811786
0.782429
0.780009
0.805802
0.805682
0.778936
0.778677
0.804478
0.803283
0.770986
0.755324
0.761379
0.748513
0.717968
1.225324
1.135775
1.002757
0.904044
0.855066
0.819422
0.784502
0.781080
0.801164
0.799377
0.777545
0.782111
0.810207
0.811567
0.786094
0.783107
0.804431
0.803464
0.777355
0.768945
0.779077
0.767045
0.736020
1.271646
1.179586
1.041193
0.939124
0.888550
0.850249
0.809068
0.797002
0.810120
0.809062
0.794383
0.804546
0.834159
0.836635
0.812237
0.806533
0.823361
0.821686
0.799731
0.796392
0.809612
0.798105
0.766447
1.284238
1.190835
1.050398
0.946736
0.895492
0.857069
0.815376
0.801721
0.813323
0.813210
0.801122
0.811880
0.840138
0.842749
0.819718
0.812937
0.826674
0.824114
0.804076
0.802259
0.815397
0.803576
0.772050
1.270777
1.176818
1.036809
0.932350
0.880244
0.843134
0.805185
0.795152
0.809042
0.809219
0.794877
0.800906
0.824411
0.825930
0.804593
0.798307
0.810355
0.807307
0.788279
0.786076
0.797254
0.784852
0.754352
1.265295
1.172850
1.035494
0.933209
0.882297
0.847321
0.813710
0.808787
0.826199
0.825968
0.806819
0.805736
0.823503
0.823071
0.802559
0.797251
0.809479
0.806581
0.787963
0.785866
0.796785
0.784692
0.755007
1.272600
1.182870
1.049350
0.950614
0.901894
0.868604
0.837785
0.836459
0.856461
0.855736
0.832703
0.826472
0.840595
0.838632
0.817926
0.813319
0.826339
0.823979
0.805916
0.804767
0.816936
0.805746
0.776521
1.271171
1.182387
1.050213
0.952226
0.903360
0.869619
0.838552
0.837363
0.857724
0.857068
0.833734
0.827232
0.841365
0.839746
0.819481
0.815045
0.828106
0.826234
0.809222
0.809116
0.821913
0.811108
0.782165
1.259476
1.169840
1.036745
0.937067
0.886201
0.850341
0.816521
0.812483
0.831329
0.831339
0.811004
0.808711
0.826110
0.826469
0.807159
0.802266
0.814494
0.813069
0.797798
0.798956
0.811820
0.800988
0.772346
1.258770
1.169033
1.035734
0.935958
0.884864
0.847570
0.810714
0.803260
0.820175
0.820915
0.804258
0.807454
0.829384
0.831566
0.811876
0.805944
0.817501
0.816679
0.803233
0.806318
0.820480
0.810220
0.781724
1.267262
1.178658
1.046803
0.949104
0.900491
0.863084
0.823668
0.814110
0.830614
0.831681
0.816328
0.822931
0.848269
0.851162
0.829897
0.822865
0.834237
0.833953
0.821670
0.826479
0.842497
0.833214
0.804863
1.258550
1.170720
1.040145
0.943763
0.896126
0.858834
0.818801
0.808618
0.824805
0.825684
0.810283
0.817246
0.843116
0.846097
0.824647
0.817891
0.829843
0.829641
0.816832
0.821175
0.837131
0.827870
0.799437
1.225219
1.138486
1.010311
0.915658
0.868413
0.831787
0.792969
0.783488
0.799388
0.799605
0.782965
0.787536
0.811423
0.814049
0.793857
0.788750
0.801997
0.801335
0.786154
0.787645
0.801491
0.791231
0.762443
1.179016
1.096554
0.975625
0.888015
0.846029
0.812453
0.775650
0.768179
0.785304
0.784628
0.764755
0.765267
0.786306
0.787782
0.767908
0.764179
0.778661
0.777318
0.759348
0.757744
0.769904
0.759103
0.730148
1.098635
1.024009
0.916211
0.841534
0.809987
0.782000
0.748057
0.742925
0.761496
0.760185
0.737509
0.734672
0.753540
0.753634
0.732970
0.729807
0.745366
0.743598
0.723594
0.720511
0.733299
0.723187
0.694052
0.947028
0.880525
0.785928
0.724645
0.703242
0.681294
0.650690
0.647198
0.666424
0.665171
0.642060
0.638303
0.656124
0.655813
0.635504
0.632889
0.648795
0.647114
0.626964
0.623673
0.636824
0.628231
0.600870
0.706759
0.648356
0.566983
0.518839
0.507208
0.491434
0.464596
0.461912
0.480888
0.480313
0.459167
0.456956
0.474868
0.475206
0.456666
0.455007
0.470916
0.469755
0.450830
0.448091
0.461042
0.454570
0.430816
0.444713
0.397752
0.333498
0.300911
0.299690
0.290551
0.267917
0.265634
0.283076
0.283194
0.265494
0.265864
0.283872
0.284758
0.268043
0.267139
0.282641
0.282102
0.265102
0.263650
0.277207
0.273271
0.253043
0.260394
0.226622
0.181748
0.163197
0.168181
0.164113
0.147630
0.145932
0.159293
0.159612
0.146822
0.148500
0.163479
0.164232
0.150809
0.150253
0.163051
0.162889
0.149589
0.149188
0.161146
0.159191
0.143989
0.648196
0.578154
0.480145
0.422224
0.407763
0.389602
0.359494
0.359023
0.384879
0.380351
0.345804
0.341150
0.367506
0.367389
0.340054
0.341730
0.372036
0.375018
0.350193
0.350145
0.372875
0.368552
0.339100
0.785667
0.716148
0.617636
0.555487
0.534883
0.515877
0.491953
0.498873
0.528007
0.524827
0.491045
0.484732
0.508382
0.507488
0.480934
0.482088
0.510421
0.512600
0.486968
0.482573
0.499807
0.493696
0.465794
0.963704
0.891467
0.786521
0.716247
0.688377
0.667905
0.648943
0.662416
0.695673
0.694342
0.661308
0.654081
0.676106
0.674365
0.647455
0.647606
0.673613
0.674428
0.647251
0.638494
0.650781
0.642130
0.613852
1.093905
1.015145
0.899196
0.817363
0.781044
0.756338
0.735735
0.748111
0.780140
0.779088
0.747830
0.741626
0.763417
0.761642
0.734980
0.734354
0.758870
0.759213
0.732437
0.723301
0.734181
0.723843
0.694328
1.176733
1.090151
0.961764
0.867209
0.821426
0.789992
0.761640
0.765194
0.789738
0.787572
0.760563
0.757948
0.780595
0.779739
0.754517
0.752985
0.775838
0.776658
0.753258
0.748148
0.760795
0.750055
0.719505
1.239257
1.147483
1.010571
0.907501
0.855894
0.818910
0.782061
0.775011
0.791334
0.788653
0.767618
0.770496
0.794910
0.795322
0.771378
0.767987
0.787745
0.788888
0.770245
0.770861
0.786590
0.776422
0.745499
1.287115
1.193449
1.052901
0.947127
0.894501
0.854984
0.812179
0.798243
0.809273
0.807127
0.791385
0.798321
0.823745
0.825116
0.802428
0.797597
0.814755
0.815723
0.800131
0.804497
0.822214
0.812788
0.782308
1.299410
1.204564
1.062275
0.955193
0.902149
0.862778
0.820131
0.805979
0.816761
0.815438
0.800993
0.807637
0.831662
0.833123
0.811762
0.806664
0.822012
0.822468
0.808061
0.813127
0.830465
0.820802
0.790596
1.283478
1.187861
1.045106
0.937398
0.883839
0.846571
0.809160
0.800332
0.814837
0.813982
0.796448
0.797882
0.817408
0.817825
0.797989
0.793859
0.808220
0.808219
0.794000
0.797698
0.812960
0.802380
0.772414
1.271598
1.177750
1.038180
0.933862
0.883012
0.848930
0.816813
0.814660
0.834089
0.833078
0.809982
0.803607
0.817312
0.815831
0.797027
0.794656
0.809871
0.809954
0.795052
0.797045
0.810630
0.799900
0.770890
1.272725
1.182204
1.047938
0.949043
0.903159
0.871573
0.841505
0.843691
0.866922
0.865519
0.837491
0.825151
0.834913
0.831826
0.812960
0.811873
0.828494
0.829025
0.813574
0.814731
0.827647
0.817547
0.789980
1.269137
1.179968
1.047791
0.950502
0.905094
0.873426
0.843435
0.846143
0.870021
0.868592
0.839742
0.826466
0.835760
0.832745
0.814173
0.813210
0.829816
0.830627
0.815736
0.817224
0.830236
0.820454
0.793378
1.259253
1.169379
1.036224
0.937152
0.888292
0.854590
0.823467
0.823490
0.845264
0.844155
0.818169
0.808444
0.820299
0.818720
0.800543
0.798373
0.813372
0.814188
0.800938
0.803823
0.817665
0.807845
0.780288
1.261489
1.171745
1.038746
0.939903
0.890402
0.855259
0.821465
0.817620
0.836689
0.835723
0.812901
0.807907
0.823610
0.823126
0.803566
0.799208
0.812630
0.813424
0.801614
0.806464
0.822085
0.812740
0.784696
1.272335
1.183903
1.052608
0.956009
0.907974
0.872618
0.836992
0.830551
0.848415
0.847329
0.825706
0.823927
0.843153
0.842910
0.820599
0.814198
0.826981
0.827760
0.816400
0.822879
0.840996
0.832481
0.803666
1.264314
1.176618
1.046553
0.951237
0.904020
0.868462
0.831723
0.824102
0.841345
0.840115
0.818853
0.818119
0.838498
0.838539
0.815774
0.809142
0.822009
0.822466
0.810211
0.815894
0.833715
0.825056
0.796048
1.230256
1.143410
1.015328
0.921414
0.875094
0.839666
0.802588
0.795098
0.812240
0.810906
0.789395
0.787917
0.807522
0.808045
0.787052
0.781883
0.795409
0.795082
0.780367
0.782605
0.797231
0.787377
0.758643
1.183025
1.100141
0.978603
0.890955
0.849239
0.816326
0.780835
0.775173
0.793845
0.792352
0.769019
0.765689
0.784511
0.784858
0.764253
0.760394
0.774952
0.773682
0.755768
0.754242
0.766409
0.755794
0.727144
1.102493
1.027184
0.917993
0.842472
0.810549
0.782851
0.750125
0.746957
0.767823
0.766229
0.740723
0.735871
0.754577
0.754195
0.732237
0.728682
0.744441
0.742549
0.721952
0.718348
0.730530
0.720411
0.691739
0.950181
0.883090
0.787182
0.724969
0.702892
0.680980
0.651365
0.649473
0.670723
0.669372
0.644188
0.639427
0.657901
0.657487
0.635962
0.632978
0.649066
0.647194
0.626319
0.622351
0.634766
0.626060
0.599086
0.708416
0.649798
0.567975
0.519464
0.507310
0.491345
0.464814
0.462698
0.482459
0.481753
0.459628
0.456974
0.475313
0.475818
0.456964
0.455231
0.471146
0.469818
0.450477
0.447260
0.459749
0.453124
0.429457
0.445682
0.398712
0.334454
0.301860
0.300374
0.290889
0.267876
0.265291
0.282817
0.282765
0.264639
0.265111
0.283627
0.284825
0.268157
0.267288
0.282786
0.282105
0.264783
0.262959
0.276224
0.272113
0.251779
0.261179
0.227427
0.182632
0.164157
0.169025
0.164628
0.147532
0.145094
0.158132
0.158303
0.145495
0.147582
0.163051
0.164088
0.150796
0.150349
0.163176
0.162906
0.149323
0.148547
0.160249
0.158144
0.142836
0.662426
0.593491
0.496666
0.439521
0.425363
0.409929
0.385031
0.387124
0.411628
0.408999
0.379696
0.374795
0.396210
0.395480
0.371579
0.371973
0.396101
0.397539
0.376042
0.376318
0.396536
0.390746
0.361530
0.800285
0.730808
0.631140
0.568533
0.547950
0.530757
0.509413
0.515597
0.542022
0.540211
0.511370
0.505721
0.525735
0.524183
0.499802
0.499074
0.521417
0.522764
0.502327
0.501654
0.519578
0.513040
0.484886
0.986137
0.912094
0.799266
0.726472
0.698468
0.678491
0.658611
0.668712
0.703282
0.702568
0.668551
0.662737
0.684855
0.682472
0.653938
0.651276
0.671694
0.672652
0.652764
0.651373
0.670332
0.662518
0.631144
1.118022
1.037036
0.912620
0.827814
0.791159
0.766536
0.744212
0.752581
0.785858
0.785148
0.752305
0.747476
0.769647
0.767250
0.738697
0.735253
0.754626
0.755529
0.736571
0.735814
0.754348
0.745332
0.712822
1.196763
1.108916
0.977367
0.880957
0.834810
0.803795
0.774877
0.775267
0.796468
0.794690
0.770789
0.768695
0.788947
0.787439
0.763166
0.759878
0.778670
0.780092
0.763404
0.765374
0.782242
0.772716
0.742129
1.262084
1.169492
1.030704
0.926497
0.875470
0.838856
0.800991
0.792032
0.806167
0.803588
0.784053
0.785998
0.807563
0.807244
0.784478
0.780541
0.798552
0.800699
0.787036
0.793423
0.812606
0.803785
0.773425
1.315150
1.220743
1.076811
0.970958
0.923636
0.884098
0.835188
0.819344
0.829373
0.826669
0.809892
0.814604
0.839680
0.840247
0.816182
0.812323
0.832392
0.835083
0.821036
0.829959
0.852853
0.845139
0.813710
1.326766
1.231360
1.086034
0.979178
0.931657
0.892252
0.843547
0.828076
0.838489
0.836190
0.819385
0.823025
0.846749
0.847326
0.824392
0.820953
0.840528
0.843216
0.829896
0.839153
0.861747
0.854021
0.822998
1.303706
1.207917
1.064727
0.957129
0.905535
0.868882
0.830618
0.822171
0.836853
0.835000
0.814835
0.812793
0.829569
0.829012
0.809802
0.807357
0.824240
0.826621
0.815359
0.823096
0.841421
0.832653
0.803756
1.285979
1.192209
1.052754
0.949595
0.902389
0.869861
0.837354
0.836777
0.857682
0.855789
0.829148
0.818856
0.830057
0.827529
0.809012
0.808719
0.826890
0.829294
0.816571
0.821343
0.836990
0.827663
0.799682
1.285737
1.195406
1.059582
0.964146
0.931324
0.902028
0.863937
0.867689
0.895155
0.892897
0.858411
0.841602
0.851673
0.847398
0.825725
0.826974
0.848782
0.851485
0.835298
0.837531
0.851431
0.842388
0.815839
1.280257
1.191619
1.058483
0.965340
0.933489
0.904489
0.866882
0.871515
0.899837
0.897422
0.861623
0.843259
0.852397
0.847877
0.826277
0.827598
0.849378
0.852209
0.836188
0.838236
0.851914
0.843148
0.817176
1.267960
1.179109
1.047779
0.951868
0.908032
0.877116
0.847204
0.850066
0.874264
0.871841
0.840468
0.824897
0.832974
0.829343
0.810497
0.810174
0.828072
0.830677
0.818227
0.822230
0.837232
0.828580
0.802012
1.273593
1.184925
1.053568
0.957548
0.911397
0.878955
0.847859
0.846923
0.868029
0.865288
0.836539
0.824982
0.836434
0.833301
0.812166
0.808819
0.824509
0.826700
0.815532
0.821768
0.839564
0.831442
0.803480
1.290433
1.202618
1.070995
0.976487
0.932937
0.899991
0.865530
0.862302
0.888744
0.885608
0.851201
0.842828
0.863782
0.860541
0.829741
0.823399
0.840912
0.842711
0.828662
0.836752
0.862422
0.855051
0.820705
1.283445
1.196390
1.065995
0.972689
0.929689
0.896258
0.860380
0.855583
0.881136
0.877880
0.844157
0.837295
0.859799
0.856936
0.825453
0.818501
0.835742
0.836973
0.821844
0.828994
0.854296
0.846742
0.812168
1.245497
1.159798
1.033358
0.941936
0.897910
0.864335
0.829285
0.823633
0.842201
0.839183
0.812609
0.806072
0.822741
0.820885
0.797508
0.792103
0.806888
0.807162
0.792351
0.795549
0.812396
0.803615
0.774534
1.196865
1.115072
0.995061
0.909631
0.870393
0.838960
0.804593
0.800514
0.820934
0.818337
0.790971
0.784460
0.802085
0.800775
0.777666
0.773355
0.789184
0.788328
0.769853
0.768855
0.782768
0.773020
0.744074
1.118245
1.043480
0.934177
0.860478
0.836028
0.809429
0.772239
0.770873
0.799465
0.797299
0.763046
0.756685
0.778717
0.777276
0.749669
0.745229
0.768553
0.766858
0.738961
0.735457
0.754949
0.745347
0.709948
0.966372
0.899792
0.803544
0.742766
0.727622
0.706516
0.672351
0.672117
0.700991
0.699278
0.665939
0.660386
0.682941
0.681791
0.654558
0.650664
0.674103
0.672316
0.644115
0.640055
0.659445
0.651019
0.617234
0.723159
0.665506
0.584813
0.537434
0.526309
0.510824
0.484716
0.483538
0.504535
0.503433
0.479391
0.475841
0.494711
0.494668
0.474029
0.471894
0.488638
0.487376
0.467200
0.463899
0.477143
0.470664
0.446406
0.461759
0.415381
0.351967
0.319946
0.318577
0.309096
0.286308
0.284088
0.301932
0.301525
0.282323
0.281886
0.300113
0.301029
0.283883
0.282897
0.298575
0.297906
0.280373
0.278461
0.291792
0.287631
0.267117
0.278248
0.244041
0.198558
0.179667
0.184475
0.179686
0.161797
0.159226
0.172893
0.172852
0.158896
0.160501
0.176317
0.177354
0.163610
0.163167
0.176398
0.176092
0.161991
0.161043
0.172987
0.170672
0.154693
0.661774
0.592655
0.495604
0.438489
0.424901
0.411154
0.388825
0.392498
0.416906
0.415496
0.388788
0.384273
0.404113
0.403290
0.380773
0.380656
0.402211
0.402338
0.380848
0.379919
0.398256
0.391078
0.361171
0.800134
0.730196
0.629774
0.566612
0.546194
0.530249
0.510470
0.516574
0.541628
0.540959
0.515532
0.510889
0.529338
0.527735
0.504873
0.503288
0.522511
0.522791
0.503759
0.503722
0.520901
0.513357
0.484563
0.986656
0.911759
0.797490
0.723500
0.695202
0.675827
0.656177
0.664441
0.696404
0.696582
0.666427
0.662194
0.683044
0.680704
0.653633
0.649852
0.667011
0.667353
0.650236
0.651365
0.670965
0.662733
0.630868
1.119506
1.037273
0.910834
0.824435
0.787360
0.763207
0.740804
0.747065
0.777677
0.777758
0.748582
0.745362
0.766472
0.764179
0.736973
0.732410
0.748709
0.749171
0.733165
0.735253
0.754726
0.745483
0.712582
1.200116
1.110631
0.976526
0.878226
0.831732
0.801473
0.773112
0.772514
0.792130
0.791142
0.770005
0.768948
0.788206
0.786777
0.763652
0.759500
0.775750
0.776624
0.761928
0.765609
0.782698
0.772737
0.741810
1.268044
1.173511
1.031704
0.925218
0.873696
0.837867
0.801000
0.792231
0.805979
0.803974
0.785781
0.787906
0.808588
0.808268
0.786285
0.781894
0.798338
0.799989
0.787138
0.793936
0.812696
0.803358
0.772774
1.322684
1.226242
1.079149
0.970780
0.922716
0.883708
0.835743
0.820590
0.830900
0.828379
0.811640
0.815862
0.840205
0.840683
0.817026
0.813096
0.832628
0.835106
0.821167
0.829847
0.852181
0.844115
0.812635
1.333208
1.235874
1.087595
0.978477
0.930361
0.891396
0.843408
0.828564
0.839301
0.836860
0.819495
0.822492
0.845756
0.846244
0.823467
0.820207
0.839955
0.842787
0.829424
0.838331
0.860501
0.852660
0.821756
1.306444
1.209032
1.063482
0.954443
0.902907
0.866870
0.829104
0.820934
0.835631
0.833478
0.812845
0.810559
0.827376
0.826830
0.807607
0.805456
0.822915
0.825706
0.814458
0.821898
0.839934
0.831204
0.802544
1.284319
1.189445
1.048578
0.945037
0.898603
0.866882
0.834645
0.833915
0.854479
0.852307
0.825666
0.815815
0.827603
0.825231
0.806587
0.806577
0.825440
0.828315
0.815551
0.819952
0.835289
0.826021
0.798305
1.281094
1.190190
1.053844
0.958845
0.927264
0.898825
0.860753
0.864019
0.890894
0.888417
0.854324
0.838440
0.849436
0.845382
0.823482
0.824941
0.847420
0.850514
0.834103
0.835792
0.849265
0.840253
0.813984
1.274580
1.185694
1.052532
0.960217
0.929771
0.901667
0.864078
0.868215
0.895903
0.893179
0.857593
0.839921
0.849764
0.845326
0.823468
0.825110
0.847707
0.850923
0.834504
0.835870
0.849096
0.840402
0.814739
1.262843
1.173858
1.042660
0.947658
0.905207
0.875250
0.845611
0.848285
0.872011
0.868988
0.837033
0.821172
0.829193
0.825321
0.806328
0.806743
0.825907
0.828981
0.815908
0.819048
0.833625
0.825115
0.798885
1.270123
1.181361
1.050156
0.954962
0.910054
0.878554
0.847945
0.847182
0.868032
0.864383
0.834127
0.821113
0.831646
0.827983
0.806951
0.804924
0.822413
0.825123
0.812942
0.817936
0.835170
0.827179
0.799557
1.288813
1.200933
1.069439
0.975581
0.933002
0.900855
0.866936
0.864053
0.890335
0.886099
0.849639
0.839083
0.858554
0.854631
0.824186
0.819627
0.839370
0.841688
0.826227
0.832716
0.857699
0.850411
0.816337
1.282951
1.195841
1.065518
0.972657
0.930330
0.897460
0.861950
0.857342
0.882609
0.878204
0.842410
0.833314
0.854243
0.850642
0.819523
0.814441
0.834038
0.835860
0.819344
0.824969
0.849705
0.842371
0.808168
1.245297
1.159528
1.033077
0.941887
0.898228
0.864886
0.829815
0.823882
0.841824
0.837725
0.809576
0.801417
0.816899
0.814369
0.791207
0.787500
0.804555
0.805560
0.789745
0.791844
0.808442
0.800150
0.771683
1.196606
1.114729
0.994615
0.909188
0.869981
0.838433
0.803611
0.798664
0.818030
0.814548
0.786473
0.779377
0.796519
0.794832
0.771973
0.769269
0.787278
0.787225
0.767985
0.766117
0.779900
0.770733
0.742500
1.118132
1.043272
0.933753
0.859838
0.835133
0.808166
0.770239
0.767629
0.794911
0.792100
0.757912
0.751855
0.774049
0.772586
0.745392
0.742552
0.767924
0.766980
0.738345
0.733914
0.753113
0.743963
0.709225
0.966580
0.899937
0.803470
0.742368
0.726828
0.705330
0.670504
0.669082
0.696662
0.694464
0.661484
0.656465
0.679287
0.678165
0.651296
0.648794
0.674027
0.672919
0.644104
0.639269
0.658397
0.650356
0.617143
0.723819
0.666139
0.585296
0.537583
0.526063
0.510339
0.483950
0.482043
0.502058
0.500547
0.476689
0.473275
0.492038
0.491758
0.471159
0.469905
0.487986
0.487313
0.466891
0.463372
0.476727
0.470672
0.446885
0.462922
0.416464
0.352844
0.320461
0.318757
0.309195
0.286471
0.284090
0.301452
0.300751
0.281415
0.280594
0.298365
0.298906
0.281595
0.280940
0.297323
0.297065
0.279663
0.278063
0.291781
0.287992
0.267774
0.279597
0.245197
0.199384
0.180129
0.184703
0.179894
0.162148
0.159701
0.173289
0.173094
0.158863
0.159943
0.175276
0.176044
0.162222
0.161837
0.175256
0.175163
0.161347
0.160833
0.173135
0.171035
0.155162
0.646775
0.575922
0.476630
0.418085
0.404753
0.391350
0.368659
0.371780
0.395609
0.394805
0.369893
0.366870
0.387500
0.387115
0.364965
0.364780
0.385822
0.384931
0.361904
0.359660
0.377336
0.369030
0.337474
0.785798
0.714610
0.613143
0.548481
0.527562
0.511451
0.490924
0.495528
0.518519
0.518481
0.496257
0.493596
0.512170
0.511183
0.489746
0.488018
0.506130
0.505570
0.486203
0.485957
0.502398
0.493880
0.464176
0.966153
0.891022
0.780868
0.706043
0.676158
0.656145
0.635767
0.641081
0.664163
0.664896
0.644367
0.642545
0.660862
0.659359
0.637074
0.633688
0.649689
0.649474
0.632854
0.634319
0.650706
0.641776
0.612246
1.099566
1.016743
0.893833
0.806207
0.767403
0.742634
0.719616
0.723109
0.744964
0.745592
0.725971
0.725159
0.743981
0.742601
0.720072
0.715964
0.731269
0.731141
0.715299
0.717238
0.733132
0.723115
0.692673
1.188315
1.096609
0.959835
0.858606
0.810645
0.780240
0.751878
0.750528
0.768775
0.768449
0.750062
0.750914
0.770651
0.770043
0.748278
0.743989
0.759182
0.759006
0.743138
0.745125
0.760032
0.748753
0.717405
1.258883
1.161225
1.014788
0.904005
0.849874
0.814353
0.779525
0.771942
0.786207
0.784936
0.768086
0.771572
0.793164
0.793498
0.771939
0.767062
0.782017
0.782011
0.766724
0.769697
0.785057
0.773763
0.742284
1.311190
1.211522
1.061482
0.947489
0.891764
0.853221
0.812821
0.800555
0.812217
0.810466
0.794667
0.799940
0.822935
0.823914
0.802418
0.797367
0.812934
0.813366
0.798356
0.802384
0.818792
0.808462
0.777817
1.320184
1.219661
1.068553
0.954107
0.898541
0.860003
0.819288
0.806913
0.818735
0.816931
0.800620
0.805187
0.827704
0.828780
0.807820
0.803261
0.819176
0.820029
0.805433
0.809464
0.825630
0.815635
0.785747
1.293193
1.192709
1.042632
0.930031
0.876076
0.840246
0.804062
0.795928
0.810480
0.808772
0.789922
0.790784
0.810531
0.810976
0.791033
0.787694
0.803761
0.804914
0.790586
0.793252
0.807531
0.797055
0.767863
1.267762
1.170533
1.026402
0.920490
0.871610
0.839575
0.807834
0.804937
0.823241
0.821522
0.798792
0.794227
0.810100
0.809213
0.789940
0.788260
0.805455
0.806833
0.791615
0.792250
0.804654
0.794075
0.765990
1.259420
1.167085
1.030995
0.933177
0.891034
0.861683
0.830972
0.831232
0.852479
0.850590
0.824307
0.815458
0.828707
0.826505
0.806802
0.806188
0.824764
0.826301
0.809813
0.808955
0.820065
0.809992
0.783561
1.252411
1.162408
1.029956
0.935026
0.893968
0.864703
0.834101
0.834878
0.856670
0.854463
0.826805
0.816303
0.828437
0.825906
0.806468
0.806407
0.825495
0.827262
0.810709
0.809645
0.820701
0.810998
0.785112
1.243958
1.153648
1.020793
0.924334
0.879632
0.848640
0.818051
0.817300
0.837559
0.834768
0.807345
0.797192
0.809286
0.807208
0.788709
0.788912
0.807896
0.809953
0.794265
0.793907
0.805937
0.796329
0.769784
1.250977
1.160973
1.028431
0.932011
0.886240
0.853882
0.821532
0.818210
0.836502
0.832853
0.805574
0.796342
0.809477
0.807595
0.788616
0.788654
0.807946
0.810139
0.794480
0.794743
0.808089
0.798800
0.771560
1.267318
1.178748
1.047872
0.953238
0.907989
0.875068
0.841350
0.836059
0.853366
0.848973
0.821186
0.812805
0.827741
0.825647
0.804728
0.804397
0.824798
0.826972
0.810167
0.810809
0.826478
0.817756
0.789077
1.262566
1.174741
1.044913
0.950962
0.905657
0.871819
0.836464
0.829524
0.845834
0.841125
0.813634
0.806141
0.821974
0.820025
0.798769
0.798586
0.819539
0.821595
0.803888
0.803866
0.819546
0.811033
0.782428
1.229333
1.142256
1.014061
0.920794
0.875536
0.840782
0.803631
0.795279
0.810514
0.805950
0.779702
0.773464
0.789700
0.788525
0.768774
0.769512
0.790609
0.792316
0.773553
0.771332
0.784397
0.775531
0.748359
1.181982
1.098729
0.976616
0.888797
0.847057
0.813665
0.776592
0.768107
0.783501
0.779425
0.754158
0.749467
0.767263
0.766941
0.747755
0.749528
0.771292
0.772281
0.751143
0.745851
0.756717
0.747401
0.720762
1.102407
1.026583
0.916009
0.839550
0.806682
0.777655
0.742309
0.735018
0.752112
0.748689
0.723424
0.720125
0.739947
0.740068
0.720085
0.722121
0.744663
0.744877
0.721168
0.713652
0.723923
0.714740
0.688096
0.950997
0.883479
0.786205
0.722755
0.699329
0.675991
0.643941
0.638016
0.655465
0.652751
0.628796
0.626381
0.646353
0.646559
0.626797
0.628732
0.650832
0.650863
0.627331
0.620020
0.630723
0.622801
0.597635
0.709996
0.651194
0.568707
0.519062
0.505603
0.488753
0.461054
0.456322
0.472810
0.470945
0.449847
0.448261
0.466818
0.466991
0.448693
0.450189
0.470641
0.471032
0.450370
0.445742
0.457984
0.452425
0.430239
0.448772
0.401574
0.336678
0.302970
0.300390
0.290596
0.267661
0.264331
0.280093
0.279161
0.260936
0.260600
0.277985
0.278174
0.261134
0.261585
0.279644
0.280234
0.262968
0.261744
0.275949
0.272919
0.253583
0.265096
0.230818
0.185069
0.165465
0.169548
0.165087
0.148460
0.146345
0.158969
0.158646
0.145104
0.145614
0.159581
0.159786
0.146257
0.146085
0.159689
0.160110
0.147320
0.147854
0.160660
0.159242
0.144325
0.648352
0.576861
0.476452
0.416725
0.402864
0.389246
0.366049
0.368004
0.390586
0.390425
0.368142
0.367567
0.389355
0.389419
0.367329
0.366469
0.386500
0.385036
0.361994
0.360024
0.377977
0.369278
0.336862
0.787082
0.715368
0.613034
0.547142
0.525649
0.508810
0.486710
0.489236
0.510396
0.511015
0.491957
0.492393
0.512604
0.512357
0.491151
0.488780
0.506033
0.505136
0.486194
0.486904
0.504183
0.495567
0.465137
0.965533
0.890190
0.780117
0.704594
0.674963
0.653747
0.630012
0.632073
0.652183
0.653532
0.637106
0.638983
0.659312
0.658862
0.637156
0.633396
0.649265
0.648966
0.632608
0.635410
0.653281
0.644566
0.614273
1.098110
1.015004
0.892097
0.803777
0.765244
0.739277
0.712951
0.713369
0.732471
0.733700
0.717991
0.720856
0.741875
0.741644
0.719682
0.715303
0.730662
0.730367
0.714244
0.716696
0.733451
0.723633
0.692783
1.187602
1.095090
0.957061
0.854390
0.805749
0.774630
0.744968
0.742282
0.759604
0.759948
0.744037
0.747884
0.769796
0.770201
0.748584
0.743870
0.758619
0.757672
0.740326
0.740456
0.754097
0.742477
0.711293
1.258370
1.159481
1.010983
0.898257
0.843050
0.807413
0.772998
0.765928
0.780905
0.780415
0.764858
0.770500
0.794080
0.795207
0.773392
0.767997
0.782319
0.780575
0.761535
0.759539
0.771385
0.758792
0.727290
1.310306
1.209187
1.056657
0.940382
0.883061
0.844789
0.806220
0.795808
0.809783
0.808907
0.793189
0.800141
0.825184
0.826800
0.804568
0.798776
0.813653
0.811550
0.790906
0.787941
0.800043
0.787626
0.755850
1.317480
1.215588
1.062223
0.945957
0.889205
0.851009
0.811805
0.800759
0.814504
0.813514
0.797645
0.804609
0.829819
0.831620
0.809526
0.803863
0.818958
0.817121
0.796503
0.793021
0.804504
0.792350
0.761439
1.287568
1.186073
1.034538
0.921339
0.867408
0.831634
0.794936
0.785666
0.799710
0.798680
0.782438
0.787899
0.811806
0.813371
0.791886
0.786760
0.801563
0.800291
0.780793
0.776623
0.786015
0.773898
0.744938
1.260119
1.162307
1.017498
0.912000
0.863622
0.831029
0.796813
0.789909
0.805263
0.804246
0.786618
0.789557
0.811545
0.812346
0.791005
0.786503
0.801660
0.800659
0.781211
0.776380
0.784811
0.773044
0.745397
1.251795
1.159109
1.022398
0.925215
0.882857
0.852335
0.818398
0.812630
0.828833
0.827759
0.808937
0.809922
0.831060
0.831011
0.808661
0.804502
0.820469
0.819430
0.799056
0.793716
0.801780
0.790628
0.764162
1.244241
1.154089
1.021295
0.927124
0.885809
0.855243
0.821192
0.815608
0.832030
0.830568
0.810564
0.810121
0.830260
0.829985
0.808179
0.805085
0.822067
0.821381
0.800823
0.795376
0.803621
0.792791
0.766594
1.234116
1.143859
1.011251
0.915710
0.871537
0.839577
0.805663
0.799762
0.815967
0.813673
0.792051
0.790206
0.808891
0.808992
0.789546
0.788806
0.807596
0.807821
0.787595
0.782099
0.790852
0.779976
0.753143
1.240547
1.150585
1.018221
0.922370
0.877213
0.844226
0.809425
0.802747
0.818458
0.815155
0.791879
0.788811
0.807149
0.807591
0.789532
0.791621
0.813473
0.814558
0.793267
0.787178
0.796591
0.785708
0.757962
1.257333
1.168757
1.037886
0.943548
0.899295
0.865859
0.829749
0.822208
0.837707
0.833619
0.808876
0.805093
0.823937
0.824407
0.806392
0.810791
0.836532
0.838138
0.814252
0.807514
0.819097
0.808481
0.778663
1.253599
1.165747
1.035793
0.941803
0.897157
0.862722
0.825180
0.816265
0.830854
0.826291
0.801372
0.797690
0.816698
0.817157
0.799371
0.804912
0.832114
0.834082
0.809470
0.802219
0.814027
0.803846
0.774273
1.221674
1.134556
1.006129
0.912438
0.866886
0.831282
0.792234
0.781359
0.794285
0.789548
0.765757
0.763175
0.782311
0.783106
0.766315
0.772478
0.799163
0.801318
0.777404
0.769147
0.778765
0.768913
0.741755
1.175826
1.092464
0.970008
0.881665
0.839436
0.804780
0.764916
0.752498
0.764272
0.759786
0.737630
0.736962
0.757473
0.759073
0.743030
0.750107
0.777090
0.778917
0.753846
0.743517
0.751436
0.741586
0.715457
1.098050
1.021994
0.910676
0.833744
0.800467
0.769841
0.730702
0.718104
0.730390
0.726522
0.705264
0.706427
0.728832
0.731136
0.714981
0.722481
0.749783
0.750957
0.724140
0.712091
0.719542
0.709877
0.683851
0.947867
0.880068
0.781994
0.718006
0.694238
0.669455
0.633835
0.622820
0.635514
0.632444
0.612545
0.614295
0.636387
0.638465
0.622255
0.629144
0.655537
0.656540
0.630465
0.619312
0.627592
0.619353
0.594903
0.707789
0.648775
0.565751
0.515411
0.501505
0.483902
0.454357
0.446464
0.459589
0.457459
0.439250
0.440424
0.460088
0.460991
0.444562
0.449483
0.473500
0.474874
0.452467
0.445471
0.456386
0.451022
0.429748
0.447950
0.400632
0.335337
0.300940
0.297884
0.288067
0.265145
0.260893
0.274854
0.273685
0.256816
0.257094
0.274116
0.273879
0.257102
0.259183
0.279576
0.281054
0.263244
0.261602
0.275842
0.273441
0.254985
0.265478
0.231072
0.184950
0.164653
0.168266
0.164065
0.148345
0.146828
0.158945
0.158438
0.145005
0.144539
0.157300
0.156742
0.142938
0.143173
0.157828
0.158882
0.146461
0.147892
0.161460
0.160672
0.146312
0.662139
0.591592
0.492311
0.432779
0.418612
0.404863
0.381571
0.382695
0.403734
0.404240
0.385004
0.386662
0.409122
0.409432
0.387436
0.385616
0.404321
0.402689
0.380833
0.380172
0.398771
0.390312
0.358089
0.799172
0.728059
0.626272
0.560687
0.540120
0.522853
0.498675
0.499325
0.518708
0.519987
0.504093
0.507448
0.529596
0.529855
0.508127
0.504954
0.521910
0.521029
0.502635
0.504928
0.524221
0.516140
0.485013
0.976851
0.901815
0.791572
0.717303
0.693429
0.671443
0.639917
0.638232
0.655828
0.657757
0.644901
0.650744
0.676876
0.677251
0.652103
0.647847
0.668157
0.668082
0.648003
0.652737
0.677057
0.669166
0.634062
1.107606
1.024904
0.902078
0.815275
0.782546
0.755778
0.721644
0.718306
0.734984
0.736735
0.724418
0.731256
0.758232
0.758914
0.733521
0.728753
0.748789
0.748705
0.728432
0.732239
0.755013
0.746140
0.710902
1.194337
1.102513
0.965346
0.863646
0.816479
0.784876
0.752773
0.748340
0.764705
0.765572
0.751822
0.758507
0.783063
0.784216
0.761836
0.756677
0.772044
0.770907
0.752248
0.751819
0.766435
0.755541
0.724266
1.263919
1.165751
1.018172
0.906472
0.852291
0.816610
0.781370
0.774156
0.790132
0.790173
0.774991
0.782392
0.808057
0.809737
0.787173
0.781516
0.796659
0.794024
0.771678
0.766670
0.777742
0.765210
0.733584
1.316723
1.216054
1.063040
0.948083
0.893921
0.855981
0.815561
0.806372
0.827769
0.827423
0.805839
0.813515
0.846213
0.848260
0.819315
0.813699
0.833983
0.830378
0.800398
0.792648
0.808822
0.795729
0.757031
1.322170
1.220839
1.067245
0.952754
0.899561
0.861833
0.820610
0.810424
0.831284
0.830753
0.809254
0.817417
0.850729
0.852991
0.823848
0.818086
0.838474
0.834981
0.804649
0.795870
0.811006
0.798052
0.760278
1.288272
1.187780
1.037772
0.926929
0.875140
0.839687
0.801664
0.791076
0.805203
0.804545
0.789527
0.798419
0.826035
0.828286
0.804872
0.798505
0.813609
0.810799
0.786590
0.777618
0.784642
0.772110
0.743290
1.260390
1.163561
1.020076
0.917423
0.871863
0.839252
0.801956
0.791332
0.804277
0.803667
0.789860
0.798819
0.826708
0.828580
0.804165
0.797335
0.811892
0.809275
0.785841
0.777043
0.783109
0.771130
0.744209
1.256721
1.164369
1.026006
0.931738
0.895249
0.864344
0.823050
0.811415
0.825273
0.824698
0.809924
0.819510
0.853071
0.854449
0.823604
0.816184
0.835893
0.832933
0.803519
0.794301
0.801620
0.790123
0.762523
1.248772
1.159025
1.024660
0.933469
0.898076
0.867167
0.825737
0.814117
0.827927
0.826885
0.811056
0.819321
0.851917
0.853093
0.822957
0.816997
0.838131
0.835565
0.805735
0.796368
0.803991
0.792693
0.765025
1.232993
1.143916
1.012849
0.920355
0.879220
0.847330
0.810111
0.799869
0.812645
0.810534
0.793370
0.798056
0.822986
0.824377
0.802511
0.800878
0.820653
0.819519
0.794593
0.785059
0.791931
0.780502
0.753339
1.238970
1.150231
1.019461
0.926264
0.883889
0.851265
0.814267
0.804950
0.818626
0.815385
0.794959
0.796644
0.819765
0.821594
0.802951
0.806660
0.832205
0.832507
0.805214
0.794309
0.802399
0.790688
0.761347
1.260378
1.172446
1.040406
0.948332
0.909094
0.876084
0.835775
0.826428
0.843528
0.839496
0.814020
0.813968
0.842584
0.844718
0.822026
0.830740
0.868263
0.869536
0.832846
0.820603
0.837798
0.826025
0.786682
1.257674
1.170463
1.039251
0.947256
0.907351
0.873324
0.831842
0.821412
0.837707
0.833091
0.807055
0.806450
0.834581
0.836581
0.814623
0.825258
0.864908
0.866903
0.829642
0.816994
0.834564
0.823369
0.784360
1.223192
1.137264
1.009925
0.918090
0.874546
0.839271
0.798825
0.786240
0.797894
0.792853
0.770221
0.770289
0.792184
0.794086
0.778457
0.788879
0.821509
0.824052
0.794641
0.781826
0.790603
0.780285
0.751661
1.178742
1.096507
0.974900
0.888424
0.848246
0.813654
0.771609
0.756350
0.766133
0.761190
0.740446
0.742758
0.766140
0.768812
0.753767
0.764761
0.796709
0.799193
0.770165
0.756065
0.763048
0.753019
0.726209
1.114105
1.038058
0.918052
0.842831
0.814978
0.784069
0.738511
0.721964
0.743450
0.739139
0.708084
0.712854
0.743556
0.747230
0.726946
0.738114
0.773177
0.775074
0.741625
0.726371
0.736391
0.726471
0.696139
0.965462
0.897580
0.790988
0.728451
0.710002
0.684918
0.642907
0.628057
0.649524
0.646129
0.616998
0.622173
0.652244
0.655569
0.635185
0.645423
0.679142
0.680839
0.648554
0.634578
0.645602
0.637114
0.608335
0.717028
0.658794
0.576146
0.526808
0.514214
0.496622
0.465448
0.455268
0.466478
0.464123
0.447449
0.450662
0.471813
0.473198
0.457447
0.465018
0.492191
0.494213
0.469788
0.460616
0.470891
0.465545
0.444209
0.459856
0.413111
0.348293
0.314236
0.311324
0.301668
0.278812
0.273908
0.286644
0.285276
0.269252
0.269925
0.286693
0.286190
0.269787
0.273370
0.295621
0.297664
0.279057
0.276438
0.290229
0.288076
0.270164
0.279657
0.244994
0.198312
0.177414
0.180826
0.176629
0.160987
0.159705
0.171769
0.171090
0.157324
0.156258
0.168622
0.167551
0.153240
0.154072
0.170221
0.171730
0.158775
0.160246
0.174317
0.173800
0.159414
0.654894
0.584268
0.484967
0.425692
0.411922
0.398470
0.375264
0.376162
0.396870
0.397577
0.379105
0.381426
0.404186
0.404584
0.382552
0.380510
0.398872
0.396949
0.374848
0.373975
0.392514
0.383985
0.351628
0.792445
0.721039
0.618866
0.553140
0.532718
0.515505
0.491045
0.491124
0.510015
0.511489
0.496501
0.500840
0.523601
0.524068
0.502266
0.498846
0.515522
0.514426
0.495932
0.498322
0.517834
0.509742
0.478387
0.969962
0.894488
0.783636
0.708961
0.685044
0.662853
0.630628
0.628006
0.644903
0.646984
0.635154
0.642276
0.669331
0.670059
0.644846
0.640375
0.660550
0.660432
0.640468
0.645614
0.670426
0.662691
0.627437
1.099606
1.016383
0.892851
0.805639
0.772915
0.745922
0.710979
0.706633
0.722604
0.724418
0.712977
0.721115
0.749175
0.750281
0.724793
0.719909
0.740057
0.740118
0.720005
0.724202
0.747482
0.738961
0.703839
1.184707
1.092262
0.954292
0.852326
0.805411
0.773806
0.741145
0.736011
0.751947
0.752747
0.739424
0.747159
0.772843
0.774392
0.751811
0.746692
0.762507
0.761622
0.742825
0.742240
0.756973
0.746551
0.715803
1.252750
1.153915
1.005517
0.893721
0.840060
0.804682
0.769292
0.761876
0.777797
0.777682
0.762473
0.770596
0.797336
0.799354
0.776507
0.771034
0.786890
0.784472
0.761399
0.755249
0.765678
0.753580
0.722880
1.304250
1.202930
1.049162
0.934265
0.880805
0.843422
0.803219
0.794210
0.815816
0.815285
0.793430
0.801650
0.835362
0.837704
0.808430
0.803048
0.824140
0.820654
0.789443
0.779712
0.794556
0.781758
0.744181
1.308073
1.206138
1.051933
0.937808
0.885651
0.848650
0.807616
0.797494
0.818442
0.817665
0.795920
0.804772
0.839264
0.841824
0.812212
0.806649
0.827960
0.824701
0.793139
0.782283
0.795996
0.783382
0.746844
1.272366
1.171330
1.020931
0.910916
0.860653
0.825968
0.787642
0.776416
0.790084
0.789101
0.774249
0.784457
0.813780
0.816385
0.792201
0.785816
0.801885
0.799524
0.774477
0.763958
0.769987
0.757974
0.730412
1.243584
1.146345
1.002754
0.901297
0.857504
0.825512
0.787260
0.775026
0.786766
0.785884
0.773098
0.784422
0.814681
0.817021
0.791513
0.784152
0.799289
0.797033
0.773007
0.763134
0.768591
0.757126
0.731220
1.240178
1.147574
1.009319
0.916349
0.881499
0.850974
0.808273
0.794292
0.806315
0.805571
0.792653
0.805468
0.841853
0.843766
0.811598
0.803156
0.822904
0.819985
0.789912
0.779737
0.786582
0.775429
0.748481
1.232689
1.142758
1.008547
0.918561
0.884648
0.854037
0.811155
0.797082
0.808899
0.807629
0.793683
0.805163
0.840482
0.842071
0.810523
0.803550
0.824765
0.822143
0.791460
0.781104
0.788346
0.777313
0.750070
1.217238
1.127981
0.997014
0.905520
0.865728
0.834188
0.795836
0.783615
0.794690
0.792125
0.776107
0.783178
0.810238
0.811777
0.788650
0.786661
0.807288
0.806299
0.780252
0.769622
0.776234
0.765105
0.738272
1.223897
1.135029
1.004325
0.911820
0.870425
0.838137
0.800464
0.789828
0.802208
0.798363
0.778383
0.781534
0.806110
0.807948
0.788539
0.792862
0.820131
0.820780
0.792025
0.779727
0.787507
0.776082
0.747012
1.246417
1.158434
1.026460
0.934764
0.896100
0.863322
0.822639
0.812450
0.828544
0.823903
0.798551
0.799394
0.828911
0.831019
0.808117
0.818179
0.857972
0.859686
0.821277
0.807372
0.824122
0.812599
0.773517
1.244910
1.157666
1.026453
0.934588
0.894967
0.861104
0.819410
0.808326
0.823679
0.818417
0.792317
0.792199
0.820763
0.822489
0.800332
0.812491
0.854638
0.857242
0.818416
0.804363
0.821772
0.811037
0.772393
1.211562
1.125539
0.998055
0.906174
0.862772
0.827637
0.787019
0.773713
0.784286
0.778507
0.755703
0.755951
0.777866
0.779066
0.762842
0.774611
0.809814
0.813240
0.782790
0.769287
0.778553
0.769099
0.741044
1.168171
1.085760
0.963869
0.877220
0.837123
0.802612
0.760252
0.744019
0.752482
0.746844
0.726174
0.728716
0.751940
0.753789
0.738131
0.750393
0.784845
0.788395
0.758797
0.744479
0.752240
0.743278
0.717208
1.104617
1.028350
0.908010
0.832536
0.804699
0.773794
0.727771
0.710042
0.729978
0.725151
0.694699
0.699978
0.730565
0.733635
0.713138
0.725642
0.762968
0.765912
0.732129
0.716700
0.727315
0.718362
0.688818
0.957201
0.889126
0.782214
0.719404
0.700955
0.675954
0.633677
0.617898
0.638024
0.634294
0.605861
0.611473
0.641311
0.644096
0.623609
0.635007
0.670626
0.673274
0.640855
0.626850
0.638393
0.630772
0.602744
0.710324
0.652013
0.569175
0.519637
0.507075
0.489774
0.458894
0.448508
0.458999
0.456422
0.440029
0.443104
0.463636
0.464309
0.448205
0.456414
0.484919
0.487728
0.463505
0.454768
0.465759
0.461224
0.440545
0.455016
0.408404
0.343696
0.309575
0.306648
0.297362
0.275213
0.270736
0.283274
0.281770
0.265664
0.265653
0.281501
0.280345
0.263636
0.267342
0.290114
0.292657
0.274585
0.272736
0.287214
0.285666
0.268252
0.276460
0.242086
0.195753
0.174903
0.178197
0.174260
0.159317
0.158588
0.170704
0.169962
0.156003
0.154228
0.165763
0.164330
0.150056
0.150821
0.166847
0.168573
0.156243
0.158364
0.172811
0.172615
0.158543
0.630796
0.558804
0.457833
0.398279
0.385216
0.372248
0.349054
0.350060
0.371412
0.371934
0.352382
0.354216
0.377160
0.377580
0.355395
0.353779
0.372667
0.370294
0.346552
0.344068
0.361962
0.352957
0.319877
0.770915
0.698220
0.594499
0.527743
0.506303
0.489324
0.466036
0.466487
0.485841
0.487127
0.471311
0.475164
0.497471
0.497974
0.476636
0.473457
0.489747
0.488211
0.469114
0.470322
0.488377
0.479695
0.448469
0.948432
0.871844
0.760188
0.683223
0.653162
0.630993
0.604692
0.603480
0.620886
0.622782
0.610224
0.616427
0.639695
0.640459
0.618834
0.614407
0.629815
0.629386
0.613484
0.617683
0.637026
0.628761
0.598085
1.078051
0.993470
0.868715
0.778943
0.740109
0.713123
0.683965
0.681003
0.697470
0.699007
0.686717
0.693959
0.718399
0.719578
0.697608
0.692847
0.708436
0.708447
0.692718
0.696258
0.714324
0.705434
0.674994
1.163692
1.069315
0.
