# Supplementary material for: A computational model of spatio-temporal cardiac intracellular calcium handling with realistic structure and spatial flux distribution from sarcoplasmic reticulum and t-tubule reconstructions
Source: PLoS Comput Biol. 2017 Aug 31;13(8):e1005714. doi: 10.1371/journal.pcbi.1005714 (PMC5597258; doi:10.1371/journal.pcbi.1005714)
Supplement: S1 Code — Code provided in C/C++ and includes the structural datasets used in this study. Documentation is provided on use of and updating the code. Updates may also be available on Michael Colman’s website, http://www.physicsoftheheart.com and github repository: https://github.com/michaelcolman/CODE---PLOS-Comp-Biol-2017-Model-SR. (ZIP) [file pcbi.1005714.s001.zip › PLOS_SR_Clean/Spatial_diff_out/CaSR_1D_output_0130.dat]

565.743186
566.006970
566.437666
566.950691
567.521406
568.152497
568.809660
569.470450
570.149550
570.866142
571.588513
572.291959
572.990190
573.701956
574.392457
575.030988
575.624082
576.186612
576.688959
577.107221
577.449330
577.722672
577.881246
565.213138
565.530781
566.014246
566.553169
567.137684
567.799599
568.478865
569.138907
569.811423
570.544398
571.278453
571.973870
572.661728
573.390524
574.096731
574.732768
575.319519
575.898354
576.414400
576.830194
577.169804
577.467492
577.649177
564.285280
564.704858
565.279758
565.856648
566.456024
567.177763
567.899168
568.555667
569.210724
569.979932
570.737948
571.416160
572.078564
572.843669
573.579837
574.207803
574.776497
575.389972
575.932746
576.340720
576.668408
577.013829
577.238594
563.267097
563.787425
564.446812
565.059504
565.671005
566.462430
567.232075
567.891039
568.528160
569.341626
570.125461
570.787702
571.419882
572.226070
572.991058
573.610132
574.156169
574.810108
575.381278
575.782802
576.093732
576.490138
576.755455
562.553386
563.042771
563.709297
564.366640
565.039060
565.841089
566.630770
567.329478
568.012051
568.811974
569.590448
570.270898
570.933552
571.716503
572.471092
573.105594
573.681462
574.320602
574.891064
575.316569
575.663223
576.044530
576.299471
561.842633
562.313841
562.983964
563.670865
564.384573
565.206690
566.021744
566.756911
567.474156
568.272776
569.049855
569.742096
570.421054
571.191757
571.938701
572.581155
573.173198
573.808887
574.383660
574.828104
575.197709
575.574226
575.823461
560.994242
561.510894
562.217119
562.916296
563.636839
564.504936
565.360211
566.111696
566.832577
567.658047
568.450055
569.133981
569.797408
570.586686
571.344950
571.977915
572.556377
573.216369
573.811878
574.257346
574.621793
575.026017
575.297571
560.185452
560.766801
561.513156
562.213960
562.920744
563.839684
564.731690
565.486047
566.192723
567.056782
567.870380
568.541603
569.176344
569.998079
570.773474
571.391048
571.941609
572.636223
573.254880
573.693179
574.037369
574.480295
574.780016
559.762478
560.288584
561.011685
561.732644
562.478238
563.373342
564.254472
565.028644
565.770203
566.616184
567.426169
568.122797
568.793072
569.584698
570.341951
570.972536
571.551444
572.217978
572.823732
573.280006
573.655134
574.069804
574.348165
559.385151
559.877248
560.583783
561.316364
562.081756
562.959480
563.826510
564.605752
565.362857
566.202908
567.016504
567.734117
568.426614
569.201540
569.944970
570.580468
571.171587
571.820794
572.416443
572.881829
573.272138
573.670819
573.935067
558.882779
559.409463
560.138287
560.869757
561.623217
562.512653
563.381305
564.142946
564.880974
565.743550
566.577280
567.294435
567.975707
568.764436
569.512148
570.132313
570.702814
571.363723
571.966527
572.421688
572.797516
573.215234
573.496040
558.406153
558.990449
559.750192
560.473407
561.199349
562.113993
562.990933
563.729162
564.432677
565.328069
566.182929
566.888513
567.540739
568.354952
569.111378
569.708283
570.242484
570.927256
571.541960
571.979752
572.326377
572.775976
573.080790
558.279954
558.808319
559.539795
560.272995
561.024460
561.906245
562.763762
563.514557
564.245759
565.107521
565.943849
566.662523
567.339970
568.117377
568.848385
569.450108
570.004091
570.652723
571.246919
571.695867
572.067119
572.481713
572.760930
558.173922
558.669375
559.381471
560.118345
560.880619
561.742644
562.586735
563.343705
564.087012
564.926653
565.746910
566.468890
567.154512
567.905930
568.614579
569.212023
569.769473
570.394654
570.973815
571.427246
571.808662
572.201126
572.462125
557.930861
558.461714
559.193260
559.921991
560.665054
561.536484
562.383311
563.124223
563.845130
564.692914
565.515034
566.219946
566.881088
567.635786
568.339147
568.911343
569.438928
570.070674
570.652706
571.091305
571.453030
571.858202
572.131576
557.716188
558.302647
559.058470
559.768897
560.474525
561.364991
562.217174
562.932875
563.614690
564.482900
565.311536
565.992033
566.614171
567.385830
568.090763
568.632499
569.115608
569.765016
570.351347
570.764334
571.089158
571.518749
571.811756
557.868997
558.389737
559.102284
559.806038
560.521803
561.367000
562.190616
562.911278
563.612357
564.438342
565.238914
565.923996
566.565026
567.296695
567.975797
568.523618
569.024842
569.625861
570.175256
570.583379
570.919646
571.306269
571.569752
558.052947
558.526476
559.197639
559.881414
560.586335
561.393906
562.190761
562.907994
563.612838
564.408206
565.185247
565.869266
566.516769
567.222103
567.882342
568.432597
568.939241
569.502906
570.016227
570.408658
570.739245
571.094130
571.334711
558.109142
558.599220
559.260909
559.906355
560.564815
561.359249
562.142662
562.834536
563.510532
564.304024
565.075552
565.741612
566.367283
567.075489
567.734498
568.269555
568.752552
569.309347
569.804699
570.163453
570.459488
570.816598
571.063518
558.209202
558.728163
559.376414
559.968235
560.558705
561.345010
562.113856
562.770812
563.402831
564.205562
564.976198
565.619215
566.211339
566.934726
567.597745
568.112727
568.560955
569.126521
569.613806
569.937874
570.188424
570.559191
570.817181
558.697723
559.110033
559.666372
560.216198
560.790112
561.499664
562.215025
562.865433
563.510601
564.263606
565.000515
565.649584
566.263565
566.947875
567.586110
568.112961
568.584724
569.107837
569.564597
569.893891
570.160226
570.474423
570.688260
559.220023
559.524845
559.982994
560.489557
561.043894
561.685448
562.350840
562.998241
563.654909
564.366024
565.071493
565.728706
566.361756
567.013390
567.628431
568.169096
568.662391
569.152016
569.583541
569.923297
570.203290
570.465674
570.632465
559.522663
559.770382
560.171565
560.648662
561.185819
561.791676
562.430144
563.074153
563.733774
564.425068
565.114595
565.775003
566.415476
567.052208
567.655761
568.202760
568.704970
569.179760
569.599262
569.943656
570.227441
570.463714
570.605315
565.167930
565.485485
565.968763
566.507349
567.091310
567.752509
568.431161
569.091054
569.764184
570.498606
571.234698
571.932312
572.622107
573.352303
574.059258
574.695352
575.281449
575.858995
576.373380
576.787519
577.125843
577.422774
577.604152
564.434964
564.866071
565.440023
566.001014
566.579691
567.297203
568.012884
568.656529
569.298382
570.073486
570.835895
571.509369
572.163710
572.937207
573.677862
574.299805
574.858068
575.475010
576.017306
576.415437
576.730759
577.080950
577.310767
563.071865
563.765088
564.516166
565.095304
565.620686
566.476731
567.274538
567.873167
568.419122
569.308343
570.134462
570.747533
571.296018
572.188125
573.005364
573.585934
574.055864
574.780444
575.387517
575.740435
575.974545
576.456800
576.791369
561.533566
562.573670
563.509439
564.085108
564.486433
565.557356
566.460155
567.003764
567.385146
568.465152
569.373501
569.910102
570.277178
571.362761
572.272070
572.794482
573.107775
574.009173
574.698369
574.991636
575.074156
575.754952
576.208245
561.132097
561.926727
562.794380
563.457382
564.051995
565.002996
565.880486
566.517624
567.083282
568.012558
568.864886
569.471516
570.009677
570.930026
571.773979
572.355152
572.823749
573.585208
574.229284
574.595724
574.843236
575.377166
575.757859
560.565924
561.250886
562.080573
562.787858
563.469637
564.396247
565.282687
565.985352
566.639777
567.516000
568.341533
568.982426
569.587497
570.442560
571.251782
571.858337
572.387199
573.101544
573.731952
574.141437
574.459750
574.940053
575.284730
559.485159
560.314272
561.222177
561.915616
562.544390
563.581762
564.544199
565.244672
565.853214
566.807861
567.669690
568.270753
568.799873
569.731833
570.579634
571.148525
571.606360
572.403913
573.085466
573.473071
573.734603
574.302463
574.708408
558.259506
559.381562
560.410586
561.052914
561.514273
562.760120
563.822510
564.478258
564.935602
566.067056
566.999779
567.527576
567.873762
568.991133
569.914263
570.413392
570.697680
571.676734
572.438606
572.768439
572.871417
573.625399
574.132454
558.228061
559.066471
559.990740
560.705036
561.358181
562.423255
563.412064
564.134577
564.763235
565.740334
566.622401
567.237208
567.772946
568.706759
569.552414
570.116706
570.573414
571.379133
572.073116
572.472519
572.745300
573.325617
573.740038
558.053013
558.758685
559.623654
560.373965
561.105131
562.089676
563.029158
563.772970
564.464193
565.387941
566.256525
566.925691
567.544257
568.402625
569.204728
569.797415
570.319743
571.052869
571.709915
572.141675
572.480490
572.988883
573.353541
557.363731
558.196549
559.125421
559.856670
560.525480
561.571030
562.530035
563.221271
563.830815
564.839117
565.761696
566.410456
566.966485
567.892104
568.722319
569.272940
569.719768
570.518111
571.207345
571.603286
571.874618
572.460140
572.878735
556.504539
557.615888
558.656043
559.333851
559.834601
561.046583
562.062960
562.668328
563.087257
564.284030
565.289328
565.875487
566.258363
567.354661
568.247239
568.719521
568.984937
569.951264
570.706727
571.032131
571.132776
571.898867
572.414684
556.765489
557.600730
558.533849
559.268873
559.936829
560.973031
561.917882
562.595272
563.196339
564.205139
565.132975
565.785845
566.339240
567.252027
568.062843
568.592190
569.020481
569.806339
570.487391
570.877434
571.144293
571.726704
572.143741
556.851420
557.562020
558.436297
559.196435
559.928246
560.891857
561.800134
562.513542
563.186082
564.113781
564.996510
565.677375
566.293172
567.123489
567.883390
568.430558
568.913859
569.623555
570.266077
570.687189
571.017715
571.519974
571.881366
556.411202
557.256726
558.196251
558.930233
559.591487
560.619582
561.556699
562.228942
562.824667
563.815430
564.725896
565.364838
565.902438
566.787736
567.563945
568.054726
568.448289
569.223508
569.899417
570.284397
570.545364
571.116310
571.525633
555.808609
556.938361
557.986111
558.656933
559.139789
560.331454
561.327919
561.919476
562.328118
563.487941
564.461305
565.023162
565.378698
566.422792
567.251279
567.651594
567.847112
568.792512
569.531987
569.841355
569.927407
570.668087
571.168381
556.375754
557.212157
558.133648
558.843286
559.477874
560.481079
561.397278
562.052367
562.630625
563.598864
564.486989
565.106795
565.625017
566.485385
567.235394
567.701256
568.068115
568.809981
569.450077
569.802219
570.036225
570.587633
570.986553
556.785797
557.477335
558.312996
559.021248
559.696854
560.609282
561.476219
562.158733
562.800326
563.680123
564.516620
565.162169
565.743508
566.521666
567.227716
567.727408
568.160864
568.801728
569.369989
569.724473
570.000931
570.463200
570.802704
556.687218
557.490467
558.357456
559.005910
559.581658
560.536289
561.418220
562.056334
562.622144
563.549285
564.403666
565.011713
565.526540
566.353222
567.079592
567.544556
567.909383
568.585899
569.150336
569.440146
569.626729
570.146725
570.527999
556.465723
557.518803
558.448171
558.994126
559.358451
560.448169
561.370180
561.926090
562.314576
563.385306
564.289259
564.829137
565.184472
566.152850
566.929750
567.327629
567.528930
568.341256
568.940470
569.139371
569.138632
569.815988
570.277104
557.494145
558.187438
558.922765
559.470247
559.964064
560.820635
561.625806
562.228783
562.772791
563.648640
564.460128
565.057303
565.569667
566.363240
567.062806
567.527821
567.891436
568.523109
569.039271
569.303044
569.464750
569.926082
570.258941
558.470225
558.891495
559.441662
559.968984
560.516271
561.218822
561.927294
562.563961
563.194207
563.949812
564.687197
565.328072
565.931044
566.619548
567.258741
567.777002
568.236412
568.761751
569.216676
569.534146
569.786019
570.104624
570.323578
558.985744
559.288669
559.743445
560.245936
560.796335
561.434773
562.098110
562.744330
563.400357
564.111084
564.816263
565.473154
566.105730
566.756617
567.370605
567.909943
568.401680
568.889683
569.319636
569.657896
569.936601
570.198060
570.364382
564.150378
564.569760
565.144253
565.720293
566.317978
567.037188
567.756125
568.411554
569.068121
569.841788
570.606385
571.291787
571.960530
572.730200
573.468847
574.097097
574.663731
575.272926
575.810066
576.212399
576.535762
576.878779
577.102652
562.982661
563.675766
564.426650
565.005326
565.529545
566.383566
567.179201
567.776610
568.323305
569.215621
570.046512
570.664827
571.217899
572.113247
572.932246
573.513052
573.981509
574.702869
575.305629
575.654211
575.885054
576.365647
576.699693
560.443566
561.968458
563.132412
563.635839
563.794443
565.116934
566.125819
566.540811
566.655568
567.997158
569.024855
569.440963
569.542989
570.905799
571.950770
572.374771
572.448707
573.588422
574.380816
574.557601
574.398969
575.348753
575.970664
556.703831
560.006579
561.739321
562.017015
561.064589
563.604564
564.976714
565.069386
563.990393
566.551387
567.924610
567.987419
566.848888
569.467073
570.888804
571.019792
569.990998
572.258112
573.378241
573.245636
571.972425
574.110227
575.172648
558.143026
559.833859
561.160304
561.749061
561.962506
563.411781
564.523030
564.966890
565.081225
566.485436
567.552777
567.944504
568.011305
569.427370
570.516720
570.928037
570.979439
572.182088
573.030788
573.211138
573.049173
574.083813
574.783266
558.167890
559.357556
560.506665
561.207290
561.740430
562.934758
563.981474
564.592255
565.053153
566.150708
567.097518
567.612851
568.000382
569.093140
570.048839
570.558166
570.892735
571.826460
572.587267
572.899378
573.042833
573.785228
574.338643
556.331977
558.079174
559.447228
560.033053
560.223160
561.827756
563.072232
563.601973
563.769467
565.196560
566.264091
566.627670
566.652855
568.105640
569.203053
569.573011
569.562707
570.856875
571.776294
571.977004
571.807656
572.910794
573.656561
553.051949
556.510224
558.349265
558.614698
557.517689
560.459047
562.099632
562.344375
561.361226
563.966791
565.349041
565.350875
564.081852
566.828796
568.284119
568.321632
567.084929
569.616623
570.887623
570.779413
569.437768
571.762384
572.931752
555.029522
556.785835
558.169577
558.774862
558.988284
560.622787
561.895440
562.446368
562.632632
564.085990
565.177520
565.556111
565.586811
567.040754
568.134724
568.496359
568.481947
569.788182
570.724508
570.938787
570.781259
571.900724
572.657981
555.557407
556.767292
557.949662
558.688072
559.265204
560.525109
561.628825
562.274724
562.763116
563.922884
564.925456
565.473369
565.873184
566.968409
567.911175
568.393011
568.707326
569.674580
570.474870
570.810854
570.971155
571.755203
572.338686
554.207852
555.936487
557.320367
557.961724
558.225030
559.796231
560.998735
561.473183
561.586318
563.123212
564.296347
564.739233
564.818448
566.242633
567.306082
567.648220
567.622765
568.917287
569.844476
570.048851
569.881592
571.014109
571.780292
551.397211
554.777113
556.615905
556.963611
556.028386
558.798461
560.308343
560.404850
559.205906
562.051869
563.597576
563.720486
562.573811
565.223473
566.613582
566.612923
565.358249
567.866997
569.124235
568.998322
567.627410
569.991364
571.181105
553.617694
555.349997
556.741046
557.390121
557.655315
559.214158
560.397493
560.853080
560.954629
562.494517
563.677260
564.128444
564.207115
565.615450
566.654930
566.971024
566.923358
568.205148
569.124597
569.323114
569.151160
570.280372
571.044990
554.373236
555.590612
556.789245
557.549200
558.137498
559.364714
560.421639
561.021786
561.480120
562.654171
563.684868
564.258085
564.664599
565.720945
566.607405
567.029921
567.293946
568.240645
569.030088
569.356947
569.509357
570.286916
570.866954
553.240699
555.007388
556.420005
557.074637
557.335043
558.890696
560.072378
560.534710
560.648512
562.153985
563.310253
563.748141
563.815994
565.184283
566.174109
566.429780
566.319170
567.614623
568.547035
568.752668
568.586023
569.695109
570.446613
550.640390
554.107095
555.984976
556.336806
555.383083
558.144523
559.646038
559.755436
558.605205
561.357468
562.850220
562.953145
561.801371
564.363772
565.659359
565.539147
564.123351
566.694425
567.975374
567.857820
566.506257
568.813911
569.975371
553.253519
555.013140
556.409460
557.040593
557.274894
558.807437
559.971560
560.421845
560.522523
562.003191
563.135357
563.555704
563.606217
564.945428
565.905101
566.134915
565.997499
567.254683
568.145876
568.314977
568.119087
569.207172
569.947590
554.404660
555.610388
556.775337
557.485002
558.017593
559.198844
560.224296
560.810538
561.255421
562.369447
563.346374
563.891060
564.274600
565.262864
566.083287
566.458784
566.678357
567.539962
568.239279
568.490265
568.583855
569.317661
569.873512
553.684905
555.409095
556.744964
557.308564
557.478110
558.968265
560.111116
560.573690
560.704509
562.108268
563.191880
563.621654
563.713871
564.976996
565.899107
566.160888
566.085018
567.204871
567.968104
568.048455
567.789275
568.847468
569.570417
551.567616
554.949286
556.691456
556.904558
555.814708
558.488884
559.938899
560.079837
559.050686
561.583036
562.965387
563.100134
562.105312
564.438694
565.641735
565.600393
564.413805
566.613335
567.636746
567.359601
565.883332
568.138100
569.258688
554.871353
556.420073
557.575946
558.033361
558.132570
559.495554
560.543500
560.984988
561.116228
562.443279
563.466563
563.899102
564.011239
565.218680
566.100293
566.379508
566.326491
567.375668
568.071409
568.135455
567.867030
568.833788
569.478553
557.068450
557.759181
558.489840
559.031495
559.519412
560.371123
561.172965
561.773969
562.316765
563.191746
564.002581
564.599158
565.110653
565.902764
566.600278
567.062672
567.423107
568.051256
568.563871
568.824239
568.983053
569.442452
569.774412
558.038457
558.446250
558.994441
559.534234
560.098160
560.799574
561.509364
562.156442
562.799630
563.551313
564.287214
564.935279
565.547868
566.230013
566.865238
567.388262
567.855421
568.373543
568.825314
569.149813
569.412054
569.723412
569.935862
562.998570
563.518680
564.177737
564.789345
565.397588
566.183016
566.946059
567.601220
568.240481
569.063299
569.861657
570.539911
571.186134
572.002294
572.772785
573.392763
573.934499
574.578784
575.136912
575.525293
575.826342
576.217767
576.481534
561.312690
562.352577
563.288347
563.863634
564.262239
565.326757
566.221864
566.760199
567.142252
568.230658
569.152742
569.704493
570.084631
571.179104
572.093279
572.616644
572.926033
573.817877
574.493896
574.773801
574.846509
575.523154
575.975639
556.574655
559.877138
561.610230
561.888534
560.934734
563.469055
564.833792
564.920604
563.840542
566.407495
567.791090
567.865257
566.736220
569.360260
570.785164
570.917068
569.885732
572.145224
573.254529
573.110813
571.829650
573.965280
575.028060
542.457298
556.289792
559.689722
558.920841
549.630037
560.622203
563.212490
562.081495
552.345619
563.593685
566.210631
565.009922
554.963039
566.523296
569.260292
568.294552
559.283406
569.551994
571.809688
570.515788
561.100478
571.473836
573.946320
553.925846
557.461478
559.399533
559.762011
558.842016
561.540388
563.030139
563.135104
562.029659
564.687843
566.125852
566.158226
564.963787
567.672125
569.159783
569.265250
568.185027
570.539638
571.725903
571.576292
570.271105
572.528619
573.697147
555.477818
557.347395
558.835006
559.484400
559.713875
561.330625
562.574543
563.062540
563.186938
564.659525
565.769651
566.132027
566.150582
567.639549
568.777341
569.155676
569.150296
570.447355
571.370393
571.550388
571.370981
572.511924
573.301773
551.904995
555.546203
557.532097
557.838206
556.732173
559.761533
561.455751
561.672790
560.637312
563.309518
564.736339
564.707637
563.387578
566.209229
567.720058
567.738499
566.457073
569.051048
570.362907
570.228598
568.847912
571.256917
572.500649
538.153630
552.441082
555.977164
555.003269
544.359208
556.986580
560.074790
559.155480
549.597819
560.822566
563.420181
562.049419
551.279153
563.548391
566.388461
565.165935
554.918116
566.494641
569.082661
567.762348
557.723255
568.867477
571.549646
550.544861
554.195519
556.197457
556.522961
555.440724
558.504483
560.230703
560.470056
559.452581
562.154884
563.607951
563.594310
562.278936
565.101322
566.607322
566.614749
565.326969
567.938568
569.272771
569.154805
567.786739
570.216093
571.473753
552.746589
554.636425
556.157011
556.840409
557.107560
558.805637
560.116064
560.635849
560.773084
562.328886
563.505776
563.901703
563.928842
565.421024
566.542116
566.880292
566.835463
568.191308
569.170704
569.377284
569.206537
570.407908
571.237794
549.798357
553.367384
555.359439
555.752885
554.820518
557.716287
559.321445
559.424393
558.195956
561.118562
562.709085
562.795917
561.593915
564.325709
565.779311
565.763410
564.468672
567.060156
568.378530
568.239978
566.839505
569.303017
570.577437
536.892582
550.764512
554.263432
553.487929
543.741029
555.454540
558.253493
556.992217
546.226832
558.682506
561.628486
560.488113
550.294308
562.019128
564.717337
563.448650
553.222006
564.728835
567.287839
565.918915
555.695282
567.032424
569.761694
549.218417
552.792329
554.794264
555.199543
554.272829
557.153989
558.736661
558.817370
557.574520
560.502203
562.104895
562.202527
561.001782
563.714477
565.140186
565.094401
563.773738
566.351574
567.660926
567.514752
566.108183
568.567733
569.840490
551.583566
553.483195
555.027080
555.745629
556.041690
557.691933
558.942009
559.402719
559.494437
561.078500
562.295007
562.727420
562.774010
564.211802
565.263151
565.529561
565.420159
566.760206
567.729638
567.924835
567.744126
568.937627
569.763941
548.792691
552.454002
554.499628
554.918247
553.985289
556.870669
558.457110
558.560794
557.375919
560.223296
561.785074
561.873055
560.680528
563.327843
564.685591
564.548548
563.093110
565.750785
567.098297
566.973083
565.596947
568.011517
569.262842
535.820133
550.089307
553.688723
552.928941
543.127152
554.878399
557.684788
556.493486
546.112543
558.138642
560.979500
559.835927
549.785409
561.262943
563.817075
562.331666
551.440784
563.502281
566.171489
564.853948
554.831798
565.930600
568.601690
548.871390
552.527723
554.558525
554.954058
553.994570
556.856938
558.426723
558.521134
557.326624
560.145761
561.681676
561.753920
560.546684
563.159775
564.482656
564.317997
562.835522
565.449860
566.751816
566.587469
565.180655
567.573182
568.812849
551.742790
553.641290
555.156670
555.825464
556.063185
557.670118
558.893947
559.354939
559.456549
560.958273
562.111796
562.524862
562.568759
563.912976
564.882596
565.101962
564.958764
566.191534
567.055979
567.168289
566.925647
568.072397
568.872896
549.437607
553.061399
555.025424
555.343322
554.301961
557.134574
558.696895
558.844339
557.786627
560.425865
561.886240
562.004060
560.961174
563.376228
564.631112
564.550562
563.304450
565.598452
566.701748
566.421846
564.925587
567.304588
568.530951
536.992232
551.220137
554.670797
553.746281
543.703682
555.462205
558.253000
557.230929
547.738186
558.783156
561.407091
560.429281
551.432952
561.785249
564.126846
562.915505
553.549806
563.928617
566.103411
564.557492
554.252445
565.436352
568.081980
550.996690
554.376830
556.115957
556.324838
555.230292
557.900440
559.348190
559.488284
558.458418
560.989651
562.371555
562.506268
561.510914
563.841784
565.041231
564.995557
563.802646
565.995236
567.012398
566.728377
565.246055
567.497772
568.617786
555.470915
556.519608
557.440791
557.976189
558.329464
559.409869
560.325659
560.878050
561.264231
562.332940
563.235462
563.774227
564.127786
565.092537
565.864324
566.255769
566.448698
567.251424
567.840953
568.030218
568.021316
568.693692
569.152861
556.982630
557.495019
558.131224
558.707841
559.282740
560.056010
560.815811
561.467297
562.095860
562.895987
563.664609
564.305778
564.895376
565.614642
566.271959
566.779698
567.218779
567.773911
568.250436
568.563983
568.805661
569.170585
569.425920
562.106191
562.595491
563.262559
563.919802
564.587691
565.378221
566.153907
566.843208
567.527749
568.344387
569.149843
569.860047
570.548471
571.349207
572.113770
572.750591
573.319356
573.940553
574.486059
574.886197
575.214218
575.587534
575.840837
560.737395
561.531546
562.400391
563.065192
563.656356
564.592850
565.451392
566.073962
566.638039
567.584504
568.465943
569.104416
569.669421
570.606766
571.460119
572.044128
572.505931
573.246965
573.862000
574.198620
574.424714
574.952346
575.333578
557.848137
559.537380
560.865849
561.459965
561.673170
563.103715
564.189413
564.611543
564.718451
566.140503
567.238862
567.663768
567.757514
569.187438
570.284375
570.699635
570.746187
571.925668
572.740799
572.885982
572.698862
573.731778
574.436061
553.766966
557.299785
559.239848
559.609915
558.694177
561.374169
562.839541
562.922711
561.806407
564.480245
565.943724
566.002415
564.829092
567.544430
569.036005
569.145849
568.064903
570.399348
571.556864
571.376276
570.047679
572.309650
573.486126
555.124971
557.010694
558.533896
559.230840
559.508652
561.081897
562.281772
562.733516
562.838964
564.332531
565.477639
565.876145
565.930986
567.421089
568.568884
568.969812
568.992819
570.247223
571.132197
571.287880
571.105015
572.238769
573.033041
555.067883
556.434096
557.773934
558.592377
559.205459
560.519790
561.657073
562.290209
562.759361
563.934639
564.951121
565.478813
565.864920
567.018858
568.025211
568.529766
568.849241
569.832465
570.636831
570.946847
571.093154
571.920574
572.554334
553.034380
554.993429
556.575239
557.278661
557.540185
559.286109
560.637604
561.188255
561.354501
562.874110
564.019183
564.386358
564.395049
565.921007
567.076674
567.433467
567.396880
568.762386
569.746153
569.951489
569.783393
570.986599
571.822758
549.557687
553.281016
555.362020
555.738745
554.691623
557.806551
559.573838
559.831395
558.824168
561.549166
563.021827
563.013503
561.701980
564.546414
566.072265
566.083632
564.797000
567.431078
568.787541
568.680520
567.323324
569.775130
571.052873
551.610251
553.580544
555.181200
555.907916
556.198779
557.983806
559.373741
559.954751
560.145389
561.691757
562.857963
563.236685
563.249198
564.775511
565.927269
566.277163
566.240114
567.624276
568.633500
568.861155
568.711320
569.933112
570.780840
552.203253
553.594905
554.974924
555.838304
556.506400
557.905886
559.122766
559.810738
560.319217
561.556984
562.622472
563.174365
563.566884
564.721882
565.716431
566.196536
566.502677
567.533203
568.395342
568.748148
568.925353
569.798271
570.461455
550.781735
552.716352
554.310239
555.070455
555.413192
557.140329
558.467991
558.981497
559.104569
560.729835
561.969139
562.404597
562.461328
563.958304
565.082980
565.418270
565.373005
566.740547
567.732689
567.942520
567.777613
569.013486
569.872221
547.868656
551.501291
553.572976
554.030401
553.150821
556.105396
557.756510
557.882184
556.669921
559.627197
561.248899
561.348997
560.152981
562.900301
564.364958
564.345576
563.046177
565.649318
566.979933
566.843322
565.448514
567.942244
569.243956
550.211878
552.152408
553.757294
554.529987
554.878628
556.595384
557.904874
558.400309
558.511796
560.138407
561.384901
561.826491
561.881007
563.360132
564.458796
564.766152
564.695481
566.044382
567.021137
567.217602
567.042782
568.273757
569.131056
551.057979
552.462104
553.867158
554.762784
555.451047
556.821308
557.992798
558.636660
559.115413
560.363777
561.452183
562.025054
562.420872
563.532810
564.467349
564.885083
565.135303
566.133131
566.968441
567.296279
567.454605
568.318877
568.979881
549.876833
551.865653
553.509447
554.303316
554.656445
556.366451
557.666454
558.161816
558.281568
559.873753
561.096383
561.528411
561.573882
563.007655
564.049376
564.289861
564.150130
565.505223
566.486386
566.681186
566.505142
567.716008
568.561965
547.215676
550.958170
553.096465
553.583041
552.700442
555.639183
557.268577
557.395878
556.225475
559.088534
560.660796
560.746570
559.548421
562.198167
563.554827
563.404200
561.932635
564.584493
565.923468
565.779535
564.392170
566.829723
568.105975
550.039161
552.021446
553.649755
554.420505
554.746046
556.428628
557.705774
558.184620
558.288384
559.854505
561.053283
561.468639
561.496084
562.896553
563.901871
564.110278
563.938564
565.251646
566.189068
566.345516
566.138999
567.328026
568.162370
551.399285
552.792479
554.165145
555.011475
555.641340
556.955932
558.084322
558.704987
559.164492
560.350289
561.385896
561.933043
562.305471
563.340026
564.194943
564.552654
564.747737
565.652826
566.392900
566.640931
566.737255
567.555769
568.191664
550.772327
552.703889
554.253379
554.941652
555.190969
556.821779
558.071430
558.559739
558.692031
560.178228
561.327352
561.753726
561.823560
563.141603
564.100666
564.333855
564.218716
565.393968
566.206853
566.278816
566.010919
567.166789
567.980387
548.753691
552.379599
554.345850
554.665759
553.625780
556.457720
558.021796
558.174727
557.122519
559.758428
561.216834
561.337582
560.298504
562.706761
563.955004
563.871736
562.621746
564.899660
565.984757
565.688001
564.179099
566.555081
567.781824
552.433599
554.157401
555.491301
556.051384
556.216296
557.701478
558.842804
559.307837
559.441084
560.841777
561.923327
562.354407
562.447547
563.703568
564.617051
564.871455
564.784751
565.884974
566.626524
566.685783
566.410190
567.461565
568.183236
555.016537
555.815504
556.673959
557.310904
557.874050
558.817528
559.692516
560.327955
560.892295
561.816120
562.667761
563.274644
563.787450
564.607500
565.325080
565.780270
566.131750
566.789166
567.332290
567.601473
567.771679
568.282639
568.660583
556.209849
556.692874
557.341278
557.969511
558.609801
559.388569
560.161174
560.846979
561.519133
562.308790
563.077017
563.740495
564.362682
565.064417
565.714718
566.239179
566.708151
567.246708
567.721821
568.060957
568.341112
568.688346
568.930943
561.167265
561.638588
562.311483
563.001950
563.711860
564.515279
565.305670
566.022783
566.740829
567.566824
568.388564
569.129579
569.850092
570.648131
571.410719
572.058358
572.641057
573.247912
573.781352
574.183277
574.522195
574.888769
575.138027
559.952602
560.635758
561.469442
562.185692
562.867615
563.766198
564.614435
565.285669
565.932045
566.840300
567.719319
568.417458
569.069740
569.950830
570.774756
571.388618
571.909612
572.586847
573.163362
573.516395
573.794075
574.270017
574.621189
557.673441
558.855426
560.010083
560.731787
561.278196
562.424708
563.408849
563.964091
564.397719
565.539471
566.555715
567.142399
567.587602
568.699567
569.666545
570.188616
570.522816
571.403478
572.088884
572.319409
572.400321
573.155789
573.730627
555.140028
556.992513
558.485816
559.169514
559.436051
560.981652
562.144900
562.559110
562.632072
564.165872
565.355251
565.795435
565.880607
567.372838
568.515059
568.912436
568.922990
570.151411
570.986336
571.067290
570.798510
571.982874
572.810912
554.876273
556.235644
557.580459
558.418466
559.047513
560.326229
561.416907
562.007155
562.451088
563.656571
564.718486
565.291501
565.713751
566.873458
567.883320
568.397843
568.721900
569.668779
570.421915
570.675188
570.776579
571.621551
572.275747
554.282179
555.427881
556.695138
557.610552
558.396102
559.604180
560.692985
561.400641
562.014527
563.096846
564.094023
564.730297
565.283129
566.308729
567.247024
567.812301
568.260251
569.119458
569.862358
570.232445
570.504565
571.212085
571.767720
552.656270
554.100132
555.526822
556.409762
557.077742
558.488730
559.709474
560.393009
560.896834
562.132710
563.202350
563.762093
564.166183
565.336610
566.345396
566.832791
567.139515
568.174442
569.035598
569.385401
569.561844
570.425678
571.084737
550.714633
552.758172
554.430321
555.207750
555.534105
557.350604
558.758448
559.336140
559.514045
561.109786
562.322245
562.737737
562.782651
564.311198
565.463166
565.808371
565.765569
567.173403
568.205756
568.453897
568.325570
569.546874
570.395760
551.166511
552.624013
554.072824
554.982857
555.685608
557.143418
558.412917
559.138238
559.673974
560.932236
562.014959
562.579929
562.984966
564.155959
565.163780
565.649819
565.962335
567.019153
567.911062
568.291402
568.492673
569.372190
570.038681
551.281548
552.459115
553.774171
554.742831
555.595582
556.904416
558.096716
558.889655
559.566910
560.693913
561.716393
562.360663
562.912846
563.940009
564.874802
565.431752
565.885679
566.793404
567.603028
568.037567
568.361613
569.100423
569.670941
550.318889
551.741956
553.172162
554.089596
554.810395
556.260208
557.519066
558.237712
558.772751
560.045567
561.144547
561.723502
562.137281
563.303259
564.306654
564.794792
565.109243
566.142574
567.007385
567.362250
567.545774
568.437347
569.115445
548.952412
550.931873
552.579726
553.381939
553.756245
555.561776
556.958873
557.531841
557.710598
559.337179
560.579323
561.018683
561.078738
562.591973
563.730659
564.076010
564.040078
565.403681
566.393037
566.601006
566.439635
567.690580
568.562372
549.759249
551.189370
552.632036
553.563303
554.291735
555.735562
556.981908
557.688533
558.215362
559.484896
560.583895
561.162515
561.570166
562.719346
563.700099
564.164257
564.454617
565.463076
566.303232
566.635748
566.803270
567.689319
568.367105
550.154421
551.347548
552.690645
553.692787
554.566516
555.858911
557.021238
557.787930
558.448671
559.570384
560.594971
561.242304
561.785699
562.775989
563.662134
564.170125
564.576308
565.433740
566.192852
566.580409
566.870555
567.601982
568.174625
549.454168
550.937480
552.433631
553.405950
554.155944
555.576056
556.790988
557.474202
557.985344
559.238630
560.328765
560.906448
561.308025
562.413957
563.341618
563.753434
563.997331
564.978604
565.793870
566.099470
566.243500
567.122704
567.799477
548.391806
550.469702
552.203916
553.070012
553.480724
555.230018
556.564763
557.092959
557.242451
558.835094
560.058401
560.495508
560.548979
561.975914
563.015954
563.264911
563.138968
564.451016
565.388732
565.540606
565.328944
566.566460
567.435342
549.703158
551.178928
552.659541
553.609393
554.330459
555.716157
556.898432
557.554716
558.042181
559.270254
560.338913
560.900063
561.281678
562.353663
563.242184
563.616821
563.824312
564.765199
565.539646
565.808759
565.923259
566.781540
567.447283
550.677618
551.854806
553.164560
554.120724
554.936204
556.154881
557.248844
557.963972
558.581557
559.649937
560.631180
561.251926
561.763352
562.680041
563.482704
563.917023
564.253449
565.027577
565.701800
566.014633
566.244507
566.932691
567.481964
550.617173
552.017762
553.399942
554.256879
554.896641
556.214623
557.350102
557.985512
558.460300
559.638642
560.669668
561.224478
561.608159
562.629038
563.473063
563.831855
564.029417
564.906068
565.611933
565.830416
565.905864
566.722978
567.361245
550.275740
552.185833
553.713890
554.396564
554.648223
556.254735
557.486722
557.971652
558.103059
559.584776
560.728216
561.155438
561.224632
562.538176
563.487017
563.709280
563.576311
564.754195
565.560060
565.622182
565.341023
566.488643
567.294080
552.379572
553.590694
554.760923
555.475100
556.010556
557.188642
558.217315
558.817340
559.276973
560.380890
561.350968
561.902500
562.295871
563.265386
564.068596
564.438364
564.650406
565.468510
566.116704
566.321549
566.381235
567.106750
567.662583
554.350068
555.040217
555.871296
556.572201
557.238656
558.141284
559.003708
559.688588
560.333367
561.207498
562.038921
562.684755
563.266112
564.032601
564.725094
565.213525
565.630911
566.238585
566.767054
567.084266
567.332730
567.782052
568.117384
555.393557
555.861586
556.521630
557.190256
557.878406
558.670762
559.457701
560.170894
560.873540
561.663927
562.436149
563.117430
563.761241
564.457195
565.105438
565.642473
566.130734
566.666078
567.146000
567.506493
567.812243
568.152846
568.387502
560.031588
560.548439
561.261294
561.971557
562.693510
563.536078
564.355839
565.080349
565.800923
566.668192
567.526390
568.281348
569.004560
569.830694
570.610772
571.253865
571.823429
572.443438
572.980190
573.364197
573.684273
574.079897
574.355732
558.600101
559.422974
560.339286
561.057109
561.700924
562.689505
563.587555
564.233055
564.820364
565.832197
566.781383
567.472993
568.076676
569.040211
569.907128
570.492276
570.948343
571.686031
572.281751
572.576814
572.767635
573.344923
573.771444
555.607935
557.324595
558.702143
559.348215
559.609180
561.094861
562.211184
562.624497
562.707181
564.245462
565.448516
565.943875
566.084356
567.540752
568.646789
569.051738
569.075180
570.254850
571.031292
571.069641
570.746896
571.930809
572.742078
551.415115
554.965961
556.957257
557.378949
556.499573
559.248446
560.737206
560.764353
559.497097
562.417977
564.039300
564.187448
563.071231
565.809750
567.305685
567.390574
566.249855
568.613536
569.719690
569.337399
567.606125
570.290550
571.669776
552.612242
554.542570
556.136162
556.901981
557.238611
558.873113
560.104399
560.543689
560.623143
562.242223
563.504344
563.983471
564.091087
565.608841
566.765411
567.154766
567.155770
568.418454
569.276045
569.335982
569.026682
570.315734
571.218508
552.388705
553.828636
555.264810
556.171941
556.859652
558.237504
559.413091
560.054819
560.534784
561.802812
562.920237
563.527761
563.970225
565.148161
566.161777
566.660305
566.972811
567.972735
568.784011
569.078212
569.210588
570.092558
570.772371
550.150908
552.241124
553.957990
554.771108
555.119092
556.932675
558.320996
558.866609
559.015438
560.661332
561.929999
562.396328
562.484047
564.013025
565.161731
565.502794
565.451324
566.860804
567.886367
568.126085
567.997114
569.213565
570.063951
546.432490
550.398486
552.658324
553.160971
552.209005
555.396234
557.197567
557.416308
556.281314
559.247895
560.887588
561.007540
559.835552
562.623264
564.118542
564.095521
562.752572
565.484203
566.914817
566.878423
565.620191
568.033182
569.302434
548.597116
550.703789
552.445585
553.287444
553.673154
555.543735
556.993459
557.593109
557.781288
559.445049
560.718277
561.182554
561.267382
562.798009
563.949186
564.293030
564.251269
565.688294
566.752573
567.032425
566.935490
568.163765
569.016702
549.252384
550.732659
552.222275
553.181578
553.935735
555.443026
556.755893
557.516554
558.083775
559.378984
560.496844
561.092684
561.523124
562.706932
563.725887
564.224820
564.550932
565.613436
566.510820
566.897157
567.106657
568.001626
568.678993
547.827137
549.846022
551.534925
552.363567
552.757918
554.642023
556.115994
556.759049
557.001039
558.626703
559.866920
560.309702
560.378608
561.919708
563.088120
563.461993
563.455058
564.837184
565.847111
566.075906
565.932555
567.195151
568.072449
544.873319
548.618725
550.784624
551.275870
550.351119
553.570944
555.425048
555.740633
554.766502
557.606879
559.176068
559.253321
558.035983
560.853748
562.378725
562.415731
561.186505
563.769839
565.099019
564.968314
563.584732
566.108739
567.432103
547.279083
549.306259
551.009674
551.855200
552.260883
554.140933
555.605914
556.242032
556.478765
558.096848
559.330817
559.768271
559.828552
561.352340
562.500207
562.853782
562.824266
564.174763
565.149789
565.345625
565.178508
566.436440
567.315976
548.145700
549.645876
551.169738
552.172419
552.960273
554.451106
555.739711
556.487841
557.050117
558.325567
559.427777
560.015119
560.432752
561.577745
562.553661
563.015997
563.303653
564.295590
565.114868
565.425492
565.577988
566.474588
567.163862
546.905474
549.051178
550.855832
551.787242
552.263435
554.074276
555.470787
556.058781
556.262054
557.875591
559.116396
559.574810
559.657993
561.113150
562.194033
562.496539
562.426872
563.730822
564.657821
564.798487
564.576063
565.850914
566.745146
544.116386
548.149513
550.500247
551.149082
550.416018
553.428825
555.140947
555.364497
554.315663
557.155865
558.736420
558.858223
557.729688
560.369764
561.761796
561.706233
560.410427
562.896678
564.130578
563.885770
562.356208
564.949070
566.306239
547.235644
549.374366
551.164980
552.075975
552.522743
554.290890
555.644461
556.195997
556.369228
557.956422
559.177331
559.621267
559.685258
561.102615
562.139198
562.399436
562.290097
563.554160
564.442052
564.547528
564.296362
565.551491
566.435515
548.832602
550.319131
551.814629
552.780864
553.517002
554.910265
556.102782
556.776048
557.280325
558.502097
559.567064
560.136388
560.529391
561.587651
562.465065
562.840275
563.049419
563.960903
564.700088
564.938593
565.031539
565.888306
566.556544
548.380764
550.386769
552.042697
552.844663
553.202342
554.889626
556.184051
556.705451
556.863328
558.394402
559.576695
560.017385
560.092194
561.441025
562.415140
562.635336
562.493814
563.722929
564.573334
564.657948
564.395408
565.593638
566.439055
546.511960
550.211464
552.278616
552.716308
551.815428
554.656267
556.241789
556.408981
555.353633
558.054822
559.551081
559.675871
558.610789
561.074814
562.336746
562.207309
560.845329
563.266749
564.427116
564.151129
562.629842
565.073770
566.339566
550.365110
552.144518
553.561364
554.214350
554.470743
555.999009
557.173944
557.662807
557.814493
559.256721
560.369416
560.812583
560.907447
562.191115
563.115314
563.351226
563.234713
564.396794
565.189637
565.274723
565.012751
566.103818
566.852649
553.094728
553.936168
554.861612
555.573307
556.207438
557.204056
558.120891
558.788449
559.380501
560.336751
561.215575
561.839956
562.365650
563.204250
563.933593
564.389610
564.743003
565.431562
566.008068
566.302311
566.493408
567.030895
567.427075
554.372384
554.891303
555.598205
556.292708
556.996770
557.829837
558.646858
559.368116
560.070788
560.890232
561.684189
562.367228
563.005639
563.724078
564.387495
564.920445
565.400228
565.961610
566.463090
566.825925
567.127810
567.496686
567.753491
558.860576
559.443023
560.201320
560.922888
561.641213
562.534344
563.389233
564.116410
564.826426
565.748100
566.646844
567.407972
568.118796
568.985409
569.788589
570.422393
570.968316
571.617723
572.168941
572.535336
572.826233
573.264714
573.572941
557.026762
558.135845
559.178657
559.865075
560.370429
561.546119
562.527003
563.112983
563.534161
564.756608
565.808632
566.456847
566.906957
568.054411
568.999044
569.525653
569.824486
570.722252
571.375707
571.584879
571.582456
572.373340
572.917479
552.053481
555.424390
557.274147
557.661409
556.796283
559.460423
560.898505
560.958736
559.754166
562.624823
564.222757
564.424021
563.378605
566.056246
567.505323
567.613679
566.517711
568.814396
569.871638
569.506741
567.807976
570.405022
571.709114
537.765062
551.582699
555.101290
554.432687
545.131436
556.359451
559.014247
557.695991
546.915013
559.394947
562.398892
561.367254
551.447170
563.031134
565.781324
564.743593
555.413416
565.960156
568.150784
566.306128
554.520382
567.318829
570.367653
548.845830
552.486732
554.585577
555.090718
554.281233
557.123321
558.690052
558.762019
557.527984
560.507610
562.181698
562.357850
561.257459
564.023020
565.536120
565.616356
564.473444
566.881153
568.036146
567.684714
565.979460
568.708500
570.122828
550.070260
552.109590
553.806779
554.637807
555.016566
556.771528
558.103875
558.611465
558.742982
560.407952
561.709563
562.213165
562.334005
563.872672
565.033970
565.402657
565.380559
566.725382
567.675394
567.829380
567.615265
568.882464
569.770896
546.031840
550.007968
552.288038
552.815415
551.880306
555.055694
556.834796
557.032302
555.888648
558.877295
560.550929
560.705600
559.562069
562.362667
563.866374
563.851573
562.511832
565.227972
566.634547
566.571119
565.292364
567.711792
568.990053
531.295911
546.591796
550.555658
549.837467
539.383776
552.161956
555.323482
554.251612
543.745846
556.135601
559.133331
558.039792
547.883487
559.696971
562.451241
561.130165
550.497300
562.543708
565.314484
564.158099
554.587971
565.389793
568.040694
544.421635
548.417349
550.725269
551.282580
550.386175
553.627503
555.477475
555.737327
554.638312
557.640715
559.312766
559.460135
558.310936
561.115592
562.625825
562.617474
561.290161
564.038648
565.488862
565.471514
564.230088
566.657048
567.934084
546.811510
548.902276
550.658941
551.537355
551.968977
553.887934
555.387043
556.039587
556.282007
557.953374
559.235351
559.711464
559.808621
561.362870
562.539555
562.913669
562.903850
564.328701
565.381048
565.649455
565.541296
566.795115
567.664884
543.830053
547.607884
549.813390
550.339722
549.448381
552.713063
554.610368
554.961837
554.017212
556.882177
558.473061
558.569970
557.372867
560.214141
561.762775
561.821001
560.612655
563.223382
564.580754
564.476122
563.113018
565.644198
566.969548
530.673842
544.956967
548.680959
547.916974
537.489506
550.313764
553.573095
552.738430
543.080546
554.658905
557.444222
556.238012
545.850783
557.870363
560.710731
559.564865
549.642556
560.946151
563.494217
562.131566
551.907004
563.339146
566.129363
543.297227
547.083149
549.302973
549.847467
548.970557
552.231225
554.121862
554.470722
553.524107
556.378221
557.958189
558.046416
556.839240
559.661441
561.189832
561.229909
560.000554
562.574440
563.889864
563.744745
562.351640
564.880146
566.209936
545.731751
547.844632
549.637891
550.568360
551.051909
552.943093
554.418427
555.069961
555.321749
556.958325
558.211187
558.672927
558.759447
560.266461
561.400199
561.747038
561.712194
563.045255
563.997581
564.165968
563.973427
565.247168
566.140195
542.749880
546.803922
549.188814
549.877374
549.190226
552.264593
554.038927
554.317189
553.312789
556.182545
557.784985
557.925428
556.819273
559.494989
560.928547
560.914521
559.654954
562.162021
563.411377
563.180189
561.664099
564.272438
565.639737
528.895358
544.380792
548.478351
548.050025
538.659057
550.434577
553.396598
552.412296
542.532108
554.249435
557.088234
556.028411
546.293770
557.570865
560.182610
558.942119
549.042412
560.141568
562.551397
560.981497
550.143566
562.104148
565.006684
543.154281
547.201830
549.573261
550.242620
549.526232
552.550157
554.272883
554.507617
553.468463
556.309295
557.891316
558.018432
556.894590
559.527601
560.912092
560.852266
559.550999
562.018258
563.229460
562.963844
561.419507
564.009346
565.367253
546.562423
548.666442
550.435873
551.339410
551.784593
553.549677
554.904770
555.465440
555.650644
557.227681
558.444204
558.897396
558.976707
560.372748
561.391096
561.640944
561.522232
562.775534
563.650015
563.747117
563.494155
564.732408
565.606918
544.583960
548.380586
550.572120
551.118387
550.309756
553.239219
554.893835
555.100842
554.074163
556.821790
558.355781
558.494477
557.438143
559.938760
561.234263
561.117543
559.763733
562.219775
563.414309
563.155363
561.651354
564.140478
565.443684
532.384080
546.822332
550.499097
549.833340
540.296433
551.847433
554.664249
553.650463
544.011585
555.325925
558.044701
557.051873
547.827972
558.468993
560.863132
559.507066
549.420122
560.580304
562.962803
561.439015
550.951177
562.433249
565.186027
546.798788
550.312820
552.232501
552.630251
551.736753
554.477101
555.994968
556.177898
555.166390
557.798460
559.248596
559.400455
558.386699
560.796858
562.028673
561.938560
560.633653
563.001073
564.129872
563.888554
562.412583
564.766479
565.952466
551.608007
552.752064
553.815163
554.500272
554.994922
556.182980
557.185577
557.800720
558.238269
559.374446
560.332828
560.903977
561.279518
562.286500
563.086959
563.480780
563.672218
564.541726
565.197691
565.432479
565.460986
566.191470
566.692071
553.311384
553.901183
554.659019
555.368352
556.069483
556.952372
557.802217
558.523416
559.210943
560.070737
560.890872
561.569613
562.190352
562.945000
563.631338
564.157229
564.617375
565.218123
565.746041
566.104173
566.387498
566.797660
567.083970
557.985195
558.518202
559.259898
560.007241
560.771402
561.659104
562.523831
563.291730
564.055508
564.967396
565.869109
566.662492
567.415671
568.261875
569.053962
569.704730
570.282550
570.914864
571.465709
571.862867
572.195051
572.602039
572.885150
556.519863
557.359919
558.306217
559.061606
559.747795
560.782337
561.725618
562.413842
563.044181
564.103111
565.099342
565.832471
566.467638
567.450169
568.326383
568.915678
569.377450
570.128345
570.739724
571.048352
571.251440
571.841985
572.277474
553.465889
555.202137
556.612547
557.297691
557.601581
559.135209
560.297255
560.751622
560.876214
562.466077
563.722349
564.264690
564.439585
565.913229
567.024435
567.427723
567.452287
568.647730
569.442994
569.495356
569.184503
570.385334
571.208698
549.192934
552.767789
554.797700
555.262850
554.428629
557.228368
558.763107
558.828969
557.601420
560.578219
562.258391
562.458784
561.381022
564.136162
565.634961
565.714661
564.571704
566.954914
568.082858
567.714814
565.994493
568.699593
570.093636
550.298973
552.260622
553.903637
554.723783
555.113486
556.799575
558.075203
558.552103
558.671747
560.345224
561.666050
562.198029
562.345471
563.884611
565.049382
565.439902
565.444696
566.725442
567.603726
567.679442
567.383834
568.691593
569.607596
549.973544
551.457150
552.959350
553.936093
554.686949
556.117202
557.333883
558.009702
558.527842
559.849305
561.025575
561.686461
562.170543
563.375673
564.405346
564.913798
565.236917
566.254444
567.085239
567.396169
567.543855
568.442484
569.133560
547.629380
549.780775
551.583959
552.483400
552.904959
554.771570
556.196653
556.770042
556.951912
558.653395
559.984061
560.505942
560.637875
562.198858
563.370220
563.728242
563.692227
565.120212
566.165245
566.421736
566.308145
567.540506
568.401350
543.827451
547.869388
550.229866
550.829988
549.959392
553.200833
555.037445
555.280172
554.173405
557.198884
558.902964
559.079317
557.952915
560.775695
562.298445
562.297641
560.974132
563.725689
565.175681
565.155529
563.911913
566.340754
567.620304
545.977144
548.150050
549.985476
550.921247
551.387865
553.318849
554.812195
555.444740
555.667711
557.384490
558.714665
559.229768
559.357689
560.925076
562.107677
562.478161
562.459588
563.917972
565.001471
565.297654
565.215466
566.458372
567.320749
546.637568
548.173120
549.744752
550.789265
551.621213
553.196070
554.564519
555.370481
555.980014
557.322677
558.487888
559.126043
559.594759
560.816183
561.870115
562.399480
562.751558
563.836389
564.752781
565.155094
565.378916
566.287509
566.973705
545.213158
547.283686
549.047939
549.954388
550.423013
552.381782
553.922773
554.621775
554.911557
556.581174
557.860974
558.337588
558.439024
560.018923
561.225892
561.633428
561.654396
563.058933
564.086774
564.330055
564.199550
565.475263
566.361472
542.263996
546.061969
548.300623
548.864972
548.011402
551.311512
553.240446
553.618773
552.695926
555.578364
557.182099
557.287030
556.097167
558.954849
560.520589
560.592895
559.392146
561.996856
563.342025
563.223597
561.851033
564.387892
565.720268
544.702754
546.776925
548.548894
549.466500
549.944807
551.903755
553.443662
554.143799
554.432751
556.092668
557.360081
557.824950
557.913071
559.473420
560.659424
561.046803
561.044327
562.414255
563.402801
563.608658
563.451340
564.721167
565.609231
545.607663
547.152774
548.744011
549.819080
550.680221
552.247972
553.609737
554.420846
555.034724
556.351850
557.487821
558.103693
558.549876
559.728510
560.739579
561.233825
561.546722
562.554935
563.383783
563.700633
563.860534
564.768834
565.467084
544.402742
546.597531
548.472656
549.476981
550.024993
551.911790
553.380486
554.029821
554.283061
555.937264
557.211501
557.698386
557.809617
559.296847
560.411525
560.745348
560.700098
562.016480
562.948066
563.089771
562.871115
564.159165
565.064290
541.663099
545.750621
548.174422
548.895325
548.230944
551.318058
553.099675
553.381185
552.379240
555.257788
556.870004
557.018611
555.916450
558.587518
560.012578
559.988149
558.716872
561.212956
562.448640
562.201692
560.673099
563.281860
564.652126
544.877968
547.063267
548.920733
549.900775
550.414120
552.249314
553.663879
554.266188
554.480901
556.102888
557.352505
557.820422
557.908467
559.354977
560.422607
560.711279
560.624334
561.901255
562.795527
562.903719
562.657805
563.927796
564.823851
546.584642
548.110295
549.665764
550.696941
551.495744
552.947217
554.190300
554.904788
555.443154
556.695522
557.785515
558.374220
558.787188
559.873721
560.781308
561.182252
561.411819
562.341046
563.094287
563.342537
563.445732
564.317879
564.997646
546.237684
548.279777
549.991941
550.855437
551.271415
553.008307
554.343048
554.895491
555.079055
556.637283
557.841113
558.294958
558.383377
559.761959
560.767819
561.011653
560.887439
562.139615
563.012647
563.112665
562.863554
564.079843
564.938050
544.468324
548.202672
550.323008
550.818587
549.971780
552.855154
554.473338
554.663959
553.627597
556.354295
557.869900
558.002912
556.945472
559.441858
560.737144
560.629826
559.282793
561.731572
562.919780
562.662108
561.155167
563.620007
564.900074
548.421756
550.230151
551.692920
552.397182
552.701992
554.269683
555.475312
555.987232
556.158588
557.623557
558.754578
559.208576
559.315090
560.625919
561.578967
561.836780
561.738670
562.926401
563.745160
563.850261
563.605063
564.714981
565.476268
551.232180
552.097151
553.061577
553.818320
554.496275
555.530724
556.478534
557.171039
557.784885
558.762883
559.660427
560.299439
560.840622
561.702139
562.455928
562.933276
563.306654
564.018693
564.619097
564.933993
565.143052
565.697027
566.103446
552.554759
553.094268
553.836203
554.572196
555.317587
556.187642
557.036008
557.783495
558.509264
559.350432
560.163685
560.863492
561.519224
562.258738
562.944369
563.498192
563.998474
564.582203
565.106338
565.489827
565.809872
566.193960
566.459786
557.083180
557.588839
558.321855
559.088201
559.883683
560.778857
561.659703
562.462586
563.265677
564.181232
565.090856
565.909387
566.690180
567.527457
568.312372
568.973459
569.571615
570.204402
570.767289
571.195760
571.559125
571.950306
572.215745
555.795007
556.515115
557.411279
558.203560
558.970313
559.963273
560.902861
561.657391
562.387006
563.391762
564.368050
565.151865
565.868957
566.785860
567.624333
568.241644
568.770465
569.477464
570.087884
570.467619
570.768805
571.275132
571.647446
553.382568
554.607577
555.830398
556.628852
557.257608
558.505712
559.583299
560.215374
560.724979
561.978161
563.109609
563.797521
564.317938
565.458279
566.425786
566.932467
567.257381
568.179965
568.909387
569.165476
569.264446
570.063730
570.669951
550.677904
552.584520
554.158275
554.924786
555.271355
556.930911
558.189774
558.671515
558.805833
560.470570
561.793153
562.350227
562.525451
564.037631
565.170119
565.536299
565.515646
566.807794
567.698631
567.802394
567.539438
568.786532
569.657012
550.224453
551.654311
553.104603
554.052362
554.785061
556.172073
557.352027
558.010231
558.525201
559.848702
561.037932
561.724102
562.231489
563.427863
564.445359
564.950407
565.270388
566.263996
567.065349
567.347749
567.470633
568.363573
569.052200
549.408794
550.657613
552.071134
553.133665
554.048750
555.361868
556.529208
557.296442
557.978382
559.174142
560.296850
561.044467
561.682590
562.760511
563.727498
564.308095
564.773987
565.672099
566.456576
566.859162
567.160456
567.906608
568.489383
547.526876
549.131292
550.760211
551.833131
552.657901
554.169595
555.453374
556.175436
556.727499
558.089328
559.296505
559.973528
560.468159
561.701738
562.754671
563.274624
563.612453
564.686009
565.585886
565.967512
566.173074
567.073800
567.758002
545.358194
547.628651
549.549730
550.548714
551.056303
552.967501
554.428124
555.025379
555.221782
556.969446
558.333816
558.871260
559.010884
560.608237
561.814317
562.203299
562.199986
563.648756
564.718860
564.996417
564.893056
566.153765
567.028548
545.837786
547.467281
549.134051
550.249458
551.123502
552.696933
554.043599
554.818423
555.406483
556.784598
557.993119
558.664168
559.156314
560.400792
561.471577
562.010613
562.369597
563.469930
564.400349
564.812130
565.041913
565.955406
566.644497
545.998554
547.307395
548.804104
549.951735
550.962841
552.408148
553.709778
554.587611
555.343796
556.568818
557.688469
558.416180
559.042527
560.146612
561.153218
561.771590
562.277710
563.230684
564.078754
564.545103
564.898374
565.667959
566.258862
545.034051
546.583243
548.179769
549.255429
550.120641
551.728887
553.127547
553.958936
554.589116
555.948803
557.123485
557.762888
558.233596
559.483706
560.569866
561.127620
561.498852
562.577199
563.477953
563.861384
564.071081
564.993135
565.691782
543.651406
545.774330
547.587603
548.533952
549.035300
551.022511
552.582264
553.285502
553.569062
555.276489
556.581052
557.062806
557.159918
558.768977
559.999904
560.420120
560.443267
561.848899
562.869527
563.100362
562.959389
564.242417
565.136054
544.551731
546.097315
547.691161
548.767542
549.636019
551.247930
552.652007
553.489668
554.121618
555.472808
556.634306
557.259817
557.714643
558.943624
560.006690
560.541162
560.886758
561.933668
562.800128
563.151256
563.337836
564.252344
564.950829
545.033692
546.332525
547.822553
548.972691
549.992256
551.444319
552.757540
553.651744
554.415637
555.619592
556.709221
557.409434
558.006271
559.066072
560.025408
560.599260
561.057246
561.945737
562.721770
563.118775
563.422032
564.182103
564.777241
544.384131
545.991596
547.646163
548.768663
549.660946
551.241342
552.605840
553.413549
554.024834
555.358751
556.513836
557.145346
557.600556
558.772467
559.770413
560.248695
560.545562
561.546403
562.364438
562.663875
562.807860
563.723884
564.430632
543.383258
545.618191
547.524906
548.539158
549.079683
550.993454
552.475842
553.122820
553.366788
555.035528
556.320314
556.807534
556.910245
558.402519
559.512801
559.831085
559.764579
561.084130
562.013906
562.146421
561.917697
563.208299
564.116842
544.923556
546.517925
548.149901
549.242932
550.096035
551.623450
552.932643
553.691636
554.261804
555.559469
556.684335
557.290256
557.717052
558.849654
559.803416
560.238436
560.494498
561.456258
562.237198
562.503198
562.620201
563.518884
564.217177
546.143006
547.411832
548.853156
549.945079
550.888317
552.225924
553.421680
554.217448
554.900981
556.031763
557.062213
557.716954
558.263382
559.240732
560.107305
560.593644
560.970666
561.780891
562.481706
562.810109
563.057297
563.782764
564.360812
546.296882
547.783162
549.289418
550.277352
551.039016
552.454974
553.667521
554.358490
554.877595
556.115354
557.189011
557.759800
558.157419
559.250893
560.166260
560.570828
560.799511
561.729443
562.481127
562.726384
562.823318
563.685843
564.356746
546.148562
548.148734
549.797720
550.606828
550.976076
552.661845
553.951702
554.471457
554.624497
556.170711
557.353924
557.779169
557.832140
559.241975
560.272823
560.535083
560.419092
561.669529
562.535396
562.627764
562.361912
563.568910
564.413483
548.473788
549.753979
551.025870
551.849904
552.487447
553.742486
554.828409
555.467752
555.959454
557.114000
558.120651
558.683752
559.086816
560.123530
560.992277
561.403491
561.646387
562.523186
563.226373
563.468411
563.556706
564.328113
564.914902
550.623778
551.366117
552.280617
553.075879
553.832809
554.811279
555.734368
556.466598
557.152635
558.071606
558.940068
559.611154
560.219046
561.034832
561.778581
562.308443
562.763751
563.420370
563.997620
564.355204
564.638483
565.123884
565.482320
551.766180
552.278239
553.011837
553.766315
554.539073
555.406191
556.255693
557.020493
557.768560
558.602724
559.413204
560.126284
560.802969
561.541726
562.234795
562.812647
563.340784
563.921139
564.446619
564.848073
565.190009
565.562432
565.816408
556.002823
556.549696
557.314206
558.090058
558.889093
559.821052
560.733766
561.549081
562.357158
563.308015
564.245609
565.071596
565.849999
566.708156
567.504444
568.158712
568.748646
569.412438
570.005312
570.445590
570.810266
571.225028
571.506557
554.506080
555.364161
556.335203
557.116976
557.834669
558.920288
559.918734
560.660430
561.340043
562.437188
563.470283
564.240755
564.906164
565.892263
566.761078
567.340575
567.803899
568.600655
569.273993
569.648827
569.905159
570.489447
570.910933
551.386603
553.154574
554.595324
555.300161
555.619936
557.226535
558.460437
558.981467
559.169376
560.789765
562.082911
562.675195
562.901034
564.352549
565.429914
565.790941
565.777928
567.064861
567.967792
568.141496
567.952610
569.089368
569.862996
547.014799
550.653997
552.726609
553.201954
552.337299
555.263324
556.890948
557.038080
555.904533
558.883761
560.596948
560.866873
559.897827
562.571261
564.005252
563.999294
562.714911
565.298607
566.590617
566.416597
564.987166
567.464881
568.752969
548.084038
550.098087
551.796718
552.657560
553.075351
554.833668
556.173370
556.707095
556.882784
558.586983
559.947131
560.530877
560.731488
562.255542
563.395338
563.751052
563.722311
565.092114
566.071984
566.261632
566.082046
567.327548
568.197564
547.657920
549.221061
550.813171
551.867707
552.680876
554.154866
555.404414
556.107224
556.653760
558.018290
559.239236
559.940186
560.457032
561.684284
562.727997
563.245551
563.581488
564.635580
565.510841
565.866922
566.050926
566.952080
567.639073
545.100132
547.427880
549.389154
550.416647
550.942316
552.818898
554.240546
554.803717
554.974863
556.742916
558.130253
558.683876
558.831076
560.448518
561.668701
562.070550
562.077735
563.506823
564.552352
564.801190
564.668968
565.944971
566.831424
540.962137
545.387973
547.991104
548.772126
548.084907
551.262661
553.056340
553.247756
552.051069
555.211773
556.993843
557.190430
556.032957
558.970089
560.574177
560.647735
559.417391
562.117817
563.532617
563.458974
562.109881
564.660189
565.995663
543.376367
545.734988
547.739982
548.813386
549.388883
551.326610
552.808037
553.418944
553.621794
555.405744
556.794353
557.340101
557.483588
559.118448
560.364571
560.791630
560.822444
562.275177
563.344558
563.615769
563.502278
564.791716
565.685124
544.161706
545.804951
547.496720
548.643444
549.551289
551.159165
552.537200
553.338316
553.947539
555.342921
556.560826
557.233013
557.727829
559.003186
560.109602
560.681276
561.064728
562.165258
563.087469
563.487363
563.708270
564.637962
565.340419
542.707785
544.905479
546.788828
547.785217
548.316942
550.316377
551.871398
552.554726
552.817540
554.570327
555.917026
556.422836
556.532883
558.183307
559.447993
559.891230
559.932444
561.367738
562.414764
562.664977
562.535958
563.831924
564.731852
539.616396
543.649209
546.033881
546.685735
545.885858
549.232606
551.173923
551.506584
550.460467
553.525121
555.225165
555.345221
554.101918
557.090860
558.732104
558.835000
557.632204
560.292484
561.668151
561.557957
560.174734
562.746867
564.096851
542.257278
544.442340
546.311333
547.297757
547.826589
549.832422
551.399483
552.095907
552.365191
554.109291
555.441307
555.931947
556.024620
557.651102
558.889778
559.306766
559.320686
560.726376
561.742438
561.963037
561.812281
563.101502
564.001413
543.277530
544.883519
546.537979
547.659557
548.558161
550.183021
551.591003
552.426849
553.057940
554.427680
555.609878
556.252294
556.717095
557.940074
558.990610
559.509791
559.840459
560.881784
561.739637
562.075496
562.247861
563.171206
563.878734
542.097311
544.359770
546.288045
547.311657
547.859591
549.838003
551.378207
552.062623
552.330752
554.042712
555.360194
555.864969
555.981544
557.520447
558.674436
559.023960
558.980406
560.346430
561.317388
561.481326
561.274238
562.580845
563.496709
539.319823
543.533666
546.017024
546.723223
545.962951
549.233434
551.117672
551.429744
550.401767
553.376955
555.038538
555.188637
554.045085
556.809948
558.285159
558.262884
556.945063
559.540556
560.832863
560.609115
559.081879
561.721743
563.107135
542.693587
544.939823
546.841969
547.833852
548.341285
550.263433
551.745918
552.380558
552.606263
554.277637
555.559516
556.033849
556.118714
557.617482
558.728319
559.035741
558.952146
560.279175
561.212559
561.342022
561.107150
562.397795
563.306414
544.505591
546.072716
547.670421
548.731343
549.555244
551.054792
552.338559
553.075137
553.625958
554.911082
556.021110
556.607615
557.016357
558.154650
559.114019
559.548180
559.799545
560.762214
561.542884
561.806007
561.918015
562.812311
563.506783
544.196677
546.299533
548.066134
548.969250
549.416489
551.187451
552.544532
553.097451
553.267017
554.868069
556.086143
556.506118
556.538757
558.020492
559.112140
559.403315
559.303639
560.589840
561.485474
561.587366
561.327782
562.586364
563.470157
542.407171
546.261954
548.456225
548.996081
548.177284
551.091167
552.719796
552.882870
551.765259
554.590152
556.124742
556.173489
554.911638
557.659604
559.094061
559.044398
557.710408
560.207096
561.416826
561.141006
559.566726
562.131124
563.456195
546.513927
548.378221
549.891169
550.633346
550.967017
552.559483
553.777490
554.282837
554.435245
555.937727
557.079636
557.498569
557.548727
558.959942
559.996736
560.301850
560.228999
561.448265
562.286720
562.392301
562.135807
563.287452
564.074415
549.423118
550.314249
551.311022
552.098453
552.803494
553.861177
554.825488
555.526428
556.145915
557.142959
558.051440
558.686836
559.225435
560.130447
560.930784
561.443148
561.842512
562.579588
563.199857
563.526802
563.744583
564.318741
564.738527
550.790244
551.346249
552.112884
552.875660
553.646703
554.539660
555.406713
556.168578
556.907247
557.764209
558.590112
559.297916
559.964993
560.732411
561.450273
562.032791
562.557727
563.164411
563.708592
564.108077
564.441713
564.840148
565.114972
554.910094
555.520859
556.325869
557.105581
557.893698
558.873925
559.821765
560.640325
561.436469
562.435059
563.405231
564.231172
564.993064
565.886300
566.702387
567.346763
567.916429
568.623298
569.248610
569.690509
570.039952
570.493415
570.801029
553.012072
554.158871
555.252578
555.992674
556.558633
557.836619
558.923836
559.611998
560.129612
561.426085
562.551353
563.274007
563.787735
564.943909
565.880579
566.392848
566.690269
567.676661
568.440266
568.767180
568.868980
569.640189
570.159758
547.893108
551.341682
553.255189
553.677915
552.814396
555.650900
557.231959
557.421835
556.356411
559.269719
560.938699
561.244401
560.334260
562.940471
564.326737
564.349095
563.119044
565.647775
566.911206
566.783227
565.408912
567.784085
568.980124
533.279747
547.356677
550.971441
550.291498
540.627429
552.404860
555.272872
554.131180
543.710276
556.017154
559.071235
558.212674
548.849250
559.937402
562.528534
561.261374
551.040547
562.585726
565.155451
563.782638
553.530684
564.908769
567.650905
544.426359
548.181985
550.388633
550.965999
550.180000
553.192874
554.888855
555.072928
553.964676
556.987917
558.738010
559.022520
558.062245
560.769224
562.234341
562.241585
560.972538
563.609057
564.961265
564.835687
563.446075
565.957274
567.269398
545.472531
547.669903
549.534849
550.510999
551.009298
552.849038
554.247109
554.808470
554.994450
556.747371
558.138273
558.721340
558.907713
560.491245
561.682783
562.071038
562.071235
563.488024
564.520465
564.757763
564.615944
565.884804
566.766986
540.921282
545.332803
547.923078
548.696674
548.000949
551.155419
552.924894
553.099408
551.895844
555.059354
556.852668
557.065615
555.922736
558.861659
560.464454
560.538204
559.307883
562.001918
563.407995
563.324763
561.967302
564.517302
565.853631
524.584672
541.576722
546.102122
545.775972
536.089979
548.329718
551.365016
550.150146
539.051614
552.130166
555.325707
554.244372
543.735514
556.060696
559.003390
557.854281
547.665056
559.352254
562.029772
560.725761
550.505303
561.994400
564.802348
539.175937
543.623558
546.261494
547.081920
546.434184
549.649818
551.476791
551.695115
550.519906
553.698797
555.493136
555.696211
554.547098
557.509179
559.143149
559.244959
558.038685
560.753826
562.179425
562.113681
560.771457
563.334984
564.679296
541.907565
544.210769
546.188835
547.256180
547.835495
549.819607
551.345938
551.997438
552.237006
554.021777
555.408048
555.949884
556.091457
557.752686
559.026947
559.478774
559.529381
560.986276
562.055556
562.324791
562.210345
563.510552
564.412022
538.806067
542.884487
545.320465
546.013944
545.240786
548.592634
550.526935
550.847730
549.797126
552.885855
554.617070
554.764811
553.545243
556.557932
558.220445
558.341682
557.157377
559.841967
561.242276
561.153140
559.785236
562.366382
563.720252
524.801412
540.108156
544.168788
543.570755
533.217347
546.167918
549.459253
548.481048
537.994123
550.524331
553.558747
552.345816
541.476971
554.124794
557.147586
556.046116
545.987069
557.529067
560.151431
558.797050
548.456854
560.054099
562.889476
538.382963
542.440831
544.853184
545.528548
544.747675
548.108116
550.059780
550.399968
549.361144
552.440276
554.155336
554.287459
553.050486
556.036442
557.670187
557.763190
556.550831
559.206691
560.577558
560.459734
559.070024
561.646204
563.000927
541.101503
543.337502
545.252079
546.272506
546.826671
548.838087
550.409936
551.115178
551.397952
553.144762
554.487744
555.000079
555.117079
556.714182
557.923846
558.317855
558.313482
559.713016
560.720436
560.924361
560.754190
562.058510
562.969813
538.134315
542.353651
544.847207
545.566570
544.827043
548.138750
550.065743
550.412842
549.414315
552.423150
554.113138
554.283687
553.160357
555.963144
557.478018
557.490596
556.204978
558.836180
560.164068
559.972746
558.470676
561.121878
562.511311
523.886421
539.941019
544.185979
543.674827
533.547110
546.236468
549.459744
548.514854
538.326187
550.492602
553.453162
552.369398
542.286486
554.013282
556.750081
555.485125
545.200227
556.785570
559.333652
557.800942
546.893265
558.984756
561.924387
538.778091
542.978446
545.443018
546.129550
545.349933
548.601654
550.468812
550.766018
549.725000
552.689438
554.339520
554.476495
553.319995
556.080819
557.552182
557.523264
556.198343
558.790774
560.080820
559.854112
558.323148
560.959949
562.343259
542.429875
544.618487
546.470534
547.433519
547.926122
549.792655
551.231133
551.838417
552.046473
553.695293
554.955014
555.406546
555.469575
556.973044
558.088503
558.398283
558.316256
559.636740
560.565095
560.691215
560.452218
561.736670
562.639932
540.499710
544.444078
546.744768
547.368694
546.620906
549.622606
551.325164
551.531894
550.444712
553.317790
554.891271
554.954905
553.702648
556.488288
557.958125
557.924919
556.603786
559.135318
560.378287
560.119702
558.561732
561.167257
562.526505
527.968596
542.938041
546.787891
546.207937
536.704310
548.341301
551.182624
550.080168
539.913501
551.798163
554.594487
553.350851
542.845371
554.855917
557.607522
556.351397
546.189571
557.536851
559.973290
558.381354
547.422596
559.439303
562.317413
542.980764
546.632971
548.652974
549.124014
548.286137
551.080335
552.627069
552.796159
551.715034
554.462540
555.945792
556.020440
554.810043
557.499532
558.900927
558.893598
557.623352
560.061899
561.233845
560.991081
559.460554
561.929999
563.171889
548.015439
549.211487
550.336613
551.081696
551.630732
552.867187
553.905991
554.541699
554.991193
556.171302
557.156047
557.723806
558.088641
559.184200
560.069904
560.525853
560.763921
561.683181
562.380388
562.641010
562.685278
563.458159
563.985016
549.806848
550.428157
551.233768
551.996120
552.749146
553.679350
554.568975
555.321967
556.037882
556.931561
557.779647
558.477487
559.121321
559.928359
560.673003
561.250915
561.757096
562.402774
562.971420
563.362880
563.674001
564.112646
564.416364
554.141659
554.701373
555.486817
556.288232
557.117639
558.085760
559.037118
559.889977
560.732735
561.714971
562.680474
563.530689
564.329190
565.203609
566.014235
566.683653
567.292942
567.982435
568.605099
569.074215
569.460641
569.886467
570.171774
552.621933
553.495824
554.490197
555.297900
556.045892
557.170109
558.209998
558.991099
559.706459
560.835808
561.897576
562.692975
563.378659
564.380215
565.262154
565.855529
566.338069
567.163235
567.870899
568.279659
568.561034
569.155258
569.578850
549.463345
551.253252
552.721914
553.452993
553.801997
555.451617
556.731417
557.294240
557.518925
559.172443
560.495273
561.113627
561.360145
562.825884
563.914810
564.287693
564.293311
565.613273
566.557859
566.773962
566.615897
567.759375
568.531891
545.054626
548.722474
550.827912
551.330279
550.493039
553.465692
555.141246
555.329911
554.232027
557.244028
558.987112
559.283902
558.336810
561.024174
562.469279
562.474424
561.208100
563.828591
565.167128
565.041582
563.648794
566.128986
567.412335
546.115282
548.155997
549.889159
550.781967
551.231365
553.030452
554.410536
554.979372
555.186081
556.920039
558.308011
558.916825
559.139146
560.680761
561.836247
562.207847
562.200399
563.604119
564.625183
564.856363
564.707544
565.959659
566.827980
545.685149
547.274886
548.905072
549.998144
550.846906
552.354098
553.632701
554.360285
554.930323
556.320630
557.566504
558.289458
558.827014
560.077087
561.143959
561.684077
562.044452
563.128171
564.035987
564.423047
564.630092
565.540994
566.230364
543.115606
545.474466
547.480447
548.553741
549.118460
551.021011
552.460287
553.036855
553.222896
555.014058
556.424514
556.996984
557.163048
558.809281
560.060427
560.490712
560.524384
561.979507
563.050263
563.321381
563.206113
564.493116
565.384592
538.964172
543.426318
546.079590
546.911339
546.265631
549.463623
551.266629
551.463005
550.274546
553.458289
555.263905
555.478024
554.337699
557.308321
558.947808
559.052247
557.848525
560.572279
562.007671
561.950924
560.614839
563.176599
564.518440
541.382277
543.773092
545.824867
546.945968
547.559813
549.517883
551.008229
551.623923
551.836105
553.642527
555.056662
555.624394
555.789342
557.454291
558.731269
559.185416
559.239927
560.714305
561.802880
562.089726
561.988580
563.288644
564.188255
542.171423
543.843304
545.577532
546.767476
547.710180
549.338919
550.727186
551.534384
552.155040
553.575876
554.824666
555.525664
556.046323
557.347118
558.476770
559.068473
559.470903
560.592387
561.534721
561.951181
562.184987
563.125088
563.833610
540.715596
542.942409
544.866858
545.903755
546.468086
548.487957
550.053204
550.741777
551.015976
552.800383
554.185819
554.727525
554.866742
556.538529
557.819380
558.275077
558.329884
559.787063
560.857026
561.125741
561.010490
562.317503
563.223889
537.627817
541.690928
544.115077
544.804477
544.035267
547.402167
549.354409
549.692043
548.656371
551.758613
553.502856
553.662708
552.450442
555.457882
557.110841
557.221422
556.028584
558.713008
560.114575
560.024909
558.656401
561.240429
562.597161
540.299922
542.506959
544.406169
545.422652
545.978366
548.006423
549.590265
550.299518
550.585911
552.363961
553.734873
554.260776
554.381644
556.027327
557.279309
557.706680
557.733838
559.163096
560.205123
560.447813
560.313410
561.614053
562.519859
541.361804
542.980456
544.653563
545.795275
546.715698
548.366071
549.798915
550.657015
551.311240
552.710128
553.922618
554.592103
555.080075
556.323812
557.392037
557.926579
558.274741
559.340689
560.225659
560.585928
560.776614
561.710492
562.422575
540.224318
542.492201
544.428846
545.462377
546.025959
548.033876
549.606770
550.320889
550.615734
552.353016
553.693033
554.216424
554.350307
555.911857
557.088192
557.457097
557.434039
558.827595
559.828749
560.020696
559.834634
561.150468
562.069213
537.488948
541.703889
544.189095
544.897891
544.147534
547.450615
549.372113
549.717407
548.717184
551.714859
553.393738
553.556343
552.425256
555.214366
556.714630
556.713585
555.417311
558.043035
559.368244
559.175409
557.671715
560.319431
561.706408
540.903602
543.150478
545.054198
546.049774
546.568715
548.518917
550.034720
550.700182
550.951814
552.643946
553.941684
554.428229
554.526336
556.046557
557.180489
557.509192
557.448021
558.803995
559.768736
559.927297
559.714285
561.014501
561.926057
542.756275
544.325067
545.926484
546.994308
547.831568
549.354224
550.665108
551.427639
552.001151
553.305662
554.431593
555.031349
555.454076
556.611091
557.590688
558.044470
558.317305
559.307055
560.116776
560.406263
560.538057
561.443377
562.142485
542.486549
544.592072
546.364278
547.276471
547.737596
549.528107
550.907116
551.481179
551.669792
553.289026
554.523307
554.956895
555.003070
556.501818
557.611398
557.919572
557.838982
559.151386
560.074966
560.201396
559.959826
561.230115
562.120020
540.732355
544.590399
546.791333
547.341206
546.536001
549.467138
551.114214
551.294923
550.193547
553.035688
554.586393
554.648567
553.399468
556.163637
557.614512
557.579541
556.262048
558.784635
560.021607
559.769013
558.211546
560.787715
562.119462
544.867883
546.735853
548.256056
549.008699
549.355697
550.963872
552.198370
552.719803
552.887739
554.406304
555.563521
555.996161
556.059700
557.486232
558.538540
558.858480
558.802455
560.044845
560.907679
561.034527
560.794184
561.957040
562.750004
547.797464
548.692489
549.696789
550.494843
551.212977
552.285505
553.265338
553.981722
554.616424
555.628819
556.552175
557.201631
557.754211
558.674205
559.489936
560.017899
560.434614
561.192497
561.834347
562.180565
562.413469
562.998145
563.423448
549.175183
549.735156
550.509399
551.282814
552.066800
552.974227
553.856421
554.633504
555.387280
556.259285
557.099871
557.821918
558.503289
559.285653
560.018991
560.617587
561.160090
561.786437
562.350670
562.768258
563.116374
563.524884
563.804914
553.369937
553.902858
554.678375
555.494853
556.349739
557.317898
558.276911
559.155109
560.027395
561.005623
561.971204
562.838566
563.659807
564.528664
565.340441
566.029744
566.664809
567.348650
567.971657
568.459077
568.866985
569.278326
569.549219
552.026612
552.783235
553.728200
554.570145
555.394138
556.467522
557.493282
558.327964
559.129307
560.198863
561.233208
562.068122
562.826934
563.772915
564.634222
565.275480
565.839626
566.604893
567.287388
567.740241
568.096484
568.617772
568.989259
549.512886
550.796808
552.081678
552.926903
553.603609
554.949214
556.127999
556.847309
557.431250
558.752167
559.944925
560.688289
561.254135
562.418504
563.401818
563.924210
564.279042
565.274352
566.097316
566.453423
566.631352
567.429120
568.019987
546.701788
548.698573
550.350267
551.160018
551.536282
553.316222
554.688137
555.258567
555.464685
557.197861
558.583438
559.199661
559.426656
560.957849
562.102065
562.477748
562.477869
563.859251
564.860988
565.088821
564.937171
566.154178
566.992704
546.256301
547.756211
549.283830
550.291498
551.077969
552.557649
553.826924
554.558059
555.135144
556.519932
557.766745
558.505347
559.058515
560.286273
561.329707
561.859405
562.214992
563.283169
564.176987
564.557113
564.757384
565.648872
566.322579
545.444826
546.757257
548.254719
549.396931
550.383169
551.764082
552.989696
553.804528
554.531139
555.780347
556.953975
557.744372
558.421975
559.546676
560.560104
561.183993
561.696524
562.655422
563.508137
563.977156
564.328466
565.090177
565.674039
543.528706
545.212082
546.944084
548.118727
549.029412
550.586916
551.898243
552.638541
553.212059
554.625780
555.881162
556.590093
557.113644
558.413833
559.535523
560.114760
560.505775
561.630830
562.580612
563.005866
563.243900
564.167514
564.862148
541.309032
543.683772
545.727091
546.845184
547.453900
549.389539
550.854006
551.445452
551.639332
553.447935
554.864243
555.425669
555.577957
557.264779
558.555875
559.012147
559.063952
560.557768
561.666820
561.974288
561.891407
563.179891
564.070214
541.818040
543.528827
545.303604
546.525968
547.485661
549.092882
550.448443
551.222855
551.820225
553.249848
554.512533
555.222278
555.748506
557.062245
558.201913
558.797805
559.204614
560.347645
561.315200
561.755884
562.007739
562.944649
563.647830
541.995770
543.372494
544.963976
546.205215
547.290416
548.775082
550.092096
550.974929
551.747819
553.029161
554.215296
555.001196
555.677929
556.834101
557.887402
558.544162
559.086093
560.082180
560.971192
561.469925
561.847901
562.639371
563.243333
541.015979
542.639652
544.330860
545.494880
546.429258
548.076341
549.489587
550.320157
550.960706
552.396945
553.660721
554.378688
554.912246
556.201314
557.313707
557.888928
558.279919
559.408007
560.358612
560.779458
561.015562
561.961465
562.674147
539.617265
541.831196
543.741829
544.772526
545.340681
547.364609
548.937858
549.631894
549.907889
551.720610
553.134573
553.708371
553.877987
555.514792
556.758420
557.180454
557.206209
558.675444
559.756523
560.029520
559.915254
561.225809
562.134857
540.605227
542.209354
543.874134
545.015944
545.940883
547.596835
549.030820
549.884544
550.539162
551.971307
553.222133
553.925120
554.440610
555.704077
556.787839
557.335119
557.699026
558.799408
559.722821
560.119380
560.337958
561.276411
561.987269
541.188801
542.517510
544.047936
545.238363
546.300633
547.807333
549.172508
550.109801
550.917433
552.183619
553.337284
554.092574
554.735486
555.837142
556.830489
557.431547
557.920876
558.861407
559.694911
560.142965
560.484126
561.263968
561.866970
540.633531
542.251410
543.920308
545.055564
545.970503
547.621412
549.060767
549.931851
550.597656
551.982701
553.181598
553.845688
554.329994
555.553144
556.598236
557.113104
557.446899
558.507371
559.391056
559.752182
559.943697
560.872900
561.581254
539.721717
541.955369
543.859523
544.864034
545.401651
547.406196
548.980338
549.701148
550.003409
551.716071
553.031424
553.533457
553.646020
555.202147
556.369466
556.727557
556.695832
558.085828
559.090345
559.294950
559.126314
560.420229
561.324280
541.343151
542.937066
544.568628
545.661283
546.528434
548.123607
549.509461
550.335036
550.958953
552.297635
553.451535
554.076019
554.522670
555.704668
556.708493
557.184739
557.482091
558.506424
559.355535
559.685771
559.852329
560.764874
561.464745
542.644194
543.916026
545.363896
546.467409
547.435400
548.823591
550.077838
550.927735
551.657609
552.827332
553.888303
554.566965
555.139043
556.156057
557.064164
557.588173
558.005822
558.872893
559.635339
560.019752
560.309115
561.055119
561.640374
542.877963
544.369716
545.887452
546.893426
547.682813
549.139971
550.398128
551.131978
551.689633
552.964871
554.069893
554.666022
555.088975
556.218153
557.168914
557.603843
557.865907
558.853091
559.665679
559.963464
560.099540
560.985498
561.666449
542.802493
544.809228
546.472011
547.301397
547.697707
549.419833
550.747500
551.301942
551.486423
553.069842
554.284652
554.734383
554.809371
556.254952
557.317837
557.603094
557.509607
558.822431
559.750641
559.893666
559.664871
560.896220
561.751976
545.186881
546.474732
547.761813
548.607444
549.272167
550.559729
551.679174
552.350406
552.872816
554.060707
555.097829
555.687223
556.115653
557.184220
558.083328
558.520684
558.792769
559.720401
560.476783
560.764060
560.886610
561.680938
562.278825
547.379084
548.129645
549.059990
549.877376
550.661304
551.670288
552.624912
553.388132
554.104724
555.054868
555.953081
556.651962
557.287480
558.133546
558.907680
559.467335
559.955900
560.655564
561.277785
561.675220
561.989756
562.496417
562.865451
548.543564
549.064025
549.813650
550.590343
551.389872
552.286688
553.166974
553.962472
554.740972
555.605511
556.445477
557.187018
557.892251
558.660998
559.384812
559.994224
560.556955
561.177059
561.743347
562.181602
562.552950
562.945616
563.209824
552.444965
553.022066
553.828470
554.648511
555.498124
556.496115
557.478675
558.358639
559.224749
560.229733
561.215031
562.081841
562.895749
563.787462
564.616873
565.305947
565.934641
566.641391
567.281053
567.766624
568.166152
568.598514
568.886167
550.874749
551.782738
552.807126
553.630858
554.391916
555.555985
556.634959
557.444566
558.181435
559.337662
560.421763
561.233574
561.933575
562.955332
563.859799
564.477090
564.983043
565.824055
566.548269
566.975506
567.272618
567.870664
568.294414
547.595197
549.473821
550.995492
551.731457
552.061863
553.786893
555.126150
555.717721
555.952558
557.647441
558.999448
559.632615
559.887588
561.382360
562.502532
562.909542
562.951220
564.279007
565.237427
565.477234
565.344719
566.481837
567.248525
542.996558
546.876356
549.067679
549.550512
548.601287
551.743074
553.508298
553.719471
552.592819
555.684059
557.467226
557.773896
556.816311
559.553266
561.041166
561.094444
559.894556
562.497247
563.843918
563.751033
562.411386
564.857873
566.125494
544.265591
546.389436
548.169674
549.062986
549.490017
551.359661
552.793636
553.385048
553.595373
555.365413
556.776957
557.393744
557.619629
559.192355
560.383018
560.791503
560.822379
562.238436
563.278386
563.538034
563.418125
564.663052
565.523920
543.993570
545.599045
547.242861
548.342169
549.196966
550.732732
552.037590
552.779910
553.357643
554.765317
556.020752
556.742153
557.278708
558.557942
559.658217
560.226846
560.612578
561.724204
562.662072
563.080760
563.313561
564.223470
564.907840
541.555616
543.878411
545.868428
546.944320
547.522297
549.432183
550.878759
551.457198
551.640087
553.445762
554.856733
555.408126
555.544852
557.242772
558.537863
558.990334
559.034292
560.536296
561.653166
561.970346
561.897585
563.170148
564.049184
537.542904
541.891330
544.500385
545.331932
544.711112
547.894704
549.690187
549.873962
548.657578
551.872749
553.678348
553.846622
552.603434
555.695795
557.398227
557.513600
556.280619
559.090901
560.592043
560.602529
559.356613
561.858390
563.172592
539.863723
542.211651
544.242640
545.365627
545.991559
547.946770
549.432183
550.040215
550.244387
552.066971
553.488248
554.043496
554.183828
555.892070
557.198956
557.660879
557.714977
559.234819
560.370521
560.703107
560.643693
561.930737
562.819420
540.587657
542.250973
543.984110
545.182436
546.136119
547.764261
549.147113
549.946347
550.563778
552.007583
553.283023
554.007429
554.545538
555.848756
556.973937
557.556728
557.955688
559.109083
560.088574
560.536906
560.793711
561.738300
562.446611
539.096822
541.331118
543.266789
544.320619
544.903394
546.915034
548.466538
549.134941
549.390756
551.226791
552.671322
553.281055
553.489931
555.113424
556.345952
556.759792
556.780447
558.285243
559.400635
559.699468
559.601764
560.919830
561.830984
535.990996
540.073818
542.515550
543.230009
542.499716
545.836952
547.764093
548.061489
546.953949
550.170857
552.010771
552.289869
551.260471
554.107717
555.661748
555.692007
554.393929
557.189785
558.659073
558.603416
557.249062
559.849453
561.213149
538.695411
540.906744
542.811961
543.839707
544.410747
546.434017
548.011172
548.708702
548.983666
550.815698
552.248016
552.845122
553.038344
554.635580
555.838667
556.224707
556.218873
557.695149
558.782621
559.056996
558.941692
560.252265
561.161362
539.811317
541.413565
543.072935
544.208171
545.129546
546.790302
548.236470
549.108897
549.779792
551.201323
552.440639
553.139588
553.652227
554.895455
555.956186
556.483731
556.832851
557.926768
558.847603
559.243870
559.462622
560.396299
561.103542
538.769196
540.978178
542.869930
543.873364
544.418485
546.455693
548.063262
548.816962
549.154347
550.885658
552.221823
552.742650
552.871161
554.461154
555.657767
556.040839
556.034445
557.455981
558.497628
558.744958
558.617434
559.903333
560.798975
536.179606
540.251149
542.654995
543.308119
542.498670
545.870338
547.849027
548.260367
547.354648
550.293499
551.940235
552.073617
550.890298
553.752567
555.294175
555.317928
554.045481
556.702181
558.076860
557.970462
556.606036
559.144516
560.480148
539.506660
541.687415
543.537790
544.496513
544.993436
546.974863
548.531432
549.244134
549.543407
551.225346
552.512753
552.992262
553.082705
554.630651
555.786495
556.132581
556.091896
557.478514
558.487085
558.705552
558.554557
559.823374
560.709680
541.334693
542.865208
544.430573
545.475428
546.305392
547.845011
549.185028
549.984220
550.592764
551.904294
553.038508
553.657527
554.101720
555.255270
556.229127
556.682926
556.965848
557.986966
558.838795
559.176004
559.347010
560.244807
560.931317
541.111567
543.162785
544.894158
545.785602
546.242821
548.047130
549.453487
550.069324
550.306981
551.926130
553.177618
553.665102
553.783736
555.223495
556.284072
556.563924
556.470948
557.826875
558.802845
558.986398
558.798003
560.049189
560.920644
539.458427
543.201970
545.344610
545.871141
545.061369
548.007184
549.684019
549.921427
548.916209
551.715382
553.281744
553.443417
552.395019
554.968241
556.314691
556.220021
554.844615
557.448781
558.755577
558.580931
557.129863
559.634506
560.930643
543.503746
545.324428
546.812043
547.550558
547.896923
549.516723
550.773718
551.331444
551.544559
553.064354
554.242428
554.732657
554.870529
556.235560
557.234909
557.522735
557.450672
558.732362
559.641957
559.819002
559.626331
560.771637
561.549114
546.381081
547.259604
548.250003
549.042309
549.762777
550.845077
551.841242
552.580080
553.239160
554.265252
555.207961
555.887879
556.469166
557.377637
558.177162
558.696430
559.115569
559.896086
560.567359
560.943599
561.200180
561.786226
562.208213
547.739155
548.292529
549.060680
549.832450
550.620240
551.536690
552.432382
553.226397
553.998073
554.885456
555.743347
556.485812
557.184226
557.969247
558.701087
559.301371
559.852379
560.496494
561.082758
561.521911
561.886246
562.300646
562.581619
551.549106
552.191563
553.035049
553.850246
554.677268
555.715243
556.723096
557.594316
558.435846
559.478528
560.486818
561.344628
562.135682
563.061298
563.912233
564.593209
565.199952
565.940829
566.600391
567.075410
567.451162
567.917809
568.230410
549.553609
550.768625
551.918092
552.687346
553.273590
554.632817
555.795617
556.538426
557.095595
558.445665
559.614025
560.367734
560.907163
562.101670
563.079925
563.636524
563.979702
564.996144
565.793279
566.157822
566.292481
567.070337
567.590557
544.137135
547.818427
549.840368
550.261247
549.304239
552.342621
554.047493
554.288840
553.218683
556.234745
557.963653
558.295328
557.388323
560.059494
561.505642
561.594065
560.449077
562.976960
564.266535
564.189312
562.881772
565.228872
566.411548
528.554995
543.644590
547.481892
546.705529
536.261301
548.928541
552.029256
550.909997
540.198796
552.892043
556.047530
555.196750
545.699029
556.992337
559.676631
558.518316
548.591369
559.935473
562.506051
561.214946
551.227938
562.380227
565.074822
540.694726
544.673936
546.979905
547.548990
546.663807
549.870333
551.680404
551.905007
550.780203
553.896096
555.694860
555.992232
555.026006
557.802144
559.334066
559.412402
558.232162
560.875493
562.261905
562.194668
560.877972
563.359398
564.654896
542.099390
544.330610
546.224789
547.215868
547.724857
549.625818
551.076785
551.667882
551.866719
553.656003
555.065366
555.644314
555.823323
557.466506
558.721210
559.162266
559.209103
560.678609
561.767011
562.063646
561.974159
563.238065
564.111306
537.826725
542.136486
544.697059
545.483549
544.826865
547.990824
549.775995
549.954870
548.734135
551.938542
553.734414
553.898363
552.653780
555.737008
557.432273
557.544622
556.309706
559.113891
560.608624
560.614349
559.364127
561.858727
563.167818
522.087366
538.521632
542.934547
542.622638
533.075395
545.207376
548.222158
546.972467
535.696883
548.961169
552.165676
550.947041
539.800594
552.800319
555.913059
554.765146
544.292176
556.369138
559.194671
558.046207
548.274581
559.369521
562.095454
536.147844
540.481782
543.082018
543.914580
543.304647
546.511238
548.332188
548.537944
547.336741
550.559065
552.366777
552.535424
551.293716
554.385818
556.089246
556.205851
554.976255
557.798761
559.313070
559.333711
558.095839
560.606247
561.926062
538.717647
541.006142
542.987690
544.076733
544.683708
546.669973
548.191199
548.831422
549.062498
550.893785
552.327914
552.910647
553.085996
554.753842
556.026269
556.466668
556.508060
558.029511
559.165288
559.489746
559.417790
560.724245
561.626089
535.543622
539.644634
542.107219
542.839170
542.118041
545.446312
547.357206
547.637209
546.517294
549.737049
551.583417
551.867798
550.844649
553.704539
555.272337
555.314648
554.029039
556.844483
558.334338
558.297093
556.956543
559.560943
560.925326
521.457320
536.853011
540.957265
540.424762
530.275354
543.047657
546.278980
545.188288
534.223303
547.311249
550.567542
549.651722
539.776445
551.477516
554.246663
552.951498
542.298285
554.451066
557.242844
555.948798
545.606849
557.260316
560.112771
535.147577
539.221971
541.651059
542.354059
541.618645
544.961209
546.901373
547.215436
546.120726
549.336173
551.172122
551.448518
550.414609
553.247688
554.785075
554.799813
553.488568
556.274462
557.735467
557.673130
556.314253
558.911572
560.274013
537.974863
540.180987
542.075172
543.088452
543.647353
545.682322
547.281788
548.015259
548.329845
550.120992
551.515339
552.084068
552.252494
553.849495
555.051052
555.437110
555.434036
556.889505
557.962060
558.230772
558.115339
559.415402
560.317971
535.230448
539.301649
541.710958
542.375372
541.582061
544.973968
546.971918
547.399093
546.510947
549.481727
551.162505
551.326294
550.169527
553.055290
554.618362
554.661713
553.409331
556.092308
557.494249
557.413228
556.068621
558.614644
559.952489
521.641235
537.043124
541.098608
540.461110
530.004468
543.046079
546.404813
545.617663
535.898064
547.666164
550.536411
549.371092
538.941070
551.061102
553.908946
552.696522
542.461764
554.101080
556.743998
555.425079
545.253450
556.664116
559.454517
535.985821
540.025087
542.390551
543.010226
542.170300
545.504911
547.452221
547.841685
546.919641
549.837775
551.467367
551.590123
550.397208
553.240374
554.763161
554.771557
553.487664
556.137295
557.508042
557.400321
556.033688
558.562577
559.890544
539.552774
541.668563
543.460083
544.386334
544.866854
546.768243
548.260060
548.934013
549.211252
550.869384
552.146500
552.637140
552.748028
554.246450
555.358617
555.675380
555.614520
556.996823
558.002401
558.216139
558.055932
559.319441
560.199637
537.748627
541.561250
543.786637
544.377054
543.624137
546.653414
548.405880
548.692865
547.724056
550.566621
552.168837
552.347987
551.312893
553.916330
555.290622
555.209127
553.846588
556.486177
557.830499
557.682145
556.254575
558.790230
560.111230
525.725106
540.168400
543.880130
543.257655
533.738991
545.413295
548.312354
547.345170
537.642866
549.157569
551.957925
550.983995
541.625728
552.516829
554.996115
553.605437
543.103295
554.844899
557.440982
556.031416
545.596495
557.150849
559.927932
540.261795
543.794253
545.752511
546.200915
545.363386
548.180903
549.769018
550.008908
549.039274
551.757999
553.274820
553.470275
552.479955
554.982355
556.281150
556.219018
554.901092
557.440419
558.704087
558.559721
557.150278
559.552957
560.761091
545.167704
546.332671
547.435362
548.173143
548.728617
549.984271
551.053115
551.729815
552.226108
553.428708
554.448606
555.073665
555.500625
556.573767
557.437239
557.885310
558.131517
559.097671
559.850100
560.166192
560.256817
561.029672
561.550954
546.923616
547.534587
548.331895
549.093938
549.855998
550.804111
551.719063
552.503152
553.252227
554.174591
555.055022
555.790855
556.468586
557.285147
558.034202
558.622094
559.148787
559.830154
560.440459
560.871901
561.213371
561.663408
561.969715
551.042318
551.623172
552.435470
553.262733
554.121631
555.131723
556.127406
557.019284
557.894926
558.907119
559.897718
560.769056
561.588858
562.489737
563.331095
564.032985
564.673114
565.388274
566.034039
566.524517
566.928291
567.364186
567.653913
549.468104
550.380608
551.411071
552.241265
553.010875
554.187818
555.281020
556.103045
556.849204
558.012123
559.100598
559.915592
560.620594
561.652330
562.570605
563.202743
563.721409
564.570230
565.299244
565.730195
566.030803
566.632299
567.058239
546.184047
548.068624
549.596427
550.337008
550.674069
552.413460
553.768863
554.373516
554.616814
556.317214
557.671663
558.305128
558.562913
560.069011
561.206140
561.631500
561.688332
563.022644
563.983634
564.225255
564.095045
565.235697
566.004885
541.589443
545.475771
547.671894
548.156406
547.210936
550.368305
552.151125
552.375713
551.256371
554.350917
556.132794
556.435325
555.477110
558.226093
559.733097
559.807394
558.625048
561.233114
562.581008
562.488914
561.150863
563.601315
564.871816
542.883825
545.009065
546.789059
547.681277
548.111220
549.993713
551.443792
552.048279
552.264944
554.033918
555.438179
556.045565
556.267595
557.849721
559.057807
559.485546
559.532485
560.956568
562.000660
562.263215
562.146280
563.395238
564.258882
542.648556
544.248101
545.884156
546.977907
547.833557
549.379505
550.699237
551.454886
552.037984
553.438516
554.678187
555.381930
555.908807
557.195258
558.311672
558.897255
559.297297
560.420074
561.366253
561.790943
562.028541
562.943023
563.630272
540.249199
542.557524
544.531153
545.595746
546.171421
548.090007
549.551765
550.145418
550.334015
552.125460
553.510654
554.033639
554.152357
555.858032
557.170416
557.638403
557.694844
559.210735
560.339559
560.665121
560.598348
561.876365
562.758738
536.263749
540.590922
543.177398
543.993475
543.367642
546.559027
548.369940
548.570685
547.361839
550.557914
552.331631
552.464550
551.196556
554.298954
556.019704
556.148658
554.925429
557.750828
559.265374
559.284767
558.044813
560.552708
561.870735
538.580322
540.911252
542.922414
544.031134
544.652008
546.612819
548.110571
548.731979
548.941341
550.750096
552.146705
552.674822
552.796915
554.509689
555.828507
556.300087
556.361992
557.893117
559.039171
559.378822
559.324560
560.617204
561.509653
539.290031
540.941511
542.659694
543.846622
544.795933
546.427803
547.819514
548.628209
549.249683
550.687249
551.949939
552.660180
553.188872
554.492429
555.622269
556.209504
556.612939
557.773102
558.758697
559.210796
559.470817
560.420771
561.133190
537.787920
540.012880
541.936537
542.980823
543.559526
545.573913
547.132126
547.807835
548.068029
549.904443
551.347151
551.954312
552.161379
553.783342
555.015406
555.429053
555.450681
556.959177
558.077364
558.376422
558.279276
559.603588
560.520040
534.675529
538.749624
541.180575
541.886332
541.151873
544.491483
546.424328
546.728322
545.626496
548.848583
550.694103
550.978860
549.953824
552.799583
554.351096
554.379105
553.080296
555.879160
557.350142
557.292836
555.936932
558.544944
559.914962
537.374101
539.578306
541.474365
542.494656
543.062072
545.086773
546.668488
547.372100
547.654040
549.494260
550.935907
551.542452
551.743059
553.342510
554.545937
554.932451
554.928384
556.408570
557.499314
557.775018
557.660910
558.976767
559.890005
538.489541
540.085060
541.735804
542.864120
543.781972
545.443196
546.892773
547.770477
548.448708
549.880412
551.131545
551.842235
552.364603
553.614307
554.680339
555.213454
555.568917
556.669504
557.597139
557.999890
558.223737
559.160151
559.868447
537.453591
539.654340
541.536342
542.532263
543.073172
545.109951
546.720157
547.478150
547.822628
549.565888
550.916129
551.450805
551.591118
553.191139
554.398075
554.792168
554.797301
556.228794
557.281357
557.541024
557.423041
558.709018
559.602468
534.872660
538.933906
541.326469
541.971313
541.157241
544.528008
546.508787
546.923718
546.024678
548.977044
550.639700
550.788754
549.619280
552.493909
554.049017
554.087777
552.831117
555.500417
556.889532
556.800429
555.449834
557.985969
559.316914
538.201907
540.373831
542.213613
543.164255
543.656925
545.637866
547.196802
547.913975
548.221015
549.916292
551.219730
551.715510
551.820996
553.382544
554.552630
554.914581
554.890698
556.292793
557.318227
557.554786
557.416928
558.685696
559.568577
540.033348
541.555853
543.111010
544.147745
544.973581
546.513522
547.856934
548.661773
549.278986
550.603746
551.754004
552.389630
552.849307
554.016464
555.004189
555.473453
555.773339
556.811888
557.682380
558.038275
558.222023
559.120951
559.805060
539.817678
541.859801
543.579907
544.462398
544.915197
546.720824
548.131639
548.753795
549.000200
550.632890
551.901152
552.406016
552.540639
553.993063
555.066409
555.360980
555.285005
556.659590
557.655879
557.860003
557.685338
558.936191
559.804693
538.171223
541.904312
544.034903
544.552084
543.737736
546.685973
548.368171
548.612224
547.615503
550.428427
552.011863
552.191290
551.159250
553.743847
555.101904
555.021157
553.662375
556.285431
557.613258
557.460830
556.025436
558.527126
559.818881
542.212829
544.025909
545.504307
546.235791
546.579319
548.201743
549.464276
550.029104
550.251220
551.783703
552.976971
553.483060
553.635706
555.012438
556.023567
556.324965
556.268626
557.567789
558.496204
558.692016
558.512105
559.657247
560.432000
545.083910
545.957847
546.942429
547.730525
548.450051
549.535285
550.537011
551.283177
551.951370
552.988978
553.944929
554.638663
555.233216
556.153644
556.965295
557.497871
557.931689
558.727777
559.414861
559.805720
560.072086
560.660297
561.081688
546.438050
546.988452
547.752769
548.522018
549.309971
550.229654
551.130966
551.932392
552.713144
553.611373
554.481402
555.236539
555.947424
556.744410
557.488467
558.101818
558.666777
559.325234
559.925479
560.376946
560.749623
561.167154
561.448582
550.565105
551.106262
551.893962
552.724708
553.598028
554.591303
555.577606
556.480382
557.372255
558.365071
559.340780
560.216325
561.048414
561.935199
562.770656
563.485673
564.143859
564.844272
565.479519
565.977196
566.394181
566.813136
567.088402
549.209821
549.977618
550.935713
551.789801
552.629833
553.731144
554.787549
555.648322
556.469014
557.552390
558.594706
559.434437
560.201684
561.168132
562.057957
562.730307
563.321289
564.100872
564.791919
565.251994
565.615476
566.144493
566.520766
546.677180
547.979460
549.279133
550.130992
550.816546
552.197044
553.413219
554.160922
554.762780
556.096020
557.292203
558.032823
558.600531
559.790913
560.811887
561.375768
561.766062
562.769557
563.593683
563.951458
564.132988
564.939604
565.536477
543.860599
545.884274
547.550250
548.357950
548.730129
550.555011
551.971079
552.571242
552.791680
554.534314
555.915858
556.518031
556.735168
558.299131
559.489236
559.916207
559.963669
561.343973
562.340286
562.565489
562.413576
563.642242
564.488513
543.480202
544.988094
546.516748
547.519109
548.306825
549.818847
551.126316
551.886861
552.477942
553.861148
555.091156
555.806118
556.346548
557.597687
558.681255
559.254735
559.647479
560.727058
561.625222
562.008903
562.213720
563.115035
563.795468
542.758827
544.056565
545.535429
546.663702
547.649950
549.054771
550.314935
551.161497
551.902796
553.134940
554.271176
555.018591
555.670309
556.814481
557.865544
558.525806
559.067659
560.048880
560.917934
561.398433
561.758887
562.530802
563.121207
540.942520
542.582704
544.271477
545.418071
546.321787
547.900779
549.249251
550.030232
550.625994
552.000840
553.190125
553.824867
554.295279
555.625205
556.792669
557.404710
557.817715
558.975316
559.952043
560.394382
560.643563
561.579797
562.282280
538.803974
541.105378
543.085298
544.163803
544.757606
546.715440
548.220475
548.862735
549.094800
550.841491
552.169858
552.630955
552.695802
554.436768
555.784668
556.269182
556.331030
557.867101
559.009487
559.335235
559.261760
560.566034
561.466080
539.277562
540.939429
542.664082
543.852798
544.800378
546.422558
547.809073
548.620076
549.238173
550.629798
551.829536
552.468755
552.942299
554.278952
555.452785
556.068728
556.487273
557.657849
558.649372
559.104107
559.364895
560.314940
561.027186
539.408767
540.755883
542.312796
543.528968
544.604891
546.099250
547.437378
548.343656
549.128774
550.394954
551.550856
552.303445
552.957492
554.117309
555.182054
555.846733
556.395428
557.406471
558.308331
558.812993
559.195323
559.999761
560.613960
538.402426
540.002731
541.666446
542.809497
543.734866
545.389847
546.819101
547.666927
548.319205
549.756406
551.015745
551.729921
552.262620
553.545818
554.653706
555.224880
555.614245
556.750918
557.706586
558.123305
558.354509
559.319001
560.046863
536.994048
539.182927
541.067431
542.077957
542.635239
544.667840
546.255423
546.964793
547.254813
549.078890
550.505302
551.095705
551.282589
552.907862
554.138965
554.550282
554.567940
556.046589
557.130459
557.391914
557.260562
558.600499
559.530488
537.963991
539.550034
541.193915
542.319539
543.236674
544.897589
546.342374
547.209367
547.879101
549.328768
550.599966
551.325327
551.859468
553.123446
554.203441
554.747965
555.112293
556.221366
557.150756
557.546087
557.761755
558.716229
559.439245
538.545048
539.857449
541.368718
542.544927
543.600739
545.109530
546.482087
547.429961
548.252301
549.540270
550.719353
551.500297
552.164562
553.277733
554.279574
554.890614
555.392189
556.345685
557.192793
557.654369
558.006389
558.791207
559.395734
538.008464
539.603791
541.249417
542.369045
543.276938
544.927679
546.371415
547.249461
547.927503
549.339416
550.569384
551.263668
551.774198
553.016503
554.080589
554.618450
554.977684
556.056121
556.962162
557.353451
557.571593
558.493661
559.191966
537.125069
539.325377
541.200271
542.186894
542.716746
544.719747
546.296424
547.021011
547.331302
549.077210
550.428991
550.965654
551.109560
552.688835
553.881822
554.272982
554.279348
555.689242
556.723163
556.973290
556.850851
558.121730
559.005132
538.741084
540.310985
541.917427
542.993020
543.852411
545.447274
546.837567
547.670574
548.308070
549.676323
550.864881
551.523883
552.002243
553.210547
554.242144
554.751544
555.085171
556.138654
557.022661
557.395942
557.597452
558.501435
559.187571
540.045253
541.297227
542.721896
543.808154
544.768070
546.158164
547.419883
548.280959
549.028025
550.225699
551.320032
552.033341
552.637597
553.680579
554.615088
555.169884
555.622086
556.524014
557.325772
557.753111
558.073832
558.816973
559.392110
540.299804
541.766793
543.257313
544.242777
545.021977
546.484275
547.752963
548.499895
549.075595
550.379903
551.519481
552.152728
552.610482
553.761840
554.735173
555.198241
555.494281
556.519905
557.377079
557.725647
557.901222
558.776731
559.442440
540.248823
542.221657
543.852489
544.658377
545.041315
546.773179
548.114170
548.682112
548.883105
550.497693
551.748540
552.238095
552.352417
553.813865
554.894970
555.205916
555.145261
556.497865
557.474233
557.677695
557.505185
558.708716
559.540336
542.615545
543.882057
545.146299
545.975205
546.632614
547.927649
549.059618
549.745318
550.285868
551.500865
552.569607
553.193163
553.653985
554.742936
555.662730
556.125781
556.429015
557.392785
558.190614
558.524242
558.683162
559.467982
560.052326
544.787968
545.527365
546.444524
547.252671
548.034484
549.050229
550.016614
550.794711
551.529783
552.503569
553.428746
554.156193
554.819126
555.688107
556.485269
557.070798
557.588490
558.319726
558.975161
559.405239
559.742878
560.251111
560.615897
545.941850
546.455798
547.197367
547.968955
548.769011
549.672774
550.564640
551.375110
552.171907
553.058358
553.922802
554.690051
555.420507
556.212824
556.960523
557.595654
558.186076
558.834941
559.429792
559.893951
560.283149
560.681235
560.945242
549.938229
550.511827
551.316303
552.138690
552.995191
554.002873
554.997111
555.888058
556.760886
557.765476
558.745681
559.606515
560.418845
561.318621
562.163281
562.870387
563.514531
564.228562
564.870577
565.356972
565.758745
566.197417
566.489900
548.390816
549.287326
550.303795
551.127532
551.895621
553.067579
554.158188
554.980425
555.725268
556.876733
557.949874
558.749286
559.442822
560.476128
561.401929
562.044078
562.570628
563.413565
564.132570
564.552764
564.845737
565.453982
565.885951
545.171539
547.012585
548.511299
549.243704
549.585672
551.310943
552.660502
553.269312
553.518755
555.196145
556.523629
557.129474
557.363203
558.880676
560.035546
560.482797
560.561629
561.874234
562.810261
563.024818
562.867822
564.031544
564.816430
540.682082
544.463930
546.609491
547.086412
546.168123
549.287324
551.059607
551.296834
550.206562
553.251020
554.989186
555.246340
554.233472
557.019623
558.557969
558.670533
557.547259
560.094480
561.397584
561.255708
559.842019
562.361807
563.664572
541.911305
543.985315
545.726699
546.602704
547.033912
548.905881
550.358460
550.977023
551.204653
552.940682
554.301743
554.864746
555.050583
556.643064
557.870529
558.320065
558.387297
559.788630
560.805766
561.037474
560.890357
562.164112
563.045990
541.661586
543.223170
544.820789
545.888165
546.732213
548.284418
549.624552
550.409995
551.012195
552.370614
553.550781
554.194616
554.675937
555.970330
557.104471
557.701864
558.105794
559.222558
560.154814
560.558401
560.777778
561.707071
562.408161
539.308998
541.554975
543.471884
544.492554
545.039630
546.986367
548.496281
549.160055
549.419499
551.114862
552.393021
552.811428
552.834642
554.584746
555.935462
556.414209
556.462550
557.985284
559.105974
559.402937
559.299776
560.611915
561.518526
535.419974
539.619650
542.122211
542.872653
542.179425
545.440944
547.331043
547.659477
546.660888
549.619493
551.220960
551.188896
549.701195
552.963883
554.762661
554.902813
553.645314
556.503656
558.013675
557.983398
556.643125
559.248491
560.612381
537.642165
539.910058
541.862131
542.923112
543.512653
545.504417
547.055135
547.751214
548.033835
549.745797
551.033799
551.454989
551.479947
553.238111
554.596336
555.078664
555.131149
556.666325
557.800318
558.107070
558.013133
559.339549
560.256785
538.302755
539.916007
541.590525
542.740345
543.668543
545.317268
546.743582
547.595026
548.244556
549.635921
550.831943
551.474458
551.951507
553.267751
554.419852
555.020104
555.425350
556.573869
557.537230
557.958307
558.191910
559.158044
559.886748
536.802365
538.980705
540.857538
541.860177
542.407789
544.447152
546.041663
546.760330
547.056570
548.843017
550.223917
550.767179
550.917864
552.569050
553.834150
554.274442
554.314983
555.792024
556.869596
557.118839
556.971665
558.331222
559.273851
533.728914
537.718268
540.090307
540.741771
539.939834
543.340265
545.322519
545.687032
544.676751
547.797080
549.566094
549.771262
548.634999
551.575305
553.186084
553.261846
552.023356
554.749169
556.157078
556.019644
554.540047
557.254116
558.673646
536.340202
538.508316
540.371093
541.361271
541.902556
543.945439
545.549870
546.281054
546.591847
548.398255
549.804153
550.373331
550.536952
552.168525
553.403747
553.817978
553.835471
555.284100
556.335087
556.564225
556.402666
557.750531
558.686736
537.390173
538.977669
540.619409
541.740446
542.652943
544.309943
545.755993
546.630131
547.305666
548.740591
549.994824
550.707011
551.231157
552.487866
553.564808
554.112335
554.478302
555.562783
556.468105
556.849857
557.058534
557.998390
558.711582
536.301663
538.515618
540.409204
541.419244
541.975288
543.985042
545.564841
546.285519
546.590198
548.378413
549.771852
550.344907
550.522301
552.108722
553.311889
553.719590
553.745224
555.155881
556.190004
556.442961
556.327233
557.601976
558.489097
533.668761
537.770066
540.190883
540.870677
540.113092
543.413801
545.337295
545.676754
544.655292
547.738038
549.485989
549.708215
548.635711
551.448730
552.985941
553.047607
551.848090
554.465991
555.831541
555.746181
554.421939
556.924474
558.239392
537.018787
539.208958
541.066322
542.035854
542.545922
544.497897
546.020940
546.693663
546.956878
548.703780
550.059749
550.601652
550.750715
552.306457
553.480769
553.863874
553.867704
555.257162
556.274258
556.515294
556.387350
557.641428
558.513506
538.861128
540.390927
541.952982
542.994309
543.820453
545.350009
546.674533
547.453504
548.050856
549.400891
550.579617
551.233939
551.707492
552.899547
553.915891
554.415659
554.741777
555.781804
556.652688
557.017714
557.211650
558.097051
558.769565
538.644293
540.691495
542.412258
543.288284
543.728671
545.536506
546.935990
547.529321
547.741574
549.410398
550.700764
551.196845
551.305965
552.825855
553.961786
554.309177
554.278845
555.650148
556.647218
556.872882
556.729808
557.945136
558.789937
536.987552
540.730936
542.859765
543.360086
542.509097
545.483210
547.159591
547.357721
546.266042
549.173325
550.787611
550.925766
549.774782
552.522693
553.984690
553.982588
552.711383
555.298459
556.621236
556.510971
555.171366
557.572805
558.818918
541.039917
542.855449
544.330928
545.052558
545.382083
547.010191
548.267667
548.810098
549.001542
550.566263
551.775271
552.266195
552.389357
553.834798
554.910837
555.266066
555.255314
556.553571
557.485510
557.703882
557.556015
558.666816
559.418625
543.916034
544.789645
545.771672
546.554943
547.269468
548.354811
549.353857
550.092624
550.754459
551.803579
552.768645
553.463005
554.059072
555.010636
555.858425
556.423698
556.883224
557.688453
558.382058
558.783547
559.059437
559.637979
560.050713
545.271439
545.820929
546.583155
547.349586
548.135202
549.054352
549.954723
550.754470
551.535630
552.440765
553.318377
554.079527
554.799219
555.616138
556.384336
557.020669
557.603948
558.272888
558.880135
559.338122
559.714823
560.129409
560.407318
549.321112
549.951159
550.781791
551.589370
552.413326
553.448122
554.454597
555.325065
556.162152
557.191389
558.181167
559.019780
559.796352
560.718656
561.573867
562.263010
562.877280
563.617998
564.274190
564.745294
565.119593
565.592570
565.910524
547.376367
548.560330
549.685482
550.444741
551.031000
552.381042
553.540153
554.284627
554.841365
556.169915
557.310920
558.036139
558.552337
559.749512
560.739473
561.312776
561.672294
562.678262
563.461033
563.809738
563.930463
564.724502
565.256627
542.112713
545.682722
547.647944
548.058336
547.127745
550.125683
551.818269
552.070890
551.027164
553.987530
555.665777
555.944182
554.975724
557.682248
559.161430
559.291964
558.210305
560.677607
561.921774
561.794110
560.410928
562.831232
564.048986
527.011717
541.620543
545.335775
544.561961
534.320548
546.767159
549.833365
548.752724
538.234865
550.698448
553.758641
552.806496
543.049996
554.567246
557.325821
556.261797
546.667910
557.677476
560.142696
558.731121
548.326278
559.889470
562.676102
538.748049
542.601376
544.832663
545.376106
544.509844
547.681567
549.493231
549.746264
548.657621
551.700483
553.421052
553.637017
552.588027
555.397614
556.963942
557.082660
555.961556
558.541966
559.879186
559.754878
558.356458
560.914201
562.248720
540.099732
542.255594
544.079438
545.022896
545.509926
547.422095
548.908887
549.555054
549.798815
551.505175
552.810236
553.283906
553.373341
555.036868
556.320036
556.777450
556.829445
558.288728
559.355684
559.617097
559.490669
560.788678
561.687989
535.955713
540.114182
542.564005
543.264915
542.531493
545.768303
547.644759
547.967702
546.965089
549.909498
551.499521
551.463940
549.972318
553.210407
554.984202
555.107691
553.837126
556.671465
558.157114
558.106141
556.749936
559.348717
560.709834
520.714298
536.593896
540.813352
540.351407
530.455698
542.937073
546.127964
545.209515
535.156634
547.152886
549.946315
548.342270
536.076527
550.088227
553.419070
552.272886
541.568005
553.870127
556.704923
555.424571
545.079189
556.744574
559.599384
534.286651
538.467724
540.952452
541.692306
540.999936
544.283496
546.202814
546.559660
545.581271
548.542689
550.142283
550.108367
548.617196
551.865755
553.648709
553.775326
552.506758
555.353556
556.850980
556.806569
555.456263
558.070143
559.442874
536.728483
538.941259
540.842506
541.863398
542.426384
544.444310
546.024483
546.740871
547.034225
548.774090
550.093132
550.558958
550.633054
552.331436
553.638977
554.095633
554.136571
555.635905
556.733828
557.003549
556.877245
558.221667
559.154362
533.579951
537.571381
539.944318
540.595901
539.792733
543.187697
545.165441
545.527641
544.510729
547.604826
549.338415
549.505216
548.340559
551.291403
552.920472
553.009303
551.778894
554.512078
555.925512
555.791342
554.314051
557.031158
558.452902
519.772942
534.802379
538.772811
538.112999
527.609011
540.720519
544.068803
543.129623
532.689089
545.236072
548.313423
547.209557
536.745086
549.002994
551.920843
550.737405
540.429564
552.210266
554.858123
553.366933
542.353779
554.649590
557.645062
533.092685
537.076838
539.440621
540.084173
539.276824
542.675208
544.660217
545.031153
544.026746
547.145068
548.911441
549.114645
547.973491
550.902483
552.500292
552.565220
551.315481
554.019523
555.406194
555.253191
553.762995
556.467063
557.881137
535.770387
537.960314
539.837574
540.837660
541.387092
543.414604
545.008527
545.736666
546.046415
547.845337
549.246106
549.817778
549.987875
551.595489
552.812989
553.222252
553.240830
554.663883
555.698749
555.932623
555.788904
557.099114
558.011202
532.912458
537.019155
539.451276
540.146049
539.405665
542.725370
544.666022
545.018793
544.009650
547.112774
548.880612
549.119153
548.060088
550.885505
552.433417
552.503580
551.310608
553.934086
555.301844
555.214754
553.889498
556.402526
557.726116
519.120724
534.702904
538.823470
538.277790
528.162672
540.841459
544.068468
543.090504
532.666090
545.155895
548.237924
547.244058
537.301854
548.992941
551.772286
550.622347
540.706977
552.038153
554.617537
553.321333
543.324399
554.549469
557.295965
533.610948
537.694603
540.093132
540.751506
539.969162
543.229221
545.111118
545.415299
544.365644
547.428792
549.161933
549.373184
548.290038
551.087239
552.609172
552.658306
551.447154
554.051600
555.405149
555.310531
553.977329
556.466396
557.772067
537.212565
539.341830
541.144544
542.078529
542.561218
544.445644
545.908225
546.539246
546.775473
548.488801
549.818894
550.342426
550.475051
552.018414
553.179289
553.548898
553.537928
554.918416
555.925333
556.158476
556.023245
557.257627
558.116130
535.404950
539.229757
541.455305
542.030343
541.240373
544.290581
546.029484
546.261005
545.191632
548.143227
549.795642
549.949784
548.809281
551.591511
553.086408
553.101393
551.841777
554.449872
555.792811
555.693093
554.366103
556.795352
558.065499
523.325386
537.824582
541.534507
540.864719
531.139190
543.002234
545.907118
544.816742
534.557024
546.632964
549.533430
548.426527
538.290019
550.038270
552.768773
551.547593
541.426494
552.874356
555.440024
554.152666
544.290663
555.264812
557.913104
537.918626
541.458675
543.411004
543.838209
542.960655
545.804776
547.389105
547.583959
546.520407
549.341634
550.898346
551.058815
549.956799
552.640963
554.064702
554.100958
552.886050
555.397989
556.664230
556.569722
555.261443
557.559895
558.718365
542.835897
543.999840
545.097162
545.825673
546.370990
547.629350
548.695963
549.361457
549.845091
551.074986
552.115436
552.743746
553.169512
554.303102
555.229621
555.733857
556.026512
557.006116
557.770156
558.106806
558.219161
558.971116
559.476457
544.592788
545.201528
545.994440
546.751190
547.509209
548.457380
549.372492
550.156043
550.908067
551.845538
552.742382
553.491840
554.186708
555.039074
555.829621
556.456877
557.015558
557.715434
558.338720
558.782387
559.131889
559.576888
559.877332
549.054342
549.620605
550.414983
551.227828
552.075499
553.073748
554.058394
554.939600
555.800969
556.790739
557.753598
558.596171
559.390630
560.273718
561.103475
561.798615
562.435694
563.148864
563.794135
564.285051
564.690644
565.131765
565.425454
547.525751
548.411606
549.414886
550.227706
550.986580
552.148016
553.228379
554.041149
554.774793
555.910293
556.964437
557.743966
558.418073
559.433006
560.341776
560.969493
561.487235
562.329888
563.053566
563.479448
563.776833
564.387641
564.820869
544.338934
546.162643
547.642540
548.361829
548.694420
550.407107
551.745480
552.345893
552.585270
554.244771
555.550719
556.134252
556.346158
557.842508
558.976621
559.404817
559.471120
560.784471
561.727382
561.949247
561.797395
562.963588
563.749699
539.881031
543.638345
545.759107
546.220434
545.292911
548.397770
550.159155
550.390553
549.293090
552.318418
554.033214
554.266523
553.229970
555.992238
557.505837
557.594339
556.453771
559.001822
560.312309
560.177886
558.769388
561.291042
562.594621
541.116665
543.168196
544.883502
545.740435
546.159507
548.020279
549.466468
550.082959
550.305765
552.025759
553.365450
553.906039
554.068373
555.634673
556.834498
557.258126
557.306692
558.703139
559.722087
559.957042
559.812525
561.087566
561.970138
540.871332
542.410774
543.980037
545.024148
545.853413
547.398462
548.738935
549.528864
550.131023
551.476392
552.637826
553.262361
553.721966
554.987422
556.090294
556.659601
557.042647
558.147856
559.074347
559.474765
559.692587
560.622255
561.324209
538.532001
540.751292
542.634332
543.626659
544.156521
546.099855
547.617389
548.294368
548.560632
550.243310
551.503993
551.906871
551.911802
553.628788
554.943137
555.390568
555.415093
556.920510
558.028469
558.315711
558.206381
559.518250
560.426235
534.655920
538.823498
541.287423
542.006029
541.293795
544.554149
546.456288
546.804237
545.818993
548.762929
550.346265
550.301670
548.799877
552.025850
553.784911
553.891997
552.609009
555.446383
556.938983
556.894153
555.543894
558.148764
559.514460
536.867677
539.108468
541.025748
542.057309
542.628980
544.617664
546.177084
546.887928
547.179579
548.880573
550.152374
550.560009
550.568845
552.296054
553.619941
554.072230
554.100090
555.613972
556.729374
557.020472
556.915996
558.240170
559.158241
537.515377
539.105938
540.750601
541.875108
542.787214
544.429804
545.858967
546.717973
547.370809
548.752533
549.933599
550.561169
551.021047
552.312807
553.438087
554.013584
554.397024
555.525486
556.470450
556.875659
557.098441
558.061505
558.790577
536.007372
538.163151
540.012451
540.993369
541.526970
543.557567
545.150249
545.871739
546.168014
547.943461
549.308978
549.836593
549.970636
551.602242
552.846875
553.267606
553.289741
554.748228
555.807622
556.040246
555.881182
557.238257
558.181995
532.919691
536.885830
539.232950
539.867002
539.054318
542.444720
544.422450
544.787677
543.776801
546.884491
548.637808
548.828072
547.677136
550.601523
552.196272
552.256615
551.002972
553.711915
555.102392
554.948127
553.455808
556.168644
557.590064
535.486081
537.640418
539.488007
540.467485
541.001422
543.036461
544.635949
545.365775
545.674270
547.470730
548.864288
549.421889
549.574124
551.192930
552.414986
552.816516
552.821281
554.255792
555.292179
555.507564
555.335896
556.681262
557.617894
536.480120
538.064997
539.703856
540.823025
541.733192
543.385178
544.826899
545.698993
546.372111
547.800286
549.046670
549.752040
550.268909
551.515290
552.580928
553.117736
553.473133
554.546122
555.440070
555.811715
556.012905
556.949019
557.661005
535.338466
537.560030
539.462397
540.479698
541.039246
543.046110
544.622304
545.341706
545.645581
547.429374
548.818808
549.390166
549.565007
551.142614
552.335627
552.734420
552.751523
554.152573
555.177925
555.423680
555.302349
556.572311
557.457019
532.666437
536.782334
539.219367
539.912513
539.162856
542.461617
544.382050
544.721509
543.701438
546.781209
548.528012
548.752966
547.682736
550.488351
552.017046
552.072344
550.866986
553.476569
554.834657
554.743800
553.415337
555.912173
557.223704
536.006069
538.207726
540.079294
541.061048
541.578326
543.529894
545.051013
545.723939
545.988584
547.735055
549.092447
549.638771
549.791733
551.345055
552.515679
552.896367
552.897169
554.280105
555.290092
555.525478
555.393018
556.641834
557.510492
537.850070
539.386292
540.957430
542.007338
542.838530
544.367665
545.690671
546.469731
547.068344
548.419586
549.601614
550.261514
550.740635
551.935153
552.953478
553.455971
553.782470
554.816773
555.679916
556.038333
556.227068
557.107298
557.776433
537.636510
539.686146
541.411665
542.293370
542.737035
544.542962
545.940594
546.533890
546.747228
548.417844
549.713117
550.216298
550.333258
551.859258
553.002038
553.357713
553.331628
554.696391
555.684326
555.902379
555.753818
556.963481
557.804485
535.980090
539.723329
541.854082
542.358337
541.509955
544.480393
546.154276
546.352537
545.262450
548.171634
549.791602
549.937990
548.796647
551.552664
553.024577
553.034942
551.771861
554.351024
555.663423
555.545245
554.200518
556.595862
557.837857
540.027186
541.841895
543.317536
544.040685
544.371009
545.996401
547.251991
547.794946
547.988578
549.556341
550.771123
551.270117
551.402682
552.857155
553.943549
554.310252
554.306669
555.600425
556.524279
556.735885
556.583200
557.689083
558.437614
542.896807
543.769431
544.750575
545.533525
546.247446
547.331043
548.329220
549.068989
549.733436
550.786507
551.757559
552.459626
553.064456
554.024903
554.882068
555.456467
555.921439
556.725078
557.413760
557.810293
558.082191
558.657130
559.067557
544.248088
544.796534
545.557408
546.322676
547.107131
548.024997
548.925043
549.726114
550.510201
551.419723
552.303387
553.071997
553.800005
554.625443
555.402186
556.046201
556.634068
557.302772
557.906853
558.361067
558.734430
559.146179
559.422346
548.785109
549.310425
550.077753
550.890782
551.748305
552.723563
553.691536
554.576259
555.446732
556.410294
557.351345
558.190692
558.987632
559.841732
560.647811
561.338923
561.983193
562.683380
563.326820
563.834939
564.260548
564.684578
564.962030
547.475933
548.217732
549.147101
549.980826
550.805293
551.885119
552.921056
553.764789
554.565578
555.616200
556.619195
557.418702
558.147258
559.077427
559.933037
560.575265
561.147575
561.929677
562.633380
563.107383
563.481472
564.015650
564.393840
545.030445
546.282783
547.536743
548.364527
549.037896
550.388466
551.579983
552.314207
552.901903
554.194783
555.343137
556.037028
556.560347
557.708619
558.686631
559.207722
559.567524
560.580537
561.425703
561.803117
561.998545
562.809491
563.407359
542.307805
544.249004
545.850192
546.630496
546.998665
548.781580
550.170327
550.764430
550.982941
552.675596
554.001895
554.552877
554.721016
556.237291
557.374993
557.744436
557.742792
559.142019
560.165431
560.412947
560.277036
561.507348
562.353183
541.913753
543.359641
544.826529
545.791614
546.560913
548.045952
549.339136
550.100049
550.688095
552.033745
553.215998
553.884647
554.378110
555.576053
556.601717
557.118056
557.467692
558.545394
559.454385
559.849113
560.062069
560.965658
561.646758
541.189900
542.432409
543.846503
544.925863
545.883395
547.274505
548.538266
549.400553
550.148844
551.350458
552.445250
553.155316
553.766765
554.849577
555.833970
556.434981
556.933512
557.894151
558.754237
559.229684
559.587581
560.361447
560.954239
539.414207
540.982480
542.589816
543.672681
544.539058
546.115723
547.487746
548.309833
548.936646
550.274138
551.419978
552.028942
552.473908
553.725458
554.810111
555.355503
555.720429
556.843120
557.793809
558.214719
558.448981
559.388504
560.096314
537.329882
539.531254
541.411789
542.414857
542.963119
544.927568
546.470152
547.176400
547.471515
549.159028
550.436037
550.883040
550.946787
552.585408
553.835507
554.248128
554.259350
555.751075
556.855911
557.147382
557.046261
558.358222
559.266900
537.756243
539.345220
540.986259
542.108465
543.016713
544.637021
546.049189
546.904123
547.556526
548.914083
550.073964
550.691647
551.144247
552.406871
553.502153
554.054590
554.423921
555.550910
556.503635
556.924111
557.160644
558.110477
558.827495
537.849457
539.140071
540.628361
541.789956
542.832980
544.315785
545.662717
546.590809
547.389317
548.631487
549.753626
550.477891
551.101191
552.208623
553.216329
553.830612
554.336297
555.306978
556.171041
556.642060
557.001172
557.802342
558.419515
536.839628
538.378156
539.975919
541.073198
541.972787
543.607465
545.032765
545.891261
546.550527
547.959601
549.182926
549.865050
550.365932
551.609122
552.675081
553.207835
553.561962
554.660764
555.578139
555.958090
556.161902
557.126585
557.860030
535.427477
537.538480
539.357028
540.331444
540.874008
542.878624
544.454556
545.172068
545.473981
547.259697
548.646161
549.204703
549.363358
550.956116
552.154851
552.536990
552.527277
553.969926
555.015460
555.236670
555.070380
556.418736
557.358470
536.278589
537.823107
539.428334
540.531777
541.436778
543.078179
544.511397
545.378973
546.049557
547.473699
548.715821
549.417192
549.929442
551.167560
552.221101
552.741331
553.081927
554.161939
555.060232
555.424807
555.616690
556.570839
557.297886
536.722830
538.028648
539.533732
540.707597
541.760434
543.256741
544.619047
545.564137
546.384011
547.656185
548.818086
549.586573
550.238474
551.329791
552.307860
552.897988
553.379893
554.310081
555.133581
555.574413
555.911409
556.689793
557.292537
536.058377
537.678677
539.349098
540.488784
541.408024
543.048730
544.482507
545.359416
546.039353
547.439313
548.660451
549.355373
549.866980
551.086827
552.126666
552.646906
552.991841
554.049764
554.936836
555.314824
555.524398
556.435298
557.127117
535.075145
537.327730
539.249305
540.272674
540.828299
542.818305
544.384220
545.111599
545.432581
547.165271
548.513039
549.062349
549.224166
550.776475
551.945052
552.323778
552.323498
553.712936
554.729606
554.971179
554.846150
556.100543
556.973686
536.690482
538.294117
539.936966
541.042818
541.921091
543.510891
544.894503
545.729228
546.373080
547.737666
548.928367
549.600145
550.092128
551.290572
552.311169
552.816432
553.146858
554.185384
555.053495
555.416551
555.611479
556.502719
557.180171
538.013724
539.281283
540.726663
541.832742
542.805056
544.191806
545.448397
546.310304
547.061907
548.260903
549.361006
550.086944
550.704567
551.750962
552.688965
553.252024
553.709043
554.597022
555.380049
555.793618
556.104745
556.836332
557.403602
538.283835
539.754455
541.254577
542.254315
543.044877
544.499209
545.760523
546.508313
547.089805
548.395865
549.542632
550.190477
550.665863
551.828422
552.817080
553.304350
553.619994
554.624868
555.454929
555.785798
555.951112
556.813033
557.469502
538.239074
540.207577
541.841456
542.660220
543.058807
544.774213
546.104285
546.674111
546.884798
548.498796
549.756756
550.263237
550.400451
551.875597
552.979196
553.328310
553.306435
554.624829
555.565667
555.749845
555.569522
556.756079
557.576692
540.591603
541.854243
543.117979
543.952176
544.615381
545.901381
547.026970
547.714788
548.262747
549.482116
550.560203
551.199849
551.680739
552.786911
553.729332
554.222690
554.550110
555.497220
556.271117
556.588860
556.738720
557.511567
558.087862
542.747814
543.484154
544.398784
545.206730
545.988544
546.999937
547.963983
548.744863
549.486521
550.467849
551.404052
552.146616
552.827170
553.713590
554.530335
555.136998
555.668958
556.394791
557.037370
557.456453
557.786127
558.286485
558.646112
543.891981
544.403170
545.141335
545.910406
546.708409
547.609538
548.500911
549.314711
550.118143
551.013410
551.889563
552.671415
553.418264
554.227330
554.992350
555.643908
556.244675
556.892462
557.479929
557.936144
558.318683
558.710926
558.971272
548.334067
548.889622
549.672731
550.477798
551.318158
552.303575
553.274076
554.142244
554.989381
555.959015
556.898798
557.717610
558.486860
559.341046
560.140086
560.806802
561.426549
562.144588
562.805765
563.314170
563.732288
564.175938
564.468701
546.848053
547.709953
548.693915
549.499141
550.254549
551.397386
552.459894
553.261010
553.984006
555.095397
556.123144
556.878141
557.526505
558.506037
559.373705
559.958143
560.444930
561.305721
562.060789
562.517202
562.836652
563.445313
563.873228
543.763408
545.520161
546.960150
547.675102
548.021867
549.694833
551.005141
551.599167
551.842810
553.464038
554.735859
555.295841
555.486066
556.931564
558.002210
558.350140
558.337013
559.715406
560.727085
561.008880
560.907676
562.050680
562.818439
539.471070
543.064328
545.114130
545.580094
544.719608
547.728120
549.445405
549.681858
548.631124
551.580562
553.252225
553.469654
552.431837
555.115056
556.537761
556.491817
555.143963
557.878627
559.308596
559.269609
557.977328
560.413990
561.677388
540.592067
542.567661
544.232397
545.076809
545.505534
547.326061
548.747603
549.364271
549.599873
551.291374
552.611742
553.147457
553.300186
554.803120
555.920438
556.248651
556.206677
557.657956
558.737763
559.027288
558.930209
560.179281
561.041854
540.308530
541.797945
543.321600
544.340082
545.156912
546.682506
548.012605
548.806413
549.418779
550.759078
551.928243
552.581192
553.059318
554.245047
555.253862
555.745549
556.077173
557.176815
558.115770
558.535325
558.769260
559.689696
560.382269
538.023012
540.163785
541.983059
542.937337
543.446807
545.375956
546.891923
547.585061
547.880129
549.562858
550.860702
551.364790
551.494470
553.035103
554.196511
554.557750
554.544505
556.007124
557.095564
557.382807
557.281369
558.579269
559.477575
534.275951
538.279903
540.649944
541.321079
540.586884
543.831449
545.736117
546.115827
545.202290
548.118483
549.758728
549.919189
548.821158
551.597859
553.107305
553.116410
551.827959
554.574805
556.025217
555.974666
554.644939
557.215234
558.565088
536.371003
538.532356
540.384689
541.377289
541.927243
543.898722
545.453527
546.178230
546.498494
548.203099
549.517682
550.033319
550.173137
551.727077
552.901351
553.271846
553.263505
554.726992
555.812110
556.092960
555.989200
557.297759
558.206394
536.976216
538.515063
540.112560
541.211550
542.111030
543.726236
545.136370
545.992006
546.651934
548.038112
549.241521
549.914893
550.409700
551.625248
552.662801
553.174128
553.516194
554.616350
555.544689
555.942957
556.163194
557.116802
557.839431
535.514452
537.592080
539.390453
540.364571
540.916432
542.887325
544.436687
545.141197
545.436293
547.206795
548.582565
549.141087
549.304932
550.864959
552.033423
552.392466
552.367330
553.816908
554.874408
555.109296
554.954800
556.299339
557.234950
532.539479
536.339350
538.618876
539.274310
538.564414
541.812670
543.716079
544.057276
543.050496
546.137236
547.893950
548.126666
547.065015
549.857900
551.360941
551.351326
550.027152
552.759421
554.163644
554.022838
552.553527
555.238528
556.646757
534.912591
537.004877
538.820556
539.808030
540.369617
542.349612
543.908155
544.622338
544.927518
546.707195
548.093449
548.662906
548.833868
550.393496
551.557424
551.910788
551.877064
553.311052
554.351773
554.572874
554.407521
555.741706
556.670931
535.748724
537.330308
538.970095
540.097914
541.016270
542.650785
544.080295
544.956790
545.638581
547.039521
548.261593
548.957111
549.467381
550.680614
551.708744
552.212181
552.542071
553.607097
554.498872
554.870334
555.071393
556.001333
556.708938
534.459264
536.731860
538.669133
539.708159
540.281460
542.285503
543.871897
544.632412
544.993780
546.705703
548.039490
548.586889
548.751899
550.297882
551.457932
551.826938
551.818957
553.214014
554.236560
554.480988
554.359822
555.621708
556.501669
531.619752
535.874609
538.381563
539.111319
538.390626
541.686021
543.632273
544.063416
543.229067
546.114046
547.760983
547.955379
546.889940
549.648963
551.141033
551.164217
549.923581
552.537869
553.895211
553.804181
552.482955
554.962836
556.267102
535.056719
537.315280
539.228315
540.236884
540.772842
542.728483
544.268765
544.992850
545.323339
547.000409
548.304191
548.830683
548.979146
550.504720
551.647488
552.005125
551.985471
553.357828
554.356617
554.582621
554.445121
555.686126
556.551244
536.966429
538.518019
540.107267
541.177190
542.026353
543.553005
544.884030
545.692043
546.321299
547.644382
548.802115
549.460811
549.947060
551.113714
552.104332
552.591544
552.908430
553.918579
554.755701
555.091982
555.265315
556.143938
556.814046
536.796789
538.837531
540.569134
541.478567
541.963002
543.739348
545.131138
545.757875
546.022566
547.650272
548.925748
549.455476
549.624102
551.087037
552.184530
552.533753
552.522111
553.834358
554.771326
554.947312
554.764258
555.987281
556.837679
535.181892
538.886489
541.016136
541.569150
540.833880
543.700329
545.348038
545.602224
544.649579
547.434147
549.019245
549.229623
548.254491
550.838716
552.232617
552.251435
551.066765
553.526658
554.758232
554.574839
553.151706
555.601988
556.867586
539.182021
540.980755
542.454400
543.198895
543.565742
545.159053
546.405818
546.977823
547.220545
548.752427
549.955891
550.487643
550.676055
552.072648
553.119419
553.484173
553.497587
554.740572
555.615321
555.785594
555.598538
556.718523
557.477332
542.018533
542.884453
543.862299
544.649938
545.371900
546.447693
547.445365
548.198227
548.879651
549.927566
550.898822
551.615057
552.236484
553.181051
554.022239
554.591568
555.054561
555.836058
556.498994
556.873098
557.129325
557.704483
558.117157
543.354480
543.898769
544.655596
545.419678
546.204518
547.120057
548.021618
548.830076
549.622702
550.534442
551.421577
552.198036
552.932794
553.753579
554.523036
555.162114
555.744465
556.400157
556.988456
557.428500
557.792181
558.201069
558.476907
547.846804
548.458705
549.271020
550.066107
550.877706
551.888684
552.868528
553.713767
554.523010
555.513018
556.458407
557.251457
557.980424
558.849224
559.648740
560.286631
560.868490
561.616927
562.299455
562.799852
563.195673
563.672609
563.989097
545.983187
547.120603
548.212712
548.961316
549.545882
550.858392
551.983330
552.705595
553.243181
554.522666
555.612521
556.290864
556.759705
557.890919
558.806743
559.300791
559.596296
560.640640
561.478733
561.880375
562.042802
562.828572
563.350502
540.962617
544.359198
546.246517
546.659272
545.793035
548.681579
550.314929
550.559187
549.547198
552.408045
554.016001
554.250775
553.254233
555.855364
557.216717
557.186311
555.880041
558.542893
559.925381
559.912153
558.658511
560.995246
562.171635
526.632320
540.471628
544.011197
543.285639
533.512973
545.439008
548.385705
547.338627
537.152753
549.224728
552.174074
551.200729
541.563299
552.812985
555.385838
553.989569
543.269622
555.365028
558.136132
556.946671
547.130449
558.157896
560.826981
537.694982
541.357825
543.491024
544.021263
543.210736
546.272069
548.030937
548.288007
547.247115
550.206894
551.881262
552.084918
551.029496
553.710046
555.125249
555.056835
553.691971
556.449308
557.909982
557.890058
556.615379
559.084531
560.374702
538.928747
540.984877
542.725494
543.624005
544.092121
545.964969
547.431857
548.085377
548.350106
550.036807
551.347324
551.868852
552.005426
553.506246
554.618173
554.936983
554.891512
556.344076
557.431181
557.724413
557.629676
558.905695
559.787581
534.937089
538.902436
541.226342
541.856513
541.086594
544.295502
546.169774
546.527237
545.599924
548.511707
550.158259
550.333756
549.242382
551.980729
553.443819
553.416351
552.103366
554.834349
556.277053
556.224871
554.893834
557.454593
558.796623
520.359110
535.509822
539.506570
538.953037
529.030342
541.467695
544.665160
543.833377
534.149673
545.847506
548.724352
547.679068
537.820972
549.335955
552.020465
550.709473
540.232489
552.132692
554.862121
553.579895
543.389712
554.872871
557.686162
533.294750
537.280001
539.635121
540.301159
539.569222
542.819150
544.731084
545.118982
544.216236
547.151343
548.816423
549.005025
547.925159
550.679425
552.157943
552.141882
550.834655
553.564509
555.000168
554.936743
553.598812
556.171888
557.525835
535.609426
537.717041
539.529029
540.502487
541.045913
543.008277
544.553550
545.265256
545.573026
547.311654
548.661255
549.205327
549.358238
550.897399
552.045092
552.389345
552.357725
553.804462
554.870265
555.125635
554.995361
556.320276
557.241257
532.599499
536.391515
538.661018
539.308678
538.590971
541.822670
543.711449
544.044451
543.031876
546.103896
547.846972
548.070556
547.000510
549.776295
551.261581
551.237842
549.905908
552.639577
554.051514
553.921906
552.462215
555.145089
556.549976
519.477651
533.718406
537.513538
536.945533
527.132129
539.478010
542.631936
541.652241
531.286426
543.722077
546.795010
545.809939
535.920558
547.523405
550.227461
548.896489
538.297723
550.284096
552.975441
551.520378
540.649014
552.791968
555.751452
531.968267
535.782072
538.075856
538.741652
538.035989
541.277448
543.174648
543.516013
542.511608
545.588145
547.336466
547.566502
546.501877
549.280111
550.766073
550.742033
549.405961
552.125455
553.521451
553.378935
551.909360
554.581571
555.979916
534.297024
536.477487
538.352775
539.366244
539.932372
541.917193
543.481884
544.214497
544.544770
546.284706
547.639730
548.195017
548.358909
549.902611
551.053331
551.403477
551.373694
552.783089
553.811836
554.042799
553.898390
555.195410
556.099504
531.117531
535.359885
537.859803
538.591806
537.878320
541.178183
543.128097
543.563271
542.734385
545.626851
547.281383
547.481485
546.418895
549.177138
550.664673
550.680086
549.433072
552.051704
553.413308
553.321774
552.000226
554.492630
555.807278
516.619300
532.856703
537.146775
536.674175
526.667676
539.270406
542.534438
541.801836
532.469380
543.847190
546.665541
545.626570
535.802358
547.305192
550.006410
548.789065
538.734963
550.146809
552.731666
551.439144
541.507953
552.647354
555.375356
531.684156
535.913268
538.389581
539.092541
538.344857
541.597574
543.505297
543.910344
543.056964
545.914841
547.539847
547.721456
546.645708
549.383218
550.854165
550.860876
549.604927
552.196942
553.530722
553.418597
552.080345
554.549685
555.848428
535.449382
537.604788
539.433647
540.397482
540.911445
542.780865
544.251830
544.933196
545.235318
546.885756
548.172361
548.698248
548.853822
550.341341
551.453395
551.797959
551.773292
553.107554
554.068105
554.261250
554.095808
555.329271
556.190311
533.734873
537.523657
539.750119
540.376268
539.701879
542.646855
544.365553
544.667502
543.748648
546.564212
548.171302
548.387647
547.414029
550.011211
551.414187
551.427418
550.235958
552.709009
553.955714
553.776345
552.360118
554.840874
556.134257
521.854347
536.147958
539.837278
539.299273
530.230098
541.445387
544.256852
543.328456
533.862599
545.167893
547.948076
547.030977
537.882653
548.633688
551.150764
549.987154
540.403613
551.242108
553.618578
552.182450
541.922696
553.252883
555.974829
536.229100
539.720840
541.660509
542.128342
541.360261
544.097001
545.658531
545.918777
545.002930
547.701005
549.225885
549.458056
548.529676
551.037849
552.379565
552.422591
551.282178
553.662949
554.836086
554.663976
553.267478
555.618857
556.801683
541.067497
542.214799
543.300688
544.032963
544.593542
545.832800
546.899043
547.590797
548.111394
549.326723
550.365946
551.020277
551.482587
552.582304
553.481414
553.979688
554.274279
555.212243
555.932305
556.230465
556.312984
557.067899
557.577749
542.794074
543.392914
544.174531
544.924822
545.680988
546.624238
547.543126
548.341162
549.109780
550.051307
550.954271
551.717323
552.424834
553.269742
554.049357
554.669598
555.220003
555.897880
556.494937
556.914811
557.247387
557.687349
557.986993
547.643731
548.202467
548.990656
549.800168
550.640641
551.619259
552.578451
553.433100
554.264164
555.214041
556.131817
556.927685
557.673319
558.502998
559.277834
559.923748
560.530452
561.246154
561.912587
562.428801
562.852862
563.298448
563.591136
546.163245
547.029402
548.020481
548.832889
549.590376
550.725376
551.775329
552.562945
553.270224
554.360669
555.365074
556.096172
556.719844
557.672723
558.512879
559.072711
559.544089
560.404433
561.168542
561.636521
561.964288
562.574522
563.001488
543.089196
544.851590
546.301423
547.027802
547.380117
549.042438
550.337791
550.918937
551.148523
552.747014
553.993869
554.529200
554.693682
556.109154
557.146603
557.462883
557.428982
558.810251
559.837273
560.136619
560.047715
561.190778
561.955640
538.812999
542.411505
544.470922
544.949711
544.097086
547.091021
548.791309
549.016614
547.955684
550.882346
552.529838
552.724468
551.661680
554.312155
555.696363
555.611745
554.236586
556.975907
558.424122
558.405700
557.128360
559.562509
560.820983
539.958464
541.933968
543.600370
544.448649
544.877752
546.685415
548.092584
548.699622
548.927005
550.603619
551.908447
552.428987
552.561013
554.030923
555.107654
555.396228
555.326448
556.773788
557.862554
558.164677
558.076683
559.324362
560.183544
539.706375
541.187026
542.700012
543.709679
544.517699
546.030924
547.349685
548.136225
548.744008
550.079359
551.245907
551.896855
552.362974
553.514555
554.479036
554.929382
555.231065
556.316378
557.251632
557.672224
557.907490
558.826821
559.517878
537.456660
539.578070
541.373527
542.307189
542.799887
544.715494
546.221917
546.910218
547.204949
548.891415
550.199767
550.718094
550.848271
552.349762
553.459134
553.774897
553.728315
555.168001
556.242204
556.520572
556.413793
557.710343
558.608475
533.738473
537.714508
540.051796
540.695123
539.939268
543.168553
545.063532
545.439238
544.527521
547.451506
549.109538
549.295489
548.209278
550.940613
552.392154
552.353715
551.030989
553.750551
555.181257
555.116548
553.777526
556.346478
557.696811
535.834619
537.971810
539.793676
540.759446
541.287634
543.241491
544.783884
545.502534
545.822614
547.532049
548.859123
549.391793
549.535411
551.053799
552.179932
552.508571
552.468815
553.908033
554.975748
555.244614
555.133145
556.438832
557.346566
536.436816
537.955969
539.528601
540.606188
541.486853
543.081384
544.474535
545.320532
545.976237
547.359423
548.563940
549.240800
549.730167
550.918588
551.919713
552.397476
552.713711
553.795973
554.713512
555.106137
555.322846
556.272272
556.991904
534.977604
537.036209
538.814011
539.773701
540.311942
542.257409
543.783685
544.474970
544.762481
546.520491
547.885777
548.437097
548.589803
550.126630
551.266229
551.598172
551.552462
552.990706
554.044700
554.281387
554.128613
555.467244
556.397319
532.001513
535.780994
538.042354
538.689231
537.971262
541.188783
543.063373
543.388349
542.372239
545.438837
547.177556
547.397646
546.323018
549.094441
550.572737
550.540045
549.198608
551.923760
553.328760
553.194290
551.730651
554.407789
555.808711
534.347692
536.425070
538.226177
539.204982
539.755589
541.707669
543.237145
543.930960
544.221689
545.982763
547.352576
547.909638
548.067978
549.609281
550.752243
551.085844
551.036939
552.463218
553.502202
553.725419
553.561899
554.891236
555.815981
535.150941
536.721857
538.350081
539.468994
540.374484
541.982631
543.382587
544.235018
544.899058
546.285320
547.496353
548.183472
548.683801
549.881296
550.890773
551.375990
551.690618
552.744786
553.628762
553.994224
554.191116
555.119302
555.826472
533.833900
536.096571
538.023589
539.055046
539.616645
541.593112
543.147871
543.881627
544.223996
545.925635
547.254540
547.799036
547.957982
549.489240
550.630998
550.981559
550.956804
552.337339
553.345531
553.575112
553.443093
554.706443
555.590219
530.970185
535.213227
537.708672
538.431294
537.701279
540.968143
542.883185
543.288670
542.436806
545.315754
546.962340
547.158069
546.090113
548.834370
550.307788
550.312059
549.053385
551.650813
552.989467
552.877275
551.539534
554.023905
555.335079
534.376559
536.622543
538.520097
539.515573
540.038490
541.973317
543.493020
544.201139
544.521150
546.194044
547.497256
548.024150
548.169340
549.682465
550.808678
551.148862
551.111880
552.467214
553.447612
553.654136
553.502483
554.744559
555.614264
536.258964
537.794672
539.361340
540.409311
541.241090
542.756746
544.082408
544.888747
545.517077
546.837210
547.992030
548.648351
549.129617
550.285141
551.261363
551.732991
552.033837
553.028191
553.849415
554.169819
554.331764
555.208805
555.881042
536.070512
538.089360
539.789370
540.667139
541.129453
542.904889
544.307094
544.947236
545.221242
546.846180
548.115694
548.640553
548.802820
550.254477
551.338841
551.673699
551.646322
552.944150
553.868501
554.031251
553.837861
555.058649
555.910704
534.439646
538.117571
540.209971
540.725389
539.964471
542.838111
544.506980
544.784805
543.849239
546.630266
548.207358
548.411964
547.430703
550.003309
551.384820
551.390526
550.191312
552.638131
553.859186
553.664182
552.231250
554.679712
555.947072
538.412167
540.189151
541.630949
542.343724
542.690622
544.288971
545.554121
546.147247
546.404904
547.936747
549.134919
549.661850
549.844856
551.232231
552.268505
552.622243
552.624106
553.856113
554.721179
554.881930
554.687334
555.805035
556.564291
541.224063
542.074443
543.028540
543.792700
544.500317
545.577790
546.587594
547.355392
548.047736
549.097901
550.066919
550.779904
551.396993
552.334797
553.167781
553.728142
554.181681
554.954051
555.608704
555.975150
556.225486
556.798024
557.210225
542.546533
543.078840
543.816903
544.562433
545.335845
546.251258
547.161002
547.980393
548.781484
549.696262
550.582788
551.357087
552.088387
552.903817
553.666446
554.297803
554.871956
555.519541
556.100303
556.533649
556.892241
557.298384
557.573282
547.394345
547.926319
548.704527
549.527807
550.386799
551.347700
552.292465
553.150853
553.990279
554.913762
555.809808
556.602985
557.353078
558.158591
558.916331
559.565342
560.183209
560.880356
561.536193
562.061474
562.499769
562.926735
563.203075
546.095664
546.847112
547.792956
548.645036
549.477588
550.538885
551.547494
552.365458
553.137315
554.143619
555.097018
555.847600
556.526896
557.403420
558.202638
558.792764
559.331755
560.117344
560.844116
561.345625
561.739318
562.274182
562.648118
543.669544
544.936359
546.215617
547.076803
547.773657
549.092751
550.247625
550.959043
551.526134
552.765334
553.856191
554.498134
554.970012
556.056084
556.963039
557.411750
557.720363
558.752068
559.640265
560.063991
560.293509
561.096847
561.682821
540.976731
542.934181
544.563406
545.387981
545.799789
547.528341
548.870173
549.447803
549.663227
551.291335
552.556666
553.058727
553.178017
554.624126
555.676475
555.951202
555.869990
557.307334
558.389415
558.697475
558.612590
559.819505
560.644320
540.638159
542.085290
543.559345
544.541542
545.323266
546.772310
548.030254
548.774787
549.353426
550.661356
551.806700
552.444910
552.898944
554.026842
554.964634
555.391702
555.675477
556.758022
557.697519
558.128333
558.368653
559.262008
559.930564
539.988483
541.208482
542.598134
543.660778
544.603251
545.966846
547.206105
548.055377
548.797216
549.987594
551.078522
551.791954
552.387541
553.393995
554.280652
554.793166
555.229148
556.164284
557.020425
557.500699
557.862978
558.633243
559.221672
538.306340
539.818901
541.366568
542.402959
543.234252
544.783817
546.137104
546.951284
547.579970
548.926931
550.102649
550.762413
551.235284
552.383174
553.342772
553.789892
554.088539
555.162799
556.082127
556.482224
556.702510
557.641925
558.351184
536.308883
538.419065
540.213014
541.151182
541.652003
543.587462
545.112291
545.813168
546.115915
547.822026
549.149462
549.688375
549.838441
551.325871
552.421974
552.729168
552.675361
554.104559
555.163167
555.419306
555.290845
556.607787
557.521843
536.709668
538.231830
539.798639
540.861430
541.724331
543.309155
544.697008
545.541813
546.196722
547.566182
548.760301
549.434885
549.922426
551.088732
552.067069
552.529146
552.836425
553.911757
554.826542
555.219934
555.437862
556.384615
557.101660
536.782677
538.023261
539.454376
540.572695
541.580676
543.018450
544.329082
545.239638
546.033099
547.268149
548.394601
549.134452
549.756243
550.801657
551.728502
552.272640
552.726859
553.662333
554.505790
554.967356
555.321086
556.112499
556.722335
535.788365
537.273468
538.822602
539.897588
540.782725
542.353241
543.724029
544.559321
545.212104
546.587497
547.784793
548.454794
548.938295
550.130991
551.134813
551.611044
551.923458
553.003217
553.918633
554.310262
554.526293
555.471409
556.187891
534.397532
536.438345
538.210277
539.182773
539.741264
541.652016
543.153739
543.845264
544.149334
545.872721
547.211243
547.744974
547.884323
549.427655
550.571821
550.904337
550.857195
552.292511
553.348210
553.596796
553.462389
554.776000
555.689809
535.167893
536.668628
538.239444
539.333964
540.230869
541.802149
543.167496
543.996495
544.646311
546.024637
547.228426
547.905888
548.396479
549.595512
550.604507
551.083487
551.393025
552.461519
553.361647
553.738255
553.942259
554.879579
555.592342
535.531479
536.809624
538.289235
539.450222
540.483853
541.920001
543.216163
544.111287
544.896868
546.138744
547.279045
548.033892
548.669713
549.728330
550.667148
551.219883
551.671333
552.581516
553.390735
553.819988
554.148611
554.924398
555.526916
534.815001
536.408239
538.056123
539.187840
540.093939
541.667482
543.026740
543.843578
544.482215
545.865182
547.081642
547.777938
548.285116
549.471583
550.470516
550.951921
551.262725
552.292209
553.148291
553.489119
553.667429
554.591265
555.297969
533.795443
536.010877
537.906334
538.927762
539.487504
541.395290
542.880552
543.545592
543.823087
545.552031
546.907825
547.471309
547.642816
549.154995
550.278424
550.615904
550.577620
551.934025
552.908525
553.092192
552.909559
554.197759
555.099313
535.338927
536.910183
538.519341
539.604031
540.464562
542.002648
543.336180
544.133525
544.753188
546.112799
547.307280
547.986823
548.479715
549.649287
550.632774
551.101639
551.397226
552.401879
553.229883
553.545293
553.701585
554.605720
555.300271
536.604829
537.834201
539.228955
540.288108
541.224346
542.589569
543.836644
544.697264
545.449101
546.641244
547.735857
548.460257
549.072163
550.094995
551.002336
551.534464
551.961053
552.817574
553.566379
553.944316
554.229479
554.961805
555.536345
536.848203
538.261816
539.686158
540.609566
541.343932
542.808342
544.102849
544.889109
545.499665
546.792352
547.922183
548.562121
549.030653
550.167956
551.127171
551.586861
551.875831
552.851382
553.651464
553.952513
554.095633
554.956000
555.616688
536.790374
538.680024
540.218702
540.938721
541.257185
543.016116
544.412136
545.050727
545.319534
546.906175
548.136989
548.633657
548.768704
550.213338
551.286694
551.610989
551.566823
552.857220
553.770570
553.927060
553.723710
554.911644
555.736918
539.068477
540.274862
541.462342
542.219360
542.829890
544.138742
545.314814
546.057449
546.646086
547.857022
548.918524
549.549058
550.023447
551.108601
552.027817
552.500350
552.808027
553.732715
554.484373
554.780840
554.914366
555.684776
556.262648
541.161766
541.862391
542.724239
543.479655
544.228607
545.247348
546.241005
547.056697
547.823632
548.806940
549.736489
550.472785
551.146357
552.019023
552.819148
553.409002
553.924000
554.631915
555.256988
555.660115
555.977940
556.473815
556.832680
542.273701
542.759238
543.457737
544.187495
544.961187
545.863262
546.772941
547.610372
548.431721
549.332186
550.206327
550.984051
551.724836
552.523632
553.275518
553.912677
554.498335
555.130522
555.702919
556.145766
556.518362
556.905493
557.164067
546.943183
547.519170
548.329847
549.159423
550.011209
550.985769
551.934662
552.778258
553.595821
554.524705
555.419146
556.193062
556.919329
557.731906
558.491047
559.123381
559.720234
560.431802
561.097978
561.615988
562.041206
562.484124
562.774213
545.428780
546.330700
547.361682
548.209565
548.990652
550.114728
551.148840
551.926594
552.624347
553.686750
554.661211
555.366463
555.968779
556.904159
557.727449
558.271595
558.731210
559.590412
560.358342
560.833128
561.166646
561.770497
562.191793
542.263834
544.117434
545.646663
546.443438
546.857743
548.479014
549.742188
550.318981
550.557891
552.104921
553.305926
553.807590
553.946568
555.345507
556.363926
556.659058
556.605559
557.994990
559.035216
559.353627
559.286421
560.408409
561.158877
537.832341
541.637890
543.823890
544.415467
543.715770
546.580485
548.221163
548.454825
547.460615
550.277122
551.857511
552.011186
550.914753
553.554929
554.919798
554.805834
553.388924
556.158187
557.630856
557.647826
556.433007
558.805463
560.035660
539.175811
541.233842
542.968307
543.876671
544.360085
546.122859
547.496454
548.099014
548.337673
549.968601
551.235194
551.729709
551.840700
553.293510
554.349546
554.614442
554.522217
555.974221
557.071724
557.387629
557.317386
558.545048
559.391518
539.069890
540.561967
542.086934
543.108347
543.922916
545.418118
546.717881
547.492690
548.092860
549.414532
550.570247
551.216023
551.676589
552.805493
553.744424
554.172092
554.455871
555.532377
556.460464
556.873184
557.101475
558.021174
558.713376
536.940522
539.018481
540.780709
541.691237
542.163509
544.068217
545.560407
546.230382
546.505769
548.202512
549.524973
550.064893
550.218572
551.677901
552.748241
553.036989
552.971304
554.394717
555.448316
555.695430
555.551378
556.875159
557.791412
533.349891
537.207798
539.475334
540.072494
539.271824
542.501333
544.384196
544.732318
543.773633
546.741937
548.435186
548.671454
547.671276
550.304045
551.696493
551.626489
550.283720
552.984605
554.386907
554.265792
552.823691
555.484891
556.876157
535.367065
537.446936
539.219688
540.149688
540.648702
542.585938
544.111645
544.812552
545.115096
546.834515
548.175688
548.730776
548.899773
550.380367
551.472722
551.779391
551.724749
553.150646
554.201442
554.443415
554.297929
555.629879
556.554168
535.930093
537.417888
538.960927
540.021488
540.890659
542.455009
543.824728
544.662693
545.317972
546.682609
547.872073
548.542310
549.027605
550.203853
551.191762
551.659091
551.968487
553.046224
553.962824
554.358310
554.577934
555.522092
556.236927
534.483749
536.507193
538.265138
539.235369
539.801981
541.681376
543.167771
543.867378
544.191785
545.879851
547.189674
547.704957
547.829752
549.372777
550.515770
550.847890
550.804344
552.245844
553.314738
553.587257
553.481097
554.776092
555.676530
531.564394
535.274023
537.515055
538.208271
537.617865
540.669084
542.472559
542.831473
541.957961
544.837499
546.473368
546.631371
545.491371
548.304341
549.801954
549.777179
548.445531
551.175056
552.605654
552.543211
551.219296
553.762235
555.101585
533.868247
535.907315
537.687994
538.680035
539.258910
541.131593
542.602091
543.285212
543.599804
545.291954
546.611813
547.137413
547.271195
548.822308
549.972010
550.308170
550.262180
551.691541
552.743953
552.999385
552.879717
554.168550
555.067045
534.690129
536.216028
537.811072
538.923418
539.825521
541.365866
542.693081
543.488521
544.115839
545.495737
546.710972
547.403704
547.907047
549.100913
550.104906
550.585096
550.895434
551.943708
552.820194
553.175920
553.364210
554.298919
555.011992
533.485416
535.641855
537.505389
538.532605
539.114803
540.976562
542.411921
543.025960
543.255831
545.028026
546.423900
547.015663
547.209285
548.719698
549.841559
550.179134
550.143915
551.506807
552.482236
552.651415
552.443445
553.774451
554.703406
530.826613
534.816940
537.203553
537.942865
537.341635
540.371365
542.108943
542.321863
541.189995
544.310683
546.096794
546.379189
545.399941
548.077506
549.512759
549.497624
548.225566
550.796113
552.081534
551.848860
550.285328
552.983357
554.392371
533.997833
536.126907
537.942036
538.910135
539.438692
541.272523
542.693241
543.295787
543.511337
545.263121
546.638613
547.214125
547.393394
548.885989
549.991358
550.315177
550.263094
551.599100
552.544367
552.685449
552.453545
553.765261
554.683058
535.743473
537.206760
538.691754
539.666627
540.441373
541.939572
543.250372
544.031398
544.635541
545.972234
547.145782
547.810237
548.291252
549.446146
550.415991
550.873801
551.158056
552.147130
552.957402
553.255223
553.395197
554.288445
554.976547
535.529626
537.452572
539.035358
539.769406
540.081350
541.949517
543.430182
544.110767
544.405865
546.021193
547.274333
547.769838
547.893206
549.369446
550.462584
550.779790
550.720686
552.039955
552.979722
553.147054
552.956387
554.174397
555.027513
533.958964
537.465111
539.393189
539.672788
538.534721
541.740001
543.591415
543.960814
543.091464
545.831158
547.366328
547.505407
546.410755
549.074091
550.485203
550.461855
549.181151
551.706867
552.970416
552.798621
551.390942
553.818188
555.077651
537.790447
539.480779
540.813236
541.386083
541.588207
543.296783
544.663233
545.319189
545.612523
547.131240
548.302666
548.790192
548.927677
550.339017
551.385820
551.724138
551.697381
552.955409
553.842898
554.017804
553.833159
554.944079
555.699251
540.520787
541.329545
542.222282
542.915811
543.569141
544.674543
545.727483
546.528417
547.238911
548.286429
549.242067
549.935553
550.534190
551.473102
552.305721
552.857601
553.300595
554.078327
554.740618
555.112431
555.365537
555.936027
556.346611
541.810851
542.318360
543.017305
543.720750
544.466028
545.387464
546.317315
547.155603
547.967604
548.882343
549.761356
550.524401
551.245334
552.056672
552.815513
553.440515
554.008399
554.655386
555.237775
555.672448
556.031290
556.436281
556.710292
546.461484
547.101318
547.948839
548.775058
549.603791
550.604819
551.564718
552.388658
553.171862
554.121205
555.021697
555.772138
556.463110
557.298644
558.068051
558.679835
559.242206
559.981714
560.662288
561.164595
561.561835
562.033532
562.345408
544.534986
545.738350
546.896509
547.703816
548.331914
549.616608
550.710598
551.414894
551.937315
553.159997
554.192201
554.820710
555.247378
556.345122
557.229132
557.693076
557.964252
559.006109
559.849742
560.262653
560.436959
561.208404
561.719660
539.285478
542.906287
544.941182
545.485933
544.784189
547.537122
549.100130
549.343177
548.385539
551.112128
552.626214
552.795131
551.743886
554.317837
555.644970
555.572227
554.214294
556.904028
558.312225
558.337466
557.148553
559.420043
560.564968
524.112438
538.891830
542.722432
542.262495
533.305347
544.449605
547.227026
546.232192
536.527284
548.036224
550.817641
549.757530
540.010442
551.284586
553.825898
552.360263
541.431003
553.710475
556.542517
555.446377
545.992382
556.657205
559.245480
536.098954
539.969645
542.229385
542.872579
542.212514
545.131296
546.817303
547.073436
546.091114
548.927643
550.522042
550.674253
549.573793
552.226303
553.603924
553.488961
552.067946
554.845915
556.323945
556.333029
555.115610
557.521207
558.782437
537.668800
539.742228
541.496539
542.409718
542.889079
544.722012
546.152838
546.785610
547.038016
548.696448
549.984921
550.495888
550.623890
552.079029
553.143238
553.420283
553.340218
554.776700
555.849849
556.127587
556.017842
557.294714
558.178060
533.938283
537.783034
540.032428
540.611772
539.791287
542.987041
544.836534
545.157123
544.175744
547.123540
548.799070
549.021125
548.009668
550.632029
552.015798
551.938661
550.590390
553.290981
554.695300
554.577886
553.136918
555.787355
557.169431
519.902997
534.516093
538.341699
537.684781
527.588795
540.111513
543.294683
542.392752
532.447070
544.401702
547.367435
546.458469
537.114473
548.091747
550.625761
549.253571
538.738821
550.605005
553.278651
551.847979
541.075062
553.119489
556.051824
532.374228
536.214481
538.467700
539.060792
538.262564
541.488473
543.370168
543.721385
542.768365
545.740845
547.438093
547.678002
546.683609
549.330517
550.738690
550.681492
549.346794
552.051750
553.455920
553.335801
551.894590
554.555503
555.946582
534.572417
536.614159
538.366264
539.304097
539.826761
541.725745
543.224946
543.921289
544.233233
545.936037
547.262292
547.799730
547.949746
549.464862
550.586260
550.909633
550.864223
552.301617
553.365846
553.627489
553.504393
554.817027
555.727814
531.599805
535.302148
537.527554
538.200847
537.592998
540.636685
542.438050
542.797147
541.924325
544.801269
546.436381
546.596638
545.459016
548.267093
549.759928
549.733831
548.405136
551.141306
552.581958
552.530799
551.215186
553.759134
555.097054
518.768978
532.684738
536.422124
536.001048
527.015741
538.454014
541.412261
540.565932
531.146122
542.559880
545.371618
544.250832
534.043259
545.925048
548.684887
547.369120
536.808332
548.779045
551.522177
550.265454
540.202615
551.547481
554.328716
530.984214
534.703601
536.953478
537.650954
537.056677
540.087000
541.864282
542.199131
541.310892
544.193826
545.842238
546.015234
544.887878
547.704817
549.204713
549.183202
547.852968
550.575990
551.999320
551.930226
550.600460
553.140062
554.477435
533.324741
535.412964
537.224527
538.225875
538.796724
540.645198
542.077092
542.707729
542.969529
544.702132
546.066451
546.632884
546.803235
548.338756
549.478073
549.817973
549.780528
551.180822
552.199751
552.416496
552.255624
553.567245
554.481444
530.432616
534.399188
536.770114
537.508607
536.910556
539.926294
541.646178
541.845393
540.707922
543.833222
545.628065
545.918208
544.945943
547.634888
549.080133
549.072014
547.808272
550.397011
551.702934
551.488137
549.938226
552.646500
554.060782
517.022171
532.076595
536.095233
535.733311
526.690965
538.136562
540.986231
539.782561
528.939880
541.757005
544.944290
544.101270
534.720570
545.814698
548.413498
547.160253
537.095308
548.449487
550.932643
549.322807
538.101379
550.511423
553.519035
530.942861
534.878671
537.195312
537.866856
537.208768
540.203798
541.917334
542.110914
540.962209
544.066576
545.839256
546.111516
545.123898
547.792558
549.219745
549.197299
547.916273
550.474738
551.746906
551.500913
549.925187
552.613966
554.017572
534.376558
536.392451
538.077099
538.912556
539.319590
541.164146
542.609133
543.242736
543.491793
545.177564
546.495968
547.033090
547.184626
548.671020
549.771439
550.090197
550.032043
551.360031
552.302461
552.454083
552.241101
553.510842
554.401267
532.658209
536.234042
538.244680
538.586521
537.496211
540.754114
542.641640
543.019815
542.154248
544.932221
546.503397
546.656509
545.567257
548.251851
549.678545
549.652265
548.366029
550.910268
552.191060
552.020765
550.616989
553.082272
554.375536
521.258697
534.870250
538.210643
537.085387
525.955795
539.149273
542.451045
541.719047
532.542751
543.598768
546.277753
545.191934
535.421938
546.751890
549.367266
548.115222
538.055382
549.358203
551.848504
550.465585
540.344258
551.539482
554.236564
535.007433
538.302935
540.040577
540.230692
539.055875
542.136393
543.905812
544.280670
543.444434
546.098940
547.571465
547.724680
546.670329
549.265274
550.633035
550.639848
549.409914
551.868702
553.085915
552.938073
551.566749
553.894899
555.068620
539.649975
540.720667
541.699716
542.306031
542.756210
544.057101
545.199104
545.946413
546.498807
547.706794
548.722272
549.342028
549.767526
550.872700
551.770661
552.251218
552.521103
553.468945
554.200126
554.504825
554.590934
555.340446
555.847288
541.312911
541.868474
542.582652
543.259969
543.965119
544.917925
545.869036
546.697513
547.483903
548.424656
549.314708
550.058584
550.747589
551.584796
552.356361
552.963689
553.500677
554.175195
554.772316
555.191872
555.523121
555.960229
556.258220
546.296804
546.873566
547.685214
548.515224
549.365886
550.337154
551.281340
552.118590
552.926284
553.840317
554.717604
555.475615
556.189940
556.995901
557.752369
558.382854
558.975214
559.677561
560.331824
560.838218
561.254621
561.692718
561.980959
544.784805
545.687976
546.720650
547.569904
548.350617
549.471397
550.501267
551.273907
551.962482
553.008083
553.962688
554.649911
555.239418
556.169483
556.992864
557.538153
557.995011
558.843649
559.597091
560.057715
560.380713
560.979609
561.399361
541.624819
543.480208
545.011826
545.811118
546.226035
547.843309
549.102735
549.676741
549.908362
551.434916
552.611435
553.091595
553.215996
554.612213
555.636132
555.938056
555.885546
557.261839
558.283158
558.583173
558.502510
559.619712
560.369342
537.202317
541.008898
543.195977
543.789278
543.090072
545.948801
547.585157
547.817788
546.818769
549.611482
551.164093
551.294316
550.183177
552.823881
554.198956
554.097409
552.686246
555.440278
556.890808
556.886415
555.655728
558.023901
559.253818
538.562933
540.617210
542.346333
543.249997
543.728719
545.483994
546.851621
547.450386
547.681644
549.292502
550.535217
551.009470
551.109291
552.564618
553.632115
553.910296
553.824105
555.265276
556.344473
556.642155
556.558197
557.780068
558.624809
538.480504
539.960886
541.470223
542.477354
543.280049
544.764767
546.056067
546.823635
547.414223
548.720128
549.857405
550.487051
550.939796
552.074493
553.027606
553.470334
553.761823
554.832258
555.747555
556.147383
556.365472
557.278133
557.966751
536.376350
538.432242
540.166876
541.053006
541.506210
543.396884
544.878064
545.538206
545.803022
547.487482
548.796005
549.322641
549.470482
550.940853
552.030678
552.338942
552.284885
553.705308
554.750562
554.990122
554.839837
556.155502
557.066326
532.798078
536.625400
538.856719
539.422375
538.597282
541.809900
543.679692
544.016330
543.047183
546.006839
547.690803
547.917000
546.912578
549.561487
550.977507
550.930601
549.603606
552.303349
553.700967
553.577558
552.133685
554.786111
556.170589
534.789463
536.844235
538.583633
539.481861
539.954758
541.872983
543.383739
544.072001
544.365287
546.080692
547.419966
547.973495
548.145017
549.640007
550.751786
551.077542
551.036874
552.466653
553.519040
553.763959
553.619619
554.945316
555.863578
535.316254
536.786105
538.301566
539.332126
540.174402
541.718610
543.071565
543.894756
544.541074
545.907813
547.105032
547.783998
548.278615
549.466538
550.467332
550.947365
551.267730
552.354088
553.279985
553.685649
553.911130
554.850583
555.559279
533.841603
535.851690
537.585738
538.526100
539.063699
540.922468
542.390055
543.070781
543.383983
545.081200
546.409096
546.942841
547.082816
548.635259
549.785408
550.124713
550.089450
551.543646
552.629989
552.921766
552.828366
554.117429
555.009436
530.911249
534.609272
536.827346
537.489421
536.866883
539.896835
541.678823
542.013765
541.124576
544.018437
545.679086
545.861364
544.740146
547.560836
549.062287
549.041612
547.716877
550.461649
551.914596
551.878045
550.573257
553.107537
554.435936
533.227054
535.252579
537.009200
537.970898
538.518403
540.364802
541.808967
542.466129
542.765252
544.466547
545.807130
546.354244
546.504808
548.064561
549.219129
549.560036
549.521656
550.965100
552.037293
552.314744
552.210261
553.495052
554.386113
534.078394
535.585737
537.153002
538.234948
539.105963
540.614127
541.908554
542.674157
543.283567
544.666724
545.896548
546.605417
547.122041
548.325494
549.336627
549.823265
550.141491
551.201511
552.093364
552.465125
552.664024
553.597972
554.307162
532.911168
535.040659
536.870002
537.865512
538.416608
540.240137
541.635514
542.213434
542.420117
544.192695
545.599622
546.203024
546.406427
547.927002
549.057929
549.403175
549.375311
550.747767
551.735266
551.916409
551.716439
553.047366
553.973885
530.277161
534.232497
536.579349
537.285916
536.654785
539.642841
541.336940
541.510190
540.350913
543.471732
545.266855
545.557095
544.584047
547.271451
548.716211
548.708714
547.443016
550.021038
551.315708
551.092262
549.535285
552.232599
553.639448
533.429156
535.528526
537.306130
538.240546
538.738407
540.536819
541.921878
542.492491
542.685995
544.433888
545.812746
546.391752
546.574413
548.073540
549.185886
549.515364
549.467930
550.808990
551.760072
551.906818
551.678775
552.990388
553.907100
535.143486
536.581772
538.031599
538.971785
539.716157
541.188234
542.475906
543.236900
543.826536
545.157012
546.328490
546.991763
547.472672
548.630461
549.604036
550.064540
550.350736
551.342432
552.155693
552.455925
552.597374
553.491180
554.179369
534.904498
536.802662
538.349617
539.046919
539.328769
541.180411
542.650395
543.322114
543.609530
545.218082
546.465288
546.955381
547.074791
548.551214
549.645636
549.962593
549.902484
551.222461
552.163248
552.330460
552.139325
553.358596
554.212873
533.313987
536.794339
538.686262
538.928489
537.760807
540.957591
542.807360
543.175505
542.303259
545.036386
546.563662
546.694676
545.593268
548.255205
549.665835
549.639925
548.355778
550.880929
552.144171
551.970466
550.560746
552.989847
554.251181
537.118272
538.788580
540.091563
540.633850
540.812645
542.513592
543.879417
544.535619
544.827224
546.340599
547.504734
547.984532
548.115490
549.523657
550.567967
550.902605
550.871776
552.127693
553.013563
553.186068
552.999431
554.111177
554.867597
539.825908
540.620584
541.491497
542.162119
542.797815
543.895295
544.946027
545.746168
546.454652
547.497714
548.447238
549.134136
549.726928
550.661719
551.490719
552.038496
552.477326
553.252004
553.911829
554.281158
554.532450
555.102836
555.513899
541.103953
541.600613
542.282177
542.967108
543.697726
544.611146
545.537639
546.374167
547.183762
548.094421
548.968038
549.725245
550.440794
551.247698
552.002465
552.623238
553.186974
553.830528
554.410063
554.842226
555.199307
555.603749
555.877824
546.096533
546.630268
547.410701
548.235263
549.092294
550.046074
550.981089
551.827332
552.647663
553.540337
554.400632
555.161093
555.887114
556.679707
557.432623
558.079114
558.689192
559.367485
559.998689
560.500230
560.920817
561.338851
561.612080
544.801854
545.556670
546.507015
547.363445
548.196797
549.250471
550.250247
551.060021
551.816018
552.785557
553.695588
554.407851
555.060887
555.927788
556.728627
557.324012
557.860469
558.622561
559.317247
559.788124
560.159468
560.685859
561.057964
542.383362
543.656366
544.943376
545.814087
546.517452
547.825337
548.971931
549.683777
550.244937
551.433483
552.466209
553.059716
553.500812
554.584555
555.505672
555.975533
556.294895
557.291767
558.133375
558.513756
558.711481
559.509272
560.096669
539.705401
541.669991
543.306229
544.142102
544.566347
546.274553
547.606215
548.193317
548.419855
549.978253
551.171912
551.617599
551.701535
553.155615
554.235416
554.548932
554.499151
555.885775
556.907872
557.161801
557.034158
558.241842
559.071705
539.408250
540.848850
542.313853
543.290474
544.067791
545.498996
546.744997
547.488357
548.060998
549.319272
550.407553
550.998773
551.426565
552.563019
553.529057
553.991132
554.295860
555.347267
556.240684
556.628355
556.836447
557.721733
558.389459
538.818505
540.009727
541.364312
542.397738
543.317468
544.659947
545.882981
546.720430
547.445917
548.601995
549.651711
550.328095
550.904364
551.925668
552.845434
553.393776
553.849852
554.767738
555.592723
556.044617
556.385851
557.141624
557.722556
537.212338
538.662308
540.142110
541.124330
541.915843
543.438548
544.771012
545.566536
546.174636
547.496789
548.641399
549.267332
549.720252
550.898779
551.906232
552.401306
552.731650
553.792151
554.687939
555.072778
555.283879
556.202197
556.897009
535.273205
537.283245
538.982427
539.848201
540.295987
542.200514
543.701089
544.379096
544.659655
546.349887
547.655450
548.162219
548.284806
549.824251
550.982923
551.350846
551.345888
552.756504
553.795825
554.049569
553.927182
555.214582
556.107846
535.588638
537.042120
538.529346
539.522430
540.330687
541.879438
543.238931
544.058274
544.693812
546.056806
547.246366
547.912211
548.397032
549.599942
550.624888
551.132394
551.474221
552.549999
553.462855
553.863551
554.087930
555.015688
555.715666
535.563666
536.762641
538.133380
539.187819
540.139704
541.539848
542.818447
543.697558
544.470395
545.713985
546.859670
547.617699
548.257185
549.326677
550.280096
550.850574
551.327506
552.278026
553.139300
553.624711
553.994433
554.770231
555.362399
534.499429
535.957801
537.456838
538.466644
539.287279
540.823213
542.158793
542.949548
543.569543
544.976340
546.221470
546.935574
547.453794
548.661346
549.675371
550.162957
550.490522
551.597002
552.550651
552.991515
553.246247
554.164982
554.853527
533.079271
535.100267
536.824676
537.725648
538.204237
540.087875
541.550965
542.180708
542.427154
544.208830
545.618127
546.213509
546.401194
547.950241
549.094192
549.429133
549.391445
550.862313
551.970832
552.291927
552.227499
553.491148
554.363442
533.880282
535.353995
536.875037
537.904555
538.733215
540.257956
541.571772
542.340700
542.948187
544.358370
545.616073
546.344374
546.873238
548.085202
549.099266
549.583978
549.906065
551.004771
551.949482
552.381326
552.628842
553.543753
554.230856
534.317055
535.552188
536.972367
538.071965
539.044355
540.415895
541.643570
542.472574
543.216133
544.471239
545.647539
546.437936
547.101116
548.178020
549.129724
549.693870
550.159974
551.093827
551.935333
552.400859
552.754826
553.523594
554.113498
533.704542
535.223939
536.792952
537.863063
538.714230
540.203556
541.472983
542.205936
542.786919
544.180854
545.427492
546.148608
546.673461
547.882568
548.901085
549.398169
549.724072
550.772387
551.652452
552.019652
552.216984
553.136392
553.834666
532.773895
534.875943
536.672386
537.632577
538.149927
539.954960
541.335748
541.901901
542.100210
543.851765
545.238695
545.818695
545.996871
547.535588
548.682134
549.036399
549.011833
550.382955
551.375865
551.581373
551.417769
552.697599
553.590441
534.241888
535.732542
537.254908
538.273193
539.079117
540.538932
541.792413
542.515782
543.081185
544.442139
545.649925
546.336821
546.834033
548.019612
549.019342
549.500368
549.805389
550.819925
551.659553
551.987631
552.153646
553.054666
553.744895
535.422725
536.591767
537.908441
538.895354
539.770886
541.084792
542.285597
543.104558
543.825445
545.007444
546.099367
546.820628
547.430921
548.460768
549.376502
549.914057
550.344057
551.205782
551.960223
552.342520
552.630238
553.363264
553.937705
535.617528
536.968950
538.310574
539.151116
539.817670
541.258090
542.538892
543.311655
543.909164
545.187490
546.303808
546.930480
547.389013
548.528655
549.491051
549.949508
550.234898
551.212793
552.014632
552.313396
552.452985
553.317799
553.982259
535.534383
537.349998
538.799296
539.427550
539.666850
541.429862
542.837311
543.481560
543.750165
545.320209
546.531500
547.007721
547.124493
548.571070
549.644916
549.962650
549.908007
551.200369
552.113321
552.262427
552.049068
553.246137
554.078356
537.739876
538.895274
540.013782
540.700019
541.255491
542.558600
543.742098
544.490563
545.078797
546.277587
547.322242
547.934788
548.393984
549.474744
550.389885
550.854474
551.152651
552.074214
552.822390
553.111941
553.238826
554.013110
554.595190
539.774865
540.443547
541.257839
541.963928
542.675422
543.681791
544.674806
545.491457
546.255702
547.229702
548.146083
548.868195
549.529467
550.394526
551.187796
551.769343
552.275677
552.977676
553.597470
553.994647
554.307878
554.804133
555.164554
540.857656
541.320293
541.982761
542.674526
543.418682
544.306327
545.211102
546.046303
546.863499
547.755731
548.618706
549.384371
550.114244
550.904458
551.648436
552.277192
552.854492
553.479783
554.046179
554.483485
554.852118
555.238249
555.497137
545.684848
546.246236
547.037530
547.848926
548.686274
549.652255
550.595603
551.432758
552.236607
553.138149
554.000174
554.745675
555.454456
556.265081
557.033420
557.677436
558.275020
558.962242
559.591844
560.073207
560.471633
560.905927
561.195287
544.208269
545.081164
546.080479
546.902070
547.663972
548.783226
549.818373
550.598278
551.289270
552.316009
553.248040
553.917251
554.498659
555.439375
556.285247
556.859258
557.335010
558.153923
558.864964
559.284050
559.575951
560.178261
560.605640
541.137271
542.916969
544.384744
545.136417
545.516180
547.145291
548.424475
549.023853
549.280003
550.765229
551.901047
552.350233
552.456816
553.879564
554.949402
555.318201
555.334245
556.630452
557.566558
557.786653
557.633671
558.785712
559.562054
536.862049
540.495747
542.579735
543.101479
542.330162
545.234975
546.909620
547.192476
546.275028
548.968029
550.454035
550.535942
549.381129
552.080670
553.530721
553.552295
552.341376
554.886966
556.194803
556.061893
554.660910
557.154806
558.442299
538.096054
540.066783
541.724419
542.575216
543.016075
544.781967
546.168905
546.792957
547.047722
548.613462
549.809053
550.244426
550.323212
551.817160
552.948065
553.310048
553.305145
554.670244
555.666654
555.889121
555.736484
556.988165
557.854544
537.965470
539.389314
540.842243
541.808066
542.585431
544.065857
545.361666
546.137050
546.729043
548.006326
549.103363
549.689402
550.115787
551.297639
552.319861
552.834043
553.177489
554.221848
555.098924
555.473207
555.676913
556.574133
557.253610
535.910020
537.874808
539.537009
540.378709
540.807552
542.688260
544.167335
544.830016
545.094083
546.745815
548.002958
548.451828
548.518214
550.097525
551.299996
551.707580
551.735876
553.124144
554.146141
554.404702
554.300726
555.546754
556.413208
532.459164
536.091315
538.216144
538.727881
537.875102
541.075469
542.941443
543.282297
542.326886
545.239491
546.859058
546.954233
545.710430
548.635030
550.230837
550.328469
549.174002
551.767463
553.134789
553.079824
551.814011
554.269692
555.563380
534.247857
536.219648
537.890981
538.740706
539.181728
541.089439
542.594459
543.275029
543.562848
545.268587
546.587877
547.090859
547.197544
548.801056
550.016240
550.430060
550.466038
551.875345
552.924308
553.208545
553.124567
554.378654
555.247702
534.622789
536.066169
537.539421
538.515248
539.306926
540.854431
542.204560
542.999131
543.614947
545.023395
546.265201
546.969763
547.481364
548.706904
549.747827
550.265121
550.615617
551.712114
552.652583
553.088045
553.341666
554.249497
554.930142
533.025108
535.048265
536.749233
537.598042
538.014374
539.937291
541.420539
542.024492
542.217697
544.072537
545.540562
546.174912
546.394775
547.936760
549.078961
549.418281
549.384916
550.866992
551.986927
552.326635
552.284517
553.526040
554.382879
529.975359
533.748801
535.939229
536.446123
535.512767
538.788335
540.627896
540.806951
539.539447
542.864243
544.780275
545.131049
544.186215
546.908499
548.359416
548.311467
546.954195
549.758286
551.267400
551.314773
550.146904
552.553894
553.820749
532.395280
534.436720
536.162348
537.032696
537.458159
539.368746
540.829008
541.410184
541.590315
543.449771
544.932209
545.582805
545.814046
547.357043
548.494755
548.826941
548.785867
550.263084
551.379350
551.715033
551.669172
552.907658
553.762830
533.342979
534.834815
536.367362
537.395713
538.214050
539.727305
541.021427
541.761765
542.344676
543.769966
545.049011
545.793891
546.335133
547.556920
548.582320
549.080787
549.412986
550.501549
551.435329
551.863087
552.109588
553.010823
553.687704
532.272893
534.355011
536.136871
537.086709
537.599018
539.420748
540.818162
541.397923
541.612274
543.370744
544.766164
545.347740
545.521494
547.096197
548.271836
548.645997
548.642056
550.048635
551.092396
551.366859
551.274245
552.516161
553.378213
529.750705
533.602403
535.883867
536.541020
535.859654
538.861348
540.565344
540.759599
539.649060
542.698938
544.440060
544.656792
543.557699
546.382659
547.905765
547.938484
546.700257
549.317769
550.685049
550.617896
549.345101
551.777450
553.060333
532.837935
534.890861
536.629431
537.534954
538.008412
539.797899
541.176457
541.748116
541.947856
543.660961
545.002985
545.539200
545.678432
547.226772
548.383630
548.743377
548.719661
550.088445
551.086007
551.315262
551.186880
552.412852
553.269985
534.515496
535.935340
537.370935
538.308179
539.051688
540.494668
541.752917
542.494327
543.070748
544.382683
545.536505
546.185015
546.658260
547.827781
548.818999
549.298277
549.601946
550.603897
551.432783
551.758324
551.922866
552.799890
553.471494
534.270183
536.157999
537.710240
538.441906
538.772890
540.549116
541.953056
542.584137
542.846540
544.445177
545.689020
546.186249
546.322880
547.786304
548.879257
549.209773
549.169677
550.475869
551.403476
551.557034
551.347965
552.584086
553.446507
532.690869
536.153230
538.063139
538.387220
537.389758
540.392913
542.129719
542.439451
541.529862
544.263864
545.798755
545.957145
544.916154
547.521768
548.913399
548.903283
547.664819
550.136053
551.360728
551.142285
549.659340
552.155352
553.445558
536.460876
538.127029
539.443123
540.026511
540.258438
541.885097
543.184754
543.799004
544.065088
545.572273
546.738991
547.231779
547.382523
548.771783
549.805933
550.145696
550.126695
551.359477
552.220224
552.364904
552.149863
553.282773
554.053641
539.144939
539.939149
540.815744
541.500089
542.145900
543.214643
544.231619
545.005704
545.696776
546.731541
547.678701
548.368119
548.964704
549.893213
550.717362
551.264993
551.704145
552.468527
553.115000
553.470337
553.710977
554.285952
554.702018
540.411993
540.908476
541.591812
542.280130
543.009534
543.906992
544.812695
545.630841
546.426763
547.328914
548.198030
548.953611
549.668265
550.471659
551.223206
551.842193
552.403601
553.040872
553.612192
554.036172
554.387766
554.792640
555.068400
545.214181
545.828030
546.641762
547.436534
548.241464
549.231583
550.187183
551.007789
551.781618
552.706426
553.578411
554.305406
554.984996
555.827496
556.616497
557.251102
557.823193
558.536545
559.175903
559.636416
560.002741
560.468175
560.781569
543.353971
544.500577
545.601979
546.362272
546.955326
548.237707
549.338479
550.053040
550.580345
551.763832
552.753890
553.348880
553.757955
554.874562
555.797338
556.312806
556.625590
557.608238
558.378038
558.719304
558.834438
559.618073
560.143701
538.319011
541.753649
543.669247
544.127678
543.342318
546.136883
547.737268
548.030195
547.150553
549.764090
551.196508
551.304932
550.203062
552.838944
554.251773
554.314867
553.163280
555.628180
556.869667
556.742239
555.365110
557.761165
558.966222
523.869958
537.875934
541.471428
540.859017
531.568520
543.000043
545.871338
545.006675
535.791245
546.774027
549.392760
548.223476
538.243020
549.773596
552.474000
551.321347
541.528591
552.657955
555.139113
553.740078
543.408572
554.874192
557.633465
535.166213
538.837167
540.964868
541.513396
540.765727
543.724621
545.447838
545.754640
544.849844
547.567871
549.070813
549.150212
547.994076
550.729892
552.221494
552.269958
551.076417
553.634824
554.949107
554.812745
553.413482
555.934181
557.246850
536.595874
538.561410
540.219276
541.063349
541.497601
543.324597
544.762464
545.408718
545.667700
547.271266
548.489261
548.922160
548.991215
550.538751
551.722634
552.123749
552.145483
553.520448
554.523227
554.756950
554.624272
555.871902
556.738747
533.014605
536.637235
538.751533
539.255469
538.393657
541.572004
543.417938
543.745555
542.775292
545.654813
547.237352
547.300841
546.035970
548.957087
550.558516
550.664998
549.514734
552.096109
553.447021
553.378360
552.101895
554.545386
555.831516
519.746218
533.469992
537.047477
536.293442
526.151418
538.652001
541.830256
540.949727
531.135925
542.901702
545.730777
544.468782
533.692237
546.163466
549.138313
548.092008
538.410236
549.550137
552.110874
550.885104
541.200858
552.120489
554.799497
531.321165
534.953663
537.078844
537.589281
536.736360
539.945432
541.818114
542.159111
541.207584
544.152882
545.810241
545.937391
544.718745
547.664121
549.275769
549.384497
548.238193
550.843646
552.225369
552.186141
550.932851
553.381983
554.668771
533.181943
535.177059
536.858420
537.700850
538.124454
540.042699
541.540396
542.183032
542.424551
544.215098
545.620817
546.199581
546.372380
547.957873
549.150354
549.539056
549.547823
550.994141
552.076700
552.387393
552.323236
553.565541
554.424380
529.949625
533.714357
535.889844
536.378688
535.432831
538.717333
540.570260
540.758084
539.494146
542.822546
544.738618
545.086630
544.141704
546.876120
548.344765
548.315430
546.970751
549.769289
551.267482
551.305699
550.132139
552.534138
553.798671
516.598687
530.964957
534.680529
533.850922
523.156019
536.190612
539.372161
538.065210
526.342550
540.145246
543.605256
542.857223
533.473345
544.667023
547.277156
545.890392
535.101661
547.342707
550.204210
549.151861
539.843122
550.443858
553.054899
529.312173
533.097946
535.299841
535.811644
534.876550
538.146508
539.974711
540.138300
538.859740
542.194253
544.126056
544.491531
543.558996
546.291919
547.753588
547.715319
546.362357
549.158750
550.656870
550.694420
549.519478
551.919009
553.181786
531.867595
533.929008
535.679993
536.584411
537.048550
538.917923
540.350217
540.930588
541.128203
542.946399
544.396836
545.023172
545.235155
546.804335
547.971718
548.334472
548.319407
549.767175
550.852733
551.163974
551.098771
552.334523
553.188727
529.187058
533.036276
535.315636
535.969357
535.287942
538.310617
540.034321
540.239610
539.138500
542.211886
543.978047
544.215555
543.133967
545.976261
547.514578
547.559549
546.335308
548.980488
550.381262
550.349310
549.104013
551.533843
552.809815
516.247075
530.839502
534.705658
534.237429
524.991602
536.569636
539.449855
538.311100
527.796895
540.243085
543.299093
542.259731
532.131981
543.994556
546.796604
545.619864
535.592928
547.021932
549.641243
548.434770
538.814945
549.651947
552.308709
529.776926
533.595444
535.832986
536.446900
535.730804
538.718542
540.421155
540.620218
539.507321
542.523204
544.223989
544.407873
543.286762
546.099840
547.618703
547.650811
546.409451
549.014318
550.366511
550.287000
549.003696
551.421141
552.694741
533.106879
535.083211
536.737580
537.564643
537.972669
539.757273
541.148265
541.747211
541.974121
543.624175
544.909814
545.418756
545.552715
547.063148
548.196513
548.549402
548.523654
549.866334
550.833629
551.029186
550.863690
552.095261
552.955335
531.380351
534.925224
536.939703
537.353044
536.423316
539.468168
541.224050
541.529104
540.613920
543.378230
544.942689
545.110788
544.075494
546.711017
548.132025
548.135092
546.906317
549.405115
550.657492
550.455311
548.988480
551.514388
552.829846
520.073606
533.573692
536.939556
536.039663
525.931882
538.056510
541.073539
540.226181
530.933032
542.039720
544.737776
543.726164
534.306903
545.289907
547.846885
546.645761
536.866485
547.876375
550.272703
548.774045
538.234529
549.836892
552.620908
533.684291
536.960150
538.715646
538.989532
537.983439
540.853822
542.492122
542.792482
541.906200
544.553550
546.028819
546.206440
545.210559
547.745302
549.091777
549.113242
547.926869
550.324860
551.494388
551.291456
549.838962
552.236239
553.442761
538.274035
539.340559
540.325460
540.953412
541.426122
542.668466
543.750955
544.453788
544.975154
546.167454
547.175954
547.797353
548.229666
549.320898
550.210771
550.692520
550.965879
551.894715
552.603411
552.883868
552.948593
553.709445
554.225994
539.916065
540.469439
541.183560
541.863415
542.564649
543.488359
544.403840
545.200885
545.962993
546.887353
547.767034
548.505370
549.191100
550.021518
550.787916
551.392702
551.926295
552.590438
553.174205
553.580231
553.901959
554.340139
554.641094
545.014736
545.567078
546.344189
547.140216
547.963944
548.919451
549.854626
550.684628
551.481834
552.377524
553.234962
553.978081
554.688219
555.505013
556.282890
556.936650
557.540334
558.227548
558.853213
559.329669
559.723922
560.155338
560.443262
543.544594
544.405881
545.388148
546.192084
546.939132
548.048213
549.075996
549.849334
550.533916
551.554907
552.482234
553.148779
553.731796
554.680579
555.539026
556.126105
556.610043
557.427790
558.132704
558.545127
558.831751
559.430507
559.856129
540.482758
542.246311
543.692763
544.423527
544.786765
546.406880
547.680475
548.274462
548.524652
550.004383
551.135269
551.581094
551.689317
553.123304
554.210757
554.598375
554.626615
555.919023
556.845018
557.055582
556.895641
558.043038
558.817083
536.209592
539.823900
541.884460
542.384393
541.596436
544.494646
546.166086
546.445233
545.522710
548.210609
549.691336
549.769119
548.615649
551.329059
552.800471
552.845467
551.650695
554.189466
555.483810
555.339222
553.930058
556.418338
557.703000
537.419864
539.377780
541.018808
541.853938
542.283096
544.044262
545.429656
546.052058
546.303500
547.864219
549.054201
549.485852
549.566899
551.073563
552.224051
552.606890
552.615281
553.976132
554.961193
555.172747
555.011865
556.257653
557.120937
537.253196
538.673292
540.120375
541.079841
541.852237
543.330987
544.627723
545.404462
545.995605
547.267691
548.358364
548.940745
549.369682
550.562605
551.601675
552.133297
552.487192
553.528966
554.397077
554.761835
554.957718
555.848743
556.524776
535.158819
537.128577
538.795540
539.639776
540.069910
541.952350
543.435598
544.103625
544.370347
546.016285
547.265906
547.710865
547.779933
549.369918
550.588293
551.012236
551.049810
552.434628
553.447842
553.697066
553.585315
554.824260
555.686624
531.674827
535.318194
537.454615
537.974541
537.127310
540.331741
542.204039
542.553253
541.604040
544.510964
546.123599
546.216141
544.976238
547.912621
549.525046
549.639744
548.495066
551.082377
552.438193
552.371992
551.097434
553.544819
554.833920
533.447380
535.428880
537.111003
537.968617
538.415238
540.328056
541.839241
542.526605
542.819732
544.525334
545.844237
546.349927
546.464197
548.081258
549.313675
549.743853
549.787822
551.189816
552.223784
552.492321
552.396125
553.642308
554.507889
533.809555
535.260281
536.741098
537.721114
538.515520
540.068083
541.423365
542.221502
542.840920
544.256087
545.506513
546.221012
546.745002
547.986979
549.047015
549.581376
549.938790
551.024955
551.944720
552.357332
552.593573
553.494774
554.174396
532.198217
534.228231
535.934023
536.782064
537.196573
539.125113
540.613144
541.217075
541.411187
543.279787
544.765214
545.415957
545.652242
547.213938
548.378694
548.738438
548.713362
550.180260
551.271891
551.579783
551.513704
552.751597
553.611250
529.140996
532.921717
535.114938
535.616749
534.677184
537.960154
539.805480
539.982414
538.712673
542.056065
543.993910
544.363412
543.436283
546.179955
547.655879
547.631935
546.286462
549.072170
550.548673
550.559187
549.362692
551.770104
553.043033
531.572749
533.617808
535.343349
536.208200
536.629081
538.545680
540.012868
540.596099
540.777826
542.649682
544.146688
544.810541
545.056264
546.618884
547.780174
548.134648
548.104730
549.570440
550.662504
550.970646
550.903867
552.139622
552.997513
532.539398
534.031567
535.561372
536.583959
537.399214
538.919116
540.223558
540.972172
541.560273
542.989155
544.270407
545.017951
545.566629
546.804982
547.852291
548.371549
548.715790
549.801585
550.723844
551.138109
551.373795
552.269648
552.944815
531.487602
533.568352
535.345598
536.288390
536.797244
538.628246
540.040885
540.635009
540.857211
542.610043
543.994439
544.566458
544.738956
546.328219
547.525976
547.921706
547.932607
549.343253
550.386190
550.659831
550.565484
551.799929
552.656595
528.981412
532.831771
535.108684
535.758487
535.072672
538.085399
539.806367
540.017068
538.915044
541.951279
543.671713
543.869857
542.762339
545.601019
547.146626
547.201752
545.980662
548.605765
549.978451
549.918658
548.651101
551.074204
552.349266
532.083672
534.136760
535.874318
536.777421
537.249656
539.044880
540.432218
541.011781
541.212595
542.911497
544.233184
544.751177
544.882162
546.440094
547.615506
547.994721
547.986462
549.363974
550.368086
550.604306
550.480151
551.700792
552.552516
533.773541
535.196502
536.637043
537.579345
538.325373
539.766451
541.021293
541.758438
542.327384
543.625288
544.761904
545.395142
545.861454
547.037922
548.044123
548.539470
548.855793
549.864949
550.698114
551.026730
551.192443
552.067509
552.737140
533.536483
535.430964
536.994840
537.739899
538.077556
539.843417
541.232067
541.847756
542.095403
543.679619
544.908673
545.392296
545.522007
546.991947
548.098678
548.443288
548.413515
549.724090
550.652438
550.804595
550.593367
551.829640
552.692974
531.961579
535.432968
537.358798
537.702118
536.715562
539.701430
541.414764
541.702312
540.773826
543.493483
545.015143
545.160703
544.112096
546.724573
548.129288
548.131717
546.901762
549.374661
550.597185
550.374169
548.886631
551.384127
552.676909
535.734469
537.408565
538.738494
539.337373
539.576430
541.189348
542.467563
543.060659
543.308929
544.802469
545.957395
546.439818
546.584876
547.978434
549.021853
549.370673
549.357493
550.591064
551.449354
551.589787
551.371129
552.504727
553.277385
538.419576
539.219595
540.105952
540.800105
541.448957
542.508053
543.508754
544.265613
544.941529
545.964088
546.901111
547.582421
548.174765
549.105174
549.934819
550.488148
550.930928
551.695812
552.340486
552.692886
552.931172
553.506163
553.923106
539.686776
540.187673
540.878154
541.572971
542.303453
543.193356
544.085973
544.889610
545.672240
546.563264
547.423248
548.171888
548.882902
549.686928
550.441863
551.064667
551.628557
552.266213
552.836235
553.258143
553.608118
554.012769
554.288937
544.757714
545.271917
546.022502
546.815412
547.644777
548.577845
549.496668
550.328468
551.135257
552.015913
552.866472
553.621415
554.349569
555.154658
555.927256
556.594300
557.217449
557.894990
558.517585
559.009240
559.421826
559.834398
560.104873
543.482701
544.209992
545.122136
545.940575
546.742669
547.776760
548.762483
549.559117
550.301985
551.259745
552.159529
552.865107
553.520307
554.404546
555.232678
555.857497
556.413290
557.170399
557.850246
558.306917
558.667869
559.187286
559.555884
541.099555
542.327843
543.561764
544.383944
545.049560
546.342232
547.479807
548.181156
548.729826
549.907353
550.928836
551.512706
551.954190
553.064562
554.026738
554.543237
554.896714
555.876939
556.690873
557.049491
557.233142
558.021334
558.603884
538.446975
540.347514
541.920120
542.701536
543.082698
544.784783
546.114250
546.694394
546.909291
548.458108
549.639457
550.071779
550.151265
551.642181
552.775099
553.151965
553.157245
554.508582
555.489696
555.715688
555.571501
556.766910
557.590539
538.079912
539.483382
540.906172
541.845358
542.594809
544.019174
545.264095
546.004588
546.570003
547.817483
548.892527
549.472803
549.901751
551.067973
552.079806
552.593540
552.935395
553.968986
554.831654
555.194555
555.385937
556.258892
556.920011
537.399216
538.581652
539.923035
540.942554
541.851647
543.191189
544.416624
545.257969
545.982719
547.125682
548.159342
548.825434
549.404927
550.450114
551.407303
551.996281
552.478702
553.387480
554.190129
554.621669
554.947676
555.690380
556.263741
535.699211
537.166781
538.660798
539.650917
540.447309
541.972850
543.313828
544.123928
544.742580
546.045697
547.168393
547.782180
548.238159
549.439548
550.482545
551.017068
551.374010
552.422261
553.294830
553.660351
553.857763
554.759773
555.444653
533.676565
535.727588
537.460273
538.348082
538.811786
540.722223
542.235959
542.938558
543.245202
544.908008
546.188391
546.683795
546.810536
548.376165
549.573104
549.985183
550.014563
551.400968
552.408853
552.639877
552.504507
553.770292
554.651401
533.973970
535.456256
536.971308
537.983049
538.804083
540.362592
541.735022
542.571357
543.222117
544.578341
545.761450
546.429210
546.927315
548.158636
549.221430
549.768064
550.133030
551.188553
552.065894
552.433468
552.634207
553.545012
554.237438
533.930468
535.149265
536.537997
537.600047
538.555317
539.967104
541.256772
542.141655
542.919607
544.177680
545.341468
546.119249
546.783314
547.886761
548.881204
549.491329
549.987469
550.912391
551.725326
552.159099
552.490151
553.255955
553.849052
532.832790
534.312680
535.823822
536.826713
537.634921
539.189028
540.536661
541.320198
541.930632
543.376357
544.665406
545.415882
545.968363
547.217448
548.280847
548.818949
549.174350
550.238648
551.120708
551.482373
551.674758
552.598879
553.302605
531.384233
533.435453
535.169315
536.049287
536.494620
538.411306
539.891877
540.503403
540.717576
542.565022
544.035953
544.675014
544.899806
546.495183
547.695905
548.095199
548.105255
549.513496
550.532115
550.752437
550.597597
551.892485
552.794953
532.224304
533.712110
535.234299
536.246274
537.056223
538.600506
539.931518
540.698053
541.297707
542.743867
544.039287
544.796882
545.355238
546.608948
547.675135
548.213966
548.568804
549.632816
550.515209
550.877289
551.069137
551.990680
552.692170
532.709661
533.947251
535.361094
536.444537
537.405800
538.794614
540.046700
540.893170
541.646367
542.908810
544.088650
544.881881
545.557643
546.670469
547.670298
548.281388
548.775937
549.700220
550.513837
550.949173
551.280034
552.039145
552.626422
532.136762
533.653601
535.210762
536.260081
537.097094
538.612652
539.920952
540.691663
541.296817
542.670099
543.884596
544.576972
545.091064
546.336455
547.406585
547.952859
548.313097
549.367082
550.245199
550.616384
550.819333
551.715649
552.396376
531.236618
533.336426
535.120047
536.054969
536.548057
538.391831
539.821246
540.437601
540.674683
542.376360
543.703157
544.228984
544.371867
545.954739
547.158891
547.566879
547.584951
548.966397
549.971200
550.204319
550.073845
551.313622
552.177192
532.734948
534.225814
535.744024
536.752493
537.550235
539.027779
540.306012
541.054326
541.631076
542.953700
544.109965
544.750281
545.222488
546.434733
547.479044
548.004495
548.344509
549.374767
550.228345
550.577120
550.760909
551.642341
552.314747
533.939044
535.114952
536.442392
537.441303
538.324097
539.632194
540.824310
541.635641
542.343377
543.494396
544.547603
545.233556
545.826451
546.873944
547.823870
548.396768
548.854099
549.729230
550.491730
550.881639
551.173811
551.901087
552.469565
534.147391
535.514845
536.884985
537.763668
538.458118
539.864758
541.101759
541.837629
542.403456
543.653042
544.737996
545.333654
545.774390
546.932632
547.927420
548.417701
548.726378
549.710952
550.511727
550.805450
550.938987
551.806482
552.473544
534.068848
535.907856
537.398389
538.086892
538.381870
540.078700
541.414972
542.003615
542.228835
543.772787
544.956935
545.402087
545.494679
546.966395
548.074025
548.422232
548.389669
549.680906
550.584984
550.719690
550.490787
551.697999
552.538514
536.280666
537.454885
538.606892
539.336172
539.920400
541.182540
542.310046
543.009441
543.559117
544.731839
545.753047
546.342492
546.787155
547.881723
548.819758
549.305691
549.617953
550.539220
551.279914
551.558084
551.675124
552.453906
553.041390
538.317963
538.999308
539.835435
540.565668
541.287854
542.270924
543.226550
544.006255
544.739518
545.689944
546.586584
547.292125
547.944504
548.815314
549.621408
550.215788
550.730355
551.432903
552.048231
552.438602
552.746551
553.243884
553.606731
539.400873
539.872601
540.550102
541.256424
542.004211
542.875662
543.752789
544.558415
545.349312
546.220153
547.065616
547.817768
548.540679
549.333085
550.084723
550.721822
551.304575
551.930648
552.494287
552.927285
553.292686
553.678803
553.938785
544.285531
544.830999
545.596786
546.379064
547.188142
548.129154
549.049163
549.864001
550.650378
551.545671
552.407344
553.155385
553.871032
554.695375
555.481673
556.144228
556.757786
557.457460
558.098043
558.590309
558.996009
559.426892
559.711491
542.818198
543.670319
544.639251
545.427705
546.158461
547.252656
548.262874
549.015086
549.682417
550.709882
551.647716
552.321612
552.910382
553.868873
554.737051
555.333147
555.827215
556.660565
557.386488
557.825003
558.133597
558.722706
559.137509
539.762377
541.510492
542.940049
543.652504
543.995719
545.602836
546.854964
547.412681
547.621836
549.133148
550.290681
550.747985
550.859304
552.309214
553.408982
553.804816
553.841338
555.155953
556.115432
556.377891
556.277508
557.379545
558.121570
535.493037
539.080553
541.123315
541.604677
540.790162
543.685807
545.334728
545.556237
544.528873
547.315157
548.846871
548.938950
547.775530
550.518819
552.004735
552.053965
550.858327
553.428517
554.768290
554.711745
553.460565
555.805102
557.024044
536.636780
538.596345
540.240416
541.073813
541.495285
543.252078
544.623785
545.218067
545.435300
547.029725
548.249043
548.697572
548.784965
550.298951
551.450216
551.831140
551.839794
553.216809
554.228764
554.484297
554.376904
555.579096
556.413274
536.362709
537.826869
539.313595
540.297196
541.081218
542.562143
543.857906
544.633661
545.226329
546.505484
547.611723
548.219554
548.671590
549.845658
550.861256
551.376179
551.720833
552.765648
553.639119
554.007743
554.205870
555.097518
555.773575
534.071002
536.180951
537.950198
538.854169
539.320023
541.209592
542.703642
543.397542
543.701529
545.329584
546.587076
547.085576
547.231054
548.739632
549.889732
550.272281
550.281958
551.662642
552.661968
552.874551
552.713353
553.996336
554.887585
530.281096
534.262817
536.578214
537.191963
536.411745
539.614029
541.503487
541.907692
541.065242
543.891110
545.498606
545.690800
544.676308
547.377141
548.863169
548.913688
547.714353
550.304989
551.630529
551.478560
550.046818
552.636056
553.991200
532.331082
534.460027
536.256288
537.188136
537.684401
539.612619
541.143311
541.867790
542.205399
543.884571
545.197699
545.745025
545.929819
547.470667
548.645797
549.045513
549.063739
550.441796
551.429194
551.624506
551.452105
552.746579
553.650981
532.857435
534.370264
535.918379
536.957017
537.797105
539.363457
540.734952
541.563115
542.210552
543.602035
544.827575
545.534302
546.063071
547.302857
548.369775
548.920738
549.284552
550.319530
551.160708
551.478892
551.637313
552.572490
553.289952
531.308519
533.378364
535.137720
536.050806
536.534120
538.451622
539.946981
540.594417
540.844863
542.647033
544.065900
544.660028
544.850163
546.468177
547.701526
548.141887
548.190053
549.538720
550.483887
550.619110
550.378653
551.729225
552.672741
528.257964
532.084595
534.333690
534.922974
534.126201
537.324599
539.161329
539.413622
538.303129
541.468248
543.285531
543.546821
542.477362
545.377404
546.981564
547.113306
546.000749
548.507743
549.751825
549.477458
547.846809
550.615744
552.057909
530.713505
532.785920
534.549623
535.466206
535.948379
537.856852
539.337904
539.969957
540.209520
542.010985
543.432688
544.028625
544.221182
545.847892
547.090548
547.537477
547.588777
548.937732
549.882976
550.018732
549.777955
551.124625
552.064852
531.672471
533.188960
534.745324
535.791966
536.631105
538.176914
539.516188
540.308480
540.928953
542.323897
543.557222
544.263993
544.791458
546.055160
547.146426
547.714045
548.086546
549.120637
549.960911
550.281836
550.442663
551.366073
552.073936
530.570747
532.697922
534.503434
535.448955
535.948956
537.839572
539.315009
539.973484
540.250753
541.955549
543.287509
543.822913
543.978746
545.581553
546.808667
547.240905
547.278448
548.647892
549.630826
549.835359
549.679457
550.940900
551.822672
527.972196
531.930649
534.248851
534.879246
534.116450
537.257216
539.072471
539.379290
538.406944
541.322639
542.966458
543.121832
541.991993
544.845276
546.418901
546.517543
545.357376
547.914019
549.224589
549.089356
547.714355
550.219571
551.534311
531.174211
533.274235
535.039692
535.943410
536.402715
538.252041
539.693646
540.326681
540.574181
542.227327
543.501725
543.986003
544.099972
545.668190
546.866589
547.274762
547.292089
548.646346
549.618186
549.814994
549.650445
550.895770
551.765847
532.918793
534.368077
535.834282
536.794941
537.554497
539.011052
540.282204
541.035137
541.611822
542.889250
543.995042
544.595826
545.040286
546.235106
547.268905
547.788052
548.119255
549.126809
549.950265
550.264980
550.418582
551.298294
551.973473
532.688535
534.617280
536.217525
537.001336
537.376849
539.124268
540.496753
541.100969
541.334724
542.905100
544.104747
544.538500
544.613266
546.137638
547.293822
547.666693
547.649342
548.971124
549.903853
550.056470
549.845484
551.079770
551.943048
531.084706
534.620049
536.597777
537.003702
536.108655
539.016317
540.683467
540.940384
539.978033
542.693835
544.183629
544.247260
543.048398
545.812624
547.301415
547.337530
546.112351
548.610349
549.846436
549.632331
548.155402
550.643933
551.933295
534.908978
536.614511
537.979483
538.617484
538.893098
540.478789
541.728428
542.298016
542.524803
544.006433
545.137600
545.575254
545.668268
547.116370
548.207335
548.581830
548.580046
549.828369
550.697079
550.844705
550.631283
551.762566
552.533701
537.623533
538.438548
539.345287
540.060706
540.724237
541.775324
542.761405
543.503303
544.165394
545.176639
546.098716
546.759908
547.336894
548.285348
549.137696
549.707494
550.160836
550.935116
551.586927
551.944301
552.185584
552.760738
553.177448
538.902165
539.412147
540.116248
540.824702
541.563352
542.450472
543.334315
544.127342
544.899572
545.781055
546.630709
547.368752
548.074332
548.886390
549.654232
550.288627
550.861394
551.506289
552.081869
552.507685
552.859994
553.265463
553.541852
543.758396
544.358255
545.149127
545.916280
546.692110
547.654067
548.580710
549.372484
550.125059
551.048287
551.926891
552.661897
553.351118
554.208197
555.013868
555.665511
556.255854
556.991310
557.656174
558.143419
558.529835
558.994299
559.302575
541.905527
543.032740
544.106974
544.835874
545.395992
546.650083
547.717727
548.391636
548.882016
550.080063
551.088805
551.695528
552.113332
553.249623
554.192289
554.725459
555.056516
556.067128
556.872978
557.260112
557.419532
558.180246
558.686209
536.893768
540.288715
542.168168
542.587823
541.756556
544.531853
546.092373
546.308856
545.309703
548.022105
549.510131
549.635874
548.527923
551.204590
552.645109
552.724434
551.583231
554.092632
555.394370
555.370783
554.163878
556.414091
557.549486
522.531918
536.408890
539.957175
539.297940
529.897222
541.379599
544.210827
543.192222
533.382729
544.943618
547.699590
546.546489
536.451562
548.133684
550.875747
549.729310
539.887614
551.122448
553.695990
552.525129
543.082639
553.683722
556.254314
533.637831
537.298357
539.422644
539.959985
539.187477
542.141840
543.838624
544.083137
543.070869
545.890313
547.452173
547.557414
546.401752
549.163599
550.664286
550.713267
549.517608
552.111352
553.475642
553.430295
552.190636
554.568782
555.816447
534.859946
536.908118
538.630237
539.509989
539.960082
541.786762
543.219926
543.861505
544.119991
545.733004
546.974963
547.451422
547.569309
549.078632
550.225857
550.603648
550.611992
551.997086
553.011553
553.253062
553.124751
554.373231
555.239983
530.807838
534.785984
537.095052
537.701614
536.909479
540.084198
541.944580
542.324278
541.459601
544.260723
545.845473
546.020459
544.991762
547.671697
549.138560
549.175204
547.968649
550.560699
551.892784
551.748959
550.322050
552.907187
554.257420
516.040080
531.324859
535.326584
534.755402
524.838951
537.220189
540.417136
539.678415
530.447346
541.670034
544.448682
543.468385
534.030455
545.149230
547.793708
546.616788
536.723337
547.996105
550.517066
549.073904
538.515813
550.283819
553.149989
529.055719
533.057199
535.398526
536.037815
535.280472
538.501135
540.404481
540.818585
539.987763
542.840743
544.478686
544.698854
543.707116
546.420539
547.915580
547.972733
546.775151
549.357261
550.665520
550.490059
549.039515
551.639239
553.006526
531.317869
533.430531
535.226721
536.168186
536.674776
538.609435
540.133547
540.831178
541.133265
542.871700
544.232462
544.800089
544.987493
546.568197
547.775994
548.200522
548.234409
549.588242
550.538559
550.685513
550.465647
551.790261
552.719180
528.186442
532.028214
534.296555
534.906592
534.130499
537.343520
539.200257
539.479648
538.388381
541.531013
543.317657
543.555799
542.473215
545.368460
546.975093
547.113844
546.005061
548.498114
549.721394
549.425138
547.778119
550.549986
551.997487
514.769864
529.288128
533.113321
532.492296
522.519919
534.932727
538.050776
536.952314
526.172029
539.004750
542.171633
541.163336
530.978914
543.003145
545.918602
544.929595
535.503697
546.309102
548.635640
546.888004
535.249150
548.056952
551.154501
527.597771
531.439048
533.708039
534.318786
533.540649
536.745414
538.589693
538.854965
537.752599
540.895060
542.682918
542.919359
541.836167
544.743236
546.363320
546.512043
545.408365
547.901084
549.123146
548.826634
547.179146
549.945490
551.388768
530.151392
532.258219
534.053596
534.997318
535.502286
537.416680
538.911199
539.572511
539.840725
541.589506
542.955956
543.512155
543.682686
545.303519
546.549819
547.001098
547.050654
548.400201
549.346323
549.496258
549.283145
550.587939
551.503189
527.349127
531.315932
533.647862
534.294129
533.550838
536.722816
538.569035
538.901270
537.949837
540.887084
542.550030
542.721722
541.607482
544.478510
546.070736
546.186614
545.037339
547.589088
548.884682
548.728431
547.337219
549.855243
551.183191
513.928743
529.034357
533.003333
532.451475
522.658079
534.872208
537.975391
537.069658
527.253000
539.017458
541.879379
540.754025
530.555039
542.475843
545.335392
544.265103
534.575821
545.660230
548.143482
546.762540
536.592704
547.937411
550.707342
527.955604
531.893154
534.183626
534.787514
534.002918
537.129927
538.939118
539.245075
538.265690
541.148889
542.754157
542.876151
541.721138
544.557194
546.119127
546.209104
545.039684
547.582009
548.875257
548.721298
547.329656
549.830021
551.143842
531.417688
533.444989
535.144667
536.003333
536.433821
538.245601
539.664624
540.291719
540.536201
542.146134
543.377274
543.828544
543.918240
545.468456
546.652665
547.048757
547.052345
548.392454
549.344866
549.517795
549.329082
550.572203
551.442387
529.681972
533.305806
535.389875
535.880772
535.053266
538.028616
539.746536
540.027233
539.079144
541.828025
543.343764
543.412692
542.217086
545.014489
546.536973
546.590271
545.377566
547.903480
549.166381
548.967531
547.505954
550.024042
551.338211
518.170532
531.936597
535.418582
534.673208
525.055884
536.712169
539.604885
538.688442
529.260845
540.435721
543.083159
541.858583
531.578052
543.427922
546.205510
545.063752
535.231561
546.347931
548.776532
547.299921
536.819886
548.365649
551.138580
532.021017
535.371412
537.195069
537.548053
536.642986
539.428252
541.006387
541.261048
540.328346
542.964501
544.401466
544.489501
543.338892
546.035707
547.480046
547.546830
546.374003
548.804658
549.994171
549.805355
548.366725
550.755337
551.958063
536.682476
537.778019
538.800592
539.468205
539.970855
541.194919
542.249667
542.924825
543.420753
544.595154
545.579893
546.166969
546.567707
547.697806
548.629257
549.139981
549.431510
550.377695
551.099292
551.388907
551.459574
552.220298
552.736296
538.346771
538.916918
539.656067
540.360976
541.077372
541.995568
542.894792
543.672358
544.415830
545.324251
546.187531
546.909250
547.586474
548.432229
549.221558
549.846936
550.396483
551.073757
551.667612
552.080855
552.407010
552.846719
553.148088
543.507015
544.047332
544.803740
545.573469
546.367981
547.293251
548.196405
548.995231
549.771308
550.665946
551.532428
552.286040
553.007125
553.838000
554.630567
555.298920
555.920932
556.634858
557.292509
557.800527
558.218154
558.656337
558.944214
542.039648
542.885981
543.844605
544.619300
545.334174
546.411456
547.402421
548.134731
548.788856
549.817734
550.763125
551.443347
552.037123
553.002969
553.877512
554.477808
554.979159
555.829574
556.576504
557.033882
557.356266
557.953300
558.371453
538.983396
540.724838
542.143026
542.840250
543.165891
544.755157
545.984729
546.515886
546.706005
548.223517
549.393719
549.858076
549.972683
551.431738
552.538107
552.934658
552.975139
554.312083
555.299255
555.585450
555.501672
556.612308
557.357591
534.711876
538.292775
540.324804
540.791565
539.959709
542.838884
544.464394
544.654982
543.603150
546.401202
547.949616
548.048483
546.885682
549.639751
551.131714
551.177565
549.980974
552.578031
553.950116
553.920103
552.686966
555.040043
556.262032
535.848074
537.804312
539.442677
540.267659
540.677925
542.421624
543.774554
544.345518
544.545848
546.146633
547.377690
547.832231
547.921540
549.441790
550.595758
550.973695
550.983299
552.380649
553.418835
553.696794
553.604834
554.814962
555.652230
535.563564
537.029249
538.518041
539.502614
540.284367
541.757905
543.042088
543.804931
544.388917
545.669236
546.780655
547.392419
547.846330
549.021606
550.035936
550.547641
550.893427
551.951261
552.842508
553.226923
553.436163
554.334167
555.013023
533.260521
535.377276
537.157088
538.072374
538.545846
540.433816
541.922985
542.612932
542.914614
544.540149
545.797293
546.297246
546.443664
547.948950
549.093939
549.471405
549.480086
550.868658
551.879044
552.101165
551.946445
553.233699
554.127243
529.460910
533.453695
535.786376
536.419950
535.656221
538.861806
540.752142
541.159524
540.319815
543.140115
544.742416
544.933242
543.918851
546.613549
548.092783
548.137429
546.935044
549.530089
550.861122
550.712856
549.283066
551.874227
553.230754
531.506914
533.647643
535.463296
536.417784
536.933937
538.872639
540.411213
541.144021
541.486082
543.159029
544.462886
545.003826
545.185507
546.722749
547.895705
548.294349
548.311569
549.689157
550.674647
550.866801
550.691566
551.985134
552.889630
532.030616
533.555346
535.123664
536.186476
537.049219
538.631886
540.017998
540.860364
541.514748
542.897242
544.107116
544.800526
545.322564
546.563023
547.635874
548.194161
548.561179
549.590463
550.420852
550.727633
550.877526
551.809181
552.525895
530.478696
532.561122
534.341884
535.281370
535.790811
537.728285
539.244064
539.913297
540.175686
541.962909
543.356810
543.929219
544.108459
545.731740
546.979940
547.437416
547.494473
548.831298
549.755951
549.870972
549.615978
550.961426
551.904184
527.426648
531.266040
533.536568
534.153223
533.385092
536.604848
538.465981
538.746873
537.654551
540.798801
542.583766
542.817250
541.733336
544.641852
546.266467
546.421903
545.323214
547.812776
549.029245
548.728600
547.079109
549.842705
551.284631
529.886427
531.968538
533.749412
534.688841
535.196388
537.128218
538.635622
539.295490
539.550698
541.337024
542.731024
543.302109
543.481967
545.114418
546.373754
546.839576
546.900116
548.235037
549.155685
549.266808
549.008313
550.348983
551.288637
530.851475
532.373653
533.941312
535.004536
535.864610
537.434572
538.801657
539.621353
540.256715
541.641538
542.852821
543.539171
544.055862
545.321695
546.423304
547.002470
547.379103
548.402679
549.223401
549.523177
549.668404
550.587054
551.295156
529.754815
531.884068
533.695665
534.652297
535.169346
537.084432
538.589685
539.278165
539.573093
541.268327
542.579735
543.096771
543.242630
544.845175
546.078082
546.516885
546.555741
547.916687
548.883392
549.068649
548.897938
550.157913
551.042410
527.156848
531.115445
533.437128
534.075553
533.326857
536.491292
538.336413
538.674816
537.723426
540.627800
542.251218
542.389815
541.251072
544.103641
545.681307
545.784682
544.625523
547.175687
548.473047
548.320507
546.931289
549.438911
550.758683
530.350119
532.452410
534.223456
535.136293
535.608937
537.477438
538.942129
539.598572
539.860931
541.508377
542.769537
543.242515
543.350954
544.919930
546.122866
546.536238
546.556139
547.907761
548.872239
549.058975
548.886474
550.133016
551.006130
532.080636
533.536352
535.013114
535.986374
536.759392
538.229471
539.514175
540.279499
540.863857
542.140681
543.241504
543.837602
544.280914
545.479514
546.520114
547.046714
547.383506
548.392943
549.215747
549.528807
549.680975
550.560318
551.235619
531.834559
533.774887
535.391791
536.192530
536.582290
538.337887
539.714957
540.321705
540.556954
542.130273
543.331478
543.765852
543.843188
545.374927
546.540994
546.924422
546.916177
548.243620
549.181371
549.339772
549.133113
550.365352
551.225920
530.220389
533.771174
535.769446
536.194929
535.314676
538.226506
539.892272
540.145344
539.180154
541.901343
543.396723
543.464128
542.269916
545.044268
546.545290
546.594288
545.380874
547.886673
549.131248
548.927846
547.459606
549.944502
551.229242
534.050607
535.768831
537.151636
537.806861
538.094970
539.684465
540.932439
541.498277
541.723089
543.209033
544.345930
544.788731
544.887866
546.345820
547.448523
547.835340
547.845016
549.102430
549.980582
550.138625
549.932878
551.062994
551.831156
536.774614
537.598770
538.519247
539.248407
539.922133
540.977503
541.963551
542.703784
543.365555
544.380118
545.307131
545.973699
546.557168
547.514395
548.376993
548.957571
549.421196
550.204579
550.865337
551.231410
551.478796
552.054826
552.470507
538.059152
538.576286
539.291605
540.011646
540.759224
541.650941
542.535926
543.328711
544.101585
544.986005
545.840091
546.583402
547.295367
548.115459
548.892546
549.536674
550.118895
550.772545
551.356465
551.789842
552.147414
552.554635
552.830988
543.205461
543.708958
544.440336
545.207906
546.008283
546.910630
547.795878
548.594567
549.379847
550.261428
551.123714
551.890306
552.629144
553.448020
554.233023
554.909979
555.547960
556.254151
556.911167
557.433940
557.869599
558.295760
558.572092
541.931805
542.646347
543.536459
544.325997
545.095325
546.096391
547.042597
547.794863
548.506593
549.473031
550.392928
551.111658
551.775415
552.676872
553.518100
554.147648
554.713299
555.507858
556.233115
556.728886
557.117523
557.651638
558.025937
539.550993
540.762800
541.970465
542.758151
543.384404
544.643308
545.732542
546.367157
546.860459
548.068424
549.127926
549.725579
550.167064
551.304362
552.281861
552.790636
553.138182
554.176640
555.057348
555.468823
555.687978
556.491561
557.078851
536.897305
538.778704
540.324409
541.069659
541.406523
543.081398
544.359136
544.851786
544.975738
546.590339
547.828421
548.271492
548.333672
549.867219
551.018013
551.371283
551.342214
552.780528
553.848082
554.136763
554.033669
555.242752
556.069916
536.508407
537.902638
539.311368
540.230519
540.953845
542.353490
543.557195
544.237480
544.751915
546.029757
547.140766
547.732858
548.159097
549.346318
550.365827
550.864413
551.194358
552.282729
553.209794
553.623182
553.847689
554.734843
555.400630
535.799735
536.985717
538.332012
539.354615
540.260130
541.583937
542.783897
543.595459
544.299419
545.449040
546.497018
547.172233
547.755394
548.804303
549.757929
550.335686
550.815042
551.754680
552.597780
553.063104
553.411871
554.166542
554.744693
534.069324
535.554490
537.074229
538.093179
538.911388
540.428764
541.756783
542.560319
543.178543
544.473678
545.594492
546.213880
546.676316
547.867101
548.894891
549.413845
549.763745
550.831731
551.729935
552.115708
552.326193
553.236716
553.925655
532.018955
534.100383
535.875696
536.814606
537.326615
539.230688
540.740288
541.454180
541.778420
543.419120
544.684089
545.181328
545.319196
546.861664
548.036241
548.428873
548.443303
549.846194
550.869736
551.109159
550.977218
552.247741
553.131656
532.312020
533.822548
535.381862
536.446020
537.314055
538.888121
540.273598
541.130316
541.796297
543.134629
544.295379
544.951858
545.448079
546.668528
547.723645
548.265582
548.625979
549.682834
550.557441
550.918317
551.112713
552.022291
552.715279
532.264846
533.510372
534.943256
536.058285
537.062868
538.504809
539.823418
540.741957
541.540253
542.774382
543.900564
544.648874
545.299211
546.405800
547.415146
548.044186
548.550386
549.461033
550.248312
550.656032
550.968081
551.727908
552.320527
531.158808
532.667990
534.226659
535.288641
536.155775
537.745451
539.134883
539.974211
540.625002
542.024097
543.247479
543.944491
544.469136
545.736663
546.840466
547.426860
547.814385
548.842441
549.670680
549.983380
550.141196
551.058541
551.763485
529.702883
531.786841
533.570287
534.514920
535.031665
536.980068
538.510368
539.201434
539.489947
541.256641
542.634513
543.199980
543.380867
545.009978
546.269797
546.741254
546.811243
548.154603
549.095256
549.248753
549.044731
550.337601
551.244918
530.558188
532.068448
533.628228
534.690585
535.556812
537.143909
538.529645
539.365143
540.013237
541.411756
542.635150
543.332161
543.858561
545.132061
546.242936
546.834151
547.221990
548.245184
549.065479
549.369305
549.519888
550.433661
551.137462
531.062401
532.311005
533.747008
534.863621
535.867185
537.304231
538.615458
539.525993
540.318415
541.552117
542.678091
543.424572
544.076475
545.197005
546.222879
546.863556
547.371639
548.270878
549.039522
549.427013
549.722932
550.476172
551.067053
530.506466
532.023848
533.589585
534.657747
535.526247
537.093826
538.469010
539.313689
539.969720
541.310116
542.470487
543.119785
543.611976
544.858551
545.943060
546.505725
546.871086
547.906130
548.747322
549.072591
549.238335
550.140147
550.832170
529.614198
531.707051
533.491758
534.437003
534.952422
536.850477
538.351064
539.053096
539.364421
541.013053
542.278050
542.761562
542.883650
544.466627
545.681048
546.101058
546.123522
547.489571
548.462422
548.648762
548.471869
549.735374
550.619605
531.089125
532.581400
534.107618
535.131136
535.952927
537.471783
538.802492
539.609473
540.229535
541.528358
542.647083
543.259573
543.719042
544.933836
545.988886
546.526591
546.873231
547.897162
548.733059
549.055725
549.216652
550.108134
550.791882
532.257814
533.447798
534.796882
535.821120
536.730806
538.065559
539.285335
540.123795
540.849548
541.997032
543.037317
543.711936
544.301746
545.358266
546.323692
546.913471
547.383574
548.262100
549.022693
549.408950
549.698172
550.425272
550.994323
532.424375
533.822459
535.230934
536.147533
536.873760
538.292814
539.534333
540.270578
540.835119
542.094530
543.184586
543.780881
544.225309
545.401588
546.419416
546.934114
547.264140
548.258924
549.070386
549.380188
549.528493
550.386015
551.043359
532.311473
534.197880
535.739370
536.474990
536.807866
538.504168
539.828732
540.399405
540.606549
542.172795
543.373992
543.826034
543.923680
545.422329
546.559640
546.938762
546.935895
548.239027
549.160909
549.326176
549.130059
550.314582
551.136779
534.547898
535.755606
536.949400
537.718067
538.331088
539.596645
540.715252
541.400926
541.941004
543.127156
544.163143
544.762902
545.218370
546.335686
547.300163
547.813643
548.151598
549.089798
549.850178
550.154177
550.293058
551.062910
551.639498
536.613473
537.315986
538.182147
538.941944
539.685762
540.675836
541.628898
542.402609
543.133339
544.091832
544.999615
545.716071
546.381125
547.270461
548.098151
548.715143
549.251096
549.971513
550.605105
551.014696
551.336764
551.833782
552.192701
537.711781
538.198868
538.899873
539.630220
540.396240
541.276207
542.154456
542.958421
543.749917
544.627080
545.481920
546.244736
546.980362
547.789108
548.559558
549.216404
549.818204
550.461598
551.041998
551.490717
551.867171
552.256087
552.515282
542.696788
543.232532
543.980673
544.739142
545.520723
546.433298
547.320223
548.099886
548.863299
549.765604
550.644558
551.405450
552.130379
552.969693
553.766551
554.432044
555.052912
555.782369
556.458012
556.977996
557.403608
557.852400
558.147344
541.232064
542.071700
543.018787
543.777306
544.473474
545.537572
546.506363
547.203851
547.827692
548.879113
549.848101
550.533652
551.122812
552.105496
552.986252
553.572227
554.056823
554.939908
555.718550
556.189801
556.516457
557.133401
557.564983
538.183890
539.913236
541.312917
541.982364
542.272132
543.855114
545.052735
545.508751
545.604860
547.203776
548.428715
548.888669
548.962826
550.474162
551.596038
551.945831
551.908304
553.342137
554.397982
554.697733
554.596154
555.758851
556.534731
533.930378
537.489026
539.494191
539.917392
539.009909
541.915680
543.504381
543.559663
542.244967
545.288727
546.942074
547.012814
545.705289
548.615111
550.145029
550.091136
548.645781
551.513780
553.013159
552.986909
551.660179
554.147810
555.428631
535.079481
537.014923
538.628484
539.425124
539.801503
541.537741
542.856783
543.351086
543.455616
545.134480
546.414955
546.858451
546.902591
548.477692
549.651229
549.985312
549.919153
551.417610
552.530201
552.827857
552.721353
553.980915
554.846783
534.850600
536.277143
537.733299
538.700218
539.470568
540.924355
542.179498
542.903638
543.453491
544.748389
545.869732
546.467511
546.900189
548.103841
549.137894
549.642846
549.976496
551.078227
552.016254
552.433551
552.662510
553.568566
554.249928
532.687622
534.696379
536.413047
537.317253
537.805572
539.654089
541.108648
541.773126
542.057509
543.675893
544.917836
545.379334
545.476532
547.034550
548.218965
548.607565
548.617702
550.046858
551.106396
551.386292
551.291205
552.542901
553.411107
529.124618
532.850688
535.073885
535.708266
535.020929
538.132590
539.974079
540.360559
539.510302
542.314030
543.883753
543.998522
542.842034
545.678514
547.229192
547.290780
546.074081
548.733862
550.130002
550.077433
548.801268
551.261374
552.556435
530.917552
532.955111
534.715697
535.669561
536.212608
538.124547
539.645412
540.373570
540.713244
542.371076
543.647290
544.143495
544.274292
545.859398
547.071034
547.486982
547.512811
548.928209
549.962778
550.220581
550.112169
551.358645
552.226381
531.282167
532.779464
534.333121
535.401493
536.279825
537.867581
539.263274
540.123751
540.793148
542.155671
543.337637
544.004728
544.509119
545.760461
546.849112
547.421063
547.803439
548.860113
549.733373
550.100942
550.304082
551.200133
551.881851
529.649159
531.735081
533.522041
534.473643
534.999790
536.959081
538.507463
539.228986
539.549602
541.283822
542.631159
543.179536
543.352399
544.969797
546.221126
546.689685
546.766153
548.128425
549.106477
549.321588
549.185877
550.429233
551.299478
526.553727
530.416475
532.702760
533.334128
532.582280
535.834576
537.746035
538.122613
537.193049
540.186510
541.890745
542.097766
541.021465
543.905278
545.523948
545.689226
544.616623
547.125951
548.410078
548.279975
546.951354
549.410454
550.711262
529.040612
531.129167
532.918175
533.870352
534.396187
536.355157
537.903562
538.625853
538.947693
540.682363
542.030321
542.579971
542.755204
544.376446
545.631718
546.102083
546.175871
547.529963
548.496069
548.697150
548.550281
549.791916
550.663458
530.055293
531.562641
533.123694
534.194803
535.073437
536.662043
538.059440
538.923640
539.597706
540.959696
542.141427
542.810154
543.319107
544.578343
545.675486
546.252666
546.631585
547.669017
548.512872
548.845187
549.018784
549.917450
550.606054
529.049174
531.118580
532.898888
533.860063
534.404925
536.322369
537.850147
538.590498
538.946058
540.596467
541.867946
542.364528
542.501534
544.097932
545.323103
545.750219
545.775746
547.153713
548.133044
548.319167
548.138052
549.414602
550.306275
526.587526
530.393152
532.653584
533.300058
532.613667
535.741190
537.599900
538.014820
537.210579
539.984574
541.541374
541.655508
540.508362
543.355306
544.922240
545.002317
543.798875
546.391148
547.702047
547.529304
546.080582
548.653330
550.000604
529.624547
531.668762
533.409715
534.326207
534.823513
536.689635
538.169720
538.869035
539.187629
540.800463
542.036600
542.502783
542.611790
544.177344
545.372874
545.774879
545.781282
547.146710
548.118285
548.298804
548.110739
549.378076
550.263245
531.239596
532.686825
534.160845
535.140700
535.926243
537.405135
538.701582
539.484147
540.087401
541.373662
542.485608
543.098991
543.559159
544.753319
545.786934
546.311877
546.651518
547.664539
548.493952
548.816876
548.977937
549.854383
550.525779
530.904275
532.870963
534.506807
535.319232
535.716959
537.486288
538.869154
539.471761
539.698399
541.315982
542.561342
543.044506
543.172468
544.681009
545.830406
546.219838
546.232682
547.551691
548.496569
548.686478
548.523065
549.719259
550.554795
529.202379
532.827337
534.863415
535.302880
534.420112
537.356158
539.024193
539.250384
538.220558
541.046189
542.618064
542.769180
541.697090
544.386120
545.851933
545.916973
544.764496
547.226609
548.474232
548.330689
546.986034
549.355520
550.586589
533.087151
534.838933
536.247633
536.917730
537.213628
538.816453
540.067733
540.624170
540.836278
542.370513
543.558173
544.055065
544.208322
545.646643
546.737117
547.134438
547.169351
548.420741
549.308792
549.502106
549.342623
550.435963
551.177710
535.847527
536.686418
537.623073
538.365483
539.049749
540.115229
541.107153
541.849601
542.516631
543.555938
544.512933
545.210655
545.820430
546.780899
547.644904
548.234023
548.710690
549.500495
550.172612
550.557811
550.822950
551.391318
551.797976
537.147436
537.673250
538.400548
539.132473
539.890760
540.791990
541.684382
542.483634
543.265876
544.167578
545.042701
545.807440
546.537074
547.365857
548.149202
548.801726
549.394110
550.056855
550.651714
551.098084
551.465765
551.873019
552.146650
542.139703
542.731676
543.508616
544.256855
545.010657
545.951375
546.850774
547.610428
548.341508
549.280646
550.182983
550.932842
551.630423
552.504730
553.319859
553.968203
554.556627
555.319925
556.015331
556.522372
556.921282
557.403790
557.723900
540.291402
541.406677
542.461416
543.162617
543.688725
544.923495
545.954267
546.566185
546.994109
548.244822
549.299787
549.916695
550.321655
551.496571
552.453788
552.961026
553.252093
554.330924
555.193601
555.602161
555.761839
556.561504
557.091790
535.296406
538.666297
540.513322
540.880653
539.962799
542.754745
544.264104
544.326459
543.051105
546.022243
547.632501
547.740508
546.492385
549.334669
550.817559
550.792764
549.398156
552.193620
553.638080
553.626365
552.329987
554.724781
555.925790
520.995618
534.798956
538.295563
537.533949
527.766817
539.534652
542.319807
540.942008
529.637106
542.668596
545.731342
544.465019
533.461525
546.076490
548.954155
547.511046
536.160240
548.941753
551.860857
550.644870
540.530166
551.870613
554.605515
532.077959
535.700056
537.784369
538.271806
537.419100
540.389663
542.033344
542.122266
540.831671
543.904986
545.580862
545.657735
544.353711
547.285641
548.834616
548.783253
547.336872
550.222843
551.738270
551.714349
550.391378
552.909053
554.218288
533.387334
535.362391
537.033762
537.891229
538.329462
540.125177
541.511334
542.086406
542.277747
543.931349
545.197738
545.651078
545.721691
547.294867
548.479437
548.841527
548.813660
550.285350
551.380209
551.674815
551.578233
552.838882
553.709810
529.670733
533.370752
535.562831
536.168213
535.450637
538.522467
540.318389
540.657197
539.766526
542.559274
544.120786
544.219591
543.044872
545.880249
547.428019
547.479678
546.255250
548.931103
550.348548
550.313742
549.048444
551.509273
552.802467
516.119279
530.126482
533.856430
533.334945
523.927666
535.784880
538.856451
538.082223
528.845503
540.034265
542.752782
541.574384
531.319269
543.257411
546.092889
544.931344
534.859180
546.390525
549.043921
547.832157
538.103278
549.076579
551.767848
527.883640
531.616115
533.855459
534.512849
533.852117
536.992165
538.860247
539.269580
538.439980
541.268952
542.861346
542.994133
541.853874
544.713492
546.287838
546.370575
545.167872
547.826648
549.217942
549.163359
547.887447
550.341601
551.632477
529.769117
531.831726
533.610822
534.573206
535.119014
537.064043
538.607653
539.341797
539.680092
541.379867
542.693625
543.217532
543.371472
544.977149
546.213456
546.660323
546.716659
548.113075
549.129996
549.379039
549.266374
550.508541
551.373062
526.485523
530.346116
532.634868
533.274352
532.532605
535.789502
537.707789
538.096160
537.177080
540.161220
541.854066
542.053374
540.971356
543.848307
545.459495
545.618585
544.546044
547.071526
548.380675
548.279836
546.974401
549.427818
550.719879
512.929846
527.562338
531.429543
530.839797
520.882798
533.375068
536.593037
535.740429
525.866009
537.817846
540.770395
539.721537
529.643728
541.535242
544.431783
543.466032
534.132182
544.917553
547.362250
546.057569
536.243287
547.247953
549.945928
525.876375
529.739621
532.029094
532.667230
531.923875
535.180840
537.100888
537.492689
536.577694
539.563706
541.258689
541.460979
540.382247
543.262069
544.875367
545.034565
543.957963
546.473209
547.767960
547.649955
546.330522
548.784377
550.079627
528.531271
530.609325
532.395508
533.357287
533.900583
535.848353
537.398341
538.143442
538.495141
540.194484
541.509780
542.038940
542.199997
543.810812
545.051454
545.500662
545.552329
546.923349
547.903568
548.105881
547.948417
549.207008
550.086802
525.947832
529.755303
532.024209
532.685336
532.018935
535.172787
537.058392
537.498082
536.718096
539.519344
541.103492
541.242371
540.115903
542.978867
544.559619
544.652770
543.460881
546.059449
547.375879
547.209777
545.767763
548.343117
549.691538
513.230187
527.598535
531.408230
530.895435
521.449510
533.366380
536.476225
535.774360
526.777443
537.759706
540.441280
539.270486
529.057511
540.973264
543.814625
542.683867
532.737960
544.074666
546.597114
545.145951
534.598333
546.327782
549.180364
526.518877
530.300092
532.529097
533.145668
532.432119
535.532832
537.369182
537.767040
536.950581
539.716222
541.268319
541.380744
540.229916
543.062444
544.613725
544.682188
543.471350
546.057191
547.365075
547.192432
545.742970
548.309155
549.651332
529.715655
531.726683
533.423408
534.296267
534.752697
536.581434
538.024511
538.685656
538.968241
540.595143
541.848142
542.333026
542.458506
543.999070
545.173334
545.569836
545.581402
546.928218
547.892383
548.083301
547.912657
549.148614
550.011662
527.789982
531.487461
533.613060
534.125912
533.306637
536.316692
538.049381
538.317432
537.318948
540.183601
541.788010
541.953945
540.891842
543.606413
545.094958
545.167386
544.020494
546.507841
547.780435
547.649589
546.318172
548.720258
549.978764
515.913753
530.026988
533.604170
532.879908
523.187838
534.961330
537.866290
536.864242
526.986795
538.682993
541.512532
540.488789
530.829653
542.124719
544.798497
543.713230
534.228540
545.033730
547.447027
546.134728
536.359816
547.216821
549.836042
530.075603
533.512509
535.389716
535.770343
534.873262
537.692405
539.280209
539.512385
538.521208
541.279680
542.815488
543.008727
541.997430
544.617358
546.034967
546.128596
545.029188
547.425995
548.630918
548.517597
547.215293
549.486718
550.631437
534.832008
535.957523
537.011508
537.704766
538.227490
539.472601
540.540464
541.220630
541.723282
542.945484
543.984141
544.626896
545.078513
546.211822
547.147761
547.677149
547.996944
548.954340
549.697610
550.024180
550.132924
550.875834
551.375081
536.527773
537.114590
537.876913
538.605128
539.342696
540.280083
541.194726
541.985626
542.746650
543.686606
544.587267
545.346846
546.056174
546.918645
547.721489
548.364284
548.934402
549.629826
550.245045
550.683040
551.028866
551.469205
551.766310
541.861701
542.398165
543.148755
543.911364
544.697371
545.613323
546.503379
547.287467
548.057851
548.970032
549.860834
550.633880
551.368932
552.214584
553.014870
553.681814
554.301918
555.027900
555.698344
556.212920
556.634426
557.081576
557.376408
540.397610
541.237207
542.186481
542.949679
543.650823
544.717650
545.688474
546.389493
547.020073
548.082160
549.064453
549.763985
550.364609
551.353296
552.236873
552.824151
553.307791
554.186194
554.957968
555.422081
555.743286
556.358705
556.790823
537.348803
539.076618
540.478215
541.153716
541.449969
543.034532
544.232283
544.690242
544.792502
546.403392
547.644006
548.121083
548.209264
549.725651
550.849272
551.200453
551.162100
552.589262
553.635605
553.925333
553.815656
554.977364
555.755401
533.087569
536.643721
538.651500
539.083085
538.184635
541.091353
542.678902
542.734844
541.425401
544.482063
546.152750
546.242949
544.951908
547.865712
549.396903
549.345280
547.900353
550.760380
552.248560
552.210621
550.874553
553.362138
554.645782
534.212398
536.149101
537.769011
538.576521
538.963363
540.703461
542.023332
542.519227
542.629175
544.319692
545.615712
546.076084
546.134478
547.716046
548.893541
549.231371
549.166435
550.659398
551.763114
552.051496
551.938242
553.197200
554.064540
533.953238
535.385691
536.853287
537.834717
538.618034
540.078800
541.337078
542.063882
542.619037
543.924003
545.057979
545.668593
546.112599
547.325180
548.366774
548.877949
549.214647
550.314056
551.246728
551.658142
551.882955
552.788374
553.470468
531.762036
533.781011
535.514251
536.437290
536.941901
538.799456
540.258313
540.925620
541.214586
542.842221
544.094635
544.565440
544.671255
546.240126
547.435331
547.832943
547.848577
549.277946
550.335156
550.612150
550.515082
551.766840
552.635736
528.178927
531.918156
534.161339
534.817774
534.149611
537.271550
539.118202
539.507802
538.661712
541.474967
543.054320
543.176288
542.026186
544.874299
546.436987
546.508900
545.299611
547.961545
549.358197
549.305786
548.029866
550.491102
551.787035
529.965752
532.015493
533.795487
534.771208
535.333701
537.258155
538.786844
539.520842
539.866953
541.534319
542.820183
543.324280
543.461839
545.055447
546.275473
546.699023
546.731485
548.151907
549.191439
549.454050
549.349251
550.597518
551.465786
530.331820
531.839423
533.410449
534.499238
535.396580
536.998200
538.404131
539.273504
539.952167
541.325308
542.518320
543.195616
543.707761
544.963218
546.054201
546.628689
547.015505
548.080034
548.963801
549.342253
549.553281
550.451172
551.132344
528.703524
530.798029
532.600169
533.570633
534.115223
536.088226
537.647911
538.380563
538.713039
540.459762
541.820711
542.382890
542.565440
544.182212
545.429185
545.894455
545.972283
547.345044
548.339441
548.572165
548.449328
549.693222
550.560856
525.614743
529.484044
531.782587
532.430387
531.695704
534.960396
536.883250
537.272328
536.356724
539.364773
541.085508
541.310108
540.246354
543.125986
544.735621
544.893567
543.819793
546.341113
547.644672
547.536323
546.224460
548.681979
549.978266
528.110834
530.202497
531.998678
532.962040
533.501005
535.471800
537.032197
537.767770
538.104731
539.856351
541.223033
541.791143
541.978594
543.598232
544.846291
545.310607
545.384046
546.747563
547.729363
547.948057
547.814380
549.056936
549.926095
529.137197
530.642722
532.204148
533.279765
534.166635
535.766000
537.175698
538.053370
538.743305
540.125113
541.328648
542.017723
542.540016
543.800695
544.893773
545.467528
545.847074
546.890492
547.744314
548.087860
548.270032
549.171449
549.860197
528.143269
530.204766
531.978218
532.937338
533.485615
535.412751
536.953073
537.706479
538.078088
539.752038
541.049898
541.570952
541.724530
543.323860
544.546699
544.972360
544.999318
546.380418
547.364938
547.557169
547.380963
548.660993
549.554606
525.686312
529.479534
531.728706
532.369426
531.683771
534.820910
536.692431
537.119982
536.331478
539.132420
540.719598
540.862215
539.735392
542.585599
544.150936
544.231051
543.030187
545.624290
546.938228
546.769426
545.324106
547.900654
549.250454
528.705303
530.741696
532.475160
533.388317
533.888196
535.764366
537.257832
537.971335
538.307527
539.946613
541.212467
541.706357
541.835105
543.406920
544.603537
545.007323
545.017380
546.386456
547.362887
547.549248
547.366237
548.636908
549.523578
530.294363
531.740312
533.213659
534.194822
534.985731
536.476417
537.787934
538.586366
539.208305
540.520003
541.660611
542.300529
542.779730
543.982048
545.019147
545.547854
545.893091
546.912666
547.750695
548.083821
548.253125
549.131952
549.803041
529.935302
531.906640
533.548184
534.365767
534.770506
536.554125
537.954436
538.573721
538.818547
540.461823
541.736594
542.246821
542.394069
543.910826
545.065063
545.460100
545.480953
546.809160
547.766621
547.972189
547.821396
549.017927
549.850420
528.219969
531.853714
533.899666
534.346656
533.471661
536.424265
538.111309
538.354125
537.341206
540.192726
541.794282
541.972882
540.920887
543.617144
545.088062
545.160018
544.017536
546.490342
547.753052
547.629149
546.301029
548.668419
549.894201
532.109535
533.869301
535.288374
535.968087
536.274435
537.893250
539.162396
539.735507
539.964904
541.522034
542.735180
543.255793
543.426931
544.873969
545.970649
546.375551
546.420589
547.683534
548.586492
548.797408
548.651818
549.745958
550.484689
534.880153
535.725493
536.671866
537.424946
538.121174
539.201710
540.210129
540.968876
541.652870
542.711906
543.689891
544.407088
545.032166
546.002405
546.873987
547.471257
547.957844
548.759108
549.444709
549.844247
550.120372
550.691937
551.098156
536.187070
536.718481
537.454960
538.197870
538.968661
539.884399
540.792415
541.607534
542.406257
543.325860
544.219375
545.001162
545.744716
546.583636
547.375243
548.036238
548.638393
549.312286
549.919562
550.378333
550.755494
551.166935
551.441435
541.534513
542.039259
542.775961
543.552961
544.363380
545.272696
546.163961
546.971127
547.770071
548.671510
549.557827
550.349323
551.108865
551.939905
552.731418
553.411599
554.048657
554.747856
555.394226
555.906080
556.333849
556.757285
557.033517
540.264922
540.977886
541.872153
542.672624
543.453837
544.459633
545.408632
546.166839
546.891369
547.879837
548.827611
549.576298
550.264789
551.176617
552.022291
552.654937
553.219867
554.004093
554.714269
555.194792
555.572526
556.104817
556.480430
537.890497
539.093740
540.303286
541.105920
541.749689
543.008034
544.093678
544.729238
545.232861
546.467164
547.561481
548.198928
548.674567
549.816463
550.793915
551.306605
551.655969
552.677292
553.534833
553.923123
554.124995
554.930065
555.522050
535.231527
537.095624
538.642596
539.409615
539.774562
541.442005
542.710306
543.199094
543.328863
544.974532
546.253472
546.745591
546.855034
548.383233
549.529707
549.889809
549.869449
551.282834
552.320491
552.579401
552.451539
553.668392
554.503983
534.779329
536.171362
537.591946
538.536634
539.286105
540.689842
541.891183
542.571401
543.094346
544.398075
545.543934
546.175222
546.635863
547.830739
548.854876
549.362251
549.697931
550.771236
551.676164
552.067145
552.275268
553.164687
553.835465
533.997385
535.195867
536.567343
537.622839
538.557923
539.894696
541.098818
541.913535
542.626493
543.797630
544.872528
545.574671
546.181278
547.247519
548.216301
548.808015
549.295284
550.228541
551.058595
551.510282
551.849762
552.604528
553.185149
532.200375
533.711104
535.269500
536.331854
537.187665
538.721461
540.055275
540.861185
541.485333
542.801305
543.944216
544.580493
545.057113
546.272980
547.325721
547.865949
548.229835
549.296088
550.187089
550.565388
550.771019
551.682705
552.373772
530.100952
532.218822
534.042549
535.033709
535.592518
537.512373
539.027576
539.742285
540.067850
541.733120
543.019117
543.526522
543.668859
545.243307
546.448422
546.867006
546.901948
548.304587
549.325537
549.563165
549.430061
550.704399
551.590899
530.388929
531.929577
533.533755
534.647548
535.559544
537.157269
538.556008
539.421541
540.097331
541.456630
542.637259
543.307390
543.813841
545.054358
546.129156
546.688820
547.064861
548.130246
549.013401
549.383518
549.585072
550.498308
551.192176
530.350674
531.619822
533.091453
534.251704
535.297993
536.767578
538.105765
539.041230
539.857262
541.112763
542.261255
543.030443
543.696771
544.810105
545.822591
546.455850
546.970858
547.898150
548.707851
549.140041
549.470495
550.231728
550.821040
529.257005
530.785569
532.378102
533.482577
534.391395
536.007233
537.418018
538.279536
538.954477
540.377937
541.629409
542.358441
542.908530
544.167135
545.254928
545.829754
546.217123
547.270547
548.136649
548.492933
548.685724
549.595828
550.289024
527.815746
529.915011
531.726525
532.710083
533.269198
535.237762
536.788219
537.504450
537.822480
539.616806
541.029462
541.639394
541.861081
543.463980
544.692219
545.139614
545.199046
546.576159
547.565432
547.777782
547.628576
548.898324
549.784485
528.693036
530.210000
531.785749
532.873833
533.770356
535.380015
536.788725
537.650702
538.329303
539.761263
541.023498
541.762641
542.320000
543.581744
544.669934
545.243243
545.626621
546.672993
547.530486
547.878100
548.064309
548.971680
549.664295
529.227732
530.469786
531.904807
533.030643
534.051943
535.511403
536.847247
537.783854
538.606801
539.881226
541.052999
541.843869
542.525811
543.644517
544.657166
545.288072
545.796293
546.708238
547.498473
547.911245
548.227081
548.983739
549.572686
528.711429
530.202381
531.746884
532.807377
533.681550
535.271055
536.671334
537.539108
538.222767
539.615177
540.834049
541.539082
542.071128
543.316492
544.389930
544.947645
545.316405
546.355757
547.206062
547.543267
547.719218
548.628564
549.323898
527.848435
529.893815
531.642431
532.569069
533.081067
535.003648
536.530383
537.251791
537.583840
539.298185
540.634322
541.186602
541.364188
542.938984
544.140380
544.558717
544.589319
545.953905
546.929467
547.121675
546.950014
548.223631
549.113421
529.267022
530.733506
532.237580
533.250453
534.075314
535.617022
536.975111
537.807325
538.457959
539.814546
540.998674
541.673379
542.178840
543.399095
544.450065
544.989537
545.344231
546.373091
547.217102
547.551030
547.722091
548.620884
549.307552
530.367459
531.553483
532.899831
533.925461
534.845372
536.206088
537.456747
538.325408
539.086608
540.287394
541.388004
542.119631
542.750996
543.819590
544.787104
545.382548
545.863910
546.754627
547.532821
547.942021
548.250651
548.980494
549.546748
530.474781
531.887181
533.309371
534.235558
534.974440
536.426764
537.704373
538.472218
539.070914
540.385624
541.537842
542.193904
542.684014
543.870202
544.890048
545.413608
545.760507
546.772520
547.611150
547.959917
548.143131
548.992922
549.637449
530.324200
532.240294
533.806542
534.555177
534.897639
536.636754
538.001998
538.602773
538.837723
540.464250
541.730674
542.247095
542.399407
543.899412
545.035822
545.426499
545.446844
546.768194
547.723148
547.941491
547.800467
548.960220
549.759168
532.581430
533.811114
535.028901
535.816419
536.448525
537.750244
538.905847
539.623053
540.195136
541.430355
542.520208
543.172126
543.669085
544.797769
545.768464
546.295266
546.654420
547.614786
548.407251
548.754309
548.930733
549.693662
550.257385
534.676082
535.393820
536.281121
537.062727
537.830520
538.852049
539.838226
540.643494
541.406982
542.405282
543.355394
544.111899
544.808768
545.715114
546.554993
547.187017
547.742752
548.485944
549.147726
549.589248
549.936613
550.437606
550.793131
535.791960
536.291311
537.011736
537.764682
538.556081
539.465506
540.374784
541.209667
542.033165
542.945491
543.836487
544.633067
545.396196
546.223754
547.009116
547.682000
548.303061
548.968734
549.574614
550.049557
550.446264
550.842949
551.103005
540.995698
541.537947
542.304034
543.091044
543.903824
544.840461
545.752671
546.563755
547.359633
548.283876
549.186329
549.977762
550.730543
551.578346
552.380183
553.054420
553.676786
554.380630
555.022535
555.514416
555.920596
556.356119
556.644713
539.540356
540.380568
541.345705
542.141391
542.880061
543.962510
544.955300
545.694382
546.365756
547.429106
548.418230
549.147191
549.782887
550.759081
551.637526
552.244184
552.748320
553.580944
554.303018
554.735493
555.039678
555.637662
556.060008
536.518128
538.226899
539.643026
540.372180
540.742585
542.316207
543.530392
544.055793
544.253870
545.818911
547.049021
547.587593
547.777053
549.219653
550.315235
550.722140
550.779520
552.076695
553.019165
553.261353
553.139554
554.266350
555.025526
532.298509
535.787807
537.806929
538.326311
537.596218
540.408144
541.995543
542.164530
541.094738
543.967070
545.594724
545.801649
544.793830
547.456803
548.915399
548.982785
547.848452
550.357209
551.660843
551.563990
550.247616
552.659592
553.911078
533.269318
535.204139
536.857574
537.732325
538.201865
539.937272
541.276672
541.840101
542.044940
543.693241
544.985222
545.512865
545.676754
547.185436
548.335779
548.731391
548.763705
550.123776
551.118283
551.352926
551.223624
552.451279
553.303601
532.837350
534.323537
535.855978
536.899606
537.736139
539.226446
540.513237
541.276988
541.870387
543.186982
544.341970
544.996067
545.486525
546.685391
547.721912
548.257753
548.620556
549.664264
550.531806
550.892480
551.084992
551.987522
552.673078
530.405622
532.577785
534.430104
535.425254
535.971488
537.876879
539.368447
540.054376
540.353506
542.020635
543.314316
543.833104
543.986396
545.542650
546.733932
547.150859
547.189979
548.567715
549.561820
549.769508
549.604636
550.897608
551.796785
526.490799
530.584737
533.015312
533.751652
533.099467
536.297040
538.180641
538.571986
537.695042
540.589008
542.231231
542.420060
541.359867
544.154377
545.701667
545.801299
544.659210
547.225827
548.541309
548.384156
546.943085
549.549769
550.913909
528.568786
530.772933
532.671113
533.714872
534.313174
536.280624
537.833546
538.572774
538.918433
540.631988
541.967629
542.521581
542.703842
544.284186
545.495036
545.926716
545.975505
547.358610
548.352727
548.557162
548.391262
549.691769
550.598015
529.125708
530.693447
532.329009
533.469756
534.404794
536.028245
537.442545
538.309329
538.988491
540.403218
541.645921
542.370568
542.917585
544.164116
545.238751
545.801645
546.180696
547.236783
548.103532
548.452541
548.637065
549.563872
550.270706
527.599030
529.716229
531.555983
532.571410
533.159242
535.128945
536.673572
537.377183
537.678369
539.498039
540.933931
541.566021
541.808439
543.389037
544.594595
545.022078
545.064906
546.455198
547.450409
547.653007
547.485518
548.785624
549.692103
524.568570
528.438978
530.761317
531.455980
530.793267
534.010173
535.891263
536.212191
535.175051
538.348402
540.187091
540.520279
539.593989
542.361242
543.894667
543.984893
542.819156
545.412396
546.733130
546.572756
545.129004
547.735715
549.101248
527.070379
529.164831
530.974690
531.962607
532.530050
534.489390
536.028735
536.729282
537.032119
538.864404
540.316892
540.963896
541.216272
542.799828
544.004897
544.430412
544.469703
545.854904
546.845657
547.044765
546.874720
548.171463
549.075844
528.097117
529.602592
531.166594
532.245771
533.136297
534.742943
536.148574
537.006133
537.683415
539.130896
540.413062
541.172097
541.742709
542.992550
544.064185
544.623993
544.998786
546.043285
546.899305
547.242369
547.424217
548.341579
549.042217
527.106593
529.160654
530.923133
531.860895
532.380182
534.339234
535.886092
536.601290
536.918953
538.709986
540.121823
540.737937
540.967019
542.540896
543.741771
544.171078
544.220759
545.580603
546.556634
546.757340
546.599012
547.873708
548.764476
524.658571
528.433439
530.659670
531.250274
530.465959
533.700195
535.592262
535.938388
534.951676
538.021453
539.783441
540.062231
539.090447
541.844357
543.370118
543.471055
542.349225
544.868667
546.158104
546.006172
544.609353
547.148243
548.481979
527.662385
529.691520
531.412619
532.301347
532.770954
534.685324
536.195137
536.880575
537.169016
538.921612
540.294403
540.876334
541.076787
542.626788
543.807766
544.221708
544.259784
545.610360
546.582373
546.783932
546.624158
547.885360
548.764358
529.240466
530.687886
532.159745
533.133647
533.919760
535.436309
536.770734
537.577444
538.207077
539.569285
540.765739
541.453915
541.967222
543.171388
544.205350
544.737940
545.093433
546.118306
546.967813
547.320882
547.510066
548.387381
549.053858
528.870357
530.852180
532.498911
533.311223
533.707980
535.531090
536.969167
537.617186
537.888829
539.558172
540.862077
541.399068
541.565655
543.087844
544.241280
544.635717
544.659126
546.006105
546.987812
547.225559
547.108405
548.294040
549.116095
527.142700
530.801275
532.856587
533.289822
532.372859
535.404979
537.147656
537.431783
536.459913
539.319309
540.935314
541.129998
540.091077
542.791759
544.261252
544.327636
543.174343
545.682918
546.980945
546.905250
545.647953
547.969544
549.172859
531.066111
532.838948
534.267892
534.948616
535.252739
536.912550
538.221710
538.828345
539.086373
540.657906
541.884092
542.416902
542.597550
544.049367
545.147400
545.552314
545.599841
546.884422
547.814238
548.057960
547.945719
549.030061
549.759359
533.863037
534.716503
535.673235
536.435916
537.144033
538.250245
539.286782
540.071223
540.777080
541.851787
542.842615
543.570626
544.204075
545.179758
546.054968
546.656165
547.149972
547.966302
548.671066
549.091809
549.386016
549.960501
550.365422
535.183593
535.721676
536.468715
537.224120
538.010236
538.946985
539.877955
540.714861
541.532614
542.467535
543.373601
544.165681
544.917268
545.762086
546.558519
547.225070
547.835604
548.522257
549.145143
549.620180
550.010656
550.428096
550.704239
540.393695
540.998635
541.807423
542.603410
543.409167
544.389475
545.330387
546.139158
546.916951
547.877959
548.802082
549.585191
550.315699
551.193984
552.012678
552.674352
553.268383
553.992929
554.639846
555.108412
555.481472
555.944496
556.254690
538.558543
539.675117
540.762469
541.527594
542.130366
543.390265
544.460688
545.143029
545.652848
546.897297
547.963387
548.635570
549.114942
550.256797
551.203045
551.748187
552.090499
553.076097
553.850225
554.205475
554.339018
555.107124
555.621250
533.637363
536.945133
538.819066
539.299691
538.578322
541.293861
542.823196
543.024778
542.014669
544.808691
546.383551
546.624846
545.678216
548.268664
549.679570
549.782775
548.705131
551.126717
552.359914
552.269240
550.979144
553.288420
554.453410
519.677930
533.090499
536.587461
536.051936
527.144295
538.192040
540.921952
539.845775
529.851682
541.670039
544.562977
543.628635
534.250057
545.298322
547.928198
546.846789
537.396386
548.209859
550.645959
549.342621
539.507958
550.473788
553.125602
530.212576
533.803126
535.947157
536.571599
535.930590
538.836447
540.506209
540.735133
539.708753
542.611035
544.261077
544.479959
543.484252
546.165752
547.644853
547.725967
546.600735
549.109258
550.406328
550.295032
548.973320
551.412834
552.691977
531.170922
533.251918
535.043482
536.016359
536.557410
538.405515
539.844293
540.487969
540.754473
542.421347
543.722026
544.253604
544.420073
545.955255
547.129504
547.541273
547.580229
548.941638
549.924734
550.135625
549.982916
551.245089
552.124280
526.898991
530.989530
533.417650
534.152243
533.494372
536.673419
538.534373
538.903509
538.007844
540.893608
542.531920
542.719643
541.658068
544.441688
545.979590
546.075085
544.930719
547.487790
548.793963
548.630180
547.184247
549.786930
551.148528
511.770816
527.408719
531.589736
531.203430
521.658354
533.825060
536.984576
536.191165
526.677100
538.231890
541.089342
540.061436
530.239999
541.808410
544.590479
543.515806
533.874353
544.937512
547.412843
545.947309
535.317288
547.165517
550.051613
525.038714
529.163497
531.636725
532.415939
531.804899
535.045154
536.965303
537.383217
536.529717
539.463981
541.146578
541.369815
540.336300
543.143515
544.699708
544.807810
543.672645
546.240693
547.553676
547.391369
545.947175
548.563143
549.935395
527.387604
529.568986
531.466932
532.525366
533.144042
535.134168
536.699792
537.433419
537.767067
539.546844
540.945524
541.549372
541.769516
543.352722
544.562160
544.993119
545.041223
546.431672
547.429639
547.634458
547.469586
548.777508
549.689979
524.297910
528.195682
530.553837
531.282908
530.648609
533.883484
535.777531
536.108781
535.077936
538.248728
540.082041
540.410375
539.480659
542.243847
543.774029
543.861980
542.697051
545.298315
546.627632
546.472334
545.032181
547.650235
549.023864
510.889238
525.479181
529.389725
528.915342
519.318434
531.508920
534.628899
533.595061
522.959240
535.751605
538.978234
538.176737
528.801253
540.030607
542.735632
541.608397
531.785786
543.037684
545.558491
544.107282
533.487177
545.338108
548.227660
523.798268
527.663558
529.981357
530.674032
530.012485
533.233914
535.120185
535.445366
534.413857
537.600699
539.454718
539.801241
538.883388
541.648464
543.176597
543.261759
542.093781
544.691159
546.018749
545.863754
544.424396
547.039057
548.409973
526.448278
528.528188
530.323839
531.297650
531.852640
533.824013
535.376804
536.090934
536.408678
538.237927
539.690014
540.338425
540.590180
542.170897
543.372474
543.799001
543.845832
545.225432
546.218350
546.427420
546.271361
547.565202
548.467884
523.875758
527.668230
529.921378
530.541404
529.786245
533.049471
534.963396
535.322261
534.349152
537.457463
539.261258
539.575561
538.629826
541.394100
542.925298
543.031779
541.918057
544.448548
545.750309
545.609841
544.223750
546.773961
548.115106
511.216395
525.512624
529.277581
528.632295
518.608061
531.114790
534.308426
533.361671
523.089382
535.475297
538.580834
537.714553
528.244787
539.515639
542.232103
541.171889
531.701173
542.575681
545.023216
543.626103
533.348822
544.835130
547.639962
524.436481
528.203552
530.414865
530.985322
530.180406
533.401022
535.281269
535.614822
534.616517
537.683864
539.445625
539.723590
538.747788
541.488195
542.999810
543.091451
541.966720
544.487398
545.785730
545.648765
544.264437
546.797613
548.124218
527.607602
529.625715
531.326483
532.192028
532.639869
534.527837
536.019308
536.698129
536.988392
538.714927
540.068471
540.638430
540.827303
542.364497
543.530757
543.933374
543.965773
545.322219
546.310642
546.542185
546.414575
547.646678
548.502662
525.653432
529.382121
531.525158
532.030490
531.177179
534.288870
536.099575
536.424571
535.482453
538.388998
540.045400
540.259115
539.230431
541.952774
543.439361
543.507564
542.355965
544.887724
546.209754
546.144988
544.900319
547.261318
548.498186
513.691531
527.920489
531.526787
530.757263
520.759851
532.915902
535.953581
535.038767
525.301608
536.949051
539.799656
538.805861
529.171266
540.470964
543.141119
542.034626
532.446660
543.401008
545.893462
544.697874
535.273832
545.828845
548.383335
527.985400
531.457697
533.359850
533.743269
532.821930
535.743934
537.412164
537.708688
536.777591
539.557289
541.118019
541.335212
540.341696
542.969515
544.388963
544.479878
543.375726
545.821844
547.079883
547.032882
545.816042
548.047908
549.172382
532.803483
533.947559
535.025314
535.740570
536.286800
537.584081
538.705803
539.434407
539.978876
541.230873
542.295045
542.959229
543.426784
544.569976
545.512398
546.048473
546.380741
547.367535
548.147557
548.514737
548.659997
549.407683
549.905515
534.528202
535.129661
535.915221
536.670582
537.439767
538.418573
539.377201
540.209455
541.006769
541.976422
542.901899
543.681778
544.406578
545.280058
546.091766
546.744775
547.330620
548.050584
548.695863
549.165091
549.536859
549.989548
550.290825
540.046143
540.608029
541.407182
542.233147
543.085015
544.057652
545.002546
545.842245
546.659904
547.597255
548.508108
549.306852
550.066713
550.920249
551.727092
552.404799
553.025443
553.719135
554.346027
554.823179
555.218508
555.648220
555.934718
538.562715
539.426387
540.429954
541.269877
542.051948
543.172991
544.201246
544.972570
545.668251
546.743208
547.738960
548.475003
549.118484
550.100010
550.983913
551.596139
552.100096
552.919748
553.622755
554.037353
554.328987
554.920876
555.341366
535.490182
537.229250
538.693012
539.475353
539.896572
541.512365
542.766241
543.330339
543.557748
545.130751
546.364335
546.910067
547.109309
548.555916
549.657425
550.074119
550.135341
551.414191
552.330783
552.550338
552.413555
553.534177
554.292171
531.210974
534.737447
536.812713
537.393535
536.721449
539.578192
541.208679
541.422202
540.388094
543.264249
544.892119
545.106646
544.111129
546.776235
548.241144
548.322535
547.197510
549.683407
550.956965
550.835411
549.503571
551.910205
553.161290
532.127217
534.100836
535.813173
536.751138
537.279314
539.063249
540.446976
541.052035
541.288699
542.946652
544.242605
544.777791
544.951803
546.465626
547.623727
548.031192
548.069920
549.415024
550.387455
550.603118
550.462231
551.686427
552.539031
531.634951
533.163570
534.758231
535.865565
536.759815
538.300612
539.631269
540.431752
541.052352
542.383971
543.548248
544.210869
544.710206
545.916670
546.961878
547.507104
547.874839
548.912537
549.768990
550.119416
550.306158
551.208250
551.895310
529.138356
531.361564
533.282547
534.342548
534.945083
536.901930
538.436629
539.155277
539.478120
541.163496
542.470369
542.998785
543.160565
544.725679
545.926210
546.351659
546.396569
547.775300
548.767608
548.973178
548.808363
550.104465
551.006806
525.180202
529.332802
531.835783
532.635938
532.037016
535.285574
537.210853
537.631670
536.775462
539.688831
541.345722
541.544162
540.491702
543.295219
544.851849
544.959959
543.825427
546.398330
547.719266
547.566815
546.131014
548.744292
550.113296
527.279155
529.530006
531.489998
532.591099
533.238922
535.252235
536.842754
537.608992
537.974025
539.704488
541.052583
541.614169
541.802465
543.390599
544.609803
545.049289
545.106728
546.500846
547.506910
547.722291
547.566504
548.876578
549.789054
527.879009
529.479691
531.163011
532.351885
533.330784
534.994073
536.441406
537.332763
538.029683
539.458053
540.709660
541.438601
541.988878
543.241506
544.322887
544.891885
545.279612
546.351237
547.236411
547.602322
547.801410
548.740522
549.454856
526.389487
528.530041
530.406407
531.461519
532.087400
534.091673
535.665468
536.391455
536.708794
538.539472
539.981184
540.613990
540.856282
542.441808
543.652569
544.083300
544.133017
545.543648
546.564192
546.789236
546.640156
547.955112
548.870379
523.381994
527.270163
529.621943
530.350017
529.720618
532.968098
534.875649
535.217492
534.195903
537.379355
539.222866
539.555139
538.626557
541.398451
542.935709
543.026372
541.865305
544.482929
545.833906
545.699909
544.277296
546.900692
548.275901
525.890841
528.001389
529.837194
530.854150
531.450941
533.438778
535.003296
535.723800
536.042222
537.886898
539.347440
539.997046
540.249700
541.836323
543.043292
543.469160
543.514904
544.922946
545.943289
546.169898
546.022424
547.336330
548.250367
526.912716
528.434839
530.023740
531.128998
532.045824
533.680432
535.111143
535.988022
536.681297
538.145551
539.441919
540.209540
540.784215
542.036019
543.107243
543.666342
544.047658
545.113500
545.998417
546.369709
546.575087
547.509313
548.219060
525.910753
527.983901
529.772077
530.733770
531.276623
533.264897
534.837965
535.571742
535.905050
537.718378
539.151623
539.782396
540.018960
541.593658
542.791035
543.216374
543.270192
544.651578
545.657661
545.888181
545.754581
547.045360
547.944446
523.456949
527.253686
529.507002
530.120485
529.357773
532.623582
534.543590
534.908024
533.936124
537.032527
538.820406
539.117209
538.154617
540.907816
542.427207
542.520630
541.399594
543.941248
545.261792
545.140678
543.769502
546.323381
547.664666
526.475565
528.525116
530.273426
531.187277
531.681478
533.626483
535.164504
535.870911
536.177279
537.953554
539.348684
539.946083
540.153716
541.702328
542.876538
543.283059
543.322135
544.691529
545.691264
545.920730
545.784415
547.061137
547.948285
528.076119
529.543181
531.043047
532.044955
532.858784
534.405726
535.769070
536.599852
537.249737
538.630990
539.843548
540.542218
541.059259
542.260517
543.287151
543.812008
544.167820
545.208745
546.082638
546.460090
546.670051
547.563293
548.238907
527.728736
529.731363
531.407821
532.250311
532.676619
534.530584
535.998784
536.673534
536.966830
538.650531
539.964534
540.507206
540.673883
542.190873
543.335719
543.720249
543.741340
545.103854
546.108993
546.368684
546.269885
547.471764
548.304041
526.027972
529.708441
531.794142
532.257960
531.370649
534.433315
536.206263
536.518212
535.568640
538.438314
540.060063
540.257383
539.216773
541.910690
543.370622
543.425359
542.267212
544.792095
546.113290
546.057700
544.816621
547.154353
548.368315
529.990466
531.781805
533.237854
533.947007
534.279122
535.967294
537.304108
537.935609
538.212921
539.794450
541.025690
541.560329
541.739478
543.186046
544.276473
544.673296
544.719203
546.017203
546.966520
547.228173
547.131076
548.229614
548.968102
532.824593
533.692723
534.672371
535.460461
536.194200
537.325954
538.386788
539.192518
539.914771
540.999497
541.995796
542.725967
543.358787
544.331487
545.202446
545.800101
546.295705
547.123244
547.844093
548.280741
548.589018
549.175708
549.588167
534.167209
534.717745
535.485088
536.263879
537.073978
538.034403
538.987533
539.843601
540.676211
541.621020
542.532858
543.327526
544.079279
544.922572
545.716864
546.382567
546.996775
547.693735
548.330931
548.820713
549.224560
549.653076
549.935790
539.645409
540.191869
540.996956
541.852719
542.740885
543.720681
544.676245
545.540645
546.383440
547.308719
548.209177
549.014048
549.787517
550.629369
551.430960
552.119333
552.754359
553.432338
554.047456
554.529208
554.935632
555.348874
555.622137
538.310313
539.075635
540.051904
540.944023
541.813445
542.894520
543.914026
544.739597
545.516687
546.522939
547.478443
548.239916
548.945077
549.865500
550.721883
551.369086
551.937906
552.691874
553.359326
553.801433
554.153612
554.675577
555.049206
535.816874
537.093443
538.409458
539.326966
540.079118
541.417178
542.582533
543.305957
543.884409
545.118561
546.206401
546.857410
547.359079
548.501459
549.489162
550.030980
550.402436
551.371606
552.164131
552.500107
552.669889
553.465427
554.057582
533.017300
534.978982
536.656469
537.561343
538.058722
539.803696
541.157886
541.755923
541.994799
543.610245
544.867221
545.376556
545.529002
547.041983
548.196759
548.603397
548.637140
549.967448
550.920371
551.118330
550.955169
552.165414
553.003868
532.463941
533.950077
535.503333
536.584465
537.458357
538.955219
540.245701
541.018682
541.619316
542.926506
544.068767
544.714726
545.201850
546.399824
547.438488
547.979258
548.342130
549.370181
550.217847
550.563598
550.745963
551.631668
552.306376
531.556602
532.857412
534.368217
535.557800
536.610134
538.048388
539.341059
540.230889
541.000106
542.197095
543.286792
544.004599
544.629532
545.709723
546.696665
547.310663
547.811909
548.729261
549.532933
549.961121
550.288254
551.044975
551.631525
529.595382
531.242377
532.961938
534.160781
535.127463
536.769157
538.191653
539.060814
539.728619
541.082780
542.252727
542.906840
543.399073
544.633724
545.706706
546.265236
546.641920
547.709919
548.596892
548.969801
549.175340
550.096425
550.796910
527.359056
529.658451
531.663351
532.789424
533.447509
535.481051
537.084756
537.854115
538.212370
539.923514
541.242578
541.767882
541.923293
543.518045
544.744263
545.180590
545.231787
546.647156
547.679678
547.926007
547.803144
549.094238
549.993877
527.742929
529.410192
531.160836
532.395309
533.404180
535.099165
536.575850
537.492468
538.202251
539.598134
540.805230
541.488693
542.004897
543.262641
544.355899
544.930902
545.323998
546.413070
547.321935
547.714095
547.936080
548.871510
549.580787
527.831584
529.180503
530.759145
532.019528
533.153549
534.704918
536.110187
537.093049
537.942265
539.225098
540.390458
541.164777
541.834399
542.961552
543.988698
544.632228
545.162560
546.124647
546.974789
547.441987
547.802230
548.590860
549.197793
526.829801
528.411211
530.083286
531.269798
532.255615
533.941400
535.410969
536.316292
537.022677
538.466585
539.726407
540.450385
540.993836
542.266158
543.365652
543.941635
544.336208
545.439544
546.363399
546.767100
546.997544
547.940610
548.654294
525.441639
527.578650
529.453250
530.505967
531.133747
533.163106
534.766756
535.524529
535.874356
537.685638
539.103035
539.701325
539.906096
541.527234
542.765521
543.203719
543.255803
544.701101
545.763352
546.032385
545.926159
547.233255
548.142125
526.330808
527.884055
529.516086
530.663768
531.619427
533.287196
534.747140
535.648144
536.356899
537.812765
539.088830
539.827341
540.378859
541.650114
542.742732
543.310145
543.698256
544.799856
545.724963
546.130779
546.363232
547.307876
548.022435
526.850268
528.132136
529.622102
530.800355
531.872673
533.390997
534.778893
535.752158
536.604261
537.914489
539.116162
539.922635
540.610384
541.733174
542.743615
543.367765
543.884090
544.844225
545.698342
546.170724
546.535509
547.327549
547.936259
526.297441
527.838604
529.441618
530.547437
531.462102
533.117815
534.574843
535.475165
536.182540
537.628329
538.897052
539.633878
540.181528
541.426378
542.488766
543.030336
543.399355
544.490117
545.408932
545.811131
546.041016
546.982048
547.694010
525.405397
527.515282
529.327991
530.294108
530.833272
532.836088
534.426502
535.176083
535.520185
537.307665
538.709063
539.303475
539.503656
541.071699
542.253380
542.643663
542.659548
544.085015
545.135905
545.398458
545.287346
546.586211
547.489228
526.867104
528.387311
529.953841
531.014833
531.882389
533.493357
534.912527
535.782549
536.461727
537.874536
539.110985
539.819989
540.341266
541.556191
542.588797
543.104658
543.452930
544.527556
545.435375
545.830343
546.052582
546.982060
547.685250
528.020438
529.255073
530.664844
531.747624
532.721554
534.146776
535.458448
536.375156
537.175923
538.416761
539.551569
540.304949
540.944128
542.005262
542.954108
543.527299
544.003720
544.931529
545.764044
546.224635
546.576430
547.340235
547.926504
528.168135
529.634093
531.125306
532.114922
532.913168
534.430396
535.772317
536.597606
537.244201
538.584341
539.754357
540.421319
540.913303
542.086312
543.082340
543.576301
543.909465
544.961022
545.853539
546.248058
546.468153
547.354840
548.022847
528.062318
530.040099
531.679464
532.493304
532.895661
534.699482
536.130685
536.795228
537.087167
538.723500
539.995133
540.516105
540.669179
542.150096
543.257874
543.610446
543.602695
544.974335
545.986603
546.246803
546.136110
547.335491
548.160089
530.415191
531.692301
532.972694
533.820175
534.508942
535.869872
537.084336
537.855726
538.471536
539.722707
540.819447
541.474096
541.968967
543.084643
544.034919
544.536924
544.884306
545.879288
546.717045
547.101253
547.307668
548.103127
548.688074
532.601378
533.353372
534.291030
535.125344
535.944879
537.018710
538.055091
538.904544
539.702339
540.719751
541.679784
542.440117
543.135819
544.035404
544.864568
545.485808
546.042069
546.810131
547.506548
547.980512
548.356270
548.883537
549.255528
533.770518
534.297361
535.060992
535.861893
536.701573
537.658885
538.613121
539.486805
540.340410
541.272388
542.174711
542.976293
543.739739
544.564045
545.344220
546.013741
546.640855
547.327860
547.963267
548.467908
548.891531
549.311260
549.585197
539.059632
539.664416
540.521750
541.402230
542.301742
543.318373
544.300640
545.167985
546.002893
546.945486
547.853180
548.644052
549.399619
550.260244
551.075817
551.757153
552.377460
553.070715
553.693651
554.162928
554.553738
554.989977
555.284200
537.470210
538.403460
539.487570
540.393108
541.228105
542.400497
543.473635
544.279438
544.997843
546.071236
547.054653
547.771580
548.401661
549.397242
550.296114
550.912801
551.415015
552.236807
552.936080
553.337784
553.619621
554.226107
554.661424
534.181285
536.062136
537.653830
538.521125
539.002233
540.683084
541.996488
542.612436
542.885426
544.431916
545.630629
546.131308
546.289603
547.774747
548.906606
549.329060
549.383667
550.672487
551.586797
551.781368
551.616059
552.775335
553.564550
529.613229
533.419378
535.678947
536.361699
535.751766
538.688491
540.393388
540.684931
539.762938
542.544663
544.106394
544.242210
543.140149
545.905445
547.425210
547.513511
546.370237
548.883055
550.159717
549.998216
548.590695
551.089491
552.393485
530.657199
532.786763
534.642905
535.676477
536.271895
538.130022
539.580541
540.240371
540.523035
542.155360
543.415093
543.899917
544.027226
545.582348
546.776468
547.191977
547.227125
548.592772
549.576846
549.780283
549.620438
550.886961
551.772626
530.214243
531.848079
533.558578
534.750849
535.708838
537.321261
538.712836
539.552895
540.196025
541.528566
542.677410
543.307813
543.780817
545.011035
546.082037
546.633624
547.002780
548.068767
548.955026
549.325067
549.528909
550.447192
551.148052
527.660221
530.000024
532.037533
533.173019
533.825250
535.863874
537.463650
538.215685
538.552082
540.248238
541.546354
542.038403
542.160982
543.763554
544.995014
545.420994
545.457455
546.890783
547.944082
548.209803
548.110218
549.387204
550.280986
523.596490
527.921175
530.554012
531.417914
530.835462
534.195370
536.196471
536.649004
535.799812
538.728314
540.374603
540.517107
539.373817
542.264544
543.868147
543.967211
542.787691
545.466548
546.884073
546.840758
545.575272
548.075518
549.403847
525.809865
528.164258
530.225198
531.388895
532.077938
534.169707
535.824673
536.624289
537.001417
538.737720
540.070233
540.587479
540.730493
542.357308
543.611500
544.055809
544.111426
545.572707
546.656846
546.951027
546.874592
548.166547
549.068083
526.498512
528.165132
529.924373
531.168238
532.192198
533.922712
535.432460
536.366667
537.086668
538.503151
539.721222
540.396619
540.903207
542.186517
543.304415
543.887930
544.288752
545.417140
546.371873
546.803953
547.058896
548.006433
548.722528
525.046447
527.237670
529.175672
530.272862
530.932739
533.012635
534.662496
535.456808
535.832997
537.607474
538.975558
539.511547
539.659312
541.316219
542.588583
543.037539
543.092950
544.576798
545.681394
545.989253
545.921106
547.225193
548.133634
522.057930
525.983953
528.389187
529.145285
528.522979
531.872194
533.876126
534.326114
533.466116
536.485105
538.201820
538.375373
537.218271
540.186147
541.826976
541.931323
540.738205
543.473231
544.933853
544.917807
543.665083
546.194239
547.537299
524.558404
526.717993
528.612274
529.667435
530.294659
532.355887
533.996533
534.787059
535.165804
536.951848
538.335416
538.885076
539.039307
540.691826
541.952911
542.388140
542.433332
543.916454
545.024030
545.334440
545.268487
546.576765
547.488252
525.550167
527.136590
528.795996
529.949453
530.905560
532.603067
534.096835
535.022751
535.745725
537.189264
538.442551
539.149378
539.672547
540.942910
542.032315
542.582126
542.956962
544.089344
545.053773
545.490866
545.748190
546.707540
547.431964
524.455842
526.636723
528.521177
529.537806
530.116339
532.175459
533.815811
534.601194
534.972977
536.762320
538.156810
538.729921
538.909027
540.502237
541.700916
542.078945
542.073807
543.563690
544.674111
544.974283
544.890806
546.213911
547.134597
521.867880
525.858185
528.240058
528.910508
528.164058
531.524958
533.524582
533.957423
533.073703
536.099727
537.834263
538.056735
536.988403
539.801455
541.319190
541.312363
539.994864
542.773820
544.245524
544.206162
542.897723
545.474908
546.838473
525.031514
527.194247
529.045999
530.021338
530.554771
532.567672
534.167965
534.922042
535.266561
537.025259
538.392201
538.943773
539.100212
540.657869
541.818203
542.162480
542.129944
543.599045
544.694136
544.982070
544.887228
546.199770
547.113705
526.731410
528.278667
529.867384
530.934789
531.798977
533.397533
534.808510
535.675729
536.350810
537.728592
538.926216
539.598694
540.088793
541.278311
542.282206
542.761570
543.081777
544.172733
545.105789
545.518429
545.752594
546.688612
547.396728
526.408996
528.501493
530.273867
531.191545
531.681683
533.571607
535.078343
535.791837
536.123626
537.790061
539.085836
539.609900
539.762271
541.253365
542.362469
542.687315
542.651096
544.072893
545.132396
545.406166
545.302473
546.570221
547.450433
524.702073
528.509871
530.705562
531.257394
530.467605
533.528835
535.329756
535.693173
534.835512
537.632838
539.221140
539.405121
538.374623
541.016829
542.425698
542.391222
541.098325
543.752262
545.142980
545.079008
543.768707
546.232262
547.516374
528.812912
530.680259
532.217249
532.991952
533.380939
535.095415
536.461366
537.125150
537.437359
539.001733
540.217980
540.740323
540.911199
542.333164
543.390783
543.735017
543.728002
545.075372
546.065532
546.331076
546.221799
547.379728
548.161730
531.776681
532.687847
533.721233
534.556205
535.329029
536.490573
537.577301
538.404077
539.142056
540.227259
541.219037
541.940914
542.564142
543.524018
544.377132
544.949932
545.427912
546.274520
547.018304
547.465795
547.782141
548.398520
548.834515
533.189768
533.769078
534.576266
535.392685
536.235229
537.223369
538.199420
539.072345
539.916006
540.865028
541.775914
542.565056
543.309115
544.143851
544.927219
545.580069
546.188145
546.896009
547.549369
548.051922
548.468469
548.916620
549.214308
538.485879
539.177514
540.099280
540.996646
541.889687
542.954295
543.966342
544.824910
545.633607
546.608363
547.531426
548.301067
549.022827
549.917472
550.754464
551.421120
552.011597
552.735975
553.375257
553.825667
554.186772
554.664591
554.992510
536.416892
537.685502
538.934579
539.820541
540.516744
541.878449
543.036114
543.778748
544.329239
545.575325
546.626066
547.261392
547.708221
548.886623
549.866473
550.415720
550.747372
551.741589
552.510555
552.834527
552.939527
553.744913
554.295475
530.953929
534.634506
536.783674
537.418439
536.791463
539.646962
541.297654
541.592875
540.694307
543.414867
544.931917
545.075169
543.999927
546.717230
548.204754
548.308177
547.193632
549.654680
550.891356
550.733859
549.341467
551.772946
553.021787
515.791059
530.398053
534.346389
533.995027
525.151232
536.403213
539.295438
538.394061
528.995365
540.254271
542.996190
541.856917
531.897971
543.518140
546.310838
545.221158
535.636519
546.595888
549.055571
547.621996
537.326507
548.786442
551.601528
527.198272
531.195054
533.649574
534.449376
533.915970
536.981365
538.787768
539.114936
538.200362
541.033062
542.623957
542.734499
541.599336
544.414959
545.981207
546.064989
544.906277
547.474657
548.800492
548.643334
547.235781
549.806605
551.175636
528.333600
530.657132
532.692788
533.824248
534.473898
536.471044
538.032462
538.741988
539.043104
540.723476
542.008620
542.475552
542.577732
544.177070
545.409709
545.824009
545.848787
547.273435
548.314808
548.548329
548.415712
549.720957
550.642601
523.876831
528.272721
530.961795
531.833985
531.236349
534.608047
536.607746
537.027048
536.137079
539.066716
540.706262
540.812278
539.629951
542.535460
544.150138
544.229437
543.022932
545.720554
547.151344
547.092998
545.808943
548.337499
549.694568
508.214083
524.533930
529.040369
528.751873
519.039373
531.621239
534.963194
534.210230
524.663980
536.296565
539.157563
537.976697
527.662409
539.721269
542.642798
541.506975
531.509364
543.034297
545.734592
544.517159
534.766486
545.845392
548.621072
522.024221
526.431073
529.137968
530.031760
529.465280
532.891901
534.948863
535.415935
534.565349
537.535024
539.207360
539.335198
538.170017
541.101509
542.740933
542.839444
541.653280
544.385059
545.854111
545.831405
544.575869
547.119802
548.483908
524.613214
526.960138
529.030293
530.193104
530.884454
533.016362
534.706354
535.509969
535.880211
537.649749
539.002162
539.503378
539.623929
541.288104
542.574908
543.020169
543.071512
544.579287
545.709458
546.024031
545.959137
547.289275
548.221984
521.579340
525.615982
528.122901
528.925918
528.324318
531.733715
533.783292
534.238890
533.364559
536.389969
538.095032
538.223200
537.022877
540.019965
541.691077
541.792625
540.589072
543.365398
544.863794
544.856027
543.603329
546.168405
547.542828
508.229844
522.894287
526.940789
526.493958
516.744187
529.292296
532.630254
531.848968
522.119173
534.006490
536.946684
535.745655
525.154627
537.545856
540.547539
539.403007
529.251751
540.981534
543.753416
542.563243
532.775070
543.940626
546.741668
521.106626
525.105798
527.563741
528.320839
527.683891
531.074542
533.115204
533.566926
532.694679
535.732250
537.453185
537.595202
536.400888
539.390382
541.045952
541.129004
539.911411
542.688288
544.191247
544.186297
542.935598
545.507135
546.886373
523.722037
525.960562
527.912398
528.972783
529.586446
531.688831
533.364975
534.159257
534.528475
536.329787
537.720434
538.255885
538.395936
540.036478
541.282657
541.679555
541.689100
543.210984
544.357450
544.676370
544.609035
545.960524
546.907654
520.900554
524.985179
527.455138
528.168066
527.446030
530.873611
532.926481
533.372271
532.485152
535.541337
537.290005
537.488563
536.392567
539.245110
540.797487
540.787353
539.459640
542.291191
543.812058
543.787589
542.484118
545.108337
546.511519
507.566761
522.674327
526.761138
526.196807
516.043657
528.886457
532.265065
531.462100
521.644493
533.615757
536.612321
535.561509
525.578663
537.287593
540.048321
538.694713
528.037569
540.171228
543.008667
541.759993
531.660719
543.134020
546.002720
521.482517
525.551247
527.991328
528.665800
527.900593
531.280646
533.292103
533.706870
532.794448
535.820680
537.544725
537.726978
536.612407
539.423576
540.930023
540.879637
539.519451
542.326558
543.828701
543.788610
542.471402
545.085256
546.482495
524.913972
527.121276
529.010209
529.993014
530.523130
532.519341
534.108189
534.846762
535.178779
536.909457
538.249688
538.768528
538.898402
540.431426
541.568439
541.878519
541.821585
543.295204
544.403327
544.689798
544.592712
545.923012
546.856555
522.956963
526.921342
529.276027
529.919395
529.190317
532.365861
534.257921
534.650473
533.799740
536.658798
538.291573
538.465760
537.410864
540.091254
541.524325
541.462788
540.138863
542.849524
544.294468
544.237388
542.928728
545.472961
546.828305
510.759998
525.476846
529.350953
528.761420
519.141981
531.102838
534.191292
533.394199
524.154049
535.344536
538.115744
537.096416
527.607762
538.688800
541.264201
539.921394
529.596870
541.280724
543.972493
542.707615
532.768577
543.951433
546.708564
525.575172
529.252260
531.335068
531.839563
531.031715
533.998304
535.729873
536.084089
535.239426
537.969079
539.508682
539.697378
538.689849
541.275380
542.644268
542.619346
541.353372
543.958546
545.314257
545.258419
543.966081
546.366911
547.598954
530.726424
531.970406
533.160404
533.961736
534.577573
535.935913
537.111445
537.876705
538.448765
539.706291
540.768092
541.414750
541.861412
542.987703
543.903866
544.390867
544.681414
545.715790
546.544998
546.928412
547.080291
547.895017
548.445678
532.618138
533.280892
534.146202
534.971501
535.799781
536.833503
537.837873
538.700832
539.517794
540.498927
541.426259
542.195725
542.905477
543.766961
544.562264
545.191638
545.765012
546.508930
547.186951
547.679130
548.073026
548.565997
548.898773
538.317723
538.985482
539.908473
540.827249
541.750701
542.806007
543.816832
544.688431
545.518657
546.475081
547.389389
548.166749
548.907627
549.782963
550.612556
551.288563
551.898644
552.604414
553.235708
553.695408
554.077771
554.537612
554.856244
536.510504
537.571671
538.764951
539.709520
540.552276
541.790469
542.908751
543.705283
544.395378
545.504903
546.506817
547.191564
547.779954
548.815961
549.746539
550.344807
550.813592
551.672042
552.393997
552.770163
553.020225
553.682217
554.170322
532.757653
534.937958
536.735039
537.628937
538.054727
539.882085
541.283037
541.851953
542.020882
543.677012
544.929104
545.350085
545.382632
546.989706
548.199793
548.567164
548.513239
549.915750
550.892064
551.018372
550.743916
552.051634
552.962440
527.639772
532.005425
534.580861
535.257708
534.461486
537.690276
539.540858
539.731398
538.563495
541.595930
543.262832
543.255515
541.875109
544.914118
546.574135
546.553989
545.160597
547.932081
549.327652
549.039573
547.375626
550.184958
551.696147
529.006851
531.473825
533.567953
534.637806
535.178257
537.199348
538.749462
539.358728
539.529771
541.280782
542.598723
542.994812
542.986586
544.673848
545.953818
546.309427
546.230071
547.724040
548.783808
548.920205
548.650050
550.081404
551.103273
528.707659
530.587386
532.495143
533.739164
534.687892
536.417347
537.888963
538.702695
539.284179
540.687910
541.874864
542.443361
542.834438
544.144008
545.275111
545.789236
546.095348
547.245479
548.193518
548.532112
548.685881
549.711035
550.509413
525.888960
528.590304
530.878594
532.045834
532.632480
534.848449
536.559219
537.261736
537.483393
539.304932
540.666562
541.069096
541.052647
542.791540
544.111007
544.474786
544.395990
545.974320
547.125428
547.347441
547.155927
548.593450
549.617220
521.364894
526.307467
529.285481
530.134636
529.339281
533.026640
535.197354
535.549743
534.445748
537.639372
539.399573
539.393961
537.961908
541.137876
542.887089
542.872233
541.436953
544.408713
545.985684
545.856545
544.370234
547.172370
548.698847
524.033405
526.744664
529.049324
530.237515
530.855939
533.124551
534.891640
535.642260
535.904151
537.764361
539.157315
539.581192
539.582569
541.346258
542.690158
543.074354
543.018283
544.631742
545.822961
546.082655
545.920965
547.375410
548.406737
524.978836
526.880759
528.821556
530.100398
531.102990
532.952038
534.546462
535.455981
536.112729
537.598082
538.848268
539.452448
539.869697
541.234884
542.417614
542.967149
543.310843
544.539512
545.576994
545.998498
546.218471
547.275558
548.087665
523.363186
525.874690
528.025773
529.129835
529.710558
531.963954
533.726402
534.473455
534.733806
536.626298
538.044146
538.473688
538.469136
540.266802
541.634610
542.026128
541.971008
543.612091
544.828728
545.105392
544.954035
546.423479
547.463447
519.992990
524.462188
527.157587
527.868821
527.019356
530.690300
532.864397
533.216741
532.100273
535.376072
537.189783
537.193160
535.726865
538.988783
540.784169
540.777464
539.328766
542.367544
543.998086
543.903410
542.434098
545.271200
546.815683
522.889423
525.365413
527.467911
528.525904
529.071438
531.305210
533.058160
533.801519
534.064453
535.968419
537.401418
537.843963
537.844351
539.633906
540.985083
541.357404
541.288376
542.928748
544.149576
544.429503
544.281082
545.756878
546.801725
524.065514
525.876196
5
