# Supplementary material for: A computational model of spatio-temporal cardiac intracellular calcium handling with realistic structure and spatial flux distribution from sarcoplasmic reticulum and t-tubule reconstructions
Source: PLoS Comput Biol. 2017 Aug 31;13(8):e1005714. doi: 10.1371/journal.pcbi.1005714 (PMC5597258; doi:10.1371/journal.pcbi.1005714)
Supplement: S1 Code — Code provided in C/C++ and includes the structural datasets used in this study. Documentation is provided on use of and updating the code. Updates may also be available on Michael Colman’s website, http://www.physicsoftheheart.com and github repository: https://github.com/michaelcolman/CODE---PLOS-Comp-Biol-2017-Model-SR. (ZIP) [file pcbi.1005714.s001.zip › PLOS_SR_Clean/Spatial_diff_out/Ca_output_0210.vtk]

# vtk DataFile Version 3.0
vtk output
ASCII
DATASET STRUCTURED_POINTS
DIMENSIONS 26 26 52
SPACING 1 1 1
ORIGIN 0 0 0
POINT_DATA 35152
SCALARS ImageFile float 1
LOOKUP_TABLE default
-100 -100 -100 -100 -100 -100 -100 -100 -100 -100 -100 -100 -100 -100 -100 -100 -100 -100 -100 -100 -100 -100 -100 -100 -100 -100 
-100 -100 -100 -100 -100 -100 -100 -100 -100 -100 -100 -100 -100 -100 -100 -100 -100 -100 -100 -100 -100 -100 -100 -100 -100 -100 
-100 -100 -100 -100 -100 -100 -100 -100 -100 -100 -100 -100 -100 -100 -100 -100 -100 -100 -100 -100 -100 -100 -100 -100 -100 -100 
-100 -100 -100 -100 -100 -100 -100 -100 -100 -100 -100 -100 -100 -100 -100 -100 -100 -100 -100 -100 -100 -100 -100 -100 -100 -100 
-100 -100 -100 -100 -100 -100 -100 -100 -100 -100 -100 -100 -100 -100 -100 -100 -100 -100 -100 -100 -100 -100 -100 -100 -100 -100 
-100 -100 -100 -100 -100 -100 -100 -100 -100 -100 -100 -100 -100 -100 -100 -100 -100 -100 -100 -100 -100 -100 -100 -100 -100 -100 
-100 -100 -100 -100 -100 -100 -100 -100 -100 -100 -100 -100 -100 -100 -100 -100 -100 -100 -100 -100 -100 -100 -100 -100 -100 -100 
-100 -100 -100 -100 -100 -100 -100 -100 -100 -100 -100 -100 -100 -100 -100 -100 -100 -100 -100 -100 -100 -100 -100 -100 -100 -100 
-100 -100 -100 -100 -100 -100 -100 -100 -100 -100 -100 -100 -100 -100 -100 -100 -100 -100 -100 -100 -100 -100 -100 -100 -100 -100 
-100 -100 -100 -100 -100 -100 -100 -100 -100 -100 -100 -100 -100 -100 -100 -100 -100 -100 -100 -100 -100 -100 -100 -100 -100 -100 
-100 -100 -100 -100 -100 -100 -100 -100 -100 -100 -100 -100 -100 -100 -100 -100 -100 -100 -100 -100 -100 -100 -100 -100 -100 -100 
-100 -100 -100 -100 -100 -100 -100 -100 -100 -100 -100 -100 -100 -100 -100 -100 -100 -100 -100 -100 -100 -100 -100 -100 -100 -100 
-100 -100 -100 -100 -100 -100 -100 -100 -100 -100 -100 -100 -100 -100 -100 -100 -100 -100 -100 -100 -100 -100 -100 -100 -100 -100 
-100 -100 -100 -100 -100 -100 -100 -100 -100 -100 -100 -100 -100 -100 -100 -100 -100 -100 -100 -100 -100 -100 -100 -100 -100 -100 
-100 -100 -100 -100 -100 -100 -100 -100 -100 -100 -100 -100 -100 -100 -100 -100 -100 -100 -100 -100 -100 -100 -100 -100 -100 -100 
-100 -100 -100 -100 -100 -100 -100 -100 -100 -100 -100 -100 -100 -100 -100 -100 -100 -100 -100 -100 -100 -100 -100 -100 -100 -100 
-100 -100 -100 -100 -100 -100 -100 -100 -100 -100 -100 -100 -100 -100 -100 -100 -100 -100 -100 -100 -100 -100 -100 -100 -100 -100 
-100 -100 -100 -100 -100 -100 -100 -100 -100 -100 -100 -100 -100 -100 -100 -100 -100 -100 -100 -100 -100 -100 -100 -100 -100 -100 
-100 -100 -100 -100 -100 -100 -100 -100 -100 -100 -100 -100 -100 -100 -100 -100 -100 -100 -100 -100 -100 -100 -100 -100 -100 -100 
-100 -100 -100 -100 -100 -100 -100 -100 -100 -100 -100 -100 -100 -100 -100 -100 -100 -100 -100 -100 -100 -100 -100 -100 -100 -100 
-100 -100 -100 -100 -100 -100 -100 -100 -100 -100 -100 -100 -100 -100 -100 -100 -100 -100 -100 -100 -100 -100 -100 -100 -100 -100 
-100 -100 -100 -100 -100 -100 -100 -100 -100 -100 -100 -100 -100 -100 -100 -100 -100 -100 -100 -100 -100 -100 -100 -100 -100 -100 
-100 -100 -100 -100 -100 -100 -100 -100 -100 -100 -100 -100 -100 -100 -100 -100 -100 -100 -100 -100 -100 -100 -100 -100 -100 -100 
-100 -100 -100 -100 -100 -100 -100 -100 -100 -100 -100 -100 -100 -100 -100 -100 -100 -100 -100 -100 -100 -100 -100 -100 -100 -100 
-100 -100 -100 -100 -100 -100 -100 -100 -100 -100 -100 -100 -100 -100 -100 -100 -100 -100 -100 -100 -100 -100 -100 -100 -100 -100 
-100 -100 -100 -100 -100 -100 -100 -100 -100 -100 -100 -100 -100 -100 -100 -100 -100 -100 -100 -100 -100 -100 -100 -100 -100 -100 
-100 -100 -100 -100 -100 -100 -100 -100 -100 -100 -100 -100 -100 -100 -100 -100 -100 -100 -100 -100 -100 -100 -100 -100 -100 -100 
-100 -100 -100 -100 -100 -100 -100 -100 -100 -100 -100 -100 -100 -100 -100 -100 -100 -100 -100 -100 -100 -100 -100 -100 -100 -100 
-100 -100 -100 -100 -100 -100 -100 -100 -100 -100 -100 -100 -100 -100 -100 -100 -100 -100 -100 -100 -100 -100 -100 -100 -100 -100 
-100 -100 -100 -100 -100 -100 -100 -100 -100 -100 -100 -100 -100 -100 -100 -100 -100 -100 -100 -100 -100 -100 -100 -100 -100 -100 
-100 -100 -100 -100 -100 -100 -100 -100 -100 -100 -100 -100 -100 -100 -100 -100 -100 -100 -100 -100 -100 -100 -100 -100 -100 -100 
-100 -100 -100 -100 -100 -100 -100 -100 -100 -100 -100 -100 -100 -100 -100 -100 -100 -100 -100 -100 -100 -100 -100 -100 -100 -100 
-100 -100 -100 -100 -100 -100 -100 -100 -100 -100 -100 -100 -100 -100 -100 -100 -100 -100 -100 -100 -100 -100 -100 -100 -100 -100 
-100 -100 -100 -100 -100 -100 -100 -100 -100 -100 -100 -100 -100 -100 -100 -100 -100 -100 -100 -100 -100 -100 -100 -100 -100 -100 
-100 -100 -100 -100 -100 -100 -100 -100 -100 -100 -100 -100 -100 -100 -100 -100 -100 -100 -100 -100 -100 -100 -100 -100 -100 -100 
-100 -100 -100 -100 -100 -100 -100 -100 -100 -100 -100 -100 -100 -100 -100 -100 -100 -100 -100 -100 -100 -100 -100 -100 -100 -100 
-100 -100 -100 -100 -100 -100 -100 -100 -100 -100 -100 -100 -100 -100 -100 -100 -100 -100 -100 -100 -100 -100 -100 -100 -100 -100 
-100 -100 -100 -100 -100 -100 -100 -100 -100 -100 -100 -100 -100 -100 -100 -100 -100 -100 -100 -100 -100 -100 -100 -100 -100 -100 
-100 -100 -100 -100 -100 -100 -100 -100 -100 -100 -100 -100 -100 -100 -100 -100 -100 -100 -100 -100 -100 -100 -100 -100 -100 -100 
-100 -100 -100 -100 -100 -100 -100 -100 -100 -100 -100 -100 -100 -100 -100 -100 -100 -100 -100 -100 -100 -100 -100 -100 -100 -100 
-100 -100 -100 -100 -100 -100 -100 -100 -100 -100 -100 -100 -100 -100 -100 -100 -100 -100 -100 -100 -100 -100 -100 -100 -100 -100 
-100 -100 -100 -100 -100 -100 -100 -100 -100 -100 -100 -100 -100 -100 -100 -100 -100 -100 -100 -100 -100 -100 -100 -100 -100 -100 
-100 -100 -100 -100 -100 -100 -100 -100 -100 -100 -100 -100 -100 -100 -100 -100 -100 -100 -100 -100 -100 -100 -100 -100 -100 -100 
-100 -100 -100 -100 -100 -100 -100 -100 -100 -100 -100 -100 -100 -100 -100 -100 -100 -100 -100 -100 -100 -100 -100 -100 -100 -100 
-100 -100 -100 -100 -100 -100 -100 -100 -100 -100 -100 -100 -100 -100 -100 -100 -100 -100 -100 -100 -100 -100 -100 -100 -100 -100 
-100 -100 -100 -100 -100 -100 -100 -100 -100 -100 -100 -100 -100 -100 -100 -100 -100 -100 -100 -100 -100 -100 -100 -100 -100 -100 
-100 -100 -100 -100 -100 -100 -100 -100 -100 -100 -100 -100 -100 -100 -100 -100 -100 -100 -100 -100 -100 -100 -100 -100 -100 -100 
-100 -100 -100 -100 -100 -100 -100 -100 -100 -100 -100 -100 -100 -100 -100 -100 -100 -100 -100 -100 -100 -100 -100 -100 -100 -100 
-100 -100 -100 -100 -100 -100 -100 -100 -100 -100 -100 -100 -100 -100 -100 -100 -100 -100 -100 -100 -100 -100 -100 -100 -100 -100 
-100 -100 -100 -100 -100 -100 -100 -100 -100 -100 -100 -100 -100 -100 -100 -100 -100 -100 -100 -100 -100 -100 -100 -100 -100 -100 
-100 -100 -100 -100 -100 -100 -100 -100 -100 -100 -100 -100 -100 -100 -100 -100 -100 -100 -100 -100 -100 -100 -100 -100 -100 -100 
-100 -100 -100 -100 -100 -100 -100 -100 -100 -100 -100 -100 -100 -100 -100 -100 -100 -100 -100 -100 -100 -100 -100 -100 -100 -100 
-100 -100 -100 -100 -100 -100 -100 -100 -100 -100 -100 -100 -100 -100 -100 -100 -100 -100 -100 -100 -100 -100 -100 -100 -100 -100 
-100 -100 -100 -100 -100 -100 -100 -100 -100 -100 -100 -100 -100 -100 -100 -100 -100 -100 -100 -100 -100 -100 -100 -100 -100 -100 
-100 -100 0.285349 0.281855 0.275283 0.266951 0.257671 0.249003 0.241381 0.235570 0.231216 0.228003 0.225437 0.223630 0.222329 0.221424 0.220722 0.220199 0.219840 0.219725 0.219906 0.220328 0.220799 0.220889 0.220693 -100 
-100 -100 0.291148 0.287653 0.281076 0.272727 0.263406 0.254672 0.246987 0.241159 0.236817 0.233490 0.230684 0.228682 0.227259 0.226282 0.225527 0.224965 0.224586 0.224485 0.224746 0.225340 0.226036 0.226148 0.225803 -100 
-100 -100 0.302105 0.298618 0.292051 0.283691 0.274304 0.265412 0.257529 0.251558 0.247316 0.243764 0.240400 0.238116 0.236505 0.235413 0.234551 0.233896 0.233435 0.233295 0.233603 0.234385 0.235388 0.235486 0.234863 -100 
-100 -100 0.316162 0.312707 0.306202 0.297897 0.288466 0.279284 0.270885 0.264372 0.259674 0.255806 0.252252 0.249874 0.248211 0.247030 0.246018 0.245192 0.244545 0.244205 0.244296 0.244864 0.245677 0.245647 0.244964 -100 
-100 -100 0.332212 0.328831 0.322489 0.314389 0.305032 0.295440 0.286100 0.278576 0.272807 0.268537 0.265193 0.262960 0.261444 0.260209 0.258956 0.257860 0.256899 0.256194 0.255786 0.255731 0.255847 0.255573 0.255045 -100 
-100 -100 0.347841 0.344558 0.338457 0.330729 0.321631 0.311593 0.301092 0.292343 0.285609 0.280894 0.277565 0.275529 0.274249 0.272957 0.271351 0.269902 0.268584 0.267480 0.266567 0.265907 0.265408 0.264872 0.264404 -100 
-100 -100 0.362443 0.359206 0.353266 0.345843 0.336994 0.326517 0.314855 0.304979 0.297375 0.292249 0.288897 0.287043 0.286181 0.284812 0.282623 0.280782 0.279123 0.277695 0.276396 0.275317 0.274410 0.273673 0.273186 -100 
-100 -100 0.374369 0.370985 0.364774 0.357004 0.347756 0.336873 0.324802 0.314531 0.306575 0.301202 0.297703 0.295748 0.294799 0.293342 0.291058 0.289115 0.287342 0.285788 0.284347 0.283119 0.282077 0.281253 0.280730 -100 
-100 -100 0.383690 0.379972 0.373059 0.364307 0.354021 0.342775 0.331017 0.321071 0.313233 0.307789 0.304063 0.301758 0.300233 0.298693 0.296814 0.295075 0.293426 0.291952 0.290613 0.289504 0.288605 0.287812 0.287229 -100 
-100 -100 0.389764 0.385697 0.378081 0.368365 0.357147 0.345636 0.334283 0.324805 0.317227 0.311802 0.307903 0.305307 0.303444 0.301844 0.300190 0.298663 0.297205 0.295930 0.294848 0.294052 0.293510 0.292828 0.292140 -100 
-100 -100 0.392663 0.388344 0.380225 0.369868 0.358059 0.346417 0.335393 0.326314 0.319011 0.313633 0.309590 0.306774 0.304692 0.303065 0.301574 0.300239 0.298993 0.297952 0.297198 0.296813 0.296977 0.296425 0.295332 -100 
-100 -100 0.392017 0.387600 0.379289 0.368691 0.356698 0.345110 0.334392 0.325689 0.318688 0.313375 0.309179 0.306170 0.303953 0.302325 0.300952 0.299775 0.298700 0.297823 0.297226 0.296977 0.297248 0.296765 0.295707 -100 
-100 -100 0.387643 0.383267 0.375024 0.364516 0.352668 0.341346 0.331066 0.322878 0.316363 0.311140 0.306666 0.303386 0.301015 0.299391 0.298130 0.297101 0.296167 0.295377 0.294756 0.294348 0.294115 0.293630 0.293039 -100 
-100 -100 0.379709 0.375462 0.367453 0.357247 0.345764 0.334890 0.325206 0.317752 0.311995 0.306900 0.301949 0.298267 0.295703 0.294080 0.292933 0.292054 0.291254 0.290534 0.289883 0.289341 0.288882 0.288366 0.287916 -100 
-100 -100 0.367820 0.363731 0.356025 0.346220 0.335232 0.324916 0.315950 0.309385 0.304716 0.299802 0.294160 0.290035 0.287298 0.285713 0.284714 0.284008 0.283365 0.282737 0.282092 0.281484 0.280906 0.280362 0.279968 -100 
-100 -100 0.352564 0.348603 0.341152 0.331734 0.321227 0.311411 0.302922 0.296768 0.292435 0.287759 0.282283 0.278304 0.275727 0.274328 0.273538 0.273038 0.272576 0.272074 0.271502 0.270930 0.270371 0.269821 0.269404 -100 
-100 -100 0.333449 0.329538 0.322228 0.313123 0.303078 0.293707 0.285504 0.279322 0.274618 0.270245 0.265791 0.262516 0.260415 0.259331 0.258808 0.258539 0.258285 0.257947 0.257531 0.257124 0.256764 0.256234 0.255696 -100 
-100 -100 0.311882 0.307933 0.300618 0.291747 0.282156 0.273295 0.265492 0.259485 0.254771 0.250757 0.247054 0.244372 0.242685 0.241889 0.241604 0.241548 0.241492 0.241337 0.241141 0.241042 0.241074 0.240595 0.239821 -100 
-100 -100 0.287432 0.283456 0.276150 0.267563 0.258520 0.250282 0.243064 0.237485 0.233079 0.229474 0.226318 0.224061 0.222692 0.222118 0.222024 0.222139 0.222254 0.222272 0.222342 0.222645 0.223463 0.223050 0.221691 -100 
-100 -100 0.261838 0.258104 0.251256 0.243287 0.234961 0.227433 0.220852 0.215780 0.211785 0.208600 0.205891 0.203994 0.202884 0.202480 0.202511 0.202728 0.202933 0.203024 0.203146 0.203482 0.204325 0.203946 0.202615 -100 
-100 -100 0.236598 0.233358 0.227405 0.220334 0.212845 0.206022 0.200040 0.195409 0.191787 0.188999 0.186746 0.185222 0.184371 0.184107 0.184214 0.184471 0.184695 0.184765 0.184738 0.184752 0.184878 0.184498 0.183803 -100 
-100 -100 0.217409 0.214584 0.209358 0.203013 0.196166 0.189878 0.184329 0.180015 0.176658 0.174178 0.172286 0.171066 0.170410 0.170240 0.170378 0.170637 0.170851 0.170892 0.170767 0.170565 0.170374 0.169999 0.169573 -100 
-100 -100 0.206686 0.204077 0.199239 0.193277 0.186783 0.180785 0.175479 0.171341 0.168137 0.165830 0.164143 0.163091 0.162543 0.162417 0.162564 0.162814 0.163014 0.163038 0.162869 0.162577 0.162240 0.161875 0.161584 -100 
-100 -100 -100 -100 -100 -100 -100 -100 -100 -100 -100 -100 -100 -100 -100 -100 -100 -100 -100 -100 -100 -100 -100 -100 -100 -100 
-100 -100 -100 -100 -100 -100 -100 -100 -100 -100 -100 -100 -100 -100 -100 -100 -100 -100 -100 -100 -100 -100 -100 -100 -100 -100 
-100 -100 -100 -100 -100 -100 -100 -100 -100 -100 -100 -100 -100 -100 -100 -100 -100 -100 -100 -100 -100 -100 -100 -100 -100 -100 
-100 -100 0.290872 0.287357 0.280745 0.272359 0.263017 0.254297 0.246660 0.240889 0.236599 0.233307 0.230519 0.228524 0.227101 0.226128 0.225388 0.224856 0.224524 0.224483 0.224815 0.225481 0.226242 0.226402 0.226083 -100 
-100 -100 0.296713 0.293201 0.286590 0.278198 0.268830 0.260064 0.252403 0.246697 0.242533 0.239125 0.235982 0.233708 0.232122 0.231059 0.230258 0.229685 0.229336 0.229334 0.229814 0.230807 0.232029 0.232228 0.231590 -100 
-100 -100 0.307754 0.304259 0.297679 0.289308 0.279911 0.271014 0.263200 0.257458 0.253761 0.250124 0.246044 0.243362 0.241532 0.240334 0.239408 0.238733 0.238307 0.238297 0.238930 0.240364 0.242293 0.242501 0.241276 -100 
-100 -100 0.321941 0.318500 0.312031 0.303794 0.294433 0.285247 0.276838 0.270473 0.266274 0.262304 0.258038 0.255288 0.253439 0.252156 0.251054 0.250189 0.249563 0.249342 0.249742 0.250943 0.252658 0.252730 0.251450 -100 
-100 -100 0.338176 0.334850 0.328649 0.320796 0.311696 0.302076 0.292455 0.284755 0.278980 0.274572 0.270927 0.268522 0.266994 0.265686 0.264259 0.263068 0.262088 0.261440 0.261201 0.261488 0.262069 0.261855 0.261035 -100 
-100 -100 0.354032 0.350871 0.345087 0.337925 0.329439 0.319353 0.308146 0.298781 0.291722 0.286810 0.283354 0.281384 0.280409 0.279071 0.277047 0.275372 0.273965 0.272853 0.271992 0.271458 0.271132 0.270617 0.270038 -100 
-100 -100 0.368880 0.365831 0.360390 0.353883 0.346059 0.335527 0.322704 0.311787 0.303595 0.298217 0.294882 0.293402 0.293581 0.292179 0.288874 0.286551 0.284699 0.283209 0.281893 0.280836 0.279976 0.279238 0.278707 -100 
-100 -100 0.381010 0.377811 0.372092 0.365223 0.356981 0.346032 0.332792 0.321458 0.312884 0.307254 0.303787 0.302223 0.302322 0.300832 0.297426 0.294995 0.293024 0.291404 0.289937 0.288718 0.287711 0.286884 0.286325 -100 
-100 -100 0.390488 0.386880 0.380263 0.372046 0.362332 0.351002 0.338488 0.327832 0.319550 0.313888 0.310111 0.307933 0.306744 0.305160 0.302849 0.300871 0.299119 0.297621 0.296306 0.295273 0.294516 0.293738 0.293052 -100 
-100 -100 0.396683 0.392652 0.385146 0.375636 0.364625 0.353018 0.341267 0.331405 0.323561 0.317962 0.313955 0.311333 0.309526 0.307864 0.306023 0.304383 0.302883 0.301632 0.300656 0.300081 0.299978 0.299340 0.298332 -100 
-100 -100 0.399659 0.395329 0.387207 0.376871 0.365076 0.353340 0.342121 0.332859 0.325416 0.319893 0.315687 0.312749 0.310592 0.308882 0.307288 0.305890 0.304637 0.303667 0.303146 0.303279 0.304830 0.304353 0.302088 -100 
-100 -100 0.399020 0.394571 0.386205 0.375551 0.363500 0.351835 0.341035 0.332288 0.325265 0.319817 0.315372 0.312148 0.309777 0.308039 0.306578 0.305352 0.304278 0.303484 0.303133 0.303418 0.305091 0.304695 0.302469 -100 
-100 -100 0.394580 0.390163 0.381849 0.371262 0.359345 0.347984 0.337737 0.329689 0.323383 0.318029 0.313083 0.309415 0.306788 0.305011 0.303655 0.302576 0.301639 0.300908 0.300439 0.300302 0.300552 0.300142 0.299245 -100 
-100 -100 0.386526 0.382233 0.374144 0.363857 0.352320 0.341472 0.331988 0.325020 0.320013 0.314786 0.308825 0.304415 0.301430 0.299592 0.298333 0.297400 0.296591 0.295911 0.295359 0.294972 0.294725 0.294269 0.293738 -100 
-100 -100 0.374501 0.370353 0.362547 0.352653 0.341629 0.331409 0.322864 0.317325 0.314426 0.309386 0.301715 0.296327 0.292949 0.291080 0.289950 0.289188 0.288535 0.287936 0.287365 0.286864 0.286406 0.285914 0.285504 -100 
-100 -100 0.359164 0.355110 0.347504 0.337954 0.327388 0.317661 0.309592 0.304469 0.301922 0.297125 0.289613 0.284370 0.281156 0.279480 0.278568 0.278019 0.277550 0.277081 0.276586 0.276132 0.275709 0.275207 0.274757 -100 
-100 -100 0.340161 0.336074 0.328470 0.319125 0.308946 0.299569 0.291563 0.285889 0.281966 0.277476 0.272005 0.267995 0.265477 0.264196 0.263585 0.263285 0.263040 0.262752 0.262455 0.262258 0.262185 0.261709 0.261019 -100 
-100 -100 0.319031 0.314748 0.306873 0.297567 0.287729 0.278764 0.270997 0.265186 0.260747 0.256625 0.252421 0.249318 0.247366 0.246438 0.246096 0.246031 0.246007 0.245939 0.245956 0.246281 0.246974 0.246568 0.245349 -100 
-100 -100 0.295113 0.290620 0.282429 0.273181 0.263778 0.255365 0.248089 0.242571 0.238253 0.234547 0.231090 0.228548 0.226993 0.226328 0.226202 0.226327 0.226501 0.226652 0.227082 0.228175 0.230725 0.230409 0.227641 -100 
-100 -100 0.269175 0.264918 0.257163 0.248518 0.239816 0.232094 0.225420 0.220354 0.216385 0.213108 0.210177 0.208064 0.206812 0.206344 0.206359 0.206595 0.206861 0.207083 0.207555 0.208666 0.211215 0.210925 0.208197 -100 
-100 -100 0.242680 0.239095 0.232553 0.225018 0.217241 0.210245 0.204159 0.199494 0.195856 0.192985 0.190571 0.188896 0.187950 0.187646 0.187748 0.188023 0.188289 0.188438 0.188599 0.189001 0.189751 0.189421 0.188275 -100 
-100 -100 0.222437 0.219425 0.213880 0.207257 0.200205 0.193764 0.188100 0.183718 0.180311 0.177754 0.175751 0.174435 0.173724 0.173534 0.173675 0.173951 0.174193 0.174275 0.174233 0.174192 0.174235 0.173881 0.173292 -100 
-100 -100 0.211191 0.208471 0.203441 0.197291 0.190631 0.184491 0.179063 0.174837 0.171563 0.169182 0.167413 0.166296 0.165713 0.165579 0.165732 0.165999 0.166221 0.166269 0.166136 0.165908 0.165653 0.165296 0.164951 -100 
-100 -100 -100 -100 -100 -100 -100 -100 -100 -100 -100 -100 -100 -100 -100 -100 -100 -100 -100 -100 -100 -100 -100 -100 -100 -100 
-100 -100 -100 -100 -100 -100 -100 -100 -100 -100 -100 -100 -100 -100 -100 -100 -100 -100 -100 -100 -100 -100 -100 -100 -100 -100 
-100 -100 -100 -100 -100 -100 -100 -100 -100 -100 -100 -100 -100 -100 -100 -100 -100 -100 -100 -100 -100 -100 -100 -100 -100 -100 
-100 -100 0.301301 0.297741 0.291038 0.282530 0.273043 0.264186 0.256469 0.250694 0.246624 0.243187 0.239886 0.237627 0.236027 0.234954 0.234142 0.233578 0.233263 0.233304 0.233826 0.234818 0.236014 0.236253 0.235705 -100 
-100 -100 0.307220 0.303667 0.296976 0.288475 0.278981 0.270104 0.262425 0.256839 0.253275 0.249723 0.245692 0.243032 0.241214 0.240031 0.239140 0.238526 0.238198 0.238309 0.239085 0.240659 0.242716 0.243017 0.241842 -100 
-100 -100 0.318422 0.314900 0.308266 0.299826 0.290358 0.281395 0.273790 0.268552 0.269527 0.265728 0.256687 0.253229 0.250942 0.249591 0.248535 0.247803 0.247401 0.247555 0.248655 0.251101 0.254576 0.254917 0.252588 -100 
-100 -100 0.332844 0.329404 0.322942 0.314734 0.305406 0.296159 0.287858 0.281900 0.282353 0.278202 0.268945 0.265450 0.263208 0.261782 0.260502 0.259555 0.258938 0.258866 0.259706 0.261881 0.265090 0.265281 0.262917 -100 
-100 -100 0.349416 0.346139 0.340079 0.332486 0.323669 0.313948 0.303903 0.295940 0.290539 0.285914 0.281435 0.278815 0.277425 0.276024 0.274190 0.272833 0.271811 0.271223 0.271190 0.271955 0.273258 0.273099 0.271753 -100 
-100 -100 0.365662 0.362632 0.357211 0.350730 0.343011 0.332804 0.320591 0.310370 0.303023 0.297822 0.294029 0.292269 0.292265 0.290871 0.287722 0.285630 0.284082 0.282942 0.282099 0.281694 0.281600 0.281084 0.280301 -100 
-100 -100 0.380935 0.378104 0.373274 0.367919 0.361443 0.350791 0.336315 0.323964 0.314960 0.309243 0.306059 0.305609 0.309776 0.308340 0.300959 0.297487 0.295242 0.293634 0.292216 0.291122 0.290288 0.289518 0.288894 -100 
-100 -100 0.393425 0.390442 0.385325 0.379589 0.372665 0.361587 0.346696 0.333905 0.324474 0.318492 0.315196 0.314670 0.318745 0.317215 0.309732 0.306142 0.303769 0.302027 0.300454 0.299184 0.298211 0.297354 0.296688 -100 
-100 -100 0.403201 0.399716 0.393442 0.385872 0.376873 0.365386 0.351806 0.340178 0.331270 0.325276 0.321415 0.319500 0.319300 0.317642 0.314180 0.311761 0.309849 0.308306 0.306996 0.306062 0.305700 0.304918 0.303846 -100 
-100 -100 0.409625 0.405626 0.398233 0.388948 0.378166 0.366390 0.354061 0.343663 0.335429 0.329543 0.325323 0.322640 0.321027 0.319251 0.316971 0.315134 0.313564 0.312339 0.311537 0.311412 0.312736 0.312142 0.309848 -100 
-100 -100 0.412753 0.408401 0.400251 0.389909 0.378087 0.366186 0.354667 0.345139 0.337493 0.331711 0.327174 0.324001 0.321718 0.319852 0.318043 0.316526 0.315253 0.314402 0.314437 0.316055 0.323071 0.322694 0.315328 -100 
-100 -100 0.412156 0.407659 0.399204 0.388444 0.376270 0.364458 0.353503 0.344667 0.337611 0.331916 0.326994 0.323396 0.320765 0.318833 0.317189 0.315858 0.314769 0.314110 0.314346 0.316149 0.323315 0.323041 0.315726 -100 
-100 -100 0.407657 0.403173 0.394734 0.384006 0.371947 0.360478 0.350222 0.342353 0.336427 0.330824 0.324990 0.320683 0.317638 0.315609 0.314073 0.312892 0.311929 0.311275 0.311073 0.311487 0.313259 0.312956 0.310803 -100 
-100 -100 0.399451 0.395072 0.386830 0.376386 0.364719 0.353842 0.344597 0.338402 0.334874 0.329402 0.321448 0.315799 0.312138 0.309963 0.308508 0.307474 0.306636 0.306008 0.305620 0.305500 0.305801 0.305438 0.304564 -100 
-100 -100 0.387205 0.382946 0.374938 0.364865 0.353731 0.343594 0.335694 0.332029 0.332918 0.327653 0.315677 0.307942 0.303472 0.301155 0.299810 0.298947 0.298265 0.297708 0.297253 0.296923 0.296704 0.296295 0.295818 -100 
-100 -100 0.371635 0.367426 0.359544 0.349761 0.339056 0.329395 0.321956 0.318705 0.319989 0.314977 0.303130 0.295547 0.291253 0.289150 0.288042 0.287408 0.286921 0.286500 0.286124 0.285854 0.285690 0.285268 0.284726 -100 
-100 -100 0.352585 0.348236 0.340182 0.330476 0.320063 0.310594 0.302768 0.297841 0.295421 0.290709 0.283256 0.278043 0.274895 0.273331 0.272585 0.272236 0.272007 0.271791 0.271678 0.271818 0.272421 0.272027 0.270867 -100 
-100 -100 0.331857 0.327106 0.318426 0.308512 0.298309 0.289112 0.281232 0.275563 0.271525 0.267187 0.262122 0.258417 0.256103 0.255000 0.254579 0.254508 0.254550 0.254604 0.254952 0.256001 0.258518 0.258213 0.255481 -100 
-100 -100 0.308531 0.303317 0.293840 0.283681 0.273786 0.265036 0.257459 0.251825 0.247499 0.243591 0.239694 0.236799 0.235019 0.234248 0.234091 0.234256 0.234570 0.234937 0.236099 0.239036 0.248440 0.248258 0.239146 -100 
-100 -100 0.281937 0.276942 0.267859 0.258271 0.249050 0.240966 0.233947 0.228691 0.224607 0.221149 0.217917 0.215552 0.214141 0.213610 0.213619 0.213906 0.214315 0.214752 0.215945 0.218868 0.228267 0.228101 0.219009 -100 
-100 -100 0.253422 0.249346 0.241939 0.233740 0.225532 0.218207 0.211817 0.206952 0.203173 0.200140 0.197510 0.195660 0.194610 0.194269 0.194373 0.194685 0.195034 0.195298 0.195756 0.196827 0.199318 0.199055 0.196412 -100 
-100 -100 0.231544 0.228257 0.222222 0.215177 0.207785 0.201051 0.195106 0.190518 0.186953 0.184249 0.182088 0.180657 0.179883 0.179675 0.179824 0.180129 0.180423 0.180565 0.180655 0.180871 0.181510 0.181183 0.180101 -100 
-100 -100 0.219463 0.216570 0.211231 0.204772 0.197817 0.191401 0.185707 0.181271 0.177831 0.175312 0.173417 0.172216 0.171592 0.171450 0.171616 0.171908 0.172166 0.172249 0.172169 0.172035 0.171939 0.171593 0.171129 -100 
-100 -100 -100 -100 -100 -100 -100 -100 -100 -100 -100 -100 -100 -100 -100 -100 -100 -100 -100 -100 -100 -100 -100 -100 -100 -100 
-100 -100 -100 -100 -100 -100 -100 -100 -100 -100 -100 -100 -100 -100 -100 -100 -100 -100 -100 -100 -100 -100 -100 -100 -100 -100 
-100 -100 -100 -100 -100 -100 -100 -100 -100 -100 -100 -100 -100 -100 -100 -100 -100 -100 -100 -100 -100 -100 -100 -100 -100 -100 
-100 -100 0.314679 0.311046 0.304200 0.295490 0.285752 0.276620 0.268613 0.262564 0.258256 0.254639 0.251228 0.248920 0.247296 0.246167 0.245260 0.244616 0.244248 0.244258 0.244752 0.245718 0.246891 0.247124 0.246582 -100 
-100 -100 0.320705 0.317080 0.310246 0.301544 0.291800 0.282648 0.274680 0.268817 0.265016 0.261294 0.257170 0.254498 0.252690 0.251457 0.250448 0.249729 0.249334 0.249402 0.250136 0.251667 0.253678 0.253964 0.252802 -100 
-100 -100 0.332115 0.328524 0.321748 0.313107 0.303387 0.294152 0.286263 0.280748 0.281525 0.277567 0.268420 0.264987 0.262753 0.261363 0.260167 0.259307 0.258821 0.258918 0.259951 0.262317 0.265694 0.266008 0.263712 -100 
-100 -100 0.346824 0.343323 0.336720 0.328308 0.318719 0.309212 0.300635 0.294403 0.294649 0.290344 0.280978 0.277504 0.275309 0.273867 0.272472 0.271425 0.270740 0.270616 0.271362 0.273420 0.276495 0.276649 0.274309 -100 
-100 -100 0.363781 0.360433 0.354226 0.346422 0.337342 0.327359 0.317052 0.308828 0.303189 0.298384 0.293796 0.291150 0.289775 0.288365 0.286494 0.285131 0.284125 0.283489 0.283317 0.283927 0.285093 0.284865 0.283504 -100 
-100 -100 0.380449 0.377343 0.371765 0.365054 0.357049 0.346583 0.334142 0.323685 0.316102 0.310698 0.306753 0.304909 0.304878 0.303491 0.300387 0.298408 0.296992 0.295816 0.294756 0.294126 0.293860 0.293248 0.292428 -100 
-100 -100 0.396167 0.393259 0.388261 0.382651 0.375852 0.364946 0.350289 0.337733 0.328498 0.322560 0.319182 0.318597 0.322682 0.321260 0.314003 0.310747 0.308750 0.307118 0.305387 0.303989 0.302942 0.302058 0.301386 -100 
-100 -100 0.409087 0.406038 0.400760 0.394774 0.387529 0.376210 0.361148 0.348161 0.338493 0.332274 0.328740 0.328028 0.331973 0.330436 0.323064 0.319682 0.317549 0.315791 0.313913 0.312346 0.311162 0.310205 0.309496 -100 
-100 -100 0.419279 0.415730 0.409317 0.401538 0.392274 0.380555 0.366781 0.354954 0.345825 0.339563 0.335402 0.333246 0.332889 0.331155 0.327696 0.325370 0.323582 0.322012 0.320503 0.319371 0.318868 0.318013 0.316909 -100 
-100 -100 0.426031 0.421976 0.414464 0.405005 0.394002 0.382009 0.369484 0.358911 0.350497 0.344323 0.339724 0.336739 0.334925 0.333001 0.330609 0.328738 0.327178 0.325915 0.325006 0.324779 0.326039 0.325409 0.323092 -100 
-100 -100 0.429387 0.424985 0.416727 0.406227 0.394205 0.382101 0.370400 0.360737 0.352990 0.346907 0.341888 0.338353 0.335841 0.333769 0.331736 0.330079 0.328735 0.327842 0.327830 0.329425 0.336416 0.336040 0.328687 -100 
-100 -100 0.428913 0.424364 0.415791 0.404867 0.392485 0.380465 0.369310 0.360317 0.353135 0.347132 0.341717 0.337741 0.334854 0.332693 0.330790 0.329276 0.328081 0.327393 0.327627 0.329457 0.336639 0.336404 0.329119 -100 
-100 -100 0.424471 0.419904 0.411304 0.400383 0.388100 0.376384 0.365862 0.357748 0.351579 0.345648 0.339405 0.334755 0.331449 0.329188 0.327423 0.326078 0.325024 0.324353 0.324184 0.324663 0.326515 0.326270 0.324139 -100 
-100 -100 0.416225 0.411720 0.403248 0.392564 0.380647 0.369479 0.359898 0.353370 0.349506 0.343697 0.335406 0.329458 0.325550 0.323162 0.321515 0.320344 0.319437 0.318812 0.318484 0.318461 0.318864 0.318577 0.317740 -100 
-100 -100 0.403796 0.399366 0.391040 0.380682 0.369277 0.358813 0.350500 0.346417 0.346858 0.341261 0.329051 0.321074 0.316391 0.313892 0.312389 0.311417 0.310686 0.310147 0.309764 0.309543 0.309437 0.309114 0.308677 -100 
-100 -100 0.387681 0.383300 0.375094 0.365028 0.354051 0.344044 0.336138 0.332414 0.333212 0.327882 0.315843 0.308064 0.303595 0.301356 0.300126 0.299413 0.298895 0.298501 0.298179 0.297995 0.297922 0.297585 0.297081 -100 
-100 -100 0.367798 0.363298 0.354991 0.345061 0.334425 0.324588 0.316228 0.310776 0.307898 0.302869 0.295212 0.289851 0.286587 0.284927 0.284104 0.283725 0.283520 0.283314 0.283188 0.283352 0.284005 0.283662 0.282529 -100 
-100 -100 0.346232 0.341345 0.332456 0.322394 0.312051 0.302464 0.293929 0.287638 0.283104 0.278452 0.273216 0.269424 0.267059 0.265913 0.265471 0.265446 0.265597 0.265646 0.265866 0.266836 0.269340 0.269048 0.266324 -100 
-100 -100 0.322072 0.316721 0.307036 0.296797 0.286907 0.277748 0.269327 0.262960 0.258089 0.253874 0.249844 0.246916 0.245141 0.244380 0.244265 0.244566 0.245121 0.245476 0.246352 0.249102 0.258405 0.258203 0.249100 -100 
-100 -100 0.294445 0.289324 0.280034 0.270353 0.261115 0.252625 0.244776 0.238804 0.234191 0.230462 0.227126 0.224755 0.223366 0.222877 0.222947 0.223380 0.224026 0.224460 0.225364 0.228087 0.237364 0.237178 0.228090 -100 
-100 -100 0.264788 0.260587 0.252976 0.244608 0.236224 0.228501 0.221488 0.216056 0.211855 0.208586 0.205863 0.204006 0.202983 0.202671 0.202811 0.203207 0.203681 0.203942 0.204251 0.205206 0.207635 0.207355 0.204705 -100 
-100 -100 0.242018 0.238606 0.232360 0.225085 0.217429 0.210314 0.203882 0.198856 0.194957 0.192053 0.189798 0.188346 0.187585 0.187394 0.187566 0.187914 0.188271 0.188418 0.188448 0.188615 0.189227 0.188892 0.187808 -100 
-100 -100 0.229441 0.226427 0.220873 0.214153 0.206893 0.200107 0.193998 0.189193 0.185467 0.182767 0.180777 0.179544 0.178922 0.178791 0.178974 0.179294 0.179589 0.179685 0.179587 0.179435 0.179331 0.178983 0.178517 -100 
-100 -100 -100 -100 -100 -100 -100 -100 -100 -100 -100 -100 -100 -100 -100 -100 -100 -100 -100 -100 -100 -100 -100 -100 -100 -100 
-100 -100 -100 -100 -100 -100 -100 -100 -100 -100 -100 -100 -100 -100 -100 -100 -100 -100 -100 -100 -100 -100 -100 -100 -100 -100 
-100 -100 -100 -100 -100 -100 -100 -100 -100 -100 -100 -100 -100 -100 -100 -100 -100 -100 -100 -100 -100 -100 -100 -100 -100 -100 
-100 -100 0.329982 0.326245 0.319189 0.310195 0.300087 0.290540 0.282023 0.275435 0.270418 0.266613 0.263540 0.261459 0.260025 0.258894 0.257833 0.257022 0.256499 0.256335 0.256549 0.257103 0.257768 0.257890 0.257577 -100 
-100 -100 0.336145 0.332410 0.325356 0.316353 0.306219 0.296626 0.288084 0.281551 0.276656 0.272767 0.269422 0.267191 0.265722 0.264520 0.263305 0.262360 0.261764 0.261595 0.261911 0.262740 0.263809 0.263945 0.263316 -100 
-100 -100 0.347822 0.344105 0.337077 0.328091 0.317925 0.308204 0.299513 0.292937 0.288511 0.284428 0.280242 0.277763 0.276220 0.274915 0.273474 0.272335 0.271608 0.271380 0.271763 0.272934 0.274599 0.274701 0.273499 -100 
-100 -100 0.362879 0.359215 0.352291 0.343426 0.333285 0.323290 0.314029 0.306849 0.301924 0.297503 0.293117 0.290557 0.288996 0.287649 0.286115 0.284886 0.284044 0.283600 0.283652 0.284479 0.285839 0.285750 0.284467 -100 
-100 -100 0.380219 0.376658 0.369980 0.361470 0.351564 0.341149 0.330739 0.322279 0.315794 0.310877 0.306974 0.304563 0.303156 0.301832 0.300264 0.299052 0.298153 0.297327 0.296573 0.296330 0.296472 0.296025 0.295129 -100 
-100 -100 0.397287 0.393876 0.387581 0.379706 0.370355 0.359491 0.347590 0.337547 0.329805 0.324319 0.320439 0.318249 0.317222 0.315924 0.314083 0.312845 0.311970 0.310734 0.309046 0.307713 0.306802 0.305971 0.305264 -100 
-100 -100 0.413445 0.410138 0.404156 0.396875 0.388110 0.376820 0.363419 0.351915 0.343072 0.337059 0.333146 0.331265 0.331241 0.329910 0.327050 0.325590 0.324768 0.323194 0.320643 0.318470 0.316860 0.315738 0.315047 -100 
-100 -100 0.426844 0.423401 0.417162 0.409542 0.400382 0.388704 0.374923 0.363041 0.353835 0.347505 0.343309 0.341185 0.340948 0.339447 0.336444 0.334858 0.333909 0.332213 0.329534 0.327225 0.325494 0.324306 0.323597 -100 
-100 -100 0.437520 0.433701 0.426638 0.417783 0.407285 0.395271 0.382197 0.371019 0.362175 0.355739 0.351018 0.348106 0.346448 0.344647 0.342384 0.340793 0.339560 0.337963 0.335883 0.334133 0.332881 0.331850 0.331063 -100 
-100 -100 0.444665 0.440456 0.432577 0.422536 0.410863 0.398632 0.386353 0.376089 0.367888 0.361460 0.356199 0.352643 0.350259 0.348153 0.345933 0.344193 0.342762 0.341375 0.339989 0.339031 0.338662 0.337895 0.336837 -100 
-100 -100 0.448334 0.443843 0.435384 0.424578 0.412195 0.399884 0.388218 0.378758 0.371410 0.365020 0.359047 0.354955 0.352164 0.349814 0.347418 0.345529 0.344038 0.342904 0.342187 0.342174 0.343645 0.343151 0.340890 -100 
-100 -100 0.448113 0.443478 0.434738 0.423597 0.410952 0.398680 0.387363 0.378344 0.371348 0.364993 0.358752 0.354339 0.351280 0.348820 0.346439 0.344590 0.343175 0.342237 0.341831 0.342136 0.343871 0.343553 0.341377 -100 
-100 -100 0.443920 0.439226 0.430382 0.419206 0.406622 0.394530 0.383508 0.374809 0.367932 0.361620 0.355342 0.350649 0.347291 0.344818 0.342704 0.341090 0.339857 0.339047 0.338646 0.338666 0.339109 0.338857 0.338045 -100 
-100 -100 0.435932 0.431209 0.422319 0.411278 0.398988 0.387263 0.376733 0.368769 0.362813 0.356602 0.349597 0.344334 0.340654 0.338194 0.336333 0.334977 0.333946 0.333256 0.332864 0.332742 0.332782 0.332542 0.332123 -100 
-100 -100 0.423713 0.418944 0.409922 0.399096 0.387262 0.376035 0.366151 0.359322 0.355183 0.349157 0.340692 0.334630 0.330668 0.328278 0.326676 0.325588 0.324791 0.324229 0.323851 0.323657 0.323530 0.323277 0.322985 -100 
-100 -100 0.406843 0.402146 0.393302 0.382842 0.371501 0.360691 0.351088 0.344486 0.340578 0.334815 0.326643 0.320877 0.317209 0.315132 0.313865 0.313099 0.312579 0.312156 0.311778 0.311557 0.311412 0.311125 0.310782 -100 
-100 -100 0.385115 0.380513 0.372029 0.362026 0.351288 0.340789 0.330992 0.323644 0.318297 0.312858 0.306793 0.302408 0.299602 0.298062 0.297250 0.296914 0.296823 0.296548 0.296101 0.295905 0.295937 0.295590 0.294980 -100 
-100 -100 0.361569 0.356829 0.348227 0.338560 0.328563 0.318421 0.308369 0.300528 0.294504 0.289429 0.284734 0.281425 0.279370 0.278353 0.278012 0.278207 0.278716 0.278613 0.278001 0.277926 0.278465 0.278065 0.276890 -100 
-100 -100 0.335528 0.330529 0.321533 0.312222 0.303639 0.293986 0.283307 0.275285 0.269155 0.264494 0.260647 0.258054 0.256567 0.255979 0.256097 0.256879 0.258283 0.258365 0.257384 0.257593 0.259686 0.259255 0.256502 -100 
-100 -100 0.306575 0.301820 0.293265 0.284532 0.276606 0.267639 0.257607 0.250104 0.244403 0.240254 0.237011 0.234922 0.233810 0.233486 0.233794 0.234715 0.236225 0.236380 0.235426 0.235624 0.237676 0.237244 0.234517 -100 
-100 -100 0.276198 0.272202 0.265002 0.257071 0.249044 0.240861 0.232615 0.226118 0.221141 0.217551 0.214866 0.213202 0.212372 0.212176 0.212440 0.213079 0.213930 0.214043 0.213517 0.213414 0.213880 0.213461 0.212313 -100 
-100 -100 0.253103 0.249720 0.243545 0.236299 0.228585 0.221021 0.213772 0.208027 0.203583 0.200429 0.198159 0.196804 0.196154 0.196029 0.196256 0.196701 0.197208 0.197292 0.196971 0.196717 0.196635 0.196243 0.195652 -100 
-100 -100 0.240289 0.237214 0.231552 0.224665 0.217141 0.209917 0.203209 0.197867 0.193727 0.190815 0.188775 0.187582 0.187020 0.186927 0.187134 0.187495 0.187849 0.187924 0.187700 0.187395 0.187096 0.186728 0.186383 -100 
-100 -100 -100 -100 -100 -100 -100 -100 -100 -100 -100 -100 -100 -100 -100 -100 -100 -100 -100 -100 -100 -100 -100 -100 -100 -100 
-100 -100 -100 -100 -100 -100 -100 -100 -100 -100 -100 -100 -100 -100 -100 -100 -100 -100 -100 -100 -100 -100 -100 -100 -100 -100 
-100 -100 -100 -100 -100 -100 -100 -100 -100 -100 -100 -100 -100 -100 -100 -100 -100 -100 -100 -100 -100 -100 -100 -100 -100 -100 
-100 -100 0.345032 0.341160 0.333848 0.324505 0.313973 0.303949 0.294897 0.287747 0.282227 0.278241 0.275340 0.273562 0.272395 0.271269 0.269967 0.268890 0.268142 0.267745 0.267641 0.267769 0.267976 0.267953 0.267761 -100 
-100 -100 0.351356 0.347479 0.340151 0.330778 0.320196 0.310100 0.300974 0.293784 0.288263 0.284226 0.281266 0.279572 0.278565 0.277398 0.275829 0.274507 0.273613 0.273143 0.273022 0.273210 0.273529 0.273482 0.273158 -100 
-100 -100 0.363326 0.359446 0.352108 0.342700 0.332032 0.321775 0.312454 0.305104 0.299660 0.295476 0.292191 0.290561 0.289735 0.288509 0.286586 0.284953 0.283862 0.283245 0.283005 0.283187 0.283611 0.283475 0.282904 -100 
-100 -100 0.378741 0.374880 0.367571 0.358174 0.347426 0.336898 0.327124 0.319290 0.313418 0.308915 0.305413 0.303659 0.302771 0.301522 0.299602 0.297999 0.296904 0.296083 0.295436 0.295206 0.295292 0.294940 0.294267 -100 
-100 -100 0.396459 0.392644 0.385437 0.376155 0.365404 0.354503 0.343945 0.335262 0.328414 0.323418 0.319818 0.317780 0.316641 0.315420 0.313871 0.312732 0.311974 0.310898 0.309399 0.308252 0.307504 0.306795 0.306156 -100 
-100 -100 0.413911 0.410157 0.403101 0.394045 0.383413 0.372108 0.360617 0.350932 0.343230 0.337689 0.333776 0.331472 0.330169 0.329001 0.327817 0.327362 0.327312 0.325963 0.323213 0.320866 0.319221 0.318104 0.317423 -100 
-100 -100 0.430478 0.426744 0.419772 0.410880 0.400348 0.388649 0.376245 0.365659 0.357203 0.351161 0.346927 0.344430 0.343208 0.342041 0.340904 0.341093 0.341934 0.340349 0.336191 0.332661 0.330252 0.328793 0.328029 -100 
-100 -100 0.444328 0.440475 0.433277 0.424088 0.413210 0.401165 0.388432 0.377550 0.368814 0.362420 0.357756 0.354870 0.353334 0.351941 0.350639 0.350702 0.351418 0.349723 0.345469 0.341840 0.339347 0.337835 0.337049 -100 
-100 -100 0.455461 0.451352 0.443622 0.433698 0.422051 0.409739 0.397284 0.386791 0.378362 0.371775 0.366452 0.362924 0.360663 0.358813 0.357125 0.356315 0.355926 0.354262 0.351205 0.348562 0.346677 0.345406 0.344653 -100 
-100 -100 0.462985 0.458608 0.450348 0.439712 0.427396 0.414943 0.402968 0.393236 0.385656 0.378994 0.372746 0.368549 0.365866 0.363544 0.361144 0.359450 0.358197 0.356647 0.354674 0.353060 0.351946 0.351006 0.350259 -100 
-100 -100 0.466964 0.462377 0.453704 0.442577 0.429842 0.417371 0.405920 0.397162 0.391265 0.384595 0.376725 0.371813 0.368947 0.366248 0.363064 0.360698 0.358986 0.357595 0.356388 0.355612 0.355458 0.354830 0.353827 -100 
-100 -100 0.467054 0.462323 0.453391 0.442010 0.429101 0.416621 0.405320 0.396769 0.391032 0.384353 0.376309 0.371182 0.368122 0.365299 0.362031 0.359580 0.357832 0.356632 0.355839 0.355490 0.355683 0.355277 0.354378 -100 
-100 -100 0.463318 0.458446 0.449259 0.437772 0.424881 0.412412 0.400962 0.391943 0.384951 0.378266 0.371405 0.366489 0.363143 0.360417 0.357747 0.355712 0.354221 0.353233 0.352641 0.352395 0.352367 0.352092 0.351656 -100 
-100 -100 0.456072 0.450986 0.441383 0.429853 0.417185 0.404870 0.393391 0.384269 0.377033 0.370417 0.363883 0.358997 0.355504 0.352946 0.350790 0.349175 0.347977 0.347189 0.346729 0.346545 0.346478 0.346273 0.345998 -100 
-100 -100 0.444976 0.439560 0.429111 0.417557 0.405324 0.393300 0.381879 0.372953 0.366122 0.359670 0.353017 0.348089 0.344625 0.342300 0.340563 0.339329 0.338444 0.337834 0.337432 0.337253 0.337149 0.336961 0.336746 -100 
-100 -100 0.427398 0.422075 0.411850 0.400755 0.389113 0.377466 0.366139 0.357252 0.350506 0.344312 0.338068 0.333546 0.330456 0.328516 0.327206 0.326398 0.325900 0.325432 0.324934 0.324639 0.324458 0.324219 0.323969 -100 
-100 -100 0.403200 0.398306 0.389260 0.379121 0.368453 0.357227 0.345729 0.336508 0.329314 0.323437 0.318255 0.314611 0.312221 0.310826 0.310073 0.309888 0.310083 0.309725 0.308785 0.308157 0.307830 0.307460 0.307057 -100 
-100 -100 0.377906 0.373101 0.364363 0.355182 0.346091 0.335316 0.323018 0.313231 0.305728 0.300171 0.295827 0.292991 0.291287 0.290467 0.290367 0.291110 0.292535 0.292275 0.290332 0.289087 0.288577 0.288025 0.287358 -100 
-100 -100 0.351229 0.346177 0.336967 0.328852 0.323301 0.313048 0.298112 0.287535 0.279841 0.274633 0.270948 0.268751 0.267629 0.267329 0.267955 0.269927 0.273612 0.273456 0.269524 0.267425 0.266964 0.266233 0.265000 -100 
-100 -100 0.320860 0.316083 0.307361 0.299845 0.294933 0.285396 0.271216 0.261286 0.254155 0.249497 0.246364 0.244627 0.243863 0.243822 0.244639 0.246749 0.250552 0.250473 0.246568 0.244467 0.243982 0.243243 0.242017 -100 
-100 -100 0.288266 0.284315 0.277190 0.269831 0.262717 0.254016 0.243849 0.235853 0.229912 0.225951 0.223333 0.221923 0.221343 0.221327 0.221844 0.223045 0.224825 0.224794 0.222948 0.221674 0.221081 0.220490 0.219831 -100 
-100 -100 0.264052 0.260645 0.254443 0.247289 0.239692 0.231648 0.223348 0.216701 0.211636 0.208217 0.205960 0.204747 0.204245 0.204213 0.204535 0.205185 0.206018 0.206035 0.205206 0.204478 0.203981 0.203520 0.203112 -100 
-100 -100 0.250712 0.247561 0.241770 0.234743 0.227016 0.219334 0.211940 0.205977 0.201393 0.198269 0.196206 0.195087 0.194611 0.194568 0.194808 0.195237 0.195698 0.195747 0.195342 0.194857 0.194413 0.194025 0.193746 -100 
-100 -100 -100 -100 -100 -100 -100 -100 -100 -100 -100 -100 -100 -100 -100 -100 -100 -100 -100 -100 -100 -100 -100 -100 -100 -100 
-100 -100 -100 -100 -100 -100 -100 -100 -100 -100 -100 -100 -100 -100 -100 -100 -100 -100 -100 -100 -100 -100 -100 -100 -100 -100 
-100 -100 -100 -100 -100 -100 -100 -100 -100 -100 -100 -100 -100 -100 -100 -100 -100 -100 -100 -100 -100 -100 -100 -100 -100 -100 
-100 -100 0.359497 0.355454 0.347815 0.338059 0.327040 0.316514 0.306921 0.299257 0.293275 0.289094 0.286285 0.284732 0.283799 0.282650 0.281071 0.279707 0.278720 0.278104 0.277727 0.277536 0.277419 0.277263 0.277101 -100 
-100 -100 0.366023 0.361961 0.354282 0.344471 0.333379 0.322762 0.313067 0.305315 0.299274 0.295077 0.292357 0.291080 0.290487 0.289314 0.287334 0.285601 0.284394 0.283651 0.283182 0.282940 0.282800 0.282598 0.282375 -100 
-100 -100 0.378339 0.374253 0.366521 0.356627 0.345403 0.334605 0.324683 0.316718 0.310521 0.306224 0.303542 0.302581 0.302424 0.301220 0.298712 0.296528 0.295051 0.294093 0.293383 0.292959 0.292702 0.292379 0.292034 -100 
-100 -100 0.394114 0.390026 0.382274 0.372318 0.360949 0.349888 0.339592 0.331224 0.324651 0.320054 0.317143 0.316026 0.315772 0.314558 0.312127 0.310077 0.308709 0.307556 0.306344 0.305430 0.304793 0.304238 0.303782 -100 
-100 -100 0.412186 0.408112 0.400381 0.390410 0.378913 0.367516 0.356677 0.347720 0.340548 0.335449 0.332037 0.330309 0.329464 0.328287 0.326603 0.325465 0.324877 0.323555 0.321299 0.319408 0.318042 0.317113 0.316545 -100 
-100 -100 0.429978 0.425920 0.418219 0.408259 0.396661 0.384905 0.373459 0.363846 0.356065 0.350427 0.346473 0.344147 0.342798 0.341713 0.340893 0.341152 0.342061 0.340561 0.336512 0.333086 0.330769 0.329384 0.328669 -100 
-100 -100 0.446917 0.442841 0.435107 0.425097 0.413361 0.401250 0.389234 0.379054 0.370765 0.364636 0.360142 0.357333 0.355658 0.354632 0.354490 0.356223 0.359028 0.357364 0.351088 0.345925 0.342641 0.340841 0.339983 -100 
-100 -100 0.461157 0.456986 0.449066 0.438802 0.426766 0.414353 0.402065 0.391673 0.383210 0.376702 0.371613 0.368283 0.366211 0.364910 0.364572 0.366166 0.368829 0.367069 0.360738 0.355513 0.352173 0.350336 0.349456 -100 
-100 -100 0.472689 0.468347 0.460094 0.449397 0.436923 0.424304 0.412128 0.402068 0.394132 0.387363 0.381258 0.377223 0.374642 0.372716 0.371264 0.371133 0.371696 0.369921 0.365653 0.362035 0.359569 0.358073 0.357286 -100 
-100 -100 0.480526 0.476004 0.467414 0.456303 0.443468 0.430790 0.419035 0.409939 0.403707 0.396806 0.388823 0.383887 0.381065 0.378492 0.375621 0.373823 0.372740 0.371011 0.368416 0.366256 0.364700 0.363614 0.362930 -100 
-100 -100 0.484759 0.480080 0.471196 0.459778 0.446727 0.434128 0.423098 0.415808 0.414194 0.407278 0.394727 0.388400 0.385570 0.382464 0.378052 0.374967 0.372948 0.371305 0.369710 0.368527 0.367760 0.367034 0.366388 -100 
-100 -100 0.485124 0.480292 0.471130 0.459500 0.446329 0.433685 0.422660 0.415411 0.413825 0.406869 0.394200 0.387726 0.384749 0.381511 0.376945 0.373663 0.371490 0.370037 0.368971 0.368322 0.367973 0.367509 0.366983 -100 
-100 -100 0.481987 0.476895 0.467203 0.455363 0.442161 0.429341 0.417570 0.408599 0.402471 0.395444 0.387073 0.381671 0.378373 0.375366 0.371948 0.369383 0.367578 0.366406 0.365659 0.365276 0.365068 0.364777 0.364458 -100 
-100 -100 0.476057 0.470459 0.459622 0.447476 0.434454 0.421595 0.409261 0.399363 0.391622 0.384633 0.377834 0.372981 0.369576 0.366875 0.364337 0.362413 0.361006 0.360097 0.359555 0.359329 0.359222 0.359041 0.358829 -100 
-100 -100 0.468099 0.461562 0.447947 0.435233 0.422626 0.409881 0.397015 0.386629 0.378375 0.371534 0.365445 0.360991 0.357781 0.355440 0.353517 0.352104 0.351107 0.350416 0.349946 0.349758 0.349674 0.349533 0.349367 -100 
-100 -100 0.449917 0.443468 0.430054 0.417879 0.406032 0.393631 0.380608 0.370062 0.361722 0.355144 0.349607 0.345664 0.342887 0.341001 0.339616 0.338756 0.338305 0.337769 0.337070 0.336674 0.336458 0.336261 0.336073 -100 
-100 -100 0.421601 0.416150 0.405795 0.395384 0.385390 0.373497 0.359782 0.348927 0.340408 0.334135 0.329311 0.326077 0.323957 0.322657 0.321980 0.322031 0.322801 0.322358 0.320639 0.319549 0.318935 0.318546 0.318260 -100 
-100 -100 0.395198 0.389933 0.380164 0.371459 0.365119 0.353724 0.337290 0.325333 0.316448 0.310435 0.306246 0.303721 0.302283 0.301647 0.301902 0.303540 0.306929 0.306546 0.302331 0.299799 0.298501 0.297810 0.297367 -100 
-100 -100 0.370434 0.364531 0.353459 0.347335 0.354111 0.343235 0.314457 0.299709 0.289916 0.284118 0.280479 0.278569 0.277755 0.277785 0.279297 0.283557 0.293183 0.292867 0.282553 0.277554 0.275287 0.274248 0.273589 -100 
-100 -100 0.338765 0.333163 0.322573 0.317038 0.324465 0.314332 0.286374 0.272394 0.263259 0.258049 0.254940 0.253466 0.252998 0.253293 0.255006 0.259418 0.269258 0.269031 0.258668 0.253668 0.251375 0.250329 0.249676 -100 
-100 -100 0.301152 0.296892 0.289057 0.282282 0.277878 0.268663 0.254695 0.244881 0.237901 0.233586 0.230998 0.229782 0.229412 0.229580 0.230482 0.232610 0.236415 0.236291 0.232171 0.229625 0.228242 0.227503 0.227061 -100 
-100 -100 0.274576 0.271028 0.264548 0.257470 0.250561 0.242060 0.232141 0.224551 0.218863 0.215207 0.212952 0.211854 0.211477 0.211532 0.211992 0.212955 0.214454 0.214429 0.212818 0.211621 0.210813 0.210307 0.210001 -100 
-100 -100 0.260272 0.257007 0.251004 0.243822 0.235989 0.227877 0.219731 0.213189 0.208200 0.204896 0.202815 0.201759 0.201358 0.201356 0.201631 0.202150 0.202796 0.202831 0.202199 0.201565 0.201032 0.200645 0.200412 -100 
-100 -100 -100 -100 -100 -100 -100 -100 -100 -100 -100 -100 -100 -100 -100 -100 -100 -100 -100 -100 -100 -100 -100 -100 -100 -100 
-100 -100 -100 -100 -100 -100 -100 -100 -100 -100 -100 -100 -100 -100 -100 -100 -100 -100 -100 -100 -100 -100 -100 -100 -100 -100 
-100 -100 -100 -100 -100 -100 -100 -100 -100 -100 -100 -100 -100 -100 -100 -100 -100 -100 -100 -100 -100 -100 -100 -100 -100 -100 
-100 -100 0.372153 0.367891 0.359858 0.349628 0.338103 0.327081 0.317002 0.308888 0.302521 0.298084 0.295141 0.293516 0.292521 0.291304 0.289643 0.288186 0.287091 0.286350 0.285815 0.285444 0.285154 0.284909 0.284736 -100 
-100 -100 0.378956 0.374648 0.366530 0.356205 0.344579 0.333451 0.323257 0.315037 0.308590 0.304142 0.301317 0.299990 0.299344 0.298106 0.296042 0.294209 0.292883 0.291999 0.291350 0.290891 0.290536 0.290238 0.290026 -100 
-100 -100 0.391690 0.387327 0.379098 0.368634 0.356836 0.345513 0.335088 0.326643 0.320011 0.315475 0.312733 0.311749 0.311545 0.310274 0.307678 0.305379 0.303765 0.302649 0.301730 0.301039 0.300503 0.300080 0.299787 -100 
-100 -100 0.407794 0.403425 0.395156 0.384597 0.372623 0.361053 0.350301 0.341501 0.334524 0.329711 0.326744 0.325598 0.325279 0.323988 0.321449 0.319259 0.317731 0.316419 0.314999 0.313824 0.312909 0.312267 0.311867 -100 
-100 -100 0.426085 0.421737 0.413495 0.402903 0.390782 0.378909 0.367727 0.358470 0.351017 0.345725 0.342211 0.340415 0.339477 0.338184 0.336356 0.335051 0.334292 0.332811 0.330380 0.328292 0.326735 0.325732 0.325184 -100 
-100 -100 0.444070 0.439747 0.431531 0.420903 0.408627 0.396438 0.384809 0.375073 0.367148 0.361351 0.357251 0.354805 0.353314 0.352077 0.351088 0.351152 0.351871 0.350219 0.346037 0.342477 0.340040 0.338601 0.337884 -100 
-100 -100 0.461245 0.456912 0.448657 0.437928 0.425451 0.412946 0.400900 0.390757 0.382452 0.376190 0.371485 0.368490 0.366588 0.365379 0.365081 0.366604 0.369192 0.367383 0.361022 0.355774 0.352418 0.350582 0.349713 -100 
-100 -100 0.475747 0.471356 0.462965 0.452030 0.439286 0.426512 0.414213 0.403868 0.395387 0.388734 0.383398 0.379841 0.377503 0.376004 0.375499 0.376875 0.379315 0.377423 0.371026 0.365742 0.362356 0.360498 0.359599 -100 
-100 -100 0.487543 0.483031 0.474418 0.463206 0.450174 0.437206 0.424908 0.414768 0.406699 0.399720 0.393356 0.389081 0.386259 0.384117 0.382458 0.382113 0.382484 0.380580 0.376242 0.372591 0.370123 0.368605 0.367773 -100 
-100 -100 0.495553 0.490917 0.482084 0.470611 0.457357 0.444341 0.432348 0.423036 0.416559 0.409384 0.401112 0.395914 0.392844 0.390048 0.386966 0.384968 0.383716 0.381871 0.379224 0.377090 0.375608 0.374503 0.373722 -100 
-100 -100 0.499846 0.495097 0.486052 0.474377 0.460992 0.448058 0.436704 0.429094 0.427126 0.419893 0.407063 0.400469 0.397384 0.394062 0.389457 0.386185 0.384008 0.382266 0.380652 0.379567 0.378949 0.378215 0.377429 -100 
-100 -100 0.500141 0.495265 0.485982 0.474140 0.460663 0.447674 0.436259 0.428606 0.426595 0.419313 0.406399 0.399698 0.396496 0.393068 0.388319 0.384854 0.382518 0.380973 0.379890 0.379342 0.379141 0.378680 0.378019 -100 
-100 -100 0.496804 0.491664 0.481854 0.469807 0.456298 0.443092 0.430860 0.421399 0.414800 0.407454 0.398911 0.393386 0.389957 0.386794 0.383193 0.380440 0.378470 0.377188 0.376396 0.376050 0.375932 0.375641 0.375235 -100 
-100 -100 0.490484 0.484829 0.473864 0.461497 0.448144 0.434855 0.421986 0.411492 0.403185 0.395906 0.389091 0.384270 0.380845 0.378039 0.375329 0.373213 0.371635 0.370606 0.370002 0.369771 0.369696 0.369521 0.369281 -100 
-100 -100 0.481879 0.475284 0.461550 0.448604 0.435644 0.422438 0.408980 0.397901 0.388964 0.381875 0.375964 0.371705 0.368583 0.366191 0.364111 0.362503 0.361332 0.360525 0.359994 0.359791 0.359721 0.359603 0.359446 -100 
-100 -100 0.462815 0.456326 0.442811 0.430417 0.418223 0.405376 0.391768 0.380540 0.371534 0.364753 0.359449 0.355754 0.353101 0.351195 0.349664 0.348613 0.347987 0.347353 0.346606 0.346200 0.345993 0.345840 0.345689 -100 
-100 -100 0.433389 0.427922 0.417503 0.406923 0.396635 0.384336 0.370101 0.358677 0.349652 0.343207 0.338527 0.335488 0.333476 0.332149 0.331333 0.331208 0.331824 0.331292 0.329535 0.328432 0.327821 0.327484 0.327264 -100 
-100 -100 0.405683 0.400450 0.390700 0.381900 0.375331 0.363580 0.346686 0.334258 0.324981 0.318823 0.314724 0.312348 0.310997 0.310331 0.310459 0.311941 0.315195 0.314735 0.310481 0.307910 0.306574 0.305940 0.305609 -100 
-100 -100 0.379573 0.373750 0.362797 0.356650 0.363238 0.352047 0.322860 0.307696 0.297578 0.291662 0.288093 0.286309 0.285572 0.285582 0.286984 0.291108 0.300594 0.300214 0.289874 0.284796 0.282398 0.281420 0.280953 -100 
-100 -100 0.346912 0.341392 0.330910 0.325341 0.332573 0.322146 0.293812 0.279460 0.270039 0.264737 0.261688 0.260320 0.259913 0.260204 0.261830 0.266130 0.275848 0.275585 0.265212 0.260144 0.257721 0.256746 0.256286 -100 
-100 -100 0.308746 0.304499 0.296651 0.289753 0.285119 0.275596 0.261279 0.251149 0.243936 0.239533 0.236978 0.235840 0.235519 0.235679 0.236513 0.238560 0.242303 0.242164 0.238052 0.235502 0.234101 0.233428 0.233096 -100 
-100 -100 0.281815 0.278219 0.271631 0.264352 0.257164 0.248346 0.238105 0.230240 0.224354 0.220613 0.218364 0.217311 0.216966 0.217011 0.217423 0.218328 0.219790 0.219769 0.218192 0.217038 0.216268 0.215826 0.215586 -100 
-100 -100 0.267319 0.263976 0.257812 0.250388 0.242251 0.233815 0.225360 0.218564 0.213395 0.210006 0.207915 0.206885 0.206505 0.206493 0.206730 0.207205 0.207829 0.207877 0.207291 0.206719 0.206248 0.205921 0.205732 -100 
-100 -100 -100 -100 -100 -100 -100 -100 -100 -100 -100 -100 -100 -100 -100 -100 -100 -100 -100 -100 -100 -100 -100 -100 -100 -100 
-100 -100 -100 -100 -100 -100 -100 -100 -100 -100 -100 -100 -100 -100 -100 -100 -100 -100 -100 -100 -100 -100 -100 -100 -100 -100 
-100 -100 -100 -100 -100 -100 -100 -100 -100 -100 -100 -100 -100 -100 -100 -100 -100 -100 -100 -100 -100 -100 -100 -100 -100 -100 
-100 -100 0.383473 0.378922 0.370373 0.359583 0.347500 0.335986 0.325445 0.316927 0.310187 0.305431 0.302164 0.300186 0.298844 0.297512 0.295951 0.294588 0.293509 0.292730 0.292132 0.291688 0.291325 0.291032 0.290841 -100 
-100 -100 0.390694 0.386040 0.377319 0.366360 0.354132 0.342492 0.331828 0.323198 0.316368 0.311576 0.308367 0.306568 0.305431 0.304067 0.302229 0.300593 0.299332 0.298430 0.297729 0.297204 0.296777 0.296436 0.296214 -100 
-100 -100 0.404017 0.399241 0.390301 0.379115 0.366664 0.354807 0.343910 0.335057 0.328032 0.323125 0.319930 0.318320 0.317425 0.316001 0.313781 0.311788 0.310272 0.309155 0.308218 0.307487 0.306892 0.306438 0.306150 -100 
-100 -100 0.420430 0.415641 0.406656 0.395370 0.382745 0.370649 0.359454 0.350286 0.342958 0.337790 0.334385 0.332635 0.331641 0.330144 0.327864 0.325833 0.324263 0.322920 0.321576 0.320450 0.319541 0.318889 0.318506 -100 
-100 -100 0.438693 0.433995 0.425140 0.413894 0.401161 0.388817 0.377271 0.367729 0.360032 0.354468 0.350603 0.348395 0.346984 0.345412 0.343425 0.341782 0.340510 0.338935 0.336866 0.335065 0.333653 0.332707 0.332189 -100 
-100 -100 0.456615 0.452013 0.443286 0.432076 0.419230 0.406627 0.394729 0.384824 0.376793 0.370810 0.366426 0.363738 0.361940 0.360308 0.358667 0.357654 0.357053 0.355235 0.352040 0.349256 0.347214 0.345927 0.345263 -100 
-100 -100 0.473836 0.469271 0.460578 0.449318 0.436300 0.423426 0.411208 0.401013 0.393042 0.386644 0.381356 0.378179 0.376019 0.374289 0.372894 0.372547 0.372823 0.370797 0.366303 0.362487 0.359852 0.358276 0.357480 -100 
-100 -100 0.488456 0.483868 0.475105 0.463701 0.450462 0.437326 0.424835 0.414385 0.406151 0.399349 0.393512 0.389821 0.387244 0.385225 0.383631 0.383143 0.383293 0.381183 0.376653 0.372839 0.370236 0.368639 0.367776 -100 
-100 -100 0.500342 0.495685 0.486784 0.475188 0.461716 0.448366 0.435702 0.425142 0.416468 0.409285 0.403109 0.398819 0.395747 0.393238 0.390980 0.389563 0.388630 0.386580 0.383298 0.380599 0.378776 0.377438 0.376501 -100 
-100 -100 0.508360 0.503624 0.494579 0.482804 0.469156 0.455699 0.443084 0.432791 0.424555 0.417090 0.409941 0.404950 0.401499 0.398505 0.395471 0.393182 0.391427 0.389547 0.387462 0.386047 0.385300 0.384317 0.383187 -100 
-100 -100 0.512509 0.507700 0.498523 0.486611 0.472854 0.459382 0.446981 0.437304 0.430431 0.422819 0.414045 0.408346 0.404747 0.401395 0.397584 0.394651 0.392471 0.390808 0.389640 0.389363 0.390049 0.389416 0.387701 -100 
-100 -100 0.512404 0.507517 0.498206 0.486196 0.472377 0.458848 0.446373 0.436624 0.429682 0.422016 0.413184 0.407411 0.403735 0.400326 0.396459 0.393453 0.391238 0.389771 0.389024 0.389187 0.390233 0.389838 0.388238 -100 
-100 -100 0.508034 0.503012 0.493463 0.481364 0.467549 0.453919 0.441048 0.430521 0.422048 0.414408 0.407098 0.401882 0.398188 0.395003 0.391764 0.389166 0.387184 0.385878 0.385200 0.385197 0.385589 0.385318 0.384529 -100 
-100 -100 0.499615 0.494360 0.484365 0.472182 0.458519 0.444899 0.431732 0.420713 0.411590 0.404111 0.397708 0.393053 0.389573 0.386727 0.384047 0.381856 0.380140 0.378999 0.378368 0.378219 0.378318 0.378133 0.377730 -100 
-100 -100 0.486601 0.481009 0.470159 0.457923 0.444635 0.431195 0.417847 0.406613 0.397330 0.390136 0.384419 0.380327 0.377261 0.374822 0.372610 0.370795 0.369381 0.368417 0.367833 0.367625 0.367587 0.367457 0.367257 -100 
-100 -100 0.466378 0.460918 0.450356 0.438631 0.425971 0.412933 0.399702 0.388541 0.379404 0.372587 0.367446 0.363922 0.361356 0.359375 0.357623 0.356246 0.355235 0.354444 0.353790 0.353463 0.353320 0.353188 0.353046 -100 
-100 -100 0.438652 0.433733 0.424537 0.413937 0.402401 0.389940 0.376801 0.365753 0.356846 0.350450 0.345902 0.342985 0.341009 0.339554 0.338377 0.337658 0.337385 0.336743 0.335660 0.334965 0.334587 0.334361 0.334204 -100 
-100 -100 0.409295 0.404646 0.396064 0.386677 0.376914 0.365075 0.351370 0.340114 0.331343 0.325355 0.321375 0.319065 0.317678 0.316785 0.316291 0.316550 0.317561 0.317047 0.314929 0.313489 0.312709 0.312314 0.312102 -100 
-100 -100 0.378415 0.373696 0.364959 0.356881 0.350838 0.339651 0.323455 0.311625 0.302918 0.297356 0.293927 0.292168 0.291323 0.290964 0.291244 0.292793 0.296114 0.295726 0.291545 0.289035 0.287745 0.287167 0.286891 -100 
-100 -100 0.345109 0.340646 0.332369 0.324860 0.319451 0.309025 0.293691 0.282660 0.274670 0.269713 0.266783 0.265417 0.264896 0.264818 0.265349 0.267112 0.270624 0.270377 0.266274 0.263801 0.262512 0.261936 0.261664 -100 
-100 -100 0.310943 0.307087 0.300026 0.292384 0.284600 0.274988 0.263776 0.254831 0.248175 0.243943 0.241444 0.240296 0.239894 0.239845 0.240144 0.241086 0.242677 0.242576 0.240704 0.239346 0.238554 0.238143 0.237934 -100 
-100 -100 0.285831 0.282314 0.275837 0.268128 0.259708 0.250722 0.241447 0.233972 0.228299 0.224619 0.222391 0.221328 0.220933 0.220870 0.221033 0.221502 0.222219 0.222238 0.221494 0.220865 0.220422 0.220143 0.219985 -100 
-100 -100 0.271994 0.268624 0.262373 0.254646 0.246008 0.237366 0.229034 0.222308 0.217174 0.213791 0.211701 0.210662 0.210252 0.210180 0.210299 0.210594 0.210983 0.211069 0.210799 0.210489 0.210212 0.209999 0.209869 -100 
-100 -100 -100 -100 -100 -100 -100 -100 -100 -100 -100 -100 -100 -100 -100 -100 -100 -100 -100 -100 -100 -100 -100 -100 -100 -100 
-100 -100 -100 -100 -100 -100 -100 -100 -100 -100 -100 -100 -100 -100 -100 -100 -100 -100 -100 -100 -100 -100 -100 -100 -100 -100 
-100 -100 -100 -100 -100 -100 -100 -100 -100 -100 -100 -100 -100 -100 -100 -100 -100 -100 -100 -100 -100 -100 -100 -100 -100 -100 
-100 -100 0.392903 0.388010 0.378881 0.367484 0.354858 0.342889 0.331956 0.323099 0.316043 0.310973 0.307352 0.304980 0.303266 0.301781 0.300280 0.298987 0.297925 0.297131 0.296517 0.296063 0.295688 0.295376 0.295167 -100 
-100 -100 0.400683 0.395602 0.386163 0.374483 0.361647 0.349526 0.338465 0.329499 0.322353 0.317225 0.313597 0.311286 0.309647 0.308114 0.306433 0.304958 0.303757 0.302862 0.302166 0.301652 0.301231 0.300882 0.300647 -100 
-100 -100 0.414734 0.409430 0.399613 0.387574 0.374440 0.362075 0.350784 0.341610 0.334283 0.329018 0.325323 0.323057 0.321489 0.319863 0.317903 0.316148 0.314716 0.313625 0.312733 0.312055 0.311500 0.311058 0.310766 -100 
-100 -100 0.431404 0.426088 0.416229 0.404091 0.390789 0.378198 0.366635 0.357183 0.349600 0.344099 0.340209 0.337830 0.336177 0.334425 0.332279 0.330329 0.328702 0.327352 0.326126 0.325131 0.324318 0.323709 0.323336 -100 
-100 -100 0.449411 0.444292 0.434729 0.422768 0.409440 0.396659 0.384806 0.375059 0.367222 0.361408 0.357144 0.354500 0.352625 0.350721 0.348478 0.346449 0.344715 0.343048 0.341286 0.339792 0.338581 0.337729 0.337243 -100 
-100 -100 0.467037 0.462122 0.452861 0.441080 0.427728 0.414756 0.402638 0.392666 0.384732 0.378592 0.373799 0.370836 0.368751 0.366679 0.364306 0.362237 0.360505 0.358497 0.356042 0.353926 0.352274 0.351159 0.350550 -100 
-100 -100 0.484122 0.479319 0.470208 0.458474 0.445016 0.431829 0.419492 0.409439 0.402165 0.395673 0.389534 0.386075 0.383696 0.381416 0.378880 0.376809 0.375193 0.372909 0.369764 0.367099 0.365105 0.363786 0.363050 -100 
-100 -100 0.498697 0.493920 0.484818 0.473013 0.459379 0.445943 0.433317 0.422966 0.415376 0.408481 0.401852 0.397935 0.395172 0.392616 0.389888 0.387676 0.385942 0.383581 0.380426 0.377840 0.375983 0.374649 0.373773 -100 
-100 -100 0.510514 0.505712 0.496545 0.484614 0.470780 0.457099 0.444145 0.433338 0.424502 0.417174 0.410877 0.406533 0.403289 0.400395 0.397434 0.394949 0.392885 0.390683 0.388286 0.386593 0.385618 0.384485 0.383286 -100 
-100 -100 0.518386 0.513547 0.504302 0.492251 0.478266 0.464427 0.451330 0.440378 0.431288 0.423604 0.416836 0.411932 0.408229 0.405017 0.401827 0.399143 0.396924 0.395056 0.393661 0.393418 0.394051 0.393252 0.391328 -100 
-100 -100 0.522272 0.517398 0.508085 0.495950 0.481871 0.467959 0.454851 0.443992 0.435144 0.427254 0.419820 0.414455 0.410486 0.407066 0.403644 0.400832 0.398610 0.397133 0.396770 0.398187 0.401285 0.400856 0.397468 -100 
-100 -100 0.521701 0.516799 0.507436 0.495263 0.481151 0.467189 0.454004 0.443054 0.434114 0.426172 0.418715 0.413306 0.409295 0.405881 0.402508 0.399752 0.397610 0.396332 0.396293 0.398050 0.401440 0.401211 0.397923 -100 
-100 -100 0.516459 0.511517 0.502091 0.489927 0.475858 0.461877 0.448529 0.437280 0.427843 0.419997 0.413203 0.408172 0.404330 0.401132 0.398092 0.395558 0.393543 0.392270 0.391910 0.392720 0.394256 0.394049 0.392421 -100 
-100 -100 0.506554 0.501558 0.492045 0.479953 0.466058 0.452178 0.438783 0.427402 0.417829 0.410231 0.404046 0.399533 0.396053 0.393181 0.390477 0.388178 0.386311 0.385066 0.384467 0.384559 0.385047 0.384852 0.384110 -100 
-100 -100 0.491224 0.486177 0.476524 0.464610 0.451076 0.437466 0.424174 0.412866 0.403419 0.396195 0.390623 0.386689 0.383700 0.381223 0.378865 0.376825 0.375167 0.374031 0.373375 0.373179 0.373212 0.373054 0.372744 -100 
-100 -100 0.469993 0.465098 0.455758 0.444321 0.431352 0.418200 0.405219 0.394183 0.385056 0.378281 0.373277 0.369907 0.367426 0.365379 0.363404 0.361702 0.360349 0.359387 0.358748 0.358466 0.358367 0.358241 0.358082 -100 
-100 -100 0.442349 0.437783 0.429192 0.418546 0.406454 0.393918 0.381313 0.370635 0.361923 0.355642 0.351214 0.348401 0.346452 0.344872 0.343372 0.342149 0.341285 0.340529 0.339812 0.339426 0.339244 0.339113 0.338994 -100 
-100 -100 0.411764 0.407452 0.399403 0.389630 0.378653 0.366802 0.354416 0.344033 0.335737 0.329962 0.326084 0.323811 0.322371 0.321261 0.320266 0.319643 0.319452 0.318898 0.317906 0.317294 0.316990 0.316817 0.316689 -100 
-100 -100 0.378403 0.374233 0.366506 0.357619 0.348402 0.337281 0.324566 0.314434 0.306581 0.301338 0.297999 0.296219 0.295249 0.294574 0.294102 0.294154 0.294933 0.294568 0.292986 0.292047 0.291580 0.291352 0.291199 -100 
-100 -100 0.344677 0.340723 0.333402 0.325055 0.316494 0.306134 0.294250 0.284913 0.277780 0.273132 0.270269 0.268857 0.268196 0.267808 0.267619 0.267933 0.268942 0.268751 0.267281 0.266399 0.265953 0.265734 0.265587 -100 
-100 -100 0.312330 0.308669 0.301892 0.293736 0.284744 0.275119 0.265185 0.257116 0.250947 0.246905 0.244443 0.243250 0.242740 0.242489 0.242376 0.242564 0.243082 0.243044 0.242384 0.241927 0.241672 0.241518 0.241405 -100 
-100 -100 0.288263 0.284786 0.278315 0.270282 0.261301 0.252233 0.243412 0.236305 0.230854 0.227265 0.225050 0.223954 0.223490 0.223311 0.223269 0.223405 0.223714 0.223787 0.223569 0.223394 0.223263 0.223153 0.223064 -100 
-100 -100 0.274872 0.271484 0.265153 0.257189 0.248232 0.239469 0.231251 0.224659 0.219614 0.216267 0.214180 0.213119 0.212663 0.212519 0.212526 0.212663 0.212897 0.213028 0.213012 0.212959 0.212884 0.212793 0.212716 -100 
-100 -100 -100 -100 -100 -100 -100 -100 -100 -100 -100 -100 -100 -100 -100 -100 -100 -100 -100 -100 -100 -100 -100 -100 -100 -100 
-100 -100 -100 -100 -100 -100 -100 -100 -100 -100 -100 -100 -100 -100 -100 -100 -100 -100 -100 -100 -100 -100 -100 -100 -100 -100 
-100 -100 -100 -100 -100 -100 -100 -100 -100 -100 -100 -100 -100 -100 -100 -100 -100 -100 -100 -100 -100 -100 -100 -100 -100 -100 
-100 -100 0.400592 0.395396 0.385740 0.373813 0.360713 0.348372 0.337125 0.328009 0.320702 0.315351 0.311385 0.308664 0.306623 0.304951 0.303381 0.302048 0.300938 0.300109 0.299485 0.299041 0.298676 0.298355 0.298128 -100 
-100 -100 0.408893 0.403426 0.393329 0.381008 0.367637 0.355122 0.343754 0.334549 0.327178 0.321760 0.317734 0.315000 0.312957 0.311219 0.309507 0.308025 0.306792 0.305874 0.305185 0.304703 0.304313 0.303967 0.303717 -100 
-100 -100 0.423639 0.417853 0.407215 0.394402 0.380657 0.367878 0.356296 0.346925 0.339436 0.333878 0.329699 0.326910 0.324835 0.322970 0.321004 0.319259 0.317793 0.316687 0.315832 0.315222 0.314731 0.314313 0.314015 -100 
-100 -100 0.440568 0.434764 0.424073 0.411151 0.397230 0.384234 0.372408 0.362804 0.355124 0.349356 0.344964 0.342064 0.339901 0.337868 0.335623 0.333576 0.331823 0.330435 0.329280 0.328395 0.327681 0.327121 0.326753 -100 
-100 -100 0.458402 0.452874 0.442614 0.429974 0.416094 0.402949 0.390895 0.381085 0.373570 0.367541 0.362497 0.359413 0.357118 0.354873 0.352290 0.349892 0.347801 0.346031 0.344416 0.343111 0.342052 0.341277 0.340813 -100 
-100 -100 0.475839 0.470596 0.460768 0.448415 0.434578 0.421297 0.409080 0.399265 0.392267 0.385974 0.379945 0.376522 0.374086 0.371598 0.368596 0.365786 0.363353 0.361167 0.359032 0.357257 0.355845 0.354845 0.354269 -100 
-100 -100 0.492845 0.487767 0.478176 0.465942 0.452054 0.438624 0.426634 0.417339 0.423790 0.417126 0.397140 0.392766 0.389729 0.386947 0.383529 0.380366 0.377671 0.375159 0.372592 0.370485 0.368871 0.367706 0.366985 -100 
-100 -100 0.507318 0.502309 0.492798 0.480551 0.466524 0.452858 0.440573 0.430962 0.437204 0.430142 0.409577 0.404781 0.401385 0.398348 0.394749 0.391447 0.388637 0.386059 0.383520 0.381585 0.380242 0.379068 0.378103 -100 
-100 -100 0.518913 0.513928 0.504432 0.492130 0.477935 0.463982 0.450892 0.440150 0.432144 0.424688 0.417317 0.412669 0.409185 0.405936 0.402377 0.399155 0.396396 0.394066 0.392182 0.391251 0.391387 0.390397 0.388512 -100 
-100 -100 0.526473 0.521500 0.512006 0.499657 0.485344 0.471204 0.457818 0.446586 0.437525 0.429675 0.422532 0.417531 0.413619 0.410179 0.406703 0.403649 0.401091 0.399252 0.398497 0.399554 0.402344 0.401712 0.398222 -100 
-100 -100 0.529965 0.525005 0.515520 0.503150 0.488775 0.474537 0.461005 0.449590 0.439962 0.431882 0.424809 0.419504 0.415340 0.411802 0.408387 0.405482 0.403177 0.401913 0.402795 0.406539 0.421896 0.421692 0.406944 -100 
-100 -100 0.528919 0.523977 0.514516 0.502166 0.487790 0.473514 0.459896 0.448363 0.438594 0.430476 0.423446 0.418147 0.413986 0.410515 0.407230 0.404465 0.402306 0.401243 0.402391 0.406408 0.422004 0.421970 0.407309 -100 
-100 -100 0.522986 0.518065 0.508652 0.496382 0.482091 0.467842 0.454167 0.442518 0.432612 0.424635 0.418024 0.413077 0.409188 0.405948 0.402894 0.400282 0.398174 0.396939 0.397006 0.398894 0.402413 0.402279 0.399046 -100 
-100 -100 0.512121 0.507238 0.497910 0.485805 0.471719 0.457627 0.444026 0.432407 0.422578 0.414909 0.408833 0.404425 0.400985 0.398078 0.395266 0.392803 0.390761 0.389413 0.388890 0.389315 0.390614 0.390405 0.388915 -100 
-100 -100 0.495468 0.490662 0.481483 0.469665 0.455958 0.442196 0.428853 0.417457 0.407910 0.400676 0.395211 0.391414 0.388523 0.386009 0.383467 0.381191 0.379292 0.377989 0.377258 0.377088 0.377232 0.377036 0.376562 -100 
-100 -100 0.473430 0.468794 0.459948 0.448598 0.435438 0.422186 0.409280 0.398287 0.389170 0.382438 0.377540 0.374300 0.371908 0.369805 0.367603 0.365614 0.363972 0.362853 0.362180 0.361912 0.361853 0.361722 0.361516 -100 
-100 -100 0.445364 0.440973 0.432643 0.421945 0.409548 0.396957 0.384624 0.374164 0.365607 0.359413 0.355056 0.352311 0.350381 0.348697 0.346925 0.345340 0.344090 0.343235 0.342707 0.342518 0.342496 0.342435 0.342323 -100 
-100 -100 0.413893 0.409741 0.401901 0.391923 0.380404 0.368556 0.356803 0.346923 0.338972 0.333338 0.329484 0.327198 0.325693 0.324412 0.323062 0.321919 0.321117 0.320541 0.320126 0.320034 0.320108 0.320104 0.320007 -100 
-100 -100 0.379227 0.375284 0.367882 0.358623 0.348153 0.337093 0.325866 0.316615 0.309358 0.304312 0.300934 0.299069 0.297959 0.297050 0.296106 0.295398 0.295088 0.294770 0.294391 0.294357 0.294516 0.294549 0.294436 -100 
-100 -100 0.345121 0.341375 0.334352 0.325617 0.315806 0.305513 0.295115 0.286661 0.280119 0.275662 0.272745 0.271226 0.270410 0.269795 0.269161 0.268752 0.268706 0.268594 0.268355 0.268398 0.268592 0.268647 0.268544 -100 
-100 -100 0.313400 0.309830 0.303138 0.294719 0.285186 0.275577 0.266277 0.258720 0.252896 0.248974 0.246481 0.245206 0.244578 0.244167 0.243777 0.243553 0.243572 0.243608 0.243609 0.243741 0.243925 0.243976 0.243911 -100 
-100 -100 0.289796 0.286341 0.279855 0.271642 0.262357 0.253254 0.244701 0.237833 0.232555 0.229022 0.226784 0.225633 0.225089 0.224810 0.224609 0.224541 0.224633 0.224764 0.224888 0.225046 0.225188 0.225219 0.225175 -100 
-100 -100 0.276650 0.273254 0.266872 0.258766 0.249620 0.240789 0.232648 0.226153 0.221180 0.217855 0.215749 0.214650 0.214139 0.213927 0.213837 0.213864 0.214006 0.214183 0.214355 0.214510 0.214615 0.214629 0.214592 -100 
-100 -100 -100 -100 -100 -100 -100 -100 -100 -100 -100 -100 -100 -100 -100 -100 -100 -100 -100 -100 -100 -100 -100 -100 -100 -100 
-100 -100 -100 -100 -100 -100 -100 -100 -100 -100 -100 -100 -100 -100 -100 -100 -100 -100 -100 -100 -100 -100 -100 -100 -100 -100 
-100 -100 -100 -100 -100 -100 -100 -100 -100 -100 -100 -100 -100 -100 -100 -100 -100 -100 -100 -100 -100 -100 -100 -100 -100 -100 
-100 -100 0.405619 0.400321 0.390482 0.378330 0.364995 0.352446 0.341033 0.331794 0.324368 0.318791 0.314495 0.311467 0.309164 0.307278 0.305523 0.304035 0.302807 0.301910 0.301261 0.300822 0.300465 0.300136 0.299891 -100 
-100 -100 0.414035 0.408460 0.398166 0.385607 0.371996 0.359283 0.347783 0.338518 0.331115 0.325477 0.321042 0.317940 0.315594 0.313619 0.311710 0.310063 0.308705 0.307719 0.307017 0.306556 0.306190 0.305845 0.305580 -100 
-100 -100 0.429015 0.423103 0.412238 0.399158 0.385156 0.372193 0.360535 0.351214 0.343863 0.338093 0.333345 0.330078 0.327630 0.325495 0.323309 0.321385 0.319781 0.318611 0.317755 0.317187 0.316740 0.316338 0.316030 -100 
-100 -100 0.446300 0.440340 0.429366 0.416121 0.401902 0.388720 0.376837 0.367319 0.359809 0.353841 0.348853 0.345435 0.342859 0.340535 0.338051 0.335805 0.333895 0.332446 0.331299 0.330466 0.329801 0.329274 0.328905 -100 
-100 -100 0.464641 0.458894 0.448259 0.435213 0.420982 0.407616 0.395490 0.385740 0.378318 0.372088 0.366533 0.362958 0.360251 0.357692 0.354850 0.352234 0.349975 0.348131 0.346527 0.345273 0.344269 0.343525 0.343064 -100 
-100 -100 0.482615 0.477086 0.466781 0.453926 0.439676 0.426150 0.413871 0.404148 0.397271 0.390777 0.384212 0.380261 0.377387 0.374562 0.371281 0.368232 0.365597 0.363330 0.361222 0.359500 0.358138 0.357166 0.356598 -100 
-100 -100 0.500005 0.494598 0.484459 0.471656 0.457312 0.443629 0.431610 0.422484 0.429212 0.422351 0.401681 0.396703 0.393187 0.390053 0.386341 0.382908 0.379959 0.377358 0.374853 0.372807 0.371236 0.370096 0.369385 -100 
-100 -100 0.514485 0.509161 0.499113 0.486307 0.471824 0.457908 0.445587 0.436130 0.442631 0.435388 0.414174 0.408809 0.404958 0.401595 0.397713 0.394144 0.391071 0.388398 0.385902 0.384003 0.382674 0.381517 0.380559 -100 
-100 -100 0.525730 0.520482 0.510540 0.497764 0.483169 0.468964 0.455781 0.445082 0.437144 0.429522 0.421735 0.416678 0.412855 0.409333 0.405525 0.402067 0.399093 0.396647 0.394730 0.393775 0.393889 0.392888 0.390997 -100 
-100 -100 0.532768 0.527605 0.517783 0.505070 0.490428 0.476049 0.462526 0.451242 0.442146 0.434153 0.426751 0.421498 0.417361 0.413711 0.410015 0.406743 0.403989 0.402012 0.401163 0.402146 0.404876 0.404207 0.400699 -100 
-100 -100 0.535727 0.530644 0.520936 0.508299 0.493657 0.479200 0.465507 0.453985 0.444265 0.436068 0.428848 0.423406 0.419103 0.415412 0.411809 0.408696 0.406195 0.404773 0.405522 0.409150 0.424427 0.424163 0.409373 -100 
-100 -100 0.534193 0.529182 0.519577 0.507029 0.492426 0.477952 0.464165 0.452499 0.442614 0.434405 0.427297 0.421941 0.417707 0.414132 0.410680 0.407712 0.405350 0.404121 0.405111 0.408983 0.424468 0.424364 0.409655 -100 
-100 -100 0.527771 0.522818 0.513327 0.500914 0.486431 0.471994 0.458152 0.446363 0.436345 0.428295 0.421653 0.416717 0.412834 0.409520 0.406294 0.403478 0.401171 0.399758 0.399654 0.401383 0.404769 0.404551 0.401280 -100 
-100 -100 0.516338 0.511466 0.502135 0.489937 0.475685 0.461421 0.447673 0.435929 0.426002 0.418282 0.412220 0.407887 0.404527 0.401568 0.398557 0.395873 0.393627 0.392099 0.391406 0.391677 0.392849 0.392559 0.391029 -100 
-100 -100 0.499007 0.494262 0.485176 0.473318 0.459466 0.445562 0.432117 0.420633 0.411018 0.403764 0.398348 0.394679 0.391941 0.389383 0.386585 0.384051 0.381934 0.380464 0.379594 0.379306 0.379357 0.379100 0.378593 -100 
-100 -100 0.476399 0.471847 0.463121 0.451753 0.438467 0.425116 0.412162 0.401139 0.391999 0.385269 0.380408 0.377269 0.375002 0.372847 0.370384 0.368133 0.366271 0.365033 0.364305 0.364014 0.363940 0.363796 0.363565 -100 
-100 -100 0.447851 0.443529 0.435289 0.424572 0.412091 0.399444 0.387126 0.376731 0.368244 0.362054 0.357649 0.354894 0.352970 0.351193 0.349200 0.347375 0.345923 0.345016 0.344588 0.344556 0.344688 0.344676 0.344528 -100 
-100 -100 0.415751 0.411679 0.403948 0.393974 0.382425 0.370579 0.358921 0.349235 0.341497 0.335874 0.331844 0.329413 0.327794 0.326369 0.324800 0.323397 0.322362 0.321817 0.321728 0.322050 0.322514 0.322640 0.322466 -100 
-100 -100 0.380379 0.376551 0.369337 0.360140 0.349730 0.338727 0.327637 0.318709 0.311873 0.306846 0.303092 0.300947 0.299623 0.298528 0.297341 0.296321 0.295685 0.295470 0.295673 0.296317 0.297114 0.297347 0.297082 -100 
-100 -100 0.345910 0.342282 0.335441 0.326762 0.317005 0.306785 0.296540 0.288413 0.282284 0.277852 0.274557 0.272745 0.271695 0.270907 0.270054 0.269358 0.269003 0.269023 0.269382 0.270113 0.270949 0.271219 0.270968 -100 
-100 -100 0.314242 0.310734 0.304122 0.295698 0.286146 0.276569 0.267397 0.260056 0.254448 0.250531 0.247837 0.246369 0.245578 0.245034 0.244494 0.244091 0.243953 0.244087 0.244469 0.245062 0.245674 0.245884 0.245753 -100 
-100 -100 0.290739 0.287308 0.280843 0.272597 0.263265 0.254153 0.245660 0.238894 0.233708 0.230162 0.227812 0.226544 0.225896 0.225525 0.225230 0.225065 0.225086 0.225279 0.225617 0.226039 0.226426 0.226562 0.226503 -100 
-100 -100 0.277660 0.274269 0.267879 0.259729 0.250523 0.241660 0.233532 0.227074 0.222128 0.218781 0.216606 0.215429 0.214846 0.214568 0.214413 0.214381 0.214490 0.214710 0.215009 0.215326 0.215583 0.215669 0.215639 -100 
-100 -100 -100 -100 -100 -100 -100 -100 -100 -100 -100 -100 -100 -100 -100 -100 -100 -100 -100 -100 -100 -100 -100 -100 -100 -100 
-100 -100 -100 -100 -100 -100 -100 -100 -100 -100 -100 -100 -100 -100 -100 -100 -100 -100 -100 -100 -100 -100 -100 -100 -100 -100 
-100 -100 -100 -100 -100 -100 -100 -100 -100 -100 -100 -100 -100 -100 -100 -100 -100 -100 -100 -100 -100 -100 -100 -100 -100 -100 
-100 -100 0.408529 0.403326 0.393627 0.381543 0.368193 0.355604 0.344194 0.335030 0.327725 0.321983 0.317252 0.313902 0.311358 0.309228 0.307174 0.305431 0.304021 0.303028 0.302347 0.301916 0.301575 0.301239 0.300975 -100 
-100 -100 0.416681 0.411261 0.401207 0.388799 0.375225 0.362520 0.351116 0.342105 0.335102 0.329314 0.324206 0.320654 0.318028 0.315775 0.313507 0.311559 0.309994 0.308904 0.308173 0.307732 0.307397 0.307052 0.306768 -100 
-100 -100 0.431496 0.425790 0.415251 0.402390 0.388472 0.375577 0.364173 0.355437 0.349096 0.343190 0.337198 0.333204 0.330388 0.327917 0.325292 0.323025 0.321201 0.319920 0.319035 0.318496 0.318094 0.317696 0.317370 -100 
-100 -100 0.449314 0.443481 0.432716 0.419583 0.405383 0.392238 0.380624 0.371735 0.365265 0.359143 0.352850 0.348612 0.345599 0.342920 0.340043 0.337529 0.335467 0.333921 0.332729 0.331906 0.331278 0.330746 0.330357 -100 
-100 -100 0.468912 0.463096 0.452334 0.439107 0.424690 0.411253 0.399262 0.389886 0.382651 0.376224 0.370086 0.365768 0.362550 0.359676 0.356649 0.353983 0.351733 0.349851 0.348157 0.346841 0.345813 0.345049 0.344569 -100 
-100 -100 0.488234 0.482416 0.471628 0.458275 0.443630 0.429927 0.417706 0.408206 0.400919 0.394173 0.387466 0.382718 0.379202 0.376090 0.372857 0.370042 0.367637 0.365391 0.363110 0.361204 0.359724 0.358697 0.358110 -100 
-100 -100 0.506572 0.500723 0.489850 0.476331 0.461441 0.447505 0.435197 0.425928 0.419749 0.412664 0.404181 0.398632 0.394668 0.391277 0.387804 0.384837 0.382299 0.379754 0.376974 0.374601 0.372780 0.371541 0.370830 -100 
-100 -100 0.521201 0.515403 0.504577 0.491020 0.475970 0.461779 0.449150 0.439532 0.432979 0.425522 0.416669 0.410780 0.406528 0.402925 0.399288 0.396185 0.393516 0.390860 0.388008 0.385641 0.383887 0.382593 0.381729 -100 
-100 -100 0.531874 0.526237 0.515651 0.502241 0.487159 0.472719 0.459538 0.449001 0.440565 0.432726 0.424967 0.419256 0.414914 0.411173 0.407434 0.404208 0.401423 0.398872 0.396458 0.394746 0.393728 0.392558 0.391336 -100 
-100 -100 0.538099 0.532664 0.522381 0.509206 0.494193 0.479631 0.466134 0.455080 0.445955 0.437833 0.430199 0.424483 0.420053 0.416203 0.412352 0.409011 0.406177 0.403894 0.402244 0.401794 0.402254 0.401340 0.399360 -100 
-100 -100 0.540304 0.535045 0.525039 0.512091 0.497191 0.482610 0.469004 0.457834 0.448709 0.440459 0.432570 0.426775 0.422349 0.418468 0.414515 0.411091 0.408279 0.406326 0.405558 0.406632 0.409444 0.408831 0.405357 -100 
-100 -100 0.538229 0.533101 0.523299 0.510536 0.495742 0.481161 0.467446 0.456096 0.446799 0.438567 0.430882 0.425307 0.421072 0.417334 0.413476 0.410121 0.407385 0.405589 0.405063 0.406391 0.409419 0.408958 0.405560 -100 
-100 -100 0.531375 0.526348 0.516727 0.504150 0.489500 0.474944 0.461083 0.449414 0.439633 0.431564 0.424695 0.419733 0.415952 0.412531 0.408940 0.405773 0.403147 0.401332 0.400447 0.400787 0.401925 0.401461 0.399710 -100 
-100 -100 0.519580 0.514664 0.505246 0.492920 0.478514 0.464118 0.450289 0.438537 0.428663 0.420923 0.414817 0.410609 0.407485 0.404461 0.401051 0.398021 0.395502 0.393708 0.392594 0.392229 0.392336 0.391893 0.391029 -100 
-100 -100 0.501866 0.497101 0.487976 0.476029 0.462058 0.448024 0.434466 0.422922 0.413290 0.406018 0.400658 0.397250 0.394959 0.392351 0.388989 0.386041 0.383658 0.382003 0.380935 0.380402 0.380170 0.379826 0.379408 -100 
-100 -100 0.478900 0.474343 0.465619 0.454220 0.440896 0.427435 0.414352 0.403270 0.394129 0.387360 0.382503 0.379572 0.377713 0.375491 0.372484 0.369855 0.367778 0.366425 0.365646 0.365341 0.365260 0.365081 0.364818 -100 
-100 -100 0.449949 0.445653 0.437485 0.426859 0.414562 0.401865 0.389322 0.378895 0.370511 0.364246 0.359598 0.356781 0.354934 0.353055 0.350746 0.348688 0.347110 0.346201 0.345912 0.346126 0.346543 0.346575 0.346289 -100 
-100 -100 0.417403 0.413403 0.405866 0.396219 0.385285 0.373461 0.361331 0.351642 0.344263 0.338522 0.333850 0.331039 0.329227 0.327645 0.325873 0.324325 0.323222 0.322790 0.323076 0.324005 0.325172 0.325430 0.324929 -100 
-100 -100 0.381576 0.377880 0.371079 0.362620 0.353991 0.343083 0.330592 0.321645 0.315832 0.310637 0.305372 0.302461 0.300705 0.299390 0.298035 0.296898 0.296217 0.296209 0.297036 0.298685 0.300721 0.301159 0.300257 -100 
-100 -100 0.346792 0.343289 0.336858 0.328912 0.320935 0.310812 0.299195 0.291068 0.285972 0.281367 0.276567 0.273989 0.272501 0.271487 0.270490 0.269701 0.269324 0.269552 0.270538 0.272279 0.274374 0.274843 0.273944 -100 
-100 -100 0.314930 0.311499 0.305089 0.296998 0.288068 0.278550 0.268976 0.261672 0.256431 0.252397 0.249055 0.247158 0.246091 0.245393 0.244754 0.244290 0.244146 0.244426 0.245206 0.246425 0.247767 0.248120 0.247659 -100 
-100 -100 0.291334 0.287945 0.281577 0.273463 0.264365 0.255274 0.246636 0.239889 0.234822 0.231192 0.228531 0.227032 0.226214 0.225746 0.225385 0.225181 0.225199 0.225475 0.226026 0.226762 0.227502 0.227719 0.227528 -100 
-100 -100 0.278216 0.274848 0.268500 0.260398 0.251254 0.242389 0.234213 0.227752 0.222820 0.219403 0.217069 0.215755 0.215063 0.214716 0.214515 0.214457 0.214564 0.214830 0.215244 0.215722 0.216150 0.216284 0.216205 -100 
-100 -100 -100 -100 -100 -100 -100 -100 -100 -100 -100 -100 -100 -100 -100 -100 -100 -100 -100 -100 -100 -100 -100 -100 -100 -100 
-100 -100 -100 -100 -100 -100 -100 -100 -100 -100 -100 -100 -100 -100 -100 -100 -100 -100 -100 -100 -100 -100 -100 -100 -100 -100 
-100 -100 -100 -100 -100 -100 -100 -100 -100 -100 -100 -100 -100 -100 -100 -100 -100 -100 -100 -100 -100 -100 -100 -100 -100 -100 
-100 -100 0.410277 0.405198 0.395688 0.383738 0.370449 0.357912 0.346650 0.337801 0.330963 0.325116 0.319752 0.316008 0.313261 0.310891 0.308489 0.306448 0.304845 0.303759 0.303055 0.302650 0.302343 0.302009 0.301724 -100 
-100 -100 0.418155 0.412920 0.403155 0.390962 0.377505 0.364927 0.353847 0.345558 0.339748 0.333879 0.327475 0.323221 0.320328 0.317780 0.315049 0.312719 0.310921 0.309724 0.308970 0.308567 0.308280 0.307942 0.307634 -100 
-100 -100 0.432815 0.427340 0.417167 0.404580 0.390828 0.378162 0.367407 0.360214 0.356743 0.350783 0.341881 0.336477 0.333243 0.330385 0.327116 0.324381 0.322299 0.320900 0.319982 0.319480 0.319134 0.318745 0.318390 -100 
-100 -100 0.451237 0.445543 0.434998 0.422004 0.407883 0.394933 0.383998 0.376736 0.373215 0.367016 0.357682 0.351880 0.348348 0.345273 0.341836 0.338975 0.336758 0.335124 0.333862 0.333026 0.332424 0.331883 0.331463 -100 
-100 -100 0.472252 0.466339 0.455415 0.441984 0.427407 0.414004 0.402444 0.394085 0.388370 0.381791 0.373853 0.368307 0.364482 0.361292 0.358080 0.355441 0.353312 0.351418 0.349561 0.348101 0.347000 0.346190 0.345673 -100 
-100 -100 0.493158 0.486978 0.475602 0.461662 0.446608 0.432817 0.420972 0.412401 0.406294 0.399309 0.390922 0.384735 0.380366 0.376981 0.373939 0.371615 0.369697 0.367528 0.364915 0.362647 0.360939 0.359800 0.359167 -100 
-100 -100 0.512598 0.506201 0.494444 0.480074 0.464610 0.450543 0.438707 0.430646 0.425794 0.418419 0.407961 0.400497 0.395397 0.391737 0.388723 0.386612 0.384863 0.382447 0.379154 0.376185 0.373961 0.372541 0.371787 -100 
-100 -100 0.527349 0.520973 0.509217 0.494768 0.479118 0.464774 0.452597 0.444159 0.438887 0.431152 0.420396 0.412648 0.407306 0.403457 0.400284 0.398033 0.396141 0.393582 0.390149 0.387064 0.384762 0.383254 0.382411 -100 
-100 -100 0.537267 0.531160 0.519815 0.505669 0.490078 0.475479 0.462600 0.452882 0.445462 0.437424 0.428230 0.421274 0.416226 0.412286 0.408753 0.406007 0.403669 0.401082 0.398072 0.395518 0.393682 0.392291 0.391320 -100 
-100 -100 0.542448 0.536693 0.525891 0.512204 0.496831 0.482163 0.468928 0.458595 0.450506 0.442301 0.433494 0.426993 0.422240 0.418205 0.414188 0.410842 0.408048 0.405516 0.403113 0.401403 0.400383 0.399209 0.397986 -100 
-100 -100 0.543750 0.538296 0.527970 0.514703 0.499586 0.484985 0.471744 0.461572 0.454257 0.446026 0.436439 0.429918 0.425413 0.421330 0.416857 0.413033 0.409939 0.407519 0.405703 0.404861 0.405076 0.404135 0.402273 -100 
-100 -100 0.541072 0.535823 0.525823 0.512856 0.497923 0.483344 0.469961 0.459530 0.451966 0.443793 0.434579 0.428478 0.424325 0.420408 0.415930 0.412040 0.408916 0.406615 0.405069 0.404519 0.404974 0.404191 0.402407 -100 
-100 -100 0.533841 0.528734 0.518976 0.506248 0.491474 0.476872 0.463142 0.451891 0.442830 0.434807 0.427393 0.422364 0.418846 0.415324 0.411171 0.407516 0.404548 0.402367 0.400837 0.400064 0.399813 0.399122 0.398133 -100 
-100 -100 0.521805 0.516830 0.507307 0.494857 0.480333 0.465848 0.452009 0.440375 0.430738 0.423031 0.416855 0.412932 0.410372 0.407302 0.403189 0.399621 0.396786 0.394747 0.393292 0.392411 0.391905 0.391321 0.390722 -100 
-100 -100 0.503890 0.499082 0.489885 0.477852 0.463800 0.449663 0.436008 0.424443 0.414865 0.407629 0.402430 0.399643 0.398462 0.395830 0.391286 0.387583 0.384836 0.382999 0.381773 0.381055 0.380623 0.380198 0.379812 -100 
-100 -100 0.480723 0.476145 0.467406 0.456018 0.442749 0.429203 0.415929 0.404777 0.395680 0.388905 0.384122 0.381730 0.380918 0.378658 0.374504 0.371175 0.368792 0.367338 0.366550 0.366301 0.366296 0.366089 0.365730 -100 
-100 -100 0.451536 0.447269 0.439217 0.428864 0.417083 0.404356 0.391313 0.380777 0.372638 0.366270 0.361197 0.358365 0.356841 0.354876 0.352012 0.349604 0.347899 0.347028 0.346946 0.347559 0.348464 0.348543 0.347953 -100 
-100 -100 0.418731 0.414841 0.407674 0.398888 0.389614 0.377846 0.364335 0.354442 0.347968 0.342014 0.335900 0.332397 0.330365 0.328617 0.326594 0.324915 0.323820 0.323581 0.324389 0.326302 0.328732 0.329138 0.327860 -100 
-100 -100 0.382643 0.379170 0.373168 0.366678 0.362781 0.352029 0.335484 0.326158 0.323223 0.317690 0.308537 0.303961 0.301513 0.299930 0.298427 0.297250 0.296649 0.296974 0.298678 0.302054 0.306484 0.307168 0.304684 -100 
-100 -100 0.347588 0.344308 0.338671 0.332668 0.329382 0.319425 0.303814 0.295328 0.293097 0.288160 0.279505 0.275270 0.273062 0.271780 0.270673 0.269869 0.269584 0.270142 0.272001 0.275474 0.279998 0.280708 0.278190 -100 
-100 -100 0.315460 0.312154 0.306125 0.298882 0.291573 0.282151 0.271311 0.263860 0.259498 0.255254 0.250494 0.247817 0.246352 0.245483 0.244774 0.244300 0.244215 0.244700 0.245999 0.248198 0.250829 0.251330 0.250064 -100 
-100 -100 0.291682 0.288358 0.282160 0.274366 0.265819 0.256774 0.247743 0.240947 0.236120 0.232357 0.229151 0.227293 0.226264 0.225694 0.225288 0.225076 0.225123 0.225496 0.226284 0.227447 0.228717 0.228998 0.228489 -100 
-100 -100 0.278472 0.275140 0.268875 0.260905 0.251938 0.243093 0.234805 0.228313 0.223413 0.219898 0.217326 0.215821 0.215004 0.214590 0.214357 0.214291 0.214410 0.214720 0.215237 0.215896 0.216532 0.216687 0.216481 -100 
-100 -100 -100 -100 -100 -100 -100 -100 -100 -100 -100 -100 -100 -100 -100 -100 -100 -100 -100 -100 -100 -100 -100 -100 -100 -100 
-100 -100 -100 -100 -100 -100 -100 -100 -100 -100 -100 -100 -100 -100 -100 -100 -100 -100 -100 -100 -100 -100 -100 -100 -100 -100 
-100 -100 -100 -100 -100 -100 -100 -100 -100 -100 -100 -100 -100 -100 -100 -100 -100 -100 -100 -100 -100 -100 -100 -100 -100 -100 
-100 -100 0.411660 0.406639 0.397218 0.385322 0.372059 0.359580 0.348540 0.340192 0.334292 0.328368 0.321949 0.317681 0.314742 0.312189 0.309496 0.307247 0.305530 0.304393 0.303667 0.303272 0.302987 0.302649 0.302340 -100 
-100 -100 0.419425 0.414278 0.404649 0.392548 0.379152 0.366714 0.356127 0.349058 0.345706 0.339785 0.330864 0.325480 0.322292 0.319490 0.316296 0.313669 0.311722 0.310460 0.309677 0.309287 0.309030 0.308690 0.308353 -100 
-100 -100 0.434102 0.428729 0.418713 0.406233 0.392575 0.380197 0.370528 0.366220 0.369098 0.363135 0.347891 0.339858 0.336130 0.332874 0.328725 0.325552 0.323282 0.321809 0.320845 0.320347 0.320037 0.319644 0.319247 -100 
-100 -100 0.453070 0.447399 0.436880 0.423870 0.409756 0.397063 0.387237 0.382939 0.385812 0.379591 0.363818 0.355239 0.351116 0.347641 0.343406 0.340217 0.337911 0.336232 0.334890 0.334010 0.333409 0.332852 0.332387 -100 
-100 -100 0.475253 0.469174 0.457967 0.444247 0.429465 0.416111 0.405160 0.398381 0.395596 0.388899 0.377797 0.370544 0.366088 0.362629 0.359214 0.356651 0.354712 0.352846 0.350821 0.349198 0.348006 0.347143 0.346584 -100 
-100 -100 0.497459 0.490901 0.478900 0.464367 0.448905 0.435053 0.423725 0.416533 0.412651 0.405470 0.394426 0.386448 0.381207 0.377598 0.374747 0.372929 0.371540 0.369474 0.366536 0.363906 0.361969 0.360721 0.360038 -100 
-100 -100 0.517842 0.510913 0.498275 0.483096 0.467094 0.452965 0.441855 0.435807 0.433941 0.426341 0.412326 0.402259 0.395904 0.391992 0.389405 0.388127 0.387190 0.384927 0.381134 0.377596 0.374988 0.373398 0.372591 -100 
-100 -100 0.532613 0.525694 0.513037 0.497762 0.481559 0.467136 0.455654 0.449172 0.446785 0.438837 0.424648 0.414374 0.407829 0.403756 0.401021 0.399603 0.398514 0.396091 0.392117 0.388390 0.385618 0.383918 0.383053 -100 
-100 -100 0.541716 0.535177 0.523122 0.508312 0.492262 0.477540 0.465060 0.456519 0.450987 0.442787 0.431341 0.422866 0.417117 0.413044 0.409743 0.407508 0.405683 0.403133 0.399626 0.396429 0.394016 0.392437 0.391562 -100 
-100 -100 0.545858 0.539817 0.528542 0.514416 0.498738 0.483989 0.471084 0.461777 0.455628 0.447359 0.436499 0.428963 0.423919 0.419781 0.415645 0.412384 0.409761 0.407115 0.404169 0.401673 0.399799 0.398424 0.397523 -100 
-100 -100 0.546257 0.540638 0.530046 0.516536 0.501285 0.486718 0.474030 0.465582 0.462349 0.454164 0.440612 0.432689 0.428053 0.423829 0.418843 0.414732 0.411542 0.408856 0.406334 0.404416 0.403078 0.401902 0.400939 -100 
-100 -100 0.542992 0.537651 0.527501 0.514399 0.499405 0.484886 0.472026 0.463230 0.459639 0.451549 0.438572 0.431278 0.427163 0.423131 0.418026 0.413721 0.410397 0.407802 0.405579 0.403991 0.402915 0.401907 0.401022 -100 
-100 -100 0.535412 0.530246 0.520387 0.507557 0.492709 0.478089 0.464544 0.453939 0.446310 0.438347 0.429708 0.424462 0.421348 0.417805 0.413054 0.408996 0.405825 0.403427 0.401472 0.400060 0.399048 0.398188 0.397524 -100 
-100 -100 0.523193 0.518170 0.508567 0.496029 0.481429 0.466877 0.453039 0.441584 0.432400 0.424751 0.418368 0.414854 0.413277 0.410239 0.405142 0.400997 0.397906 0.395712 0.394023 0.392825 0.391949 0.391250 0.390753 -100 
-100 -100 0.505164 0.500320 0.491071 0.478988 0.464927 0.450704 0.436913 0.425334 0.415883 0.408726 0.403788 0.402050 0.403142 0.400562 0.393807 0.389033 0.385868 0.383887 0.382546 0.381712 0.381163 0.380662 0.380245 -100 
-100 -100 0.481916 0.477326 0.468603 0.457294 0.444265 0.430649 0.417026 0.405777 0.396827 0.390085 0.385418 0.383976 0.385379 0.383154 0.376802 0.372440 0.369678 0.368139 0.367350 0.367169 0.367271 0.367024 0.366511 -100 
-100 -100 0.452670 0.448448 0.440635 0.430815 0.420511 0.407768 0.393327 0.382580 0.375153 0.368672 0.362620 0.359783 0.358942 0.356948 0.353224 0.350394 0.348576 0.347759 0.347883 0.348918 0.350423 0.350512 0.349448 -100 
-100 -100 0.419813 0.416080 0.409587 0.402474 0.397799 0.386109 0.368461 0.358138 0.354330 0.348086 0.338404 0.333656 0.331361 0.329477 0.327161 0.325394 0.324361 0.324333 0.325682 0.328732 0.332854 0.333352 0.330807 -100 
-100 -100 0.383682 0.380587 0.376456 0.374710 0.388989 0.378526 0.345129 0.334719 0.341339 0.335285 0.314319 0.305974 0.302190 0.300282 0.298665 0.297530 0.297090 0.297784 0.300491 0.306086 0.314073 0.314943 0.309720 -100 
-100 -100 0.348425 0.345525 0.341751 0.340451 0.355381 0.345721 0.313236 0.303696 0.311160 0.305708 0.285116 0.277111 0.273507 0.271898 0.270727 0.269990 0.269867 0.270790 0.273652 0.279370 0.287551 0.288447 0.283086 -100 
-100 -100 0.315959 0.312822 0.307472 0.301862 0.299090 0.289782 0.274938 0.267106 0.265395 0.260859 0.252521 0.248474 0.246428 0.245399 0.244672 0.244253 0.244271 0.244959 0.246784 0.250126 0.254527 0.255114 0.252489 -100 
-100 -100 0.291939 0.288691 0.282778 0.275549 0.268506 0.259514 0.249197 0.242250 0.238136 0.234205 0.229815 0.227440 0.226141 0.225488 0.225076 0.224897 0.224996 0.225449 0.226438 0.228027 0.229943 0.230232 0.229201 -100 
-100 -100 0.278589 0.275296 0.269141 0.261365 0.252767 0.243947 0.235372 0.228814 0.224029 0.220400 0.217454 0.215727 0.214779 0.214316 0.214081 0.214037 0.214180 0.214511 0.215081 0.215868 0.216699 0.216827 0.216419 -100 
-100 -100 -100 -100 -100 -100 -100 -100 -100 -100 -100 -100 -100 -100 -100 -100 -100 -100 -100 -100 -100 -100 -100 -100 -100 -100 
-100 -100 -100 -100 -100 -100 -100 -100 -100 -100 -100 -100 -100 -100 -100 -100 -100 -100 -100 -100 -100 -100 -100 -100 -100 -100 
-100 -100 -100 -100 -100 -100 -100 -100 -100 -100 -100 -100 -100 -100 -100 -100 -100 -100 -100 -100 -100 -100 -100 -100 -100 -100 
-100 -100 0.412828 0.407784 0.398320 0.386358 0.373012 0.360447 0.349318 0.340879 0.334877 0.328847 0.322320 0.317964 0.314982 0.312451 0.309852 0.307742 0.306152 0.305052 0.304273 0.303803 0.303460 0.303081 0.302745 -100 
-100 -100 0.420612 0.415447 0.405781 0.393613 0.380126 0.367592 0.356906 0.349738 0.346280 0.340249 0.331216 0.325741 0.322511 0.319746 0.316675 0.314226 0.312441 0.311226 0.310373 0.309888 0.309565 0.309176 0.308802 -100 
-100 -100 0.435396 0.430002 0.419940 0.407374 0.393600 0.381103 0.371313 0.366889 0.369646 0.363566 0.348202 0.340068 0.336295 0.333095 0.329111 0.326170 0.324112 0.322703 0.321656 0.321047 0.320674 0.320227 0.319771 -100 
-100 -100 0.454700 0.448970 0.438335 0.425170 0.410881 0.398030 0.388045 0.383601 0.386324 0.379973 0.364062 0.355358 0.351170 0.347765 0.343724 0.340800 0.338726 0.337142 0.335736 0.334756 0.334093 0.333493 0.332973 -100 
-100 -100 0.477511 0.471277 0.459805 0.445809 0.430771 0.417190 0.406021 0.399049 0.396081 0.389216 0.377942 0.370527 0.365981 0.362582 0.359376 0.357094 0.355405 0.353656 0.351616 0.349934 0.348697 0.347801 0.347213 -100 
-100 -100 0.500451 0.493622 0.481175 0.466222 0.450415 0.436264 0.424650 0.417198 0.413076 0.405689 0.394442 0.386260 0.380894 0.377341 0.374726 0.373214 0.372092 0.370175 0.367274 0.364630 0.362672 0.361407 0.360711 -100 
-100 -100 0.521409 0.514117 0.500872 0.485158 0.468741 0.454260 0.442799 0.436423 0.434241 0.426409 0.412202 0.401915 0.395430 0.391586 0.389262 0.388326 0.387680 0.385592 0.381861 0.378326 0.375701 0.374103 0.373296 -100 
-100 -100 0.536115 0.528840 0.515584 0.499783 0.483168 0.468389 0.456530 0.449695 0.446974 0.438803 0.424444 0.413980 0.407331 0.403361 0.400917 0.399862 0.399078 0.396833 0.392898 0.389136 0.386304 0.384591 0.383737 -100 
-100 -100 0.544558 0.537754 0.525268 0.510072 0.493710 0.478662 0.465804 0.456920 0.451103 0.442709 0.431123 0.422531 0.416752 0.412824 0.409842 0.407991 0.406504 0.404095 0.400521 0.397174 0.394600 0.392967 0.392125 -100 
-100 -100 0.547938 0.541739 0.530217 0.515878 0.500030 0.485005 0.471700 0.462045 0.455633 0.447210 0.436271 0.428713 0.423732 0.419795 0.416013 0.413191 0.410980 0.408424 0.405220 0.402363 0.400137 0.398653 0.397838 -100 
-100 -100 0.547703 0.542012 0.531324 0.517765 0.502521 0.487727 0.474574 0.465748 0.462256 0.453947 0.440371 0.432499 0.427998 0.424028 0.419446 0.415863 0.413206 0.410565 0.407548 0.405015 0.403090 0.401753 0.400959 -100 
-100 -100 0.543997 0.538634 0.528459 0.515373 0.500432 0.485734 0.472447 0.463303 0.459475 0.451292 0.438322 0.431112 0.427158 0.423399 0.418696 0.414907 0.412101 0.409546 0.406817 0.404602 0.402924 0.401751 0.401032 -100 
-100 -100 0.536146 0.530963 0.521085 0.508247 0.493387 0.478618 0.464789 0.453931 0.446125 0.438086 0.429460 0.424299 0.421342 0.418043 0.413633 0.409982 0.407190 0.404851 0.402602 0.400794 0.399398 0.398404 0.397809 -100 
-100 -100 0.523776 0.518735 0.509104 0.496532 0.481881 0.467207 0.453176 0.441541 0.432222 0.424507 0.418124 0.414673 0.413227 0.410399 0.405594 0.401776 0.398969 0.396859 0.395043 0.393637 0.392547 0.391748 0.391252 -100 
-100 -100 0.505685 0.500822 0.491536 0.479406 0.465279 0.450953 0.437018 0.425298 0.415729 0.408502 0.403540 0.401832 0.403022 0.400626 0.394133 0.389647 0.386724 0.384841 0.383448 0.382494 0.381811 0.381226 0.380776 -100 
-100 -100 0.482455 0.477848 0.469083 0.457726 0.444630 0.430925 0.417170 0.405780 0.396700 0.389876 0.385157 0.383709 0.385174 0.383118 0.377015 0.372925 0.370379 0.368936 0.368100 0.367805 0.367775 0.367439 0.366874 -100 
-100 -100 0.453321 0.449068 0.441207 0.431351 0.421004 0.408168 0.393571 0.382656 0.375075 0.368478 0.362340 0.359464 0.358661 0.356814 0.353333 0.350774 0.349166 0.348412 0.348450 0.349326 0.350665 0.350629 0.349495 -100 
-100 -100 0.420607 0.416831 0.410288 0.403159 0.398474 0.386687 0.368838 0.358296 0.354295 0.347900 0.338101 0.333284 0.331004 0.329253 0.327181 0.325693 0.324867 0.324869 0.326070 0.328893 0.332792 0.333128 0.330495 -100 
-100 -100 0.384556 0.381414 0.377234 0.375498 0.389801 0.379246 0.345611 0.334937 0.341330 0.335103 0.313997 0.305560 0.301767 0.299981 0.298606 0.297751 0.297512 0.298209 0.300712 0.306020 0.313739 0.314423 0.309101 -100 
-100 -100 0.349193 0.346259 0.342446 0.341169 0.356134 0.346403 0.313693 0.303898 0.311135 0.305521 0.284787 0.276681 0.273045 0.271543 0.270588 0.270099 0.270141 0.271054 0.273697 0.279114 0.287013 0.287729 0.282270 -100 
-100 -100 0.316476 0.313312 0.307939 0.302352 0.299615 0.290257 0.275250 0.267229 0.265345 0.260667 0.252204 0.248063 0.245984 0.245023 0.244455 0.244221 0.244359 0.245012 0.246642 0.249721 0.253877 0.254299 0.251589 -100 
-100 -100 0.292188 0.288928 0.283011 0.275805 0.268791 0.259771 0.249358 0.242289 0.238053 0.234010 0.229516 0.227059 0.225724 0.225107 0.224798 0.224739 0.224908 0.225317 0.226146 0.227524 0.229241 0.229392 0.228291 -100 
-100 -100 0.278677 0.275382 0.269234 0.261483 0.252911 0.244079 0.235444 0.228802 0.223925 0.220204 0.217168 0.215367 0.214381 0.213937 0.213770 0.213805 0.213989 0.214272 0.214706 0.215317 0.215981 0.215990 0.215521 -100 
-100 -100 -100 -100 -100 -100 -100 -100 -100 -100 -100 -100 -100 -100 -100 -100 -100 -100 -100 -100 -100 -100 -100 -100 -100 -100 
-100 -100 -100 -100 -100 -100 -100 -100 -100 -100 -100 -100 -100 -100 -100 -100 -100 -100 -100 -100 -100 -100 -100 -100 -100 -100 
-100 -100 -100 -100 -100 -100 -100 -100 -100 -100 -100 -100 -100 -100 -100 -100 -100 -100 -100 -100 -100 -100 -100 -100 -100 -100 
-100 -100 0.413839 0.408714 0.399111 0.386990 0.373463 0.360665 0.349119 0.339981 0.332822 0.326646 0.320948 0.316941 0.314066 0.311776 0.309688 0.308098 0.306912 0.305938 0.305043 0.304380 0.303889 0.303414 0.303018 -100 
-100 -100 0.421721 0.416466 0.406646 0.394297 0.380586 0.367719 0.356325 0.347725 0.341580 0.335369 0.328617 0.324090 0.321076 0.318652 0.316330 0.314587 0.313330 0.312271 0.311264 0.310539 0.310054 0.309549 0.309083 -100 
-100 -100 0.436667 0.431169 0.420929 0.408151 0.394085 0.381060 0.369921 0.362366 0.358519 0.352187 0.342904 0.337196 0.333836 0.331159 0.328436 0.326471 0.325102 0.323896 0.322683 0.321819 0.321398 0.320818 0.320124 -100 
-100 -100 0.456184 0.450327 0.439482 0.426086 0.411485 0.398044 0.386606 0.378886 0.374914 0.368284 0.358507 0.352328 0.348620 0.345749 0.342944 0.340955 0.339538 0.338168 0.336668 0.335511 0.334859 0.334144 0.333391 -100 
-100 -100 0.479322 0.472929 0.461180 0.446929 0.431587 0.417489 0.405234 0.396256 0.389936 0.382827 0.374365 0.368319 0.364246 0.361239 0.358675 0.356941 0.355627 0.354084 0.352148 0.350486 0.349265 0.348335 0.347685 -100 
-100 -100 0.502780 0.495714 0.482849 0.467581 0.451452 0.436741 0.423972 0.414560 0.407626 0.399988 0.391015 0.384201 0.379473 0.376257 0.373933 0.372582 0.371521 0.369804 0.367283 0.364953 0.363182 0.361982 0.361289 -100 
-100 -100 0.524487 0.516843 0.502861 0.486728 0.469937 0.454765 0.441769 0.432617 0.426350 0.418235 0.407590 0.399491 0.394598 0.391139 0.388361 0.387321 0.386479 0.384591 0.381466 0.378485 0.376195 0.374739 0.373979 -100 
-100 -100 0.539099 0.531480 0.517515 0.501334 0.484385 0.468907 0.455477 0.445864 0.439128 0.430666 0.419793 0.411503 0.406476 0.402917 0.400052 0.398948 0.398031 0.395992 0.392625 0.389393 0.386885 0.385305 0.384502 -100 
-100 -100 0.546572 0.539579 0.526780 0.511410 0.494889 0.479275 0.465126 0.454282 0.445877 0.437216 0.427629 0.420318 0.415214 0.411713 0.409161 0.407661 0.406460 0.404281 0.400933 0.397790 0.395321 0.393739 0.392929 -100 
-100 -100 0.549220 0.542958 0.531365 0.517082 0.501327 0.485801 0.471146 0.459637 0.450650 0.441944 0.432904 0.426329 0.421801 0.418395 0.415508 0.413657 0.412351 0.410058 0.406542 0.403404 0.400988 0.399435 0.398630 -100 
-100 -100 0.548481 0.542808 0.532244 0.519001 0.504343 0.489034 0.473890 0.462364 0.454148 0.445503 0.435832 0.429467 0.425393 0.422116 0.419018 0.417091 0.416075 0.413730 0.409769 0.406450 0.404026 0.402507 0.401715 -100 
-100 -100 0.544453 0.539127 0.529115 0.516375 0.502058 0.486898 0.471728 0.460043 0.451667 0.443162 0.433960 0.428125 0.424500 0.421433 0.418315 0.416290 0.415209 0.412952 0.409223 0.406161 0.403945 0.402558 0.401825 -100 
-100 -100 0.536346 0.531188 0.521395 0.508719 0.494055 0.478980 0.464198 0.452085 0.442434 0.434164 0.426788 0.422026 0.419009 0.416244 0.413205 0.410935 0.409357 0.407310 0.404544 0.402235 0.400488 0.399337 0.398709 -100 
-100 -100 0.523827 0.518794 0.509189 0.496657 0.482026 0.467153 0.452646 0.440425 0.430351 0.422438 0.416267 0.412545 0.410405 0.407981 0.404790 0.402266 0.400394 0.398584 0.396583 0.394929 0.393625 0.392711 0.392178 -100 
-100 -100 0.505708 0.500829 0.491513 0.479336 0.465089 0.450621 0.436495 0.424486 0.414544 0.407095 0.401833 0.399151 0.398292 0.396218 0.392488 0.389675 0.387828 0.386268 0.384691 0.383557 0.382667 0.381969 0.381494 -100 
-100 -100 0.482606 0.477942 0.469064 0.457528 0.444068 0.430221 0.416514 0.404928 0.395451 0.388412 0.383478 0.381088 0.380503 0.378736 0.375350 0.372857 0.371301 0.370106 0.369013 0.368399 0.367986 0.367484 0.366964 -100 
-100 -100 0.453741 0.449361 0.441154 0.430688 0.418781 0.405756 0.392203 0.381137 0.372525 0.365802 0.360473 0.357539 0.356150 0.354628 0.352513 0.350938 0.349903 0.349216 0.348840 0.348963 0.349358 0.349055 0.348248 -100 
-100 -100 0.421381 0.417347 0.410011 0.401187 0.391899 0.379824 0.365650 0.355054 0.347972 0.341556 0.335087 0.331387 0.329412 0.328073 0.326813 0.326000 0.325573 0.325426 0.325753 0.326967 0.328713 0.328630 0.327086 -100 
-100 -100 0.385572 0.381931 0.375766 0.369326 0.365549 0.354498 0.337143 0.326957 0.323299 0.317225 0.307645 0.302799 0.300340 0.299130 0.298390 0.298098 0.298171 0.298501 0.299544 0.302036 0.305636 0.305749 0.302966 -100 
-100 -100 0.350222 0.346789 0.341013 0.335102 0.331989 0.321780 0.305391 0.296073 0.293138 0.287671 0.278580 0.274049 0.271780 0.270807 0.270381 0.270375 0.270681 0.271183 0.272333 0.274884 0.278554 0.278691 0.275878 -100 
-100 -100 0.317243 0.313831 0.307714 0.300550 0.293377 0.283781 0.272388 0.264323 0.259415 0.254731 0.249588 0.246634 0.245080 0.244421 0.244215 0.244335 0.244656 0.245040 0.245725 0.247126 0.249010 0.249006 0.247485 -100 
-100 -100 0.292589 0.289217 0.282990 0.275264 0.266809 0.257670 0.248309 0.241123 0.235911 0.231809 0.228287 0.226189 0.225059 0.224605 0.224528 0.224698 0.224983 0.225230 0.225526 0.226055 0.226722 0.226589 0.225870 -100 
-100 -100 0.278848 0.275503 0.269248 0.261345 0.252452 0.243560 0.235071 0.228315 0.223129 0.219337 0.216494 0.214774 0.213851 0.213498 0.213484 0.213672 0.213926 0.214101 0.214206 0.214341 0.214473 0.214277 0.213890 -100 
-100 -100 -100 -100 -100 -100 -100 -100 -100 -100 -100 -100 -100 -100 -100 -100 -100 -100 -100 -100 -100 -100 -100 -100 -100 -100 
-100 -100 -100 -100 -100 -100 -100 -100 -100 -100 -100 -100 -100 -100 -100 -100 -100 -100 -100 -100 -100 -100 -100 -100 -100 -100 
-100 -100 -100 -100 -100 -100 -100 -100 -100 -100 -100 -100 -100 -100 -100 -100 -100 -100 -100 -100 -100 -100 -100 -100 -100 -100 
-100 -100 0.414494 0.409280 0.399532 0.387251 0.373550 0.360525 0.348617 0.338935 0.331070 0.324760 0.319471 0.315686 0.312941 0.310970 0.309482 0.308559 0.307896 0.307076 0.306004 0.305071 0.304391 0.303782 0.303289 -100 
-100 -100 0.422504 0.417149 0.407162 0.394626 0.380707 0.367531 0.355578 0.346009 0.338417 0.332037 0.326345 0.322339 0.319522 0.317508 0.315985 0.315115 0.314536 0.313667 0.312420 0.311367 0.310709 0.310042 0.309399 -100 
-100 -100 0.437643 0.432026 0.421590 0.408597 0.394272 0.380805 0.368736 0.359349 0.352348 0.345794 0.339159 0.334653 0.331634 0.329501 0.327869 0.327025 0.326512 0.325547 0.324060 0.322870 0.322573 0.321806 0.320595 -100 
-100 -100 0.457397 0.451395 0.440312 0.426683 0.411808 0.397870 0.385388 0.375681 0.368413 0.361538 0.354499 0.349623 0.346320 0.344005 0.342262 0.341338 0.340730 0.339615 0.337923 0.336525 0.336059 0.335185 0.333921 -100 
-100 -100 0.480997 0.474392 0.462279 0.447752 0.432139 0.417557 0.404367 0.393878 0.385548 0.378198 0.371207 0.366050 0.362392 0.359836 0.357961 0.356902 0.356085 0.354777 0.352870 0.351161 0.349960 0.348963 0.348171 -100 
-100 -100 0.505444 0.497990 0.484431 0.468732 0.452292 0.437036 0.423197 0.412143 0.403258 0.395377 0.387818 0.382045 0.377898 0.375070 0.373093 0.371973 0.371039 0.369537 0.367353 0.365299 0.363701 0.362551 0.361836 -100 
-100 -100 0.528624 0.520320 0.505053 0.488223 0.471030 0.455187 0.440806 0.429427 0.420406 0.412030 0.403594 0.397106 0.393463 0.390407 0.387396 0.386286 0.385313 0.383636 0.381078 0.378631 0.376663 0.375346 0.374628 -100 
-100 -100 0.543131 0.534873 0.519665 0.502844 0.485557 0.469397 0.454509 0.442622 0.433137 0.424409 0.415722 0.409055 0.405312 0.402190 0.399134 0.398037 0.397090 0.395274 0.392403 0.389662 0.387459 0.386015 0.385260 -100 
-100 -100 0.548929 0.541615 0.528271 0.512701 0.496166 0.479982 0.464450 0.451792 0.441460 0.432528 0.424243 0.417970 0.413506 0.410503 0.408489 0.407533 0.406885 0.404962 0.401612 0.398531 0.396125 0.394581 0.393788 -100 
-100 -100 0.550387 0.544048 0.532412 0.518424 0.503251 0.487221 0.470805 0.457438 0.446626 0.437607 0.429612 0.423778 0.419703 0.416944 0.415176 0.414806 0.415138 0.413150 0.408667 0.404827 0.402078 0.400406 0.399570 -100 
-100 -100 0.549029 0.543425 0.533181 0.520843 0.507970 0.492168 0.474055 0.459959 0.449066 0.440040 0.432012 0.426484 0.422790 0.420354 0.419051 0.419725 0.421763 0.419771 0.413550 0.408598 0.405395 0.403591 0.402722 -100 
-100 -100 0.544672 0.539443 0.529800 0.517992 0.505480 0.489883 0.471858 0.457761 0.446865 0.438003 0.430337 0.425225 0.421898 0.419675 0.418438 0.419117 0.421170 0.419273 0.413226 0.408465 0.405423 0.403721 0.402897 -100 
-100 -100 0.536325 0.531219 0.521606 0.509342 0.495338 0.479944 0.463791 0.450385 0.439503 0.430991 0.424201 0.419712 0.416792 0.414682 0.413106 0.412695 0.413048 0.411334 0.407393 0.404149 0.401903 0.400537 0.399835 -100 
-100 -100 0.523665 0.518645 0.509094 0.496683 0.482213 0.467125 0.451997 0.439155 0.428514 0.420434 0.414371 0.410539 0.408149 0.406217 0.404362 0.403200 0.402482 0.400989 0.398566 0.396500 0.394927 0.393873 0.393283 -100 
-100 -100 0.505536 0.500639 0.491299 0.479103 0.464810 0.450186 0.435778 0.423453 0.413217 0.405613 0.400198 0.397027 0.395328 0.393650 0.391598 0.390129 0.389276 0.388018 0.386197 0.384816 0.383703 0.382878 0.382361 -100 
-100 -100 0.482611 0.477891 0.468914 0.457248 0.443595 0.429595 0.415751 0.403929 0.394172 0.386991 0.381939 0.379079 0.377659 0.376254 0.374466 0.373198 0.372484 0.371511 0.370142 0.369171 0.368383 0.367701 0.367187 -100 
-100 -100 0.454135 0.449633 0.441186 0.430365 0.417860 0.404635 0.391196 0.379852 0.370693 0.363864 0.358845 0.355913 0.354333 0.353194 0.352098 0.351409 0.350929 0.350300 0.349489 0.348865 0.348436 0.347841 0.347209 -100 
-100 -100 0.422314 0.418051 0.410222 0.400533 0.389622 0.377261 0.363933 0.352994 0.344589 0.338099 0.332881 0.329783 0.328096 0.327203 0.326693 0.326600 0.326629 0.326342 0.325805 0.325560 0.325608 0.325071 0.324148 -100 
-100 -100 0.386958 0.382955 0.375873 0.367562 0.359232 0.347799 0.333809 0.323295 0.316237 0.310148 0.304204 0.300875 0.299125 0.298444 0.298377 0.298771 0.299298 0.299311 0.298984 0.299145 0.299823 0.299337 0.297963 -100 
-100 -100 0.351666 0.347870 0.341195 0.333469 0.325892 0.315319 0.302243 0.292587 0.286277 0.280785 0.275287 0.272243 0.270679 0.270192 0.270356 0.270968 0.271683 0.271833 0.271590 0.271790 0.272499 0.272036 0.270673 -100 
-100 -100 0.318299 0.314662 0.308082 0.300153 0.291508 0.281674 0.271063 0.262641 0.256467 0.251707 0.247757 0.245424 0.244232 0.243900 0.244126 0.244701 0.245295 0.245432 0.245194 0.245099 0.245243 0.244787 0.243926 -100 
-100 -100 0.293148 0.289657 0.283214 0.275208 0.266275 0.257000 0.247752 0.240309 0.234602 0.230425 0.227270 0.225398 0.224435 0.224178 0.224380 0.224843 0.225293 0.225388 0.225145 0.224860 0.224647 0.224213 0.223695 -100 
-100 -100 0.279102 0.275694 0.269336 0.261326 0.252290 0.243321 0.234775 0.227853 0.222452 0.218597 0.215845 0.214202 0.213357 0.213129 0.213304 0.213687 0.214043 0.214112 0.213878 0.213526 0.213166 0.212752 0.212395 -100 
-100 -100 -100 -100 -100 -100 -100 -100 -100 -100 -100 -100 -100 -100 -100 -100 -100 -100 -100 -100 -100 -100 -100 -100 -100 -100 
-100 -100 -100 -100 -100 -100 -100 -100 -100 -100 -100 -100 -100 -100 -100 -100 -100 -100 -100 -100 -100 -100 -100 -100 -100 -100 
-100 -100 -100 -100 -100 -100 -100 -100 -100 -100 -100 -100 -100 -100 -100 -100 -100 -100 -100 -100 -100 -100 -100 -100 -100 -100 
-100 -100 0.414488 0.409249 0.399466 0.387148 0.373386 0.360219 0.348033 0.337984 0.329701 0.323290 0.318192 0.314553 0.311969 0.310321 0.309385 0.309062 0.308884 0.308196 0.306950 0.305773 0.305044 0.304288 0.303535 -100 
-100 -100 0.422590 0.417204 0.407172 0.394595 0.380602 0.367235 0.354886 0.344746 0.336435 0.329923 0.324647 0.320898 0.318277 0.316650 0.315816 0.315709 0.315750 0.315046 0.313581 0.312275 0.311842 0.311003 0.309778 -100 
-100 -100 0.437879 0.432221 0.421720 0.408679 0.394268 0.380532 0.367851 0.357512 0.349136 0.342406 0.336738 0.332737 0.330005 0.328349 0.327579 0.327688 0.327962 0.327218 0.325587 0.324408 0.326578 0.325622 0.321571 -100 
-100 -100 0.457865 0.451792 0.440586 0.426884 0.411907 0.397658 0.384474 0.373701 0.364956 0.357883 0.351864 0.347556 0.344590 0.342770 0.341868 0.341868 0.342019 0.341144 0.339367 0.338045 0.340096 0.339057 0.334955 -100 
-100 -100 0.482183 0.475396 0.462846 0.448140 0.432387 0.417472 0.403586 0.392146 0.382731 0.375183 0.368854 0.364183 0.361448 0.359324 0.357517 0.357105 0.356793 0.355698 0.353753 0.351982 0.351147 0.350054 0.348709 -100 
-100 -100 0.508124 0.500211 0.485608 0.469451 0.452778 0.437117 0.422460 0.410322 0.400305 0.392222 0.385382 0.380233 0.377511 0.375072 0.372554 0.371775 0.371091 0.369788 0.367753 0.365804 0.364391 0.363231 0.362335 -100 
-100 -100 0.538524 0.529241 0.507277 0.489467 0.471795 0.455429 0.439996 0.427221 0.416717 0.408140 0.401349 0.396155 0.409132 0.406436 0.387758 0.386424 0.385040 0.383551 0.381197 0.378988 0.377173 0.375910 0.375182 -100 
-100 -100 0.553042 0.543815 0.521893 0.504141 0.486456 0.469754 0.453693 0.440342 0.429352 0.420423 0.413395 0.408056 0.421128 0.418402 0.399567 0.398330 0.397104 0.395490 0.392708 0.390135 0.388044 0.386656 0.385913 -100 
-100 -100 0.551560 0.543818 0.529542 0.513754 0.497528 0.480880 0.463876 0.449840 0.438282 0.429131 0.421565 0.415976 0.413063 0.410565 0.408188 0.407989 0.408226 0.406541 0.402767 0.399430 0.396917 0.395345 0.394544 -100 
-100 -100 0.551540 0.545095 0.533313 0.519893 0.506276 0.489826 0.470863 0.455753 0.443663 0.434379 0.426950 0.421636 0.418639 0.416542 0.415343 0.416758 0.419343 0.417625 0.411443 0.406440 0.403159 0.401306 0.400416 -100 
-100 -100 0.549497 0.543987 0.534367 0.523858 0.517138 0.500940 0.475710 0.458672 0.445856 0.436471 0.429127 0.424110 0.420890 0.419321 0.419861 0.423709 0.430013 0.428325 0.418497 0.411106 0.406799 0.404622 0.403642 -100 
-100 -100 0.544898 0.539792 0.530824 0.520859 0.514503 0.498547 0.473491 0.456569 0.443859 0.434669 0.427640 0.422982 0.420077 0.418720 0.419372 0.423271 0.429631 0.428035 0.418335 0.411086 0.406902 0.404806 0.403860 -100 
-100 -100 0.536355 0.531283 0.521892 0.510298 0.497885 0.482195 0.463796 0.449049 0.437285 0.428600 0.422137 0.417937 0.415322 0.413867 0.413611 0.415172 0.418077 0.416625 0.410707 0.406130 0.403220 0.401599 0.400807 -100 
-100 -100 0.523576 0.518538 0.509016 0.496755 0.482722 0.467411 0.451372 0.437934 0.426876 0.418722 0.412827 0.409149 0.406935 0.405492 0.404584 0.404565 0.405281 0.404010 0.400652 0.398004 0.396076 0.394861 0.394202 -100 
-100 -100 0.505425 0.500483 0.491075 0.478829 0.464516 0.449717 0.434968 0.422364 0.411929 0.404297 0.398962 0.395821 0.394142 0.392862 0.391779 0.391242 0.394476 0.393401 0.387915 0.386116 0.384618 0.383652 0.383074 -100 
-100 -100 0.482624 0.477837 0.468744 0.456956 0.443158 0.428996 0.414946 0.402909 0.392974 0.385775 0.380814 0.377985 0.376575 0.375536 0.374638 0.374168 0.377310 0.376459 0.371514 0.370095 0.368839 0.367982 0.367426 -100 
-100 -100 0.454458 0.449852 0.441217 0.430196 0.417376 0.403960 0.390391 0.378759 0.369270 0.362412 0.357642 0.354892 0.353483 0.352712 0.352247 0.352156 0.352328 0.351722 0.350286 0.349071 0.348029 0.347178 0.346578 -100 
-100 -100 0.423076 0.418653 0.410533 0.400502 0.388972 0.376370 0.363046 0.351663 0.342581 0.336032 0.331378 0.328672 0.327313 0.326824 0.326901 0.327399 0.328010 0.327632 0.326249 0.324994 0.323972 0.323066 0.322351 -100 
-100 -100 0.388110 0.383883 0.376326 0.367374 0.357399 0.345676 0.332501 0.321420 0.312932 0.306768 0.302188 0.299559 0.298296 0.298064 0.298602 0.299662 0.300906 0.300725 0.299140 0.297791 0.296813 0.295861 0.294999 -100 
-100 -100 0.352857 0.348841 0.341706 0.333382 0.324222 0.313378 0.301087 0.290845 0.283102 0.277527 0.273363 0.270986 0.269881 0.269807 0.270529 0.271764 0.273160 0.273099 0.271591 0.270280 0.269326 0.268407 0.267572 -100 
-100 -100 0.319141 0.315354 0.308519 0.300332 0.291194 0.281168 0.270529 0.261646 0.254801 0.249959 0.246508 0.244508 0.243587 0.243548 0.244179 0.245188 0.246120 0.246101 0.245120 0.244024 0.243112 0.242306 0.241676 -100 
-100 -100 0.293561 0.289982 0.283396 0.275278 0.266148 0.256755 0.247396 0.239681 0.233655 0.229421 0.226463 0.224745 0.223937 0.223869 0.224341 0.225079 0.225717 0.225709 0.225029 0.224162 0.223352 0.222678 0.222216 -100 
-100 -100 0.279248 0.275788 0.269353 0.261288 0.252187 0.243144 0.234483 0.227402 0.221847 0.217953 0.215268 0.213700 0.212948 0.212851 0.213210 0.213776 0.214241 0.214237 0.213728 0.213010 0.212288 0.211701 0.211329 -100 
-100 -100 -100 -100 -100 -100 -100 -100 -100 -100 -100 -100 -100 -100 -100 -100 -100 -100 -100 -100 -100 -100 -100 -100 -100 -100 
-100 -100 -100 -100 -100 -100 -100 -100 -100 -100 -100 -100 -100 -100 -100 -100 -100 -100 -100 -100 -100 -100 -100 -100 -100 -100 
-100 -100 -100 -100 -100 -100 -100 -100 -100 -100 -100 -100 -100 -100 -100 -100 -100 -100 -100 -100 -100 -100 -100 -100 -100 -100 
-100 -100 0.413513 0.408383 0.398794 0.386694 0.373097 0.359922 0.347549 0.337246 0.328726 0.322241 0.317223 0.313697 0.311267 0.309859 0.309248 0.309231 0.309261 0.308628 0.307294 0.305944 0.305031 0.304150 0.303342 -100 
-100 -100 0.421577 0.416316 0.406513 0.394202 0.380422 0.367031 0.354404 0.343899 0.335233 0.328620 0.323478 0.319873 0.317416 0.316054 0.315591 0.315833 0.316113 0.315477 0.313921 0.312429 0.311798 0.310829 0.309549 -100 
-100 -100 0.436771 0.431270 0.421056 0.408361 0.394246 0.380461 0.367350 0.356460 0.347508 0.340644 0.335241 0.331456 0.328916 0.327565 0.327227 0.327742 0.328293 0.327639 0.325920 0.324549 0.326510 0.325423 0.321321 -100 
-100 -100 0.456574 0.450695 0.439826 0.426516 0.411855 0.397549 0.383887 0.372496 0.363114 0.355899 0.350176 0.346122 0.343378 0.341894 0.341444 0.341864 0.342305 0.341546 0.339702 0.338204 0.340058 0.338906 0.334760 -100 
-100 -100 0.480626 0.474061 0.461895 0.447604 0.432146 0.417170 0.402848 0.390834 0.380883 0.373199 0.367108 0.362713 0.360255 0.358476 0.357093 0.357078 0.357067 0.356097 0.354106 0.352205 0.351222 0.350035 0.348653 -100 
-100 -100 0.506265 0.498615 0.484461 0.468773 0.452407 0.436673 0.421556 0.408799 0.398223 0.390018 0.383476 0.378697 0.376330 0.374260 0.372144 0.371742 0.371381 0.370217 0.368141 0.366107 0.364595 0.363369 0.362446 -100 
-100 -100 0.536490 0.527495 0.506021 0.488715 0.471365 0.454899 0.438926 0.425421 0.414243 0.405559 0.399201 0.394501 0.407902 0.405617 0.387364 0.386428 0.385504 0.384172 0.381671 0.379383 0.377494 0.376191 0.375444 -100 
-100 -100 0.551161 0.542188 0.520689 0.503360 0.485923 0.469087 0.452477 0.438399 0.426745 0.417732 0.411159 0.406338 0.419851 0.417559 0.399164 0.398339 0.397590 0.396154 0.393237 0.390601 0.388450 0.387041 0.386288 -100 
-100 -100 0.550190 0.542593 0.528552 0.512989 0.496850 0.480014 0.462534 0.447904 0.435837 0.426621 0.419413 0.414264 0.411772 0.409695 0.407766 0.407997 0.408632 0.407133 0.403339 0.399961 0.397402 0.395806 0.394994 -100 
-100 -100 0.550817 0.544389 0.532625 0.519201 0.505498 0.488800 0.469410 0.453804 0.441294 0.431966 0.424848 0.419913 0.417293 0.415624 0.414934 0.416862 0.419907 0.418385 0.412148 0.407058 0.403706 0.401812 0.400906 -100 
-100 -100 0.549346 0.543748 0.533965 0.523269 0.516326 0.499832 0.474195 0.456697 0.443460 0.434050 0.427054 0.422401 0.419535 0.418405 0.419519 0.423978 0.430847 0.429355 0.419371 0.411811 0.407382 0.405145 0.404140 -100 
-100 -100 0.545036 0.539798 0.530585 0.520346 0.513704 0.497447 0.472029 0.454714 0.441644 0.432463 0.425778 0.421476 0.418920 0.417991 0.419181 0.423663 0.430560 0.429142 0.419260 0.411809 0.407475 0.405310 0.404334 -100 
-100 -100 0.536541 0.531331 0.521696 0.509826 0.497135 0.481175 0.462496 0.447480 0.435517 0.426880 0.420706 0.416868 0.414657 0.413577 0.413690 0.415665 0.418949 0.417622 0.411568 0.406812 0.403756 0.402052 0.401222 -100 
-100 -100 0.523711 0.518552 0.508814 0.496307 0.482027 0.466492 0.450248 0.436644 0.425502 0.417441 0.411841 0.408596 0.406928 0.405814 0.405038 0.405241 0.406196 0.404986 0.401480 0.398636 0.396541 0.395224 0.394520 -100 
-100 -100 0.505498 0.500454 0.490864 0.478404 0.463875 0.448892 0.433992 0.421284 0.410828 0.403331 0.398341 0.395767 0.394894 0.393918 0.392644 0.392135 0.395502 0.394423 0.388726 0.386670 0.384953 0.383860 0.383230 -100 
-100 -100 0.482638 0.477773 0.468528 0.456554 0.442558 0.428241 0.414064 0.401936 0.391979 0.384919 0.380299 0.378023 0.377399 0.376653 0.375548 0.375084 0.378328 0.377440 0.372230 0.370484 0.368939 0.367932 0.367326 -100 
-100 -100 0.454431 0.449757 0.440995 0.429812 0.416795 0.403229 0.389544 0.377792 0.368230 0.361468 0.356990 0.354648 0.353747 0.353258 0.352859 0.352916 0.353239 0.352574 0.350816 0.349187 0.347763 0.346722 0.346094 -100 
-100 -100 0.423000 0.418524 0.410297 0.400110 0.388339 0.375585 0.362175 0.350620 0.341359 0.334868 0.330522 0.328162 0.327173 0.326970 0.327278 0.328045 0.328881 0.328418 0.326594 0.324772 0.323209 0.322072 0.321386 -100 
-100 -100 0.387976 0.383709 0.376050 0.366906 0.356531 0.344660 0.331536 0.320245 0.311402 0.305275 0.301132 0.298863 0.297921 0.297985 0.298844 0.300266 0.301838 0.301549 0.299357 0.297261 0.295554 0.294341 0.293602 -100 
-100 -100 0.352662 0.348629 0.341417 0.332933 0.323401 0.312436 0.300201 0.289749 0.281643 0.276098 0.272340 0.270275 0.269431 0.269631 0.270667 0.272246 0.273947 0.273790 0.271701 0.269672 0.268006 0.266852 0.266151 -100 
-100 -100 0.318918 0.315118 0.308245 0.299987 0.290696 0.280577 0.269875 0.260829 0.253794 0.248965 0.245722 0.243920 0.243185 0.243346 0.244212 0.245462 0.246575 0.246481 0.245132 0.243557 0.242177 0.241190 0.240613 -100 
-100 -100 0.293312 0.289722 0.283114 0.274960 0.265759 0.256302 0.246876 0.239059 0.232940 0.228717 0.225872 0.224276 0.223596 0.223669 0.224303 0.225195 0.225933 0.225878 0.224986 0.223836 0.222752 0.221953 0.221495 -100 
-100 -100 0.278984 0.275515 0.269063 0.260975 0.251835 0.242745 0.234027 0.226882 0.221281 0.217399 0.214782 0.213300 0.212644 0.212653 0.213132 0.213806 0.214334 0.214297 0.213654 0.212755 0.211859 0.211180 0.210793 -100 
-100 -100 -100 -100 -100 -100 -100 -100 -100 -100 -100 -100 -100 -100 -100 -100 -100 -100 -100 -100 -100 -100 -100 -100 -100 -100 
-100 -100 -100 -100 -100 -100 -100 -100 -100 -100 -100 -100 -100 -100 -100 -100 -100 -100 -100 -100 -100 -100 -100 -100 -100 -100 
-100 -100 -100 -100 -100 -100 -100 -100 -100 -100 -100 -100 -100 -100 -100 -100 -100 -100 -100 -100 -100 -100 -100 -100 -100 -100 
-100 -100 0.411624 0.406742 0.397605 0.386015 0.372867 0.359803 0.347224 0.336665 0.327942 0.321396 0.316440 0.313035 0.310764 0.309521 0.309042 0.309054 0.309028 0.308366 0.307008 0.305537 0.304279 0.303286 0.302627 -100 
-100 -100 0.419521 0.414554 0.405299 0.393643 0.380484 0.367210 0.354216 0.343324 0.334370 0.327663 0.322590 0.319114 0.316818 0.315614 0.315256 0.315468 0.315625 0.314955 0.313411 0.311777 0.310499 0.309428 0.308619 -100 
-100 -100 0.434378 0.429248 0.419755 0.407961 0.394773 0.381113 0.367349 0.355855 0.346470 0.339468 0.334161 0.330531 0.328156 0.326964 0.326727 0.327156 0.327522 0.326818 0.325037 0.323242 0.322294 0.321115 0.319744 -100 
-100 -100 0.453589 0.448172 0.438192 0.425915 0.412257 0.398087 0.383748 0.371716 0.361876 0.354512 0.348905 0.345041 0.342498 0.341205 0.340915 0.341314 0.341651 0.340857 0.338917 0.336971 0.335904 0.334653 0.333244 -100 
-100 -100 0.476318 0.470404 0.459533 0.446376 0.431829 0.417023 0.402235 0.389716 0.379379 0.371588 0.365608 0.361443 0.358694 0.357196 0.356671 0.356853 0.357098 0.356154 0.353962 0.351828 0.350148 0.348851 0.347939 -100 
-100 -100 0.499803 0.493177 0.481066 0.466892 0.451524 0.436016 0.420540 0.407331 0.396396 0.388122 0.381741 0.377255 0.374280 0.372592 0.371898 0.371981 0.372312 0.371219 0.368626 0.366243 0.364297 0.362937 0.362131 -100 
-100 -100 0.522439 0.515042 0.501370 0.486193 0.470442 0.454251 0.437635 0.423664 0.412087 0.403350 0.396646 0.391921 0.389766 0.387983 0.386397 0.386702 0.388478 0.387258 0.382905 0.380007 0.377663 0.376195 0.375406 -100 
-100 -100 0.537438 0.529965 0.516136 0.500720 0.484656 0.468033 0.450890 0.436438 0.424451 0.415415 0.408516 0.403682 0.401493 0.399698 0.398121 0.398500 0.400393 0.399084 0.394428 0.391276 0.388749 0.387196 0.386387 -100 
-100 -100 0.544826 0.537960 0.525371 0.510549 0.494367 0.477586 0.460420 0.445733 0.433557 0.424398 0.417436 0.412645 0.409544 0.407844 0.407286 0.407755 0.408683 0.407314 0.403552 0.400234 0.397629 0.395985 0.395147 -100 
-100 -100 0.548327 0.542028 0.530437 0.516453 0.501055 0.484250 0.466408 0.451370 0.439031 0.429851 0.422994 0.418396 0.415511 0.414079 0.413991 0.415340 0.417404 0.416007 0.411052 0.406815 0.403767 0.401947 0.401049 -100 
-100 -100 0.548820 0.542909 0.532099 0.519169 0.505602 0.488869 0.469413 0.453726 0.441183 0.432052 0.425395 0.421088 0.418506 0.417448 0.418077 0.420880 0.425063 0.423668 0.416589 0.410898 0.407215 0.405183 0.404223 -100 
-100 -100 0.545354 0.539666 0.529200 0.516533 0.503142 0.486596 0.467377 0.451918 0.439593 0.430719 0.424400 0.420489 0.418297 0.417399 0.417954 0.420663 0.424781 0.423409 0.416424 0.410832 0.407237 0.405264 0.404328 -100 
-100 -100 0.537035 0.531488 0.521091 0.507982 0.493128 0.476909 0.459859 0.445560 0.433934 0.425554 0.419795 0.416515 0.415011 0.414057 0.413543 0.414472 0.416160 0.414809 0.410252 0.406335 0.403575 0.401922 0.401093 -100 
-100 -100 0.524140 0.518746 0.508530 0.495380 0.480164 0.464403 0.448633 0.435261 0.424312 0.416529 0.411501 0.409215 0.408946 0.408026 0.406185 0.405568 0.405610 0.404267 0.401264 0.398510 0.396370 0.394983 0.394245 -100 
-100 -100 0.505787 0.500581 0.490689 0.477863 0.462925 0.447752 0.432885 0.420242 0.409943 0.402790 0.398670 0.397721 0.400020 0.399266 0.395156 0.393353 0.392780 0.391439 0.388838 0.386579 0.384739 0.383499 0.382815 -100 
-100 -100 0.482696 0.477720 0.468281 0.456070 0.441822 0.427344 0.413130 0.401032 0.391219 0.384488 0.380721 0.380049 0.382580 0.382051 0.378152 0.376488 0.375974 0.374800 0.372473 0.370404 0.368672 0.367487 0.366822 -100 
-100 -100 0.454067 0.449358 0.440513 0.429184 0.415975 0.402292 0.388597 0.376880 0.367417 0.360895 0.356953 0.355516 0.355970 0.355692 0.354389 0.354010 0.354012 0.353152 0.351181 0.349150 0.347417 0.346211 0.345538 -100 
-100 -100 0.422094 0.417664 0.409470 0.399206 0.387249 0.374421 0.361091 0.349615 0.340434 0.334125 0.330148 0.328287 0.327963 0.327962 0.328048 0.328813 0.329682 0.329094 0.326913 0.324663 0.322781 0.321497 0.320794 -100 
-100 -100 0.386568 0.382415 0.374881 0.365693 0.355071 0.343160 0.330265 0.319123 0.310346 0.304372 0.300543 0.298602 0.298013 0.298275 0.299254 0.300949 0.302860 0.302485 0.299750 0.297135 0.295065 0.293713 0.292990 -100 
-100 -100 0.351130 0.347227 0.340177 0.331682 0.321928 0.310937 0.298955 0.288667 0.280631 0.275210 0.271713 0.269899 0.269308 0.269674 0.270882 0.272758 0.274815 0.274590 0.272017 0.269542 0.267573 0.266300 0.265626 -100 
-100 -100 0.317652 0.313961 0.307229 0.298993 0.289590 0.279456 0.268887 0.259941 0.252965 0.248233 0.245165 0.243543 0.242981 0.243273 0.244262 0.245665 0.246988 0.246861 0.245233 0.243431 0.241879 0.240826 0.240264 -100 
-100 -100 0.292412 0.288887 0.282364 0.274227 0.264970 0.255495 0.246118 0.238343 0.232259 0.228107 0.225386 0.223923 0.223373 0.223549 0.224270 0.225236 0.226055 0.225988 0.224989 0.223743 0.222573 0.221739 0.221286 -100 
-100 -100 0.278316 0.274883 0.268476 0.260394 0.251220 0.242108 0.233397 0.226265 0.220688 0.216862 0.214340 0.212965 0.212416 0.212513 0.213062 0.213784 0.214350 0.214312 0.213628 0.212684 0.211742 0.211043 0.210657 -100 
-100 -100 -100 -100 -100 -100 -100 -100 -100 -100 -100 -100 -100 -100 -100 -100 -100 -100 -100 -100 -100 -100 -100 -100 -100 -100 
-100 -100 -100 -100 -100 -100 -100 -100 -100 -100 -100 -100 -100 -100 -100 -100 -100 -100 -100 -100 -100 -100 -100 -100 -100 -100 
-100 -100 -100 -100 -100 -100 -100 -100 -100 -100 -100 -100 -100 -100 -100 -100 -100 -100 -100 -100 -100 -100 -100 -100 -100 -100 
-100 -100 0.409398 0.404826 0.396254 0.385364 0.372884 0.359983 0.347085 0.336212 0.327301 0.320719 0.315850 0.312604 0.310512 0.309408 0.308976 0.308914 0.308739 0.307985 0.306584 0.304998 0.303537 0.302423 0.301756 -100 
-100 -100 0.417095 0.412504 0.403970 0.393301 0.381201 0.368105 0.354435 0.342983 0.333725 0.326941 0.321949 0.318636 0.316524 0.315446 0.315093 0.315155 0.315090 0.314320 0.312782 0.311058 0.309527 0.308348 0.307612 -100 
-100 -100 0.431593 0.426946 0.418437 0.408115 0.396675 0.383223 0.368140 0.355662 0.345780 0.338638 0.333409 0.329957 0.327780 0.326710 0.326445 0.326660 0.326743 0.325935 0.324187 0.322278 0.320756 0.319482 0.318527 -100 
-100 -100 0.450233 0.445387 0.436545 0.425874 0.414044 0.400101 0.384423 0.371368 0.361004 0.353491 0.347977 0.344321 0.342014 0.340888 0.340635 0.340917 0.341090 0.340212 0.338231 0.336118 0.334450 0.333094 0.332103 -100 
-100 -100 0.471936 0.466719 0.457130 0.445436 0.432251 0.417697 0.402129 0.388915 0.378182 0.370294 0.364446 0.360535 0.358073 0.356848 0.356573 0.356963 0.357508 0.356531 0.353957 0.351507 0.349463 0.348021 0.347173 -100 
-100 -100 0.493791 0.488131 0.477754 0.465223 0.451100 0.435889 0.419904 0.406144 0.394867 0.386532 0.380329 0.376154 0.373533 0.372252 0.372106 0.372937 0.374460 0.373383 0.369629 0.366527 0.364111 0.362540 0.361694 -100 
-100 -100 0.514601 0.508499 0.497259 0.484095 0.469922 0.454060 0.436757 0.422227 0.410302 0.401522 0.395024 0.390647 0.388517 0.387275 0.387019 0.388920 0.394834 0.393667 0.385307 0.380948 0.377856 0.376099 0.375213 -100 
-100 -100 0.530047 0.523758 0.512155 0.498509 0.483794 0.467438 0.449709 0.434801 0.422534 0.413492 0.406817 0.402342 0.400177 0.398929 0.398700 0.400692 0.406762 0.405529 0.396877 0.392298 0.389059 0.387234 0.386327 -100 
-100 -100 0.540190 0.533939 0.522412 0.508389 0.492570 0.475902 0.458716 0.443882 0.431615 0.422524 0.415805 0.411361 0.408636 0.407361 0.407370 0.408599 0.410728 0.409448 0.404664 0.400768 0.397830 0.396031 0.395130 -100 
-100 -100 0.546358 0.540108 0.528507 0.514224 0.498126 0.481272 0.464056 0.449326 0.437133 0.428110 0.421511 0.417242 0.414695 0.413557 0.413707 0.415192 0.417456 0.416138 0.411140 0.406915 0.403812 0.401940 0.401014 -100 
-100 -100 0.548847 0.542557 0.530874 0.516558 0.500739 0.483832 0.466249 0.451494 0.439373 0.430498 0.424136 0.420174 0.417943 0.417067 0.417622 0.420080 0.423889 0.422541 0.415922 0.410637 0.407099 0.405088 0.404124 -100 
-100 -100 0.546231 0.540036 0.528483 0.514232 0.498449 0.481676 0.464351 0.449872 0.438018 0.429438 0.423473 0.420024 0.418355 0.417594 0.417810 0.419957 0.423541 0.422156 0.415648 0.410469 0.407020 0.405065 0.404124 -100 
-100 -100 0.537860 0.531926 0.520767 0.506673 0.490633 0.474198 0.457870 0.444048 0.432733 0.424663 0.419420 0.417006 0.416713 0.415914 0.414458 0.414636 0.415807 0.414335 0.409932 0.406096 0.403305 0.401602 0.400748 -100 
-100 -100 0.524729 0.519078 0.508386 0.494670 0.478866 0.462918 0.447354 0.434187 0.423478 0.416099 0.411986 0.411590 0.414341 0.413610 0.409138 0.407014 0.406454 0.404809 0.401488 0.398431 0.396057 0.394538 0.393749 -100 
-100 -100 0.506146 0.500776 0.490595 0.477437 0.462188 0.446861 0.432014 0.419473 0.409418 0.402844 0.400307 0.403036 0.412163 0.411623 0.401171 0.396285 0.394604 0.392731 0.389503 0.386638 0.384409 0.382973 0.382218 -100 
-100 -100 0.482750 0.477686 0.468091 0.455697 0.441271 0.426676 0.412433 0.400395 0.390801 0.384630 0.382424 0.385399 0.394750 0.394433 0.384210 0.379538 0.378021 0.376309 0.373248 0.370506 0.368357 0.366966 0.366232 -100 
-100 -100 0.453633 0.448926 0.440073 0.428702 0.415419 0.401665 0.387936 0.376245 0.366920 0.360748 0.357666 0.358039 0.361448 0.361362 0.357556 0.355966 0.355786 0.354605 0.351869 0.349244 0.347154 0.345783 0.345060 -100 
-100 -100 0.421029 0.416709 0.408680 0.398534 0.386607 0.373762 0.360410 0.348940 0.339839 0.333740 0.330208 0.329126 0.329938 0.330127 0.329558 0.330309 0.331818 0.331068 0.327810 0.324862 0.322628 0.321211 0.320480 -100 
-100 -100 0.384949 0.381001 0.373784 0.364849 0.354336 0.342451 0.329560 0.318414 0.309679 0.303844 0.300279 0.298709 0.298572 0.299050 0.300205 0.302756 0.306442 0.305993 0.301303 0.297583 0.295055 0.293568 0.292831 -100 
-100 -100 0.349385 0.345708 0.339014 0.330810 0.321195 0.310244 0.298268 0.287972 0.279964 0.274647 0.271342 0.269760 0.269418 0.269977 0.271516 0.274324 0.278201 0.277945 0.273486 0.270002 0.267645 0.266271 0.265594 -100 
-100 -100 0.316235 0.312717 0.306253 0.298237 0.288943 0.278834 0.268255 0.259299 0.252347 0.247700 0.244778 0.243324 0.242925 0.243346 0.244509 0.246315 0.248414 0.248283 0.245872 0.243663 0.241962 0.240879 0.240327 -100 
-100 -100 0.291433 0.288007 0.281634 0.273615 0.264408 0.254934 0.245539 0.237756 0.231696 0.227614 0.225008 0.223677 0.223252 0.223522 0.224328 0.225429 0.226496 0.226441 0.225218 0.223867 0.222666 0.221838 0.221397 -100 
-100 -100 0.277607 0.274228 0.267899 0.259872 0.250713 0.241586 0.232854 0.225715 0.220161 0.216395 0.213971 0.212709 0.212267 0.212442 0.213046 0.213821 0.214467 0.214448 0.213722 0.212771 0.211840 0.211158 0.210785 -100 
-100 -100 -100 -100 -100 -100 -100 -100 -100 -100 -100 -100 -100 -100 -100 -100 -100 -100 -100 -100 -100 -100 -100 -100 -100 -100 
-100 -100 -100 -100 -100 -100 -100 -100 -100 -100 -100 -100 -100 -100 -100 -100 -100 -100 -100 -100 -100 -100 -100 -100 -100 -100 
-100 -100 -100 -100 -100 -100 -100 -100 -100 -100 -100 -100 -100 -100 -100 -100 -100 -100 -100 -100 -100 -100 -100 -100 -100 -100 
-100 -100 0.407231 0.402930 0.394890 0.384699 0.372996 0.360251 0.346917 0.335724 0.326687 0.320152 0.315459 0.312452 0.310600 0.309633 0.309199 0.309017 0.308659 0.307754 0.306221 0.304474 0.302807 0.301561 0.300858 -100 
-100 -100 0.414767 0.410517 0.402703 0.393129 0.382406 0.369490 0.354817 0.342688 0.333158 0.326377 0.321555 0.318494 0.316636 0.315687 0.315295 0.315181 0.314887 0.313957 0.312307 0.310439 0.308685 0.307383 0.306644 -100 
-100 -100 0.428997 0.424806 0.417341 0.408809 0.399842 0.386620 0.369482 0.355680 0.345261 0.338044 0.332972 0.329789 0.327894 0.326956 0.326626 0.326626 0.326494 0.325521 0.323619 0.321552 0.319666 0.318277 0.317470 -100 
-100 -100 0.447273 0.442939 0.435233 0.426434 0.417116 0.403418 0.385684 0.371275 0.360346 0.352750 0.347401 0.344033 0.342032 0.341079 0.340834 0.341013 0.341180 0.340161 0.337861 0.335519 0.333450 0.331973 0.331130 -100 
-100 -100 0.468417 0.463727 0.455207 0.444924 0.433644 0.419315 0.402343 0.388315 0.377200 0.369284 0.363628 0.360026 0.357882 0.356926 0.356994 0.357723 0.359768 0.358699 0.354428 0.351445 0.348946 0.347337 0.346471 -100 
-100 -100 0.489521 0.484481 0.475288 0.464042 0.451636 0.436654 0.419513 0.405180 0.393594 0.385255 0.379263 0.375420 0.373155 0.372283 0.372914 0.374964 0.380950 0.379834 0.371540 0.367156 0.363998 0.362177 0.361254 -100 
-100 -100 0.509550 0.504193 0.494774 0.483219 0.479247 0.463513 0.436692 0.421385 0.408837 0.400046 0.393730 0.389692 0.387436 0.386830 0.389402 0.395483 0.428196 0.427029 0.391934 0.383447 0.378239 0.376054 0.375000 -100 
-100 -100 0.525376 0.519740 0.509786 0.497543 0.492912 0.476636 0.449404 0.433806 0.420967 0.411936 0.405441 0.401295 0.398989 0.398391 0.401050 0.407330 0.440413 0.439214 0.403682 0.394927 0.389568 0.387321 0.386246 -100 
-100 -100 0.537162 0.531222 0.520266 0.506784 0.491904 0.475319 0.457427 0.442391 0.430021 0.421000 0.414496 0.410357 0.407973 0.407152 0.408107 0.410875 0.418013 0.416795 0.407135 0.401824 0.398139 0.396102 0.395108 -100 
-100 -100 0.545097 0.538783 0.527047 0.512587 0.496572 0.479694 0.462349 0.447722 0.435605 0.426715 0.420333 0.416345 0.414113 0.413342 0.414174 0.416738 0.421768 0.420515 0.412878 0.407681 0.404051 0.402004 0.401007 -100 
-100 -100 0.549175 0.542503 0.530026 0.514874 0.498032 0.481017 0.464177 0.449836 0.437978 0.429297 0.423179 0.419525 0.417702 0.417169 0.418254 0.422029 0.428540 0.427240 0.417985 0.411402 0.407315 0.405120 0.404092 -100 
-100 -100 0.547139 0.540488 0.528009 0.512791 0.495879 0.478969 0.462422 0.448403 0.436853 0.428505 0.422857 0.419884 0.418934 0.418473 0.418806 0.421984 0.427993 0.426605 0.417585 0.411144 0.407160 0.405026 0.404024 -100 
-100 -100 0.538481 0.532225 0.520449 0.505724 0.489077 0.472524 0.456525 0.442983 0.431925 0.424142 0.419503 0.418229 0.420420 0.419843 0.416461 0.416354 0.418209 0.416606 0.411006 0.406453 0.403301 0.401448 0.400537 -100 
-100 -100 0.525017 0.519178 0.508136 0.494067 0.477945 0.461911 0.446484 0.433494 0.423052 0.416127 0.413270 0.415794 0.424819 0.424280 0.413998 0.409582 0.408526 0.406516 0.402357 0.398693 0.395965 0.394281 0.393429 -100 
-100 -100 0.506206 0.500737 0.490381 0.477048 0.461653 0.446274 0.431482 0.419088 0.409408 0.403612 0.404063 0.413493 0.451020 0.450670 0.412284 0.401356 0.397285 0.394678 0.390555 0.386949 0.384298 0.382667 0.381838 -100 
-100 -100 0.482579 0.477482 0.467826 0.455374 0.440897 0.426275 0.412051 0.400119 0.390870 0.385463 0.386226 0.395893 0.433540 0.433404 0.395336 0.384639 0.380788 0.378342 0.374334 0.370830 0.368258 0.366684 0.365883 -100 
-100 -100 0.453118 0.448444 0.439652 0.428345 0.415109 0.401352 0.387592 0.375924 0.366766 0.360997 0.359122 0.362351 0.371995 0.372072 0.362463 0.358701 0.358236 0.356682 0.352896 0.349568 0.347111 0.345601 0.344836 -100 
-100 -100 0.420090 0.415885 0.408057 0.398130 0.386375 0.373556 0.360113 0.348577 0.339529 0.333623 0.330630 0.330609 0.333806 0.334179 0.331781 0.332570 0.335363 0.334459 0.329376 0.325389 0.322722 0.321179 0.320422 -100 
-100 -100 0.383648 0.379888 0.373006 0.364439 0.354225 0.342395 0.329340 0.318042 0.309272 0.303528 0.300198 0.299017 0.299505 0.300244 0.301683 0.305943 0.313282 0.312789 0.304298 0.298605 0.295353 0.293691 0.292928 -100 
-100 -100 0.348029 0.344556 0.338221 0.330412 0.321117 0.310224 0.298064 0.287591 0.279521 0.274261 0.271106 0.269722 0.269658 0.270466 0.272605 0.277284 0.284970 0.284715 0.276424 0.271026 0.267997 0.266480 0.265788 -100 
-100 -100 0.315153 0.311782 0.305575 0.297835 0.288759 0.278681 0.267966 0.258886 0.251899 0.247304 0.244494 0.243176 0.242924 0.243485 0.244942 0.247548 0.251273 0.251159 0.247153 0.244174 0.242223 0.241107 0.240566 -100 
-100 -100 0.290683 0.287337 0.281101 0.273220 0.264114 0.254642 0.245169 0.237323 0.231257 0.227227 0.224717 0.223495 0.223178 0.223532 0.224456 0.225813 0.227409 0.227377 0.225676 0.224124 0.222877 0.222067 0.221645 -100 
-100 -100 0.277065 0.273726 0.267464 0.259496 0.250371 0.241230 0.232450 0.225280 0.219734 0.216019 0.213680 0.212515 0.212165 0.212404 0.213062 0.213916 0.214719 0.214727 0.213902 0.212935 0.212029 0.211381 0.211030 -100 
-100 -100 -100 -100 -100 -100 -100 -100 -100 -100 -100 -100 -100 -100 -100 -100 -100 -100 -100 -100 -100 -100 -100 -100 -100 -100 
-100 -100 -100 -100 -100 -100 -100 -100 -100 -100 -100 -100 -100 -100 -100 -100 -100 -100 -100 -100 -100 -100 -100 -100 -100 -100 
-100 -100 -100 -100 -100 -100 -100 -100 -100 -100 -100 -100 -100 -100 -100 -100 -100 -100 -100 -100 -100 -100 -100 -100 -100 -100 
-100 -100 0.405467 0.401279 0.393421 0.383418 0.371867 0.359229 0.345986 0.334903 0.326038 0.319737 0.315355 0.312708 0.311172 0.310322 0.309783 0.309380 0.308773 0.307655 0.305936 0.304014 0.302182 0.300824 0.300071 -100 
-100 -100 0.412899 0.408775 0.401164 0.391799 0.381247 0.368453 0.353883 0.341882 0.332550 0.326019 0.321517 0.318848 0.317346 0.316509 0.315956 0.315565 0.314982 0.313822 0.311987 0.309946 0.308026 0.306616 0.305838 -100 
-100 -100 0.426988 0.422939 0.415701 0.407401 0.398625 0.385542 0.368526 0.354880 0.344699 0.337749 0.332998 0.330244 0.328763 0.327936 0.327372 0.327030 0.326567 0.325354 0.323271 0.321035 0.318970 0.317484 0.316663 -100 
-100 -100 0.445167 0.440983 0.433505 0.424934 0.415798 0.402250 0.384644 0.370393 0.359693 0.352367 0.347341 0.344405 0.342822 0.341998 0.341538 0.341393 0.341246 0.340015 0.337555 0.335058 0.332817 0.331259 0.330409 -100 
-100 -100 0.466316 0.461750 0.453417 0.443323 0.432196 0.417996 0.401147 0.387258 0.376332 0.368660 0.363327 0.360131 0.358366 0.357562 0.357526 0.358043 0.359870 0.358639 0.354240 0.351132 0.348504 0.346818 0.345927 -100 
-100 -100 0.487499 0.482544 0.473463 0.462337 0.450029 0.435151 0.418134 0.403933 0.392510 0.384392 0.378709 0.375238 0.373316 0.372627 0.373260 0.375219 0.381091 0.379877 0.371492 0.367008 0.363749 0.361858 0.360904 -100 
-100 -100 0.507726 0.502403 0.492972 0.481448 0.477497 0.461845 0.435164 0.419994 0.407597 0.399011 0.392980 0.389278 0.387326 0.386927 0.389592 0.395679 0.428365 0.427161 0.392010 0.383447 0.378157 0.375911 0.374826 -100 
-100 -100 0.523688 0.518063 0.508049 0.495779 0.491121 0.474915 0.447832 0.432377 0.419679 0.410837 0.404591 0.400732 0.398692 0.398314 0.401117 0.407469 0.440579 0.439397 0.403848 0.395039 0.389607 0.387312 0.386209 -100 
-100 -100 0.535565 0.529625 0.518629 0.505098 0.490171 0.473642 0.455907 0.441030 0.428804 0.419941 0.413635 0.409725 0.407575 0.406960 0.408074 0.410951 0.418147 0.416978 0.407353 0.402020 0.398283 0.396198 0.395175 -100 
-100 -100 0.543681 0.537351 0.525554 0.510997 0.494875 0.478049 0.460910 0.446478 0.434517 0.425762 0.419526 0.415704 0.413655 0.413066 0.414059 0.416726 0.421787 0.420610 0.413089 0.407922 0.404261 0.402172 0.401147 -100 
-100 -100 0.547957 0.541254 0.528684 0.513372 0.496321 0.479359 0.462827 0.448737 0.437056 0.428494 0.422473 0.418923 0.417231 0.416849 0.418071 0.421903 0.428370 0.427163 0.418128 0.411643 0.407553 0.405325 0.404270 -100 
-100 -100 0.546097 0.539421 0.526859 0.511494 0.494384 0.477539 0.461302 0.447532 0.436152 0.427901 0.422293 0.419364 0.418493 0.418160 0.418619 0.421856 0.427823 0.426536 0.417734 0.411384 0.407389 0.405225 0.404198 -100 
-100 -100 0.537602 0.531339 0.519536 0.504762 0.488059 0.471582 0.455791 0.442450 0.431558 0.423826 0.419142 0.417844 0.420080 0.419599 0.416333 0.416339 0.418249 0.416733 0.411240 0.406702 0.403512 0.401616 0.400675 -100 
-100 -100 0.524260 0.518439 0.507430 0.493401 0.477325 0.461388 0.446125 0.433324 0.423089 0.416177 0.413154 0.415577 0.424622 0.424142 0.413931 0.409643 0.408693 0.406756 0.402623 0.398921 0.396140 0.394409 0.393523 -100 
-100 -100 0.505518 0.500092 0.489814 0.476580 0.461291 0.446031 0.431406 0.419247 0.409931 0.404129 0.404222 0.413476 0.451091 0.450761 0.412285 0.401441 0.397466 0.394919 0.390791 0.387138 0.384453 0.382785 0.381912 -100 
-100 -100 0.481883 0.476847 0.467289 0.454948 0.440579 0.426081 0.412018 0.400315 0.391421 0.386014 0.386426 0.395916 0.433631 0.433497 0.395306 0.384653 0.380866 0.378478 0.374478 0.370952 0.368372 0.366791 0.365963 -100 
-100 -100 0.452352 0.447736 0.439033 0.427812 0.414652 0.400992 0.387373 0.375880 0.366921 0.361171 0.359143 0.362267 0.371893 0.371955 0.362309 0.358562 0.358134 0.356631 0.352892 0.349603 0.347184 0.345701 0.344944 -100 
-100 -100 0.419198 0.415050 0.407295 0.397407 0.385672 0.372929 0.359642 0.348283 0.339394 0.333544 0.330514 0.330457 0.333639 0.333985 0.331533 0.332277 0.335053 0.334196 0.329216 0.325345 0.322777 0.321301 0.320578 -100 
-100 -100 0.382665 0.378963 0.372139 0.363564 0.353310 0.341541 0.328668 0.317565 0.308949 0.303295 0.300000 0.298831 0.299314 0.300020 0.301381 0.305541 0.312813 0.312366 0.304023 0.298503 0.295397 0.293836 0.293125 -100 
-100 -100 0.347108 0.343692 0.337401 0.329558 0.320191 0.309347 0.297357 0.287064 0.279128 0.273974 0.270883 0.269536 0.269472 0.270260 0.272315 0.276876 0.284470 0.284264 0.276131 0.270920 0.268041 0.266643 0.266009 -100 
-100 -100 0.314471 0.311133 0.304948 0.297174 0.288038 0.277980 0.267376 0.258421 0.251536 0.247023 0.244281 0.243012 0.242782 0.243329 0.244721 0.247233 0.250889 0.250811 0.246938 0.244120 0.242307 0.241289 0.240797 -100 
-100 -100 0.290241 0.286908 0.280676 0.272765 0.263614 0.254140 0.244720 0.236942 0.230940 0.226970 0.224521 0.223353 0.223070 0.223425 0.224311 0.225608 0.227164 0.227162 0.225560 0.224130 0.222993 0.222258 0.221876 -100 
-100 -100 0.276761 0.273426 0.267157 0.259161 0.249999 0.240845 0.232087 0.224952 0.219447 0.215779 0.213496 0.212384 0.212074 0.212326 0.212964 0.213781 0.214561 0.214595 0.213849 0.212978 0.212161 0.211576 0.211257 -100 
-100 -100 -100 -100 -100 -100 -100 -100 -100 -100 -100 -100 -100 -100 -100 -100 -100 -100 -100 -100 -100 -100 -100 -100 -100 -100 
-100 -100 -100 -100 -100 -100 -100 -100 -100 -100 -100 -100 -100 -100 -100 -100 -100 -100 -100 -100 -100 -100 -100 -100 -100 -100 
-100 -100 -100 -100 -100 -100 -100 -100 -100 -100 -100 -100 -100 -100 -100 -100 -100 -100 -100 -100 -100 -100 -100 -100 -100 -100 
-100 -100 0.404139 0.399897 0.391872 0.381535 0.369512 0.356931 0.344313 0.333790 0.325434 0.319565 0.315635 0.313487 0.312390 0.311625 0.310807 0.310026 0.309059 0.307652 0.305690 0.303588 0.301621 0.300179 0.299388 -100 
-100 -100 0.411529 0.407306 0.399381 0.389328 0.377739 0.365008 0.351667 0.340643 0.332056 0.326033 0.321988 0.319878 0.318919 0.318159 0.317205 0.316345 0.315350 0.313871 0.311768 0.309530 0.307467 0.305974 0.305162 -100 
-100 -100 0.425617 0.421380 0.413543 0.403905 0.393035 0.380004 0.365326 0.353401 0.344382 0.338057 0.333738 0.331614 0.330853 0.330088 0.328901 0.327942 0.326942 0.325379 0.323064 0.320631 0.318429 0.316865 0.316021 -100 
-100 -100 0.444001 0.439569 0.431389 0.421390 0.410119 0.396606 0.381354 0.368863 0.359352 0.352650 0.348052 0.345739 0.344872 0.344090 0.342969 0.342140 0.341298 0.339729 0.337238 0.334647 0.332336 0.330720 0.329855 -100 
-100 -100 0.465733 0.460862 0.451787 0.440633 0.427897 0.413720 0.398547 0.385797 0.375719 0.368573 0.363683 0.361022 0.359758 0.358971 0.358303 0.357974 0.357812 0.356323 0.353356 0.350531 0.348076 0.346403 0.345515 -100 
-100 -100 0.487929 0.482481 0.472326 0.460095 0.446243 0.431334 0.415736 0.402397 0.391652 0.383993 0.378735 0.375701 0.374121 0.373381 0.373231 0.373741 0.374884 0.373499 0.369468 0.366076 0.363347 0.361570 0.360648 -100 
-100 -100 0.509617 0.503511 0.491980 0.478784 0.464648 0.449008 0.432109 0.418014 0.406570 0.398413 0.392764 0.389408 0.387621 0.386995 0.387606 0.389504 0.395346 0.394056 0.385540 0.380970 0.377643 0.375706 0.374724 -100 
-100 -100 0.525484 0.519105 0.507059 0.493211 0.478389 0.462208 0.444914 0.430464 0.418662 0.410181 0.404245 0.400651 0.398714 0.398105 0.398909 0.401099 0.407271 0.406063 0.397380 0.392667 0.389240 0.387257 0.386256 -100 
-100 -100 0.535597 0.529295 0.517512 0.503254 0.487207 0.470696 0.454046 0.439731 0.427934 0.419327 0.413225 0.409489 0.407449 0.406782 0.407296 0.408802 0.411044 0.409904 0.405286 0.401372 0.398305 0.396365 0.395374 -100 
-100 -100 0.542178 0.535846 0.523973 0.509286 0.492689 0.475982 0.459556 0.445498 0.433827 0.425228 0.419089 0.415332 0.413319 0.412716 0.413340 0.415020 0.417214 0.416118 0.411633 0.407614 0.404472 0.402485 0.401472 -100 
-100 -100 0.545217 0.538795 0.526724 0.511730 0.494820 0.478064 0.461872 0.448060 0.436577 0.428082 0.422024 0.418388 0.416563 0.416115 0.416993 0.419407 0.422791 0.421713 0.416053 0.411280 0.407830 0.405740 0.404695 -100 
-100 -100 0.543133 0.536816 0.524908 0.510028 0.493205 0.476611 0.460681 0.447153 0.435949 0.427667 0.421815 0.418502 0.417102 0.416682 0.417176 0.419289 0.422469 0.421364 0.415802 0.411118 0.407746 0.405708 0.404684 -100 
-100 -100 0.535230 0.529255 0.517972 0.503647 0.487289 0.471088 0.455578 0.442490 0.431827 0.423919 0.418461 0.415956 0.415884 0.415349 0.414098 0.414492 0.415650 0.414431 0.410513 0.406832 0.403983 0.402154 0.401197 -100 
-100 -100 0.522446 0.516847 0.506243 0.492627 0.476921 0.461285 0.446338 0.433895 0.424116 0.416781 0.411920 0.411152 0.414138 0.413561 0.409059 0.407236 0.406908 0.405474 0.402285 0.399148 0.396656 0.394992 0.394071 -100 
-100 -100 0.504067 0.498826 0.488890 0.476043 0.461135 0.446208 0.432015 0.420500 0.412381 0.405793 0.401466 0.403543 0.413837 0.413319 0.401543 0.396728 0.395090 0.393375 0.390263 0.387276 0.385043 0.383484 0.382504 -100 
-100 -100 0.480652 0.475758 0.466469 0.454434 0.440382 0.426186 0.412573 0.401539 0.393864 0.387684 0.383703 0.386023 0.396490 0.396122 0.384481 0.379774 0.378235 0.376657 0.373731 0.370941 0.368876 0.367435 0.366518 -100 
-100 -100 0.451262 0.446733 0.438169 0.427071 0.414036 0.400599 0.387378 0.376353 0.367925 0.361807 0.358009 0.357993 0.361514 0.361358 0.357206 0.355613 0.355507 0.354462 0.351869 0.349361 0.347409 0.346107 0.345377 -100 
-100 -100 0.418220 0.414083 0.406294 0.396266 0.384390 0.371792 0.358989 0.348136 0.339642 0.333714 0.329984 0.328763 0.329600 0.329692 0.328845 0.329429 0.330846 0.330226 0.327293 0.324693 0.322767 0.321548 0.320906 -100 
-100 -100 0.381816 0.378052 0.371023 0.362051 0.351385 0.339693 0.327438 0.316965 0.308766 0.303205 0.299725 0.298182 0.298038 0.298397 0.299273 0.301493 0.304929 0.304600 0.300393 0.297211 0.295138 0.293948 0.293362 -100 
-100 -100 0.346459 0.342944 0.336390 0.328074 0.318220 0.307404 0.296026 0.286357 0.278830 0.273812 0.270695 0.269225 0.268914 0.269366 0.270614 0.273037 0.276610 0.276462 0.272517 0.269619 0.267756 0.266708 0.266198 -100 
-100 -100 0.314055 0.310643 0.304260 0.296137 0.286642 0.276597 0.266410 0.257880 0.251272 0.246874 0.244151 0.242845 0.242516 0.242877 0.243821 0.245321 0.247190 0.247151 0.245157 0.243445 0.242172 0.241375 0.240969 -100 
-100 -100 0.290016 0.286640 0.280291 0.272184 0.262833 0.253362 0.244160 0.236605 0.230755 0.226857 0.224433 0.223259 0.222935 0.223199 0.223876 0.224783 0.225711 0.225735 0.224819 0.223840 0.222972 0.222369 0.222044 -100 
-100 -100 0.276643 0.273280 0.266943 0.258837 0.249565 0.240408 0.231757 0.224737 0.219314 0.215691 0.213432 0.212328 0.212003 0.212208 0.212744 0.213398 0.213963 0.214017 0.213527 0.212866 0.212201 0.211703 0.211426 -100 
-100 -100 -100 -100 -100 -100 -100 -100 -100 -100 -100 -100 -100 -100 -100 -100 -100 -100 -100 -100 -100 -100 -100 -100 -100 -100 
-100 -100 -100 -100 -100 -100 -100 -100 -100 -100 -100 -100 -100 -100 -100 -100 -100 -100 -100 -100 -100 -100 -100 -100 -100 -100 
-100 -100 -100 -100 -100 -100 -100 -100 -100 -100 -100 -100 -100 -100 -100 -100 -100 -100 -100 -100 -100 -100 -100 -100 -100 -100 
-100 -100 0.403423 0.399044 0.390734 0.379987 0.367532 0.354965 0.342841 0.332896 0.325154 0.319771 0.316271 0.314671 0.314093 0.313372 0.312117 0.310845 0.309480 0.307753 0.305516 0.303229 0.301156 0.299660 0.298847 -100 
-100 -100 0.410850 0.406443 0.398108 0.387394 0.375015 0.362314 0.349884 0.339808 0.332146 0.326693 0.323007 0.321520 0.321302 0.320577 0.318929 0.317424 0.315972 0.314127 0.311689 0.309217 0.307026 0.305473 0.304637 -100 
-100 -100 0.425085 0.420575 0.412094 0.401342 0.389028 0.376042 0.363015 0.352676 0.345104 0.339466 0.335346 0.333950 0.334359 0.333604 0.331217 0.329338 0.327772 0.325789 0.323087 0.320381 0.318035 0.316408 0.315543 -100 
-100 -100 0.443907 0.439106 0.430109 0.418852 0.406052 0.392566 0.378998 0.368136 0.360092 0.354078 0.349674 0.348076 0.348357 0.347564 0.345217 0.343413 0.341932 0.339957 0.337183 0.334402 0.331997 0.330340 0.329461 -100 
-100 -100 0.466747 0.461330 0.451148 0.438778 0.424898 0.410682 0.396565 0.384923 0.375843 0.369275 0.364721 0.362634 0.362051 0.361231 0.359750 0.358548 0.357542 0.355736 0.352922 0.350180 0.347783 0.346128 0.345243 -100 
-100 -100 0.491108 0.484700 0.472597 0.458752 0.443732 0.428681 0.413836 0.401351 0.391334 0.384168 0.379294 0.376706 0.375508 0.374682 0.373852 0.373309 0.372965 0.371362 0.368349 0.365528 0.363092 0.361418 0.360519 -100 
-100 -100 0.516378 0.508649 0.493385 0.477786 0.461941 0.446062 0.430098 0.416842 0.406051 0.398334 0.393041 0.390021 0.388448 0.387660 0.387437 0.387676 0.389275 0.387850 0.383290 0.380104 0.377428 0.375687 0.374747 -100 
-100 -100 0.532042 0.524091 0.508416 0.492289 0.475873 0.459482 0.443069 0.429381 0.418144 0.410028 0.404374 0.401019 0.399213 0.398454 0.398528 0.399163 0.401131 0.399855 0.395233 0.391944 0.389179 0.387385 0.386419 -100 
-100 -100 0.538084 0.531006 0.517629 0.502193 0.485412 0.468853 0.452702 0.438936 0.427541 0.419188 0.413264 0.409667 0.407710 0.406991 0.407182 0.407950 0.408845 0.407700 0.404417 0.401234 0.398503 0.396657 0.395671 -100 
-100 -100 0.541848 0.535340 0.523086 0.508107 0.491341 0.474754 0.458694 0.445003 0.433597 0.425141 0.419065 0.415337 0.413344 0.412753 0.413277 0.414564 0.415963 0.414924 0.411350 0.407839 0.404895 0.402936 0.401904 -100 
-100 -100 0.543101 0.536886 0.525163 0.510458 0.493765 0.477258 0.461374 0.447834 0.436543 0.428097 0.421965 0.418213 0.416298 0.415867 0.416740 0.418761 0.421292 0.420330 0.415770 0.411641 0.408405 0.406328 0.405250 -100 
-100 -100 0.540454 0.534481 0.523173 0.508825 0.492405 0.476135 0.460507 0.447241 0.436244 0.427917 0.421760 0.418075 0.416336 0.415917 0.416625 0.418568 0.421076 0.420149 0.415657 0.411592 0.408427 0.406398 0.405333 -100 
-100 -100 0.532831 0.527177 0.516457 0.502693 0.486807 0.470981 0.455819 0.443104 0.432903 0.424823 0.418481 0.414991 0.413931 0.413362 0.412917 0.413799 0.414928 0.413981 0.410737 0.407444 0.404764 0.402944 0.401929 -100 
-100 -100 0.520446 0.515130 0.505027 0.491969 0.476778 0.461578 0.447113 0.435405 0.426950 0.419253 0.412120 0.409006 0.409483 0.408771 0.406336 0.405939 0.406137 0.405121 0.402506 0.399763 0.397571 0.395955 0.394905 -100 
-100 -100 0.502382 0.497395 0.487919 0.475616 0.461247 0.446834 0.433428 0.423551 0.419267 0.412109 0.402363 0.399825 0.405856 0.405048 0.396599 0.394379 0.393685 0.392569 0.390213 0.387858 0.386344 0.384893 0.383510 -100 
-100 -100 0.479228 0.474544 0.465637 0.454056 0.440466 0.426748 0.413927 0.404536 0.400694 0.393956 0.384590 0.382320 0.388468 0.387764 0.379416 0.377197 0.376504 0.375510 0.373410 0.371332 0.370050 0.368763 0.367468 -100 
-100 -100 0.450088 0.445698 0.437364 0.426513 0.413729 0.400625 0.387942 0.377726 0.370644 0.364207 0.358219 0.355916 0.356883 0.356449 0.354109 0.353577 0.353658 0.352993 0.351232 0.349384 0.347942 0.346826 0.346041 -100 
-100 -100 0.417295 0.413201 0.405442 0.395371 0.383458 0.371072 0.358783 0.348518 0.340607 0.334580 0.330033 0.327858 0.327634 0.327452 0.326957 0.327384 0.328056 0.327655 0.325998 0.324307 0.322919 0.321937 0.321353 -100 
-100 -100 0.381139 0.377330 0.370145 0.360855 0.349877 0.338305 0.326633 0.316766 0.308975 0.303459 0.299715 0.297792 0.297193 0.297239 0.297714 0.298798 0.300199 0.299990 0.298090 0.296362 0.295010 0.294122 0.293642 -100 
-100 -100 0.346030 0.342432 0.335650 0.326924 0.316666 0.305913 0.295093 0.285992 0.278818 0.273894 0.270692 0.269052 0.268508 0.268673 0.269366 0.270544 0.271999 0.271915 0.270234 0.268732 0.267550 0.266785 0.266380 -100 
-100 -100 0.313849 0.310370 0.303812 0.295384 0.285593 0.275582 0.265774 0.257629 0.251254 0.246930 0.244180 0.242789 0.242330 0.242505 0.243109 0.243964 0.244852 0.244847 0.243910 0.242918 0.242045 0.241438 0.241109 -100 
-100 -100 0.289966 0.286551 0.280105 0.271832 0.262323 0.252871 0.243869 0.236515 0.230787 0.226931 0.224495 0.223276 0.222878 0.223031 0.223524 0.224144 0.224700 0.224740 0.224233 0.223581 0.222929 0.222445 0.222174 -100 
-100 -100 0.276670 0.273286 0.266895 0.258703 0.249350 0.240204 0.231655 0.224739 0.219380 0.215779 0.213514 0.212383 0.212012 0.212145 0.212570 0.213076 0.213487 0.213548 0.213231 0.212741 0.212210 0.211794 0.211556 -100 
-100 -100 -100 -100 -100 -100 -100 -100 -100 -100 -100 -100 -100 -100 -100 -100 -100 -100 -100 -100 -100 -100 -100 -100 -100 -100 
-100 -100 -100 -100 -100 -100 -100 -100 -100 -100 -100 -100 -100 -100 -100 -100 -100 -100 -100 -100 -100 -100 -100 -100 -100 -100 
-100 -100 -100 -100 -100 -100 -100 -100 -100 -100 -100 -100 -100 -100 -100 -100 -100 -100 -100 -100 -100 -100 -100 -100 -100 -100 
-100 -100 0.403421 0.398850 0.390178 0.379018 0.366201 0.353599 0.341809 0.332373 0.325272 0.320300 0.317055 0.315870 0.315803 0.315072 0.313268 0.311505 0.309776 0.307775 0.305304 0.302877 0.300740 0.299226 0.298408 -100 
-100 -100 0.410964 0.406324 0.397534 0.386275 0.373379 0.360667 0.348804 0.339545 0.332896 0.327925 0.324320 0.323324 0.324001 0.323245 0.320599 0.318375 0.316484 0.314320 0.311581 0.308918 0.306638 0.305058 0.304217 -100 
-100 -100 0.425484 0.420665 0.411532 0.400004 0.386888 0.373928 0.361879 0.352877 0.346952 0.341897 0.337549 0.336819 0.338968 0.338145 0.333779 0.330711 0.328540 0.326173 0.323108 0.320159 0.317702 0.316042 0.315169 -100 
-100 -100 0.444817 0.439612 0.429761 0.417599 0.403930 0.390462 0.377893 0.368386 0.361976 0.356540 0.351912 0.350961 0.352941 0.352067 0.347743 0.344723 0.342595 0.340250 0.337179 0.334208 0.331728 0.330054 0.329171 -100 
-100 -100 0.469137 0.463071 0.451442 0.437990 0.423287 0.409011 0.395553 0.384798 0.376733 0.370627 0.366132 0.364483 0.364714 0.363814 0.361272 0.359233 0.357545 0.355462 0.352676 0.349941 0.347603 0.345973 0.345086 -100 
-100 -100 0.497032 0.489344 0.474092 0.458492 0.442439 0.427220 0.412845 0.400972 0.391583 0.384788 0.380126 0.377852 0.377015 0.376090 0.374612 0.373336 0.372106 0.370313 0.367768 0.365237 0.363028 0.361433 0.360528 -100 
-100 -100 0.531052 0.520614 0.497213 0.478261 0.460496 0.444316 0.429076 0.416352 0.406045 0.398639 0.393579 0.390785 0.389365 0.388447 0.387599 0.386943 0.386353 0.384810 0.382198 0.379695 0.377529 0.375919 0.374941 -100 
-100 -100 0.546437 0.535834 0.512152 0.492784 0.474544 0.457893 0.442178 0.428957 0.418115 0.410251 0.404789 0.401587 0.399853 0.398982 0.398552 0.398413 0.398282 0.396941 0.394286 0.391676 0.389408 0.387733 0.386720 -100 
-100 -100 0.543247 0.535060 0.518855 0.502026 0.484550 0.467937 0.452122 0.438710 0.427595 0.419417 0.413610 0.410094 0.408177 0.407418 0.407429 0.407897 0.408276 0.407105 0.404292 0.401383 0.398840 0.397033 0.396011 -100 
-100 -100 0.542929 0.536076 0.522952 0.507567 0.490631 0.474154 0.458384 0.444959 0.433758 0.425406 0.419360 0.415635 0.413649 0.413086 0.413652 0.415026 0.416589 0.415567 0.411868 0.408317 0.405377 0.403382 0.402298 -100 
-100 -100 0.542209 0.536025 0.524287 0.509699 0.493178 0.476900 0.461284 0.447977 0.436878 0.428473 0.422244 0.418395 0.416460 0.416106 0.417218 0.419783 0.423677 0.422777 0.416985 0.412447 0.409049 0.406882 0.405728 -100 
-100 -100 0.538863 0.533065 0.522030 0.508024 0.491936 0.475972 0.460643 0.447659 0.436995 0.428646 0.422123 0.418159 0.416352 0.415996 0.416946 0.419536 0.423510 0.422694 0.416963 0.412486 0.409172 0.407055 0.405902 -100 
-100 -100 0.531082 0.525646 0.515312 0.501988 0.486536 0.471088 0.456356 0.444218 0.435167 0.426990 0.419356 0.415188 0.414559 0.413957 0.412936 0.414200 0.415889 0.415107 0.411606 0.408252 0.405649 0.403795 0.402628 -100 
-100 -100 0.518769 0.513685 0.504002 0.491440 0.476758 0.462036 0.448310 0.438090 0.433332 0.425447 0.414345 0.409642 0.411913 0.411017 0.406143 0.405876 0.406329 0.405546 0.403085 0.400582 0.398904 0.397319 0.395846 -100 
-100 -100 0.500846 0.496096 0.487057 0.475279 0.461488 0.447739 0.435909 0.430080 0.437800 0.430481 0.409054 0.404031 0.425662 0.424417 0.398665 0.394700 0.393392 0.392510 0.390605 0.388969 0.389133 0.387782 0.385005 -100 
-100 -100 0.477895 0.473431 0.464925 0.453825 0.440768 0.427687 0.416422 0.411051 0.419271 0.412364 0.391239 0.386461 0.408122 0.406943 0.381296 0.377277 0.375886 0.375126 0.373559 0.372280 0.372751 0.371607 0.368932 -100 
-100 -100 0.449035 0.444815 0.436784 0.426281 0.413860 0.401149 0.389166 0.380387 0.376955 0.370314 0.360373 0.356487 0.359107 0.358362 0.353435 0.352732 0.352699 0.352257 0.350999 0.349679 0.348969 0.348019 0.346887 -100 
-100 -100 0.416543 0.412555 0.404970 0.395067 0.383334 0.371194 0.359322 0.349634 0.342856 0.336713 0.330864 0.327987 0.328058 0.327617 0.326149 0.326311 0.326608 0.326357 0.325346 0.324205 0.323295 0.322507 0.321891 -100 
-100 -100 0.380680 0.376918 0.369783 0.360496 0.349533 0.338108 0.326746 0.317207 0.309746 0.304184 0.300046 0.297790 0.296971 0.296765 0.296827 0.297373 0.297959 0.297843 0.296946 0.295942 0.295056 0.294390 0.293982 -100 
-100 -100 0.345809 0.342226 0.335432 0.326629 0.316305 0.305644 0.295083 0.286232 0.279221 0.274289 0.270928 0.269106 0.268380 0.268322 0.268637 0.269238 0.269838 0.269809 0.269086 0.268258 0.267492 0.266934 0.266613 -100 
-100 -100 0.313817 0.310343 0.303767 0.295277 0.285424 0.275470 0.265836 0.257850 0.251558 0.247229 0.244401 0.242900 0.242305 0.242318 0.242682 0.243195 0.243647 0.243667 0.243216 0.242615 0.242010 0.241550 0.241287 -100 
-100 -100 0.290044 0.286636 0.280188 0.271893 0.262362 0.252945 0.244035 0.236760 0.231069 0.227204 0.224721 0.223435 0.222946 0.222990 0.223329 0.223760 0.224111 0.224158 0.223872 0.223427 0.222941 0.222554 0.222329 -100 
-100 -100 0.276797 0.273422 0.267041 0.258850 0.249497 0.240376 0.231876 0.224997 0.219652 0.216040 0.213744 0.212567 0.212133 0.212187 0.212504 0.212890 0.213191 0.213250 0.213041 0.212675 0.212254 0.211907 0.211703 -100 
-100 -100 -100 -100 -100 -100 -100 -100 -100 -100 -100 -100 -100 -100 -100 -100 -100 -100 -100 -100 -100 -100 -100 -100 -100 -100 
-100 -100 -100 -100 -100 -100 -100 -100 -100 -100 -100 -100 -100 -100 -100 -100 -100 -100 -100 -100 -100 -100 -100 -100 -100 -100 
-100 -100 -100 -100 -100 -100 -100 -100 -100 -100 -100 -100 -100 -100 -100 -100 -100 -100 -100 -100 -100 -100 -100 -100 -100 -100 
-100 -100 0.404286 0.399466 0.390360 0.378759 0.365602 0.352896 0.341236 0.332051 0.325230 0.320438 0.317258 0.316091 0.316000 0.315189 0.313239 0.311297 0.309401 0.307300 0.304806 0.302409 0.300323 0.298850 0.298055 -100 
-100 -100 0.412046 0.407110 0.397796 0.386011 0.372708 0.359896 0.348233 0.339307 0.333009 0.328225 0.324633 0.323607 0.324228 0.323374 0.320570 0.318156 0.316091 0.313828 0.311074 0.308451 0.306230 0.304697 0.303880 -100 
-100 -100 0.426864 0.421689 0.411893 0.399727 0.386109 0.373062 0.361329 0.352777 0.347311 0.342449 0.338026 0.337192 0.339239 0.338296 0.333756 0.330484 0.328129 0.325668 0.322605 0.319714 0.317329 0.315725 0.314877 -100 
-100 -100 0.446110 0.440578 0.430103 0.417343 0.403203 0.389679 0.377441 0.368382 0.362415 0.357164 0.352447 0.351377 0.353237 0.352240 0.347735 0.344497 0.342170 0.339748 0.336710 0.333829 0.331444 0.329840 0.328974 -100 
-100 -100 0.469951 0.463661 0.451629 0.437781 0.422783 0.408487 0.395269 0.384842 0.377092 0.371132 0.366608 0.364890 0.365032 0.364009 0.361277 0.359006 0.357098 0.354950 0.352266 0.349694 0.347527 0.345971 0.345068 -100 
-100 -100 0.497363 0.489558 0.474095 0.458289 0.442094 0.426903 0.412712 0.401069 0.391890 0.385205 0.380553 0.378248 0.377343 0.376298 0.374616 0.373069 0.371563 0.369729 0.367409 0.365177 0.363273 0.361770 0.360778 -100 
-100 -100 0.530998 0.520521 0.497047 0.478025 0.460222 0.444120 0.429057 0.416514 0.406353 0.399032 0.393995 0.391183 0.389702 0.388663 0.387588 0.386603 0.385577 0.384025 0.381875 0.379847 0.378198 0.376699 0.375501 -100 
-100 -100 0.546141 0.535547 0.511868 0.492517 0.474315 0.457788 0.442252 0.429186 0.418451 0.410658 0.405216 0.401995 0.400195 0.399221 0.398588 0.398150 0.397598 0.396261 0.394064 0.391915 0.390143 0.388571 0.387329 -100 
-100 -100 0.542886 0.534710 0.518522 0.501755 0.484382 0.467918 0.452271 0.438998 0.427977 0.419848 0.414047 0.410503 0.408528 0.407688 0.407572 0.407862 0.408028 0.406845 0.404246 0.401590 0.399307 0.397551 0.396411 -100 
-100 -100 0.542657 0.535786 0.522627 0.507297 0.490485 0.474173 0.458570 0.445275 0.434159 0.425842 0.419787 0.416017 0.413968 0.413348 0.413855 0.415149 0.416587 0.415547 0.411955 0.408509 0.405686 0.403699 0.402537 -100 
-100 -100 0.542164 0.535914 0.524001 0.509428 0.493027 0.476923 0.461475 0.448295 0.437271 0.428889 0.422628 0.418705 0.416685 0.416287 0.417388 0.419920 0.423702 0.422796 0.417118 0.412651 0.409334 0.407159 0.405922 -100 
-100 -100 0.538687 0.532844 0.521661 0.507698 0.491752 0.475982 0.460828 0.447965 0.437360 0.429018 0.422428 0.418342 0.416396 0.415996 0.416978 0.419579 0.423476 0.422685 0.417082 0.412680 0.409443 0.407333 0.406114 -100 
-100 -100 0.530443 0.525038 0.514752 0.501579 0.486337 0.471102 0.456545 0.444520 0.435512 0.427301 0.419537 0.415153 0.414271 0.413599 0.412690 0.414041 0.415753 0.415034 0.411657 0.408408 0.405899 0.404081 0.402900 -100 
-100 -100 0.517834 0.512845 0.503329 0.491005 0.476583 0.462089 0.448530 0.438403 0.433657 0.425686 0.414356 0.409272 0.411055 0.410055 0.405458 0.405377 0.405919 0.405254 0.402993 0.400690 0.399176 0.397679 0.396228 -100 
-100 -100 0.499806 0.495193 0.486393 0.474908 0.461406 0.447886 0.436202 0.430434 0.438123 0.430658 0.408886 0.403251 0.424007 0.422625 0.397464 0.393833 0.392668 0.391964 0.390358 0.389026 0.389431 0.388219 0.385494 -100 
-100 -100 0.476941 0.472637 0.464403 0.453623 0.440864 0.428002 0.416845 0.411491 0.419638 0.412566 0.391081 0.385681 0.406449 0.405117 0.380026 0.376299 0.375017 0.374448 0.373222 0.372294 0.373040 0.372069 0.369462 -100 
-100 -100 0.448323 0.444262 0.436516 0.426353 0.414251 0.401729 0.389786 0.380966 0.377433 0.370630 0.360411 0.356110 0.358204 0.357288 0.352528 0.351889 0.351854 0.351554 0.350622 0.349649 0.349221 0.348444 0.347385 -100 
-100 -100 0.416125 0.412294 0.405002 0.395465 0.384086 0.372100 0.360171 0.350366 0.343448 0.337144 0.331079 0.327926 0.327676 0.327052 0.325519 0.325565 0.325732 0.325575 0.324901 0.324108 0.323477 0.322860 0.322318 -100 
-100 -100 0.380533 0.376925 0.370087 0.361192 0.350647 0.339344 0.327794 0.318056 0.310415 0.304695 0.300379 0.297918 0.296874 0.296481 0.296357 0.296654 0.296959 0.296904 0.296408 0.295775 0.295166 0.294668 0.294335 -100 
-100 -100 0.345843 0.342401 0.335869 0.327415 0.317460 0.306897 0.296131 0.287073 0.279879 0.274814 0.271309 0.269325 0.268416 0.268196 0.268309 0.268645 0.268944 0.268958 0.268597 0.268093 0.267561 0.267159 0.266907 -100 
-100 -100 0.313964 0.310589 0.304201 0.295954 0.286336 0.276447 0.266699 0.258571 0.252151 0.247720 0.244784 0.243166 0.242441 0.242321 0.242526 0.242852 0.243125 0.243162 0.242917 0.242529 0.242095 0.241746 0.241536 -100 
-100 -100 0.290233 0.286891 0.280569 0.272432 0.263045 0.253673 0.244705 0.237346 0.231575 0.227640 0.225085 0.223718 0.223140 0.223085 0.223307 0.223613 0.223858 0.223905 0.223727 0.223412 0.223041 0.222731 0.222543 -100 
-100 -100 0.276995 0.273668 0.267379 0.259299 0.250044 0.240957 0.232428 0.225496 0.220097 0.216438 0.214090 0.212856 0.212355 0.212332 0.212558 0.212849 0.213077 0.213128 0.212981 0.212702 0.212364 0.212073 0.211897 -100 
-100 -100 -100 -100 -100 -100 -100 -100 -100 -100 -100 -100 -100 -100 -100 -100 -100 -100 -100 -100 -100 -100 -100 -100 -100 -100 
-100 -100 -100 -100 -100 -100 -100 -100 -100 -100 -100 -100 -100 -100 -100 -100 -100 -100 -100 -100 -100 -100 -100 -100 -100 -100 
-100 -100 -100 -100 -100 -100 -100 -100 -100 -100 -100 -100 -100 -100 -100 -100 -100 -100 -100 -100 -100 -100 -100 -100 -100 -100 
-100 -100 0.406245 0.401074 0.391320 0.379169 0.365615 0.352747 0.341111 0.332013 0.325212 0.320369 0.316992 0.315380 0.314690 0.313711 0.312003 0.310186 0.308310 0.306279 0.303972 0.301775 0.299850 0.298478 0.297731 -100 
-100 -100 0.414528 0.409141 0.398977 0.386520 0.372758 0.359768 0.348124 0.339222 0.332802 0.327916 0.324128 0.322444 0.322003 0.320956 0.318813 0.316729 0.314743 0.312598 0.310115 0.307766 0.305754 0.304339 0.303574 -100 
-100 -100 0.430520 0.424750 0.413384 0.400390 0.386224 0.372984 0.361246 0.352587 0.346755 0.341707 0.337083 0.335200 0.335215 0.334054 0.331114 0.328610 0.326473 0.324203 0.321520 0.319003 0.316898 0.315433 0.314632 -100 
-100 -100 0.449098 0.443105 0.431331 0.417952 0.403408 0.389747 0.377507 0.368327 0.361989 0.356525 0.351577 0.349451 0.349303 0.348078 0.345144 0.342673 0.340575 0.338349 0.335712 0.333246 0.331199 0.329732 0.328878 -100 
-100 -100 0.469573 0.463390 0.451747 0.438019 0.423076 0.408805 0.395615 0.385143 0.377203 0.371078 0.366303 0.363912 0.363007 0.361779 0.359670 0.357718 0.355894 0.353901 0.351595 0.349465 0.347774 0.346354 0.345317 -100 
-100 -100 0.492228 0.485425 0.472561 0.458014 0.442462 0.427498 0.413335 0.401638 0.392350 0.385521 0.380622 0.377896 0.376461 0.375238 0.373708 0.372234 0.370727 0.369031 0.367124 0.365488 0.364367 0.363006 0.361616 -100 
-100 -100 0.516198 0.508328 0.492774 0.476906 0.460559 0.444917 0.429896 0.417253 0.406978 0.399518 0.394273 0.391183 0.389400 0.388200 0.387081 0.386043 0.384914 0.383509 0.381975 0.380864 0.380960 0.379622 0.377172 -100 
-100 -100 0.531178 0.523215 0.507470 0.491339 0.474657 0.458623 0.443140 0.429974 0.419137 0.411220 0.405613 0.402193 0.400187 0.399056 0.398310 0.397758 0.397052 0.395825 0.394231 0.392979 0.392949 0.391519 0.389008 -100 
-100 -100 0.537207 0.530109 0.516640 0.501315 0.484764 0.468635 0.453042 0.439718 0.428631 0.420425 0.414514 0.410828 0.408688 0.407701 0.407438 0.407551 0.407456 0.406308 0.404144 0.402040 0.400523 0.398869 0.397274 -100 
-100 -100 0.541585 0.534915 0.522264 0.507313 0.490822 0.474698 0.459165 0.445873 0.434733 0.426382 0.420269 0.416399 0.414208 0.413436 0.413744 0.414709 0.415485 0.414421 0.411504 0.408514 0.406191 0.404279 0.402856 -100 
-100 -100 0.544515 0.537864 0.524733 0.509796 0.493308 0.477269 0.461881 0.448723 0.437663 0.429276 0.423029 0.419045 0.416855 0.416281 0.417097 0.418912 0.420838 0.419883 0.416016 0.412342 0.409612 0.407526 0.406034 -100 
-100 -100 0.541527 0.535161 0.522522 0.508029 0.491892 0.476136 0.461012 0.448111 0.437307 0.428969 0.422579 0.418490 0.416285 0.415711 0.416533 0.418437 0.420488 0.419646 0.415863 0.412250 0.409567 0.407555 0.406140 -100 
-100 -100 0.531562 0.525880 0.515010 0.501557 0.486225 0.470997 0.456349 0.443966 0.433890 0.425678 0.418868 0.414608 0.412548 0.411762 0.411865 0.413077 0.414227 0.413498 0.410795 0.407931 0.405643 0.403941 0.402827 -100 
-100 -100 0.517983 0.512891 0.503142 0.490721 0.476266 0.461718 0.447745 0.436308 0.427876 0.419868 0.411895 0.407317 0.405740 0.404706 0.403654 0.404082 0.404614 0.404011 0.402121 0.400061 0.398431 0.397093 0.396097 -100 
-100 -100 0.499434 0.494820 0.486011 0.474544 0.461028 0.447275 0.434295 0.424590 0.420191 0.412501 0.401381 0.396350 0.397977 0.396739 0.391778 0.391139 0.391099 0.390605 0.389303 0.387964 0.387252 0.386237 0.385009 -100 
-100 -100 0.476509 0.472262 0.464140 0.453498 0.440820 0.427724 0.415200 0.405846 0.401778 0.394436 0.383652 0.378867 0.380583 0.379382 0.374398 0.373621 0.373483 0.373131 0.372211 0.371300 0.370942 0.370176 0.369085 -100 
-100 -100 0.448051 0.444120 0.436639 0.426814 0.415035 0.402473 0.389847 0.379472 0.372062 0.365084 0.358108 0.354254 0.353064 0.352095 0.350764 0.350637 0.350739 0.350541 0.349911 0.349208 0.348690 0.348110 0.347551 -100 
-100 -100 0.416117 0.412490 0.405636 0.396717 0.386007 0.374067 0.361453 0.350754 0.342379 0.335838 0.330567 0.327448 0.326024 0.325269 0.324730 0.324787 0.324922 0.324824 0.324410 0.323905 0.323439 0.322991 0.322640 -100 
-100 -100 0.380783 0.377438 0.371208 0.363248 0.353884 0.342658 0.330052 0.319417 0.311009 0.304983 0.300670 0.298101 0.296761 0.296205 0.296061 0.296201 0.296366 0.296339 0.296070 0.295696 0.295301 0.294944 0.294698 -100 
-100 -100 0.346232 0.343038 0.337106 0.329585 0.320821 0.310325 0.298515 0.288628 0.280851 0.275476 0.271813 0.269686 0.268590 0.268205 0.268194 0.268371 0.268543 0.268563 0.268380 0.268088 0.267749 0.267453 0.267258 -100 
-100 -100 0.314342 0.311155 0.305192 0.297561 0.288622 0.278791 0.268488 0.259844 0.253051 0.248397 0.245312 0.243569 0.242714 0.242466 0.242539 0.242736 0.242912 0.242950 0.242818 0.242576 0.242280 0.242017 0.241848 -100 
-100 -100 0.290556 0.287339 0.281287 0.273512 0.264490 0.255165 0.245928 0.238289 0.232300 0.228228 0.225567 0.224109 0.223434 0.223282 0.223399 0.223605 0.223775 0.223817 0.223705 0.223487 0.223213 0.222965 0.222808 -100 
-100 -100 0.277274 0.274034 0.267923 0.260072 0.251028 0.241980 0.233319 0.226231 0.220703 0.216955 0.214533 0.213231 0.212656 0.212555 0.212693 0.212901 0.213066 0.213105 0.213000 0.212790 0.212523 0.212281 0.212128 -100 
-100 -100 -100 -100 -100 -100 -100 -100 -100 -100 -100 -100 -100 -100 -100 -100 -100 -100 -100 -100 -100 -100 -100 -100 -100 -100 
-100 -100 -100 -100 -100 -100 -100 -100 -100 -100 -100 -100 -100 -100 -100 -100 -100 -100 -100 -100 -100 -100 -100 -100 -100 -100 
-100 -100 -100 -100 -100 -100 -100 -100 -100 -100 -100 -100 -100 -100 -100 -100 -100 -100 -100 -100 -100 -100 -100 -100 -100 -100 
-100 -100 0.409028 0.403402 0.392836 0.380036 0.366074 0.353057 0.341495 0.332610 0.326009 0.321013 0.317065 0.314732 0.313364 0.312135 0.310565 0.308884 0.307076 0.305167 0.303081 0.301113 0.299371 0.298114 0.297422 -100 
-100 -100 0.418446 0.412383 0.400942 0.387586 0.373320 0.360174 0.348660 0.340093 0.334034 0.328944 0.324293 0.321555 0.320083 0.318738 0.316953 0.315131 0.313255 0.311280 0.309103 0.307061 0.305280 0.303999 0.303291 -100 
-100 -100 0.436709 0.429884 0.416048 0.401753 0.386950 0.373556 0.362029 0.353894 0.348762 0.343441 0.337419 0.333948 0.332304 0.330781 0.328653 0.326645 0.324696 0.322660 0.320394 0.318293 0.316499 0.315192 0.314435 -100 
-100 -100 0.454657 0.447742 0.433736 0.419274 0.404250 0.390496 0.378457 0.369763 0.364088 0.358327 0.351973 0.348255 0.346454 0.344863 0.342735 0.340763 0.338865 0.336888 0.334705 0.332728 0.331099 0.329797 0.328916 -100 
-100 -100 0.471130 0.464765 0.452766 0.438913 0.424002 0.409784 0.396677 0.386404 0.378705 0.372306 0.366644 0.363197 0.361274 0.359744 0.357981 0.356294 0.354606 0.352843 0.350999 0.349498 0.348522 0.347273 0.345946 -100 
-100 -100 0.489771 0.483600 0.472030 0.458457 0.443552 0.428827 0.414616 0.402849 0.393522 0.386434 0.380975 0.377591 0.375553 0.374092 0.372653 0.371292 0.369884 0.368433 0.367114 0.366530 0.366892 0.365731 0.363424 -100 
-100 -100 0.509093 0.502728 0.490650 0.476891 0.461788 0.446562 0.431406 0.418512 0.408041 0.400328 0.394694 0.391167 0.388994 0.387594 0.386451 0.385444 0.384392 0.383284 0.382625 0.383320 0.386856 0.385769 0.380685 -100 
-100 -100 0.523929 0.517483 0.505235 0.491251 0.475850 0.460253 0.444632 0.431188 0.420132 0.411994 0.406105 0.402376 0.400089 0.398777 0.397954 0.397381 0.396713 0.395740 0.394971 0.395489 0.398894 0.397699 0.392528 -100 
-100 -100 0.534468 0.528017 0.515835 0.501569 0.485761 0.469921 0.454247 0.440737 0.429495 0.421141 0.415047 0.411151 0.408800 0.407651 0.407282 0.407335 0.407202 0.406165 0.404445 0.403281 0.403240 0.401738 0.399124 -100 
-100 -100 0.543047 0.536168 0.522975 0.507967 0.491618 0.475595 0.460031 0.446657 0.435439 0.427014 0.420803 0.416802 0.414453 0.413534 0.413724 0.414592 0.415200 0.414140 0.411504 0.408996 0.407497 0.405668 0.403653 -100 
-100 -100 0.551344 0.543557 0.527024 0.510898 0.493981 0.477866 0.462454 0.449269 0.438170 0.429762 0.423498 0.419447 0.417133 0.416421 0.417096 0.418708 0.420117 0.419121 0.415793 0.412638 0.410842 0.408815 0.406579 -100 
-100 -100 0.548823 0.541200 0.524940 0.509058 0.492351 0.476458 0.461306 0.448368 0.437478 0.429153 0.422864 0.418779 0.416459 0.415751 0.416444 0.418122 0.419627 0.418729 0.415475 0.412343 0.410518 0.408573 0.406499 -100 
-100 -100 0.534815 0.528481 0.516233 0.502017 0.486336 0.471004 0.456288 0.443732 0.433259 0.425081 0.418701 0.414567 0.412279 0.411371 0.411524 0.412593 0.413495 0.412715 0.410225 0.407633 0.405751 0.404154 0.402857 -100 
-100 -100 0.519283 0.513891 0.503553 0.490751 0.476092 0.461438 0.447253 0.435238 0.425468 0.417496 0.410852 0.406644 0.404467 0.403339 0.402828 0.403222 0.403591 0.402975 0.401300 0.399522 0.398111 0.396938 0.396055 -100 
-100 -100 0.499797 0.495070 0.486055 0.474430 0.460802 0.446882 0.433339 0.422085 0.413729 0.406034 0.398638 0.394380 0.393276 0.392012 0.390017 0.389810 0.389771 0.389323 0.388300 0.387247 0.386469 0.385666 0.384927 -100 
-100 -100 0.476640 0.472386 0.464262 0.453665 0.441038 0.427788 0.414589 0.403584 0.395491 0.388087 0.380978 0.376943 0.375962 0.374728 0.372661 0.372297 0.372159 0.371867 0.371253 0.370655 0.370242 0.369696 0.369110 -100 
-100 -100 0.448268 0.444440 0.437194 0.427752 0.416412 0.403800 0.390495 0.379128 0.370120 0.363000 0.357207 0.353654 0.351865 0.350789 0.349953 0.349766 0.349725 0.349559 0.349201 0.348836 0.348517 0.348132 0.347773 -100 
-100 -100 0.416556 0.413157 0.406847 0.398855 0.389345 0.377418 0.363572 0.351773 0.342436 0.335612 0.330575 0.327480 0.325796 0.324898 0.324370 0.324263 0.324253 0.324168 0.323956 0.323719 0.323469 0.323177 0.322925 -100 
-100 -100 0.381432 0.378433 0.373088 0.366790 0.359946 0.348769 0.333703 0.321408 0.312022 0.305574 0.301132 0.298450 0.296948 0.296237 0.295953 0.295925 0.295963 0.295938 0.295812 0.295638 0.295424 0.295187 0.295001 -100 
-100 -100 0.346936 0.344091 0.339057 0.333218 0.327011 0.316568 0.302288 0.290776 0.282094 0.276290 0.272417 0.270140 0.268899 0.268368 0.268215 0.268251 0.268323 0.268336 0.268254 0.268108 0.267910 0.267705 0.267552 -100 
-100 -100 0.314936 0.311997 0.306627 0.299990 0.292315 0.282529 0.271049 0.261479 0.254116 0.249161 0.245900 0.244026 0.243051 0.242683 0.242635 0.242721 0.242817 0.242844 0.242775 0.242635 0.242441 0.242245 0.242107 -100 
-100 -100 0.291008 0.287944 0.282236 0.274984 0.266537 0.257249 0.247514 0.239417 0.233118 0.228867 0.226088 0.224534 0.223766 0.223519 0.223538 0.223654 0.223758 0.223782 0.223708 0.223557 0.223354 0.223155 0.223021 -100 
-100 -100 0.277636 0.274495 0.268597 0.261046 0.252292 0.243278 0.234394 0.227065 0.221363 0.217506 0.215004 0.213630 0.212980 0.212800 0.212854 0.212983 0.213087 0.213105 0.213022 0.212860 0.212647 0.212443 0.212308 -100 
-100 -100 -100 -100 -100 -100 -100 -100 -100 -100 -100 -100 -100 -100 -100 -100 -100 -100 -100 -100 -100 -100 -100 -100 -100 -100 
-100 -100 -100 -100 -100 -100 -100 -100 -100 -100 -100 -100 -100 -100 -100 -100 -100 -100 -100 -100 -100 -100 -100 -100 -100 -100 
-100 -100 -100 -100 -100 -100 -100 -100 -100 -100 -100 -100 -100 -100 -100 -100 -100 -100 -100 -100 -100 -100 -100 -100 -100 -100 
-100 -100 0.412573 0.406463 0.394501 0.381069 0.366732 0.353633 0.342214 0.333667 0.327499 0.322344 0.317588 0.314477 0.312469 0.310956 0.309383 0.307753 0.305990 0.304172 0.302258 0.300472 0.298894 0.297744 0.297105 -100 
-100 -100 0.424187 0.417270 0.403275 0.388881 0.374094 0.360866 0.349617 0.341696 0.336607 0.331328 0.325248 0.321304 0.318923 0.317233 0.315529 0.313818 0.312012 0.310162 0.308214 0.306409 0.304829 0.303669 0.303011 -100 
-100 -100 0.457299 0.448505 0.420375 0.403920 0.387947 0.374469 0.363416 0.356514 0.353587 0.348043 0.339238 0.333793 0.330768 0.328809 0.326918 0.325117 0.323278 0.321413 0.319462 0.317684 0.316189 0.315024 0.314276 -100 
-100 -100 0.474921 0.466126 0.437884 0.421416 0.405337 0.391552 0.379976 0.372482 0.368958 0.362962 0.353846 0.348157 0.344973 0.342944 0.341049 0.339283 0.337501 0.335719 0.333906 0.332362 0.331213 0.330071 0.329067 -100 
-100 -100 0.475281 0.468388 0.454441 0.440102 0.425092 0.410961 0.398080 0.388348 0.381515 0.374883 0.367796 0.363139 0.360304 0.358422 0.356725 0.355146 0.353554 0.351998 0.350656 0.349891 0.350351 0.349283 0.346984 -100 
-100 -100 0.489996 0.484023 0.472363 0.459271 0.444798 0.430287 0.416108 0.404445 0.395346 0.388029 0.381802 0.377684 0.375046 0.373301 0.371823 0.370495 0.369174 0.367991 0.367462 0.368381 0.372149 0.371227 0.366229 -100 
-100 -100 0.506160 0.500521 0.489960 0.477409 0.463199 0.448307 0.433071 0.420057 0.409554 0.401614 0.395478 0.391442 0.388835 0.387189 0.385950 0.384931 0.383989 0.383290 0.384352 0.388499 0.407523 0.406762 0.387350 -100 
-100 -100 0.520956 0.515236 0.504467 0.491702 0.477207 0.461955 0.446238 0.432626 0.421476 0.413145 0.406886 0.402778 0.400150 0.398620 0.397674 0.397061 0.396482 0.395886 0.396796 0.400743 0.419686 0.418808 0.399235 -100 
-100 -100 0.534732 0.528423 0.516042 0.502229 0.486875 0.471253 0.455521 0.441899 0.430580 0.422096 0.415769 0.411615 0.409013 0.407673 0.407179 0.407185 0.407082 0.406215 0.405145 0.405420 0.408923 0.407622 0.402099 -100 
-100 -100 0.548605 0.540950 0.524710 0.509013 0.492526 0.476542 0.460949 0.447531 0.436276 0.427784 0.421445 0.417285 0.414753 0.413678 0.413765 0.414624 0.415259 0.414248 0.411890 0.410108 0.410550 0.408832 0.405204 -100 
-100 -100 0.573892 0.563086 0.532298 0.512994 0.494871 0.478555 0.463089 0.449892 0.438779 0.430351 0.424042 0.419901 0.417449 0.416609 0.417210 0.418840 0.420223 0.419240 0.416160 0.413772 0.414191 0.412240 0.408035 -100 
-100 -100 0.571714 0.560986 0.530311 0.511094 0.493056 0.476911 0.461705 0.448761 0.437842 0.429530 0.423271 0.419151 0.416708 0.415880 0.416499 0.418170 0.419620 0.418714 0.415674 0.413229 0.413457 0.411590 0.407688 -100 
-100 -100 0.541617 0.534203 0.518328 0.502885 0.486643 0.471175 0.456423 0.443816 0.433199 0.425052 0.418848 0.414743 0.412262 0.411220 0.411353 0.412348 0.413190 0.412373 0.409959 0.407686 0.406578 0.405080 0.403227 -100 
-100 -100 0.522036 0.516186 0.504493 0.491125 0.476153 0.461401 0.447129 0.434921 0.424696 0.416763 0.410601 0.406525 0.404032 0.402764 0.402359 0.402619 0.402863 0.402220 0.400684 0.399184 0.398175 0.397148 0.396163 -100 
-100 -100 0.500868 0.495950 0.486507 0.474623 0.460842 0.446814 0.433017 0.421225 0.411535 0.403857 0.397682 0.393680 0.391365 0.389982 0.389083 0.388857 0.388740 0.388297 0.387497 0.386757 0.386231 0.385610 0.384997 -100 
-100 -100 0.477382 0.473048 0.464762 0.454115 0.441527 0.428180 0.414574 0.402911 0.393408 0.385978 0.380059 0.376264 0.374077 0.372725 0.371738 0.371339 0.371109 0.370831 0.370463 0.370187 0.370000 0.369641 0.369212 -100 
-100 -100 0.449013 0.445211 0.438090 0.428986 0.418240 0.405577 0.391491 0.379443 0.369686 0.362453 0.357046 0.353578 0.351466 0.350245 0.349486 0.349115 0.348905 0.348732 0.348569 0.348480 0.348396 0.348167 0.347895 -100 
-100 -100 0.417471 0.414227 0.408406 0.401503 0.393911 0.381969 0.366108 0.353050 0.342932 0.335849 0.330838 0.327701 0.325802 0.324752 0.324149 0.323856 0.323696 0.323589 0.323506 0.323463 0.323395 0.323220 0.323026 -100 
-100 -100 0.382512 0.379821 0.375494 0.371603 0.369546 0.358409 0.338490 0.323693 0.313131 0.306252 0.301646 0.298850 0.297199 0.296343 0.295908 0.295715 0.295622 0.295566 0.295516 0.295468 0.295380 0.295229 0.295082 -100 
-100 -100 0.347990 0.345469 0.341485 0.338099 0.336815 0.326421 0.307174 0.293151 0.283313 0.277072 0.272998 0.270588 0.269209 0.268550 0.268259 0.268158 0.268121 0.268102 0.268062 0.267996 0.267884 0.267742 0.267620 -100 
-100 -100 0.315778 0.313038 0.308247 0.302796 0.297172 0.287402 0.273870 0.263093 0.255098 0.249864 0.246451 0.244466 0.243379 0.242902 0.242735 0.242709 0.242714 0.242705 0.242654 0.242564 0.242427 0.242275 0.242158 -100 
-100 -100 0.291629 0.288673 0.283259 0.276527 0.268851 0.259578 0.249090 0.240477 0.233864 0.229458 0.226580 0.224945 0.224089 0.223752 0.223669 0.223690 0.223715 0.223699 0.223627 0.223505 0.223341 0.223171 0.223051 -100 
-100 -100 0.278115 0.275038 0.269296 0.261996 0.253547 0.244548 0.235387 0.227825 0.221966 0.218021 0.215455 0.214019 0.213297 0.213038 0.213001 0.213043 0.213074 0.213050 0.212959 0.212816 0.212630 0.212447 0.212323 -100 
-100 -100 -100 -100 -100 -100 -100 -100 -100 -100 -100 -100 -100 -100 -100 -100 -100 -100 -100 -100 -100 -100 -100 -100 -100 -100 
-100 -100 -100 -100 -100 -100 -100 -100 -100 -100 -100 -100 -100 -100 -100 -100 -100 -100 -100 -100 -100 -100 -100 -100 -100 -100 
-100 -100 -100 -100 -100 -100 -100 -100 -100 -100 -100 -100 -100 -100 -100 -100 -100 -100 -100 -100 -100 -100 -100 -100 -100 -100 
-100 -100 0.413158 0.407022 0.395018 0.381551 0.367204 0.354130 0.342761 0.334253 0.328061 0.322794 0.317816 0.314391 0.312056 0.310329 0.308666 0.306991 0.305206 0.303417 0.301596 0.299930 0.298467 0.297402 0.296808 -100 
-100 -100 0.424743 0.417802 0.403772 0.389348 0.374557 0.361362 0.350170 0.342284 0.337153 0.331749 0.325435 0.321138 0.318382 0.316469 0.314704 0.312972 0.311157 0.309355 0.307528 0.305869 0.304423 0.303359 0.302749 -100 
-100 -100 0.457766 0.448963 0.420814 0.404348 0.388388 0.374961 0.363976 0.357106 0.354111 0.348432 0.339385 0.333540 0.330066 0.327875 0.325972 0.324181 0.322346 0.320554 0.318764 0.317170 0.315836 0.314783 0.314088 -100 
-100 -100 0.475186 0.466416 0.438206 0.421771 0.405738 0.392043 0.380571 0.373144 0.369583 0.363466 0.354090 0.347980 0.344326 0.342061 0.340146 0.338380 0.336594 0.334898 0.333265 0.331928 0.330959 0.329948 0.328999 -100 
-100 -100 0.475203 0.468384 0.454563 0.440345 0.425453 0.411462 0.398753 0.389191 0.382446 0.375718 0.368317 0.363230 0.359968 0.357832 0.356042 0.354415 0.352804 0.351318 0.350151 0.349608 0.350291 0.349358 0.347095 -100 
-100 -100 0.489418 0.483602 0.472215 0.459366 0.445103 0.430805 0.416890 0.405537 0.396694 0.389311 0.382680 0.378087 0.375031 0.373009 0.371376 0.369950 0.368585 0.367459 0.367106 0.368275 0.372334 0.371557 0.366553 -100 
-100 -100 0.505038 0.499651 0.489535 0.477358 0.463445 0.448837 0.433956 0.421394 0.411320 0.403344 0.396691 0.392109 0.389064 0.387122 0.385678 0.384516 0.383499 0.382848 0.384109 0.388570 0.408070 0.407468 0.387895 -100 
-100 -100 0.519706 0.514258 0.503958 0.491591 0.477411 0.462461 0.447105 0.433948 0.423230 0.414886 0.408145 0.403529 0.400490 0.398669 0.397487 0.396682 0.395984 0.395425 0.396538 0.400809 0.420234 0.419527 0.399794 -100 
-100 -100 0.533807 0.527696 0.515654 0.502157 0.487072 0.471701 0.456248 0.442947 0.431916 0.423426 0.416790 0.412286 0.409368 0.407754 0.406991 0.406751 0.406477 0.405612 0.404730 0.405291 0.409120 0.407986 0.402464 -100 
-100 -100 0.548023 0.540495 0.524473 0.509000 0.492718 0.476924 0.461528 0.448306 0.437210 0.428718 0.422214 0.417837 0.415066 0.413730 0.413512 0.414059 0.414453 0.413419 0.411264 0.409773 0.410503 0.408955 0.405376 -100 
-100 -100 0.573605 0.562872 0.532197 0.513033 0.495051 0.478877 0.463548 0.450473 0.439444 0.431022 0.424630 0.420349 0.417698 0.416603 0.416869 0.418125 0.419191 0.418170 0.415332 0.413257 0.413958 0.412184 0.408052 -100 
-100 -100 0.571666 0.560970 0.530329 0.511174 0.493212 0.477171 0.462072 0.449218 0.438348 0.430053 0.423751 0.419521 0.416893 0.415821 0.416107 0.417395 0.418513 0.417569 0.414771 0.412639 0.413141 0.411454 0.407625 -100 
-100 -100 0.541844 0.534405 0.518477 0.503006 0.486774 0.471366 0.456705 0.444180 0.433595 0.425467 0.419251 0.415050 0.412384 0.411108 0.410950 0.411608 0.412174 0.411319 0.409108 0.407131 0.406300 0.404966 0.403164 -100 
-100 -100 0.522618 0.516673 0.504804 0.491297 0.476254 0.461520 0.447326 0.435191 0.424956 0.417049 0.410928 0.406763 0.404060 0.402571 0.401935 0.401910 0.401925 0.401253 0.399912 0.398715 0.398010 0.397138 0.396166 -100 
-100 -100 0.501886 0.496797 0.487015 0.474873 0.460938 0.446886 0.433139 0.421373 0.411526 0.403878 0.397884 0.393810 0.391178 0.389590 0.388612 0.388160 0.387854 0.387397 0.386799 0.386388 0.386235 0.385763 0.385089 -100 
-100 -100 0.478606 0.474080 0.465413 0.454462 0.441676 0.428285 0.414714 0.403068 0.393400 0.386005 0.380265 0.376397 0.373897 0.372359 0.371315 0.370714 0.370307 0.370016 0.369824 0.369839 0.369988 0.369764 0.369268 -100 
-100 -100 0.450254 0.446275 0.438841 0.429457 0.418522 0.405799 0.391741 0.379736 0.369958 0.362744 0.357374 0.353822 0.351523 0.350128 0.349212 0.348642 0.348267 0.348053 0.347993 0.348092 0.348214 0.348080 0.347796 -100 
-100 -100 0.418796 0.415382 0.409279 0.402114 0.394340 0.382324 0.366463 0.353432 0.343318 0.336241 0.331218 0.328002 0.325964 0.324763 0.324000 0.323530 0.323222 0.323054 0.323009 0.323063 0.323105 0.322990 0.322801 -100 
-100 -100 0.383892 0.381038 0.376446 0.372306 0.370074 0.358856 0.338915 0.324119 0.313557 0.306675 0.302042 0.299177 0.297417 0.296434 0.295853 0.295506 0.295279 0.295153 0.295096 0.295083 0.295042 0.294926 0.294791 -100 
-100 -100 0.349272 0.346613 0.342397 0.338793 0.337350 0.326889 0.307612 0.293575 0.283722 0.277483 0.273384 0.270916 0.269439 0.268681 0.268265 0.268029 0.267863 0.267780 0.267712 0.267646 0.267541 0.267425 0.267314 -100 
-100 -100 0.316820 0.313970 0.309003 0.303393 0.297660 0.287836 0.274280 0.263493 0.255493 0.250256 0.246823 0.244792 0.243631 0.243063 0.242785 0.242643 0.242541 0.242461 0.242370 0.242264 0.242126 0.241981 0.241869 -100 
-100 -100 0.292398 0.289368 0.283838 0.277005 0.269262 0.259958 0.249458 0.240845 0.234237 0.229832 0.226939 0.225267 0.224349 0.223930 0.223749 0.223667 0.223596 0.223510 0.223393 0.223250 0.223077 0.222908 0.222789 -100 
-100 -100 0.278713 0.275585 0.269764 0.262396 0.253905 0.244889 0.235727 0.228173 0.222324 0.218383 0.215805 0.214337 0.213559 0.213224 0.213096 0.213042 0.212984 0.212892 0.212755 0.212586 0.212389 0.212204 0.212079 -100 
-100 -100 -100 -100 -100 -100 -100 -100 -100 -100 -100 -100 -100 -100 -100 -100 -100 -100 -100 -100 -100 -100 -100 -100 -100 -100 
-100 -100 -100 -100 -100 -100 -100 -100 -100 -100 -100 -100 -100 -100 -100 -100 -100 -100 -100 -100 -100 -100 -100 -100 -100 -100 
-100 -100 -100 -100 -100 -100 -100 -100 -100 -100 -100 -100 -100 -100 -100 -100 -100 -100 -100 -100 -100 -100 -100 -100 -100 -100 
-100 -100 0.410741 0.405030 0.394329 0.381415 0.367418 0.354478 0.343069 0.334295 0.327603 0.322274 0.317665 0.314380 0.311985 0.310125 0.308327 0.306543 0.304681 0.302874 0.301093 0.299503 0.298123 0.297122 0.296565 -100 
-100 -100 0.420074 0.413936 0.402376 0.388922 0.374640 0.361589 0.350237 0.341750 0.335515 0.330050 0.324717 0.320901 0.318217 0.316212 0.314331 0.312497 0.310609 0.308796 0.307024 0.305453 0.304098 0.303106 0.302541 -100 
-100 -100 0.438061 0.431197 0.417305 0.402973 0.388208 0.374953 0.363614 0.355516 0.350080 0.344339 0.337641 0.332932 0.329776 0.327558 0.325566 0.323680 0.321777 0.319981 0.318258 0.316758 0.315496 0.314525 0.313921 -100 
-100 -100 0.455386 0.448526 0.434624 0.420273 0.405407 0.391899 0.380160 0.371636 0.365788 0.359632 0.352519 0.347487 0.344122 0.341804 0.339780 0.337906 0.336048 0.334335 0.332749 0.331452 0.330442 0.329518 0.328778 -100 
-100 -100 0.470671 0.464554 0.452993 0.439542 0.425018 0.411235 0.398685 0.388970 0.381593 0.374894 0.368215 0.363391 0.360068 0.357761 0.355792 0.354015 0.352295 0.350760 0.349501 0.348728 0.348553 0.347709 0.346400 -100 
-100 -100 0.487524 0.481913 0.471333 0.458601 0.444393 0.430355 0.417043 0.406380 0.398042 0.390758 0.383860 0.378868 0.375446 0.373132 0.371248 0.369621 0.368100 0.366839 0.366117 0.366383 0.367899 0.367177 0.364611 -100 
-100 -100 0.504965 0.499521 0.488973 0.476543 0.462449 0.448158 0.434255 0.423034 0.414281 0.406460 0.398858 0.393386 0.389730 0.387389 0.385622 0.384198 0.382941 0.382007 0.382088 0.383982 0.389993 0.389385 0.382842 -100 
-100 -100 0.519438 0.513957 0.503306 0.490730 0.476404 0.461786 0.447435 0.435676 0.426365 0.418178 0.410418 0.404868 0.401199 0.398947 0.397389 0.396252 0.395253 0.394402 0.394385 0.396140 0.402063 0.401368 0.394737 -100 
-100 -100 0.531172 0.525404 0.514409 0.501208 0.486289 0.471251 0.456531 0.444176 0.434042 0.425672 0.418421 0.413301 0.409908 0.407899 0.406701 0.406006 0.405341 0.404326 0.403254 0.403061 0.404300 0.403300 0.400442 -100 
-100 -100 0.541061 0.534600 0.522113 0.507826 0.492137 0.476713 0.461797 0.449100 0.438471 0.430049 0.423243 0.418520 0.415403 0.413679 0.412922 0.412816 0.412636 0.411519 0.409597 0.408049 0.407562 0.406254 0.404301 -100 
-100 -100 0.550481 0.542908 0.526650 0.510952 0.494477 0.478793 0.463819 0.451032 0.440228 0.431837 0.425295 0.420800 0.417868 0.416368 0.415987 0.416399 0.416693 0.415588 0.413177 0.411077 0.410223 0.408742 0.406711 -100 
-100 -100 0.548765 0.541204 0.524953 0.509252 0.492793 0.477201 0.462381 0.449725 0.439000 0.430708 0.424290 0.419879 0.416992 0.415521 0.415172 0.415626 0.415984 0.414962 0.412630 0.410560 0.409667 0.408266 0.406398 -100 
-100 -100 0.535578 0.529142 0.516663 0.502345 0.486687 0.471532 0.457082 0.444751 0.434306 0.426178 0.419822 0.415408 0.412467 0.410846 0.410194 0.410227 0.410249 0.409365 0.407607 0.406005 0.405075 0.403985 0.402804 -100 
-100 -100 0.521300 0.515565 0.504535 0.491254 0.476353 0.461742 0.447760 0.435881 0.425842 0.417941 0.411629 0.407182 0.404166 0.402373 0.401382 0.400949 0.400626 0.399953 0.398971 0.398229 0.397926 0.397240 0.396293 -100 
-100 -100 0.503618 0.498233 0.487782 0.475230 0.461065 0.447035 0.433541 0.422119 0.412528 0.404904 0.398693 0.394278 0.391264 0.389392 0.388191 0.387475 0.386971 0.386529 0.386256 0.386396 0.387205 0.386874 0.385603 -100 
-100 -100 0.481128 0.476135 0.466439 0.454773 0.441491 0.428053 0.414856 0.403665 0.394336 0.386998 0.381060 0.376868 0.374009 0.372210 0.370989 0.370191 0.369645 0.369343 0.369389 0.369871 0.370944 0.370814 0.369671 -100 
-100 -100 0.452362 0.447930 0.439570 0.429212 0.417265 0.404450 0.391192 0.379880 0.370574 0.363502 0.358015 0.354234 0.351687 0.350082 0.348983 0.348238 0.347722 0.347457 0.347480 0.347789 0.348267 0.348184 0.347679 -100 
-100 -100 0.420753 0.416808 0.409561 0.400740 0.390655 0.378492 0.364632 0.352888 0.343487 0.336673 0.331655 0.328326 0.326127 0.324767 0.323844 0.323215 0.322767 0.322512 0.322455 0.322563 0.322732 0.322629 0.322353 -100 
-100 -100 0.385779 0.382254 0.376054 0.368978 0.361590 0.350154 0.335006 0.322710 0.313310 0.306842 0.302324 0.299436 0.297589 0.296485 0.295761 0.295268 0.294903 0.294667 0.294540 0.294499 0.294463 0.294333 0.294168 -100 
-100 -100 0.351019 0.347705 0.341917 0.335397 0.328716 0.318034 0.303646 0.292096 0.283390 0.277557 0.273600 0.271150 0.269630 0.268767 0.268222 0.267854 0.267563 0.267354 0.267194 0.267069 0.266937 0.266786 0.266654 -100 
-100 -100 0.318235 0.314939 0.309003 0.301862 0.293847 0.283886 0.272322 0.262721 0.255347 0.250372 0.247042 0.245028 0.243827 0.243173 0.242782 0.242517 0.242291 0.242097 0.241911 0.241736 0.241551 0.241375 0.241249 -100 
-100 -100 0.293441 0.290139 0.284058 0.276483 0.267822 0.258433 0.248658 0.240559 0.234271 0.230016 0.227186 0.225517 0.224557 0.224060 0.223774 0.223579 0.223392 0.223203 0.222996 0.222785 0.222564 0.222366 0.222235 -100 
-100 -100 0.279516 0.276214 0.270064 0.262298 0.253410 0.244341 0.235450 0.228141 0.222465 0.218616 0.216075 0.214601 0.213777 0.213367 0.213138 0.212978 0.212809 0.212620 0.212399 0.212166 0.211923 0.211711 0.211575 -100 
-100 -100 -100 -100 -100 -100 -100 -100 -100 -100 -100 -100 -100 -100 -100 -100 -100 -100 -100 -100 -100 -100 -100 -100 -100 -100 
-100 -100 -100 -100 -100 -100 -100 -100 -100 -100 -100 -100 -100 -100 -100 -100 -100 -100 -100 -100 -100 -100 -100 -100 -100 -100 
-100 -100 -100 -100 -100 -100 -100 -100 -100 -100 -100 -100 -100 -100 -100 -100 -100 -100 -100 -100 -100 -100 -100 -100 -100 -100 
-100 -100 0.408862 0.403535 0.393530 0.381162 0.367528 0.354778 0.343391 0.334449 0.327453 0.322098 0.317744 0.314592 0.312177 0.310204 0.308265 0.306353 0.304400 0.302556 0.300792 0.299251 0.297933 0.296977 0.296441 -100 
-100 -100 0.417020 0.411488 0.401094 0.388441 0.374621 0.361768 0.350360 0.341495 0.334624 0.329144 0.324421 0.320972 0.318370 0.316287 0.314271 0.312306 0.310326 0.308480 0.306734 0.305227 0.303945 0.303006 0.302467 -100 
-100 -100 0.432561 0.426704 0.415213 0.402117 0.387974 0.374928 0.363422 0.354616 0.347933 0.342196 0.336768 0.332804 0.329886 0.327634 0.325513 0.323491 0.321493 0.319669 0.317986 0.316566 0.315393 0.314490 0.313922 -100 
-100 -100 0.450023 0.444117 0.432521 0.419308 0.404999 0.391711 0.379912 0.370852 0.363943 0.357826 0.351874 0.347494 0.344317 0.341933 0.339758 0.337733 0.335774 0.334031 0.332484 0.331252 0.330317 0.329474 0.328807 -100 
-100 -100 0.468196 0.462495 0.451724 0.438729 0.424441 0.410908 0.398694 0.389243 0.381923 0.375319 0.368801 0.363956 0.360505 0.358011 0.355834 0.353875 0.352037 0.350458 0.349201 0.348399 0.348237 0.347484 0.346292 -100 
-100 -100 0.487094 0.481454 0.470721 0.457825 0.443533 0.429809 0.417361 0.407967 0.400914 0.393796 0.385977 0.380138 0.376186 0.373525 0.371360 0.369514 0.367850 0.366506 0.365684 0.365711 0.367246 0.366605 0.364070 -100 
-100 -100 0.506594 0.500751 0.488857 0.475756 0.461320 0.447426 0.434895 0.425912 0.419647 0.412054 0.402456 0.395319 0.390741 0.387896 0.385769 0.384081 0.382648 0.381593 0.381520 0.383203 0.390201 0.389653 0.382087 -100 
-100 -100 0.520974 0.515110 0.503139 0.489914 0.475262 0.461048 0.448088 0.438606 0.431829 0.423869 0.414068 0.406809 0.402191 0.399410 0.397452 0.395993 0.394768 0.393803 0.393700 0.395322 0.402290 0.401681 0.394032 -100 
-100 -100 0.530316 0.524594 0.513593 0.500318 0.485368 0.470686 0.456921 0.446020 0.437414 0.429209 0.420797 0.414635 0.410597 0.408147 0.406524 0.405399 0.404404 0.403328 0.402378 0.402166 0.403540 0.402712 0.399973 -100 
-100 -100 0.537661 0.531777 0.520438 0.506793 0.491449 0.476373 0.462019 0.450065 0.440159 0.431836 0.424522 0.419289 0.415777 0.413669 0.412409 0.411692 0.411007 0.409876 0.408373 0.407154 0.406737 0.405692 0.404175 -100 
-100 -100 0.543037 0.536732 0.523883 0.509666 0.493930 0.478632 0.464008 0.451586 0.441097 0.432751 0.425993 0.421235 0.418023 0.416145 0.415175 0.414801 0.414413 0.413305 0.411496 0.409844 0.408806 0.407645 0.406446 -100 
-100 -100 0.541527 0.535227 0.522373 0.508166 0.492457 0.477215 0.462648 0.450221 0.439675 0.431394 0.424825 0.420204 0.417066 0.415233 0.414309 0.413993 0.413679 0.412664 0.410959 0.409399 0.408399 0.407309 0.406204 -100 
-100 -100 0.532885 0.526989 0.515596 0.501950 0.486672 0.471744 0.457510 0.445418 0.435164 0.427031 0.420472 0.415791 0.412572 0.410627 0.409525 0.408990 0.408537 0.407685 0.406470 0.405471 0.404945 0.404109 0.403092 -100 
-100 -100 0.522014 0.516183 0.504866 0.491492 0.476607 0.462110 0.448371 0.436840 0.427104 0.419199 0.412566 0.407725 0.404365 0.402267 0.400945 0.400151 0.399554 0.398935 0.398406 0.398369 0.399000 0.398509 0.397110 -100 
-100 -100 0.507933 0.501781 0.489411 0.475955 0.461427 0.447410 0.434220 0.423296 0.414151 0.406543 0.399907 0.394978 0.391551 0.389375 0.387917 0.386966 0.386312 0.385951 0.386168 0.387357 0.390449 0.390278 0.387193 -100 
-100 -100 0.486148 0.480224 0.468312 0.455444 0.441559 0.428067 0.415264 0.404681 0.395884 0.388609 0.382269 0.377578 0.374322 0.372240 0.370801 0.369824 0.369170 0.368919 0.369355 0.370779 0.374061 0.374041 0.371060 -100 
-100 -100 0.455606 0.450500 0.440751 0.429238 0.416417 0.403497 0.390856 0.380281 0.371557 0.364637 0.358913 0.354792 0.351955 0.350126 0.348840 0.347936 0.347304 0.347009 0.347171 0.347866 0.349090 0.349054 0.347966 -100 
-100 -100 0.423283 0.418694 0.410164 0.399813 0.388146 0.375814 0.363159 0.352480 0.343787 0.337248 0.332191 0.328705 0.326335 0.324813 0.323731 0.322953 0.322373 0.322031 0.321965 0.322165 0.322552 0.322449 0.321975 -100 
-100 -100 0.388095 0.383846 0.376148 0.366861 0.356590 0.344934 0.332200 0.321558 0.313090 0.307020 0.302606 0.299691 0.297761 0.296540 0.295678 0.295041 0.294535 0.294178 0.293964 0.293882 0.293852 0.293691 0.293465 -100 
-100 -100 0.353139 0.349129 0.341904 0.333216 0.323660 0.312759 0.300778 0.290835 0.283019 0.277582 0.273776 0.271354 0.269794 0.268838 0.268168 0.267663 0.267233 0.266890 0.266615 0.266403 0.266218 0.266022 0.265859 -100 
-100 -100 0.319947 0.316140 0.309205 0.300706 0.291190 0.281063 0.270626 0.261935 0.255122 0.250424 0.247215 0.245231 0.243997 0.243262 0.242756 0.242362 0.242002 0.241680 0.241378 0.241107 0.240852 0.240631 0.240483 -100 
-100 -100 0.294689 0.291063 0.284373 0.276042 0.266659 0.257162 0.247861 0.240217 0.234240 0.230151 0.227396 0.225739 0.224740 0.224165 0.223772 0.223455 0.223144 0.222837 0.222523 0.222222 0.221934 0.221695 0.221546 -100 
-100 -100 0.280470 0.276954 0.270415 0.262196 0.252925 0.243784 0.235109 0.228048 0.222556 0.218811 0.216315 0.214838 0.213970 0.213482 0.213150 0.212874 0.212588 0.212290 0.211969 0.211653 0.211347 0.211098 0.210947 -100 
-100 -100 -100 -100 -100 -100 -100 -100 -100 -100 -100 -100 -100 -100 -100 -100 -100 -100 -100 -100 -100 -100 -100 -100 -100 -100 
-100 -100 -100 -100 -100 -100 -100 -100 -100 -100 -100 -100 -100 -100 -100 -100 -100 -100 -100 -100 -100 -100 -100 -100 -100 -100 
-100 -100 -100 -100 -100 -100 -100 -100 -100 -100 -100 -100 -100 -100 -100 -100 -100 -100 -100 -100 -100 -100 -100 -100 -100 -100 
-100 -100 0.407524 0.402445 0.392918 0.380936 0.367602 0.355029 0.343706 0.334706 0.327569 0.322197 0.317957 0.314855 0.312408 0.310348 0.308301 0.306298 0.304284 0.302421 0.300678 0.299185 0.297928 0.297004 0.296471 -100 
-100 -100 0.415156 0.409966 0.400241 0.388080 0.374602 0.361929 0.350550 0.341539 0.334400 0.328915 0.324455 0.321165 0.318586 0.316435 0.314313 0.312255 0.310214 0.308353 0.306642 0.305201 0.304005 0.303107 0.302563 -100 
-100 -100 0.429405 0.424046 0.413959 0.401517 0.387793 0.374931 0.363416 0.354355 0.347201 0.341482 0.336566 0.332913 0.330092 0.327795 0.325569 0.323447 0.321387 0.319558 0.317933 0.316612 0.315602 0.314755 0.314134 -100 
-100 -100 0.447070 0.441604 0.431289 0.418630 0.404675 0.391578 0.379862 0.370712 0.363526 0.357460 0.351894 0.347723 0.344591 0.342140 0.339841 0.337706 0.335681 0.333938 0.332466 0.331367 0.330728 0.329956 0.329128 -100 
-100 -100 0.467510 0.461916 0.451054 0.438180 0.423986 0.410668 0.398842 0.389894 0.383090 0.376585 0.369761 0.364635 0.360990 0.358332 0.355980 0.353895 0.351995 0.350420 0.349290 0.348770 0.349751 0.349077 0.346906 -100 
-100 -100 0.488686 0.482744 0.470671 0.457363 0.442905 0.429462 0.417874 0.409920 0.404583 0.397624 0.388424 0.381499 0.376980 0.374008 0.371596 0.369605 0.367892 0.366567 0.366006 0.366862 0.372074 0.371520 0.365532 -100 
-100 -100 0.517540 0.510476 0.490253 0.475711 0.460582 0.447039 0.435888 0.429423 0.426402 0.419032 0.406638 0.397455 0.391903 0.388586 0.386100 0.384243 0.382799 0.381881 0.382920 0.387984 0.412509 0.412078 0.387521 -100 
-100 -100 0.531921 0.524840 0.504512 0.489848 0.474501 0.460641 0.449066 0.442110 0.438575 0.430842 0.418246 0.408930 0.403327 0.400064 0.397727 0.396067 0.394802 0.393986 0.395044 0.400116 0.424644 0.424173 0.399546 -100 
-100 -100 0.531823 0.525825 0.513443 0.499781 0.484675 0.470285 0.457420 0.448045 0.441248 0.433207 0.423320 0.415984 0.411322 0.408516 0.406566 0.405178 0.404027 0.402995 0.402462 0.403251 0.408434 0.407758 0.401580 -100 
-100 -100 0.536949 0.531205 0.519606 0.506122 0.490899 0.476070 0.462212 0.450987 0.441895 0.433671 0.425758 0.420010 0.416166 0.413789 0.412189 0.411100 0.410130 0.409037 0.407942 0.407275 0.408129 0.407278 0.404915 -100 
-100 -100 0.541735 0.535736 0.522727 0.508934 0.493530 0.478471 0.464119 0.452019 0.441849 0.433556 0.426586 0.421610 0.418203 0.416086 0.414738 0.413886 0.413094 0.412019 0.410666 0.409480 0.408786 0.407854 0.406805 -100 
-100 -100 0.540421 0.534425 0.521406 0.507639 0.492275 0.477243 0.462852 0.450600 0.440210 0.431950 0.425261 0.420494 0.417191 0.415135 0.413843 0.413050 0.412328 0.411350 0.410114 0.409038 0.408353 0.407488 0.406564 -100 
-100 -100 0.532734 0.526940 0.515383 0.501923 0.486820 0.472026 0.457929 0.446005 0.435905 0.427772 0.421049 0.416175 0.412768 0.410611 0.409202 0.408301 0.407552 0.406748 0.405976 0.405571 0.405900 0.405254 0.403829 -100 
-100 -100 0.525079 0.518759 0.505960 0.492091 0.477093 0.462641 0.449046 0.437767 0.428277 0.420365 0.413457 0.408308 0.404698 0.402379 0.400799 0.399742 0.398958 0.398411 0.398370 0.399284 0.402134 0.401803 0.398636 -100 
-100 -100 0.517879 0.510125 0.492518 0.477310 0.462167 0.448080 0.435059 0.424503 0.415735 0.408135 0.401115 0.395764 0.392023 0.389606 0.387905 0.386747 0.385983 0.385764 0.386865 0.390293 0.401197 0.401183 0.390895 -100 
-100 -100 0.496616 0.488978 0.471604 0.456776 0.442109 0.428500 0.415923 0.405788 0.397437 0.390210 0.383500 0.378391 0.374822 0.372506 0.370839 0.369676 0.368922 0.368782 0.370027 0.373602 0.384656 0.384760 0.374536 -100 
-100 -100 0.460327 0.454357 0.442454 0.429748 0.416229 0.403198 0.390915 0.380856 0.372595 0.365790 0.359850 0.355447 0.352376 0.350353 0.348869 0.347792 0.347032 0.346718 0.347125 0.348516 0.351773 0.351787 0.348872 -100 
-100 -100 0.426068 0.420885 0.411055 0.399573 0.386944 0.374467 0.362420 0.352403 0.344225 0.337890 0.332789 0.329174 0.326662 0.324993 0.323742 0.322800 0.322075 0.321645 0.321604 0.321984 0.322977 0.322874 0.321827 -100 
-100 -100 0.390211 0.385403 0.376569 0.365916 0.354184 0.342353 0.330682 0.320938 0.313084 0.307299 0.302964 0.300025 0.298019 0.296687 0.295676 0.294883 0.294222 0.293740 0.293442 0.293332 0.293373 0.293184 0.292832 -100 
-100 -100 0.354996 0.350469 0.342202 0.332193 0.321189 0.310119 0.299192 0.290112 0.282870 0.277718 0.274030 0.271626 0.270017 0.268970 0.268165 0.267510 0.266923 0.266448 0.266058 0.265762 0.265534 0.265301 0.265092 -100 
-100 -100 0.321454 0.317255 0.309568 0.300159 0.289770 0.279512 0.269639 0.261492 0.255065 0.250571 0.247456 0.245487 0.244210 0.243389 0.242757 0.242224 0.241719 0.241267 0.240847 0.240482 0.240157 0.239895 0.239724 -100 
-100 -100 0.295825 0.291941 0.284769 0.275887 0.266018 0.256434 0.247412 0.240069 0.234322 0.230357 0.227658 0.226000 0.224952 0.224291 0.223779 0.223335 0.222890 0.222464 0.222041 0.221651 0.221295 0.221016 0.220850 -100 
-100 -100 0.281366 0.277675 0.270817 0.262249 0.252694 0.243495 0.234963 0.228080 0.222730 0.219062 0.216597 0.215106 0.214182 0.213607 0.213161 0.212765 0.212355 0.211945 0.211522 0.211124 0.210755 0.210469 0.210302 -100 
-100 -100 -100 -100 -100 -100 -100 -100 -100 -100 -100 -100 -100 -100 -100 -100 -100 -100 -100 -100 -100 -100 -100 -100 -100 -100 
-100 -100 -100 -100 -100 -100 -100 -100 -100 -100 -100 -100 -100 -100 -100 -100 -100 -100 -100 -100 -100 -100 -100 -100 -100 -100 
-100 -100 -100 -100 -100 -100 -100 -100 -100 -100 -100 -100 -100 -100 -100 -100 -100 -100 -100 -100 -100 -100 -100 -100 -100 -100 
-100 -100 0.406948 0.401964 0.392609 0.380799 0.367613 0.355138 0.343846 0.334807 0.327589 0.322187 0.317974 0.314881 0.312414 0.310323 0.308255 0.306249 0.304251 0.302419 0.300729 0.299308 0.298129 0.297231 0.296678 -100 
-100 -100 0.414457 0.409381 0.399865 0.387891 0.374559 0.361972 0.350601 0.341510 0.334244 0.328736 0.324362 0.321131 0.318562 0.316395 0.314260 0.312205 0.310186 0.308367 0.306726 0.305385 0.304306 0.303441 0.302860 -100 
-100 -100 0.428499 0.423283 0.413477 0.401237 0.387650 0.374857 0.363320 0.354126 0.346772 0.341047 0.336318 0.332801 0.330036 0.327747 0.325517 0.323405 0.321374 0.319598 0.318063 0.316879 0.316072 0.315270 0.314545 -100 
-100 -100 0.446240 0.440890 0.430797 0.418280 0.404408 0.391367 0.379640 0.370377 0.363010 0.356970 0.351618 0.347612 0.344558 0.342132 0.339826 0.337700 0.335707 0.334016 0.332605 0.331612 0.331147 0.330424 0.329505 -100 
-100 -100 0.467133 0.461541 0.450683 0.437794 0.423592 0.410305 0.398520 0.389564 0.382715 0.376268 0.369616 0.364644 0.361112 0.358472 0.356078 0.354006 0.352164 0.350600 0.349423 0.348877 0.349867 0.349216 0.347057 -100 
-100 -100 0.488819 0.482753 0.470450 0.456938 0.442355 0.428918 0.417432 0.409582 0.404318 0.397464 0.388429 0.381687 0.377366 0.374417 0.371903 0.369936 0.368336 0.366974 0.366186 0.366810 0.371830 0.371262 0.365380 -100 
-100 -100 0.518166 0.510864 0.490173 0.475259 0.459898 0.446340 0.435339 0.429054 0.426185 0.418966 0.406773 0.397857 0.392719 0.389443 0.386684 0.384848 0.383582 0.382583 0.383185 0.387780 0.411847 0.411366 0.387062 -100 
-100 -100 0.532470 0.525168 0.504393 0.489368 0.473791 0.459922 0.448504 0.441741 0.438371 0.430799 0.418402 0.409352 0.404162 0.400945 0.398327 0.396671 0.395562 0.394664 0.395293 0.399896 0.423955 0.423443 0.399082 -100 
-100 -100 0.531706 0.525628 0.513087 0.499272 0.484066 0.469696 0.456959 0.447736 0.441075 0.433159 0.423414 0.416248 0.411784 0.408996 0.406908 0.405485 0.404385 0.403303 0.402564 0.403129 0.408099 0.407422 0.401391 -100 
-100 -100 0.536100 0.530446 0.518997 0.505606 0.490434 0.475666 0.461900 0.450771 0.441767 0.433630 0.425814 0.420171 0.416426 0.414038 0.412318 0.411116 0.410080 0.408966 0.407868 0.407195 0.408011 0.407206 0.404947 -100 
-100 -100 0.540226 0.534472 0.521939 0.508455 0.493231 0.478267 0.463973 0.451916 0.441787 0.433548 0.426646 0.421740 0.418378 0.416228 0.414745 0.413708 0.412760 0.411678 0.410444 0.409371 0.408711 0.407857 0.406923 -100 
-100 -100 0.538945 0.533232 0.520749 0.507351 0.492207 0.477272 0.462894 0.450630 0.440233 0.432006 0.425372 0.420664 0.417389 0.415294 0.413854 0.412848 0.411934 0.410946 0.409846 0.408905 0.408268 0.407489 0.406671 -100 
-100 -100 0.531947 0.526353 0.515150 0.501994 0.487096 0.472359 0.458203 0.446202 0.436055 0.427928 0.421255 0.416450 0.413088 0.410886 0.409321 0.408212 0.407283 0.406438 0.405743 0.405427 0.405805 0.405216 0.403851 -100 
-100 -100 0.524915 0.518722 0.506162 0.492546 0.477752 0.463317 0.449570 0.438137 0.428557 0.420635 0.413785 0.408731 0.405198 0.402828 0.401060 0.399784 0.398818 0.398187 0.398141 0.399067 0.401926 0.401620 0.398486 -100 
-100 -100 0.518160 0.510484 0.493038 0.478051 0.463131 0.449032 0.435768 0.424997 0.416112 0.408502 0.401556 0.396334 0.392711 0.390234 0.388287 0.386872 0.385902 0.385558 0.386585 0.389960 0.400831 0.400819 0.390548 -100 
-100 -100 0.497119 0.489511 0.472206 0.457497 0.442972 0.429339 0.416554 0.406254 0.397820 0.390613 0.383988 0.379003 0.375537 0.373154 0.371232 0.369804 0.368827 0.368544 0.369679 0.373165 0.384155 0.384251 0.374037 -100 
-100 -100 0.460909 0.454895 0.442916 0.430135 0.416567 0.403498 0.391183 0.381130 0.372906 0.366166 0.360312 0.355999 0.352977 0.350872 0.349175 0.347868 0.346905 0.346440 0.346724 0.348018 0.351206 0.351198 0.348286 -100 
-100 -100 0.426631 0.421334 0.411280 0.399511 0.386623 0.374106 0.362234 0.352424 0.344418 0.338208 0.333200 0.329646 0.327142 0.325386 0.323957 0.322818 0.321911 0.321332 0.321170 0.321454 0.322380 0.322250 0.321199 -100 
-100 -100 0.390717 0.385748 0.376577 0.365463 0.353267 0.341401 0.330114 0.320751 0.313175 0.307562 0.303329 0.300433 0.298407 0.296988 0.295825 0.294857 0.294026 0.293406 0.292990 0.292788 0.292762 0.292545 0.292186 -100 
-100 -100 0.355454 0.350769 0.342158 0.331671 0.320182 0.309092 0.298577 0.289899 0.282937 0.277965 0.274368 0.271989 0.270337 0.269210 0.268269 0.267454 0.266702 0.266106 0.265607 0.265220 0.264920 0.264665 0.264450 -100 
-100 -100 0.321909 0.317581 0.309630 0.299871 0.289165 0.278890 0.269284 0.261427 0.255212 0.250845 0.247789 0.245824 0.244500 0.243590 0.242831 0.242154 0.241506 0.240937 0.240416 0.239969 0.239584 0.239294 0.239113 -100 
-100 -100 0.296279 0.292304 0.284954 0.275851 0.265797 0.256201 0.247332 0.240166 0.234553 0.230662 0.227990 0.226317 0.225213 0.224461 0.223829 0.223256 0.222686 0.222152 0.221637 0.221175 0.220766 0.220459 0.220281 -100 
-100 -100 0.281817 0.278058 0.271076 0.262360 0.252690 0.243483 0.235044 0.228273 0.223010 0.219387 0.216928 0.215409 0.214424 0.213758 0.213198 0.212681 0.212155 0.211645 0.211138 0.210674 0.210257 0.209943 0.209764 -100 
-100 -100 -100 -100 -100 -100 -100 -100 -100 -100 -100 -100 -100 -100 -100 -100 -100 -100 -100 -100 -100 -100 -100 -100 -100 -100 
-100 -100 -100 -100 -100 -100 -100 -100 -100 -100 -100 -100 -100 -100 -100 -100 -100 -100 -100 -100 -100 -100 -100 -100 -100 -100 
-100 -100 -100 -100 -100 -100 -100 -100 -100 -100 -100 -100 -100 -100 -100 -100 -100 -100 -100 -100 -100 -100 -100 -100 -100 -100 
-100 -100 0.406930 0.401911 0.392513 0.380679 0.367495 0.355020 0.343695 0.334581 0.327271 0.321824 0.317614 0.314532 0.312076 0.310017 0.308018 0.306104 0.304209 0.302474 0.300904 0.299627 0.298635 0.297771 0.297124 -100 
-100 -100 0.414535 0.409404 0.399816 0.387782 0.374421 0.361807 0.350371 0.341170 0.333778 0.328225 0.323889 0.320703 0.318173 0.316056 0.314005 0.312059 0.310160 0.308457 0.306970 0.305838 0.305069 0.304247 0.303478 -100 
-100 -100 0.428640 0.423346 0.413460 0.401119 0.387461 0.374598 0.362944 0.353572 0.346020 0.340254 0.335652 0.332262 0.329604 0.327396 0.325265 0.323284 0.321403 0.319761 0.318428 0.317566 0.317493 0.316737 0.315431 -100 
-100 -100 0.446399 0.440946 0.430762 0.418108 0.404134 0.390975 0.379059 0.369504 0.361809 0.355742 0.350700 0.346992 0.344181 0.341875 0.339661 0.337687 0.335881 0.334290 0.332978 0.332185 0.332249 0.331541 0.330183 -100 
-100 -100 0.466929 0.461243 0.450544 0.437501 0.423166 0.409700 0.397579 0.388037 0.380470 0.374043 0.368197 0.363951 0.361030 0.358608 0.356207 0.354307 0.352707 0.351153 0.349660 0.348727 0.348578 0.347877 0.346706 -100 
-100 -100 0.487901 0.481787 0.470169 0.456519 0.441759 0.428025 0.415900 0.406817 0.399965 0.393183 0.385986 0.380871 0.377888 0.375326 0.372585 0.370834 0.369646 0.368153 0.366363 0.365409 0.366046 0.365321 0.363285 -100 
-100 -100 0.509648 0.502853 0.488958 0.474432 0.459127 0.445142 0.433106 0.424713 0.418950 0.411856 0.403065 0.397095 0.394937 0.392254 0.388288 0.386593 0.385891 0.384495 0.382517 0.382188 0.386696 0.385918 0.379950 -100 
-100 -100 0.523774 0.517003 0.503105 0.488509 0.473015 0.458727 0.446286 0.437443 0.431231 0.423792 0.414777 0.408680 0.406491 0.403868 0.400030 0.398499 0.397937 0.396614 0.394626 0.394236 0.398684 0.397857 0.391849 -100 
-100 -100 0.530206 0.524174 0.512569 0.498740 0.483441 0.468812 0.455472 0.445070 0.436910 0.429104 0.421194 0.415685 0.412605 0.410216 0.407872 0.406618 0.405868 0.404580 0.402725 0.401537 0.401881 0.401006 0.398959 -100 
-100 -100 0.534612 0.529074 0.518400 0.505121 0.489977 0.475107 0.461061 0.449419 0.439801 0.431746 0.424761 0.419894 0.416815 0.414658 0.412876 0.411754 0.410843 0.409614 0.408011 0.406670 0.405939 0.405020 0.403980 -100 
-100 -100 0.536789 0.531467 0.520980 0.507988 0.492977 0.478010 0.463586 0.451304 0.440950 0.432765 0.426218 0.421682 0.418631 0.416614 0.415134 0.414101 0.413151 0.411987 0.410550 0.409215 0.408139 0.407217 0.406530 -100 
-100 -100 0.535347 0.530141 0.519853 0.507083 0.492252 0.477338 0.462819 0.450359 0.439811 0.431609 0.425204 0.420769 0.417737 0.415731 0.414261 0.413191 0.412202 0.411112 0.409859 0.408713 0.407762 0.406923 0.406285 -100 
-100 -100 0.529798 0.524630 0.514656 0.502117 0.487608 0.472880 0.458431 0.446081 0.435674 0.427553 0.421150 0.416694 0.413635 0.411520 0.409850 0.408593 0.407507 0.406501 0.405550 0.404842 0.404436 0.403777 0.402996 -100 
-100 -100 0.521185 0.515805 0.505407 0.492954 0.478869 0.464442 0.450127 0.438055 0.428010 0.420068 0.413628 0.409119 0.406058 0.403787 0.401781 0.400232 0.399008 0.398109 0.397572 0.397583 0.398232 0.397818 0.396536 -100 
-100 -100 0.508698 0.502813 0.491042 0.478440 0.464855 0.450811 0.436650 0.424934 0.415372 0.407720 0.401348 0.396894 0.393987 0.391614 0.389221 0.387383 0.386031 0.385256 0.385236 0.386265 0.389247 0.389071 0.386040 -100 
-100 -100 0.487659 0.481829 0.470196 0.457853 0.444657 0.431082 0.417428 0.406215 0.397131 0.389890 0.383845 0.379624 0.376863 0.374552 0.372155 0.370279 0.368907 0.368174 0.368255 0.369408 0.372501 0.372428 0.369471 -100 
-100 -100 0.457331 0.452090 0.442120 0.430426 0.417517 0.404486 0.391708 0.381127 0.372521 0.365800 0.360365 0.356567 0.353957 0.351875 0.349861 0.348210 0.346933 0.346158 0.345933 0.346326 0.347340 0.347226 0.346140 -100 
-100 -100 0.424925 0.419974 0.410719 0.399422 0.386832 0.374383 0.362410 0.352456 0.344344 0.338204 0.333454 0.330180 0.327868 0.326082 0.324431 0.323039 0.321890 0.321094 0.320647 0.320552 0.320732 0.320540 0.320051 -100 
-100 -100 0.389554 0.384773 0.375936 0.365034 0.352946 0.341182 0.330039 0.320788 0.313299 0.307790 0.303705 0.300938 0.298972 0.297485 0.296150 0.294989 0.293972 0.293190 0.292613 0.292249 0.292019 0.291763 0.291510 -100 
-100 -100 0.354484 0.349930 0.341527 0.331166 0.319734 0.308748 0.298454 0.289979 0.283180 0.278303 0.274791 0.272463 0.270814 0.269593 0.268501 0.267527 0.266629 0.265892 0.265275 0.264799 0.264421 0.264129 0.263932 -100 
-100 -100 0.321270 0.317039 0.309226 0.299553 0.288887 0.278704 0.269279 0.261597 0.255516 0.251223 0.248207 0.246248 0.244884 0.243882 0.242988 0.242172 0.241392 0.240710 0.240098 0.239586 0.239156 0.238840 0.238655 -100 
-100 -100 0.296008 0.292094 0.284826 0.275773 0.265746 0.256215 0.247468 0.240420 0.234895 0.231048 0.228385 0.226690 0.225528 0.224683 0.223929 0.223232 0.222543 0.221913 0.221320 0.220804 0.220358 0.220030 0.219844 -100 
-100 -100 0.281784 0.278061 0.271127 0.262440 0.252788 0.243626 0.235269 0.228578 0.223370 0.219769 0.217302 0.215748 0.214697 0.213939 0.213264 0.212632 0.211997 0.211399 0.210822 0.210308 0.209857 0.209525 0.209337 -100 
-100 -100 -100 -100 -100 -100 -100 -100 -100 -100 -100 -100 -100 -100 -100 -100 -100 -100 -100 -100 -100 -100 -100 -100 -100 -100 
-100 -100 -100 -100 -100 -100 -100 -100 -100 -100 -100 -100 -100 -100 -100 -100 -100 -100 -100 -100 -100 -100 -100 -100 -100 -100 
-100 -100 -100 -100 -100 -100 -100 -100 -100 -100 -100 -100 -100 -100 -100 -100 -100 -100 -100 -100 -100 -100 -100 -100 -100 -100 
-100 -100 0.407177 0.402037 0.392457 0.380466 0.367183 0.354648 0.343259 0.334061 0.326667 0.321173 0.316959 0.313887 0.311458 0.309461 0.307573 0.305800 0.304054 0.302466 0.301075 0.300036 0.299363 0.298550 0.297725 -100 
-100 -100 0.415003 0.409712 0.399878 0.387625 0.374117 0.361407 0.349876 0.340561 0.333058 0.327455 0.323134 0.319983 0.317503 0.315466 0.313544 0.311760 0.310035 0.308507 0.307262 0.306506 0.306382 0.305625 0.304404 -100 
-100 -100 0.429374 0.423870 0.413656 0.401017 0.387151 0.374142 0.362342 0.352795 0.345079 0.339264 0.334736 0.331451 0.328909 0.326814 0.324824 0.323037 0.321376 0.319943 0.318954 0.318788 0.320663 0.319981 0.316981 -100 
-100 -100 0.447311 0.441605 0.431013 0.418004 0.403781 0.390429 0.378295 0.368455 0.360479 0.354379 0.349575 0.346150 0.343627 0.341488 0.339388 0.337644 0.336130 0.334714 0.333592 0.333349 0.335247 0.334571 0.331533 -100 
-100 -100 0.468162 0.462140 0.450866 0.437371 0.422730 0.409007 0.396527 0.386437 0.378280 0.371868 0.366699 0.363221 0.361126 0.358984 0.356470 0.354847 0.353718 0.352218 0.350342 0.349173 0.349058 0.348280 0.346892 -100 
-100 -100 0.490133 0.483461 0.470801 0.456442 0.441250 0.427131 0.414374 0.404207 0.396106 0.389418 0.383809 0.380502 0.379646 0.377563 0.374004 0.372578 0.372295 0.370690 0.367577 0.365344 0.364530 0.363563 0.362301 -100 
-100 -100 0.513473 0.505746 0.490183 0.474520 0.458594 0.444063 0.431059 0.420906 0.413018 0.406123 0.400241 0.397798 0.401324 0.399356 0.391749 0.390051 0.390727 0.389010 0.384415 0.381182 0.380791 0.379595 0.377249 -100 
-100 -100 0.527446 0.519772 0.504264 0.488575 0.472492 0.457673 0.444275 0.433688 0.425379 0.418154 0.412056 0.409513 0.413053 0.411153 0.403647 0.402088 0.402869 0.401189 0.396540 0.393165 0.392611 0.391340 0.388999 -100 
-100 -100 0.531942 0.525450 0.512980 0.498589 0.482960 0.468002 0.454062 0.442611 0.433256 0.425587 0.419308 0.415679 0.414809 0.412925 0.409726 0.408750 0.408827 0.407321 0.403972 0.401245 0.399787 0.398595 0.397488 -100 
-100 -100 0.534878 0.529198 0.518308 0.504863 0.489609 0.474585 0.460233 0.448092 0.437950 0.429979 0.423748 0.419750 0.417596 0.415750 0.413811 0.412891 0.412333 0.410968 0.408651 0.406567 0.405091 0.403966 0.403161 -100 
-100 -100 0.536014 0.530766 0.520638 0.507759 0.492806 0.477787 0.463186 0.450649 0.440070 0.431935 0.425736 0.421622 0.418981 0.417166 0.415729 0.414804 0.413970 0.412703 0.410911 0.409183 0.407755 0.406688 0.406026 -100 
-100 -100 0.534288 0.529259 0.519534 0.507060 0.492430 0.477499 0.462766 0.450049 0.439318 0.431142 0.424982 0.420875 0.418156 0.416302 0.414847 0.413782 0.412781 0.411568 0.410059 0.408604 0.407362 0.406400 0.405788 -100 
-100 -100 0.528748 0.523854 0.514497 0.502501 0.488433 0.473692 0.458794 0.445965 0.435241 0.427119 0.421026 0.417013 0.414373 0.412395 0.410600 0.409196 0.407973 0.406781 0.405534 0.404434 0.403569 0.402789 0.402180 -100 
-100 -100 0.519237 0.514408 0.505258 0.493915 0.480789 0.466348 0.451082 0.438084 0.427451 0.419473 0.413518 0.409735 0.407401 0.405268 0.402850 0.400919 0.399401 0.398209 0.397240 0.396598 0.396288 0.395733 0.395030 -100 
-100 -100 0.504621 0.499774 0.490575 0.479975 0.468161 0.454131 0.438314 0.425132 0.414685 0.406963 0.401276 0.397906 0.396239 0.394005 0.390708 0.388188 0.386373 0.385183 0.384508 0.384384 0.384997 0.384648 0.383473 -100 
-100 -100 0.483484 0.478703 0.469667 0.459348 0.447954 0.434415 0.419124 0.406468 0.396517 0.389212 0.383851 0.380703 0.379162 0.376962 0.373624 0.371037 0.369181 0.368025 0.367462 0.367485 0.368238 0.368003 0.366893 -100 
-100 -100 0.455041 0.450404 0.441745 0.431235 0.419357 0.406387 0.392747 0.381329 0.372195 0.365461 0.360499 0.357381 0.355425 0.353393 0.350871 0.348751 0.347116 0.346029 0.345401 0.345202 0.345325 0.345100 0.344593 -100 
-100 -100 0.423244 0.418675 0.410145 0.399533 0.387502 0.375173 0.362919 0.352649 0.344332 0.338227 0.333746 0.330820 0.328797 0.327004 0.325079 0.323399 0.322005 0.320997 0.320312 0.319926 0.319748 0.319490 0.319186 -100 
-100 -100 0.387934 0.383456 0.375123 0.364693 0.352957 0.341361 0.330248 0.320984 0.313493 0.308046 0.304099 0.301482 0.299610 0.298078 0.296575 0.295226 0.294041 0.293111 0.292392 0.291886 0.291522 0.291227 0.291014 -100 
-100 -100 0.352993 0.348695 0.340699 0.330707 0.319537 0.308726 0.298570 0.290201 0.283479 0.278664 0.275220 0.272943 0.271305 0.270015 0.268794 0.267680 0.266656 0.265806 0.265091 0.264535 0.264097 0.263778 0.263585 -100 
-100 -100 0.320196 0.316158 0.308644 0.299237 0.288759 0.278719 0.269430 0.261860 0.255857 0.251609 0.248618 0.246660 0.245265 0.244185 0.243181 0.242248 0.241362 0.240590 0.239905 0.239340 0.238873 0.238539 0.238349 -100 
-100 -100 0.295424 0.291634 0.284557 0.275674 0.265768 0.256335 0.247686 0.240719 0.235246 0.231420 0.228755 0.227035 0.225822 0.224898 0.224044 0.223243 0.222461 0.221755 0.221103 0.220545 0.220072 0.219729 0.219537 -100 
-100 -100 0.281511 0.277869 0.271060 0.262483 0.252912 0.243819 0.235531 0.228895 0.223720 0.220124 0.217640 0.216049 0.214940 0.214102 0.213332 0.212604 0.211884 0.211217 0.210586 0.210036 0.209562 0.209216 0.209022 -100 
-100 -100 -100 -100 -100 -100 -100 -100 -100 -100 -100 -100 -100 -100 -100 -100 -100 -100 -100 -100 -100 -100 -100 -100 -100 -100 
-100 -100 -100 -100 -100 -100 -100 -100 -100 -100 -100 -100 -100 -100 -100 -100 -100 -100 -100 -100 -100 -100 -100 -100 -100 -100 
-100 -100 -100 -100 -100 -100 -100 -100 -100 -100 -100 -100 -100 -100 -100 -100 -100 -100 -100 -100 -100 -100 -100 -100 -100 -100 
-100 -100 0.407102 0.401849 0.392089 0.379944 0.366564 0.353980 0.342552 0.333310 0.325869 0.320342 0.316109 0.313029 0.310612 0.308666 0.306881 0.305246 0.303657 0.302231 0.301084 0.300384 0.300509 0.299759 0.298312 -100 
-100 -100 0.415137 0.409698 0.399625 0.387164 0.373518 0.360731 0.349139 0.339758 0.332192 0.326552 0.322221 0.319075 0.316628 0.314656 0.312845 0.311216 0.309673 0.308343 0.307459 0.307361 0.309281 0.308602 0.305584 -100 
-100 -100 0.429808 0.424105 0.413558 0.400635 0.386574 0.373448 0.361548 0.351897 0.344094 0.338242 0.333731 0.330502 0.328079 0.326076 0.324172 0.322566 0.321147 0.319994 0.319791 0.321572 0.331828 0.331240 0.320272 -100 
-100 -100 0.448092 0.442122 0.431053 0.417677 0.403206 0.389699 0.377415 0.367400 0.359269 0.353146 0.348473 0.345265 0.343121 0.341122 0.338969 0.337426 0.336240 0.335074 0.334561 0.336124 0.346280 0.345660 0.334668 -100 
-100 -100 0.469956 0.463476 0.451227 0.437149 0.422163 0.408223 0.395492 0.385076 0.376591 0.370205 0.365553 0.362823 0.362392 0.360485 0.356922 0.355437 0.354823 0.353392 0.351121 0.349985 0.351430 0.350579 0.347468 -100 
-100 -100 0.494694 0.487034 0.472029 0.456501 0.440732 0.426279 0.413106 0.402333 0.393596 0.387036 0.382668 0.381395 0.385547 0.383871 0.376446 0.374839 0.375563 0.373837 0.369139 0.365718 0.364456 0.363239 0.361712 -100 
-100 -100 0.524811 0.514947 0.493294 0.475182 0.458212 0.443173 0.429548 0.418456 0.409561 0.403018 0.400010 0.403139 0.426276 0.424930 0.399520 0.395360 0.397072 0.394936 0.387185 0.381378 0.378511 0.376871 0.375655 -100 
-100 -100 0.538652 0.528872 0.507347 0.489251 0.472152 0.456838 0.442823 0.431299 0.421992 0.415132 0.411925 0.414997 0.438158 0.436892 0.411592 0.407527 0.409287 0.407156 0.399326 0.393308 0.390148 0.388411 0.387276 -100 
-100 -100 0.536167 0.528772 0.514118 0.498687 0.482575 0.467327 0.452984 0.440933 0.430957 0.423447 0.418465 0.416957 0.421202 0.419756 0.412642 0.411430 0.412422 0.410691 0.405572 0.401344 0.398724 0.397204 0.396354 -100 
-100 -100 0.536049 0.530066 0.518486 0.504700 0.489275 0.474115 0.459535 0.447076 0.436626 0.428724 0.423089 0.419946 0.419565 0.417997 0.414985 0.414153 0.414008 0.412523 0.409385 0.406570 0.404515 0.403179 0.402421 -100 
-100 -100 0.535824 0.530548 0.520429 0.507556 0.492632 0.477568 0.462818 0.450090 0.439350 0.431240 0.425289 0.421525 0.419404 0.417776 0.416246 0.415455 0.414807 0.413466 0.411297 0.409199 0.407489 0.406274 0.405559 -100 
-100 -100 0.533729 0.528785 0.519306 0.507030 0.492586 0.477649 0.462711 0.449776 0.438894 0.430727 0.424738 0.420886 0.418490 0.416778 0.415308 0.414291 0.413338 0.412040 0.410280 0.408557 0.407091 0.406007 0.405349 -100 
-100 -100 0.528130 0.523405 0.514438 0.502903 0.489333 0.474597 0.459210 0.445949 0.434968 0.426833 0.420959 0.417305 0.415114 0.413251 0.411252 0.409722 0.408410 0.407074 0.405562 0.404159 0.402979 0.402078 0.401510 -100 
-100 -100 0.518295 0.513793 0.505413 0.495067 0.483131 0.468708 0.452282 0.438376 0.427259 0.419237 0.413636 0.410511 0.409101 0.407067 0.403944 0.401575 0.399796 0.398366 0.397045 0.395972 0.395139 0.394450 0.393949 -100 
-100 -100 0.502977 0.498694 0.490905 0.482123 0.472683 0.458713 0.440609 0.425832 0.414609 0.406811 0.401675 0.399465 0.399878 0.397733 0.392557 0.389094 0.386794 0.385259 0.384086 0.383315 0.382871 0.382376 0.381863 -100 
-100 -100 0.481709 0.477517 0.469926 0.461470 0.452509 0.439058 0.421473 0.407234 0.396517 0.389143 0.384332 0.382334 0.382869 0.380735 0.375477 0.371919 0.369557 0.368053 0.367002 0.366394 0.366105 0.365733 0.365291 -100 
-100 -100 0.453680 0.449442 0.441662 0.432263 0.421693 0.408822 0.394079 0.381820 0.372249 0.365489 0.360869 0.358369 0.357281 0.355278 0.351965 0.349328 0.347372 0.346035 0.345086 0.344502 0.344142 0.343814 0.343525 -100 
-100 -100 0.421886 0.417618 0.409667 0.399713 0.388350 0.376162 0.363547 0.352972 0.344485 0.338394 0.334098 0.331453 0.329768 0.327973 0.325718 0.323783 0.322198 0.321024 0.320132 0.319522 0.319093 0.318765 0.318535 -100 
-100 -100 0.386449 0.382239 0.374367 0.364403 0.353067 0.341648 0.330525 0.321226 0.313720 0.308308 0.304450 0.301939 0.300164 0.298608 0.296969 0.295493 0.294196 0.293158 0.292308 0.291669 0.291182 0.290839 0.290635 -100 
-100 -100 0.351577 0.347521 0.339919 0.330297 0.319420 0.308789 0.298733 0.290424 0.283742 0.278965 0.275560 0.273314 0.271685 0.270360 0.269059 0.267865 0.266762 0.265836 0.265030 0.264385 0.263870 0.263519 0.263321 -100 
-100 -100 0.319143 0.315289 0.308070 0.298937 0.288670 0.278774 0.269590 0.262091 0.256132 0.251906 0.248924 0.246960 0.245539 0.244413 0.243343 0.242346 0.241398 0.240566 0.239813 0.239187 0.238672 0.238313 0.238115 -100 
-100 -100 0.294792 0.291123 0.284244 0.275541 0.265777 0.256444 0.247873 0.240958 0.235514 0.231693 0.229017 0.227272 0.226018 0.225041 0.224122 0.223262 0.222424 0.221666 0.220961 0.220359 0.219852 0.219491 0.219291 -100 
-100 -100 0.281151 0.277592 0.270916 0.262464 0.252992 0.243969 0.235737 0.229137 0.223977 0.220375 0.217869 0.216244 0.215087 0.214192 0.213358 0.212572 0.211797 0.211083 0.210408 0.209823 0.209321 0.208960 0.208758 -100 
-100 -100 -100 -100 -100 -100 -100 -100 -100 -100 -100 -100 -100 -100 -100 -100 -100 -100 -100 -100 -100 -100 -100 -100 -100 -100 
-100 -100 -100 -100 -100 -100 -100 -100 -100 -100 -100 -100 -100 -100 -100 -100 -100 -100 -100 -100 -100 -100 -100 -100 -100 -100 
-100 -100 -100 -100 -100 -100 -100 -100 -100 -100 -100 -100 -100 -100 -100 -100 -100 -100 -100 -100 -100 -100 -100 -100 -100 -100 
-100 -100 0.406077 0.400823 0.391065 0.378931 0.365574 0.353024 0.341634 0.332423 0.324997 0.319457 0.315182 0.312054 0.309605 0.307669 0.305941 0.304393 0.302905 0.301575 0.300512 0.299881 0.300061 0.299351 0.297926 -100 
-100 -100 0.414133 0.408691 0.398619 0.386165 0.372539 0.359782 0.348223 0.338868 0.331315 0.325657 0.321276 0.318077 0.315595 0.313635 0.311887 0.310351 0.308913 0.307678 0.306874 0.306838 0.308806 0.308163 0.305166 -100 
-100 -100 0.428843 0.423137 0.412587 0.399665 0.385615 0.372512 0.360635 0.350996 0.343211 0.337333 0.332751 0.329465 0.327006 0.325022 0.323190 0.321685 0.320371 0.319311 0.319177 0.321003 0.331286 0.330728 0.319780 -100 
-100 -100 0.447185 0.441215 0.430137 0.416751 0.402275 0.388779 0.376491 0.366446 0.358287 0.352138 0.347415 0.344173 0.342003 0.340042 0.337972 0.336534 0.335443 0.334364 0.333899 0.335476 0.345624 0.345022 0.334051 -100 
-100 -100 0.469150 0.462657 0.450390 0.436292 0.421287 0.407322 0.394527 0.384000 0.375386 0.368958 0.364346 0.361653 0.361249 0.359396 0.355926 0.354548 0.354029 0.352657 0.350393 0.349225 0.350610 0.349749 0.346668 -100 
-100 -100 0.493988 0.486309 0.471285 0.455724 0.439916 0.425394 0.412074 0.401058 0.392048 0.385437 0.381240 0.380123 0.384372 0.382785 0.375468 0.373971 0.374780 0.373085 0.368346 0.364827 0.363418 0.362163 0.360699 -100 
-100 -100 0.524136 0.514264 0.492629 0.474487 0.457463 0.442316 0.428460 0.416980 0.407644 0.401046 0.398364 0.401781 0.425097 0.423878 0.398591 0.394547 0.396336 0.394206 0.386356 0.380362 0.377149 0.375450 0.374439 -100 
-100 -100 0.538025 0.528247 0.506753 0.488637 0.471487 0.456068 0.441813 0.429886 0.420122 0.413211 0.410339 0.413712 0.437060 0.435937 0.410769 0.406824 0.408659 0.406530 0.398585 0.392364 0.388841 0.387039 0.386100 -100 
-100 -100 0.535627 0.528233 0.513593 0.498162 0.482030 0.466708 0.452190 0.439856 0.429575 0.422010 0.417222 0.415908 0.420292 0.418969 0.411989 0.410911 0.411999 0.410275 0.405062 0.400695 0.397906 0.396316 0.395485 -100 
-100 -100 0.535526 0.529557 0.518011 0.504255 0.488845 0.473652 0.458964 0.446335 0.435708 0.427755 0.422197 0.419151 0.418863 0.417401 0.414529 0.413856 0.413841 0.412377 0.409156 0.406251 0.404129 0.402725 0.401905 -100 
-100 -100 0.535308 0.530060 0.520002 0.507184 0.492299 0.477234 0.462426 0.449601 0.438762 0.430610 0.424674 0.420950 0.418891 0.417360 0.415975 0.415364 0.414877 0.413568 0.411318 0.409166 0.407480 0.406201 0.405344 -100 
-100 -100 0.533254 0.528346 0.518933 0.506715 0.492314 0.477399 0.462441 0.449459 0.438527 0.430333 0.424332 0.420493 0.418138 0.416512 0.415163 0.414309 0.413502 0.412229 0.410370 0.408575 0.407115 0.405967 0.405165 -100 
-100 -100 0.527740 0.523041 0.514115 0.502631 0.489103 0.474400 0.459028 0.445778 0.434812 0.426663 0.420752 0.417100 0.414958 0.413147 0.411205 0.409780 0.408574 0.407218 0.405551 0.403997 0.402713 0.401727 0.401086 -100 
-100 -100 0.517912 0.513440 0.505104 0.494810 0.482920 0.468545 0.452177 0.438353 0.427346 0.419330 0.413648 0.410514 0.409177 0.407167 0.404015 0.401693 0.399999 0.398499 0.396923 0.395585 0.394517 0.393720 0.393213 -100 
-100 -100 0.502627 0.498390 0.490573 0.481859 0.472473 0.458578 0.440584 0.425978 0.415005 0.407234 0.401933 0.399702 0.400303 0.398160 0.392794 0.389340 0.387153 0.385507 0.383932 0.382758 0.381911 0.381286 0.380868 -100 
-100 -100 0.481234 0.477112 0.469528 0.461166 0.452279 0.438929 0.421476 0.407426 0.396965 0.389632 0.384660 0.382637 0.383344 0.381209 0.375753 0.372188 0.369920 0.368305 0.366852 0.365835 0.365130 0.364634 0.364295 -100 
-100 -100 0.452945 0.448796 0.441150 0.431890 0.421440 0.408685 0.394065 0.381943 0.372521 0.365792 0.361100 0.358582 0.357543 0.355535 0.352158 0.349523 0.347604 0.346176 0.344966 0.344096 0.343466 0.343030 0.342761 -100 
-100 -100 0.420922 0.416775 0.409016 0.399261 0.388066 0.376016 0.363523 0.353053 0.344655 0.338588 0.334264 0.331606 0.329935 0.328141 0.325876 0.323962 0.322398 0.321160 0.320098 0.319289 0.318677 0.318258 0.318017 -100 
-100 -100 0.385285 0.381234 0.373613 0.363901 0.352770 0.341507 0.330503 0.321289 0.313839 0.308449 0.304580 0.302057 0.300277 0.298731 0.297114 0.295675 0.294400 0.293321 0.292351 0.291563 0.290941 0.290526 0.290299 -100 
-100 -100 0.350415 0.346531 0.339191 0.329827 0.319149 0.308675 0.298726 0.290483 0.283830 0.279076 0.275666 0.273404 0.271758 0.270450 0.269177 0.268020 0.266930 0.265983 0.265086 0.264323 0.263697 0.263296 0.263078 -100 
-100 -100 0.318221 0.314504 0.307502 0.298582 0.288483 0.278709 0.269605 0.262154 0.256216 0.251996 0.249002 0.247020 0.245582 0.244456 0.243401 0.242430 0.241495 0.240640 0.239817 0.239106 0.238515 0.238115 0.237898 -100 
-100 -100 0.294163 0.290589 0.283863 0.275313 0.265670 0.256422 0.247906 0.241021 0.235586 0.231759 0.229065 0.227295 0.226020 0.225028 0.224109 0.223257 0.222423 0.221644 0.220888 0.220228 0.219670 0.219279 0.219064 -100 
-100 -100 0.280711 0.277221 0.270656 0.262316 0.252933 0.243972 0.235778 0.229196 0.224038 0.220424 0.217895 0.216241 0.215057 0.214141 0.213295 0.212508 0.211729 0.210995 0.210282 0.209652 0.209114 0.208729 0.208516 -100 
-100 -100 -100 -100 -100 -100 -100 -100 -100 -100 -100 -100 -100 -100 -100 -100 -100 -100 -100 -100 -100 -100 -100 -100 -100 -100 
-100 -100 -100 -100 -100 -100 -100 -100 -100 -100 -100 -100 -100 -100 -100 -100 -100 -100 -100 -100 -100 -100 -100 -100 -100 -100 
-100 -100 -100 -100 -100 -100 -100 -100 -100 -100 -100 -100 -100 -100 -100 -100 -100 -100 -100 -100 -100 -100 -100 -100 -100 -100 
-100 -100 0.404028 0.398892 0.389329 0.377380 0.364176 0.351744 0.340472 0.331368 0.324054 0.318521 0.314149 0.310931 0.308401 0.306431 0.304714 0.303202 0.301759 0.300455 0.299320 0.298490 0.297986 0.297293 0.296536 -100 
-100 -100 0.411913 0.406621 0.396798 0.384579 0.371141 0.358523 0.347099 0.337866 0.330456 0.324799 0.320277 0.316961 0.314371 0.312368 0.310632 0.309127 0.307716 0.306471 0.305469 0.304901 0.304925 0.304276 0.303120 -100 
-100 -100 0.426403 0.420891 0.410678 0.398057 0.384241 0.371301 0.359598 0.350116 0.342932 0.337035 0.331818 0.328342 0.325667 0.323620 0.321842 0.320356 0.319016 0.317853 0.317070 0.317042 0.319009 0.318407 0.315472 -100 
-100 -100 0.444536 0.438810 0.428200 0.415180 0.400969 0.387630 0.375501 0.365592 0.358018 0.351813 0.346398 0.342871 0.340274 0.338224 0.336362 0.334931 0.333727 0.332545 0.331558 0.331359 0.333243 0.332602 0.329636 -100 
-100 -100 0.465634 0.459575 0.448287 0.434742 0.420054 0.406238 0.393532 0.383049 0.374473 0.367933 0.362927 0.359629 0.357657 0.355681 0.353440 0.352134 0.351287 0.349949 0.348076 0.346786 0.346401 0.345587 0.344376 -100 
-100 -100 0.487838 0.481125 0.468487 0.454046 0.438734 0.424376 0.411095 0.400035 0.390928 0.384091 0.379191 0.376526 0.376058 0.374262 0.371023 0.369916 0.369881 0.368351 0.365073 0.362471 0.360953 0.359869 0.359036 -100 
-100 -100 0.510827 0.503122 0.488033 0.472333 0.456270 0.441361 0.427508 0.415897 0.406287 0.399224 0.394736 0.393473 0.397695 0.396145 0.388916 0.387551 0.388446 0.386712 0.381696 0.377663 0.375204 0.373817 0.373067 -100 
-100 -100 0.524960 0.517330 0.502333 0.486641 0.470439 0.455235 0.440956 0.428869 0.418807 0.411410 0.406724 0.405399 0.409677 0.408231 0.401131 0.399929 0.400938 0.399217 0.394094 0.389874 0.387222 0.385728 0.384950 -100 
-100 -100 0.530153 0.523677 0.511339 0.496964 0.481273 0.466056 0.451492 0.439021 0.428529 0.420693 0.415221 0.412353 0.412003 0.410509 0.407724 0.407159 0.407546 0.406048 0.402371 0.399164 0.396977 0.395568 0.394731 -100 
-100 -100 0.533192 0.527559 0.516831 0.503487 0.488279 0.473135 0.458409 0.445681 0.434906 0.426778 0.420875 0.417242 0.415416 0.413906 0.412409 0.412001 0.411881 0.410586 0.407997 0.405656 0.403984 0.402659 0.401666 -100 
-100 -100 0.534307 0.529152 0.519302 0.506610 0.491789 0.476752 0.461952 0.449096 0.438188 0.429916 0.423787 0.419823 0.417402 0.415890 0.414913 0.414594 0.414331 0.413179 0.411140 0.409336 0.408230 0.406970 0.405654 -100 
-100 -100 0.532731 0.527804 0.518361 0.506086 0.491613 0.476725 0.461913 0.449053 0.438185 0.429909 0.423704 0.419654 0.417114 0.415511 0.414436 0.413926 0.413475 0.412338 0.410510 0.408919 0.407961 0.406789 0.405511 -100 
-100 -100 0.527658 0.522838 0.513510 0.501670 0.487724 0.473069 0.458218 0.445443 0.434832 0.426667 0.420427 0.416430 0.414072 0.412256 0.410535 0.409487 0.408669 0.407413 0.405611 0.404037 0.402880 0.401832 0.400961 -100 
-100 -100 0.518225 0.513493 0.504293 0.493118 0.480116 0.465820 0.450759 0.438097 0.427986 0.420035 0.413704 0.409893 0.408037 0.405979 0.403243 0.401483 0.400354 0.398929 0.396973 0.395379 0.394193 0.393288 0.392663 -100 
-100 -100 0.505104 0.500319 0.489718 0.479258 0.467498 0.453696 0.438288 0.425837 0.416627 0.409011 0.402525 0.399122 0.399255 0.397027 0.391939 0.389419 0.388168 0.386586 0.384203 0.382491 0.381310 0.380527 0.380057 -100 
-100 -100 0.483581 0.478923 0.468593 0.458503 0.447236 0.433993 0.419174 0.407304 0.398629 0.391457 0.385306 0.382116 0.382338 0.380115 0.374966 0.372335 0.370998 0.369430 0.367154 0.365573 0.364501 0.363831 0.363452 -100 
-100 -100 0.452928 0.448559 0.440128 0.430046 0.418518 0.405894 0.392664 0.381755 0.373273 0.366644 0.361339 0.358173 0.356620 0.354573 0.351624 0.349520 0.348111 0.346715 0.345080 0.343848 0.342949 0.342367 0.342049 -100 
-100 -100 0.420356 0.416151 0.408097 0.398084 0.386548 0.374633 0.362762 0.352847 0.344876 0.338856 0.334264 0.331312 0.329459 0.327675 0.325610 0.323995 0.322698 0.321480 0.320189 0.319137 0.318313 0.317769 0.317476 -100 
-100 -100 0.384298 0.380294 0.372726 0.363062 0.351954 0.340823 0.330080 0.321092 0.313805 0.308425 0.304447 0.301805 0.299959 0.298456 0.297006 0.295777 0.294677 0.293611 0.292492 0.291515 0.290720 0.290193 0.289914 -100 
-100 -100 0.349380 0.345577 0.338381 0.329177 0.318641 0.308280 0.298452 0.290300 0.283713 0.278946 0.275485 0.273180 0.271534 0.270273 0.269130 0.268142 0.267197 0.266250 0.265236 0.264318 0.263556 0.263053 0.262787 -100 
-100 -100 0.317299 0.313669 0.306822 0.298067 0.288112 0.278432 0.269391 0.261974 0.256051 0.251817 0.248796 0.246793 0.245361 0.244280 0.243324 0.242479 0.241647 0.240798 0.239892 0.239063 0.238367 0.237895 0.237644 -100 
-100 -100 0.293428 0.289926 0.283323 0.274902 0.265370 0.256190 0.247711 0.240838 0.235401 0.231558 0.228841 0.227056 0.225781 0.224820 0.223968 0.223202 0.222438 0.221667 0.220856 0.220117 0.219486 0.219047 0.218809 -100 
-100 -100 0.280111 0.276677 0.270209 0.261967 0.252668 0.243758 0.235588 0.229010 0.223844 0.220213 0.217661 0.215991 0.214802 0.213905 0.213105 0.212378 0.211650 0.210924 0.210174 0.209489 0.208900 0.208480 0.208251 -100 
-100 -100 -100 -100 -100 -100 -100 -100 -100 -100 -100 -100 -100 -100 -100 -100 -100 -100 -100 -100 -100 -100 -100 -100 -100 -100 
-100 -100 -100 -100 -100 -100 -100 -100 -100 -100 -100 -100 -100 -100 -100 -100 -100 -100 -100 -100 -100 -100 -100 -100 -100 -100 
-100 -100 -100 -100 -100 -100 -100 -100 -100 -100 -100 -100 -100 -100 -100 -100 -100 -100 -100 -100 -100 -100 -100 -100 -100 -100 
-100 -100 0.401590 0.396603 0.387279 0.375557 0.362529 0.350235 0.339102 0.330144 0.322975 0.317470 0.313008 0.309698 0.307088 0.305072 0.303336 0.301829 0.300407 0.299126 0.297973 0.297045 0.296339 0.295678 0.295143 -100 
-100 -100 0.409260 0.404159 0.394640 0.382711 0.369496 0.357049 0.345792 0.336738 0.329556 0.323920 0.319218 0.315769 0.313069 0.311002 0.309240 0.307728 0.306319 0.305067 0.303977 0.303164 0.302649 0.302012 0.301351 -100 
-100 -100 0.423525 0.418250 0.408424 0.396167 0.382629 0.369897 0.358417 0.349206 0.342866 0.336972 0.330932 0.327202 0.324334 0.322195 0.320387 0.318874 0.317494 0.316280 0.315284 0.314662 0.314752 0.314137 0.312943 -100 
-100 -100 0.441597 0.436139 0.425982 0.413363 0.399448 0.386321 0.374412 0.364765 0.358033 0.351800 0.345498 0.341638 0.338736 0.336563 0.334710 0.333219 0.331897 0.330667 0.329569 0.328853 0.328884 0.328241 0.327034 -100 
-100 -100 0.462498 0.456784 0.446138 0.433059 0.418669 0.405040 0.392489 0.382146 0.373739 0.367124 0.361749 0.357999 0.355368 0.353227 0.351240 0.349819 0.348647 0.347335 0.345823 0.344636 0.343877 0.343128 0.342428 -100 
-100 -100 0.483659 0.477547 0.466148 0.452433 0.437486 0.423302 0.410129 0.399135 0.390048 0.383046 0.377658 0.374097 0.371975 0.369930 0.367681 0.366409 0.365584 0.364174 0.362033 0.360237 0.358975 0.358065 0.357456 -100 
-100 -100 0.504086 0.497507 0.485054 0.470643 0.455127 0.440412 0.426630 0.415023 0.405323 0.397973 0.392645 0.389500 0.388880 0.386983 0.383606 0.382409 0.382016 0.380519 0.377611 0.375153 0.373428 0.372331 0.371711 -100 
-100 -100 0.518487 0.511962 0.499570 0.485143 0.469468 0.454432 0.440186 0.428059 0.417867 0.410155 0.404620 0.401402 0.400819 0.399038 0.395840 0.394860 0.394644 0.393183 0.390174 0.387582 0.385753 0.384551 0.383836 -100 
-100 -100 0.526828 0.520884 0.509682 0.495941 0.480542 0.465414 0.450841 0.438301 0.427678 0.419606 0.413649 0.409877 0.407867 0.406171 0.404494 0.403920 0.403692 0.402399 0.399926 0.397754 0.396237 0.395018 0.394077 -100 
-100 -100 0.531581 0.526152 0.515851 0.502779 0.487718 0.472616 0.457856 0.445049 0.434155 0.425842 0.419636 0.415564 0.413107 0.411526 0.410487 0.410273 0.410178 0.409086 0.407016 0.405331 0.404409 0.403186 0.401770 -100 
-100 -100 0.533497 0.528390 0.518643 0.506033 0.491267 0.476250 0.461438 0.448545 0.437571 0.429152 0.422785 0.418558 0.415906 0.414408 0.413734 0.413836 0.414013 0.413097 0.411265 0.410101 0.410327 0.409121 0.406699 -100 
-100 -100 0.532310 0.527331 0.517786 0.505419 0.490874 0.476008 0.461316 0.448595 0.437833 0.429455 0.422956 0.418634 0.415944 0.414372 0.413563 0.413561 0.413702 0.412791 0.410985 0.409884 0.410170 0.409007 0.406604 -100 
-100 -100 0.527759 0.522749 0.512903 0.500662 0.486365 0.471761 0.457384 0.445192 0.435148 0.426956 0.420156 0.415718 0.413261 0.411436 0.409814 0.409260 0.409102 0.408009 0.405938 0.404415 0.403677 0.402578 0.401219 -100 
-100 -100 0.519233 0.514089 0.503602 0.491501 0.477636 0.463451 0.449556 0.438347 0.429791 0.421919 0.414326 0.409702 0.407921 0.405792 0.402819 0.401664 0.401596 0.400274 0.397464 0.395426 0.394170 0.393141 0.392288 -100 
-100 -100 0.510866 0.505067 0.489419 0.477065 0.463593 0.449969 0.436717 0.426964 0.420988 0.413574 0.404568 0.399981 0.402099 0.399748 0.392379 0.390586 0.391282 0.389753 0.385404 0.382601 0.380974 0.379983 0.379378 -100 
-100 -100 0.489107 0.483460 0.468188 0.456234 0.443265 0.430214 0.417579 0.408422 0.403006 0.396049 0.387383 0.383018 0.385194 0.382858 0.375477 0.373572 0.374169 0.372640 0.368377 0.365665 0.364087 0.363193 0.362709 -100 
-100 -100 0.453550 0.448805 0.439182 0.428227 0.415873 0.403404 0.391397 0.381984 0.375101 0.368599 0.362088 0.358160 0.356699 0.354612 0.351453 0.349902 0.349460 0.348116 0.345582 0.343751 0.342522 0.341767 0.341367 -100 
-100 -100 0.419943 0.415595 0.407115 0.396771 0.384942 0.373148 0.361839 0.352587 0.345261 0.339299 0.334240 0.330939 0.329050 0.327297 0.325314 0.324054 0.323203 0.322036 0.320382 0.319010 0.317956 0.317270 0.316909 -100 
-100 -100 0.383369 0.379355 0.371748 0.362056 0.350938 0.339911 0.329396 0.320657 0.313584 0.308217 0.304076 0.301301 0.299432 0.298009 0.296741 0.295786 0.294946 0.293924 0.292632 0.291438 0.290457 0.289806 0.289467 -100 
-100 -100 0.348338 0.344581 0.337463 0.328359 0.317918 0.307645 0.297907 0.289831 0.283303 0.278524 0.275003 0.272657 0.271033 0.269866 0.268902 0.268146 0.267397 0.266490 0.265359 0.264269 0.263354 0.262744 0.262428 -100 
-100 -100 0.316317 0.312748 0.306009 0.297377 0.287529 0.277917 0.268911 0.261506 0.255585 0.251334 0.248286 0.246273 0.244873 0.243877 0.243070 0.242408 0.241727 0.240917 0.239932 0.238977 0.238166 0.237617 0.237330 -100 
-100 -100 0.292582 0.289133 0.282622 0.274303 0.264855 0.255722 0.247255 0.240376 0.234925 0.231063 0.228329 0.226540 0.225291 0.224396 0.223655 0.223024 0.222373 0.221638 0.220783 0.219963 0.219257 0.218768 0.218506 -100 
-100 -100 0.279368 0.275977 0.269582 0.261420 0.252185 0.243307 0.235141 0.228552 0.223369 0.219718 0.217151 0.215477 0.214307 0.213461 0.212748 0.212125 0.211487 0.210795 0.210021 0.209285 0.208645 0.208192 0.207946 -100 
-100 -100 -100 -100 -100 -100 -100 -100 -100 -100 -100 -100 -100 -100 -100 -100 -100 -100 -100 -100 -100 -100 -100 -100 -100 -100 
-100 -100 -100 -100 -100 -100 -100 -100 -100 -100 -100 -100 -100 -100 -100 -100 -100 -100 -100 -100 -100 -100 -100 -100 -100 -100 
-100 -100 -100 -100 -100 -100 -100 -100 -100 -100 -100 -100 -100 -100 -100 -100 -100 -100 -100 -100 -100 -100 -100 -100 -100 -100 
-100 -100 0.399052 0.394190 0.385065 0.373525 0.360638 0.348450 0.337460 0.328653 0.322118 0.316665 0.311681 0.308317 0.305655 0.303621 0.301869 0.300356 0.298952 0.297713 0.296600 0.295683 0.294927 0.294328 0.293940 -100 
-100 -100 0.406550 0.401606 0.392341 0.380646 0.367614 0.355306 0.344246 0.335435 0.329481 0.323889 0.318070 0.314476 0.311673 0.309569 0.307776 0.306243 0.304835 0.303605 0.302518 0.301646 0.300949 0.300363 0.299948 -100 
-100 -100 0.420638 0.415559 0.406055 0.394094 0.380805 0.368274 0.357490 0.349156 0.356279 0.350352 0.330987 0.326465 0.322992 0.320765 0.318897 0.317339 0.315926 0.314705 0.313642 0.312821 0.312247 0.311671 0.311158 -100 
-100 -100 0.438724 0.433478 0.423675 0.411374 0.397725 0.384816 0.373623 0.364876 0.371771 0.365483 0.345642 0.340909 0.337316 0.335022 0.333111 0.331545 0.330139 0.328903 0.327787 0.326909 0.326291 0.325695 0.325172 -100 
-100 -100 0.459723 0.454233 0.443996 0.431241 0.417099 0.403655 0.391340 0.381266 0.374112 0.367466 0.360767 0.356635 0.353553 0.351266 0.349331 0.347795 0.346442 0.345156 0.343862 0.342786 0.341935 0.341264 0.340812 -100 
-100 -100 0.480726 0.474911 0.464110 0.450787 0.436100 0.422089 0.409108 0.398286 0.389800 0.382712 0.376487 0.372393 0.369442 0.367188 0.365220 0.363769 0.362548 0.361207 0.359648 0.358294 0.357219 0.356440 0.355969 -100 
-100 -100 0.500403 0.494299 0.482941 0.469111 0.453919 0.439378 0.425740 0.414249 0.404649 0.397136 0.391204 0.387149 0.384526 0.382355 0.380259 0.378946 0.377939 0.376569 0.374699 0.373050 0.371765 0.370855 0.370308 -100 
-100 -100 0.515082 0.509016 0.497694 0.483827 0.468458 0.453568 0.439421 0.427358 0.417193 0.409289 0.403154 0.399014 0.396418 0.394372 0.392486 0.391433 0.390649 0.389334 0.387366 0.385623 0.384320 0.383303 0.382581 -100 
-100 -100 0.524807 0.519099 0.508397 0.494976 0.479772 0.464729 0.450171 0.437618 0.426936 0.418686 0.412351 0.408043 0.405221 0.403350 0.402055 0.401453 0.400999 0.399843 0.397991 0.396454 0.395595 0.394500 0.393263 -100 
-100 -100 0.530395 0.525063 0.514976 0.502079 0.487154 0.472081 0.457259 0.444365 0.433367 0.424884 0.418396 0.414000 0.411151 0.409501 0.408710 0.408707 0.408803 0.407883 0.406127 0.405068 0.405388 0.404242 0.401848 -100 
-100 -100 0.532904 0.527805 0.518034 0.505497 0.490808 0.475784 0.460866 0.447869 0.436805 0.428229 0.421620 0.417169 0.414393 0.412914 0.412451 0.412999 0.413717 0.413050 0.411486 0.411429 0.415293 0.414141 0.408358 -100 
-100 -100 0.532217 0.527151 0.517281 0.504831 0.490247 0.475361 0.460649 0.447972 0.437313 0.428818 0.421984 0.417428 0.414772 0.413249 0.412556 0.413076 0.413911 0.413250 0.411544 0.411427 0.415281 0.414135 0.408352 -100 
-100 -100 0.530110 0.524719 0.512700 0.499945 0.485253 0.470640 0.456547 0.444878 0.435629 0.427407 0.419881 0.415125 0.413811 0.412005 0.409299 0.409165 0.409816 0.408880 0.406329 0.404914 0.405144 0.403993 0.401587 -100 
-100 -100 0.526514 0.520373 0.503952 0.490553 0.475830 0.461695 0.448652 0.438981 0.432821 0.425044 0.415534 0.410387 0.412020 0.409859 0.403387 0.402567 0.404069 0.402824 0.398404 0.395652 0.394428 0.393259 0.391978 -100 
-100 -100 0.555843 0.545467 0.494786 0.477404 0.461229 0.447650 0.436074 0.429548 0.430441 0.423352 0.409421 0.405443 0.431445 0.428999 0.397481 0.394529 0.397894 0.396295 0.387899 0.383187 0.380914 0.379664 0.378836 -100 
-100 -100 0.533530 0.523398 0.473328 0.456442 0.440796 0.427811 0.416882 0.410987 0.412499 0.405885 0.392264 0.388474 0.414402 0.411983 0.380606 0.377577 0.380880 0.379275 0.370913 0.366245 0.363937 0.362777 0.362127 -100 
-100 -100 0.460097 0.454425 0.439129 0.426945 0.413766 0.401396 0.390322 0.382522 0.378135 0.371792 0.363392 0.358979 0.360868 0.358783 0.352237 0.350983 0.352040 0.350732 0.346533 0.343814 0.342199 0.341273 0.340769 -100 
-100 -100 0.421554 0.416877 0.406363 0.395544 0.383340 0.371608 0.360722 0.352127 0.345728 0.339842 0.334153 0.330629 0.329913 0.328224 0.325178 0.324183 0.323913 0.322804 0.320575 0.318838 0.317570 0.316766 0.316333 -100 
-100 -100 0.382612 0.378538 0.370651 0.360868 0.349693 0.338720 0.328368 0.319849 0.313040 0.307699 0.303380 0.300525 0.298819 0.297497 0.296265 0.295553 0.295005 0.294050 0.292574 0.291200 0.290075 0.289333 0.288944 -100 
-100 -100 0.347285 0.343542 0.336381 0.327307 0.316896 0.306671 0.296989 0.288971 0.282505 0.277731 0.274166 0.271813 0.270284 0.269228 0.268391 0.267840 0.267284 0.266443 0.265232 0.264022 0.262993 0.262314 0.261963 -100 
-100 -100 0.315232 0.311699 0.305012 0.296446 0.286654 0.277076 0.268080 0.260674 0.254751 0.250491 0.247430 0.245430 0.244086 0.243188 0.242524 0.242033 0.241505 0.240756 0.239737 0.238704 0.237817 0.237219 0.236908 -100 
-100 -100 0.291611 0.288193 0.281734 0.273472 0.264068 0.254953 0.246479 0.239580 0.234110 0.230233 0.227490 0.225714 0.224510 0.223694 0.223070 0.222575 0.222048 0.221373 0.220511 0.219650 0.218900 0.218382 0.218106 -100 
-100 -100 0.278486 0.275121 0.268769 0.260650 0.251444 0.242573 0.234393 0.227780 0.222573 0.218903 0.216327 0.214661 0.213528 0.212748 0.212134 0.211625 0.211092 0.210460 0.209695 0.208941 0.208277 0.207808 0.207554 -100 
-100 -100 -100 -100 -100 -100 -100 -100 -100 -100 -100 -100 -100 -100 -100 -100 -100 -100 -100 -100 -100 -100 -100 -100 -100 -100 
-100 -100 -100 -100 -100 -100 -100 -100 -100 -100 -100 -100 -100 -100 -100 -100 -100 -100 -100 -100 -100 -100 -100 -100 -100 -100 
-100 -100 -100 -100 -100 -100 -100 -100 -100 -100 -100 -100 -100 -100 -100 -100 -100 -100 -100 -100 -100 -100 -100 -100 -100 -100 
-100 -100 0.396610 0.391840 0.382860 0.371448 0.358644 0.346498 0.335535 0.326764 0.320288 0.314920 0.310050 0.306806 0.304247 0.302269 0.300524 0.299004 0.297619 0.296445 0.295434 0.294627 0.293962 0.293454 0.293141 -100 
-100 -100 0.403975 0.399148 0.390068 0.378542 0.365626 0.353384 0.342369 0.333607 0.327718 0.322215 0.316507 0.313027 0.310319 0.308257 0.306456 0.304899 0.303493 0.302316 0.301318 0.300534 0.299896 0.299400 0.299083 -100 
-100 -100 0.417900 0.412975 0.403712 0.391976 0.378850 0.366425 0.355718 0.347456 0.354639 0.348801 0.329546 0.325114 0.321706 0.319497 0.317595 0.315983 0.314544 0.313359 0.312365 0.311594 0.310990 0.310503 0.310161 -100 
-100 -100 0.435913 0.430851 0.421335 0.409302 0.395852 0.383096 0.372022 0.363383 0.370357 0.364151 0.344368 0.339661 0.336065 0.333753 0.331777 0.330122 0.328650 0.327444 0.326406 0.325584 0.324930 0.324427 0.324077 -100 
-100 -100 0.456919 0.451629 0.441725 0.429279 0.415381 0.402126 0.389983 0.380073 0.373058 0.366458 0.359706 0.355488 0.352298 0.349922 0.347890 0.346218 0.344747 0.343480 0.342324 0.341374 0.340594 0.340014 0.339657 -100 
-100 -100 0.477861 0.472289 0.461907 0.448957 0.434563 0.420784 0.408029 0.397438 0.389145 0.382065 0.375653 0.371319 0.368106 0.365684 0.363592 0.361932 0.360491 0.359165 0.357849 0.356721 0.355787 0.355104 0.354701 -100 
-100 -100 0.497397 0.491599 0.480805 0.467429 0.452578 0.438301 0.424923 0.413711 0.404379 0.396832 0.390535 0.386069 0.382940 0.380532 0.378385 0.376796 0.375450 0.374093 0.372597 0.371275 0.370187 0.369384 0.368889 -100 
-100 -100 0.512371 0.506600 0.495820 0.482391 0.467350 0.452703 0.438766 0.426929 0.416982 0.409009 0.402474 0.397890 0.394757 0.392468 0.390536 0.389213 0.388086 0.386782 0.385173 0.383741 0.382616 0.381697 0.381016 -100 
-100 -100 0.522877 0.517357 0.507004 0.493918 0.478992 0.464099 0.449599 0.437108 0.426474 0.418115 0.411487 0.406846 0.403689 0.401622 0.400215 0.399427 0.398765 0.397605 0.395953 0.394598 0.393848 0.392808 0.391593 -100 
-100 -100 0.529161 0.523931 0.514057 0.501424 0.486754 0.471730 0.456763 0.443730 0.432628 0.423998 0.417285 0.412655 0.409592 0.407815 0.406959 0.406880 0.406900 0.405976 0.404287 0.403291 0.403653 0.402525 0.400135 -100 
-100 -100 0.532187 0.527127 0.517474 0.505161 0.490732 0.475668 0.460403 0.447095 0.435810 0.427064 0.420281 0.415670 0.412769 0.411234 0.410770 0.411341 0.412082 0.411424 0.409851 0.409787 0.413647 0.412488 0.406692 -100 
-100 -100 0.531817 0.526722 0.516844 0.504486 0.490048 0.475063 0.459976 0.446970 0.436078 0.427435 0.420471 0.415803 0.413069 0.411555 0.410935 0.411555 0.412480 0.411858 0.410129 0.409989 0.413827 0.412666 0.406853 -100 
-100 -100 0.529950 0.524424 0.512187 0.499273 0.484485 0.469723 0.455405 0.443551 0.434170 0.425852 0.418235 0.413397 0.412040 0.410291 0.407739 0.407789 0.408605 0.407745 0.405198 0.403795 0.404046 0.402870 0.400406 -100 
-100 -100 0.526597 0.520200 0.503316 0.489487 0.474422 0.460107 0.447017 0.437340 0.431172 0.423366 0.413793 0.408570 0.410158 0.408103 0.401891 0.401364 0.403127 0.402011 0.397629 0.394946 0.393810 0.392619 0.391236 -100 
-100 -100 0.556255 0.545502 0.494061 0.476012 0.459290 0.445519 0.434057 0.427680 0.428672 0.421608 0.407630 0.403563 0.429483 0.427184 0.396049 0.393502 0.397236 0.395818 0.387472 0.382880 0.380768 0.379504 0.378524 -100 
-100 -100 0.533773 0.523274 0.472451 0.454892 0.438688 0.425536 0.414769 0.409067 0.410710 0.404156 0.390512 0.386654 0.412514 0.410262 0.379277 0.376658 0.380331 0.378921 0.370621 0.366079 0.363932 0.362767 0.361967 -100 
-100 -100 0.459722 0.453804 0.438043 0.425394 0.411834 0.399341 0.388371 0.380714 0.376437 0.370153 0.361766 0.357345 0.359249 0.357313 0.351052 0.350106 0.351438 0.350289 0.346161 0.343534 0.342022 0.341084 0.340483 -100 
-100 -100 0.420728 0.415912 0.405141 0.394056 0.381636 0.369830 0.358997 0.350487 0.344163 0.338329 0.332676 0.329188 0.328533 0.326971 0.324117 0.323326 0.323242 0.322252 0.320084 0.318403 0.317184 0.316369 0.315886 -100 
-100 -100 0.381510 0.377377 0.369376 0.359470 0.348191 0.337184 0.326856 0.318380 0.311612 0.306313 0.302038 0.299242 0.297616 0.296402 0.295294 0.294712 0.294285 0.293423 0.292003 0.290666 0.289562 0.288818 0.288410 -100 
-100 -100 0.346094 0.342343 0.335146 0.326024 0.315562 0.305329 0.295655 0.287649 0.281192 0.276452 0.272928 0.270631 0.269172 0.268213 0.267467 0.267006 0.266534 0.265781 0.264629 0.263452 0.262432 0.261768 0.261416 -100 
-100 -100 0.314110 0.310579 0.303886 0.295303 0.285489 0.275898 0.266895 0.259484 0.253556 0.249305 0.246268 0.244311 0.243029 0.242206 0.241619 0.241208 0.240762 0.240093 0.239134 0.238140 0.237273 0.236690 0.236383 -100 
-100 -100 0.290601 0.287187 0.280728 0.272456 0.263034 0.253898 0.245403 0.238486 0.232999 0.229114 0.226379 0.224630 0.223476 0.222723 0.222172 0.221757 0.221314 0.220716 0.219917 0.219100 0.218378 0.217876 0.217607 -100 
-100 -100 0.277557 0.274194 0.267841 0.259711 0.250484 0.241586 0.233378 0.226738 0.221507 0.217821 0.215243 0.213595 0.212503 0.211781 0.211240 0.210812 0.210365 0.209810 0.209109 0.208401 0.207768 0.207316 0.207070 -100 
-100 -100 -100 -100 -100 -100 -100 -100 -100 -100 -100 -100 -100 -100 -100 -100 -100 -100 -100 -100 -100 -100 -100 -100 -100 -100 
-100 -100 -100 -100 -100 -100 -100 -100 -100 -100 -100 -100 -100 -100 -100 -100 -100 -100 -100 -100 -100 -100 -100 -100 -100 -100 
-100 -100 -100 -100 -100 -100 -100 -100 -100 -100 -100 -100 -100 -100 -100 -100 -100 -100 -100 -100 -100 -100 -100 -100 -100 -100 
-100 -100 0.394158 0.389468 0.380613 0.369305 0.356554 0.344399 0.333358 0.324511 0.317525 0.312279 0.308160 0.305216 0.302922 0.301070 0.299355 0.297825 0.296454 0.295357 0.294491 0.293855 0.293350 0.292955 0.292706 -100 
-100 -100 0.401404 0.396678 0.387758 0.376372 0.363537 0.351303 0.340192 0.331290 0.324316 0.318946 0.314577 0.311475 0.309063 0.307123 0.305333 0.303744 0.302335 0.301227 0.300370 0.299756 0.299275 0.298895 0.298649 -100 
-100 -100 0.415146 0.410353 0.401310 0.389775 0.376774 0.364373 0.353139 0.344158 0.338073 0.332438 0.326673 0.323209 0.320535 0.318443 0.316527 0.314848 0.313378 0.312241 0.311376 0.310768 0.310298 0.309925 0.309677 -100 
-100 -100 0.432972 0.428079 0.418855 0.407103 0.393856 0.381186 0.369653 0.360355 0.353954 0.347940 0.341749 0.337954 0.335045 0.332786 0.330735 0.328966 0.327432 0.326245 0.325323 0.324655 0.324133 0.323732 0.323472 -100 
-100 -100 0.453724 0.448671 0.439167 0.427106 0.413523 0.400487 0.388489 0.378680 0.370782 0.364297 0.358658 0.354592 0.351513 0.349079 0.346852 0.344986 0.343386 0.342115 0.341068 0.340264 0.339616 0.339133 0.338839 -100 
-100 -100 0.474374 0.469116 0.459268 0.446833 0.432868 0.419426 0.406993 0.396768 0.388432 0.381443 0.375283 0.370852 0.367644 0.365048 0.362580 0.360595 0.358933 0.357565 0.356356 0.355365 0.354548 0.353947 0.353597 -100 
-100 -100 0.493743 0.488320 0.478184 0.465431 0.451113 0.437256 0.424377 0.413766 0.405526 0.398041 0.390829 0.386064 0.382867 0.380181 0.377417 0.375331 0.373649 0.372204 0.370813 0.369615 0.368611 0.367872 0.367432 -100 
-100 -100 0.509074 0.503654 0.493511 0.480708 0.466218 0.451959 0.438446 0.427145 0.418269 0.410303 0.402772 0.397835 0.394594 0.391993 0.389423 0.387578 0.386087 0.384658 0.383118 0.381743 0.380606 0.379720 0.379140 -100 
-100 -100 0.520455 0.515199 0.505346 0.492812 0.478408 0.463766 0.449342 0.437006 0.426662 0.418235 0.411174 0.406247 0.402928 0.400599 0.398750 0.397547 0.396540 0.395240 0.393569 0.392092 0.390983 0.389946 0.389076 -100 
-100 -100 0.527675 0.522619 0.513138 0.501054 0.486982 0.472039 0.456686 0.443362 0.432163 0.423375 0.416377 0.411540 0.408307 0.406330 0.405167 0.404715 0.404353 0.403250 0.401444 0.399996 0.399223 0.398060 0.396658 -100 
-100 -100 0.531386 0.526438 0.517183 0.505493 0.491858 0.476723 0.460524 0.446467 0.434725 0.425743 0.418812 0.414087 0.411030 0.409363 0.408722 0.408920 0.409203 0.408312 0.406436 0.405240 0.405453 0.404217 0.401753 -100 
-100 -100 0.531282 0.526222 0.516736 0.504862 0.491093 0.475908 0.459746 0.445814 0.434258 0.425371 0.418444 0.413779 0.410859 0.409303 0.408748 0.409102 0.409589 0.408783 0.406872 0.405687 0.405942 0.404706 0.402199 -100 
-100 -100 0.527628 0.522178 0.511592 0.498920 0.484425 0.469357 0.454158 0.441313 0.430824 0.422317 0.415221 0.410521 0.407914 0.406267 0.405171 0.405242 0.405671 0.404819 0.402732 0.401250 0.400629 0.399452 0.397872 -100 
-100 -100 0.520170 0.514147 0.501939 0.488389 0.473371 0.458623 0.444621 0.433425 0.424849 0.416879 0.409078 0.404185 0.402219 0.400419 0.398331 0.398173 0.399030 0.398132 0.395406 0.393617 0.392738 0.391650 0.390406 -100 
-100 -100 0.513832 0.506626 0.487665 0.472870 0.457371 0.443127 0.430428 0.421261 0.415640 0.408307 0.399138 0.394218 0.395993 0.394093 0.388055 0.387673 0.389766 0.388831 0.384537 0.382167 0.381360 0.380336 0.378979 -100 
-100 -100 0.491575 0.484538 0.465963 0.451543 0.436511 0.422901 0.410977 0.402560 0.397620 0.390833 0.382078 0.377445 0.379334 0.377490 0.371463 0.370981 0.372989 0.372081 0.367906 0.365652 0.364911 0.363995 0.362761 -100 
-100 -100 0.453075 0.447470 0.436092 0.423536 0.409846 0.396984 0.385406 0.376514 0.370009 0.363688 0.357202 0.353214 0.351752 0.350113 0.347898 0.347373 0.347888 0.347042 0.344700 0.343203 0.342405 0.341622 0.340840 -100 
-100 -100 0.417751 0.412938 0.403534 0.392309 0.379745 0.367718 0.356617 0.347663 0.340587 0.334783 0.329829 0.326627 0.324909 0.323535 0.322161 0.321546 0.321307 0.320501 0.319028 0.317852 0.317009 0.316295 0.315736 -100 
-100 -100 0.380165 0.375952 0.367966 0.357882 0.346437 0.335300 0.324871 0.316278 0.309346 0.304102 0.300100 0.297509 0.295891 0.294777 0.293880 0.293311 0.292847 0.292093 0.290967 0.289896 0.289007 0.288344 0.287931 -100 
-100 -100 0.344845 0.341030 0.333787 0.324541 0.313967 0.303644 0.293931 0.285909 0.279441 0.274740 0.271343 0.269185 0.267810 0.266898 0.266188 0.265693 0.265217 0.264538 0.263573 0.262592 0.261741 0.261146 0.260812 -100 
-100 -100 0.312981 0.309411 0.302650 0.293976 0.284070 0.274416 0.265387 0.257972 0.252049 0.247821 0.244846 0.242974 0.241776 0.240991 0.240398 0.239963 0.239528 0.238937 0.238129 0.237293 0.236556 0.236040 0.235761 -100 
-100 -100 0.289567 0.286127 0.279617 0.271274 0.261776 0.252583 0.244056 0.237121 0.231624 0.227741 0.225030 0.223328 0.222232 0.221519 0.220987 0.220586 0.220182 0.219670 0.219000 0.218311 0.217691 0.217248 0.217005 -100 
-100 -100 0.276594 0.273210 0.266813 0.258623 0.249327 0.240372 0.232122 0.225454 0.220198 0.216500 0.213928 0.212309 0.211262 0.210584 0.210082 0.209694 0.209307 0.208841 0.208257 0.207659 0.207111 0.206710 0.206487 -100 
-100 -100 -100 -100 -100 -100 -100 -100 -100 -100 -100 -100 -100 -100 -100 -100 -100 -100 -100 -100 -100 -100 -100 -100 -100 -100 
-100 -100 -100 -100 -100 -100 -100 -100 -100 -100 -100 -100 -100 -100 -100 -100 -100 -100 -100 -100 -100 -100 -100 -100 -100 -100 
-100 -100 -100 -100 -100 -100 -100 -100 -100 -100 -100 -100 -100 -100 -100 -100 -100 -100 -100 -100 -100 -100 -100 -100 -100 -100 
-100 -100 0.391944 0.387323 0.378574 0.367353 0.354637 0.342454 0.331339 0.322417 0.315396 0.310283 0.306468 0.303851 0.301838 0.300139 0.298457 0.296908 0.295542 0.294521 0.293806 0.293360 0.293031 0.292753 0.292555 -100 
-100 -100 0.399085 0.394446 0.385660 0.374392 0.361617 0.349371 0.338192 0.329208 0.322134 0.316908 0.312925 0.310180 0.308064 0.306272 0.304493 0.302861 0.301440 0.300398 0.299694 0.299277 0.298980 0.298721 0.298530 -100 
-100 -100 0.412649 0.407975 0.399119 0.387760 0.374870 0.362496 0.351202 0.342100 0.335340 0.329863 0.325079 0.322039 0.319681 0.317713 0.315763 0.313999 0.312484 0.311397 0.310679 0.310268 0.309985 0.309736 0.309547 -100 
-100 -100 0.430248 0.425518 0.416560 0.405068 0.392014 0.379451 0.367949 0.358634 0.351633 0.345776 0.340500 0.337051 0.334410 0.332209 0.330037 0.328118 0.326498 0.325330 0.324534 0.324048 0.323700 0.323414 0.323209 -100 
-100 -100 0.450689 0.445868 0.436745 0.425066 0.411794 0.398995 0.387227 0.377687 0.370044 0.363707 0.358140 0.354186 0.351291 0.348802 0.346259 0.344118 0.342356 0.341061 0.340105 0.339447 0.338942 0.338556 0.338308 -100 
-100 -100 0.470988 0.466046 0.456720 0.444813 0.431299 0.418246 0.406262 0.396654 0.389109 0.382268 0.375681 0.371166 0.368223 0.365432 0.362238 0.359730 0.357780 0.356324 0.355160 0.354269 0.353552 0.353024 0.352711 -100 
-100 -100 0.490188 0.485143 0.475638 0.463536 0.449790 0.436438 0.424223 0.414665 0.408524 0.401183 0.392301 0.387271 0.384666 0.381656 0.377486 0.374497 0.372353 0.370743 0.369347 0.368196 0.367241 0.366546 0.366142 -100 
-100 -100 0.505872 0.500815 0.491302 0.479183 0.465323 0.451537 0.438571 0.428222 0.421387 0.413507 0.404236 0.398976 0.396277 0.393321 0.389330 0.386563 0.384583 0.382955 0.381361 0.379959 0.378783 0.377912 0.377392 -100 
-100 -100 0.518124 0.513160 0.503858 0.492032 0.478352 0.464010 0.449577 0.437481 0.427715 0.419252 0.411546 0.406358 0.403160 0.400546 0.397915 0.396128 0.394744 0.393250 0.391467 0.389829 0.388488 0.387434 0.386729 -100 
-100 -100 0.526356 0.521526 0.512580 0.501401 0.488420 0.473573 0.457363 0.443466 0.432122 0.423149 0.415813 0.410790 0.407504 0.405332 0.403770 0.402938 0.402253 0.400944 0.398946 0.397106 0.395720 0.394500 0.393532 -100 
-100 -100 0.530924 0.526162 0.517498 0.507077 0.495181 0.479969 0.461851 0.446378 0.433929 0.424629 0.417524 0.412711 0.409601 0.407831 0.406993 0.406916 0.406894 0.405783 0.403620 0.401715 0.400565 0.399240 0.397844 -100 
-100 -100 0.531399 0.526414 0.517329 0.506543 0.494358 0.478951 0.460702 0.445153 0.432688 0.423471 0.416537 0.411915 0.408997 0.407451 0.406885 0.407100 0.407360 0.406400 0.404290 0.402490 0.401470 0.400159 0.398680 -100 
-100 -100 0.528211 0.522612 0.511964 0.499596 0.485693 0.470258 0.453643 0.439497 0.428021 0.419284 0.412535 0.408071 0.405417 0.403925 0.403203 0.403365 0.403688 0.402858 0.400937 0.399426 0.398532 0.397355 0.396050 -100 
-100 -100 0.521693 0.515187 0.502272 0.488262 0.473074 0.457808 0.442731 0.430183 0.420068 0.411949 0.405235 0.400870 0.398521 0.397038 0.396051 0.396251 0.396956 0.396296 0.394373 0.393276 0.392934 0.391951 0.390512 -100 
-100 -100 0.514918 0.506914 0.488130 0.472297 0.456216 0.441304 0.427490 0.416439 0.407975 0.400513 0.393681 0.389482 0.388587 0.387143 0.384852 0.385223 0.386935 0.386441 0.383831 0.382979 0.383599 0.382792 0.380722 -100 
-100 -100 0.492537 0.484687 0.466190 0.450662 0.434970 0.420717 0.407810 0.397633 0.389923 0.383055 0.376678 0.372799 0.372080 0.370697 0.368372 0.368640 0.370278 0.369835 0.367391 0.366724 0.367496 0.366817 0.364837 -100 
-100 -100 0.454005 0.447883 0.435644 0.422350 0.408143 0.394833 0.382676 0.372875 0.365113 0.358797 0.353495 0.350112 0.348355 0.347056 0.345910 0.345758 0.346188 0.345668 0.344264 0.343702 0.343768 0.343163 0.342036 -100 
-100 -100 0.417449 0.412378 0.402552 0.390905 0.378001 0.365695 0.354302 0.344974 0.337453 0.331704 0.327275 0.324454 0.322818 0.321646 0.320635 0.320152 0.319933 0.319317 0.318292 0.317621 0.317258 0.316681 0.315989 -100 
-100 -100 0.379335 0.374986 0.366753 0.356409 0.344735 0.333427 0.322871 0.314159 0.307121 0.301950 0.298209 0.295879 0.294439 0.293423 0.292550 0.291934 0.291442 0.290793 0.289930 0.289176 0.288575 0.288033 0.287605 -100 
-100 -100 0.343838 0.339939 0.332544 0.323119 0.312381 0.301943 0.292173 0.284126 0.277655 0.273016 0.269769 0.267795 0.266573 0.265700 0.264918 0.264309 0.263779 0.263172 0.262410 0.261675 0.261038 0.260551 0.260244 -100 
-100 -100 0.311978 0.308352 0.301487 0.292682 0.282649 0.272908 0.263842 0.256418 0.250501 0.246307 0.243413 0.241657 0.240564 0.239803 0.239147 0.238627 0.238160 0.237643 0.237007 0.236369 0.235797 0.235376 0.235133 -100 
-100 -100 0.288626 0.285146 0.278559 0.270116 0.260515 0.251246 0.242676 0.235720 0.230212 0.226335 0.223660 0.222021 0.220993 0.220310 0.219761 0.219333 0.218941 0.218512 0.217989 0.217457 0.216965 0.216598 0.216388 -100 
-100 -100 0.275703 0.272287 0.265827 0.257551 0.248165 0.239137 0.230837 0.224134 0.218854 0.215145 0.212584 0.211002 0.210005 0.209365 0.208879 0.208506 0.208160 0.207784 0.207330 0.206863 0.206420 0.206083 0.205890 -100 
-100 -100 -100 -100 -100 -100 -100 -100 -100 -100 -100 -100 -100 -100 -100 -100 -100 -100 -100 -100 -100 -100 -100 -100 -100 -100 
-100 -100 -100 -100 -100 -100 -100 -100 -100 -100 -100 -100 -100 -100 -100 -100 -100 -100 -100 -100 -100 -100 -100 -100 -100 -100 
-100 -100 -100 -100 -100 -100 -100 -100 -100 -100 -100 -100 -100 -100 -100 -100 -100 -100 -100 -100 -100 -100 -100 -100 -100 -100 
-100 -100 0.390064 0.385498 0.376832 0.365677 0.352980 0.340765 0.329576 0.320590 0.313537 0.308545 0.305009 0.302685 0.300935 0.299381 0.297737 0.296176 0.294817 0.293861 0.293279 0.292997 0.292825 0.292644 0.292489 -100 
-100 -100 0.397121 0.392550 0.383870 0.372690 0.359956 0.347691 0.336447 0.327400 0.320277 0.315180 0.311514 0.309081 0.307240 0.305587 0.303826 0.302159 0.300727 0.299745 0.299176 0.298931 0.298799 0.298644 0.298497 -100 
-100 -100 0.410538 0.405957 0.397251 0.386025 0.373216 0.360860 0.349512 0.340356 0.333140 0.327806 0.323767 0.321059 0.319002 0.317152 0.315170 0.313329 0.311772 0.310729 0.310142 0.309906 0.309791 0.309650 0.309507 -100 
-100 -100 0.427948 0.423350 0.414604 0.403312 0.390406 0.377933 0.366467 0.357204 0.349871 0.344163 0.339525 0.336341 0.333977 0.331837 0.329527 0.327457 0.325747 0.324598 0.323913 0.323585 0.323392 0.323208 0.323049 -100 
-100 -100 0.448146 0.443507 0.434688 0.423307 0.410292 0.397700 0.386203 0.377011 0.370202 0.364013 0.357959 0.354086 0.351456 0.348919 0.345938 0.343478 0.341538 0.340210 0.339324 0.338787 0.338406 0.338102 0.337892 -100 
-100 -100 0.468188 0.463490 0.454573 0.443080 0.429945 0.417242 0.405799 0.397031 0.391665 0.384985 0.376669 0.372045 0.369693 0.366718 0.362391 0.359181 0.356887 0.355324 0.354177 0.353357 0.352722 0.352252 0.351968 -100 
-100 -100 0.487282 0.482526 0.473518 0.461931 0.448700 0.435849 0.424851 0.417422 0.423240 0.416063 0.395862 0.389989 0.388430 0.385081 0.378493 0.374142 0.371388 0.369572 0.368130 0.366995 0.366069 0.365407 0.365029 -100 
-100 -100 0.503256 0.498484 0.489478 0.477933 0.464677 0.451369 0.439478 0.431152 0.436250 0.428481 0.407787 0.401624 0.399906 0.396587 0.390188 0.386057 0.383456 0.381596 0.379907 0.378457 0.377245 0.376384 0.375898 -100 
-100 -100 0.516223 0.511500 0.502693 0.491561 0.478696 0.464631 0.450137 0.438429 0.430622 0.422141 0.412482 0.407031 0.404284 0.401416 0.397635 0.395139 0.393385 0.391700 0.389766 0.387982 0.386488 0.385413 0.384788 -100 
-100 -100 0.525291 0.520681 0.512313 0.502227 0.490737 0.475983 0.458537 0.443902 0.432869 0.423710 0.415536 0.410345 0.407119 0.404798 0.402781 0.401644 0.400768 0.399290 0.397051 0.394911 0.393179 0.391906 0.391120 -100 
-100 -100 0.530648 0.526109 0.518189 0.509524 0.500275 0.485022 0.464073 0.446687 0.433408 0.423758 0.416416 0.411541 0.408438 0.406623 0.405665 0.405508 0.405437 0.404171 0.401658 0.399274 0.397468 0.396063 0.395077 -100 
-100 -100 0.531817 0.526931 0.518316 0.509096 0.499410 0.483834 0.462602 0.444963 0.431468 0.421893 0.414885 0.410307 0.407436 0.405946 0.405447 0.405727 0.406049 0.404998 0.402581 0.400376 0.398792 0.397416 0.396297 -100 
-100 -100 0.530164 0.524259 0.512844 0.500838 0.487900 0.472136 0.453733 0.438194 0.425863 0.416898 0.410312 0.406033 0.403417 0.402099 0.401736 0.402148 0.402769 0.401982 0.399919 0.398379 0.397649 0.396468 0.394986 -100 
-100 -100 0.527726 0.520067 0.503783 0.488711 0.473307 0.457556 0.441400 0.427821 0.416810 0.408569 0.402359 0.398357 0.395988 0.394811 0.394571 0.395312 0.396741 0.396301 0.394288 0.393607 0.394194 0.393289 0.391144 -100 
-100 -100 0.534967 0.523726 0.492361 0.473005 0.455569 0.439967 0.425275 0.413162 0.403387 0.395855 0.389994 0.386277 0.384307 0.383293 0.383204 0.384704 0.389037 0.388940 0.385067 0.385049 0.390931 0.390269 0.383327 -100 
-100 -100 0.512402 0.501318 0.470173 0.451051 0.433898 0.418980 0.405350 0.394244 0.385303 0.378410 0.373033 0.369656 0.367888 0.366938 0.366793 0.368177 0.372437 0.372414 0.368749 0.368979 0.375037 0.374527 0.367699 -100 
-100 -100 0.459411 0.452114 0.436361 0.421665 0.406747 0.393009 0.380406 0.370075 0.361717 0.355428 0.350719 0.347762 0.346043 0.345055 0.344612 0.344967 0.346119 0.345889 0.344553 0.344623 0.345849 0.345392 0.343499 -100 
-100 -100 0.418570 0.413070 0.402041 0.389802 0.376498 0.363923 0.352277 0.342696 0.334935 0.329241 0.325145 0.322633 0.321132 0.320148 0.319429 0.319118 0.319174 0.318728 0.317871 0.317599 0.317868 0.317414 0.316390 -100 
-100 -100 0.378886 0.374374 0.365770 0.355144 0.343231 0.331757 0.321075 0.312265 0.305164 0.300061 0.296526 0.294431 0.293178 0.292256 0.291390 0.290735 0.290264 0.289710 0.289034 0.288554 0.288241 0.287811 0.287345 -100 
-100 -100 0.343023 0.339043 0.331471 0.321867 0.310957 0.300408 0.290570 0.282488 0.276007 0.271427 0.268316 0.266515 0.265441 0.264613 0.263762 0.263047 0.262474 0.261937 0.261348 0.260828 0.260391 0.260010 0.259722 -100 
-100 -100 0.311111 0.307433 0.300462 0.291529 0.281367 0.271538 0.262422 0.254975 0.249054 0.244890 0.242073 0.240426 0.239437 0.238704 0.237990 0.237391 0.236897 0.236448 0.235967 0.235504 0.235082 0.234750 0.234541 -100 
-100 -100 0.287797 0.284278 0.277614 0.269072 0.259367 0.250019 0.241397 0.234410 0.228884 0.225010 0.222369 0.220791 0.219832 0.219179 0.218616 0.218165 0.217786 0.217433 0.217044 0.216653 0.216278 0.215982 0.215804 -100 
-100 -100 0.274910 0.271461 0.264936 0.256576 0.247098 0.237996 0.229639 0.222896 0.217586 0.213865 0.211316 0.209770 0.208823 0.208218 0.207750 0.207392 0.207088 0.206794 0.206461 0.206112 0.205767 0.205489 0.205324 -100 
-100 -100 -100 -100 -100 -100 -100 -100 -100 -100 -100 -100 -100 -100 -100 -100 -100 -100 -100 -100 -100 -100 -100 -100 -100 -100 
-100 -100 -100 -100 -100 -100 -100 -100 -100 -100 -100 -100 -100 -100 -100 -100 -100 -100 -100 -100 -100 -100 -100 -100 -100 -100 
-100 -100 -100 -100 -100 -100 -100 -100 -100 -100 -100 -100 -100 -100 -100 -100 -100 -100 -100 -100 -100 -100 -100 -100 -100 -100 
-100 -100 0.388770 0.384238 0.375623 0.364505 0.351813 0.339568 0.328328 0.319295 0.312238 0.307322 0.303945 0.301810 0.300232 0.298785 0.297184 0.295633 0.294290 0.293381 0.292881 0.292700 0.292620 0.292500 0.292370 -100 
-100 -100 0.395773 0.391245 0.382629 0.371501 0.358784 0.346499 0.335207 0.326117 0.318988 0.313973 0.310477 0.308241 0.306576 0.305027 0.303299 0.301630 0.300204 0.299265 0.298780 0.298640 0.298605 0.298515 0.298395 -100 
-100 -100 0.409096 0.404576 0.395959 0.384811 0.372043 0.359690 0.348312 0.339123 0.331888 0.326643 0.322797 0.320286 0.318396 0.316639 0.314672 0.312807 0.311239 0.310233 0.309729 0.309598 0.309581 0.309509 0.309395 -100 
-100 -100 0.426384 0.421875 0.413255 0.402079 0.389248 0.376822 0.365369 0.356114 0.348784 0.343171 0.338700 0.335672 0.333433 0.331361 0.329036 0.326918 0.325171 0.324051 0.323439 0.323205 0.323096 0.322983 0.322853 -100 
-100 -100 0.446452 0.441923 0.433280 0.422070 0.409189 0.396696 0.385282 0.376175 0.369452 0.363346 0.357369 0.353576 0.351012 0.348484 0.345441 0.342901 0.340906 0.339580 0.338743 0.338279 0.337970 0.337719 0.337532 -100 
-100 -100 0.466355 0.461799 0.453111 0.441850 0.428910 0.416366 0.405081 0.396485 0.391279 0.384671 0.376346 0.371712 0.369363 0.366334 0.361881 0.358548 0.356170 0.354580 0.353454 0.352680 0.352093 0.351659 0.351393 -100 
-100 -100 0.485396 0.480805 0.472063 0.460748 0.447750 0.435100 0.424308 0.417113 0.423151 0.416035 0.395741 0.389786 0.388188 0.384736 0.377954 0.373431 0.370559 0.368691 0.367244 0.366124 0.365218 0.364578 0.364214 -100 
-100 -100 0.501530 0.496917 0.488164 0.476879 0.463846 0.450728 0.439017 0.430897 0.436187 0.428460 0.407646 0.401369 0.399581 0.396146 0.389541 0.385224 0.382485 0.380562 0.378846 0.377381 0.376154 0.375308 0.374840 -100 
-100 -100 0.514894 0.510282 0.501664 0.490744 0.478067 0.464114 0.449683 0.438057 0.430336 0.421854 0.412098 0.406547 0.403723 0.400748 0.396806 0.394151 0.392267 0.390505 0.388523 0.386691 0.385147 0.384069 0.383474 -100 
-100 -100 0.524416 0.519866 0.511621 0.501701 0.490369 0.475632 0.458077 0.443355 0.432282 0.423081 0.414842 0.409589 0.406310 0.403915 0.401782 0.400511 0.399508 0.397945 0.395642 0.393414 0.391574 0.390286 0.389561 -100 
-100 -100 0.530142 0.525625 0.517775 0.509248 0.500146 0.484821 0.463583 0.445945 0.432513 0.422793 0.415423 0.410537 0.407424 0.405581 0.404552 0.404285 0.404090 0.402742 0.400158 0.397648 0.395659 0.394234 0.393364 -100 
-100 -100 0.531514 0.526615 0.518007 0.508852 0.499238 0.483525 0.461930 0.443961 0.430247 0.420607 0.413626 0.409101 0.406268 0.404811 0.404302 0.404518 0.404744 0.403641 0.401181 0.398874 0.397123 0.395739 0.394731 -100 
-100 -100 0.529945 0.523978 0.512487 0.500424 0.487428 0.471469 0.452720 0.436845 0.424271 0.415259 0.408783 0.404635 0.402117 0.400895 0.400613 0.401040 0.401632 0.400842 0.398807 0.397269 0.396509 0.395334 0.393888 -100 
-100 -100 0.527542 0.519778 0.503343 0.488104 0.472533 0.456542 0.440046 0.426105 0.414787 0.406524 0.400542 0.396759 0.394525 0.393510 0.393463 0.394305 0.395756 0.395378 0.393500 0.392954 0.393652 0.392779 0.390610 -100 
-100 -100 0.534646 0.523280 0.491826 0.472242 0.454580 0.438712 0.423668 0.411133 0.400928 0.393392 0.387908 0.384481 0.382573 0.381771 0.382057 0.383721 0.388079 0.388102 0.384506 0.384758 0.390874 0.390276 0.383265 -100 
-100 -100 0.511986 0.500785 0.469544 0.450184 0.432793 0.417626 0.403680 0.392185 0.382834 0.375959 0.370969 0.367888 0.366185 0.365455 0.365684 0.367235 0.371523 0.371640 0.368275 0.368800 0.375115 0.374685 0.367788 -100 
-100 -100 0.458964 0.451562 0.435641 0.420736 0.405611 0.391670 0.378838 0.368256 0.359672 0.353410 0.348960 0.346244 0.344679 0.343864 0.343616 0.344082 0.345286 0.345167 0.344036 0.344330 0.345758 0.345373 0.343444 -100 
-100 -100 0.417974 0.412398 0.401239 0.388837 0.375368 0.362643 0.350850 0.341131 0.333266 0.327607 0.323673 0.321338 0.319975 0.319106 0.318476 0.318205 0.318290 0.317926 0.317219 0.317118 0.317538 0.317152 0.316126 -100 
-100 -100 0.378212 0.373647 0.364940 0.354183 0.342137 0.330556 0.319789 0.310911 0.303769 0.298701 0.295269 0.293297 0.292149 0.291293 0.290444 0.289775 0.289302 0.288814 0.288265 0.287930 0.287740 0.287381 0.286935 -100 
-100 -100 0.342326 0.338315 0.330664 0.320952 0.309924 0.299302 0.289412 0.281292 0.274785 0.270237 0.267190 0.265468 0.264458 0.263677 0.262818 0.262069 0.261478 0.261010 0.260541 0.260150 0.259813 0.259510 0.259252 -100 
-100 -100 0.310457 0.306749 0.299713 0.290693 0.280440 0.270545 0.261385 0.253909 0.247970 0.243815 0.241030 0.239429 0.238488 0.237785 0.237068 0.236452 0.235963 0.235577 0.235202 0.234853 0.234522 0.234251 0.234070 -100 
-100 -100 0.287188 0.283643 0.276925 0.268312 0.258531 0.249122 0.240455 0.233436 0.227887 0.224005 0.221374 0.219823 0.218898 0.218274 0.217726 0.217287 0.216937 0.216648 0.216353 0.216055 0.215757 0.215510 0.215355 -100 
-100 -100 0.274329 0.270856 0.264284 0.255862 0.246316 0.237154 0.228750 0.221970 0.216632 0.212895 0.210346 0.208816 0.207898 0.207325 0.206886 0.206558 0.206297 0.206069 0.205820 0.205553 0.205274 0.205038 0.204893 -100 
-100 -100 -100 -100 -100 -100 -100 -100 -100 -100 -100 -100 -100 -100 -100 -100 -100 -100 -100 -100 -100 -100 -100 -100 -100 -100 
-100 -100 -100 -100 -100 -100 -100 -100 -100 -100 -100 -100 -100 -100 -100 -100 -100 -100 -100 -100 -100 -100 -100 -100 -100 -100 
-100 -100 -100 -100 -100 -100 -100 -100 -100 -100 -100 -100 -100 -100 -100 -100 -100 -100 -100 -100 -100 -100 -100 -100 -100 -100 
-100 -100 0.388090 0.383574 0.374982 0.363879 0.351187 0.338922 0.327650 0.318591 0.311526 0.306642 0.303338 0.301289 0.299793 0.298404 0.296839 0.295308 0.293984 0.293100 0.292637 0.292495 0.292453 0.292356 0.292238 -100 
-100 -100 0.395069 0.390560 0.381973 0.370866 0.358154 0.345853 0.334531 0.325412 0.318271 0.313289 0.309873 0.307726 0.306142 0.304650 0.302957 0.301306 0.299897 0.298982 0.298534 0.298435 0.298439 0.298373 0.298265 -100 
-100 -100 0.408352 0.403855 0.395279 0.384164 0.371414 0.359049 0.347640 0.338418 0.331133 0.325920 0.322192 0.319771 0.317955 0.316249 0.314324 0.312478 0.310926 0.309940 0.309470 0.309382 0.309406 0.309357 0.309255 -100 
-100 -100 0.425597 0.421114 0.412548 0.401423 0.388628 0.376196 0.364711 0.355408 0.347971 0.342379 0.338073 0.335125 0.332919 0.330884 0.328640 0.326561 0.324841 0.323733 0.323151 0.322957 0.322892 0.322796 0.322675 -100 
-100 -100 0.445594 0.441109 0.432541 0.421401 0.408566 0.396079 0.384584 0.375331 0.367949 0.361856 0.356540 0.352819 0.350144 0.347654 0.344870 0.342455 0.340513 0.339209 0.338398 0.337967 0.337690 0.337457 0.337279 -100 
-100 -100 0.465434 0.460935 0.452343 0.441168 0.428281 0.415736 0.404277 0.395259 0.388278 0.381657 0.374992 0.370429 0.367541 0.364559 0.360875 0.357925 0.355686 0.354137 0.353036 0.352286 0.351722 0.351301 0.351042 -100 
-100 -100 0.484453 0.479922 0.471279 0.460045 0.447063 0.434352 0.422839 0.414120 0.408898 0.401744 0.392381 0.387079 0.384475 0.381112 0.376131 0.372499 0.369939 0.368151 0.366733 0.365632 0.364742 0.364110 0.363752 -100 
-100 -100 0.500653 0.496080 0.487389 0.476123 0.463026 0.449835 0.437470 0.427866 0.421875 0.414107 0.404263 0.398640 0.395862 0.392501 0.387662 0.384216 0.381774 0.379917 0.378231 0.376784 0.375573 0.374727 0.374263 -100 
-100 -100 0.514147 0.509537 0.500876 0.489780 0.476782 0.462804 0.448531 0.436703 0.427277 0.418798 0.410702 0.405190 0.401804 0.398837 0.395606 0.393274 0.391458 0.389711 0.387770 0.385965 0.384429 0.383358 0.382775 -100 
-100 -100 0.523798 0.519182 0.510700 0.500179 0.487882 0.473104 0.456413 0.442154 0.430664 0.421535 0.413944 0.408714 0.405268 0.402853 0.400889 0.399618 0.398515 0.396934 0.394717 0.392549 0.390720 0.389445 0.388747 -100 
-100 -100 0.529544 0.524884 0.516564 0.506809 0.495710 0.480292 0.460973 0.444514 0.431484 0.421920 0.414692 0.409830 0.406675 0.404799 0.403729 0.403299 0.402876 0.401491 0.399063 0.396654 0.394667 0.393263 0.392452 -100 
-100 -100 0.530690 0.525683 0.516737 0.506387 0.494778 0.478952 0.459264 0.442478 0.429228 0.419743 0.412865 0.408388 0.405577 0.404096 0.403502 0.403519 0.403481 0.402332 0.400048 0.397834 0.396058 0.394687 0.393767 -100 
-100 -100 0.527663 0.521880 0.511162 0.498738 0.484845 0.468815 0.450951 0.435619 0.423254 0.414331 0.407942 0.403868 0.401394 0.400179 0.399830 0.400061 0.400293 0.399459 0.397659 0.396149 0.395114 0.393948 0.392809 -100 
-100 -100 0.521288 0.514429 0.501206 0.486697 0.471064 0.455055 0.438821 0.425002 0.413700 0.405480 0.399605 0.395923 0.393750 0.392757 0.392630 0.393189 0.393933 0.393495 0.392132 0.391558 0.391640 0.390769 0.389223 -100 
-100 -100 0.512871 0.504486 0.486601 0.470084 0.453414 0.437658 0.422644 0.410046 0.399745 0.392228 0.386878 0.383573 0.381687 0.380894 0.381013 0.382026 0.383766 0.383698 0.382276 0.382503 0.384078 0.383489 0.381098 -100 
-100 -100 0.490230 0.481999 0.464365 0.448108 0.431785 0.416729 0.402742 0.391139 0.381679 0.374809 0.369951 0.366991 0.365316 0.364593 0.364662 0.365578 0.367268 0.367297 0.366106 0.366605 0.368423 0.367998 0.365683 -100 
-100 -100 0.452778 0.446289 0.433647 0.419674 0.404835 0.390889 0.377987 0.367315 0.358656 0.352405 0.348047 0.345428 0.343926 0.343146 0.342852 0.343088 0.343656 0.343502 0.342872 0.343128 0.343953 0.343574 0.342267 -100 
-100 -100 0.415702 0.410382 0.400243 0.388088 0.374690 0.361929 0.350078 0.340300 0.332392 0.326740 0.322861 0.320586 0.319268 0.318435 0.317811 0.317468 0.317340 0.316980 0.316464 0.316365 0.316529 0.316162 0.315430 -100 
-100 -100 0.377412 0.372887 0.364340 0.353601 0.341531 0.329904 0.319093 0.310181 0.303019 0.297950 0.294540 0.292592 0.291468 0.290638 0.289816 0.289146 0.288645 0.288182 0.287715 0.287419 0.287221 0.286887 0.286504 -100 
-100 -100 0.341845 0.337820 0.330183 0.320442 0.309381 0.298708 0.288784 0.280644 0.274131 0.269569 0.266522 0.264804 0.263808 0.263036 0.262207 0.261482 0.260912 0.260471 0.260067 0.259732 0.259435 0.259151 0.258921 -100 
-100 -100 0.310079 0.306355 0.299295 0.290237 0.279942 0.270008 0.260818 0.253324 0.247372 0.243205 0.240413 0.238810 0.237871 0.237182 0.236494 0.235907 0.235446 0.235098 0.234779 0.234484 0.234197 0.233951 0.233786 -100 
-100 -100 0.286847 0.283288 0.276544 0.267895 0.258075 0.248631 0.239936 0.232895 0.227329 0.223434 0.220796 0.219242 0.218323 0.217716 0.217196 0.216786 0.216467 0.216218 0.215972 0.215723 0.215462 0.215238 0.215096 -100 
-100 -100 0.274006 0.270521 0.263924 0.255469 0.245886 0.236690 0.228257 0.221454 0.216096 0.212346 0.209789 0.208259 0.207349 0.206795 0.206384 0.206086 0.205859 0.205670 0.205467 0.205243 0.204997 0.204782 0.204647 -100 
-100 -100 -100 -100 -100 -100 -100 -100 -100 -100 -100 -100 -100 -100 -100 -100 -100 -100 -100 -100 -100 -100 -100 -100 -100 -100 
-100 -100 -100 -100 -100 -100 -100 -100 -100 -100 -100 -100 -100 -100 -100 -100 -100 -100 -100 -100 -100 -100 -100 -100 -100 -100 
-100 -100 -100 -100 -100 -100 -100 -100 -100 -100 -100 -100 -100 -100 -100 -100 -100 -100 -100 -100 -100 -100 -100 -100 -100 -100 
-100 -100 -100 -100 -100 -100 -100 -100 -100 -100 -100 -100 -100 -100 -100 -100 -100 -100 -100 -100 -100 -100 -100 -100 -100 -100 
-100 -100 -100 -100 -100 -100 -100 -100 -100 -100 -100 -100 -100 -100 -100 -100 -100 -100 -100 -100 -100 -100 -100 -100 -100 -100 
-100 -100 -100 -100 -100 -100 -100 -100 -100 -100 -100 -100 -100 -100 -100 -100 -100 -100 -100 -100 -100 -100 -100 -100 -100 -100 
-100 -100 -100 -100 -100 -100 -100 -100 -100 -100 -100 -100 -100 -100 -100 -100 -100 -100 -100 -100 -100 -100 -100 -100 -100 -100 
-100 -100 -100 -100 -100 -100 -100 -100 -100 -100 -100 -100 -100 -100 -100 -100 -100 -100 -100 -100 -100 -100 -100 -100 -100 -100 
-100 -100 -100 -100 -100 -100 -100 -100 -100 -100 -100 -100 -100 -100 -100 -100 -100 -100 -100 -100 -100 -100 -100 -100 -100 -100 
-100 -100 -100 -100 -100 -100 -100 -100 -100 -100 -100 -100 -100 -100 -100 -100 -100 -100 -100 -100 -100 -100 -100 -100 -100 -100 
-100 -100 -100 -100 -100 -100 -100 -100 -100 -100 -100 -100 -100 -100 -100 -100 -100 -100 -100 -100 -100 -100 -100 -100 -100 -100 
-100 -100 -100 -100 -100 -100 -100 -100 -100 -100 -100 -100 -100 -100 -100 -100 -100 -100 -100 -100 -100 -100 -100 -100 -100 -100 
-100 -100 -100 -100 -100 -100 -100 -100 -100 -100 -100 -100 -100 -100 -100 -100 -100 -100 -100 -100 -100 -100 -100 -100 -100 -100 
-100 -100 -100 -100 -100 -100 -100 -100 -100 -100 -100 -100 -100 -100 -100 -100 -100 -100 -100 -100 -100 -100 -100 -100 -100 -100 
-100 -100 -100 -100 -100 -100 -100 -100 -100 -100 -100 -100 -100 -100 -100 -100 -100 -100 -100 -100 -100 -100 -100 -100 -100 -100 
-100 -100 -100 -100 -100 -100 -100 -100 -100 -100 -100 -100 -100 -100 -100 -100 -100 -100 -100 -100 -100 -100 -100 -100 -100 -100 
-100 -100 -100 -100 -100 -100 -100 -100 -100 -100 -100 -100 -100 -100 -100 -100 -100 -100 -100 -100 -100 -100 -100 -100 -100 -100 
-100 -100 -100 -100 -100 -100 -100 -100 -100 -100 -100 -100 -100 -100 -100 -100 -100 -100 -100 -100 -100 -100 -100 -100 -100 -100 
-100 -100 -100 -100 -100 -100 -100 -100 -100 -100 -100 -100 -100 -100 -100 -100 -100 -100 -100 -100 -100 -100 -100 -100 -100 -100 
-100 -100 -100 -100 -100 -100 -100 -100 -100 -100 -100 -100 -100 -100 -100 -100 -100 -100 -100 -100 -100 -100 -100 -100 -100 -100 
-100 -100 -100 -100 -100 -100 -100 -100 -100 -100 -100 -100 -100 -100 -100 -100 -100 -100 -100 -100 -100 -100 -100 -100 -100 -100 
-100 -100 -100 -100 -100 -100 -100 -100 -100 -100 -100 -100 -100 -100 -100 -100 -100 -100 -100 -100 -100 -100 -100 -100 -100 -100 
-100 -100 -100 -100 -100 -100 -100 -100 -100 -100 -100 -100 -100 -100 -100 -100 -100 -100 -100 -100 -100 -100 -100 -100 -100 -100 
-100 -100 -100 -100 -100 -100 -100 -100 -100 -100 -100 -100 -100 -100 -100 -100 -100 -100 -100 -100 -100 -100 -100 -100 -100 -100 
-100 -100 -100 -100 -100 -100 -100 -100 -100 -100 -100 -100 -100 -100 -100 -100 -100 -100 -100 -100 -100 -100 -100 -100 -100 -100 
-100 -100 -100 -100 -100 -100 -100 -100 -100 -100 -100 -100 -100 -100 -100 -100 -100 -100 -100 -100 -100 -100 -100 -100 -100 -100 
-100 -100 -100 -100 -100 -100 -100 -100 -100 -100 -100 -100 -100 -100 -100 -100 -100 -100 -100 -100 -100 -100 -100 -100 -100 -100 
