# Supplementary material for: A computational model of spatio-temporal cardiac intracellular calcium handling with realistic structure and spatial flux distribution from sarcoplasmic reticulum and t-tubule reconstructions
Source: PLoS Comput Biol. 2017 Aug 31;13(8):e1005714. doi: 10.1371/journal.pcbi.1005714 (PMC5597258; doi:10.1371/journal.pcbi.1005714)
Supplement: S1 Code — Code provided in C/C++ and includes the structural datasets used in this study. Documentation is provided on use of and updating the code. Updates may also be available on Michael Colman’s website, http://www.physicsoftheheart.com and github repository: https://github.com/michaelcolman/CODE---PLOS-Comp-Biol-2017-Model-SR. (ZIP) [file pcbi.1005714.s001.zip › PLOS_SR_Clean/Spatial_diff_out/CaSR_output_0210.vtk]

# vtk DataFile Version 3.0
vtk output
ASCII
DATASET STRUCTURED_POINTS
DIMENSIONS 26 26 52
SPACING 1 1 1
ORIGIN 0 0 0
POINT_DATA 35152
SCALARS ImageFile float 1
LOOKUP_TABLE default
-100 -100 -100 -100 -100 -100 -100 -100 -100 -100 -100 -100 -100 -100 -100 -100 -100 -100 -100 -100 -100 -100 -100 -100 -100 -100 
-100 -100 -100 -100 -100 -100 -100 -100 -100 -100 -100 -100 -100 -100 -100 -100 -100 -100 -100 -100 -100 -100 -100 -100 -100 -100 
-100 -100 -100 -100 -100 -100 -100 -100 -100 -100 -100 -100 -100 -100 -100 -100 -100 -100 -100 -100 -100 -100 -100 -100 -100 -100 
-100 -100 -100 -100 -100 -100 -100 -100 -100 -100 -100 -100 -100 -100 -100 -100 -100 -100 -100 -100 -100 -100 -100 -100 -100 -100 
-100 -100 -100 -100 -100 -100 -100 -100 -100 -100 -100 -100 -100 -100 -100 -100 -100 -100 -100 -100 -100 -100 -100 -100 -100 -100 
-100 -100 -100 -100 -100 -100 -100 -100 -100 -100 -100 -100 -100 -100 -100 -100 -100 -100 -100 -100 -100 -100 -100 -100 -100 -100 
-100 -100 -100 -100 -100 -100 -100 -100 -100 -100 -100 -100 -100 -100 -100 -100 -100 -100 -100 -100 -100 -100 -100 -100 -100 -100 
-100 -100 -100 -100 -100 -100 -100 -100 -100 -100 -100 -100 -100 -100 -100 -100 -100 -100 -100 -100 -100 -100 -100 -100 -100 -100 
-100 -100 -100 -100 -100 -100 -100 -100 -100 -100 -100 -100 -100 -100 -100 -100 -100 -100 -100 -100 -100 -100 -100 -100 -100 -100 
-100 -100 -100 -100 -100 -100 -100 -100 -100 -100 -100 -100 -100 -100 -100 -100 -100 -100 -100 -100 -100 -100 -100 -100 -100 -100 
-100 -100 -100 -100 -100 -100 -100 -100 -100 -100 -100 -100 -100 -100 -100 -100 -100 -100 -100 -100 -100 -100 -100 -100 -100 -100 
-100 -100 -100 -100 -100 -100 -100 -100 -100 -100 -100 -100 -100 -100 -100 -100 -100 -100 -100 -100 -100 -100 -100 -100 -100 -100 
-100 -100 -100 -100 -100 -100 -100 -100 -100 -100 -100 -100 -100 -100 -100 -100 -100 -100 -100 -100 -100 -100 -100 -100 -100 -100 
-100 -100 -100 -100 -100 -100 -100 -100 -100 -100 -100 -100 -100 -100 -100 -100 -100 -100 -100 -100 -100 -100 -100 -100 -100 -100 
-100 -100 -100 -100 -100 -100 -100 -100 -100 -100 -100 -100 -100 -100 -100 -100 -100 -100 -100 -100 -100 -100 -100 -100 -100 -100 
-100 -100 -100 -100 -100 -100 -100 -100 -100 -100 -100 -100 -100 -100 -100 -100 -100 -100 -100 -100 -100 -100 -100 -100 -100 -100 
-100 -100 -100 -100 -100 -100 -100 -100 -100 -100 -100 -100 -100 -100 -100 -100 -100 -100 -100 -100 -100 -100 -100 -100 -100 -100 
-100 -100 -100 -100 -100 -100 -100 -100 -100 -100 -100 -100 -100 -100 -100 -100 -100 -100 -100 -100 -100 -100 -100 -100 -100 -100 
-100 -100 -100 -100 -100 -100 -100 -100 -100 -100 -100 -100 -100 -100 -100 -100 -100 -100 -100 -100 -100 -100 -100 -100 -100 -100 
-100 -100 -100 -100 -100 -100 -100 -100 -100 -100 -100 -100 -100 -100 -100 -100 -100 -100 -100 -100 -100 -100 -100 -100 -100 -100 
-100 -100 -100 -100 -100 -100 -100 -100 -100 -100 -100 -100 -100 -100 -100 -100 -100 -100 -100 -100 -100 -100 -100 -100 -100 -100 
-100 -100 -100 -100 -100 -100 -100 -100 -100 -100 -100 -100 -100 -100 -100 -100 -100 -100 -100 -100 -100 -100 -100 -100 -100 -100 
-100 -100 -100 -100 -100 -100 -100 -100 -100 -100 -100 -100 -100 -100 -100 -100 -100 -100 -100 -100 -100 -100 -100 -100 -100 -100 
-100 -100 -100 -100 -100 -100 -100 -100 -100 -100 -100 -100 -100 -100 -100 -100 -100 -100 -100 -100 -100 -100 -100 -100 -100 -100 
-100 -100 -100 -100 -100 -100 -100 -100 -100 -100 -100 -100 -100 -100 -100 -100 -100 -100 -100 -100 -100 -100 -100 -100 -100 -100 
-100 -100 -100 -100 -100 -100 -100 -100 -100 -100 -100 -100 -100 -100 -100 -100 -100 -100 -100 -100 -100 -100 -100 -100 -100 -100 
-100 -100 -100 -100 -100 -100 -100 -100 -100 -100 -100 -100 -100 -100 -100 -100 -100 -100 -100 -100 -100 -100 -100 -100 -100 -100 
-100 -100 -100 -100 -100 -100 -100 -100 -100 -100 -100 -100 -100 -100 -100 -100 -100 -100 -100 -100 -100 -100 -100 -100 -100 -100 
-100 -100 -100 -100 -100 -100 -100 -100 -100 -100 -100 -100 -100 -100 -100 -100 -100 -100 -100 -100 -100 -100 -100 -100 -100 -100 
-100 -100 -100 -100 -100 -100 -100 -100 -100 -100 -100 -100 -100 -100 -100 -100 -100 -100 -100 -100 -100 -100 -100 -100 -100 -100 
-100 -100 -100 -100 -100 -100 -100 -100 -100 -100 -100 -100 -100 -100 -100 -100 -100 -100 -100 -100 -100 -100 -100 -100 -100 -100 
-100 -100 -100 -100 -100 -100 -100 -100 -100 -100 -100 -100 -100 -100 -100 -100 -100 -100 -100 -100 -100 -100 -100 -100 -100 -100 
-100 -100 -100 -100 -100 -100 -100 -100 -100 -100 -100 -100 -100 -100 -100 -100 -100 -100 -100 -100 -100 -100 -100 -100 -100 -100 
-100 -100 -100 -100 -100 -100 -100 -100 -100 -100 -100 -100 -100 -100 -100 -100 -100 -100 -100 -100 -100 -100 -100 -100 -100 -100 
-100 -100 -100 -100 -100 -100 -100 -100 -100 -100 -100 -100 -100 -100 -100 -100 -100 -100 -100 -100 -100 -100 -100 -100 -100 -100 
-100 -100 -100 -100 -100 -100 -100 -100 -100 -100 -100 -100 -100 -100 -100 -100 -100 -100 -100 -100 -100 -100 -100 -100 -100 -100 
-100 -100 -100 -100 -100 -100 -100 -100 -100 -100 -100 -100 -100 -100 -100 -100 -100 -100 -100 -100 -100 -100 -100 -100 -100 -100 
-100 -100 -100 -100 -100 -100 -100 -100 -100 -100 -100 -100 -100 -100 -100 -100 -100 -100 -100 -100 -100 -100 -100 -100 -100 -100 
-100 -100 -100 -100 -100 -100 -100 -100 -100 -100 -100 -100 -100 -100 -100 -100 -100 -100 -100 -100 -100 -100 -100 -100 -100 -100 
-100 -100 -100 -100 -100 -100 -100 -100 -100 -100 -100 -100 -100 -100 -100 -100 -100 -100 -100 -100 -100 -100 -100 -100 -100 -100 
-100 -100 -100 -100 -100 -100 -100 -100 -100 -100 -100 -100 -100 -100 -100 -100 -100 -100 -100 -100 -100 -100 -100 -100 -100 -100 
-100 -100 -100 -100 -100 -100 -100 -100 -100 -100 -100 -100 -100 -100 -100 -100 -100 -100 -100 -100 -100 -100 -100 -100 -100 -100 
-100 -100 -100 -100 -100 -100 -100 -100 -100 -100 -100 -100 -100 -100 -100 -100 -100 -100 -100 -100 -100 -100 -100 -100 -100 -100 
-100 -100 -100 -100 -100 -100 -100 -100 -100 -100 -100 -100 -100 -100 -100 -100 -100 -100 -100 -100 -100 -100 -100 -100 -100 -100 
-100 -100 -100 -100 -100 -100 -100 -100 -100 -100 -100 -100 -100 -100 -100 -100 -100 -100 -100 -100 -100 -100 -100 -100 -100 -100 
-100 -100 -100 -100 -100 -100 -100 -100 -100 -100 -100 -100 -100 -100 -100 -100 -100 -100 -100 -100 -100 -100 -100 -100 -100 -100 
-100 -100 -100 -100 -100 -100 -100 -100 -100 -100 -100 -100 -100 -100 -100 -100 -100 -100 -100 -100 -100 -100 -100 -100 -100 -100 
-100 -100 -100 -100 -100 -100 -100 -100 -100 -100 -100 -100 -100 -100 -100 -100 -100 -100 -100 -100 -100 -100 -100 -100 -100 -100 
-100 -100 -100 -100 -100 -100 -100 -100 -100 -100 -100 -100 -100 -100 -100 -100 -100 -100 -100 -100 -100 -100 -100 -100 -100 -100 
-100 -100 -100 -100 -100 -100 -100 -100 -100 -100 -100 -100 -100 -100 -100 -100 -100 -100 -100 -100 -100 -100 -100 -100 -100 -100 
-100 -100 -100 -100 -100 -100 -100 -100 -100 -100 -100 -100 -100 -100 -100 -100 -100 -100 -100 -100 -100 -100 -100 -100 -100 -100 
-100 -100 -100 -100 -100 -100 -100 -100 -100 -100 -100 -100 -100 -100 -100 -100 -100 -100 -100 -100 -100 -100 -100 -100 -100 -100 
-100 -100 -100 -100 -100 -100 -100 -100 -100 -100 -100 -100 -100 -100 -100 -100 -100 -100 -100 -100 -100 -100 -100 -100 -100 -100 
-100 -100 -100 -100 -100 -100 -100 -100 -100 -100 -100 -100 -100 -100 -100 -100 -100 -100 -100 -100 -100 -100 -100 -100 -100 -100 
-100 -100 634.985724 635.206014 635.560226 635.972657 636.421223 636.908316 637.403069 637.886185 638.372877 638.883683 639.394860 639.888568 640.379144 640.885346 641.380964 641.844358 642.286250 642.722509 643.125228 643.468924 643.756150 643.989834 644.126724 -100 
-100 -100 634.533269 634.800414 635.199641 635.632663 636.091284 636.604827 637.119249 637.602409 638.084376 638.610843 639.133727 639.621877 640.103931 640.623522 641.130013 641.587912 642.021578 642.471198 642.885680 643.226821 643.511331 643.766155 643.923247 -100 
-100 -100 633.748881 634.105244 634.583161 635.046437 635.514811 636.079987 636.631368 637.111778 637.579576 638.139801 638.686413 639.162679 639.624259 640.173453 640.701700 641.147183 641.560383 642.038738 642.475710 642.808546 643.080908 643.376874 643.571509 -100 
-100 -100 632.906840 633.352031 633.903720 634.396683 634.872833 635.497600 636.089204 636.569762 637.021163 637.621820 638.194712 638.661576 639.100198 639.684442 640.234841 640.668294 641.057031 641.568337 642.027356 642.351117 642.605447 642.944229 643.173413 -100 
-100 -100 632.352495 632.771040 633.330728 633.865269 634.395689 635.025033 635.627591 636.137259 636.625338 637.214615 637.786338 638.273450 638.742204 639.309380 639.852449 640.300213 640.714248 641.207184 641.659276 641.998713 642.280165 642.601528 642.819077 -100 
-100 -100 631.806478 632.210644 632.777268 633.342760 633.911913 634.553868 635.170382 635.704517 636.218722 636.807209 637.381817 637.884970 638.373308 638.933776 639.473248 639.930699 640.359317 640.843826 641.292613 641.642715 641.939536 642.251795 642.461249 -100 
-100 -100 631.127973 631.574295 632.177293 632.759647 633.338507 634.016646 634.661208 635.203135 635.716852 636.329848 636.922185 637.424920 637.906312 638.485592 639.037119 639.489281 639.907395 640.408853 640.869879 641.216131 641.504664 641.836591 642.062537 -100 
-100 -100 630.456710 630.961666 631.603358 632.191740 632.762345 633.483367 634.157500 634.699889 635.199965 635.847677 636.461266 636.956960 637.418208 638.026979 638.595638 639.037991 639.434597 639.964326 640.442474 640.780082 641.049068 641.411625 641.660004 -100 
-100 -100 630.085587 630.542605 631.164201 631.769757 632.374296 633.079363 633.750014 634.315183 634.848936 635.479282 636.085869 636.599442 637.089027 637.675557 638.233744 638.691701 639.115688 639.624040 640.092465 640.445882 640.741157 641.078941 641.308379 -100 
-100 -100 629.710370 630.137964 630.744449 631.358508 631.980424 632.676861 633.344811 633.923629 634.476071 635.098525 635.701464 636.226150 636.730883 637.305514 637.857117 638.324686 638.763803 639.261728 639.725045 640.088955 640.398998 640.723583 640.940694 -100 
-100 -100 629.182430 629.641413 630.267240 630.878951 631.490720 632.203083 632.881611 633.454570 633.995874 634.634435 635.247653 635.765387 636.257094 636.844780 637.404637 637.864969 638.292219 638.804885 639.278418 639.637282 639.937885 640.279573 640.510579 -100 
-100 -100 628.642288 629.152156 629.803771 630.405950 630.992547 631.729680 632.420910 632.979733 633.494915 634.158233 634.783709 635.286463 635.751073 636.361640 636.933229 637.379708 637.782072 638.319597 638.806922 639.154096 639.432254 639.802086 640.053908 -100 
-100 -100 628.386724 628.843322 629.464885 630.071093 630.676697 631.382906 632.056178 632.624849 633.162015 633.795337 634.401889 634.912386 635.397032 635.978339 636.533078 636.989748 637.414701 637.926141 638.399067 638.757507 639.057624 639.399303 639.630713 -100 
-100 -100 628.121153 628.543747 629.141433 629.744266 630.353602 631.037275 631.694385 632.264528 632.808781 633.420901 634.010640 634.521128 635.012038 635.573986 636.115444 636.575803 637.010456 637.506160 637.968656 638.332347 638.642269 638.966870 639.184189 -100 
-100 -100 627.707329 628.156351 628.764167 629.352423 629.937636 630.622509 631.276055 631.827680 632.348966 632.964017 633.551290 634.044496 634.514365 635.082291 635.625700 636.073216 636.490744 636.996005 637.463475 637.816970 638.112497 638.450152 638.679456 -100 
-100 -100 627.297269 627.791007 628.413518 628.977984 629.522097 630.214937 630.865038 631.387958 631.870090 632.497361 633.086520 633.557084 633.994182 634.579639 635.130047 635.559443 635.947798 636.473364 636.949936 637.287362 637.556503 637.918412 638.166122 -100 
-100 -100 627.200275 627.632708 628.211040 628.761931 629.306017 629.949156 630.563157 631.079003 631.568223 632.154894 632.718341 633.192174 633.646030 634.199943 634.731436 635.168962 635.577190 636.072608 636.530263 636.874825 637.162379 637.492843 637.717431 -100 
-100 -100 627.137163 627.524850 628.061557 628.588503 629.115313 629.715684 630.294824 630.795695 631.278368 631.834626 632.376725 632.848970 633.308538 633.842412 634.360063 634.801008 635.217652 635.693445 636.135970 636.481785 636.775705 637.085088 637.292048 -100 
-100 -100 626.984671 627.384305 627.909411 628.399348 628.880916 629.462366 630.020706 630.489962 630.939758 631.491298 632.027807 632.483566 632.923889 633.463280 633.982572 634.411776 634.811441 635.292382 635.734439 636.065963 636.341854 636.658376 636.871818 -100 
-100 -100 626.907014 627.331582 627.845446 628.289460 628.711696 629.283062 629.824097 630.257589 630.664566 631.222685 631.758440 632.194116 632.605331 633.160949 633.686225 634.099542 634.471705 634.967593 635.412174 635.723142 635.967515 636.299022 636.523123 -100 
-100 -100 627.215152 627.550244 627.988982 628.401114 628.812415 629.319703 629.814968 630.242256 630.660126 631.174624 631.682322 632.126196 632.559695 633.081560 633.585557 634.010603 634.405706 634.866140 635.285020 635.600607 635.858479 636.144265 636.333275 -100 
-100 -100 627.607627 627.853525 628.213423 628.594574 628.994479 629.447291 629.901885 630.327914 630.756585 631.235187 631.717327 632.171538 632.624693 633.118205 633.601776 634.039604 634.454493 634.884790 635.279025 635.600230 635.867483 636.110030 636.260751 -100 
-100 -100 627.850786 628.049988 628.365041 628.725468 629.114663 629.539718 629.972888 630.396990 630.828812 631.290662 631.760081 632.218937 632.680188 633.160932 633.634420 634.078083 634.501004 634.917373 635.298936 635.621548 635.890288 636.110698 636.240788 -100 
-100 -100 -100 -100 -100 -100 -100 -100 -100 -100 -100 -100 -100 -100 -100 -100 -100 -100 -100 -100 -100 -100 -100 -100 -100 -100 
-100 -100 -100 -100 -100 -100 -100 -100 -100 -100 -100 -100 -100 -100 -100 -100 -100 -100 -100 -100 -100 -100 -100 -100 -100 -100 
-100 -100 -100 -100 -100 -100 -100 -100 -100 -100 -100 -100 -100 -100 -100 -100 -100 -100 -100 -100 -100 -100 -100 -100 -100 -100 
-100 -100 634.499014 634.766070 635.165160 635.598082 636.056770 636.570688 637.085863 637.570128 638.053466 638.581469 639.105946 639.595653 640.079174 640.600121 641.107856 641.566883 642.001552 642.452038 642.867253 643.209008 643.494030 643.749247 643.906562 -100 
-100 -100 633.867505 634.234266 634.711677 635.161447 635.612739 636.176751 636.726086 637.197719 637.655312 638.220801 638.770407 639.241425 639.695220 640.251274 640.783795 641.225177 641.631337 642.116286 642.556758 642.884475 643.148786 643.450999 643.651095 -100 
-100 -100 632.698851 633.296717 633.928180 634.389058 634.787815 635.475861 636.100106 636.534130 636.909758 637.578247 638.187613 638.611338 638.976799 639.631257 640.222491 640.618190 640.938565 641.518923 642.017487 642.304505 642.495184 642.913785 643.206470 -100 
-100 -100 631.398243 632.303160 633.096887 633.551007 633.833387 634.713705 635.430668 635.815091 636.045753 636.884062 637.570906 637.935640 638.150759 638.968692 639.633427 639.969711 640.142443 640.880113 641.450154 641.681204 641.733780 642.326578 642.723289 -100 
-100 -100 631.124682 631.813193 632.549760 633.086787 633.545572 634.309933 634.993633 635.451918 635.839785 636.546087 637.187693 637.617105 637.982281 638.663583 639.276234 639.668932 639.982730 640.586536 641.107226 641.396631 641.591229 642.048376 642.377316 -100 
-100 -100 630.711877 631.305388 632.014294 632.599946 633.142592 633.875286 634.552781 635.057180 635.516574 636.176859 636.800350 637.266750 637.696453 638.326357 638.913876 639.335602 639.706896 640.259527 640.757277 641.077583 641.330154 641.732857 642.025327 -100 
-100 -100 629.833034 630.556185 631.341255 631.926609 632.432459 633.251748 633.982031 634.473363 634.886007 635.617659 636.281030 636.724835 637.100886 637.796872 638.418569 638.813026 639.127610 639.743916 640.276655 640.572587 640.772943 641.244619 641.585493 -100 
-100 -100 628.796447 629.779685 630.677019 631.227746 631.599405 632.590996 633.400504 633.847123 634.122897 635.013169 635.744260 636.134271 636.365861 637.215739 637.901742 638.241212 638.412968 639.179512 639.775841 640.019213 640.082044 640.709164 641.134021 -100 
-100 -100 628.767175 629.501793 630.306239 630.915155 631.446913 632.293900 633.051085 633.566012 633.998838 634.748453 635.426530 635.881009 636.264646 636.967943 637.596739 637.996953 638.317352 638.941234 639.482176 639.785806 639.993410 640.471762 640.816668 -100 
-100 -100 628.563433 629.182832 629.933925 630.569082 631.164913 631.954176 632.684788 633.233932 633.731111 634.427182 635.080632 635.568660 636.014058 636.658549 637.258437 637.689315 638.070210 638.638127 639.152397 639.487375 639.753893 640.171208 640.472910 -100 
-100 -100 627.860349 628.596057 629.404549 630.020410 630.560362 631.412757 632.175611 632.695768 633.133859 633.894237 634.581469 635.041686 635.428184 636.131768 636.761629 637.163807 637.487209 638.115560 638.661869 638.971223 639.184758 639.667890 640.014243 -100 
-100 -100 626.972762 627.959078 628.866104 629.432369 629.822718 630.826482 631.649258 632.107673 632.393249 633.305044 634.052702 634.452444 634.688835 635.538402 636.226289 636.569142 636.746104 637.520875 638.126860 638.379953 638.452119 639.088493 639.517217 -100 
-100 -100 627.068797 627.802039 628.606319 629.216892 629.750804 630.596718 631.353963 631.869705 632.303743 633.058952 633.739437 634.192369 634.571657 635.268304 635.892430 636.290438 636.611188 637.238129 637.783676 638.092320 638.304807 638.787864 639.135070 -100 
-100 -100 626.983078 627.597129 628.339505 628.964122 629.547935 630.323383 631.042125 631.582235 632.071458 632.757508 633.397690 633.871658 634.303186 634.933489 635.521676 635.944152 636.319809 636.885276 637.398719 637.733493 637.999762 638.416947 638.718970 -100 
-100 -100 626.403476 627.128978 627.919667 628.512983 629.027355 629.851304 630.588970 631.089462 631.510069 632.245309 632.904303 633.339355 633.704184 634.385430 634.996377 635.384022 635.696615 636.317358 636.857719 637.161993 637.370361 637.848182 638.192686 -100 
-100 -100 625.657438 626.627023 627.504948 628.034662 628.384365 629.341901 630.123301 630.548760 630.806099 631.677708 632.385359 632.752541 632.963084 633.783196 634.446410 634.770047 634.931589 635.694352 636.289899 636.534230 636.598566 637.224139 637.647675 -100 
-100 -100 625.926489 626.634447 627.394528 627.949691 628.422333 629.203696 629.901141 630.365547 630.753691 631.459750 632.094718 632.510769 632.859936 633.526610 634.125073 634.502657 634.805941 635.416098 635.945901 636.240984 636.441340 636.911353 637.250409 -100 
-100 -100 626.064932 626.641210 627.319564 627.866546 628.366776 629.056830 629.696326 630.167602 630.595875 631.223726 631.814809 632.251289 632.652693 633.252927 633.815599 634.218812 634.577025 635.120409 635.611880 635.928413 636.179035 636.579273 636.868813 -100 
-100 -100 625.781624 626.450445 627.151304 627.642652 628.051684 628.768069 629.408005 629.827046 630.177864 630.845008 631.451426 631.851860 632.191162 632.840043 633.424525 633.796324 634.094814 634.685600 635.195714 635.477332 635.667498 636.121060 636.445162 -100 
-100 -100 625.425411 626.308754 627.063169 627.466640 627.693456 628.520929 629.188333 629.527672 629.716442 630.508778 631.158597 631.496611 631.690955 632.471995 633.105291 633.418770 633.574366 634.294907 634.849230 635.066505 635.108723 635.696742 636.088341 -100 
-100 -100 626.192862 626.768694 627.359699 627.767986 628.108375 628.738296 629.306496 629.687810 630.013619 630.634501 631.205357 631.599322 631.939580 632.562620 633.125666 633.498960 633.800513 634.361832 634.841235 635.110016 635.285689 635.695225 635.982661 -100 
-100 -100 626.969574 627.314537 627.751649 628.148409 628.539862 629.042308 629.531052 629.944840 630.348255 630.864668 631.373418 631.811366 632.236974 632.765237 633.272913 633.693079 634.079902 634.544918 634.964500 635.271659 635.518376 635.808663 636.002644 -100 
-100 -100 627.391631 627.637165 627.996305 628.376231 628.774452 629.225226 629.677653 630.101712 630.528952 631.006907 631.489200 631.944140 632.398319 632.892911 633.377469 633.816068 634.231374 634.661611 635.055275 635.375554 635.641853 635.883906 636.034583 -100 
-100 -100 -100 -100 -100 -100 -100 -100 -100 -100 -100 -100 -100 -100 -100 -100 -100 -100 -100 -100 -100 -100 -100 -100 -100 -100 
-100 -100 -100 -100 -100 -100 -100 -100 -100 -100 -100 -100 -100 -100 -100 -100 -100 -100 -100 -100 -100 -100 -100 -100 -100 -100 
-100 -100 -100 -100 -100 -100 -100 -100 -100 -100 -100 -100 -100 -100 -100 -100 -100 -100 -100 -100 -100 -100 -100 -100 -100 -100 
-100 -100 633.646882 634.002996 634.480520 634.943500 635.412047 635.978300 636.531897 637.015574 637.487464 638.052311 638.603743 639.084727 639.550729 640.103981 640.635918 641.084699 641.500769 641.981516 642.420440 642.754871 643.028574 643.325616 643.520886 -100 
-100 -100 632.631069 633.228766 633.859960 634.320617 634.719446 635.408160 636.033846 636.470023 636.848378 637.519989 638.132629 638.559554 638.927996 639.585173 640.178863 640.576739 640.898969 641.480822 641.980554 642.268495 642.459964 642.879251 643.172362 -100 
-100 -100 630.421996 631.755596 632.748432 633.132412 633.193315 634.308413 635.132076 635.413544 635.417510 636.488026 637.279032 637.541049 637.529350 638.578496 639.351837 639.592367 639.546964 640.508412 641.182362 641.318865 641.162030 641.998287 642.547726 -100 
-100 -100 627.173442 630.082666 631.576625 631.748596 630.792079 633.015258 634.170102 634.169909 633.125431 635.270787 636.374499 636.347034 635.289757 637.399581 638.481278 638.441132 637.381689 639.369157 640.340574 640.200313 639.047365 640.939621 641.879461 -100 
-100 -100 628.538717 630.020613 631.160928 631.625322 631.735929 632.953712 633.853937 634.148546 634.144562 635.273697 636.112764 636.368794 636.338169 637.435061 638.244003 638.470003 638.399908 639.405804 640.116745 640.245877 640.078486 640.981063 641.592637 -100 
-100 -100 628.659457 629.699493 630.692727 631.276719 631.692427 632.658025 633.473766 633.895931 634.185755 635.047015 635.787785 636.159758 636.413147 637.239334 637.942405 638.272220 638.471060 639.214926 639.827574 640.064403 640.165423 640.796318 641.270279 -100 
-100 -100 627.124511 628.658351 629.857020 630.367122 630.514164 631.805345 632.763716 633.093263 633.111015 634.270262 635.133384 635.399506 635.371974 636.492643 637.312932 637.534004 637.452770 638.484963 639.216165 639.350563 639.182710 640.110949 640.742117 -100 
-100 -100 624.284271 627.326436 628.951011 629.211224 628.300282 630.694714 631.969978 632.032633 631.018367 633.232761 634.389060 634.374375 633.302044 635.477112 636.589985 636.535971 635.432233 637.495767 638.514206 638.380181 637.211599 639.175180 640.163847 -100 
-100 -100 626.016974 627.563775 628.783328 629.317794 629.491311 630.811846 631.798622 632.152296 632.190303 633.368682 634.247284 634.523652 634.502288 635.630409 636.458777 636.685442 636.609741 637.650896 638.391846 638.534863 638.375049 639.311499 639.947648 -100 
-100 -100 626.418244 627.489194 628.528947 629.163916 629.633037 630.660036 631.532349 631.999032 632.324752 633.226028 633.999946 634.393345 634.660495 635.502464 636.218446 636.555139 636.760843 637.524555 638.157858 638.410648 638.526085 639.176479 639.662677 -100 
-100 -100 625.105782 626.650570 627.873674 628.417864 628.604449 629.924406 630.911285 631.263316 631.297773 632.495904 633.390143 633.676174 633.660645 634.785894 635.613475 635.840947 635.767356 636.813346 637.559960 637.708586 637.554768 638.498699 639.136210 -100 
-100 -100 622.452422 625.488181 627.121270 627.403944 626.529160 628.916916 630.193805 630.253133 629.219067 631.485063 632.672401 632.675413 631.617355 633.781496 634.892372 634.839476 633.738555 635.811948 636.840715 636.715016 635.551020 637.532479 638.526882 -100 
-100 -100 624.321905 625.864059 627.083094 627.622531 627.803480 629.116212 630.096579 630.443604 630.473803 631.666810 632.554334 632.833307 632.810636 633.928007 634.748785 634.971204 634.894322 635.938574 636.684131 636.831489 636.675376 637.619105 638.258550 -100 
-100 -100 624.854624 625.919321 626.950606 627.576877 628.035963 629.046395 629.904092 630.360153 630.677398 631.569202 632.330268 632.710829 632.965258 633.789921 634.491180 634.817242 635.016182 635.777095 636.409571 636.662227 636.777273 637.427125 637.913841 -100 
-100 -100 623.682709 625.216591 626.422456 626.946631 627.111188 628.398911 629.359024 629.694518 629.718332 630.884911 631.746317 632.007760 631.974245 633.070277 633.873606 634.083193 633.996442 635.034940 635.776190 635.921168 635.763857 636.698112 637.333029 -100 
-100 -100 621.192639 624.209455 625.813745 626.064240 625.159354 627.489850 628.722733 628.757106 627.716850 629.920626 631.058376 631.031594 629.962580 632.078612 633.155400 633.078470 631.957763 634.020996 635.040916 634.910944 633.750026 635.706474 636.691544 -100 
-100 -100 623.259018 624.773755 625.947300 626.432255 626.554266 627.797772 628.716289 629.015119 629.005923 630.141564 630.978349 631.221477 631.173135 632.253396 633.043168 633.242678 633.146797 634.173140 634.902240 635.037332 634.871837 635.797054 636.425204 -100 
-100 -100 624.052920 625.074497 626.036895 626.583427 626.958148 627.878737 628.654384 629.042718 629.301462 630.129055 630.837658 631.182724 631.410864 632.200398 632.872524 633.180163 633.363995 634.097525 634.703486 634.936868 635.037202 635.666362 636.136510 -100 
-100 -100 623.239468 624.700703 625.804283 626.222022 626.281523 627.452196 628.309606 628.567723 628.531165 629.614993 630.418061 630.651760 630.606314 631.656369 632.426930 632.627877 632.541763 633.531992 634.230612 634.350939 634.179677 635.082693 635.687888 -100 
-100 -100 621.248730 624.134739 625.587533 625.705997 624.688470 626.863652 627.972249 627.934120 626.864163 628.943749 630.008735 629.969450 628.929571 630.961427 631.993035 631.925210 630.851227 632.815181 633.767054 633.608502 632.436846 634.337216 635.273058 -100 
-100 -100 623.965424 625.276026 626.226938 626.556380 626.556532 627.614233 628.382507 628.613081 628.569234 629.585226 630.338252 630.577263 630.551575 631.555777 632.291583 632.506348 632.442002 633.381899 634.034436 634.150156 633.975782 634.806974 635.352238 -100 
-100 -100 625.783081 626.358364 626.948173 627.354414 627.691790 628.317834 628.881694 629.258950 629.581737 630.201208 630.772323 631.167770 631.510120 632.135369 632.700458 633.075386 633.377829 633.938917 634.416868 634.683299 634.856618 635.265052 635.552535 -100 
-100 -100 626.589611 626.923714 627.360363 627.769082 628.175580 628.676927 629.165732 629.587070 630.000553 630.513016 631.021094 631.467113 631.903666 632.428777 632.935771 633.363193 633.759610 634.219854 634.636935 634.949584 635.204453 635.488736 635.677677 -100 
-100 -100 -100 -100 -100 -100 -100 -100 -100 -100 -100 -100 -100 -100 -100 -100 -100 -100 -100 -100 -100 -100 -100 -100 -100 -100 
-100 -100 -100 -100 -100 -100 -100 -100 -100 -100 -100 -100 -100 -100 -100 -100 -100 -100 -100 -100 -100 -100 -100 -100 -100 -100 
-100 -100 -100 -100 -100 -100 -100 -100 -100 -100 -100 -100 -100 -100 -100 -100 -100 -100 -100 -100 -100 -100 -100 -100 -100 -100 
-100 -100 632.704987 633.149763 633.700796 634.193271 634.669777 635.296611 635.892510 636.379436 636.838898 637.448817 638.031453 638.507849 638.955337 639.547637 640.105279 640.545088 640.939175 641.454706 641.916947 642.243211 642.499699 642.840389 643.070775 -100 
-100 -100 631.230476 632.135039 632.928194 633.381841 633.664370 634.546200 635.266563 635.656150 635.893498 636.739713 637.434953 637.807866 638.030507 638.855211 639.526010 639.867558 640.044600 640.785463 641.357721 641.590355 641.644372 642.238723 642.636512 -100 
-100 -100 627.073312 629.982329 631.475963 631.647645 630.691114 632.914942 634.071557 634.074211 633.033634 635.183967 636.293061 636.270782 635.218153 637.332090 638.417472 638.380468 637.323460 639.312452 640.284627 640.144681 638.992143 640.885351 641.825982 -100 
-100 -100 614.627170 626.871493 629.836266 629.041375 620.469859 630.413118 632.693847 631.633863 622.990291 632.772179 634.979303 633.892939 625.299605 634.971417 637.146610 636.082370 627.722757 637.029107 639.052344 637.889867 629.484311 638.717456 640.911764 -100 
-100 -100 624.892687 628.009403 629.688855 629.941891 629.018627 631.376314 632.627828 632.633330 631.562547 633.797412 634.968783 634.927395 633.831763 636.019070 637.155273 637.092361 635.988533 638.048203 639.073317 638.916400 637.734500 639.725096 640.751922 -100 
-100 -100 626.379331 628.019996 629.313449 629.856090 630.010345 631.344579 632.333378 632.648784 632.643555 633.840380 634.732247 634.983868 634.933575 636.088225 636.939145 637.150851 637.052860 638.115337 638.871672 638.995572 638.816563 639.793977 640.472966 -100 
-100 -100 623.327608 626.528641 628.278318 628.569300 627.647036 630.121690 631.449056 631.492261 630.435982 632.711742 633.909073 633.869068 632.751925 634.986893 636.141416 636.064438 634.918055 637.039517 638.098258 637.944419 636.743512 638.784234 639.840260 -100 
-100 -100 611.285897 623.851327 626.984949 626.243132 617.438836 627.848699 630.306552 629.309341 620.629726 630.553714 632.823056 631.718789 622.935229 632.846474 635.079290 633.964817 625.322850 634.950659 637.065140 635.892626 627.319018 636.788627 639.065348 -100 
-100 -100 622.169301 625.385045 627.157581 627.474465 626.580010 629.086453 630.444127 630.512302 629.476453 631.772624 632.986082 632.956140 631.844721 634.087292 635.249670 635.177599 634.036208 636.168295 637.238595 637.094507 635.902299 637.952920 639.015046 -100 
-100 -100 624.027003 625.704886 627.050001 627.645864 627.853643 629.256912 630.307163 630.667514 630.695184 631.938121 632.865963 633.138167 633.098941 634.271372 635.135440 635.351245 635.255567 636.344920 637.127000 637.268150 637.102070 638.105513 638.800615 -100 
-100 -100 621.255859 624.461961 626.237055 626.568794 625.702117 628.193688 629.544149 629.600816 628.537875 630.877246 632.115597 632.100541 631.003524 633.234812 634.392656 634.319418 633.178045 635.315769 636.391496 636.250852 635.058502 637.123138 638.189275 -100 
-100 -100 609.483453 621.993762 625.131558 624.429882 615.766371 626.066103 628.502805 627.469856 618.600203 628.745837 631.077332 630.006386 621.297135 631.137835 633.356935 632.238711 623.588572 633.235187 635.360423 634.189155 625.575908 635.108917 637.399733 -100 
-100 -100 620.481583 623.684915 625.456187 625.783860 624.912168 627.395596 628.738272 628.788697 627.720487 630.054494 631.286449 631.264974 630.161355 632.383966 633.534048 633.454933 632.309582 634.445170 635.519618 635.377686 634.183237 636.247587 637.315474 -100 
-100 -100 622.484468 624.154807 625.491893 626.081622 626.283095 627.665526 628.697270 629.043845 629.060346 630.294059 631.210364 631.472301 631.423774 632.574955 633.421047 633.623942 633.519623 634.605709 635.386711 635.527858 635.362015 636.364270 637.059531 -100 
-100 -100 619.876584 623.070388 624.829130 625.144887 624.265291 626.714372 628.033633 628.076209 627.017103 629.306919 630.507852 630.472504 629.371265 631.558638 632.685482 632.590801 631.432521 633.564060 634.635381 634.494713 633.309564 635.353374 636.412746 -100 
-100 -100 608.302524 620.783709 623.893182 623.170159 614.538692 624.717142 627.099796 626.058162 617.304255 627.261445 629.524786 628.437495 619.814223 629.508385 631.674757 630.525488 621.837824 631.489272 633.609369 632.446657 623.914305 633.343119 635.610865 -100 
-100 -100 619.517960 622.691177 624.416224 624.691944 623.769065 626.171802 627.447426 627.452305 626.359844 628.616399 629.791246 629.737753 628.622507 630.792661 631.904875 631.800123 630.632991 632.750386 633.807395 633.655304 632.460886 634.494101 635.545768 -100 
-100 -100 621.822706 623.444060 624.708058 625.216860 625.334488 626.620432 627.565343 627.844208 627.806435 628.966185 629.825369 630.054134 629.985937 631.094143 631.906950 632.092817 631.977955 633.028543 633.776731 633.895761 633.714634 634.690941 635.366644 -100 
-100 -100 619.646989 622.742817 624.386533 624.593851 623.617573 625.931832 627.141029 627.113458 626.023500 628.195126 629.326014 629.272079 628.192809 630.298955 631.382697 631.291368 630.174005 632.212710 633.221843 633.051018 631.854078 633.854975 634.879090 -100 
-100 -100 608.764673 620.981718 623.905016 623.053271 614.392675 624.317679 626.558652 625.478810 616.922171 626.521975 628.675310 627.611257 619.261024 628.625430 630.710383 629.615310 621.269082 630.521432 632.516963 631.322024 622.822991 632.137909 634.340504 -100 
-100 -100 620.678261 623.563919 625.015837 625.132388 624.111479 626.281441 627.383518 627.339024 626.264223 628.341467 629.406905 629.370098 628.333643 630.368955 631.403849 631.338871 630.266502 632.229616 633.177732 633.012844 631.832461 633.730881 634.670876 -100 
-100 -100 624.445778 625.327961 626.079837 626.478831 626.698836 627.517115 628.173866 628.503073 628.684216 629.472917 630.123348 630.465086 630.664700 631.451273 632.089764 632.407543 632.565582 633.285497 633.835789 634.046467 634.081329 634.666622 635.059672 -100 
-100 -100 625.712160 626.134905 626.644940 627.082675 627.495969 628.055993 628.584431 629.006158 629.404358 629.958305 630.494696 630.934552 631.351789 631.913844 632.445152 632.863384 633.238391 633.734032 634.175050 634.480128 634.718267 635.046920 635.271337 -100 
-100 -100 -100 -100 -100 -100 -100 -100 -100 -100 -100 -100 -100 -100 -100 -100 -100 -100 -100 -100 -100 -100 -100 -100 -100 -100 
-100 -100 -100 -100 -100 -100 -100 -100 -100 -100 -100 -100 -100 -100 -100 -100 -100 -100 -100 -100 -100 -100 -100 -100 -100 -100 
-100 -100 -100 -100 -100 -100 -100 -100 -100 -100 -100 -100 -100 -100 -100 -100 -100 -100 -100 -100 -100 -100 -100 -100 -100 -100 
-100 -100 632.020353 632.438465 632.997505 633.531703 634.062984 634.695718 635.305144 635.824975 636.326108 636.930795 637.518911 638.022012 638.505476 639.085865 639.640697 640.098585 640.520819 641.019743 641.475908 641.818197 642.102254 642.426441 642.645956 -100 
-100 -100 630.826342 631.514450 632.250432 632.787105 633.246408 634.013209 634.702472 635.169332 635.568701 636.289455 636.946654 637.391125 637.769886 638.463219 639.086598 639.488440 639.809373 640.417786 640.940959 641.231594 641.427593 641.887421 642.218510 -100 
-100 -100 628.307621 629.789218 630.929232 631.393581 631.504517 632.723170 633.626510 633.926540 633.930747 635.072170 635.924792 636.193597 636.174025 637.280403 638.097936 638.331190 638.266396 639.274625 639.985583 640.113403 639.945389 640.850622 641.464712 -100 
-100 -100 624.761419 627.878008 629.557585 629.811157 628.888510 631.245720 632.497748 632.504913 631.437656 633.680685 634.861137 634.827999 633.739207 635.931897 637.073059 637.014429 635.913593 637.973508 638.997020 638.837294 637.653226 639.646366 640.675626 -100 
-100 -100 626.070440 627.726437 629.041523 629.601379 629.770738 631.106536 632.098146 632.414073 632.412076 633.619669 634.523770 634.783011 634.740401 635.900811 636.760901 636.979795 636.890009 637.951620 638.708398 638.831646 638.656605 639.641092 640.328750 -100 
-100 -100 626.138429 627.333455 628.493833 629.181283 629.669243 630.746157 631.651368 632.104788 632.410248 633.340468 634.139447 634.519475 634.770218 635.649952 636.399792 636.730171 636.921701 637.714320 638.370660 638.611551 638.718430 639.421095 639.961908 -100 
-100 -100 624.446943 626.164178 627.548273 628.161388 628.373108 629.791022 630.849583 631.206925 631.231303 632.471926 633.399857 633.666556 633.623820 634.809408 635.685023 635.901868 635.804280 636.899038 637.683836 637.819631 637.650484 638.664384 639.373334 -100 
-100 -100 621.443491 624.714296 626.548380 626.906498 626.041597 628.588126 629.977683 630.059089 629.030975 631.349422 632.581916 632.556712 631.447555 633.709000 634.888323 634.819601 633.679050 635.828105 636.913387 636.772776 635.584804 637.658111 638.741420 -100 
-100 -100 623.237993 624.970603 626.379328 627.020980 627.263562 628.715269 629.806082 630.190584 630.237317 631.497957 632.441243 632.717909 632.681816 633.874541 634.756829 634.978636 634.886989 635.992694 636.790268 636.937735 636.779055 637.803040 638.518184 -100 
-100 -100 623.685633 624.917233 626.132285 626.879028 627.428856 628.576509 629.546868 630.051603 630.397674 631.369745 632.201039 632.600703 632.864069 633.759271 634.521603 634.858881 635.058810 635.875740 636.558894 636.821735 636.947693 637.673752 638.229629 -100 
-100 -100 622.298379 624.028386 625.440874 626.093619 626.351355 627.804513 628.896984 629.281200 629.325278 630.604895 631.562387 631.847816 631.817390 633.006581 633.886435 634.107618 634.016924 635.126237 635.928427 636.080047 635.925147 636.957503 637.676729 -100 
-100 -100 619.548659 622.812576 624.656485 625.040367 624.215964 626.759774 628.153727 628.233959 627.187362 629.556029 630.817528 630.809006 629.714578 631.964055 633.137967 633.067735 631.928196 634.085449 635.180188 635.046762 633.861426 635.954636 637.047383 -100 
-100 -100 621.533278 623.260914 624.669916 625.318684 625.571171 627.016388 628.100608 628.477541 628.515085 629.788369 630.739346 631.018341 630.981157 632.162207 633.034559 633.249822 633.154848 634.261342 635.061721 635.212055 635.056030 636.088274 636.808254 -100 
-100 -100 622.159608 623.385518 624.593453 625.333428 625.874394 627.004061 627.956244 628.445852 628.778997 629.739076 630.557874 630.946123 631.197802 632.075020 632.820844 633.145558 633.336644 634.148287 634.828489 635.089906 635.215332 635.941018 636.497177 -100 
-100 -100 620.959715 622.680308 624.077706 624.712724 624.948966 626.365701 627.424347 627.783988 627.809896 629.054665 629.981393 630.245659 630.199564 631.358843 632.212723 632.414366 632.308659 633.407631 634.201864 634.348608 634.191110 635.213294 635.927705 -100 
-100 -100 618.424267 621.671044 623.488378 623.842323 622.987915 625.467890 626.808259 626.853552 625.791945 628.094180 629.308033 629.273637 628.171193 630.371321 631.509111 631.413335 630.252355 632.395877 633.478009 633.337818 632.155240 634.222047 635.302768 -100 
-100 -100 620.667003 622.367138 623.730568 624.324805 624.516372 625.885059 626.897272 627.215966 627.205739 628.416710 629.316459 629.561394 629.500014 630.642692 631.482156 631.673123 631.557377 632.641922 633.420525 633.553615 633.384403 634.395226 635.102052 -100 
-100 -100 621.628849 622.807967 623.942617 624.599314 625.051581 626.082886 626.942099 627.354238 627.621350 628.511124 629.273827 629.625740 629.850981 630.691267 631.406068 631.711403 631.885943 632.665452 633.311662 633.545799 633.648745 634.348668 634.886771 -100 
-100 -100 620.878835 622.517045 623.800912 624.321304 624.445609 625.734100 626.677034 626.949786 626.908978 628.063197 628.924560 629.158238 629.099155 630.209309 631.027903 631.220696 631.115218 632.160080 632.901468 633.012338 632.827921 633.810817 634.494937 -100 
-100 -100 618.954106 622.050246 623.693838 623.900570 622.922517 625.231132 626.431289 626.395113 625.298782 627.466738 628.598239 628.548309 627.474473 629.584984 630.673394 630.587274 629.473881 631.510905 632.513392 632.333629 631.126764 633.125511 634.153173 -100 
-100 -100 621.976923 623.437590 624.539431 624.953679 625.006859 626.166462 627.009022 627.252639 627.205049 628.283311 629.087483 629.327248 629.290067 630.347966 631.126269 631.334610 631.253348 632.241912 632.932289 633.040301 632.854701 633.753901 634.364006 -100 
-100 -100 624.110479 624.777367 625.473986 625.958196 626.356414 627.057536 627.679128 628.080580 628.418066 629.078751 629.686278 630.093422 630.442158 631.100764 631.694582 632.074566 632.378187 632.968364 633.471972 633.743456 633.922975 634.372379 634.697935 -100 
-100 -100 625.098490 625.495217 626.014284 626.494627 626.962625 627.526538 628.064989 628.515505 628.951210 629.495962 630.033447 630.495967 630.946054 631.495873 632.025111 632.462751 632.867701 633.348894 633.786059 634.109498 634.377096 634.689647 634.903114 -100 
-100 -100 -100 -100 -100 -100 -100 -100 -100 -100 -100 -100 -100 -100 -100 -100 -100 -100 -100 -100 -100 -100 -100 -100 -100 -100 
-100 -100 -100 -100 -100 -100 -100 -100 -100 -100 -100 -100 -100 -100 -100 -100 -100 -100 -100 -100 -100 -100 -100 -100 -100 -100 
-100 -100 -100 -100 -100 -100 -100 -100 -100 -100 -100 -100 -100 -100 -100 -100 -100 -100 -100 -100 -100 -100 -100 -100 -100 -100 
-100 -100 631.315286 631.719408 632.286182 632.852499 633.423991 634.071237 634.697595 635.246044 635.778916 636.390327 636.989578 637.516634 638.026673 638.606388 639.162898 639.634793 640.074684 640.566643 641.019647 641.372040 641.671248 641.987439 642.199966 -100 
-100 -100 630.253969 630.847428 631.556640 632.143350 632.688070 633.424225 634.109205 634.625217 635.100971 635.784214 636.432775 636.923011 637.373706 638.021768 638.625557 639.061050 639.442652 640.000615 640.499757 640.819127 641.071595 641.478925 641.775541 -100 
-100 -100 628.268080 629.308048 630.302153 630.888379 631.306829 632.272286 633.090741 633.518746 633.819288 634.703905 635.470300 635.865507 636.138210 636.979931 637.697575 638.039953 638.247783 638.993142 639.602302 639.832244 639.927767 640.565924 641.046566 -100 
-100 -100 626.087032 627.727553 629.022675 629.569475 629.728916 631.058781 632.045056 632.359390 632.356111 633.576336 634.492338 634.764575 634.730990 635.896534 636.758267 636.980181 636.889964 637.949819 638.698641 638.810358 638.618863 639.608311 640.296643 -100 
-100 -100 625.975566 627.170934 628.332835 629.023112 629.513792 630.588843 631.492276 631.944687 632.251847 633.194107 634.006643 634.398537 634.658758 635.544855 636.300496 636.636207 636.831336 637.622276 638.273758 638.507406 638.608160 639.316104 639.861889 -100 
-100 -100 625.586675 626.585072 627.677763 628.446257 629.084267 630.076654 630.953117 631.487580 631.930274 632.769348 633.534059 633.989551 634.370680 635.148635 635.852835 636.247573 636.559977 637.250144 637.858968 638.160125 638.382428 638.975793 639.443246 -100 
-100 -100 624.271796 625.525965 626.760500 627.513220 628.060168 629.210001 630.178465 630.675382 631.014001 631.988057 632.823959 633.226122 633.492386 634.397257 635.167918 635.507850 635.707017 636.526472 637.207580 637.463530 637.583628 638.311527 638.871753 -100 
-100 -100 622.633683 624.409658 625.862741 626.535733 626.800753 628.285013 629.400633 629.796386 629.848051 631.135243 632.100674 632.389448 632.361349 633.569836 634.465102 634.691676 634.601142 635.722851 636.532163 636.683920 636.528349 637.565488 638.291449 -100 
-100 -100 623.012250 624.282752 625.543767 626.327503 626.908148 628.094378 629.097747 629.624600 629.987654 630.981314 631.831309 632.242666 632.515605 633.427389 634.204405 634.549684 634.755708 635.586952 636.282590 636.552608 636.685137 637.423228 637.989381 -100 
-100 -100 623.032649 624.068957 625.219779 626.052622 626.758630 627.826482 628.773989 629.367155 629.856890 630.735144 631.527883 632.000567 632.393946 633.186599 633.903759 634.308019 634.632817 635.347872 635.986318 636.314950 636.561709 637.176865 637.657662 -100 
-100 -100 622.056002 623.324036 624.587561 625.379552 625.971572 627.167320 628.180474 628.716939 629.088736 630.090615 630.945334 631.359096 631.633030 632.544331 633.320993 633.667074 633.875149 634.707955 635.406609 635.679938 635.816133 636.561770 637.132637 -100 
-100 -100 620.699411 622.472265 623.933992 624.626568 624.917077 626.421589 627.557858 627.972890 628.040696 629.344111 630.319008 630.612330 630.585946 631.793249 632.687950 632.916147 632.830256 633.955358 634.771567 634.930411 634.781152 635.833969 636.569397 -100 
-100 -100 621.300285 622.566265 623.826635 624.614883 625.201724 626.389633 627.394152 627.922502 628.286542 629.280888 630.128724 630.535924 630.803069 631.706770 632.476503 632.817034 633.020733 633.849767 634.545505 634.816768 634.951754 635.697434 636.268840 -100 
-100 -100 621.524369 622.556138 623.700709 624.527042 625.223805 626.274865 627.204287 627.781640 628.257078 629.120151 629.898486 630.358539 630.739323 631.515901 632.218244 632.611183 632.927407 633.634514 634.266860 634.591314 634.835855 635.451398 635.933164 -100 
-100 -100 620.756681 622.019098 623.270712 624.046989 624.617148 625.774654 626.748512 627.251788 627.594868 628.564928 629.393060 629.787510 630.044805 630.930213 631.683511 632.012179 632.206614 633.024923 633.710681 633.973894 634.102514 634.841912 635.409810 -100 
-100 -100 619.635311 621.398747 622.838955 623.503853 623.760046 625.200769 626.275006 626.639570 626.666181 627.920172 628.856514 629.125445 629.082115 630.252703 631.116271 631.322621 631.219861 632.323501 633.119577 633.262119 633.100226 634.139897 634.868144 -100 
-100 -100 620.529709 621.771649 622.989234 623.724536 624.249206 625.356446 626.280226 626.738617 627.042478 627.977715 628.778199 629.152577 629.393833 630.262805 631.001680 631.319189 631.502850 632.306286 632.975018 633.222500 633.337374 634.064603 634.624888 -100 
-100 -100 621.125654 622.111069 623.182209 623.924803 624.531083 625.479278 626.307090 626.796605 627.196742 627.989333 628.712001 629.134240 629.485813 630.227577 630.899740 631.271820 631.568816 632.244606 632.840838 633.133453 633.350503 633.939297 634.403577 -100 
-100 -100 620.839614 622.020196 623.155976 623.814381 624.268164 625.294611 626.143010 626.545619 626.806282 627.691289 628.454645 628.812046 629.044746 629.889524 630.609960 630.923227 631.105090 631.882073 632.518847 632.742931 632.838228 633.536674 634.075292 -100 
-100 -100 620.339853 621.963688 623.228569 623.737980 623.854838 625.129882 626.055314 626.316918 626.267770 627.417827 628.278024 628.516921 628.463076 629.578413 630.400666 630.599786 630.497318 631.542757 632.275404 632.376861 632.180439 633.154888 633.832895 -100 
-100 -100 622.002560 623.024094 623.984300 624.526597 624.893435 625.797384 626.549211 626.914785 627.156611 627.974490 628.685125 629.041315 629.284417 630.085866 630.770538 631.091938 631.286373 632.017230 632.610161 632.826976 632.912392 633.537387 634.009336 -100 
-100 -100 623.606843 624.180577 624.853028 625.390510 625.876513 626.545443 627.158703 627.604828 628.014060 628.632449 629.225526 629.672552 630.088473 630.702883 631.279519 631.695898 632.063307 632.606670 633.089795 633.394315 633.633928 634.029540 634.319065 -100 
-100 -100 624.464024 624.847720 625.376131 625.890284 626.399195 626.976008 627.527962 628.003098 628.466367 629.013279 629.557052 630.039197 630.512853 631.061534 631.593543 632.047232 632.472553 632.949870 633.387102 633.724104 634.009589 634.314650 634.520836 -100 
-100 -100 -100 -100 -100 -100 -100 -100 -100 -100 -100 -100 -100 -100 -100 -100 -100 -100 -100 -100 -100 -100 -100 -100 -100 -100 
-100 -100 -100 -100 -100 -100 -100 -100 -100 -100 -100 -100 -100 -100 -100 -100 -100 -100 -100 -100 -100 -100 -100 -100 -100 -100 
-100 -100 -100 -100 -100 -100 -100 -100 -100 -100 -100 -100 -100 -100 -100 -100 -100 -100 -100 -100 -100 -100 -100 -100 -100 -100 
-100 -100 630.450202 630.897580 631.502922 632.089178 632.673820 633.360335 634.018362 634.579018 635.117252 635.761784 636.388168 636.923663 637.434435 638.039458 638.613771 639.085095 639.517842 640.028074 640.493078 640.840397 641.130459 641.467879 641.698451 -100 
-100 -100 629.187585 629.911707 630.699597 631.289971 631.802276 632.626337 633.365692 633.870699 634.303350 635.068927 635.769057 636.246986 636.652419 637.372913 638.016982 638.430542 638.759323 639.380941 639.912777 640.203555 640.399859 640.880279 641.228862 -100 
-100 -100 626.544603 628.078830 629.281615 629.800772 629.959666 631.245933 632.203288 632.534208 632.557436 633.760006 634.666528 634.969550 634.971949 636.113081 636.954596 637.195310 637.129624 638.159180 638.879758 638.995093 638.806061 639.756515 640.403982 -100 
-100 -100 622.846920 626.046235 627.801601 628.108722 627.215900 629.665317 630.978588 631.005904 629.920507 632.265492 633.514516 633.513752 632.431170 634.676495 635.847303 635.790099 634.666537 636.771370 637.809091 637.618442 636.355978 638.456377 639.541966 -100 
-100 -100 624.088813 625.807180 627.196623 627.820011 628.043851 629.454569 630.506544 630.857341 630.877746 632.151197 633.111932 633.405866 633.385192 634.582654 635.470085 635.699139 635.611507 636.699842 637.471662 637.586911 637.395225 638.429658 639.153658 -100 
-100 -100 624.072646 625.328404 626.566520 627.324439 627.876327 629.025912 629.993483 630.489926 630.830885 631.817986 632.668732 633.084132 633.361171 634.273357 635.050364 635.395969 635.598972 636.416946 637.093317 637.342052 637.456021 638.189241 638.754493 -100 
-100 -100 622.262853 624.063809 625.539116 626.226456 626.500007 627.999515 629.125171 629.523476 629.575100 630.884478 631.869969 632.172238 632.153282 633.373790 634.278238 634.508715 634.418154 635.549180 636.362755 636.513423 636.356007 637.400267 638.132064 -100 
-100 -100 619.118768 622.527606 624.471924 624.904017 624.083138 626.735084 628.198835 628.311781 627.274630 629.700602 631.003266 631.013071 629.918527 632.224368 633.434300 633.371693 632.214178 634.426834 635.552107 635.428307 634.244853 636.359292 637.468770 -100 
-100 -100 620.953156 622.772184 624.276030 624.996168 625.305280 626.844345 628.008100 628.439097 628.516968 629.845842 630.844307 631.154689 631.141924 632.369754 633.281004 633.517227 633.434086 634.578509 635.408924 635.576121 635.432975 636.487623 637.225107 -100 
-100 -100 621.413727 622.712794 624.013851 624.838701 625.460499 626.693866 627.740778 628.302988 628.695859 629.721161 630.596452 631.025527 631.312465 632.241120 633.032989 633.389247 633.605576 634.452711 635.163994 635.446017 635.589208 636.343452 636.920751 -100 
-100 -100 619.996191 621.803828 623.304903 624.030496 624.349826 625.902789 627.082312 627.531124 627.626865 628.955850 629.950746 630.257877 630.242325 631.472271 632.385872 632.626168 632.549081 633.690465 634.520119 634.686714 634.542240 635.608776 636.353704 -100 
-100 -100 617.190518 620.569878 622.512059 622.958792 622.159908 624.841710 626.337030 626.485400 625.489553 627.907734 629.203790 629.207776 628.105178 630.418019 631.633189 631.579610 630.440628 632.642128 633.766420 633.641497 632.448168 634.593927 635.719199 -100 
-100 -100 619.249908 621.055532 622.553694 623.276112 623.590831 625.135609 626.305924 626.746068 626.833128 628.153359 629.141107 629.441799 629.419769 630.642234 631.549264 631.784523 631.703200 632.839592 633.664774 633.827928 633.681450 634.748196 635.493849 -100 
-100 -100 619.924682 621.219191 622.514699 623.335029 623.950020 625.165039 626.192558 626.738995 627.117777 628.124150 628.982802 629.399145 629.674628 630.586793 631.364301 631.710903 631.920018 632.755334 633.456062 633.729850 633.867855 634.623743 635.203279 -100 
-100 -100 618.727773 620.537923 622.033894 622.752400 623.060607 624.563484 625.694243 626.104350 626.168565 627.462328 628.432421 628.726047 628.702525 629.899957 630.787303 631.011797 630.924509 632.044429 632.854653 633.005745 632.849675 633.911752 634.655124 -100 
-100 -100 616.163244 619.555549 621.489623 621.926628 621.128747 623.708936 625.122842 625.212484 624.176272 626.536445 627.796556 627.788469 626.696933 628.947278 630.122742 630.050419 628.907370 631.070263 632.163921 632.014766 630.800659 632.938363 634.059049 -100 
-100 -100 618.564373 620.353154 621.814679 622.492488 622.755284 624.205138 625.281907 625.643903 625.666716 626.923990 627.865630 628.139197 628.099804 629.279729 630.151661 630.364543 630.266334 631.370404 632.162016 632.295933 632.124986 633.173959 633.909347 -100 
-100 -100 619.658693 620.903044 622.123240 622.861615 623.388957 624.493164 625.408705 625.859919 626.159172 627.090792 627.892450 628.272487 628.521212 629.394620 630.138948 630.464047 630.654719 631.456162 632.116879 632.355906 632.464544 633.191042 633.751951 -100 
-100 -100 619.004531 620.710697 622.078602 622.678440 622.876660 624.237186 625.228380 625.531139 625.512659 626.711974 627.612621 627.870302 627.827495 628.975406 629.824573 630.032632 629.935470 631.012316 631.770411 631.882803 631.696887 632.708744 633.418216 -100 
-100 -100 617.154317 620.340930 622.071564 622.352004 621.434894 623.821749 625.067486 625.051849 623.956621 626.185995 627.360015 627.327317 626.249533 628.415329 629.537639 629.457625 628.324610 630.421592 631.448774 631.266104 630.039387 632.083695 633.142125 -100 
-100 -100 620.338056 621.856307 623.029205 623.510953 623.626104 624.848635 625.735573 626.006442 625.978782 627.098224 627.937859 628.199278 628.176471 629.268808 630.074258 630.295196 630.219604 631.239537 631.949051 632.061780 631.876849 632.801764 633.432756 -100 
-100 -100 622.602457 623.308303 624.061904 624.606365 625.062923 625.818700 626.483454 626.917066 627.282232 627.976078 628.614455 629.045709 629.415313 630.099733 630.716292 631.112431 631.430165 632.040935 632.560844 632.842517 633.031411 633.497999 633.837232 -100 
-100 -100 623.662540 624.090449 624.659017 625.194864 625.717920 626.332854 626.913899 627.398617 627.864421 628.439936 629.006339 629.493620 629.966085 630.538939 631.089051 631.543827 631.964720 632.463584 632.916468 633.252570 633.532371 633.859251 634.083153 -100 
-100 -100 -100 -100 -100 -100 -100 -100 -100 -100 -100 -100 -100 -100 -100 -100 -100 -100 -100 -100 -100 -100 -100 -100 -100 -100 
-100 -100 -100 -100 -100 -100 -100 -100 -100 -100 -100 -100 -100 -100 -100 -100 -100 -100 -100 -100 -100 -100 -100 -100 -100 -100 
-100 -100 -100 -100 -100 -100 -100 -100 -100 -100 -100 -100 -100 -100 -100 -100 -100 -100 -100 -100 -100 -100 -100 -100 -100 -100 
-100 -100 629.565312 630.073424 630.721442 631.319162 631.901744 632.636609 633.329690 633.896509 634.427571 635.115847 635.772910 636.310288 636.808947 637.450048 638.047043 638.513232 638.928130 639.468608 639.951479 640.289833 640.559807 640.929653 641.184116 -100 
-100 -100 627.935136 628.921367 629.825993 630.388515 630.775032 631.774410 632.596366 633.059688 633.358105 634.295247 635.075114 635.509732 635.780108 636.660478 637.374204 637.737945 637.928630 638.700770 639.295064 639.529735 639.582919 640.225291 640.661858 -100 
-100 -100 623.486676 626.529469 628.163605 628.444853 627.569357 629.946083 631.216192 631.273135 630.241263 632.537770 633.759166 633.796678 632.770782 634.966797 636.105036 636.078222 635.003216 637.054719 638.055304 637.886423 636.657751 638.682763 639.702363 -100 
-100 -100 610.598677 623.148262 626.293651 625.595183 616.953336 627.214979 629.635357 628.587277 619.672768 629.887670 632.257392 631.218170 622.530332 632.409590 634.658328 633.579194 625.036373 634.573811 636.646086 635.386531 626.476642 636.280490 638.633602 -100 
-100 -100 620.854863 624.127730 625.973513 626.354536 625.525511 628.051764 629.430119 629.497472 628.442336 630.833255 632.121552 632.140139 631.070519 633.345113 634.541046 634.492473 633.375184 635.508264 636.572965 636.395580 635.145969 637.279220 638.392418 -100 
-100 -100 622.194753 623.975857 625.438967 626.125405 626.404215 627.890539 629.007389 629.404463 629.460851 630.775778 631.770757 632.085794 632.079846 633.303115 634.211202 634.449309 634.367537 635.487607 636.290082 636.429873 636.261867 637.311352 638.046985 -100 
-100 -100 618.873972 622.287268 624.238579 624.678423 623.864565 626.520755 627.987802 628.104137 627.072554 629.510177 630.826211 630.848497 629.764653 632.078994 633.295935 633.238931 632.085332 634.299172 635.423535 635.297234 634.111756 636.229053 637.341243 -100 
-100 -100 606.295584 619.408556 622.805338 622.201158 613.354135 624.108245 626.730565 625.766246 616.832363 627.201801 629.636705 628.589180 619.768717 629.830648 632.134888 631.011112 622.177473 632.088286 634.304357 633.156649 624.526478 634.151830 636.499330 -100 
-100 -100 617.518669 620.951952 622.933730 623.407696 622.630442 625.328987 626.836604 626.987382 625.983050 628.440256 629.768927 629.798824 628.720932 631.043736 632.268747 632.218473 631.073071 633.302017 634.444839 634.336580 633.166599 635.294365 636.412085 -100 
-100 -100 619.437893 621.270065 622.801171 623.555537 623.902150 625.482232 626.685813 627.153325 627.264457 628.617212 629.635297 629.961556 629.962555 631.206721 632.133057 632.382892 632.313516 633.468798 634.311030 634.488408 634.353759 635.423022 636.169694 -100 
-100 -100 616.578592 619.978419 621.949284 622.425716 621.656922 624.372886 625.900385 626.076171 625.104445 627.546954 628.865037 628.887297 627.800974 630.131540 631.362821 631.322135 630.194459 632.409413 633.546073 633.431107 632.245966 634.398987 635.528704 -100 
-100 -100 604.499676 617.448172 620.818518 620.222274 611.385588 622.184796 624.847714 623.939869 615.148815 625.408931 627.816400 626.751804 617.886764 627.992541 630.312553 629.214451 620.479919 630.300400 632.498664 631.330285 622.590956 632.346172 634.725690 -100 
-100 -100 615.840600 619.238159 621.206040 621.679645 620.906843 623.614127 625.132175 625.299512 624.319410 626.752266 628.062522 628.078356 626.986006 629.308906 630.533648 630.488316 629.356718 631.565576 632.696393 632.576668 631.388502 633.541869 634.672564 -100 
-100 -100 617.966397 619.792924 621.318512 622.070444 622.414394 623.972423 625.155145 625.608137 625.708001 627.037571 628.036690 628.350763 628.343027 629.568477 630.480011 630.721980 630.648371 631.787220 632.614665 632.779899 632.636197 633.709147 634.459423 -100 
-100 -100 615.325311 618.743849 620.718112 621.200112 620.450269 623.085465 624.552602 624.688555 623.692472 626.090207 627.382260 627.399284 626.329250 628.603640 629.800881 629.746141 628.618568 630.798448 631.908489 631.773108 630.571219 632.722592 633.852179 -100 
-100 -100 603.415323 616.474678 619.860892 619.295001 610.673991 621.155382 623.699379 622.734089 613.963382 624.101340 626.467481 625.418903 616.737637 626.608327 628.860917 627.751775 619.092391 628.790440 630.940825 629.739511 620.956646 630.723921 633.102592 -100 
-100 -100 615.218088 618.613889 620.552681 620.993695 620.198216 622.777705 624.188379 624.274694 623.236418 625.596026 626.858622 626.855541 625.769955 628.024937 629.205081 629.137765 627.998796 630.161747 631.252485 631.099672 629.882878 632.020573 633.141885 -100 
-100 -100 617.818920 619.588806 621.036017 621.707392 621.968067 623.404835 624.468430 624.823819 624.845521 626.094016 627.033448 627.313367 627.284696 628.462522 629.335283 629.554198 629.463367 630.563868 631.349073 631.479597 631.308141 632.348690 633.078893 -100 
-100 -100 615.808134 619.071450 620.899140 621.262120 620.416841 622.886220 624.204204 624.235545 623.176329 625.454443 626.668681 626.655384 625.590408 627.786185 628.933800 628.862008 627.734290 629.858716 630.914498 630.747268 629.535635 631.615535 632.703510 -100 
-100 -100 604.938331 617.485125 620.611374 619.897948 611.285164 621.434076 623.785620 622.736064 614.067866 623.907375 626.160816 625.113467 616.634238 626.226319 628.391914 627.282694 618.719008 628.263389 630.337057 629.127381 620.479905 630.004076 632.292856 -100 
-100 -100 617.323911 620.353558 621.961152 622.209886 621.299121 623.605398 624.805063 624.813262 623.764609 625.939695 627.080294 627.080093 626.055042 628.173068 629.265235 629.216367 628.130892 630.177515 631.174166 631.018159 629.827938 631.797184 632.789572 -100 
-100 -100 621.398777 622.367985 623.240162 623.758760 624.091106 625.020770 625.767313 626.160546 626.394718 627.252329 627.965176 628.351912 628.588755 629.428388 630.112561 630.458995 630.639988 631.404373 631.991266 632.223302 632.276747 632.902274 633.327550 -100 
-100 -100 622.828812 623.318224 623.930608 624.478870 625.000076 625.662346 626.277085 626.766823 627.224201 627.840015 628.433894 628.921078 629.380640 629.988381 630.560944 631.011400 631.416186 631.948060 632.422477 632.753861 633.017407 633.377754 633.625735 -100 
-100 -100 -100 -100 -100 -100 -100 -100 -100 -100 -100 -100 -100 -100 -100 -100 -100 -100 -100 -100 -100 -100 -100 -100 -100 -100 
-100 -100 -100 -100 -100 -100 -100 -100 -100 -100 -100 -100 -100 -100 -100 -100 -100 -100 -100 -100 -100 -100 -100 -100 -100 -100 
-100 -100 -100 -100 -100 -100 -100 -100 -100 -100 -100 -100 -100 -100 -100 -100 -100 -100 -100 -100 -100 -100 -100 -100 -100 -100 
-100 -100 628.953521 629.417077 630.050649 630.672546 631.297121 632.025641 632.724796 633.323847 633.897954 634.576668 635.234503 635.797533 636.332012 636.957718 637.549675 638.035762 638.481665 639.004719 639.481474 639.838778 640.137501 640.482630 640.718068 -100 
-100 -100 627.659056 628.400974 629.218733 629.845622 630.398398 631.265593 632.046931 632.590479 633.059063 633.859877 634.592573 635.098544 635.527809 636.269314 636.931107 637.358991 637.700571 638.335732 638.880077 639.181030 639.386124 639.875279 640.229659 -100 
-100 -100 624.958968 626.514193 627.749916 628.307109 628.507273 629.838976 630.840009 631.209701 631.268778 632.508716 633.449887 633.781825 633.808217 634.971090 635.830516 636.084667 636.030931 637.075646 637.810300 637.936169 637.756002 638.717228 639.372211 -100 
-100 -100 621.192018 624.416041 626.207983 626.555304 625.704929 628.202739 629.561785 629.628467 628.578974 630.963877 632.249693 632.278811 631.220507 633.488629 634.677748 634.633312 633.520853 635.642971 636.696731 636.517390 635.264023 637.377540 638.472289 -100 
-100 -100 622.368279 624.112184 625.540896 626.208179 626.478078 627.938284 629.037179 629.429218 629.487826 630.801429 631.799344 632.124124 632.129003 633.349699 634.256151 634.499388 634.424733 635.530378 636.319147 636.447734 636.267506 637.315072 638.048027 -100 
-100 -100 622.285864 623.569412 624.850585 625.656591 626.258056 627.458520 628.474001 629.013027 629.393749 630.421624 631.310058 631.757074 632.060681 632.997010 633.794257 634.155690 634.373334 635.209135 635.903582 636.167586 636.294939 637.041557 637.615605 -100 
-100 -100 620.409400 622.243162 623.766960 624.506500 624.832354 626.384708 627.559283 628.000303 628.091752 629.443592 630.468077 630.802548 630.810589 632.056791 632.983111 633.230578 633.155480 634.305717 635.138884 635.306023 635.162852 636.221605 636.962799 -100 
-100 -100 617.209755 620.656467 622.653750 623.140901 622.374037 625.080904 626.594646 626.750022 625.751751 628.222099 629.565189 629.607560 628.540069 630.873398 632.106969 632.062508 630.921126 633.154681 634.300696 634.193773 633.024550 635.154725 636.274336 -100 
-100 -100 619.018965 620.872702 622.428049 623.203733 623.568390 625.163180 626.378120 626.853365 626.971793 628.343606 629.381647 629.724790 629.740093 630.995667 631.931627 632.188009 632.123211 633.288700 634.139818 634.324555 634.196683 635.266378 636.013371 -100 
-100 -100 619.465931 620.796926 622.147290 623.026910 623.704663 624.994758 626.094397 626.702630 627.137099 628.204099 629.117921 629.579355 629.894623 630.851498 631.669281 632.047453 632.283778 633.152262 633.884173 634.184087 634.343113 635.111951 635.698222 -100 
-100 -100 618.037000 619.877107 621.427267 622.206707 622.581383 624.192681 625.426673 625.922311 626.059238 627.429681 628.462989 628.801679 628.813770 630.073116 631.014169 631.277401 631.220836 632.384229 633.234665 633.418894 633.290006 634.371496 635.125536 -100 
-100 -100 615.227770 618.641624 620.633561 621.133333 620.388624 623.130354 624.681512 624.877039 623.921897 626.381936 627.716253 627.750914 626.674940 629.018497 630.262184 630.231723 629.112838 631.336858 632.481838 632.373694 631.194886 633.356218 634.491119 -100 
-100 -100 617.305433 619.142829 620.689150 621.464597 621.834271 623.437635 624.663081 625.150842 625.279785 626.641049 627.666130 627.997959 628.003715 629.255850 630.190510 630.448819 630.387838 631.545460 632.390145 632.569507 632.437413 633.518643 634.273464 -100 
-100 -100 618.006257 619.331107 620.673953 621.547301 622.217394 623.489791 624.571453 625.165268 625.586171 626.633022 627.528648 627.976688 628.280727 629.221745 630.025881 630.395040 630.624154 631.479400 632.198285 632.487312 632.639119 633.408841 633.997334 -100 
-100 -100 616.837003 618.679168 620.223661 620.995018 621.357376 622.917339 624.101794 624.558417 624.663872 625.998052 627.005135 627.330300 627.334976 628.561146 629.474629 629.720826 629.652520 630.791613 631.618991 631.783906 631.640401 632.716788 633.469779 -100 
-100 -100 614.309806 617.736513 619.720077 620.209034 619.463383 622.100533 623.567726 623.702716 622.706291 625.106846 626.403657 626.426175 625.361534 627.640578 628.841692 628.789918 627.664472 629.846297 630.956776 630.820439 629.617669 631.770759 632.901957 -100 
-100 -100 616.772602 618.592217 620.100281 620.828498 621.142439 622.646510 623.774805 624.181365 624.243670 625.539636 626.516449 626.819734 626.806708 628.013445 628.909307 629.141469 629.060053 630.182376 630.991316 631.139272 630.980964 632.044436 632.789699 -100 
-100 -100 617.935842 619.208034 620.471811 621.258184 621.833947 622.989469 623.955320 624.450292 624.788307 625.757084 626.592193 627.000390 627.274116 628.172625 628.939088 629.281538 629.487251 630.306865 630.986682 631.241644 631.364224 632.104950 632.675404 -100 
-100 -100 617.348818 619.082314 620.492354 621.137007 621.378139 622.787435 623.829879 624.175661 624.194529 625.430169 626.362871 626.646450 626.626265 627.798534 628.668620 628.891432 628.805990 629.901690 630.682051 630.812157 630.640735 631.667634 632.387254 -100 
-100 -100 615.567830 618.781835 620.553167 620.875621 619.997701 622.431188 623.726763 623.752030 622.691770 624.956822 626.161732 626.152802 625.095160 627.285373 628.428250 628.361619 627.238544 629.355340 630.406184 630.241610 629.028986 631.089217 632.158318 -100 
-100 -100 618.828868 620.370481 621.579876 622.101656 622.256838 623.523176 624.454376 624.763561 624.769756 625.922348 626.791183 627.076211 627.074076 628.188865 629.013949 629.249536 629.186730 630.225416 630.956095 631.086414 630.916046 631.855318 632.495627 -100 
-100 -100 621.158323 621.883627 622.669482 623.251749 623.747883 624.545005 625.250406 625.720577 626.118810 626.843827 627.510122 627.965236 628.356176 629.061605 629.697056 630.109121 630.441837 631.070423 631.609381 631.908062 632.111619 632.590971 632.938040 -100 
-100 -100 622.255093 622.700359 623.298749 623.870951 624.433015 625.087916 625.707728 626.228029 626.726354 627.332064 627.925742 628.436999 628.931069 629.524324 630.093019 630.564380 631.001279 631.517532 631.988390 632.341106 632.635447 632.974232 633.205147 -100 
-100 -100 -100 -100 -100 -100 -100 -100 -100 -100 -100 -100 -100 -100 -100 -100 -100 -100 -100 -100 -100 -100 -100 -100 -100 -100 
-100 -100 -100 -100 -100 -100 -100 -100 -100 -100 -100 -100 -100 -100 -100 -100 -100 -100 -100 -100 -100 -100 -100 -100 -100 -100 
-100 -100 -100 -100 -100 -100 -100 -100 -100 -100 -100 -100 -100 -100 -100 -100 -100 -100 -100 -100 -100 -100 -100 -100 -100 -100 
-100 -100 628.312255 628.751056 629.376896 630.016103 630.668308 631.400557 632.109499 632.734033 633.337680 634.017486 634.679895 635.261861 635.818964 636.439839 637.031012 637.531286 637.996534 638.514327 638.991122 639.363308 639.679801 640.012514 640.235876 -100 
-100 -100 627.179489 627.812565 628.585258 629.246540 629.872493 630.696778 631.466536 632.058392 632.604196 633.358886 634.073707 634.620006 635.117809 635.808066 636.446632 636.908796 637.314063 637.900126 638.425102 638.764200 639.033496 639.460387 639.770602 -100 
-100 -100 625.064247 626.154724 627.220878 627.884061 628.383129 629.444000 630.351911 630.854775 631.222419 632.185640 633.024539 633.477553 633.796670 634.683268 635.436188 635.801484 636.028295 636.807821 637.447448 637.696628 637.806711 638.471419 638.971238 -100 
-100 -100 622.727169 624.432774 625.810149 626.436912 626.674590 628.110905 629.192712 629.581057 629.639666 630.949067 631.944309 632.275735 632.286682 633.501653 634.400088 634.641194 634.562722 635.666726 636.452126 636.582867 636.401550 637.427564 638.141035 -100 
-100 -100 622.490310 623.747057 624.995342 625.775066 626.356168 627.535109 628.534677 629.066644 629.445382 630.472122 631.362168 631.815205 632.124427 633.058751 633.852691 634.213455 634.430111 635.260009 635.947740 636.205969 636.326345 637.066001 637.634227 -100 
-100 -100 621.968690 623.032287 624.219455 625.087447 625.825120 626.922138 627.895566 628.512774 629.031756 629.954821 630.796797 631.314645 631.747160 632.574725 633.320418 633.745760 634.086024 634.814116 635.460015 635.790094 636.037569 636.661131 637.149402 -100 
-100 -100 620.505718 621.842373 623.186542 624.048228 624.699953 625.958992 627.026160 627.604307 628.016737 629.080852 629.997763 630.462760 630.779706 631.738857 632.555615 632.928884 633.157190 634.018357 634.739577 635.025960 635.171621 635.933106 636.516062 -100 
-100 -100 618.733422 620.615896 622.193465 622.981685 623.352488 624.952827 626.169644 626.642951 626.759566 628.147562 629.199710 629.551149 629.570410 630.840215 631.786400 632.047433 631.983947 633.154069 634.006964 634.188641 634.054974 635.132028 635.883964 -100 
-100 -100 619.084429 620.441580 621.818573 622.718139 623.410137 624.711462 625.818215 626.429575 626.868008 627.952529 628.884414 629.359349 629.684882 630.654931 631.483346 631.867792 632.108174 632.984585 633.722831 634.025834 634.186294 634.959131 635.548202 -100 
-100 -100 619.090292 620.201337 621.460115 622.406194 623.224720 624.409334 625.464083 626.147869 626.718697 627.682272 628.552339 629.087348 629.534620 630.385243 631.155326 631.602299 631.965484 632.724850 633.405450 633.768727 634.046114 634.693741 635.195473 -100 
-100 -100 618.085057 619.432018 620.803980 621.705978 622.406856 623.725346 624.851325 625.480938 625.933395 627.020852 627.951572 628.424246 628.748499 629.721985 630.555381 630.945466 631.191505 632.070971 632.812720 633.119780 633.285076 634.065354 634.658222 -100 
-100 -100 616.705603 618.570976 620.145677 620.944776 621.336136 622.972470 624.226870 624.734975 624.879159 626.272266 627.323745 627.672108 627.688963 628.966070 629.921613 630.193151 630.141070 631.317057 632.177354 632.366964 632.241176 633.333676 634.093940 -100 
-100 -100 617.360132 618.703244 620.069700 620.965947 621.660664 622.971835 624.090403 624.713082 625.158221 626.236964 627.159396 627.625047 627.942868 628.909343 629.736294 630.121108 630.362395 631.236472 631.972781 632.274970 632.436645 633.216198 633.809931 -100 
-100 -100 617.644779 618.746793 619.993871 620.928829 621.735781 622.905311 623.945203 624.616164 625.173636 626.118609 626.971013 627.492162 627.927335 628.763163 629.519843 629.956720 630.311235 631.059472 631.728963 632.082763 632.353876 633.000837 633.503873 -100 
-100 -100 616.925023 618.265199 619.623326 620.507502 621.184480 622.461436 623.545304 624.139486 624.561104 625.614033 626.517227 626.972361 627.282451 628.228118 629.035521 629.406405 629.636574 630.495132 631.215897 631.504286 631.654965 632.428769 633.020588 -100 
-100 -100 615.861364 617.717679 619.270193 620.040251 620.395001 621.959787 623.144786 623.596523 623.695141 625.035161 626.047245 626.373821 626.377281 627.611722 628.530080 628.775983 628.704232 629.849837 630.680432 630.843725 630.696327 631.777499 632.533822 -100 
-100 -100 616.897101 618.214314 619.534806 620.373941 621.000529 622.221324 623.249497 623.793846 624.172074 625.186442 626.058229 626.489598 626.780044 627.705743 628.494894 628.850574 629.066470 629.908404 630.611636 630.883854 631.020283 631.782035 632.366742 -100 
-100 -100 617.643109 618.692743 619.858660 620.701737 621.408326 622.462125 623.388511 623.961191 624.434544 625.301763 626.091489 626.567779 626.966733 627.761078 628.480033 628.887633 629.215385 629.929092 630.561960 630.883039 631.125282 631.745734 632.232527 -100 
-100 -100 617.492386 618.737790 619.966165 620.720289 621.267629 622.395353 623.338863 623.819491 624.147527 625.106694 625.934657 626.340151 626.613075 627.511694 628.278601 628.623191 628.830292 629.648518 630.326211 630.579821 630.698800 631.431498 631.994762 -100 
-100 -100 617.125065 618.819808 620.176376 620.775656 620.977330 622.351677 623.368529 623.701338 623.710008 624.937098 625.860819 626.141198 626.116762 627.292001 628.162513 628.389240 628.304745 629.397855 630.175076 630.304921 630.126996 631.141346 631.846837 -100 
-100 -100 618.957679 620.034720 621.074927 621.701693 622.152549 623.146923 623.983182 624.419002 624.722110 625.607763 626.377154 626.777008 627.056603 627.907663 628.635517 628.986998 629.206906 629.978572 630.612090 630.859513 630.969498 631.626860 632.121018 -100 
-100 -100 620.705115 621.321890 622.063008 622.679169 623.246863 623.999610 624.692029 625.207908 625.680083 626.360373 627.008796 627.501747 627.958484 628.616244 629.232157 629.680852 630.078547 630.658425 631.178551 631.514943 631.782184 632.204678 632.511516 -100 
-100 -100 621.642218 622.062965 622.653797 623.242883 623.831400 624.488670 625.117006 625.661279 626.187620 626.794009 627.391578 627.920523 628.436401 629.026110 629.595762 630.082765 630.540211 631.052453 631.524984 631.894149 632.208036 632.537532 632.758584 -100 
-100 -100 -100 -100 -100 -100 -100 -100 -100 -100 -100 -100 -100 -100 -100 -100 -100 -100 -100 -100 -100 -100 -100 -100 -100 -100 
-100 -100 -100 -100 -100 -100 -100 -100 -100 -100 -100 -100 -100 -100 -100 -100 -100 -100 -100 -100 -100 -100 -100 -100 -100 -100 
-100 -100 -100 -100 -100 -100 -100 -100 -100 -100 -100 -100 -100 -100 -100 -100 -100 -100 -100 -100 -100 -100 -100 -100 -100 -100 
-100 -100 627.495936 627.972176 628.626417 629.273721 629.927743 630.690317 631.424316 632.056299 632.660813 633.367861 634.050614 634.634664 635.187015 635.828753 636.434717 636.932966 637.391205 637.929797 638.422627 638.794270 639.104169 639.456112 639.694741 -100 
-100 -100 626.173287 626.932398 627.773542 628.425506 629.006172 629.910571 630.729238 631.306274 631.804906 632.635714 633.394472 633.921467 634.367962 635.125678 635.800708 636.238220 636.589404 637.243937 637.808513 638.127038 638.345606 638.841088 639.198068 -100 
-100 -100 623.413180 625.000036 626.265997 626.846163 627.066453 628.446015 629.490599 629.894079 629.980109 631.255381 632.225638 632.578470 632.619902 633.800667 634.671965 634.928738 634.873544 635.950434 636.715297 636.865806 636.705393 637.669731 638.325317 -100 
-100 -100 619.556342 622.844567 624.677485 625.043213 624.189032 626.761987 628.173881 628.272968 627.239292 629.672768 630.992532 631.042039 629.992853 632.285271 633.485794 633.433104 632.288253 634.474770 635.572438 635.426105 634.205731 636.311787 637.403740 -100 
-100 -100 620.726981 622.508926 623.975246 624.671142 624.964829 626.475265 627.618725 628.044532 628.130381 629.481538 630.510702 630.857782 630.878817 632.119494 633.039288 633.285553 633.209472 634.348083 635.168011 635.321662 635.161662 636.214370 636.949549 -100 
-100 -100 620.604535 621.924400 623.247548 624.090987 624.727393 625.969853 627.024039 627.594740 628.004028 629.067998 629.987225 630.456850 630.778048 631.736556 632.551561 632.923880 633.150846 634.007969 634.724172 635.004953 635.144608 635.903351 636.484551 -100 
-100 -100 618.640668 620.538335 622.120949 622.906277 623.270336 624.864821 626.074950 626.541044 626.653022 628.050303 629.107988 629.462481 629.481612 630.760260 631.711738 631.973946 631.908840 633.079417 633.930038 634.105283 633.962870 635.044702 635.799948 -100 
-100 -100 615.310339 618.888111 620.968185 621.507045 620.774767 623.529901 625.077900 625.247381 624.239827 626.784517 628.169952 628.227304 627.148529 629.540257 630.809243 630.781065 629.643118 631.904488 633.067033 632.957900 631.762292 633.942425 635.085703 -100 
-100 -100 617.189955 619.109929 620.727172 621.551475 621.956232 623.593401 624.842771 625.340855 625.476229 626.894393 627.969869 628.335239 628.363672 629.655353 630.620775 630.895912 630.843884 632.029901 632.896961 633.087928 632.959807 634.053416 634.815071 -100 
-100 -100 617.662130 619.036007 620.435920 621.359569 622.076714 623.408724 624.544178 625.179139 625.637499 626.743969 627.693735 628.180628 628.515912 629.503552 630.348702 630.746287 630.997757 631.886708 632.636379 632.947938 633.115721 633.900621 634.496559 -100 
-100 -100 616.205797 618.100425 619.703191 620.523374 620.930901 622.589994 623.862091 624.380571 624.532072 625.951347 627.025561 627.388242 627.414055 628.711972 629.684072 629.965269 629.918941 631.109641 631.981880 632.178471 632.057260 633.158859 633.922281 -100 
-100 -100 613.329837 616.844475 618.901375 619.437685 618.707126 621.515033 623.108723 623.317888 622.345400 624.886834 626.271641 626.324374 625.236948 627.645173 628.927603 628.910866 627.784135 630.054314 631.226684 631.126894 629.938922 632.137570 633.287431 -100 
-100 -100 615.488500 617.377385 618.972472 619.785146 620.185592 621.837685 623.103425 623.616294 623.761605 625.172217 626.238046 626.593930 626.613661 627.904345 628.869632 629.145280 629.094098 630.279439 631.146174 631.337460 631.210915 632.311648 633.077371 -100 
-100 -100 616.236399 617.595005 618.977225 619.885296 620.588513 621.906439 623.029748 623.655366 624.103579 625.190356 626.121807 626.595559 626.920115 627.891712 628.722246 629.109062 629.351797 630.229799 630.968691 631.270827 631.431830 632.215971 632.813469 -100 
-100 -100 615.075245 616.959441 618.544322 619.344522 619.729567 621.344839 622.576879 623.065854 623.194586 624.573673 625.617431 625.965115 625.983832 627.245291 628.186127 628.446472 628.384953 629.552824 630.403039 630.579855 630.441342 631.536612 632.301170 -100 
-100 -100 612.528046 616.030911 618.062315 618.570391 617.815399 620.538763 622.063250 622.226252 621.231410 623.698594 625.036869 625.074707 624.000824 626.336215 627.569598 627.525167 626.383983 628.616560 629.756803 629.629299 628.416361 630.604990 631.753541 -100 
-100 -100 615.081877 616.941428 618.487080 619.241371 619.575598 621.133663 622.309736 622.749406 622.835211 624.174601 625.185351 625.507899 625.505882 626.745892 627.667304 627.911768 627.835726 628.986807 629.820039 629.981663 629.829869 630.913654 631.671415 -100 
-100 -100 616.308367 617.608475 618.905158 619.720287 620.324010 621.522132 622.530612 623.059853 623.426550 624.431726 625.296378 625.722893 626.010250 626.936248 627.726175 628.082726 628.299017 629.141071 629.843837 630.115167 630.249406 631.007655 631.589330 -100 
-100 -100 615.750165 617.520031 618.966157 619.638231 619.902190 621.354512 622.439659 622.816250 622.856520 624.133725 625.095645 625.389873 625.369993 626.580170 627.478804 627.714516 627.634525 628.756514 629.562978 629.708631 629.544150 630.596234 631.331046 -100 
-100 -100 613.971592 617.251309 619.066307 619.412446 618.541866 621.030444 622.370219 622.417883 621.353700 623.682820 624.920634 624.909583 623.813379 626.078441 627.261358 627.205034 626.071696 628.230447 629.311682 629.157052 627.930210 630.038148 631.130003 -100 
-100 -100 617.326621 618.901130 620.142910 620.690097 620.867105 622.172616 623.141616 623.478473 623.503859 624.694988 625.590467 625.884631 625.881734 627.032489 627.884999 628.134018 628.078045 629.142360 629.897748 630.043352 629.880187 630.844026 631.498911 -100 
-100 -100 619.721146 620.464323 621.274485 621.882062 622.404732 623.234762 623.973952 624.474118 624.898938 625.653165 626.343189 626.814374 627.218257 627.945611 628.601005 629.027955 629.373954 630.022108 630.581865 630.897889 631.115241 631.609958 631.966273 -100 
-100 -100 620.849379 621.307650 621.926941 622.523923 623.113471 623.799304 624.451075 625.001601 625.527869 626.160244 626.776833 627.306616 627.817209 628.428822 629.014952 629.501684 629.953692 630.487821 630.977723 631.347902 631.657113 632.008451 632.246574 -100 
-100 -100 -100 -100 -100 -100 -100 -100 -100 -100 -100 -100 -100 -100 -100 -100 -100 -100 -100 -100 -100 -100 -100 -100 -100 -100 
-100 -100 -100 -100 -100 -100 -100 -100 -100 -100 -100 -100 -100 -100 -100 -100 -100 -100 -100 -100 -100 -100 -100 -100 -100 -100 
-100 -100 -100 -100 -100 -100 -100 -100 -100 -100 -100 -100 -100 -100 -100 -100 -100 -100 -100 -100 -100 -100 -100 -100 -100 -100 
-100 -100 626.650663 627.184464 627.874557 628.524173 629.166467 629.969807 630.732472 631.365019 631.956821 632.701827 633.408855 633.988597 634.523442 635.197097 635.822557 636.313390 636.752599 637.322954 637.836026 638.201143 638.492296 638.875528 639.136590 -100 
-100 -100 624.963029 625.984978 626.937139 627.550708 627.992663 629.067868 629.964358 630.494257 630.852064 631.849786 632.681957 633.158885 633.463937 634.377725 635.118776 635.502240 635.710496 636.521200 637.153476 637.420660 637.499668 638.153994 638.596096 -100 
-100 -100 620.378335 623.499639 625.196847 625.522523 624.672943 627.160547 628.519727 628.642611 627.657238 630.031522 631.312329 631.391301 630.392252 632.628866 633.792639 633.769234 632.673298 634.805087 635.865595 635.743548 634.558750 636.583229 637.603599 -100 
-100 -100 607.165161 619.989630 623.230952 622.554567 613.752506 624.317542 626.858838 625.868441 616.913200 627.297185 629.742248 628.740444 620.032853 630.000341 632.276126 631.162780 622.372662 632.219554 634.395867 633.206972 624.428641 634.149466 636.490562 -100 
-100 -100 617.556967 620.920109 622.842196 623.277807 622.481423 625.123180 626.592801 626.726274 625.718047 628.191094 629.543064 629.605782 628.565009 630.884311 632.108801 632.064800 630.927111 633.142586 634.269619 634.140426 632.935875 635.072649 636.189661 -100 
-100 -100 618.833334 620.688399 622.233185 622.992813 623.339587 624.911451 626.106127 626.566475 626.677601 628.066423 629.123554 629.483724 629.511707 630.781101 631.725652 631.986351 631.921968 633.085920 633.930622 634.102291 633.957172 635.031263 635.781257 -100 
-100 -100 615.307627 618.877931 620.947453 621.475590 620.733105 623.477653 625.017060 625.181167 624.171486 626.716714 628.104255 628.164807 627.089116 629.482154 630.751713 630.723896 629.585735 631.845556 633.005475 632.892794 631.693377 633.871603 635.014018 -100 
-100 -100 602.157753 615.843566 619.433175 618.927024 610.108633 620.998748 623.693598 622.740376 613.614287 624.304092 626.843088 625.811998 616.826520 627.146832 629.536064 628.440423 619.563500 629.580958 631.834918 630.667266 621.829095 631.709197 634.119987 -100 
-100 -100 613.833115 617.427645 619.533212 620.100736 619.398621 622.186378 623.764919 623.960290 622.973378 625.540155 626.946350 627.018246 625.952083 628.360181 629.645346 629.631286 628.506359 630.781720 631.957596 631.859688 630.673687 632.863994 634.013213 -100 
-100 -100 615.833921 617.752823 619.379439 620.219240 620.642869 622.308727 623.585850 624.108520 624.265642 625.700018 626.789757 627.166141 627.204283 628.511121 629.491121 629.778732 629.737983 630.935206 631.812783 632.012572 631.892123 632.994872 633.761393 -100 
-100 -100 612.895388 616.425766 618.502064 619.056476 618.342275 621.165688 622.772927 622.993511 622.032887 624.592004 625.994293 626.061616 624.986776 627.408470 628.702705 628.695127 627.576257 629.855927 631.036698 630.942916 629.759112 631.961929 633.114337 -100 
-100 -100 600.450282 613.832036 617.352940 616.818331 607.899731 618.942572 621.702595 620.804309 611.785229 622.402264 624.929488 623.885485 614.841580 625.230678 627.642212 626.559773 617.698023 627.720422 629.982928 628.818816 619.953065 629.886495 632.309358 -100 
-100 -100 612.184459 615.707262 617.774085 618.319721 617.597864 620.414425 622.016082 622.232261 621.266688 623.817003 625.210943 625.272010 624.191790 626.605915 627.892934 627.879623 626.755947 629.030196 630.205544 630.106588 628.917515 631.119604 632.274334 -100 
-100 -100 614.427955 616.323668 617.927038 618.748115 619.156685 620.808673 622.075650 622.592885 622.745300 624.156732 625.226996 625.591858 625.622622 626.910611 627.874211 628.150704 628.102018 629.287393 630.153975 630.344279 630.216559 631.319451 632.087873 -100 
-100 -100 611.785441 615.305186 617.362250 617.899621 617.177668 619.942207 621.507480 621.706339 620.743444 623.243647 624.610373 624.670157 623.614867 625.972511 627.225911 627.197264 626.070040 628.319716 629.476429 629.362610 628.160674 630.358885 631.512904 -100 
-100 -100 599.662733 613.048445 616.546882 616.001580 607.176185 618.016989 620.694076 619.771680 610.868467 621.274203 623.735891 622.704635 613.870830 623.987907 626.317861 625.210433 616.387103 626.318354 628.540524 627.346905 618.447021 628.381131 630.804370 -100 
-100 -100 611.821905 615.315066 617.331579 617.822958 617.050840 619.756938 621.265700 621.415784 620.410685 622.869619 624.201526 624.234973 623.158287 625.492651 626.725456 626.680716 625.539437 627.772278 628.912717 628.785097 627.571344 629.758572 630.905902 -100 
-100 -100 614.568713 616.396270 617.909559 618.639377 618.954948 620.479400 621.628437 622.051734 622.128180 623.450835 624.449113 624.765636 624.761703 625.996666 626.915806 627.162359 627.090655 628.237266 629.067960 629.230488 629.080133 630.156723 630.908811 -100 
-100 -100 612.602329 615.953195 617.855267 618.272705 617.464561 620.028999 621.434884 621.525560 620.494517 622.869487 624.143958 624.148930 623.062675 625.355606 626.562506 626.514186 625.386897 627.572949 628.682472 628.544052 627.332896 629.475206 630.594783 -100 
-100 -100 601.590854 614.417896 617.646250 616.972844 608.287978 618.634023 621.083578 620.064018 611.241617 621.354793 623.687536 622.613677 613.831738 623.798477 626.065802 624.967500 616.286171 626.009925 628.153880 626.950670 618.142485 627.892906 630.240233 -100 
-100 -100 614.313273 617.423670 619.098312 619.397455 618.522585 620.916221 622.193075 622.253963 621.228885 623.494799 624.690687 624.705770 623.657337 625.868614 627.017829 626.993441 625.911437 628.018339 629.065633 628.937735 627.748422 629.778782 630.801586 -100 
-100 -100 618.533933 619.539811 620.460950 621.031018 621.416673 622.413215 623.227308 623.679895 623.965536 624.882049 625.642238 626.061250 626.322445 627.207065 627.930368 628.305833 628.512211 629.316020 629.944083 630.210151 630.289599 630.946070 631.389261 -100 
-100 -100 620.027136 620.542580 621.197177 621.795956 622.373013 623.097485 623.775844 624.325488 624.838074 625.506604 626.145951 626.670362 627.163007 627.807108 628.413880 628.894692 629.329375 629.896556 630.408416 630.774148 631.066821 631.451646 631.713504 -100 
-100 -100 -100 -100 -100 -100 -100 -100 -100 -100 -100 -100 -100 -100 -100 -100 -100 -100 -100 -100 -100 -100 -100 -100 -100 -100 
-100 -100 -100 -100 -100 -100 -100 -100 -100 -100 -100 -100 -100 -100 -100 -100 -100 -100 -100 -100 -100 -100 -100 -100 -100 -100 
-100 -100 -100 -100 -100 -100 -100 -100 -100 -100 -100 -100 -100 -100 -100 -100 -100 -100 -100 -100 -100 -100 -100 -100 -100 -100 
-100 -100 626.080306 626.565687 627.235612 627.902816 628.580117 629.369010 630.130579 630.789496 631.419063 632.148255 632.849635 633.449478 634.015779 634.670410 635.288324 635.797940 636.267788 636.818854 637.324162 637.707007 638.025797 638.383695 638.625256 -100 
-100 -100 624.742276 625.511978 626.370067 627.042336 627.646417 628.578119 629.425421 630.030096 630.554310 631.407825 632.185309 632.727866 633.188071 633.958761 634.645736 635.094367 635.457082 636.124875 636.702978 637.033594 637.261641 637.763311 638.123283 -100 
-100 -100 621.955097 623.555425 624.840575 625.441506 625.685029 627.093669 628.168584 628.600505 628.712569 630.011560 631.000872 631.368959 631.423712 632.617852 633.501287 633.768786 633.724843 634.816497 635.596692 635.760713 635.610707 636.581540 637.240188 -100 
-100 -100 618.068596 621.373251 623.227432 623.614257 622.782737 625.386385 626.829657 626.957105 625.948906 628.407019 629.746574 629.811386 628.775343 631.082016 632.295370 632.253417 631.119576 633.322433 634.436905 634.305094 633.095820 635.208595 636.303721 -100 
-100 -100 619.219882 621.016838 622.504265 623.222386 623.540097 625.079823 626.253172 626.706424 626.817269 628.192301 629.241447 629.604393 629.639439 630.894952 631.828701 632.087271 632.023687 633.178148 634.014154 634.181689 634.032423 635.092230 635.830977 -100 
-100 -100 619.078330 620.412492 621.756954 622.623834 623.285266 624.555533 625.637561 626.234024 626.666998 627.754205 628.693734 629.179573 629.515431 630.489944 631.320585 631.706994 631.947687 632.820146 633.551226 633.844540 633.994037 634.760248 635.345576 -100 
-100 -100 617.091153 619.004641 620.610182 621.420197 621.809726 623.431215 624.667452 625.157006 625.289330 626.710025 627.790316 628.161330 628.195281 629.491839 630.460987 630.738583 630.687660 631.873591 632.738305 632.924652 632.790898 633.880747 634.640864 -100 
-100 -100 613.738128 617.333927 619.438623 620.003007 619.296241 622.078123 623.651208 623.842535 622.853944 625.423047 626.832071 626.906296 625.842348 628.254028 629.542270 629.530037 628.406051 630.683015 631.859196 631.759953 630.571743 632.760448 633.909244 -100 
-100 -100 615.606650 617.542779 619.183590 620.033270 620.463707 622.127155 623.401336 623.921826 624.078756 625.521201 626.619386 627.003335 627.048733 628.360031 629.344223 629.635267 629.597394 630.798159 631.678090 631.878555 631.757697 632.859041 633.625929 -100 
-100 -100 616.070503 617.459260 618.881728 619.830270 620.572947 621.931105 623.091443 623.749311 624.230366 625.361788 626.335432 626.843091 627.197294 628.204243 629.067189 629.479903 629.745067 630.648191 631.410258 631.730893 631.905373 632.697449 633.298707 -100 
-100 -100 614.605339 616.515653 618.141264 618.985988 619.418576 621.104123 622.401319 622.942523 623.116774 624.562710 625.662802 626.048068 626.093948 627.411394 628.400597 628.695687 628.661934 629.867003 630.751728 630.956711 630.840130 631.949098 632.719619 -100 
-100 -100 611.725165 615.256895 617.337044 617.897340 617.191088 620.026010 621.645216 621.876825 620.926546 623.496490 624.908889 624.985253 623.918311 626.346575 627.645888 627.642092 626.526832 628.812194 629.997717 629.906335 628.722621 630.929273 632.086640 -100 
-100 -100 613.894619 615.797962 617.414115 618.249695 618.674339 620.353189 621.645063 622.181876 622.351014 623.789215 624.881955 625.261521 625.302202 626.612742 627.594978 627.884223 627.845511 629.045542 629.925581 630.126536 630.006888 631.115156 631.886354 -100 
-100 -100 614.658995 616.029652 617.430469 618.359803 619.086598 620.431468 621.582009 622.233231 622.706511 623.819898 624.776927 625.273474 625.618656 626.610059 627.457867 627.859043 628.115149 629.007932 629.760660 630.073803 630.243271 631.034801 631.636970 -100 
-100 -100 613.515331 615.410771 617.012726 617.832364 618.239727 619.882856 621.143569 621.659230 621.813343 623.218600 624.286733 624.655613 624.693678 625.975169 626.933667 627.208539 627.160575 628.344217 629.209575 629.398792 629.269943 630.373125 631.142295 -100 
-100 -100 610.988328 614.502613 616.550458 617.076639 616.342650 619.094985 620.649213 620.839292 619.869479 622.362578 623.724025 623.781078 622.724531 625.080019 626.331180 626.300993 625.173065 627.422800 628.579833 628.466223 627.264092 629.461602 630.615116 -100 
-100 -100 613.569750 615.439652 617.001289 617.774292 618.130628 619.716574 620.921515 621.388275 621.499386 622.863336 623.895483 624.235919 624.250375 625.508459 626.446456 626.705070 626.642969 627.811237 628.662155 628.839358 628.700148 629.793513 630.556360 -100 
-100 -100 614.825229 616.135274 617.448146 618.283074 618.910117 620.135281 621.171362 621.727265 622.119284 623.147793 624.031791 624.474415 624.776776 625.718803 626.523849 626.893948 627.124290 627.983839 628.705541 628.994402 629.143189 629.912047 630.499019 -100 
-100 -100 614.293959 616.074347 617.537393 618.230059 618.518085 619.997267 621.108831 621.511290 621.576579 622.876373 623.855534 624.163573 624.156602 625.381456 626.294080 626.542255 626.475635 627.615972 628.443068 628.608087 628.459806 629.523803 630.264274 -100 
-100 -100 612.541173 615.832046 617.664195 618.030670 617.183549 619.698760 621.064162 621.136620 620.096318 622.447642 623.701719 623.703040 622.618147 624.897423 626.093796 626.049101 624.928297 627.106124 628.208827 628.074108 626.863776 628.984488 630.082380 -100 
-100 -100 615.923920 617.508121 618.765678 619.332242 619.531669 620.862157 621.855943 622.216889 622.265280 623.477336 624.389098 624.696205 624.705221 625.869416 626.734973 626.996065 626.953337 628.035575 628.811045 628.975653 628.828477 629.804151 630.464744 -100 
-100 -100 618.341146 619.092522 619.916916 620.542767 621.086773 621.940245 622.703263 623.226818 623.673860 624.448079 625.154637 625.639745 626.056478 626.797040 627.465432 627.905122 628.264968 628.929791 629.507749 629.841184 630.073296 630.578616 630.940158 -100 
-100 -100 619.481908 619.947585 620.580199 621.194735 621.804895 622.513315 623.188312 623.761732 624.309697 624.961634 625.594986 626.139312 626.663331 627.288205 627.887429 628.387290 628.853392 629.403477 629.910382 630.296828 630.619839 630.981014 631.224074 -100 
-100 -100 -100 -100 -100 -100 -100 -100 -100 -100 -100 -100 -100 -100 -100 -100 -100 -100 -100 -100 -100 -100 -100 -100 -100 -100 
-100 -100 -100 -100 -100 -100 -100 -100 -100 -100 -100 -100 -100 -100 -100 -100 -100 -100 -100 -100 -100 -100 -100 -100 -100 -100 
-100 -100 -100 -100 -100 -100 -100 -100 -100 -100 -100 -100 -100 -100 -100 -100 -100 -100 -100 -100 -100 -100 -100 -100 -100 -100 
-100 -100 625.481958 625.939939 626.597750 627.276685 627.975151 628.760358 629.524695 630.203023 630.856676 631.581003 632.280839 632.894497 633.479690 634.126860 634.742368 635.265473 635.753889 636.296954 636.798978 637.193643 637.527864 637.872350 638.101487 -100 
-100 -100 624.313827 624.970586 625.778640 626.480159 627.151938 628.032033 628.860026 629.507151 630.103854 630.904695 631.657305 632.234611 632.759684 633.476634 634.139550 634.623607 635.051332 635.664903 636.217893 636.581678 636.870125 637.309201 637.625242 -100 
-100 -100 622.133041 623.257809 624.366077 625.069441 625.611435 626.734575 627.705962 628.265589 628.683992 629.697043 630.575039 631.057929 631.402477 632.317465 633.095283 633.480448 633.727248 634.539388 635.212361 635.490061 635.621794 636.299037 636.804621 -100 
-100 -100 619.720753 621.474950 622.901664 623.567673 623.841850 625.349349 626.499191 626.943450 627.048781 628.413056 629.450217 629.811030 629.844978 631.092093 632.017236 632.276478 632.213628 633.357380 634.181292 634.343670 634.186362 635.224765 635.943952 -100 
-100 -100 619.456098 620.751011 622.046023 622.869303 623.495153 624.737023 625.799252 626.385790 626.813031 627.890188 628.821423 629.305512 629.641335 630.607137 631.429666 631.813222 632.052089 632.916882 633.639668 633.927253 634.069983 634.823699 635.398953 -100 
-100 -100 618.900906 619.998240 621.231693 622.147213 622.934291 624.088730 625.119009 625.787340 626.353430 627.324731 628.207415 628.756692 629.217279 630.078443 630.856384 631.309093 631.675468 632.435739 633.112925 633.468568 633.735712 634.374990 634.872124 -100 
-100 -100 617.384886 618.761394 620.156988 621.069710 621.772130 623.086864 624.206845 624.830693 625.284986 626.399462 627.358872 627.854061 628.197051 629.195778 630.050289 630.453659 630.708332 631.602348 632.353282 632.661313 632.822739 633.602794 634.197293 -100 
-100 -100 615.554463 617.488664 619.124222 619.965654 620.386209 622.042989 623.310428 623.823986 623.974888 625.419555 626.517891 626.898456 626.938971 628.257335 629.246625 629.538476 629.498614 630.704576 631.587064 631.786824 631.663530 632.763444 633.529690 -100 
-100 -100 615.894785 617.292503 618.722397 619.674720 620.418144 621.773611 622.930155 623.584099 624.063036 625.199614 626.177966 626.688019 627.044110 628.057207 628.925693 629.341462 629.608376 630.516595 631.282224 631.603814 631.777603 632.568758 633.170011 -100 
-100 -100 615.889360 617.035336 618.343337 619.340821 620.210725 621.448922 622.553668 623.281650 623.896062 624.911735 625.831032 626.407135 626.891125 627.781974 628.588733 629.065344 629.454824 630.244352 630.951487 631.333585 631.625064 632.288884 632.801696 -100 
-100 -100 614.861181 616.247432 617.670409 618.622818 619.373129 620.746843 621.923516 622.595752 623.089694 624.234830 625.220479 625.738512 626.101704 627.116004 627.984283 628.400347 628.668793 629.580616 630.350403 630.675520 630.852797 631.650743 632.256186 -100 
-100 -100 613.461922 615.376391 617.005517 617.853427 618.290241 619.985446 621.291956 621.839886 622.019132 623.479009 624.591341 624.987153 625.042108 626.362802 627.353009 627.646801 627.610845 628.824845 629.716140 629.923053 629.805777 630.920027 631.694948 -100 
-100 -100 614.150215 615.529798 616.943326 617.886363 618.628586 619.995849 621.167548 621.835578 622.324479 623.462681 624.442107 624.955378 625.313990 626.321893 627.183319 627.593433 627.856828 628.763797 629.529426 629.851407 630.026649 630.823940 631.429515 -100 
-100 -100 614.475053 615.604996 616.892049 617.869927 618.723496 619.949122 621.044863 621.766303 622.372502 623.372544 624.277537 624.844029 625.319619 626.196490 626.988505 627.453241 627.833218 628.612852 629.311660 629.687876 629.975947 630.638888 631.151880 -100 
-100 -100 613.789549 615.156536 616.551197 617.473078 618.191963 619.529004 620.673207 621.320568 621.791306 622.898787 623.851829 624.347881 624.694139 625.683063 626.527570 626.926425 627.181430 628.074298 628.827426 629.140861 629.310309 630.101189 630.703079 -100 
-100 -100 612.761470 614.648157 616.236496 617.039410 617.428510 619.060456 620.310103 620.815504 620.960352 622.356743 623.416753 623.778566 623.810208 625.092034 626.049298 626.321622 626.270957 627.456713 628.324232 628.515300 628.387701 629.488947 630.256545 -100 
-100 -100 613.859458 615.201298 616.555743 617.430871 618.098816 619.379648 620.468541 621.067119 621.494666 622.560283 623.475683 623.941178 624.261970 625.227091 626.051275 626.434095 626.675383 627.554174 628.294628 628.598012 628.758785 629.540713 630.136335 -100 
-100 -100 614.667518 615.739516 616.939502 617.822020 618.574576 619.684530 620.667553 621.293664 621.817463 622.732713 623.561472 624.069065 624.496932 625.324981 626.075102 626.508793 626.862939 627.612807 628.284749 628.640874 628.911677 629.554016 630.051878 -100 
-100 -100 614.569623 615.839823 617.104444 617.899794 618.494515 619.678434 620.675773 621.207726 621.585279 622.592026 623.454614 623.886186 624.182910 625.113176 625.909048 626.276676 626.507299 627.364394 628.085332 628.377552 628.527756 629.285904 629.861383 -100 
-100 -100 614.250390 615.974326 617.368632 618.007919 618.253515 619.685813 620.755421 621.136367 621.189784 622.466329 623.423479 623.726081 623.719603 624.928126 625.827307 626.074151 626.008306 627.144760 627.968128 628.137065 627.988904 629.032636 629.752038 -100 
-100 -100 616.146481 617.246247 618.320039 618.985434 619.480115 620.526455 621.413110 621.896483 622.244638 623.174386 623.976959 624.401621 624.703339 625.583429 626.338274 626.712190 626.955630 627.765040 628.440204 628.725155 628.865699 629.548155 630.054557 -100 
-100 -100 617.945439 618.579878 619.350422 620.003290 620.613523 621.413845 622.154286 622.716831 623.233358 623.954463 624.636358 625.157031 625.639253 626.324291 626.966601 627.440108 627.864361 628.477828 629.034572 629.405301 629.701337 630.145184 630.462617 -100 
-100 -100 618.910354 619.346474 619.964486 620.588910 621.218743 621.921481 622.596464 623.186554 623.756371 624.402285 625.033726 625.591975 626.134932 626.751666 627.347765 627.860767 628.345855 628.889776 629.396023 629.797151 630.138026 630.486936 630.717759 -100 
-100 -100 -100 -100 -100 -100 -100 -100 -100 -100 -100 -100 -100 -100 -100 -100 -100 -100 -100 -100 -100 -100 -100 -100 -100 -100 
-100 -100 -100 -100 -100 -100 -100 -100 -100 -100 -100 -100 -100 -100 -100 -100 -100 -100 -100 -100 -100 -100 -100 -100 -100 -100 
-100 -100 -100 -100 -100 -100 -100 -100 -100 -100 -100 -100 -100 -100 -100 -100 -100 -100 -100 -100 -100 -100 -100 -100 -100 -100 
-100 -100 624.712392 625.206683 625.889489 626.570860 627.264101 628.072684 628.855088 629.534085 630.182417 630.928321 631.642897 632.254000 632.831238 633.497765 634.127397 634.648089 635.128526 635.689980 636.204683 636.595331 636.920183 637.282534 637.526443 -100 
-100 -100 623.353639 624.137823 625.012064 625.698149 626.316328 627.270717 628.141300 628.766755 629.309736 630.181808 630.972469 631.525013 631.994772 632.778647 633.478384 633.938313 634.311471 634.990457 635.578545 635.917025 636.150950 636.657676 637.020424 -100 
-100 -100 620.519321 622.152020 623.461343 624.073555 624.322393 625.763996 626.868022 627.320445 627.447360 628.771415 629.775240 630.150455 630.209818 631.422184 632.321392 632.600513 632.565793 633.671180 634.462769 634.634434 634.489022 635.466876 636.129431 -100 
-100 -100 616.560461 619.937513 621.827082 622.218711 621.365941 624.029273 625.509738 625.653555 624.642703 627.143019 628.502151 628.570562 627.525840 629.864653 631.099057 631.068861 629.939747 632.162589 633.290651 633.165704 631.956699 634.081433 635.182236 -100 
-100 -100 617.763534 619.592363 621.102984 621.831076 622.152761 623.724438 624.925385 625.396518 625.518863 626.918179 627.982752 628.352490 628.391506 629.666723 630.618561 630.890554 630.837579 632.007657 632.856504 633.032435 632.888141 633.955384 634.698348 -100 
-100 -100 617.650657 618.998270 620.356837 621.234626 621.907107 623.198840 624.302089 624.915373 625.362358 626.467763 627.420059 627.912620 628.254666 629.246504 630.094838 630.495222 630.747721 631.636100 632.380813 632.683656 632.839669 633.611898 634.200706 -100 
-100 -100 615.671027 617.591551 619.206424 620.025154 620.423973 622.065640 623.320579 623.823412 623.964728 625.405935 626.499170 626.872964 626.905980 628.226979 629.217374 629.507569 629.463774 630.671577 631.553463 631.750368 631.622947 632.719243 633.483051 -100 
-100 -100 612.314485 615.915434 618.027315 618.597143 617.891609 620.699783 622.291531 622.490782 621.496825 624.099706 625.524936 625.595782 624.508991 626.967741 628.283644 628.279788 627.146587 629.461735 630.660695 630.572483 629.388384 631.585673 632.738960 -100 
-100 -100 614.174269 616.115903 617.764895 618.623069 619.062593 620.744373 622.034942 622.566855 622.732203 624.196138 625.309643 625.699633 625.746547 627.082080 628.085799 628.387165 628.354416 629.576285 630.472712 630.682551 630.566761 631.674261 632.445133 -100 
-100 -100 614.625300 616.021994 617.454997 618.414423 619.168940 620.543296 621.719037 622.389562 622.883063 624.034853 625.026644 625.548362 625.914794 626.936916 627.812620 628.233613 628.505627 629.424361 630.199493 630.527267 630.705320 631.503289 632.109081 -100 
-100 -100 613.141483 615.066534 616.706502 617.563046 618.006528 619.709762 621.022191 621.573493 621.755892 623.229999 624.354876 624.761170 624.825917 626.153281 627.149068 627.445816 627.411001 628.636268 629.535722 629.745761 629.628376 630.746462 631.524048 -100 
-100 -100 610.237483 613.798481 615.897493 616.468782 615.767529 618.626231 620.261417 620.497319 619.536921 622.155466 623.601860 623.705698 622.666796 625.097019 626.397359 626.386263 625.248639 627.573984 628.780415 628.692385 627.498409 629.724149 630.891972 -100 
-100 -100 612.432176 614.349667 615.979372 616.826024 617.261253 618.958457 620.266686 620.814771 620.992968 622.460343 623.579894 623.982742 624.044091 625.365072 626.353702 626.644390 626.604565 627.824734 628.720050 628.927332 628.808391 629.925822 630.703265 -100 
-100 -100 613.218250 614.595148 616.004383 616.942543 617.680025 619.043084 620.212135 620.879636 621.368850 622.503744 623.481602 623.996450 624.357858 625.364815 626.224337 626.633282 626.896405 627.803935 628.570141 628.892445 629.067744 629.864610 630.470127 -100 
-100 -100 612.094432 613.991095 615.596780 616.420284 616.832722 618.499494 619.783038 620.317970 620.489575 621.914012 622.999076 623.380511 623.427989 624.731851 625.706845 625.991688 625.951035 627.152086 628.033400 628.235334 628.116328 629.222647 629.993240 -100 
-100 -100 609.589441 613.099385 615.147042 615.670682 614.926486 617.718066 619.300984 619.511963 618.558733 621.071181 622.446710 622.508945 621.444833 623.838306 625.111417 625.090544 623.962644 626.239494 627.417257 627.320562 626.134590 628.331026 629.484116 -100 
-100 -100 612.181638 614.051634 615.616208 616.393380 616.756128 618.366545 619.594325 620.081091 620.210468 621.591607 622.636806 622.986248 623.007457 624.286498 625.240974 625.510355 625.456918 626.644304 627.513837 627.707304 627.581175 628.678591 629.442397 -100 
-100 -100 613.451775 614.764238 616.083127 616.927678 617.569152 618.814727 619.868968 620.443656 620.855359 621.900239 622.795483 623.248879 623.562679 624.517103 625.333156 625.712467 625.952727 626.830001 627.570574 627.876652 628.039087 628.814317 629.402675 -100 
-100 -100 612.937967 614.721056 616.191586 616.896572 617.203164 618.705569 619.831495 620.251920 620.339482 621.655795 622.642498 622.961669 622.969434 624.198789 625.116067 625.368299 625.306361 626.469221 627.319136 627.504453 627.372509 628.443735 629.184845 -100 
-100 -100 611.203342 614.495107 616.334024 616.710678 615.874602 618.422138 619.803188 619.893144 618.874134 621.243332 622.504957 622.520858 621.461671 623.732080 624.926260 624.878535 623.747380 625.961910 627.092821 626.980560 625.788403 627.915806 629.013753 -100 
-100 -100 614.595969 616.183098 617.448097 618.025986 618.240588 619.592597 620.602063 620.979799 621.047062 622.274628 623.196257 623.515861 623.539855 624.707387 625.576482 625.841017 625.802469 626.906037 627.702795 627.886070 627.753823 628.736446 629.398064 -100 
-100 -100 617.020946 617.776050 618.608192 619.245496 619.804448 620.674796 621.453003 621.992472 622.456119 623.244677 623.962540 624.459300 624.887858 625.637025 626.313481 626.761390 627.130861 627.810693 628.404504 628.752467 628.996220 629.507905 629.871286 -100 
-100 -100 618.166066 618.635641 619.275954 619.901602 620.525708 621.249417 621.939501 622.528336 623.091711 623.757563 624.403001 624.959000 625.494420 626.129640 626.738858 627.248870 627.726025 628.289089 628.809329 629.207996 629.540764 629.907782 630.153050 -100 
-100 -100 -100 -100 -100 -100 -100 -100 -100 -100 -100 -100 -100 -100 -100 -100 -100 -100 -100 -100 -100 -100 -100 -100 -100 -100 
-100 -100 -100 -100 -100 -100 -100 -100 -100 -100 -100 -100 -100 -100 -100 -100 -100 -100 -100 -100 -100 -100 -100 -100 -100 -100 
-100 -100 -100 -100 -100 -100 -100 -100 -100 -100 -100 -100 -100 -100 -100 -100 -100 -100 -100 -100 -100 -100 -100 -100 -100 -100 
-100 -100 623.925465 624.476162 625.190925 625.868235 626.541778 627.383540 628.186385 628.857341 629.484853 630.262753 630.997036 631.600312 632.157682 632.855619 633.504997 634.018475 634.479237 635.070607 635.602546 635.983271 636.286482 636.678514 636.944169 -100 
-100 -100 622.197048 623.248082 624.231180 624.871341 625.339559 626.460103 627.401344 627.970159 628.361902 629.396800 630.257065 630.755459 631.079879 632.021137 632.788258 633.194707 633.423941 634.257535 634.909950 635.192895 635.283429 635.947958 636.395507 -100 
-100 -100 617.499448 620.703467 622.449822 622.794458 621.939098 624.506644 625.923995 626.082750 625.112696 627.546233 628.860567 628.955011 627.958546 630.239841 631.436830 631.436442 630.355944 632.518650 633.602690 633.495679 632.317424 634.358541 635.387015 -100 
-100 -100 603.951762 617.110479 620.439068 619.755769 610.752154 621.593431 624.222702 623.251978 614.184895 624.754879 627.252149 626.252386 617.449713 627.560687 629.886787 628.793993 619.980837 629.900235 632.107218 630.929618 622.124339 631.896655 634.251903 -100 
-100 -100 614.633216 618.078493 620.048410 620.501029 619.696755 622.417008 623.942551 624.107980 623.110123 625.641229 627.027461 627.104493 626.064943 628.431590 629.693131 629.674996 628.554859 630.804622 631.957874 631.845195 630.648014 632.802403 633.928253 -100 
-100 -100 615.981851 617.864868 619.437849 620.219537 620.587207 622.203226 623.439494 623.931832 624.067713 625.494083 626.578770 626.954165 626.994102 628.299939 629.279484 629.567243 629.524756 630.720993 631.592734 631.783285 631.650920 632.737518 633.494607 -100 
-100 -100 612.466747 616.051822 618.141021 618.687119 617.959568 620.749260 622.326224 622.514351 621.511606 624.105859 625.524021 625.590439 624.501090 626.956574 628.270202 628.265340 627.131060 629.443267 630.638356 630.546141 629.357888 631.550614 632.700895 -100 
-100 -100 599.305910 613.003550 616.608940 616.110470 607.249668 618.239072 620.975461 620.028919 610.807490 621.646853 624.229120 623.179701 614.015239 624.564821 627.022799 625.934291 616.941607 627.131223 629.439962 628.292930 619.449277 629.360257 631.781815 -100 
-100 -100 610.963491 614.570188 616.693681 617.279061 616.591849 619.421602 621.033940 621.250712 620.271686 622.889392 624.328555 624.411565 623.336119 625.806588 627.133463 627.139017 626.014781 628.341235 629.550704 629.470654 628.293103 630.497279 631.654944 -100 
-100 -100 612.939131 614.875104 616.523901 617.386609 617.834367 619.534080 620.842581 621.390392 621.570146 623.046235 624.172625 624.577288 624.639637 625.978586 626.985782 627.291369 627.263517 628.493428 629.396537 629.609892 629.495665 630.610841 631.386710 -100 
-100 -100 609.956668 613.524029 615.630687 616.209002 615.513808 618.377107 620.015831 620.254645 619.297907 621.923592 623.377098 623.486845 622.453947 624.892863 626.202156 626.198648 625.067402 627.399568 628.610971 628.525691 627.333126 629.559922 630.728534 -100 
-100 -100 597.395581 610.905304 614.471297 613.955904 605.010908 616.139333 618.934915 618.033265 608.879124 619.705877 622.312982 621.328518 612.383359 622.735241 625.146488 624.039405 615.013577 625.237569 627.553606 626.390098 617.443963 627.473907 629.925008 -100 
-100 -100 609.248222 612.806907 614.902600 615.470726 614.767225 617.624936 619.260284 619.497218 618.537933 621.156954 622.605663 622.713198 621.678225 624.110545 625.412373 625.402816 624.266745 626.593400 627.800481 627.712544 626.518565 628.744614 629.912910 -100 
-100 -100 611.541348 613.450780 615.072383 615.912413 616.342423 618.032330 619.336587 619.886136 620.069116 621.524248 622.636058 623.037095 623.099758 624.420265 625.409494 625.703511 625.668751 626.884912 627.777724 627.985385 627.868498 628.982186 629.757381 -100 
-100 -100 608.939323 612.460926 614.527141 615.072657 614.353124 617.174166 618.786321 619.023156 618.093906 620.633760 622.034968 622.118564 621.072774 623.485035 624.774710 624.766835 623.649839 625.939146 627.127487 627.038302 625.857804 628.059541 629.216095 -100 
-100 -100 596.879223 610.238069 613.735696 613.177417 604.242272 615.251848 617.995480 617.113836 608.233620 618.688433 621.179897 620.150012 611.207897 621.495001 623.880005 622.787662 613.912810 623.949684 626.217568 625.059257 616.217061 626.122101 628.541902 -100 
-100 -100 609.040497 612.533260 614.557058 615.056288 614.287818 617.051457 618.607408 618.796752 617.826378 620.321502 621.681844 621.733557 620.662219 623.048788 624.317582 624.294767 623.165910 625.441178 626.617690 626.520581 625.333601 627.525780 628.674967 -100 
-100 -100 611.815295 613.648360 615.174299 615.922280 616.262604 617.828099 619.015120 619.475518 619.589082 620.945506 621.970381 622.311504 622.332218 623.594120 624.537421 624.803832 624.751215 625.933052 626.798821 626.992141 626.866069 627.954246 628.709837 -100 
-100 -100 609.885368 613.241058 615.157124 615.594389 614.809613 617.424193 618.864956 618.991302 617.998742 620.408593 621.706295 621.739841 620.692844 622.991076 624.209112 624.169646 623.043840 625.281685 626.434545 626.331675 625.148680 627.303677 628.425974 -100 
-100 -100 598.920820 611.740212 614.979358 614.315405 605.587103 616.051379 618.544400 617.559148 608.763604 618.923125 621.281481 620.249729 611.591036 621.474945 623.733400 622.621922 613.835398 623.715937 625.921433 624.758602 615.986033 625.743505 628.092229 -100 
-100 -100 611.655511 614.770991 616.459586 616.777532 615.922192 618.362930 619.674831 619.768961 618.777526 621.076142 622.297042 622.341727 621.332391 623.546480 624.704619 624.687897 623.606490 625.762991 626.850952 626.755919 625.592515 627.635018 628.660929 -100 
-100 -100 615.892785 616.906191 617.842503 618.434039 618.846664 619.876588 620.722150 621.206417 621.523984 622.469836 623.255179 623.699543 623.986569 624.889883 625.631418 626.024859 626.250252 627.083729 627.741282 628.033338 628.133271 628.801446 629.248769 -100 
-100 -100 617.395939 617.919277 618.589151 619.209514 619.813344 620.567969 621.276807 621.857243 622.400308 623.097189 623.762124 624.311171 624.827873 625.494121 626.122431 626.624695 627.081753 627.674182 628.211089 628.599183 628.909503 629.305234 629.571617 -100 
-100 -100 -100 -100 -100 -100 -100 -100 -100 -100 -100 -100 -100 -100 -100 -100 -100 -100 -100 -100 -100 -100 -100 -100 -100 -100 
-100 -100 -100 -100 -100 -100 -100 -100 -100 -100 -100 -100 -100 -100 -100 -100 -100 -100 -100 -100 -100 -100 -100 -100 -100 -100 
-100 -100 -100 -100 -100 -100 -100 -100 -100 -100 -100 -100 -100 -100 -100 -100 -100 -100 -100 -100 -100 -100 -100 -100 -100 -100 
-100 -100 623.434002 623.931561 624.619868 625.308085 626.009222 626.826588 627.617792 628.304970 628.961113 629.715817 630.440245 631.061394 631.649219 632.327537 632.969757 633.502729 633.994103 634.564398 635.085612 635.480831 635.808964 636.173689 636.418863 -100 
-100 -100 622.070665 622.858597 623.738633 624.431441 625.057268 626.020533 626.899853 627.532911 628.082797 628.963578 629.764610 630.327352 630.807670 631.603755 632.316682 632.789357 633.173746 633.861748 634.456349 634.799269 635.036419 635.545744 635.909934 -100 
-100 -100 619.228762 620.866129 622.181688 622.800230 623.056083 624.506840 625.619619 626.078747 626.211036 627.543692 628.558643 628.944063 629.013658 630.238923 631.152265 631.444749 631.421608 632.536321 633.334509 633.510437 633.368161 634.349144 635.013509 -100 
-100 -100 615.263285 618.645708 620.541534 620.938752 620.092056 622.764884 624.254346 624.404647 623.398674 625.907467 627.277139 627.354811 626.319466 628.671635 629.920666 629.904046 628.786602 631.019130 632.154094 632.033431 630.827453 632.956020 634.059152 -100 
-100 -100 616.466368 618.298973 619.814423 620.547404 620.875014 622.455317 623.664937 624.143054 624.271197 625.678058 626.751225 627.129011 627.177036 628.464796 629.430571 629.715731 629.674334 630.854351 631.710742 631.891758 631.751199 632.822266 633.567615 -100 
-100 -100 616.355611 617.705059 619.066488 619.948031 620.625921 621.925483 623.037033 623.657537 624.110613 625.222477 626.181653 626.680941 627.031310 628.035172 628.896882 629.309864 629.573627 630.472344 631.225403 631.534150 631.694501 632.470685 633.061948 -100 
-100 -100 614.376997 616.297709 617.913571 618.734671 619.138038 620.787230 622.050450 622.560652 622.707975 624.154693 625.253479 625.632501 625.672820 627.006230 628.010043 628.312350 628.279263 629.497972 630.388886 630.591976 630.468913 631.569531 632.336095 -100 
-100 -100 611.018396 614.618567 616.730411 617.301752 616.600104 619.415915 621.016178 621.223146 620.235531 622.843588 624.273630 624.348603 623.267962 625.740070 627.069978 627.077973 625.954822 628.281275 629.489347 629.406859 628.226472 630.428332 631.584636 -100 
-100 -100 612.871736 614.813151 616.462726 617.323029 617.766956 619.456032 620.754765 621.294367 621.466480 622.936557 624.055993 624.451656 624.506114 625.854217 626.871500 627.184817 627.162421 628.394487 629.298738 629.513361 629.400754 630.511987 631.285471 -100 
-100 -100 613.315035 614.712444 616.147170 617.109738 617.869351 619.250912 620.434414 621.112363 621.612931 622.772359 623.772301 624.302197 624.678063 625.712409 626.601115 627.034007 627.316425 628.244241 629.025564 629.356643 629.536836 630.337791 630.945914 -100 
-100 -100 611.824354 613.750948 615.393602 616.253997 616.703010 618.413746 619.733808 620.292257 620.481789 621.965103 623.100572 623.517334 623.593028 624.932880 625.941455 626.249832 626.225090 627.458889 628.363323 628.575114 628.458539 629.579481 630.359594 -100 
-100 -100 608.915864 612.478965 614.581224 615.156646 614.460964 617.327660 618.970821 619.214092 618.261286 620.890477 622.349117 622.464892 621.437900 623.881084 625.194187 625.194342 624.066230 626.400169 627.611346 627.524400 626.330413 628.559377 629.730017 -100 
-100 -100 611.109795 613.029357 614.662471 615.513586 615.954735 617.659840 618.976370 619.532662 619.719761 621.198479 622.330736 622.746231 622.820200 624.154433 625.156046 625.458297 625.428360 626.656949 627.557455 627.766879 627.648987 628.769027 629.548630 -100 
-100 -100 611.897807 613.276627 614.689202 615.631888 616.375385 617.746270 618.923855 619.600145 620.099099 621.245863 622.236711 622.764515 623.138859 624.159479 625.032590 625.453761 625.727393 626.643641 627.415910 627.741814 627.919363 628.718373 629.325344 -100 
-100 -100 610.777976 612.676432 614.285222 615.112929 615.531062 617.205687 618.497921 619.041731 619.223216 620.660078 621.758517 622.152989 622.213332 623.531428 624.520934 624.818752 624.789212 625.999587 626.887830 627.094491 626.978536 628.086698 628.858249 -100 
-100 -100 608.278958 611.790567 613.840985 614.368259 613.629107 616.428547 618.020250 618.239888 617.296157 619.821514 621.210939 621.286445 620.235278 622.643578 623.931802 623.924313 622.807787 625.094411 626.279577 626.188050 625.005331 627.203250 628.356977 -100 
-100 -100 610.879199 612.750578 614.317471 615.097723 615.464837 617.082553 618.319229 618.814700 618.953418 620.347086 621.406613 621.770106 621.805152 623.099092 624.068485 624.351267 624.309265 625.506184 626.382744 626.580761 626.457130 627.555669 628.320055 -100 
-100 -100 612.158458 613.471942 614.792396 615.638756 616.282719 617.534926 618.598848 619.182118 619.602018 620.659075 621.569964 622.038654 622.367213 623.336658 624.167413 624.559980 624.811506 625.697843 626.444568 626.753902 626.917431 627.693138 628.282138 -100 
-100 -100 611.653788 613.437512 614.908497 615.612983 615.917816 617.426188 618.564475 618.993203 619.086154 620.414500 621.419875 621.756132 621.779498 623.024118 623.955991 624.221213 624.170144 625.341653 626.196802 626.383911 626.251403 627.322240 628.064151 -100 
-100 -100 609.927504 613.219799 615.058781 615.434082 614.594759 617.148214 618.542299 618.640115 617.625152 620.006262 621.287247 621.320420 620.276724 622.562328 623.770882 623.735753 622.614921 624.837832 625.973433 625.862187 624.668663 626.794953 627.893537 -100 
-100 -100 613.327149 614.915022 616.180961 616.759560 616.974938 618.333006 619.352350 619.737737 619.811213 621.049875 621.987198 622.321956 622.360398 623.542333 624.425269 624.702129 624.673720 625.785019 626.585997 626.770142 626.636637 627.618201 628.280055 -100 
-100 -100 615.756893 616.513038 617.347026 617.986856 618.549198 619.425823 620.212364 620.759592 621.230922 622.029882 622.760789 623.270924 623.712922 624.475679 625.165377 625.625266 626.004628 626.691687 627.289485 627.638535 627.881558 628.392450 628.755767 -100 
-100 -100 616.904327 617.375142 618.017837 618.646970 619.275767 620.005948 620.703739 621.300457 621.872193 622.548113 623.205306 623.773744 624.322001 624.970317 625.592373 626.114086 626.600919 627.170964 627.695150 628.095145 628.427605 628.794030 629.039094 -100 
-100 -100 -100 -100 -100 -100 -100 -100 -100 -100 -100 -100 -100 -100 -100 -100 -100 -100 -100 -100 -100 -100 -100 -100 -100 -100 
-100 -100 -100 -100 -100 -100 -100 -100 -100 -100 -100 -100 -100 -100 -100 -100 -100 -100 -100 -100 -100 -100 -100 -100 -100 -100 
-100 -100 -100 -100 -100 -100 -100 -100 -100 -100 -100 -100 -100 -100 -100 -100 -100 -100 -100 -100 -100 -100 -100 -100 -100 -100 
-100 -100 622.925374 623.390486 624.059952 624.753082 625.467900 626.271700 627.054912 627.751025 628.421780 629.164234 629.883037 630.515906 631.121573 631.791889 632.432011 632.979046 633.488817 634.049313 634.564288 634.968090 635.308945 635.658415 635.890228 -100 
-100 -100 621.745997 622.411542 623.232221 623.947562 624.634910 625.534312 626.381644 627.045955 627.658647 628.477745 629.249651 629.845713 630.390699 631.131884 631.820802 632.329732 632.779335 633.410732 633.976636 634.349096 634.643864 635.088660 635.407916 -100 
-100 -100 619.545091 620.682553 621.805259 622.521161 623.076295 624.220809 625.212791 625.788510 626.220524 627.252535 628.150337 628.650555 629.013028 629.954682 630.761019 631.172388 631.441587 632.272359 632.958335 633.243773 633.380864 634.065820 634.575860 -100 
-100 -100 617.113008 618.884793 620.327143 621.003306 621.286181 622.818408 623.990485 624.449939 624.566146 625.950743 627.007201 627.382588 627.430530 628.707588 629.663484 629.949595 629.908999 631.072561 631.910013 632.079234 631.925178 632.974512 633.700081 -100 
-100 -100 616.854096 618.159746 619.466170 620.298913 620.935591 622.197804 623.280314 623.882791 624.323074 625.416921 626.364149 626.861755 627.213064 628.205304 629.056615 629.466349 629.727771 630.612613 631.350256 631.646930 631.795828 632.558666 633.139744 -100 
-100 -100 616.307835 617.409554 618.649117 619.571928 620.369698 621.541773 622.590980 623.275871 623.855948 624.840706 625.735667 626.295927 626.771103 627.657383 628.462890 628.940596 629.328875 630.110270 630.804201 631.170913 631.445908 632.093901 632.596671 -100 
-100 -100 614.797081 616.172933 617.569591 618.486101 619.196937 620.529115 621.668427 622.309762 622.778488 623.903691 624.871584 625.373032 625.726664 626.753357 627.636453 628.063486 628.337860 629.255483 630.025275 630.344742 630.513362 631.303531 631.904704 -100 
-100 -100 612.965051 614.894912 616.528419 617.370913 617.796969 619.472908 620.760929 621.293199 621.459903 622.913621 624.017902 624.400091 624.444156 625.797109 626.818165 627.132499 627.108445 628.341536 629.244159 629.453909 629.334724 630.447124 631.221458 -100 
-100 -100 613.289603 614.685658 616.115723 617.071369 617.822948 619.195223 620.370532 621.042180 621.536675 622.685234 623.673277 624.190928 624.558165 625.599554 626.497106 626.936115 627.221886 628.152317 628.934407 629.264555 629.443097 630.243269 630.851043 -100 
-100 -100 613.266293 614.413599 615.724932 616.728483 617.608632 618.862774 619.984709 620.729099 621.359096 622.390592 623.325317 623.916202 624.417647 625.333784 626.166957 626.666640 627.075883 627.884205 628.603772 628.991400 629.285908 629.956743 630.475321 -100 
-100 -100 612.222543 613.612578 615.041278 616.001140 616.762222 618.152903 619.346468 620.034132 620.543464 621.708492 622.715026 623.253147 623.637387 624.676983 625.570483 626.008350 626.295144 627.225058 628.004759 628.331476 628.507855 629.313702 629.926155 -100 
-100 -100 610.812689 612.732927 614.369148 615.224524 615.670766 617.385268 618.709752 619.272981 619.467247 620.951218 622.088568 622.507682 622.585326 623.932633 624.947741 625.261528 625.240770 626.474746 627.376005 627.582128 627.459657 628.585318 629.369104 -100 
-100 -100 611.500737 612.885324 614.306165 615.257915 616.011581 617.396453 618.586147 619.271167 619.778226 620.940763 621.946319 622.484933 622.868505 623.903091 624.789751 625.221261 625.502480 626.427199 627.203314 627.528044 627.703260 628.507897 629.119517 -100 
-100 -100 611.830351 612.964644 614.258798 615.245818 616.111528 617.354014 618.467831 619.207276 619.833268 620.858359 621.790289 622.383167 622.884847 623.789193 624.607617 625.095538 625.495417 626.292633 627.003633 627.386664 627.678784 628.346633 628.863121 -100 
-100 -100 611.153000 612.524094 613.925348 614.855555 615.585633 616.939915 618.102494 618.767515 619.257492 620.391833 621.373171 621.895961 622.268224 623.286288 624.159002 624.582468 624.858580 625.770378 626.537741 626.861046 627.037044 627.831546 628.435317 -100 
-100 -100 610.136746 612.027546 613.621854 614.431652 614.829795 616.480145 617.748525 618.270394 618.432045 619.857939 620.947804 621.336407 621.393138 622.706333 623.693402 623.991039 623.961504 625.167840 626.051168 626.253759 626.134059 627.237647 628.006053 -100 
-100 -100 611.251726 612.596985 613.956859 614.838869 615.516547 616.813831 617.920891 618.536683 618.982838 620.075320 621.019802 621.513058 621.860976 622.856341 623.709838 624.118408 624.381674 625.280162 626.035786 626.349729 626.516947 627.301115 627.897471 -100 
-100 -100 612.078836 613.153636 614.358174 615.246598 616.007851 617.133068 618.134203 618.777541 619.319659 620.260194 621.118069 621.654432 622.110661 622.968416 623.747324 624.206682 624.582824 625.351645 626.037546 626.402498 626.677822 627.321442 627.819823 -100 
-100 -100 611.999702 613.272285 614.540190 615.338983 615.938975 617.138198 618.154759 618.702854 619.095908 620.127940 621.021322 621.482613 621.807954 622.768122 623.592566 623.985184 624.236789 625.112929 625.847185 626.146943 626.300214 627.057743 627.633098 -100 
-100 -100 611.697349 613.423732 614.820703 615.461708 615.709648 617.158823 618.248253 618.643885 618.709713 620.012613 621.001147 621.333005 621.354005 622.592724 623.520191 623.790861 623.743945 624.900287 625.736929 625.913021 625.767936 626.808763 627.527013 -100 
-100 -100 613.608443 614.710609 615.788007 616.457703 616.958879 618.020123 618.924235 619.422750 619.785936 620.738958 621.569133 622.021092 622.349697 623.258120 624.040191 624.437961 624.701087 625.527775 626.214193 626.504633 626.646568 627.327178 627.832696 -100 
-100 -100 615.417715 616.054805 616.830171 617.489874 618.109628 618.924013 619.680551 620.258945 620.792295 621.534677 622.241058 622.787098 623.295206 624.006977 624.675392 625.172466 625.616425 626.245322 626.811772 627.186988 627.483876 627.926775 628.243640 -100 
-100 -100 616.387655 616.826663 617.450229 618.082788 618.723520 619.440211 620.130860 620.737234 621.324639 621.991035 622.645440 623.227954 623.796067 624.438646 625.060118 625.596292 626.100790 626.659315 627.174638 627.579979 627.921761 628.270162 628.500563 -100 
-100 -100 -100 -100 -100 -100 -100 -100 -100 -100 -100 -100 -100 -100 -100 -100 -100 -100 -100 -100 -100 -100 -100 -100 -100 -100 
-100 -100 -100 -100 -100 -100 -100 -100 -100 -100 -100 -100 -100 -100 -100 -100 -100 -100 -100 -100 -100 -100 -100 -100 -100 -100 
-100 -100 -100 -100 -100 -100 -100 -100 -100 -100 -100 -100 -100 -100 -100 -100 -100 -100 -100 -100 -100 -100 -100 -100 -100 -100 
-100 -100 622.247533 622.744862 623.433609 624.123167 624.826093 625.644925 626.436952 627.124478 627.781338 628.538787 629.268433 629.896196 630.492068 631.180640 631.834336 632.378432 632.879142 633.455899 633.980656 634.377351 634.706298 635.072232 635.318104 -100 
-100 -100 620.887626 621.673832 622.553145 623.246744 623.874130 624.838324 625.717826 626.350447 626.900112 627.782961 628.589068 629.157912 629.645590 630.452901 631.178388 631.662943 632.057071 632.751356 633.348858 633.692147 633.929177 634.440940 634.806514 -100 
-100 -100 618.054605 619.685593 620.997637 621.615981 621.873391 623.323915 624.435942 624.893819 625.024980 626.358229 627.377468 627.767096 627.841071 629.080628 630.008835 630.314448 630.301744 631.422110 632.221836 632.395284 632.249194 633.237336 633.905030 -100 
-100 -100 614.104413 617.470236 619.358535 619.754571 618.910658 621.581181 623.069479 623.219172 622.213698 624.720579 626.092126 626.170002 625.130501 627.504644 628.771317 628.768684 627.662599 629.899391 631.034326 630.906510 629.684204 631.832763 632.943931 -100 
-100 -100 615.295157 617.119647 618.629261 619.360031 619.688057 621.268428 622.478645 622.957510 623.086134 624.492042 625.566041 625.944903 625.995440 627.297012 628.276727 628.573765 628.541701 629.727347 630.585568 630.763924 630.618721 631.698040 632.448581 -100 
-100 -100 615.181110 616.524068 617.879086 618.756641 619.433224 620.734871 621.849777 622.474149 622.930099 624.039101 624.996200 625.494725 625.847868 626.863989 627.737655 628.160423 628.431544 629.337217 630.093933 630.402309 630.561238 631.343043 631.938611 -100 
-100 -100 613.210541 615.119532 616.724603 617.538122 617.936868 619.591855 620.863027 621.383622 621.541986 622.977453 624.066972 624.438532 624.475992 625.828513 626.844307 627.154489 627.124965 628.353895 629.249888 629.450880 629.322061 630.433034 631.206549 -100 
-100 -100 609.867797 613.443453 615.539192 616.098766 615.384938 618.214667 619.828415 620.055156 619.100487 621.675591 623.085808 623.142245 622.034765 624.548456 625.897980 625.912744 624.784169 627.129942 628.344690 628.254963 627.053065 629.280680 630.449193 -100 
-100 -100 611.698439 613.628131 615.267190 616.119709 616.559052 618.254745 619.562615 620.114187 620.298851 621.757976 622.867269 623.253927 623.301811 624.669482 625.703134 626.026231 626.008340 627.250171 628.157923 628.368626 628.248861 629.369911 630.150265 -100 
-100 -100 612.128520 613.519327 614.947068 615.904531 616.662317 618.048278 619.237804 619.922816 620.429210 621.585934 622.582551 623.109986 623.486976 624.534990 625.438664 625.883858 626.175147 627.108834 627.890407 628.217205 628.392880 629.198793 629.811425 -100 
-100 -100 610.635093 612.553837 614.189373 615.044384 615.490564 617.207869 618.534007 619.099253 619.295459 620.776227 621.909696 622.324430 622.399639 623.756915 624.783476 625.107065 625.093817 626.331330 627.232300 627.435057 627.308010 628.437769 629.224446 -100 
-100 -100 607.731521 611.279926 613.372975 613.940613 613.234899 616.115932 617.768229 618.021321 617.083161 619.703539 621.158411 621.268856 620.229625 622.703712 624.039812 624.057351 622.942933 625.278055 626.482955 626.380430 625.159023 627.412824 628.595267 -100 
-100 -100 609.907809 611.821717 613.450387 614.298158 614.737124 616.448491 617.770893 618.333528 618.528064 620.008062 621.142895 621.560745 621.637326 622.989284 624.008291 624.325143 624.306134 625.537849 626.435111 626.636188 626.508216 627.636222 628.421565 -100 
-100 -100 610.682318 612.061004 613.473733 614.417086 615.162015 616.535504 617.715626 618.394535 618.897294 620.051628 621.051449 621.588266 621.972162 623.005469 623.891962 624.325406 624.608647 625.528824 626.300367 626.622993 626.797236 627.597999 628.206862 -100 
-100 -100 609.550861 611.454200 613.067224 613.898914 614.321134 615.995372 617.286553 617.827900 618.007140 619.459503 620.573955 620.983221 621.058000 622.386191 623.386985 623.696447 623.677456 624.891176 625.778700 625.983835 625.866410 626.974221 627.745950 -100 
-100 -100 607.039660 610.563630 612.621703 613.155518 612.424782 615.218601 616.805560 617.016078 616.054521 618.611890 620.025300 620.120981 619.091475 621.505228 622.803275 622.807930 621.704464 623.991741 625.175264 625.082181 623.898118 626.094230 627.247224 -100 
-100 -100 609.650107 611.526996 613.098354 613.881964 614.251845 615.868114 617.103081 617.594902 617.730428 619.141277 620.220048 620.601445 620.653509 621.959640 622.941726 623.236876 623.204963 624.404837 625.280620 625.476248 625.349735 626.445555 627.208739 -100 
-100 -100 610.936253 612.252041 613.573793 614.419576 615.061800 616.314056 617.379111 617.961477 618.381433 619.450908 620.378917 620.863408 621.206505 622.193185 623.040632 623.447435 623.709094 624.598648 625.343783 625.649165 625.808080 626.579000 627.166045 -100 
-100 -100 610.433731 612.219795 613.690182 614.389934 614.687174 616.196870 617.338806 617.765310 617.853175 619.196195 620.220772 620.570489 620.602922 621.873178 622.827942 623.110967 623.072201 624.245608 625.097452 625.279628 625.142695 626.204273 626.942561 -100 
-100 -100 608.705336 612.003586 613.841974 614.209839 613.356436 615.916088 617.315131 617.406899 616.374070 618.781029 620.083766 620.124973 619.073084 621.402569 622.641503 622.627760 621.523426 623.744630 624.875583 624.760893 623.570117 625.677775 626.769685 -100 
-100 -100 612.114682 613.704330 614.969249 615.543399 615.752524 617.112400 618.134655 618.518268 618.587830 619.839854 620.793189 621.139011 621.185204 622.392494 623.298349 623.592919 623.576443 624.689329 625.486689 625.665477 625.527143 626.498856 627.156493 -100 
-100 -100 614.549999 615.306431 616.139686 616.777602 617.337867 618.215498 619.004314 619.552788 620.026135 620.834032 621.577265 622.099428 622.553753 623.333968 624.040854 624.514900 624.903649 625.593418 626.188742 626.532448 626.769353 627.274196 627.634756 -100 
-100 -100 615.699566 616.170383 616.812715 617.441191 618.069655 618.801045 619.501093 620.100369 620.676092 621.359838 622.027777 622.608086 623.169222 623.832335 624.469020 625.003072 625.498200 626.071250 626.593713 626.988999 627.315819 627.677540 627.920347 -100 
-100 -100 -100 -100 -100 -100 -100 -100 -100 -100 -100 -100 -100 -100 -100 -100 -100 -100 -100 -100 -100 -100 -100 -100 -100 -100 
-100 -100 -100 -100 -100 -100 -100 -100 -100 -100 -100 -100 -100 -100 -100 -100 -100 -100 -100 -100 -100 -100 -100 -100 -100 -100 
-100 -100 -100 -100 -100 -100 -100 -100 -100 -100 -100 -100 -100 -100 -100 -100 -100 -100 -100 -100 -100 -100 -100 -100 -100 -100 
-100 -100 621.548794 622.099732 622.816474 623.497671 624.176055 625.022088 625.827977 626.501011 627.131144 627.915388 628.660558 629.277090 629.850082 630.567502 631.238314 631.772453 632.250758 632.854765 633.394234 633.778571 634.083734 634.478388 634.745607 -100 
-100 -100 619.826482 620.874628 621.857593 622.500726 622.973517 624.097280 625.040365 625.609766 626.002362 627.042311 627.913395 628.424106 628.762448 629.725355 630.515895 630.944261 631.191749 632.037677 632.696578 632.981006 633.070927 633.741037 634.191779 -100 
-100 -100 615.149992 618.337771 620.078108 620.424112 619.574478 622.142007 623.559241 623.717109 622.746948 625.181913 626.505712 626.608238 625.615616 627.928763 629.154291 629.178186 628.117769 630.291164 631.379085 631.266790 630.073233 632.135909 633.173265 -100 
-100 -100 601.676655 614.758155 618.069031 617.385988 608.400793 619.227662 621.854976 620.885390 611.830345 622.388128 624.889114 623.885474 615.028059 625.227960 627.592408 626.526567 617.741135 627.662905 629.869692 628.670961 619.759385 629.644899 632.024823 -100 
-100 -100 612.287922 615.713730 617.673370 618.123567 617.322688 620.043260 621.570952 621.739140 620.744549 623.274401 624.663789 624.743317 623.704087 626.101930 627.390705 627.394921 626.293141 628.553724 629.711393 629.593251 628.379848 630.557762 631.695104 -100 
-100 -100 613.625214 615.495929 617.058307 617.834002 618.200218 619.821500 621.064976 621.565696 621.709487 623.131075 624.213811 624.589158 624.632943 625.963916 626.967140 627.273594 627.245008 628.455591 629.335186 629.525573 629.389365 630.488111 631.253492 -100 
-100 -100 610.131767 613.688817 615.758351 616.290790 615.551186 618.357026 619.950457 620.161290 619.193681 621.755641 623.156110 623.207191 622.096167 624.602394 625.944851 625.955011 624.822387 627.160486 628.366731 628.269353 627.060694 629.282695 630.447734 -100 
-100 -100 597.061994 610.652749 614.222175 613.697337 604.770828 615.830655 618.598906 617.704954 608.674104 619.326233 621.858088 620.758787 611.403844 622.170437 624.683837 623.603799 614.544448 624.828233 627.155757 625.985467 617.006778 627.061071 629.516172 -100 
-100 -100 608.616899 612.195253 614.298779 614.869568 614.169785 617.016847 618.647684 618.890016 617.949038 620.535255 621.955674 622.021525 620.920413 623.442429 624.803132 624.825931 623.704212 626.055534 627.273609 627.185399 625.985068 628.217644 629.389940 -100 
-100 -100 610.561029 612.484081 614.120388 614.974007 615.417693 617.126721 618.447237 619.009291 619.202879 620.674616 621.797554 622.200068 622.264075 623.630906 624.665938 624.993426 624.981051 626.222994 627.128322 627.334936 627.211372 628.337913 629.122492 -100 
-100 -100 607.577585 611.126292 613.219312 613.786817 613.081004 615.961653 617.613953 617.867570 616.929648 619.547926 620.999722 621.106821 620.066290 622.546281 623.889647 623.913109 622.803037 625.141741 626.348624 626.246583 625.025115 627.279491 628.462492 -100 
-100 -100 595.063499 608.507876 612.052281 611.516798 602.505768 613.708132 616.528007 615.651835 606.573642 617.339006 619.935773 618.934355 609.887712 620.377631 622.839837 621.765269 612.774143 622.990402 625.294919 624.092821 614.995402 625.173724 627.658636 -100 
-100 -100 606.845490 610.389585 612.476550 613.037833 612.325618 615.200468 616.849012 617.100167 616.161170 618.779754 620.234593 620.347118 619.310239 621.784197 623.119173 623.135732 622.020110 624.352165 625.554818 625.451094 624.228868 626.480859 627.662057 -100 
-100 -100 609.108599 611.017889 612.640085 613.481769 613.914845 615.610820 616.921370 617.477451 617.668842 619.140230 620.270635 620.690166 620.771571 622.116626 623.130380 623.446402 623.429142 624.652991 625.546010 625.748835 625.625774 626.744054 627.523042 -100 
-100 -100 606.480822 610.015301 612.090309 612.644238 611.935827 614.754872 616.366388 616.598919 615.657830 618.237619 619.671817 619.785069 618.770670 621.198982 622.508819 622.522226 621.425601 623.720054 624.908633 624.817931 623.635695 625.836965 626.993899 -100 
-100 -100 594.365782 607.780811 611.296876 610.754562 601.862319 612.836798 615.569986 614.662969 605.659119 616.267348 618.815348 617.828661 608.960274 619.225767 621.625413 620.556707 611.721279 621.744044 624.008894 622.848987 614.007299 623.907145 626.325458 -100 
-100 -100 606.579500 610.086331 612.119390 612.625985 611.866326 614.626338 616.180990 616.364226 615.380244 617.918306 619.317331 619.404054 618.368585 620.775026 622.066777 622.067031 620.958569 623.238315 624.414215 624.313700 623.122402 625.309729 626.456857 -100 
-100 -100 609.371719 611.209754 612.738542 613.486006 613.823638 615.391022 616.583109 617.044133 617.157937 618.540396 619.598893 619.970408 620.018352 621.313312 622.287604 622.580340 622.547028 623.735152 624.598896 624.785941 624.652619 625.731997 626.484209 -100 
-100 -100 607.444273 610.806917 612.722556 613.150599 612.347412 614.969363 616.421844 616.545285 615.536214 617.982680 619.320290 619.378620 618.338459 620.695524 621.957880 621.951760 620.851142 623.090877 624.238234 624.128225 622.943316 625.076396 626.191406 -100 
-100 -100 596.454963 609.307273 612.547761 611.866603 603.078506 613.587957 616.097882 615.095767 606.192795 616.476578 618.886239 617.860012 609.080975 619.152736 621.479573 620.410997 611.676863 621.533248 623.729171 622.566788 613.852412 623.523880 625.854789 -100 
-100 -100 609.229511 612.350969 614.038594 614.348300 613.478194 615.927160 617.248004 617.339676 616.334442 618.667241 619.921463 619.986253 618.981204 621.253618 622.456184 622.472730 621.415946 623.573821 624.655701 624.552812 623.386835 625.406375 626.423889 -100 
-100 -100 613.479972 614.494415 615.430015 616.018785 616.428053 617.461561 618.313535 618.801949 619.124096 620.088727 620.898709 621.366555 621.676454 622.613579 623.387252 623.807101 624.050537 624.889605 625.543498 625.826737 625.916697 626.573852 627.016370 -100 
-100 -100 614.987425 615.511074 616.180900 616.800946 617.405179 618.163401 618.878099 619.465017 620.017013 620.729879 621.416112 621.988432 622.529982 623.224360 623.880147 624.405660 624.878694 625.477498 626.012159 626.392472 626.693193 627.080789 627.343323 -100 
-100 -100 -100 -100 -100 -100 -100 -100 -100 -100 -100 -100 -100 -100 -100 -100 -100 -100 -100 -100 -100 -100 -100 -100 -100 -100 
-100 -100 -100 -100 -100 -100 -100 -100 -100 -100 -100 -100 -100 -100 -100 -100 -100 -100 -100 -100 -100 -100 -100 -100 -100 -100 
-100 -100 -100 -100 -100 -100 -100 -100 -100 -100 -100 -100 -100 -100 -100 -100 -100 -100 -100 -100 -100 -100 -100 -100 -100 -100 
-100 -100 621.138715 621.635443 622.323836 623.013641 623.716835 624.534986 625.325366 626.011050 626.666675 627.424188 628.155541 628.786385 629.386307 630.079478 630.737791 631.286050 631.790392 632.370341 632.897447 633.295364 633.624618 633.990707 634.236806 -100 
-100 -100 619.782633 620.567484 621.445743 622.139298 622.766869 623.730008 624.607360 625.237738 625.785832 626.668357 627.475890 628.047592 628.539110 629.350820 630.080637 630.568966 630.966453 631.664121 632.264257 632.608875 632.846090 633.358132 633.724239 -100 
-100 -100 616.956143 618.584234 619.893877 620.511626 620.769106 622.217914 623.327098 623.782353 623.911679 625.244025 626.264229 626.656349 626.733813 627.977460 628.909526 629.218211 629.208313 630.332440 631.135225 631.310035 631.163548 632.152167 632.821206 -100 
-100 -100 613.011809 616.373058 618.257514 618.652210 617.808118 620.476305 621.961546 622.108864 621.101913 623.607557 624.979682 625.059760 624.023440 626.401409 627.671544 627.671389 626.567538 628.808426 629.946619 629.820163 628.597472 630.746663 631.859242 -100 
-100 -100 614.202429 616.022784 617.528260 618.256776 618.583719 620.162095 621.370065 621.847350 621.975064 623.380341 624.455225 624.836509 624.890191 626.195376 627.178650 627.478526 627.449188 628.638164 629.498662 629.677895 629.532681 630.612492 631.363769 -100 
-100 -100 614.087976 615.426826 616.777214 617.651521 618.326251 619.626395 620.740204 621.364275 621.820343 622.929334 623.887739 624.389088 624.745250 625.764740 626.642400 627.068599 627.343019 628.251146 629.008576 629.316662 629.475109 630.257216 630.853313 -100 
-100 -100 612.119267 614.022979 615.622385 616.431480 616.827739 618.481607 619.752796 620.274708 620.434643 621.870239 622.961040 623.335513 623.373957 624.729291 625.751318 626.065605 626.040028 627.270755 628.165766 628.365067 628.234929 629.346191 630.120329 -100 
-100 -100 608.779615 612.348424 614.436971 614.990945 614.273910 617.102618 618.717204 618.946641 617.995006 620.570077 621.981534 622.041417 620.935754 623.451639 624.806627 624.825066 623.700029 626.047214 627.260492 627.168442 625.964677 628.192801 629.362147 -100 
-100 -100 610.608596 612.532289 614.164068 615.010652 615.446241 617.140506 618.449111 619.003101 619.190469 620.650606 621.761931 622.152503 622.204435 623.575094 624.612074 624.938169 624.922938 626.166007 627.073020 627.282008 627.160845 628.282186 629.063194 -100 
-100 -100 611.036322 612.421812 613.842659 614.794209 615.547857 616.931836 618.121710 618.808597 619.317299 620.475728 621.474934 622.006371 622.387777 623.439628 624.346822 624.794978 625.088552 626.023507 626.804992 627.130688 627.305352 628.111498 628.724685 -100 
-100 -100 609.541893 611.454997 613.083536 613.932682 614.374403 616.089270 617.415792 617.982887 618.181524 619.664255 620.800600 621.219501 621.299473 622.661194 623.691578 624.018121 624.006864 625.245655 626.146867 626.348666 626.220567 627.350757 628.138130 -100 
-100 -100 606.635712 610.178085 612.264421 612.826926 612.117452 614.996021 616.648640 616.903780 615.968564 618.591160 620.049341 620.164509 619.130641 621.609648 622.949720 622.970125 621.857481 624.193777 625.398809 625.295042 624.072182 626.326611 627.509889 -100 
-100 -100 608.801912 610.711989 612.336235 613.180637 613.617245 615.327072 616.649782 617.214437 617.412127 618.895500 620.034989 620.458919 620.542027 621.899390 622.922212 623.241699 623.224297 624.456886 625.354001 625.553786 625.424430 626.552436 627.338160 -100 
-100 -100 609.563877 610.941307 612.352500 613.294707 614.038841 615.411821 616.592639 617.273825 617.780261 618.939288 619.945512 620.490392 620.882581 621.921769 622.811455 623.246876 623.531222 624.451819 625.222890 625.544076 625.716811 626.516869 627.125563 -100 
-100 -100 608.420796 610.325098 611.939180 612.771833 613.194758 614.869224 616.161480 616.705548 616.889186 618.347317 619.469798 619.889282 619.974558 621.309083 622.312131 622.622719 622.603773 623.817380 624.704424 624.907737 624.788368 625.894795 626.665879 -100 
-100 -100 605.901113 609.427476 611.488166 612.024221 611.295134 614.089471 615.677715 615.891300 614.934702 617.498417 618.920807 619.027978 618.010283 620.430964 621.731599 621.737699 620.634369 622.921179 624.103524 624.007771 622.820957 625.014948 626.166877 -100 
-100 -100 608.508719 610.387462 611.961043 612.746559 613.117775 614.734751 615.971181 616.466029 616.606408 618.023980 619.112098 619.504987 619.568654 620.882980 621.869967 622.168542 622.138409 623.337734 624.210750 624.402293 624.271774 625.364658 626.126414 -100 
-100 -100 609.794475 611.111142 612.434007 613.280690 613.923428 615.176132 616.242603 616.827739 617.252178 618.328422 619.265945 619.761802 620.116447 621.112717 621.967618 622.380320 622.645402 623.534302 624.275209 624.574756 624.728138 625.495199 626.080481 -100 
-100 -100 609.292124 611.078273 612.548784 613.248524 613.545471 615.055059 616.198215 616.627180 616.719086 618.068700 619.102928 619.464062 619.508259 620.789269 621.753628 622.044894 622.011244 623.183733 624.029805 624.204401 624.060484 625.117349 625.853617 -100 
-100 -100 607.563774 610.861636 612.699603 613.067044 612.213071 614.772160 616.172145 616.266161 615.237171 617.650452 618.962658 619.015136 617.975064 620.315841 621.565470 621.561277 620.463121 622.683218 623.807760 623.684837 622.486544 624.589107 625.678859 -100 
-100 -100 610.972584 612.561807 613.826171 614.399744 614.608263 615.967792 616.990940 617.376742 617.450135 618.708380 619.670684 620.027193 620.084734 621.303168 622.219593 622.523317 622.512583 623.625053 624.417110 624.588635 624.443439 625.410402 626.065930 -100 
-100 -100 613.407373 614.163441 614.996158 615.633501 616.193283 617.070886 617.860720 618.411476 618.888754 619.702796 620.454502 620.986701 621.451757 622.242612 622.959439 623.441760 623.835586 624.525651 625.117191 625.455135 625.686307 626.187020 626.545626 -100 
-100 -100 614.556671 615.027164 615.668992 616.296941 616.925049 617.656608 618.357783 618.959444 619.539193 620.229030 620.905133 621.495066 622.066514 622.739874 623.386019 623.927769 624.427598 625.001348 625.520979 625.911508 626.233391 626.591423 626.832401 -100 
-100 -100 -100 -100 -100 -100 -100 -100 -100 -100 -100 -100 -100 -100 -100 -100 -100 -100 -100 -100 -100 -100 -100 -100 -100 -100 
-100 -100 -100 -100 -100 -100 -100 -100 -100 -100 -100 -100 -100 -100 -100 -100 -100 -100 -100 -100 -100 -100 -100 -100 -100 -100 
-100 -100 -100 -100 -100 -100 -100 -100 -100 -100 -100 -100 -100 -100 -100 -100 -100 -100 -100 -100 -100 -100 -100 -100 -100 -100 
-100 -100 620.706592 621.170168 621.838792 622.532656 623.248469 624.051239 624.831496 625.524377 626.193137 626.936150 627.658843 628.298228 628.912189 629.591805 630.241173 630.796458 631.313450 631.880518 632.400395 632.806859 633.148666 633.498543 633.730632 -100 
-100 -100 619.536754 620.198448 621.016390 621.731893 622.420288 623.317639 624.160729 624.820920 625.430930 626.249559 627.024671 627.626738 628.179535 628.929635 629.627162 630.143327 630.599349 631.238061 631.809794 632.185396 632.481254 632.926793 633.246658 -100 
-100 -100 617.353874 618.481979 619.597974 620.313015 620.869694 622.009970 622.995718 623.566568 623.995687 625.025328 625.924993 626.430249 626.799626 627.749637 628.563437 628.979918 629.253445 630.093407 630.786973 631.076220 631.214362 631.900717 632.412043 -100 
-100 -100 614.940665 616.695562 618.126582 618.800560 619.085932 620.611019 621.775789 622.231267 622.346489 623.726705 624.783484 625.162947 625.216825 626.501875 627.464117 627.753057 627.713586 628.889065 629.735509 629.908681 629.755334 630.806818 631.534126 -100 
-100 -100 614.675926 615.969217 617.264842 618.092969 618.728628 619.986007 621.063664 621.663705 622.103278 623.195104 624.143734 624.646287 625.004281 626.003662 626.861045 627.275056 627.540562 628.433688 629.177133 629.476183 629.625625 630.390018 630.972467 -100 
-100 -100 614.126997 615.217653 616.445594 617.361146 618.155424 619.324537 620.371934 621.057339 621.638843 622.623008 623.520451 624.087280 624.570481 625.462854 626.273994 626.757363 627.151892 627.938704 628.634122 629.000149 629.274184 629.923373 630.427521 -100 
-100 -100 612.624733 613.985117 615.366031 616.271992 616.977620 618.308066 619.448445 620.094766 620.569414 621.692925 622.662911 623.172770 623.536529 624.566829 625.454201 625.887242 626.169468 627.090847 627.857554 628.172508 628.337507 629.129479 629.732787 -100 
-100 -100 610.805659 612.712602 614.325425 615.154317 615.573365 617.248170 618.539583 619.081347 619.260285 620.708685 621.813632 622.206076 622.264229 623.616816 624.639525 624.958613 624.941283 626.177541 627.075864 627.278976 627.153517 628.269561 629.047151 -100 
-100 -100 611.118542 612.497865 613.909860 614.852246 615.596238 616.966238 618.144040 618.822807 619.325422 620.473856 621.464939 621.991851 622.370362 623.415712 624.316927 624.760987 625.052227 625.985287 626.764980 627.090350 627.264855 628.066807 628.676841 -100 
-100 -100 611.086425 612.220397 613.515974 614.507346 615.379946 616.630353 617.752955 618.501860 619.137407 620.171394 621.110731 621.710011 622.221237 623.144583 623.984172 624.490126 624.904802 625.715826 626.434135 626.818185 627.109692 627.781602 628.301917 -100 
-100 -100 610.042901 611.417682 612.830160 613.778655 614.532976 615.918429 617.111363 617.802814 618.317739 619.485364 620.496753 621.043036 621.437009 622.485596 623.387205 623.832161 624.124420 625.057185 625.835731 626.158345 626.330810 627.138575 627.753351 -100 
-100 -100 608.633619 610.534156 612.153451 612.999192 613.441188 615.149243 616.472449 617.040178 617.242238 618.727914 619.870259 620.298298 620.386681 621.744017 622.767688 623.088418 623.072548 624.309399 625.209219 625.409992 625.281309 626.410796 627.197868 -100 
-100 -100 609.294228 610.667788 612.078065 613.023513 613.773998 615.155253 616.344736 617.034012 617.548099 618.716117 619.730030 620.280501 620.677227 621.722712 622.617311 623.054929 623.340484 624.267339 625.042148 625.362744 625.533773 626.339524 626.952799 -100 
-100 -100 609.592925 610.724268 612.015349 613.000755 613.865810 615.107110 616.221975 616.966115 617.599749 618.633642 619.577945 620.187091 620.705904 621.621848 622.446310 622.938517 623.341560 624.139961 624.849470 625.229084 625.517865 626.184732 626.701263 -100 
-100 -100 608.888044 610.262849 611.667715 612.601212 613.333937 614.688191 615.852548 616.523275 617.022567 618.167775 619.164913 619.708945 620.103795 621.133780 622.009596 622.435207 622.713148 623.625013 624.390105 624.709547 624.881752 625.673691 626.276336 -100 
-100 -100 607.851090 609.750907 611.353212 612.169610 612.573221 614.223183 615.493447 616.021947 616.194734 617.631953 618.739366 619.152198 619.235135 620.560396 621.550579 621.850771 621.823310 623.028905 623.908546 624.105774 623.980910 625.080334 625.846696 -100 
-100 -100 608.964433 610.315388 611.681251 612.568264 613.249573 614.547708 615.657411 616.279488 616.735727 617.841000 618.803973 619.320829 619.693030 620.703928 621.566146 621.981499 622.249128 623.146734 623.896545 624.202395 624.361863 625.140350 625.734020 -100 
-100 -100 609.794164 610.871200 612.078370 612.968941 613.731418 614.857210 615.861164 616.510086 617.061032 618.014732 618.891692 619.451100 619.930781 620.807388 621.600979 622.072713 622.456798 623.224278 623.901111 624.254096 624.518328 625.154383 625.649493 -100 
-100 -100 609.717614 610.990037 612.257953 613.056724 613.656087 614.854366 615.873447 616.426429 616.827147 617.871874 618.784954 619.269511 619.618677 620.600223 621.444236 621.854912 622.119027 622.992442 623.713390 623.996956 624.135840 624.883883 625.455498 -100 
-100 -100 609.416909 611.141625 612.537271 613.177664 613.425177 614.871614 615.962696 616.362818 616.436172 617.750812 618.758619 619.113503 619.158581 620.419641 621.369138 621.661352 621.630701 622.782348 623.603398 623.761623 623.601064 624.631362 625.345528 -100 
-100 -100 611.326553 612.427366 613.503299 614.171892 614.672090 615.732046 616.637852 617.140692 617.511297 618.476303 619.324532 619.798019 620.149368 621.079883 621.883444 622.300889 622.577384 623.402266 624.076566 624.351622 624.479514 625.150572 625.652122 -100 
-100 -100 613.134252 613.770383 614.544465 615.203005 615.821877 616.636157 617.394825 617.977795 618.518846 619.273296 619.996571 620.562566 621.091914 621.824695 622.513006 623.027124 623.481945 624.111252 624.669650 625.033091 625.318486 625.753278 626.066474 -100 
-100 -100 614.103367 614.541608 615.164047 615.795551 616.435675 617.152839 617.845915 618.457142 619.052537 619.730974 620.401554 621.003064 621.591464 622.254198 622.894429 623.446114 623.960294 624.520282 625.029914 625.425818 625.757897 626.099166 626.326126 -100 
-100 -100 -100 -100 -100 -100 -100 -100 -100 -100 -100 -100 -100 -100 -100 -100 -100 -100 -100 -100 -100 -100 -100 -100 -100 -100 
-100 -100 -100 -100 -100 -100 -100 -100 -100 -100 -100 -100 -100 -100 -100 -100 -100 -100 -100 -100 -100 -100 -100 -100 -100 -100 
-100 -100 -100 -100 -100 -100 -100 -100 -100 -100 -100 -100 -100 -100 -100 -100 -100 -100 -100 -100 -100 -100 -100 -100 -100 -100 
-100 -100 620.100898 620.595639 621.282732 621.972837 622.676703 623.493554 624.281593 624.965477 625.620158 626.376957 627.108475 627.740283 628.340970 629.033377 629.689303 630.234229 630.736035 631.316472 631.845385 632.244894 632.574761 632.940346 633.185985 -100 
-100 -100 618.756140 619.535457 620.410283 621.104265 621.733657 622.694023 623.567652 624.196054 624.743687 625.624313 626.431139 627.003641 627.495930 628.305643 629.031201 629.513647 629.906305 630.606675 631.211162 631.559375 631.798536 632.309456 632.674637 -100 
-100 -100 615.956830 617.567861 618.868487 619.487386 619.751113 621.191868 622.294187 622.748039 622.879957 624.206551 625.223966 625.617026 625.696379 626.935002 627.858891 628.155615 628.132978 629.267708 630.080955 630.263777 630.123177 631.107700 631.774270 -100 
-100 -100 612.056412 615.374612 617.241537 617.639090 616.813635 619.459758 620.933954 621.082358 620.088031 622.578228 623.944796 624.027168 622.997475 625.364584 626.622018 626.601542 625.464513 627.736550 628.893331 628.780119 627.572824 629.708988 630.815929 -100 
-100 -100 613.216189 615.016957 616.510404 617.237492 617.568778 619.138087 620.339486 620.816551 620.948321 622.349076 623.423135 623.808217 623.865881 625.164638 626.138197 626.425982 626.384887 627.583697 628.452323 628.638007 628.498106 629.573321 630.321556 -100 
-100 -100 613.091935 614.417914 615.757759 616.627720 617.301678 618.596919 619.706776 620.331110 620.790156 621.899217 622.861459 623.371929 623.736369 624.747551 625.615320 626.034831 626.307208 627.215797 627.971423 628.279135 628.437674 629.217418 629.811847 -100 
-100 -100 611.139759 613.022026 614.606029 615.408566 615.804490 617.452778 618.719684 619.244162 619.411342 620.846548 621.945267 622.340812 622.405230 623.735802 624.739843 625.048888 625.029372 626.255022 627.138048 627.331767 627.199393 628.307606 629.080063 -100 
-100 -100 607.839443 611.361415 613.425643 613.971384 613.257363 616.075299 617.685110 617.920987 616.988036 619.553949 620.975282 621.073973 620.043205 622.486204 623.806100 623.816987 622.702926 625.037696 626.236026 626.137678 624.933152 627.156116 628.323205 -100 
-100 -100 609.635514 611.536696 613.151169 613.988950 614.421181 616.108537 617.413839 617.970893 618.166068 619.626661 620.746941 621.159858 621.239348 622.585191 623.602640 623.921490 623.907104 625.144304 626.043964 626.249004 626.126296 627.245159 628.024844 -100 
-100 -100 610.051974 611.422589 612.829745 613.773531 614.523070 615.899397 617.084753 617.772081 618.284367 619.444879 620.450361 620.993723 621.386100 622.429545 623.326598 623.768784 624.060099 624.992719 625.771463 626.095636 626.269560 627.074441 627.686829 -100 
-100 -100 608.571661 610.462072 612.074549 612.918586 613.361731 615.062195 616.380312 616.946556 617.148853 618.631523 619.771955 620.200593 620.291207 621.644359 622.665288 622.985069 622.969492 624.208757 625.110307 625.312706 625.185365 626.314240 627.100721 -100 
-100 -100 605.698925 609.193656 611.258236 611.821188 611.131803 613.977797 615.615847 615.870218 614.943549 617.560182 619.020673 619.148417 618.137439 620.595606 621.921947 621.933041 620.811615 623.152821 624.360564 624.259015 623.039212 625.290605 626.472416 -100 
-100 -100 607.815056 609.705965 611.318292 612.161007 612.601579 614.298510 615.613579 616.178064 616.379728 617.862131 619.004243 619.436583 619.530256 620.880726 621.894429 622.206625 622.184061 623.417302 624.315471 624.516207 624.387681 625.514413 626.299273 -100 
-100 -100 608.539242 609.912341 611.320147 612.261822 613.006450 614.374798 615.553535 616.237658 616.749352 617.907641 618.915715 619.467661 619.868527 620.905818 621.787223 622.215383 622.494969 623.414132 624.184604 624.505280 624.677507 625.476569 626.084627 -100 
-100 -100 607.366250 609.276552 610.894492 611.730326 612.156286 613.828386 615.122235 615.675633 615.873416 617.323858 618.444620 618.872084 618.971181 620.304022 621.294067 621.594832 621.569333 622.780760 623.666308 623.868068 623.747458 624.852394 625.622689 -100 
-100 -100 604.817127 608.363186 610.434090 610.977450 610.257604 613.046721 614.638421 614.870266 613.951177 616.485106 617.898266 618.013085 617.013306 619.429154 620.715345 620.710922 619.599296 621.885113 623.065496 622.967381 621.779152 623.970576 625.121382 -100 
-100 -100 607.435471 609.322039 610.901590 611.692023 612.067804 613.684180 614.924025 615.429959 615.585844 616.996037 618.082030 618.481654 618.555945 619.869677 620.849551 621.142474 621.108353 622.304722 623.173475 623.360660 623.226869 624.317557 625.078412 -100 
-100 -100 608.728786 610.046685 611.371622 612.221607 612.867857 614.119953 615.188486 615.780789 616.214108 617.289857 618.229158 618.732498 619.096551 620.092854 620.944717 621.356715 621.622170 622.506529 623.239782 623.531937 623.679854 624.445051 625.029914 -100 
-100 -100 608.233365 610.015440 611.485448 612.189725 612.494241 613.998481 615.141317 615.578257 615.682688 617.028517 618.064167 618.435939 618.495377 619.770778 620.731964 621.027148 621.000578 622.164357 622.997201 623.159767 623.006460 624.063383 624.800545 -100 
-100 -100 606.514836 609.800265 611.635569 612.011321 611.178433 613.718307 615.114151 615.220190 614.219447 616.613498 617.923638 617.992388 616.986654 619.303052 620.544933 620.548361 619.469023 621.669710 622.775819 622.636911 621.422186 623.531293 624.624231 -100 
-100 -100 609.909218 611.493362 612.756028 613.333089 613.548414 614.902217 615.924474 616.317277 616.402450 617.657705 618.622214 618.989379 619.061855 620.275525 621.190492 621.499323 621.496179 622.600886 623.381425 623.542375 623.388713 624.356245 625.012883 -100 
-100 -100 612.335051 613.089140 613.920641 614.558562 615.119824 615.996245 616.786779 617.341587 617.824644 618.641310 619.397363 619.936931 620.409967 621.203088 621.921961 622.407808 622.804761 623.492030 624.077705 624.409775 624.636512 625.136093 625.494631 -100 
-100 -100 613.480699 613.950088 614.590806 615.218290 615.846417 616.577809 617.280085 617.884753 618.468688 619.162481 619.843536 620.439707 621.017353 621.694758 622.344091 622.888801 623.390495 623.963088 624.479444 624.866340 625.185359 625.542061 625.782619 -100 
-100 -100 -100 -100 -100 -100 -100 -100 -100 -100 -100 -100 -100 -100 -100 -100 -100 -100 -100 -100 -100 -100 -100 -100 -100 -100 
-100 -100 -100 -100 -100 -100 -100 -100 -100 -100 -100 -100 -100 -100 -100 -100 -100 -100 -100 -100 -100 -100 -100 -100 -100 -100 
-100 -100 -100 -100 -100 -100 -100 -100 -100 -100 -100 -100 -100 -100 -100 -100 -100 -100 -100 -100 -100 -100 -100 -100 -100 -100 
-100 -100 619.466955 620.014364 620.728841 621.410430 622.089783 622.933362 623.735402 624.405707 625.034716 625.818194 626.564327 627.183353 627.758547 628.475352 629.142590 629.671305 630.145244 630.750169 631.292545 631.679316 631.985269 632.378858 632.645301 -100 
-100 -100 617.766350 618.803286 619.779915 620.423811 620.900289 622.018085 622.954795 623.521458 623.914479 624.950929 625.821221 626.334168 626.675018 627.634885 628.418483 628.836605 629.074426 629.926404 630.592995 630.883468 630.976919 631.644327 632.093455 -100 
-100 -100 613.154813 616.297313 618.018904 618.368369 617.538319 620.082137 621.485923 621.643363 620.685198 623.103686 624.421624 624.526996 623.541698 625.843578 627.054315 627.054426 625.957896 628.163703 629.272954 629.175909 627.997888 630.047152 631.079456 -100 
-100 -100 599.886681 612.763736 616.029221 615.359708 606.490878 617.194229 619.792907 618.832487 609.862201 620.331081 622.815300 621.818968 613.003233 623.155219 625.492729 624.375521 615.405295 625.508224 627.763925 626.596641 617.767316 627.574135 629.937993 -100 
-100 -100 610.317719 613.693465 615.628772 616.077707 615.293008 617.987905 619.502361 619.671919 618.691717 621.206895 622.593465 622.680472 621.652025 624.035675 625.306861 625.286648 624.149754 626.441486 627.617447 627.512716 626.314852 628.478782 629.609751 -100 
-100 -100 611.624191 613.468658 615.011127 615.778531 616.143544 617.754416 618.990950 619.492888 619.643611 621.063874 622.152903 622.545079 622.606718 623.919888 624.905423 625.199185 625.164139 626.376639 627.255649 627.446937 627.312349 628.406708 629.169324 -100 
-100 -100 608.176309 611.679203 613.717577 614.237389 613.498491 616.290378 617.876893 618.094440 617.147295 619.700948 621.114012 621.208589 620.173515 622.603447 623.909284 623.908777 622.785738 625.111107 626.301302 626.197148 624.987475 627.203439 628.365678 -100 
-100 -100 595.304529 608.682232 612.192293 611.653497 602.761297 613.770197 616.528225 615.654131 606.723637 617.292326 619.836401 618.840574 609.914751 620.253329 622.670786 621.576962 612.570087 622.794172 625.096659 623.919245 614.954040 624.986706 627.436738 -100 
-100 -100 606.673566 610.195755 612.264401 612.818698 612.115152 614.945941 616.570644 616.820289 615.900573 618.479830 619.914578 620.026381 619.006208 621.452082 622.772022 622.781846 621.664232 624.001559 625.208406 625.115084 623.914417 626.141829 627.311882 -100 
-100 -100 608.581895 610.474763 612.085229 612.924441 613.361428 615.054837 616.367092 616.930417 617.131497 618.605389 619.738555 620.162685 620.250117 621.598648 622.615674 622.932941 622.916371 624.154641 625.056765 625.261931 625.138023 626.262525 627.045897 -100 
-100 -100 605.638901 609.130521 611.191334 611.751378 611.059606 613.901738 615.536762 615.789712 614.862214 617.476068 618.933769 619.059508 618.047093 620.503450 621.829087 621.840353 620.719864 623.062763 624.272453 624.172987 622.954813 625.205906 626.387223 -100 
-100 -100 593.318625 606.541518 610.031648 609.508629 600.646800 611.676379 614.457058 613.582601 604.554356 615.273921 617.870799 616.900689 607.977251 618.348333 620.777236 619.683058 610.651611 620.902270 623.216231 622.020855 612.941300 623.102642 625.583641 -100 
-100 -100 604.876697 608.370122 610.432308 610.992384 610.299052 613.137952 614.770005 615.021319 614.093213 616.705779 618.163951 618.292456 617.282759 619.736436 621.055374 621.059925 619.933345 622.270138 623.476336 623.375323 622.156228 624.404874 625.584371 -100 
-100 -100 607.054364 608.954446 610.569678 611.410101 611.844913 613.530306 614.836070 615.397286 615.599622 617.067577 618.200105 618.631020 618.727171 620.068702 621.071070 621.376923 621.352369 622.575065 623.467990 623.670395 623.546828 624.663377 625.441336 -100 
-100 -100 604.364263 607.915594 609.997956 610.557592 609.857175 612.667510 614.280302 614.531726 613.630569 616.181307 617.608203 617.733251 616.741173 619.164876 620.457721 620.457578 619.349822 621.642821 622.830298 622.737362 621.553567 623.751968 624.907600 -100 
-100 -100 592.137479 605.646530 609.187090 608.661173 599.814844 610.748499 613.484463 612.625430 603.827742 614.243117 616.757247 615.782718 606.963889 617.198869 619.576931 618.492176 609.632343 619.665819 621.929935 620.766869 611.927153 621.818373 624.234409 -100 
-100 -100 604.428363 607.955152 609.998935 610.513864 609.764567 612.518987 614.078273 614.283662 613.342270 615.852287 617.244295 617.342184 616.326294 618.730095 620.012496 620.005134 618.889667 621.166271 622.335913 622.228320 621.031853 623.215073 624.360682 -100 
-100 -100 607.240682 609.080104 610.611036 611.362977 611.706681 613.270875 614.465933 614.940118 615.072404 616.451980 617.513538 617.898711 617.964557 619.259062 620.229698 620.522452 620.490520 621.670779 622.522455 622.697439 622.554541 623.631204 624.382873 -100 
-100 -100 605.330185 608.679762 610.591875 611.027763 610.245706 612.848169 614.298554 614.438807 613.463621 615.892954 617.231747 617.312089 616.312552 618.647476 619.902439 619.904227 618.822047 621.039820 622.164889 622.034516 620.829484 622.967329 624.084952 -100 
-100 -100 594.396944 607.186068 610.416043 609.757317 601.091432 611.479829 613.973829 613.005213 604.254628 614.403626 616.799595 615.816399 607.219854 617.128406 619.428120 618.378809 609.742434 619.498640 621.656553 620.462476 611.679387 621.403271 623.744762 -100 
-100 -100 607.105681 610.212363 611.894480 612.210287 611.360095 613.789242 615.107416 615.214600 614.242120 616.559425 617.816327 617.903414 616.938827 619.190659 620.388590 620.415154 619.378037 621.515493 622.577467 622.456319 621.271599 623.296652 624.317066 -100 
-100 -100 611.334597 612.344290 613.276325 613.864833 614.276513 615.306802 616.160334 616.656949 616.991202 617.960237 618.778558 619.260632 619.586889 620.527774 621.305583 621.732097 621.981605 622.815477 623.459952 623.733479 623.815431 624.470976 624.913409 -100 
-100 -100 612.834847 613.355921 614.022754 614.640828 615.244326 616.002018 616.719069 617.311970 617.872202 618.592815 619.288700 619.872986 620.426580 621.129058 621.791378 622.322672 622.799279 623.396372 623.925838 624.300092 624.595768 624.980934 625.242635 -100 
-100 -100 -100 -100 -100 -100 -100 -100 -100 -100 -100 -100 -100 -100 -100 -100 -100 -100 -100 -100 -100 -100 -100 -100 -100 -100 
-100 -100 -100 -100 -100 -100 -100 -100 -100 -100 -100 -100 -100 -100 -100 -100 -100 -100 -100 -100 -100 -100 -100 -100 -100 -100 
-100 -100 -100 -100 -100 -100 -100 -100 -100 -100 -100 -100 -100 -100 -100 -100 -100 -100 -100 -100 -100 -100 -100 -100 -100 -100 
-100 -100 619.109138 619.603635 620.290486 620.980368 621.683752 622.499943 623.287975 623.972754 624.628832 625.386820 626.119347 626.751882 627.352188 628.042026 628.693248 629.232576 629.729413 630.306576 630.833706 631.232257 631.561348 631.926074 632.171127 -100 
-100 -100 617.767518 618.546419 619.420932 620.114808 620.743732 621.703027 622.576494 623.206007 623.755291 624.636840 625.444286 626.017317 626.509086 627.315763 628.035860 628.511938 628.899203 629.596632 630.200027 630.547994 630.786860 631.296938 631.661439 -100 
-100 -100 614.974030 616.584182 617.884226 618.503208 618.766611 620.205326 621.306976 621.762227 621.896279 623.223222 624.240600 624.633936 624.712631 625.947481 626.864729 627.153838 627.125026 628.257517 629.070933 629.254765 629.114756 630.098363 630.764036 -100 
-100 -100 611.080960 614.397451 616.263026 616.660464 615.834820 618.477595 619.950215 620.099963 619.108163 621.598138 622.964350 623.047059 622.016754 624.379506 625.629458 625.600387 624.456352 626.726872 627.884977 627.773885 626.568090 628.703211 629.809062 -100 
-100 -100 612.248053 614.046178 615.536547 616.261464 616.590720 618.156636 619.356297 619.834102 619.967815 621.369239 622.444091 622.830384 622.887771 624.182236 625.148321 625.427607 625.379374 626.576010 627.445920 627.633516 627.494919 628.569703 629.317273 -100 
-100 -100 612.132825 613.454381 614.788421 615.653339 616.322939 617.614398 618.722596 619.347377 619.808218 620.919098 621.883891 622.397342 622.762600 623.769328 624.629198 625.039841 625.304002 626.209504 626.966638 627.275929 627.435471 628.215324 628.809588 -100 
-100 -100 610.191352 612.066557 613.641525 614.436182 614.825000 616.468639 617.734618 618.259677 618.428976 619.866842 620.969768 621.370606 621.437662 622.762785 623.757463 624.056185 624.024806 625.246600 626.133917 626.329670 626.198338 627.307085 628.079765 -100 
-100 -100 606.899220 610.411909 612.465027 613.001456 612.279498 615.092003 616.700338 616.936604 616.005868 618.574493 620.000715 620.106262 619.079940 621.516390 622.826231 622.827068 621.701903 624.032622 625.234594 625.137808 623.934027 626.157710 627.325205 -100 
-100 -100 608.694406 610.587647 612.192000 613.020982 613.446105 615.127858 616.430162 616.986687 617.183160 618.645786 619.769819 620.187838 620.270221 621.611472 622.621359 622.932843 622.911921 624.146131 625.046583 625.252507 625.130436 626.249774 627.029673 -100 
-100 -100 609.109028 610.472992 611.871521 612.807786 613.551036 614.921463 616.102880 616.788810 617.301378 618.462434 619.469504 620.015361 620.408836 621.449209 622.341100 622.778142 623.065285 623.996346 624.776156 625.101908 625.277028 626.082176 626.694454 -100 
-100 -100 607.629424 609.513141 611.117768 611.955766 612.393884 614.087740 615.400865 615.965108 616.167062 617.648379 618.788040 619.216982 619.307453 620.658003 621.675097 621.991078 621.972660 623.211626 624.115383 624.320631 624.195382 625.324237 626.110182 -100 
-100 -100 604.757037 608.244456 610.301594 610.859879 610.166936 613.005540 614.637738 614.889788 613.962608 616.576224 618.034088 618.160623 617.148716 619.604233 620.927518 620.935818 619.812509 622.154182 623.364711 623.266668 622.049567 624.300561 625.481507 -100 
-100 -100 606.866177 608.751534 610.357789 611.196293 611.633156 613.323825 614.633495 615.195232 615.395562 616.875069 618.014095 618.444152 618.535765 619.883937 620.895838 621.206466 621.182966 622.416777 623.316997 623.520221 623.393576 624.520359 625.304805 -100 
-100 -100 607.582336 608.951258 610.354182 611.292120 612.033165 613.396154 614.570005 615.251249 615.761372 616.917204 617.921971 618.470603 618.867926 619.903035 620.784156 621.211923 621.491159 622.410568 623.181918 623.503562 623.676599 624.476208 625.084496 -100 
-100 -100 606.403384 608.309690 609.923203 610.755934 611.178987 612.845925 614.135014 614.685695 614.882311 616.330722 617.447710 617.870622 617.963201 619.293576 620.286097 620.587588 620.562046 621.773246 622.658593 622.859904 622.739106 623.845160 624.616356 -100 
-100 -100 603.848871 607.390403 609.456717 609.997327 609.275347 612.059255 613.646437 613.876007 612.956250 615.488744 616.898536 617.009029 616.002663 618.415659 619.704285 619.700397 618.588385 620.873485 622.053011 621.953571 620.764414 622.957568 624.109837 -100 
-100 -100 606.458379 608.340847 609.915562 610.702340 611.075283 612.687939 613.925126 614.430204 614.586206 615.995667 617.079494 617.476215 617.546719 618.857856 619.837242 620.129191 620.093715 621.289079 622.157260 622.343739 622.209686 623.301798 624.063911 -100 
-100 -100 607.743345 609.056950 610.376095 611.220862 611.863330 613.113366 614.181826 614.775540 615.210405 616.286129 617.224101 617.725589 618.087138 619.080909 619.930701 620.340165 620.603061 621.486326 622.220074 622.512881 622.661566 623.428121 624.014017 -100 
-100 -100 607.242163 609.018843 610.481438 611.178674 611.478395 612.982119 614.127514 614.568442 614.676237 616.022505 617.057234 617.427865 617.485677 618.758287 619.716038 620.007130 619.976540 621.139182 621.974027 622.138774 621.987229 623.045798 623.783998 -100 
-100 -100 605.519208 608.798207 610.625002 610.992604 610.154226 612.694768 614.094929 614.206729 613.210806 615.605441 616.914876 616.983029 615.976318 618.289782 619.527704 619.526499 618.442694 620.642269 621.751048 621.615014 620.402512 622.513520 623.607566 -100 
-100 -100 608.906534 610.485542 611.740953 612.310960 612.521697 613.875871 614.901956 615.299949 615.389468 616.646100 617.610712 617.977755 618.049560 619.261014 620.172748 620.477835 620.471262 621.575165 622.357781 622.521233 622.369715 623.338998 623.996638 -100 
-100 -100 611.326419 612.076890 612.902941 613.535451 614.093188 614.969512 615.762720 616.321423 616.807941 617.626423 618.383268 618.923146 619.395846 620.187533 620.904130 621.387354 621.782061 622.468829 623.055891 623.389905 623.618511 624.119603 624.478998 -100 
-100 -100 612.468985 612.935599 613.571969 614.195064 614.820279 615.551324 616.255516 616.863220 617.450054 618.145778 618.827959 619.424698 620.002254 620.678686 621.326335 621.869101 622.369230 622.941492 623.458855 623.847352 624.168029 624.526083 624.767406 -100 
-100 -100 -100 -100 -100 -100 -100 -100 -100 -100 -100 -100 -100 -100 -100 -100 -100 -100 -100 -100 -100 -100 -100 -100 -100 -100 
-100 -100 -100 -100 -100 -100 -100 -100 -100 -100 -100 -100 -100 -100 -100 -100 -100 -100 -100 -100 -100 -100 -100 -100 -100 -100 
-100 -100 -100 -100 -100 -100 -100 -100 -100 -100 -100 -100 -100 -100 -100 -100 -100 -100 -100 -100 -100 -100 -100 -100 -100 -100 
-100 -100 618.722045 619.185082 619.853392 620.547336 621.262742 622.063927 622.843477 623.537627 624.208768 624.953428 625.677409 626.317825 626.930943 627.605517 628.245723 628.790165 629.297700 629.859001 630.376075 630.781218 631.121829 631.470010 631.700888 -100 
-100 -100 617.559104 618.219780 619.037443 619.753921 620.442747 621.337245 622.178763 622.840613 623.453747 624.273020 625.048227 625.650823 626.202556 626.946480 627.632991 628.136344 628.581697 629.215712 629.786487 630.162607 630.458534 630.902144 631.220405 -100 
-100 -100 615.389349 616.514989 617.630414 618.348304 618.907872 620.041719 621.023641 621.596945 622.031206 623.058943 623.956416 624.461549 624.829864 625.771697 626.571385 626.971527 627.231681 628.069623 628.765860 629.059134 629.200065 629.883432 630.392151 -100 
-100 -100 612.992819 614.742468 616.171366 616.849456 617.141542 618.654136 619.811909 620.270523 620.394124 621.768745 622.821543 623.201049 623.254619 624.529479 625.475225 625.744727 625.688161 626.865441 627.718053 627.898575 627.751635 628.798046 629.521481 -100 
-100 -100 612.741192 614.028011 615.317610 616.143774 616.778742 618.026971 619.098895 619.700395 620.144933 621.235640 622.184065 622.688867 623.046944 624.036972 624.878727 625.275291 625.526781 626.417918 627.164848 627.468903 627.622158 628.384384 628.964584 -100 
-100 -100 612.211227 613.291137 614.506498 615.412755 616.200045 617.360842 618.403468 619.089518 619.674839 620.661640 621.563810 622.137692 622.624091 623.506457 624.301407 624.768432 625.150201 625.931656 626.627289 626.995218 627.270758 627.919646 628.423155 -100 
-100 -100 610.736143 612.077315 613.437113 614.327347 615.021819 616.342445 617.477981 618.125154 618.604536 619.732650 620.711820 621.235973 621.609871 622.625296 623.492483 623.908194 624.177221 625.090623 625.855684 626.170355 626.335269 627.128106 627.731918 -100 
-100 -100 608.942146 610.819910 612.404960 613.214675 613.621250 615.283910 616.569408 617.112206 617.297289 618.749785 619.866026 620.279254 620.357788 621.686822 622.684750 622.986447 622.957772 624.184370 625.079331 625.280668 625.153784 626.271739 627.050547 -100 
-100 -100 609.244599 610.602560 611.990801 612.914965 613.645735 615.003797 616.174689 616.852735 617.358865 618.510935 619.510588 620.051720 620.441170 621.473173 622.356742 622.787197 623.069352 623.995888 624.773241 625.098080 625.272543 626.075441 626.686009 -100 
-100 -100 609.204620 610.322034 611.598157 612.574398 613.435292 614.672873 615.786815 616.533317 617.170265 618.204822 619.147518 619.753476 620.268928 621.185001 622.013519 622.509978 622.918263 623.726274 624.445228 624.831714 625.125388 625.797324 626.317068 -100 
-100 -100 608.165899 609.522304 610.916424 611.853801 612.600654 613.969828 615.151008 615.839305 616.355587 617.518636 618.527513 619.075271 619.470553 620.513203 621.406677 621.844692 622.132719 623.065298 623.847691 624.176416 624.354117 625.160270 625.772855 -100 
-100 -100 606.764949 608.641253 610.241654 611.080593 611.522120 613.208118 614.516105 615.080808 615.286655 616.761658 617.896572 618.323235 618.412523 619.762864 620.779216 621.094471 621.075804 622.314113 623.219518 623.428919 623.308805 624.433949 625.217227 -100 
-100 -100 607.403290 608.761036 610.156838 611.095096 611.840887 613.206359 614.383003 615.067493 615.581061 616.741768 617.749033 618.296577 618.691933 619.732345 620.621606 621.055374 621.339208 622.267360 623.046259 623.372570 623.548540 624.352975 624.964402 -100 
-100 -100 607.681267 608.801926 610.081977 611.060576 611.919683 613.148568 614.252268 614.990696 615.622207 616.651535 617.590432 618.196280 618.712903 619.624452 620.444443 620.933558 621.335034 622.133544 622.844358 623.225556 623.515763 624.183688 624.700647 -100 
-100 -100 606.965716 608.329607 609.724317 610.652791 611.381807 612.723078 613.875752 614.540535 615.038366 616.180886 617.173152 617.714401 618.107941 619.132479 620.002749 620.424813 620.700491 621.610889 622.374451 622.691323 622.861426 623.656997 624.262407 -100 
-100 -100 605.922585 607.807852 609.399000 610.212168 610.616428 612.250416 613.508001 614.030774 614.202668 615.638794 616.742691 617.154325 617.237997 618.555698 619.538896 619.834702 619.804161 621.007039 621.883196 622.074624 621.943662 623.050226 623.821606 -100 
-100 -100 607.014091 608.354063 609.708968 610.589621 611.267135 612.555530 613.658006 614.277689 614.734484 615.839274 616.799984 617.315532 617.686605 618.691918 619.548319 619.959137 620.223196 621.117917 621.864864 622.166936 622.323602 623.106263 623.703509 -100 
-100 -100 607.825549 608.892122 610.086380 610.966166 611.721174 612.842657 613.846307 614.498295 615.052913 616.006587 616.881674 617.439675 617.917611 618.789441 619.577425 620.044040 620.423875 621.188632 621.864258 622.216278 622.480430 623.119233 623.616689 -100 
-100 -100 607.740209 608.998495 610.248990 611.031791 611.620071 612.818997 613.844816 614.407456 614.816667 615.860749 616.771355 617.254783 617.602804 618.578882 619.416326 619.820839 620.079861 620.950469 621.671795 621.956505 622.096871 622.847796 623.421500 -100 
-100 -100 607.435808 609.141149 610.515476 611.136065 611.368723 612.820734 613.923781 614.338740 614.425898 615.737637 616.742015 617.096494 617.142146 618.396423 619.338501 619.624267 619.588721 620.737263 621.559303 621.719537 621.560899 622.594744 623.311172 -100 
-100 -100 609.326059 610.413515 611.472539 612.125144 612.614646 613.677271 614.592567 615.107518 615.488449 616.454395 617.301704 617.775313 618.126533 619.052633 619.850476 620.262476 620.534699 621.357552 622.033118 622.310610 622.441085 623.115167 623.618616 -100 
-100 -100 611.118091 611.745993 612.508357 613.155516 613.767042 614.581788 615.346413 615.937656 616.485942 617.243355 617.967790 618.534611 619.063884 619.794181 620.478648 620.988732 621.440368 622.068505 622.628179 622.994058 623.282153 623.719492 624.034225 -100 
-100 -100 612.079580 612.512004 613.125575 613.748263 614.382627 615.099346 615.796386 616.413696 617.014800 617.696779 618.369452 618.972264 619.560885 620.222114 620.859579 621.408149 621.919890 622.479135 622.989971 623.388189 623.722874 624.066429 624.294731 -100 
-100 -100 -100 -100 -100 -100 -100 -100 -100 -100 -100 -100 -100 -100 -100 -100 -100 -100 -100 -100 -100 -100 -100 -100 -100 -100 
-100 -100 -100 -100 -100 -100 -100 -100 -100 -100 -100 -100 -100 -100 -100 -100 -100 -100 -100 -100 -100 -100 -100 -100 -100 -100 
-100 -100 -100 -100 -100 -100 -100 -100 -100 -100 -100 -100 -100 -100 -100 -100 -100 -100 -100 -100 -100 -100 -100 -100 -100 -100 
-100 -100 618.158582 618.654146 619.341959 620.032346 620.735520 621.550513 622.338777 623.025667 623.684264 624.442772 625.174603 625.806135 626.404719 627.090831 627.736478 628.269792 628.761279 629.334399 629.858841 630.255895 630.584071 630.947633 631.191882 -100 
-100 -100 616.814274 617.596685 618.474580 619.171417 619.802233 620.758636 621.631461 622.263944 622.817211 623.697806 624.503028 625.074477 625.564577 626.367044 627.080768 627.550229 627.931871 628.625575 629.226936 629.574411 629.813365 630.321626 630.684754 -100 
-100 -100 614.012041 615.633073 616.942114 617.570192 617.843119 619.271896 620.369642 620.829806 620.972850 622.293386 623.304811 623.695515 623.772992 625.002472 625.911940 626.193364 626.158226 627.287939 628.100870 628.286795 628.150316 629.129413 629.792082 -100 
-100 -100 610.102847 613.445477 615.326617 615.741390 614.945234 617.557964 619.020195 619.177587 618.208047 620.677177 622.032305 622.111634 621.081604 623.436736 624.677864 624.640229 623.488368 625.758086 626.917784 626.812666 625.619136 627.742123 628.842389 -100 
-100 -100 611.302794 613.109220 614.605380 615.336951 615.674106 617.228514 618.422546 618.903651 619.045111 620.439842 621.509329 621.893621 621.949871 623.238557 624.196806 624.468219 624.413396 625.607846 626.478914 626.670132 626.536254 627.607685 628.352915 -100 
-100 -100 611.217145 612.534748 613.863910 614.725865 615.393493 616.678679 617.783421 618.408868 618.872141 619.982042 620.946155 621.460452 621.825935 622.826647 623.678374 624.081032 624.338428 625.240778 625.998847 626.310074 626.471327 627.252146 627.846731 -100 
-100 -100 609.308155 611.165638 612.725087 613.510143 613.892982 615.529604 616.791978 617.316312 617.486431 618.925493 620.031013 620.437145 620.509908 621.824733 622.808641 623.098574 623.059835 624.276928 625.165410 625.361437 625.228719 626.342662 627.118253 -100 
-100 -100 606.053656 609.525980 611.554537 612.078559 611.351664 614.153628 615.756777 615.991216 615.060326 617.630919 619.061599 619.177787 618.170941 620.584430 621.879780 621.872743 620.744286 623.067080 624.268255 624.168434 622.954980 625.192273 626.365668 -100 
-100 -100 607.818828 609.692321 611.279652 612.097982 612.516561 614.190301 615.487511 616.042105 616.238400 617.701117 618.826915 619.249807 619.338123 620.670468 621.672123 621.978310 621.954342 623.185412 624.086096 624.292163 624.168829 625.293054 626.075570 -100 
-100 -100 608.218897 609.571150 610.958250 611.887643 612.626681 613.988477 615.163930 615.848557 616.362002 617.519209 618.523317 619.068569 619.462061 620.499103 621.387462 621.822185 622.108339 623.039103 623.821276 624.151004 624.329720 625.134964 625.746601 -100 
-100 -100 606.744827 608.613672 610.208004 611.044672 611.486960 613.165106 614.468787 615.034251 615.243517 616.711276 617.840447 618.263692 618.350762 619.700284 620.716828 621.033381 621.017076 622.256756 623.164937 623.379364 623.265075 624.387003 625.167899 -100 
-100 -100 603.894944 607.352427 609.396836 609.961103 609.293967 612.095519 613.711686 613.969776 613.070160 615.647292 617.085071 617.201466 616.182508 618.639448 619.964297 619.975831 618.859253 621.199593 622.415585 622.333059 621.144132 623.371207 624.541142 -100 
-100 -100 605.982935 607.853108 609.449468 610.287716 610.729368 612.402720 613.700270 614.260449 614.466035 615.930988 617.057813 617.480187 617.567127 618.914347 619.926886 620.239930 620.220144 621.455576 622.360237 622.572064 622.455964 623.576377 624.356301 -100 
-100 -100 606.697788 608.052989 609.444861 610.378927 611.118375 612.467829 613.628619 614.301417 614.807099 615.958978 616.958187 617.502398 617.897367 618.929621 619.809495 620.238685 620.520291 621.441172 622.214316 622.537892 622.712737 623.514539 624.123875 -100 
-100 -100 605.545102 607.423208 609.018646 609.847760 610.274166 611.919201 613.187903 613.721387 613.903818 615.360092 616.478236 616.901286 616.997439 618.320899 619.307329 619.608756 619.585019 620.795748 621.679213 621.874956 621.746061 622.864316 623.642680 -100 
-100 -100 603.042388 606.518939 608.555887 609.096742 608.399851 611.137802 612.693990 612.894908 611.935477 614.501890 615.923420 616.040176 615.047586 617.443551 618.721809 618.716724 617.607397 619.888811 621.063022 620.949073 619.729229 621.957435 623.125178 -100 
-100 -100 605.592881 607.445694 608.999558 609.779100 610.153040 611.746220 612.966165 613.455295 613.596314 615.014756 616.102252 616.499582 616.571150 617.874367 618.848036 619.138034 619.102306 620.296595 621.163167 621.344227 621.202126 622.307601 623.078085 -100 
-100 -100 606.844778 608.140950 609.441754 610.271864 610.903845 612.149424 613.214857 613.804905 614.236118 615.311473 616.246827 616.743866 617.100600 618.089788 618.935412 619.341065 619.601046 620.485377 621.222324 621.517430 621.667782 622.439942 623.029602 -100 
-100 -100 606.339567 608.093600 609.531624 610.202514 610.476487 611.993597 613.151225 613.599180 613.710664 615.052413 616.080232 616.441887 616.489538 617.760707 618.715124 618.999539 618.961664 620.128620 620.971786 621.144423 620.999501 622.060956 622.800712 -100 
-100 -100 604.634693 607.871694 609.664270 609.990436 609.090464 611.682086 613.111219 613.238805 612.255407 614.639307 615.938236 615.992945 614.966270 617.287032 618.523681 618.513144 617.414428 619.625435 620.746532 620.621742 619.420364 621.530750 622.624766 -100 
-100 -100 607.985903 609.544758 610.777798 611.322475 611.508442 612.879060 613.921237 614.329824 614.425352 615.677643 616.635158 616.993039 617.054491 618.264540 619.172665 619.470657 619.456656 620.564737 621.355597 621.527523 621.383236 622.354638 623.013070 -100 
-100 -100 610.384830 611.126142 611.939774 612.558980 613.106663 613.986632 614.786562 615.350616 615.839674 616.656193 617.408635 617.942657 618.409129 619.196795 619.908923 620.386868 620.777440 621.465399 622.057173 622.396804 622.630317 623.134105 623.494716 -100 
-100 -100 611.519115 611.980498 612.608989 613.223882 613.843475 614.574804 615.281953 615.892488 616.480482 617.174853 617.853797 618.446120 619.018832 619.690866 620.334021 620.872382 621.369495 621.942010 622.462393 622.855010 623.179539 623.540196 623.782805 -100 
-100 -100 -100 -100 -100 -100 -100 -100 -100 -100 -100 -100 -100 -100 -100 -100 -100 -100 -100 -100 -100 -100 -100 -100 -100 -100 
-100 -100 -100 -100 -100 -100 -100 -100 -100 -100 -100 -100 -100 -100 -100 -100 -100 -100 -100 -100 -100 -100 -100 -100 -100 -100 
-100 -100 -100 -100 -100 -100 -100 -100 -100 -100 -100 -100 -100 -100 -100 -100 -100 -100 -100 -100 -100 -100 -100 -100 -100 -100 
-100 -100 617.567148 618.115723 618.830729 619.512118 620.190387 621.031219 621.833348 622.507111 623.140233 623.924011 624.668226 625.284589 625.855803 626.565430 627.222623 627.740541 628.204774 628.802327 629.339786 629.723797 630.028104 630.419576 630.684613 -100 
-100 -100 615.861988 616.904996 617.886305 618.534423 619.014587 620.125330 621.060267 621.632110 622.032642 623.065847 623.931246 624.440403 624.777300 625.729019 626.501345 626.907744 627.135365 627.980656 628.643551 628.933204 629.027299 629.690966 630.137564 -100 
-100 -100 611.226657 614.396150 616.133856 616.500903 615.699989 618.212039 619.605851 619.773483 618.840209 621.237128 622.541673 622.641281 621.653747 623.944278 625.141305 625.127831 624.019092 626.220827 627.329501 627.237347 626.071009 628.106886 629.132723 -100 
-100 -100 597.854153 610.853553 614.155311 613.530762 604.836370 615.362480 617.928443 616.990485 608.146213 618.490342 620.943615 619.940582 611.136006 621.262032 623.582730 622.449419 613.456389 623.566777 625.827053 624.676602 615.918994 625.654444 628.002383 -100 
-100 -100 608.419020 611.817202 613.763228 614.225668 613.467379 616.127786 617.629300 617.806349 616.849098 619.342372 620.716721 620.799485 619.769613 622.141306 623.398431 623.364145 622.214353 624.503159 625.681933 625.585097 624.401194 626.553841 627.679437 -100 
-100 -100 609.787428 611.623595 613.156361 613.917919 614.280057 615.877775 617.107764 617.611047 617.766861 619.184113 620.271303 620.664820 620.727503 622.028775 622.999592 623.279092 623.231331 624.438199 625.320098 625.515550 625.384475 626.480601 627.243631 -100 
-100 -100 606.410288 609.868543 611.876533 612.378839 611.629961 614.406809 615.987259 616.203565 615.257737 617.813477 619.231218 619.337116 618.321109 620.723616 622.008131 621.991598 620.854668 623.169524 624.364989 624.261729 623.045094 625.275813 626.444112 -100 
-100 -100 593.710034 606.909384 610.362868 609.802290 600.918036 611.889367 614.636610 613.758903 604.826094 615.400445 617.953804 616.987232 608.178561 618.393965 620.775595 619.668704 610.674367 620.863147 623.164724 621.977231 612.945106 623.052754 625.519048 -100 
-100 -100 604.921750 608.395397 610.430394 610.964955 610.250832 613.064578 614.679507 614.925496 614.005399 616.585164 618.023755 618.146799 617.146578 619.567721 620.870979 620.871475 619.750043 622.079675 623.287774 623.194571 621.987000 624.228572 625.404226 -100 
-100 -100 606.791564 608.660492 610.248928 611.074926 611.504762 613.180296 614.480973 615.041930 615.245976 616.712171 617.840684 618.264929 618.353818 619.695777 620.706094 621.018970 621.000576 622.238105 623.145417 623.358785 623.242552 624.366784 625.148752 -100 
-100 -100 603.867564 607.321911 609.361254 609.920179 609.248664 612.047389 613.662005 613.919338 613.019269 615.595328 617.032617 617.149031 616.130092 618.586039 619.910586 619.922664 618.807397 621.149536 622.368169 622.288660 621.102127 623.329747 624.499522 -100 
-100 -100 591.668445 604.754482 608.212107 607.713044 599.027608 609.858083 612.594908 611.745053 602.899390 613.421016 615.967403 614.977603 606.029065 616.416040 618.849177 617.762702 608.763226 618.991134 621.314942 620.160957 611.237059 621.251345 623.700000 -100 
-100 -100 603.106095 606.561853 608.603538 609.164606 608.492859 611.285464 612.892317 613.142823 612.237830 614.810653 616.245352 616.360643 615.341384 617.794866 619.115738 619.125062 618.007193 620.345057 621.560031 621.477842 620.289505 622.515731 623.684683 -100 
-100 -100 605.271829 607.143888 608.738034 609.571225 610.005140 611.662703 612.943768 613.488801 613.681552 615.142583 616.266425 616.689711 616.780508 618.116679 619.119094 619.428730 619.409349 620.635013 621.532073 621.738835 621.618724 622.739659 623.519614 -100 
-100 -100 602.650494 606.129370 608.175186 608.730881 608.051851 610.806590 612.378433 612.593563 611.647390 614.227932 615.661985 615.787731 614.801979 617.207161 618.495251 618.498307 617.396733 619.688467 620.873040 620.767920 619.555320 621.790258 622.962045 -100 
-100 -100 590.699986 603.906614 607.374401 606.864468 598.209090 608.913738 611.574058 610.641694 601.615192 612.244451 614.800020 613.843980 605.102474 615.247423 617.607967 616.525376 607.685018 617.699773 619.952247 618.747532 609.716614 619.807087 622.267324 -100 
-100 -100 602.701093 606.153245 608.156324 608.661731 607.930024 610.633724 612.157827 612.329603 611.342742 613.884438 615.286914 615.386639 614.376310 616.759612 618.033499 618.024461 616.910778 619.184723 620.351648 620.231910 619.006648 621.228462 622.392177 -100 
-100 -100 605.432051 607.237549 608.735970 609.462456 609.787143 611.343791 612.532734 612.998958 613.122133 614.501394 615.558337 615.935083 615.991244 617.277422 618.241630 618.527992 618.490680 619.673301 620.531138 620.710296 620.569320 621.657204 622.415860 -100 
-100 -100 603.525440 606.823333 608.689967 609.074907 608.224193 610.873551 612.349632 612.502452 611.536639 613.953121 615.278285 615.341104 614.317130 616.655243 617.905354 617.894083 616.793763 619.023507 620.164588 620.048894 618.857698 620.998674 622.118659 -100 
-100 -100 592.723533 605.338115 608.493835 607.735212 598.742179 609.439318 612.010335 611.075573 602.384144 612.475416 614.847140 613.832799 605.144257 615.121772 617.424997 616.353940 607.647571 617.466154 619.651338 618.480048 609.736566 619.439489 621.778631 -100 
-100 -100 605.268587 608.328149 609.968723 610.235438 609.318260 611.799841 613.150519 613.276615 612.317955 614.622800 615.865851 615.935318 614.946210 617.201264 618.393428 618.405900 617.350189 619.499093 620.576494 620.470679 619.300790 621.327492 622.348951 -100 
-100 -100 609.446735 610.439415 611.349965 611.915213 612.307209 613.345871 614.210861 614.716016 615.054389 616.019074 616.829318 617.300865 617.615395 618.549387 619.318910 619.735436 619.976577 620.812511 621.465114 621.748374 621.839108 622.499268 622.943891 -100 
-100 -100 610.930654 611.442670 612.096113 612.700253 613.293871 614.051898 614.773393 615.370460 615.932160 616.649973 617.339970 617.916378 618.461207 619.155604 619.809520 620.332548 620.803312 621.400465 621.934952 622.316268 622.618699 623.008511 623.272562 -100 
-100 -100 -100 -100 -100 -100 -100 -100 -100 -100 -100 -100 -100 -100 -100 -100 -100 -100 -100 -100 -100 -100 -100 -100 -100 -100 
-100 -100 -100 -100 -100 -100 -100 -100 -100 -100 -100 -100 -100 -100 -100 -100 -100 -100 -100 -100 -100 -100 -100 -100 -100 -100 
-100 -100 -100 -100 -100 -100 -100 -100 -100 -100 -100 -100 -100 -100 -100 -100 -100 -100 -100 -100 -100 -100 -100 -100 -100 -100 
-100 -100 617.254376 617.747853 618.432265 619.119096 619.819305 620.632409 621.420213 622.107535 622.766029 623.522491 624.250402 624.877077 625.470902 626.153268 626.796278 627.327457 627.816781 628.387515 628.909825 629.305362 629.632695 629.995937 630.240117 -100 
-100 -100 615.912761 616.692802 617.566994 618.260220 618.888135 619.842561 620.715020 621.348275 621.901660 622.779752 623.580339 624.146286 624.631209 625.430016 626.141675 626.609689 626.989647 627.680886 628.279881 628.625679 628.863740 629.371740 629.734852 -100 
-100 -100 613.114738 614.732912 616.037762 616.662289 616.932574 618.359097 619.456474 619.917917 620.061523 621.378689 622.384359 622.768701 622.840516 624.066588 624.974974 625.256172 625.220305 626.347354 627.157537 627.341596 627.204216 628.183220 628.845977 -100 
-100 -100 609.208638 612.547988 614.424775 614.836247 614.037874 616.647909 618.109492 618.268366 617.299782 619.764719 621.113456 621.186270 620.150820 622.503008 623.743748 623.706901 622.555366 624.822346 625.979306 625.872585 624.678479 626.801692 627.902138 -100 
-100 -100 610.409422 612.212492 613.704249 614.432145 614.766575 616.318406 617.511472 617.993193 618.134717 619.525946 620.590040 620.968827 621.020668 622.307050 623.265036 623.537185 623.482705 624.675667 625.545491 625.736574 625.603305 626.675251 627.420510 -100 
-100 -100 610.325562 611.639042 612.963033 613.820446 614.484582 615.766963 616.870214 617.495284 617.957843 619.064973 620.024942 620.534946 620.897099 621.896357 622.748220 623.151771 623.409799 624.311953 625.070648 625.383774 625.547298 626.328947 626.923206 -100 
-100 -100 608.420189 610.271760 611.824584 612.603958 612.982496 614.615710 615.875943 616.399163 616.568176 618.004911 619.107202 619.509970 619.580263 620.894701 621.879634 622.171250 622.133939 623.351656 624.242236 624.442059 624.313367 625.428246 626.202875 -100 
-100 -100 605.169376 608.633799 610.653947 611.171107 610.439152 613.236969 614.837315 615.070113 614.137989 616.706635 618.134907 618.248597 617.240007 619.654141 620.951414 620.947002 619.821040 622.144807 623.348699 623.253605 622.044982 624.283013 625.455188 -100 
-100 -100 606.930936 608.797730 610.376761 611.187744 611.600575 613.269767 614.563681 615.116076 615.310927 616.772459 617.897168 618.319038 618.406817 619.739990 620.743407 621.051970 621.030439 622.263451 623.167507 623.378358 623.259336 624.384544 625.166340 -100 
-100 -100 607.325670 608.672570 610.052028 610.973935 611.706688 613.063575 614.235200 614.916905 615.428566 616.585471 617.590039 618.135914 618.530013 619.567782 620.457301 620.893749 621.182054 622.115610 622.902115 623.237122 623.420146 624.226366 624.837392 -100 
-100 -100 605.848511 607.712489 609.299276 610.128108 610.563483 612.236303 613.535454 614.096933 614.303661 615.771932 616.903014 617.328319 617.416912 618.766897 619.784008 620.101783 620.087459 621.330630 622.244384 622.465316 622.356159 623.478596 624.258419 -100 
-100 -100 602.997832 606.450436 608.487233 609.043362 608.368738 611.164503 612.775276 613.028077 612.124679 614.702614 616.142981 616.262020 615.244914 617.701965 619.027225 619.040063 617.925794 620.270140 621.492434 621.417386 620.234536 622.461484 623.629887 -100 
-100 -100 605.086842 606.952212 608.541190 609.371544 609.805722 611.472399 612.763421 613.317279 613.518129 614.982410 616.110705 616.534483 616.621960 617.969451 618.983395 619.298606 619.281846 620.521580 621.432185 621.650693 621.539783 622.660989 623.440219 -100 
-100 -100 605.806485 607.156220 608.540329 609.466614 610.198611 611.540285 612.692978 613.357771 613.856762 615.006156 616.005552 616.549230 616.942358 617.974880 618.858031 619.290750 619.576169 620.501489 621.280070 621.609392 621.788618 622.591984 623.201535 -100 
-100 -100 604.661759 606.532672 608.119178 608.940420 609.359507 610.995510 612.254208 612.777271 612.949888 614.402204 615.520187 615.940704 616.030808 617.354239 618.347486 618.654147 618.634985 619.850139 620.738674 620.939662 620.814751 621.934866 622.714038 -100 
-100 -100 602.165372 605.632999 607.660080 608.193234 607.489623 610.217893 611.763149 611.952531 610.981880 613.543632 614.964231 615.077244 614.077152 616.472374 617.757344 617.757254 616.652219 618.937589 620.116510 620.007648 618.791877 621.021988 622.190696 -100 
-100 -100 604.712337 606.557995 608.103287 608.875725 609.243359 610.828401 612.038996 612.518332 612.650113 614.063151 615.147478 615.540419 615.606442 616.907684 617.883391 618.175664 618.142483 619.339907 620.210727 620.396565 620.258515 621.366313 622.137911 -100 
-100 -100 605.958813 607.249465 608.543179 609.367089 609.993732 611.233295 612.291576 612.873980 613.297776 614.367248 615.297731 615.789567 616.140967 617.126809 617.971332 618.376649 618.637248 619.523675 620.264331 620.563843 620.718135 621.492962 622.083959 -100 
-100 -100 605.450351 607.199249 608.630844 609.296278 609.566069 611.079206 612.231576 612.673609 612.778962 614.114570 615.136470 615.492224 615.534236 616.800875 617.751966 618.033934 617.994932 619.162935 620.009276 620.185959 620.044817 621.109119 621.850378 -100 
-100 -100 603.743043 606.974763 608.761246 609.082510 608.179135 610.768386 612.193792 612.316787 611.328235 613.705992 614.998581 615.047007 614.014319 616.329788 617.561863 617.547569 616.446555 618.657716 619.781336 619.660077 618.462143 620.575349 621.670908 -100 
-100 -100 607.088228 608.643334 609.871818 610.412796 610.596259 611.964963 613.004195 613.408947 613.499887 614.746615 615.698109 616.049851 616.105280 617.309700 618.212696 618.506370 618.489537 619.597118 620.389723 620.564525 620.423244 621.397142 622.056966 -100 
-100 -100 609.481313 610.220300 611.030889 611.647488 612.193268 613.071466 613.868836 614.429519 614.914447 615.726027 616.472981 617.001235 617.461880 618.243901 618.950780 619.424278 619.811836 620.498861 621.091711 621.433589 621.669635 622.175550 622.537356 -100 
-100 -100 610.612289 611.072063 611.698311 612.311154 612.929094 613.658712 614.363498 614.970927 615.555089 616.244906 616.918722 617.505554 618.072620 618.739088 619.377022 619.910953 620.405012 620.976372 621.497442 621.891916 622.218665 622.581213 622.824890 -100 
-100 -100 -100 -100 -100 -100 -100 -100 -100 -100 -100 -100 -100 -100 -100 -100 -100 -100 -100 -100 -100 -100 -100 -100 -100 -100 
-100 -100 -100 -100 -100 -100 -100 -100 -100 -100 -100 -100 -100 -100 -100 -100 -100 -100 -100 -100 -100 -100 -100 -100 -100 -100 
-100 -100 -100 -100 -100 -100 -100 -100 -100 -100 -100 -100 -100 -100 -100 -100 -100 -100 -100 -100 -100 -100 -100 -100 -100 -100 
-100 -100 616.909508 617.368331 618.029891 618.716968 619.426727 620.224259 621.003204 621.698866 622.370564 623.111339 623.827523 624.458603 625.062814 625.730165 626.364994 626.905141 627.408371 627.964624 628.477087 628.878942 629.217727 629.565251 629.796004 -100 
-100 -100 615.752938 616.408580 617.218684 617.928284 618.611805 619.502245 620.343383 621.007952 621.622768 622.436863 623.202289 623.794067 624.336180 625.073048 625.755202 626.255787 626.698057 627.326424 627.891674 628.263898 628.557739 629.000844 629.319129 -100 
-100 -100 613.593873 614.712793 615.819216 616.530728 617.086367 618.214726 619.196116 619.774253 620.212813 621.232263 622.116425 622.608600 622.966496 623.901773 624.698996 625.099430 625.359453 626.190030 626.878918 627.167314 627.305760 627.989140 628.498224 -100 
-100 -100 611.206055 612.947017 614.366228 615.039161 615.330035 616.834381 617.990492 618.455440 618.586801 619.948659 620.985444 621.351191 621.394659 622.663880 623.608954 623.881984 623.829697 624.997048 625.841053 626.016647 625.867354 626.914841 627.638990 -100 
-100 -100 610.955715 612.234225 613.513864 614.333063 614.963786 616.205731 617.275723 617.880423 618.327855 619.409890 620.345862 620.839203 621.188807 622.174481 623.015924 623.415017 623.668552 624.554569 625.297261 625.600154 625.754220 626.517612 627.097865 -100 
-100 -100 610.432111 611.501282 612.703907 613.600227 614.380547 615.535271 616.575060 617.261378 617.846504 618.827399 619.720666 620.285659 620.765386 621.645217 622.440797 622.910195 623.293620 624.073466 624.769655 625.141469 625.422034 626.072293 626.574588 -100 
-100 -100 608.972283 610.295671 611.637048 612.513797 613.199185 614.512356 615.643687 616.289376 616.767468 617.890718 618.862939 619.379704 619.747974 620.763588 621.633793 622.053992 622.326723 623.239504 624.008326 624.331607 624.506411 625.299990 625.900346 -100 
-100 -100 607.194589 609.045076 610.605804 611.399189 611.795545 613.448722 614.728456 615.268703 615.452504 616.900500 618.011181 618.418158 618.491335 619.823815 620.827473 621.136797 621.116195 622.340799 623.239939 623.452232 623.338303 624.454957 625.229009 -100 
-100 -100 607.478822 608.817770 610.185127 611.092891 611.811895 613.160460 614.324797 614.998867 615.502693 616.652426 617.649765 618.188397 618.576129 619.610664 620.498727 620.935171 621.223426 622.152072 622.935357 623.270534 623.455039 624.258444 624.866157 -100 
-100 -100 607.420780 608.525245 609.784034 610.744288 611.592299 612.820208 613.926673 614.667327 615.300702 616.335395 617.279723 617.887396 618.404308 619.321835 620.152729 620.652974 621.065936 621.878860 622.606149 623.003934 623.307235 623.979830 624.497091 -100 
-100 -100 606.373768 607.718947 609.096413 610.017054 610.749378 612.108599 613.280981 613.960531 614.470578 615.636755 616.651433 617.204912 617.604532 618.647201 619.541068 619.981501 620.273941 621.213206 622.006774 622.350330 622.540845 623.345125 623.953259 -100 
-100 -100 604.971564 606.836116 608.419556 609.240776 609.665754 611.341808 612.639438 613.191843 613.386857 614.867982 616.011409 616.446077 616.541969 617.890161 618.905706 619.223291 619.209837 620.455840 621.374385 621.602329 621.500438 622.618917 623.395183 -100 
-100 -100 605.610869 606.957662 608.337544 609.259331 609.989772 611.342669 612.506606 613.177946 613.681404 614.843077 615.854918 616.406794 616.804937 617.844823 618.735377 619.172956 619.462865 620.399395 621.190539 621.532139 621.721026 622.524172 623.131944 -100 
-100 -100 605.900262 607.007932 608.271060 609.233944 610.078634 611.292031 612.379708 613.102658 613.722158 614.747993 615.687074 616.292370 616.807270 617.718901 618.543005 619.038185 619.446941 620.253971 620.975693 621.369207 621.669196 622.339032 622.855136 -100 
-100 -100 605.207475 606.551517 607.925277 608.838144 609.554210 610.876152 612.008284 612.653253 613.134559 614.271404 615.261553 615.798233 616.185336 617.209595 618.086819 618.517111 618.801235 619.719786 620.493365 620.821536 621.000942 621.799086 622.404639 -100 
-100 -100 604.186978 606.042860 607.608780 608.407052 608.801768 610.412556 611.646306 612.146059 612.297253 613.728036 614.828717 615.233403 615.308013 616.624296 617.613987 617.917701 617.895473 619.105113 619.990452 620.193193 620.072643 621.181001 621.952465 -100 
-100 -100 605.261579 606.581485 607.915824 608.782124 609.448528 610.719273 611.802272 612.402736 612.842582 613.938532 614.892325 615.399152 615.761067 616.762454 617.620563 618.035094 618.303987 619.204388 619.959684 620.271816 620.437432 621.223808 621.822319 -100 
-100 -100 606.056190 607.108754 608.286551 609.153147 609.897644 611.007201 611.996896 612.634496 613.175700 614.118508 614.983666 615.531293 615.999295 616.864497 617.649403 618.114870 618.495529 619.264146 619.947176 620.308159 620.580347 621.224156 621.723921 -100 
-100 -100 605.964857 607.209131 608.443785 609.213861 609.792886 610.985067 612.001520 612.553715 612.952238 613.984295 614.882912 615.354535 615.691494 616.658681 617.489238 617.888433 618.144613 619.017055 619.744913 620.037793 620.185614 620.942247 621.518917 -100 
-100 -100 605.659693 607.347801 608.705469 609.313208 609.536527 610.986459 612.084038 612.491781 612.570864 613.869806 614.861131 615.202992 615.236676 616.480711 617.413635 617.691517 617.650779 618.799383 619.626690 619.793960 619.641843 620.681648 621.401317 -100 
-100 -100 607.532305 608.608931 609.656063 610.299256 610.782467 611.842433 612.753138 613.261842 613.635011 614.590021 615.425383 615.886923 616.226344 617.141510 617.929199 618.332366 618.598531 619.420214 620.099382 620.382581 620.518860 621.198011 621.704300 -100 
-100 -100 609.308764 609.930720 610.685662 611.326557 611.933697 612.745290 613.505514 614.090933 614.631886 615.379948 616.093822 616.649515 617.167523 617.886876 618.561029 619.062193 619.507622 620.133779 620.695596 621.065876 621.358876 621.800399 622.117497 -100 
-100 -100 610.262129 610.690759 611.299128 611.917101 612.547823 613.261270 613.954060 614.565843 615.160019 615.833496 616.496445 617.088768 617.666540 618.317003 618.944263 619.484044 619.989616 620.546469 621.058605 621.460404 621.799365 622.146581 622.376960 -100 
-100 -100 -100 -100 -100 -100 -100 -100 -100 -100 -100 -100 -100 -100 -100 -100 -100 -100 -100 -100 -100 -100 -100 -100 -100 -100 
-100 -100 -100 -100 -100 -100 -100 -100 -100 -100 -100 -100 -100 -100 -100 -100 -100 -100 -100 -100 -100 -100 -100 -100 -100 -100 
-100 -100 -100 -100 -100 -100 -100 -100 -100 -100 -100 -100 -100 -100 -100 -100 -100 -100 -100 -100 -100 -100 -100 -100 -100 -100 
-100 -100 616.379166 616.867404 617.544438 618.224776 618.920429 619.731256 620.518646 621.206415 621.864321 622.616722 623.337988 623.957542 624.545676 625.225415 625.868851 626.402057 626.892829 627.462145 627.982087 628.375595 628.701919 629.065758 629.310684 -100 
-100 -100 615.049078 615.819821 616.682846 617.367554 617.990097 618.942518 619.815510 620.450847 621.005285 621.877953 622.670008 623.227448 623.706005 624.502831 625.216776 625.689712 626.073818 626.761205 627.355027 627.696475 627.931818 628.441419 628.806148 -100 
-100 -100 612.278218 613.875117 615.159699 615.771850 616.035133 617.460541 618.560407 619.027699 619.177557 620.484564 621.477629 621.851075 621.915343 623.141046 624.055501 624.348636 624.326306 625.440577 626.238537 626.412828 626.267353 627.252231 627.919116 -100 
-100 -100 608.408414 611.701975 613.549952 613.946309 613.139087 615.750103 617.216235 617.385805 616.435775 618.878187 620.209579 620.269746 619.225469 621.580131 622.830998 622.816082 621.702488 623.933190 625.068222 624.945202 623.730411 625.871783 626.980295 -100 
-100 -100 609.569090 611.350562 612.824264 613.541245 613.869911 615.421244 616.616951 617.104329 617.251624 618.632511 619.684438 620.052768 620.098028 621.386490 622.353124 622.639777 622.601029 623.782272 624.641304 624.825121 624.686363 625.763881 626.511756 -100 
-100 -100 609.466740 610.766676 612.078139 612.927865 613.588300 614.869416 615.973524 616.600942 617.064627 618.165378 619.115739 619.615493 619.970531 620.974372 621.835947 622.251503 622.519708 623.419264 624.175533 624.490737 624.658977 625.440004 626.031155 -100 
-100 -100 607.569777 609.400087 610.937872 611.709982 612.086182 613.716885 614.976757 615.501527 615.671722 617.101352 618.192867 618.580987 618.636580 619.965464 620.967035 621.275495 621.254133 622.467548 623.358626 623.569719 623.459735 624.564869 625.327639 -100 
-100 -100 604.351562 607.769142 609.766131 610.274769 609.542577 612.334742 613.933583 614.168528 613.241808 615.799418 617.214903 617.306596 616.260488 618.714285 620.038724 620.059483 618.967393 621.271305 622.473343 622.397802 621.231201 623.436404 624.588572 -100 
-100 -100 606.068866 607.915694 609.479683 610.282041 610.690776 612.357115 613.649790 614.201729 614.396839 615.855548 616.975652 617.388493 617.465288 618.813519 619.832382 620.155990 620.149317 621.379303 622.285714 622.508881 622.406847 623.521493 624.293413 -100 
-100 -100 606.434993 607.774401 609.143546 610.054808 610.778806 612.135582 613.306525 613.983820 614.490799 615.654011 616.665103 617.214468 617.610553 618.652754 619.547847 619.990749 620.285294 621.221326 622.012759 622.357084 622.549593 623.351934 623.957602 -100 
-100 -100 604.939952 606.803162 608.379855 609.190916 609.605068 611.287259 612.588350 613.137032 613.323970 614.817563 615.971097 616.412584 616.514012 617.860380 618.875416 619.194112 619.182206 620.429676 621.350885 621.583937 621.488338 622.603147 623.376018 -100 
-100 -100 602.071157 605.532748 607.560056 608.087721 607.360760 610.194713 611.813621 612.040057 611.074119 613.721731 615.203508 615.350453 614.363735 616.801193 618.117392 618.128005 617.014067 619.364493 620.596826 620.540209 619.387468 621.590612 622.746846 -100 
-100 -100 604.174924 606.040359 607.620609 608.433221 608.845465 610.520601 611.812413 612.352088 612.531757 614.020612 615.171507 615.611750 615.711859 617.054882 618.066063 618.381527 618.367039 619.612181 620.531553 620.763142 620.666041 621.779655 622.552358 -100 
-100 -100 604.911642 606.255952 607.630918 608.545763 609.267054 610.606986 611.756899 612.414587 612.906089 614.060199 615.066918 615.615410 616.010703 617.044851 617.931297 618.367875 618.657807 619.588880 620.376280 620.717873 620.908007 621.706917 622.311325 -100 
-100 -100 603.789242 605.646989 607.221263 608.032466 608.443657 610.075608 611.330671 611.849742 612.018955 613.465381 614.580881 614.996532 615.078908 616.408959 617.411810 617.726231 617.714297 618.935661 619.835174 620.054735 619.950941 621.056763 621.825536 -100 
-100 -100 601.322625 604.761879 606.772198 607.295312 606.584273 609.308744 610.850503 611.038688 610.072140 612.616464 614.026850 614.126786 613.105041 615.517668 616.816872 616.826818 615.731971 618.021664 619.213474 619.134158 617.971024 620.155417 621.303184 -100 
-100 -100 603.852763 605.685707 607.221037 607.987493 608.350846 609.930882 611.135720 611.610295 611.738250 613.140946 614.216812 614.600499 614.656717 615.962620 616.945222 617.243566 617.216312 618.418242 619.298124 619.500629 619.382491 620.476575 621.238486 -100 
-100 -100 605.092057 606.377152 607.666985 608.490809 609.118297 610.350693 611.399097 611.972824 612.389295 613.450947 614.374989 614.861166 615.207888 616.192199 617.037728 617.445447 617.709127 618.597287 619.341804 619.648020 619.808790 620.581838 621.170481 -100 
-100 -100 604.586850 606.330861 607.762616 608.436339 608.718257 610.216540 611.351489 611.780511 611.876605 613.204659 614.221362 614.574495 614.615885 615.875958 616.823666 617.106264 617.070284 618.234977 619.079780 619.256532 619.115297 620.182604 620.925255 -100 
-100 -100 602.889213 606.110636 607.898864 608.237830 607.370211 609.922997 611.322229 611.429467 610.431390 612.801189 614.089407 614.138473 613.113330 615.413225 616.637998 616.624475 615.531823 617.730687 618.847600 618.721397 617.515998 619.638065 620.737637 -100 
-100 -100 606.221431 607.773374 609.004121 609.555016 609.751447 611.106167 612.129163 612.521647 612.603882 613.843790 614.790655 615.140243 615.194981 616.391164 617.288220 617.579863 617.563469 618.665161 619.453245 619.624814 619.480975 620.458199 621.120259 -100 
-100 -100 608.605566 609.344011 610.156210 610.777130 611.326756 612.199480 612.987881 613.540104 614.017977 614.823655 615.565768 616.090094 616.546957 617.323233 618.024997 618.494984 618.880096 619.563624 620.153743 620.493940 620.729310 621.236441 621.599271 -100 
-100 -100 609.732362 610.192186 610.819471 611.434324 612.053355 612.779859 613.478792 614.079828 614.658042 615.342506 616.011475 616.593780 617.156246 617.817541 618.450595 618.980507 619.471350 620.039833 620.558870 620.952283 621.278847 621.642018 621.886262 -100 
-100 -100 -100 -100 -100 -100 -100 -100 -100 -100 -100 -100 -100 -100 -100 -100 -100 -100 -100 -100 -100 -100 -100 -100 -100 -100 
-100 -100 -100 -100 -100 -100 -100 -100 -100 -100 -100 -100 -100 -100 -100 -100 -100 -100 -100 -100 -100 -100 -100 -100 -100 -100 
-100 -100 -100 -100 -100 -100 -100 -100 -100 -100 -100 -100 -100 -100 -100 -100 -100 -100 -100 -100 -100 -100 -100 -100 -100 -100 
-100 -100 615.803880 616.343581 617.046391 617.716828 618.387147 619.223723 620.024657 620.698634 621.330261 622.106807 622.839791 623.443993 624.005194 624.709899 625.367335 625.888293 626.354870 626.949809 627.483431 627.864348 628.167182 628.559908 628.826267 -100 
-100 -100 614.119192 615.145123 616.107959 616.741963 617.212858 618.319908 619.255221 619.830111 620.232486 621.255291 622.106240 622.600998 622.926682 623.874715 624.650624 625.065545 625.301726 626.138743 626.792588 627.074982 627.163932 627.831391 628.281030 -100 
-100 -100 609.544650 612.663413 614.365730 614.712112 613.898409 616.409336 617.807218 617.985906 617.070699 619.441402 620.723087 620.803981 619.802326 622.092898 623.300765 623.311330 622.242059 624.405512 625.489517 625.378686 624.190201 626.245009 627.279943 -100 
-100 -100 596.357104 609.154945 612.394347 611.742232 603.022799 613.560546 616.136021 615.225388 606.488487 616.717266 619.131725 618.105229 609.276278 619.415267 621.756113 620.678742 611.897729 621.798711 624.002098 622.812368 613.941295 623.786234 626.157841 -100 
-100 -100 606.733693 610.080100 611.993063 612.436905 611.667868 614.328358 615.834636 616.023178 615.084116 617.551095 618.902933 618.967438 617.924874 620.300731 621.572744 621.566588 620.459906 622.711947 623.868229 623.756641 622.554671 624.725588 625.858068 -100 
-100 -100 608.056707 609.866606 611.377814 612.126642 612.482709 614.078144 615.309710 615.817670 615.976970 617.382319 618.452873 618.828342 618.876702 620.186900 621.173956 621.473983 621.445933 622.644980 623.521604 623.720239 623.596997 624.691435 625.450022 -100 
-100 -100 604.710584 608.115818 610.095240 610.585616 609.834937 612.605609 614.185461 614.405874 613.466230 616.006761 617.404914 617.481724 616.423336 618.866633 620.182769 620.197365 619.099239 621.393625 622.586659 622.504535 621.332808 623.531043 624.678087 -100 
-100 -100 592.201538 605.183616 608.581339 608.007146 599.140692 610.084540 612.827842 611.958205 603.065382 613.591182 616.116883 615.093150 606.068347 616.502545 618.950163 617.901214 609.073604 619.118167 621.403642 620.264460 611.444095 621.352700 623.769527 -100 
-100 -100 603.201874 606.624907 608.631316 609.151676 608.432721 611.240015 612.852954 613.099556 612.183663 614.755738 616.185161 616.288602 615.252490 617.715583 619.048720 619.077529 617.993021 620.304488 621.513384 621.443572 620.279822 622.487378 623.643536 -100 
-100 -100 605.002925 606.858325 608.429786 609.237755 609.651119 611.328706 612.629053 613.182211 613.375850 614.855534 615.995619 616.425327 616.516616 617.866370 618.886008 619.209872 619.202826 620.442751 621.357560 621.586872 621.488972 622.603852 623.376526 -100 
-100 -100 602.038524 605.498088 607.522554 608.047377 607.318974 610.155112 611.777288 612.006543 611.042591 613.691670 615.174012 615.320782 614.334006 616.772898 618.091383 618.104587 616.992537 619.342073 620.573357 620.516601 619.364374 621.567240 622.723057 -100 
-100 -100 589.760057 602.911414 606.357968 605.787859 596.823262 607.909020 610.680005 609.753573 600.530974 611.441139 614.092803 613.165727 604.365658 614.622204 617.027894 615.935893 606.930455 617.174793 619.517410 618.407506 609.639373 619.508177 621.923544 -100 
-100 -100 601.274557 604.736497 606.764443 607.290719 606.560354 609.388417 611.000407 611.219925 610.248094 612.892236 614.371999 614.517798 613.530034 615.965061 617.279355 617.289289 616.174869 618.522398 619.752352 619.694776 618.541606 620.743155 621.898629 -100 
-100 -100 603.479437 605.341544 606.919665 607.732422 608.145481 609.801799 611.078080 611.609584 611.785946 613.256714 614.393170 614.823722 614.917002 616.255531 617.264769 617.581934 617.570827 618.806117 619.717976 619.946394 619.848331 620.958422 621.728951 -100 
-100 -100 600.909368 604.355505 606.377465 606.914838 606.220878 608.968574 610.533576 610.741906 609.793385 612.357526 613.785839 613.899902 612.889581 615.313711 616.623349 616.641818 615.555046 617.855725 619.059120 618.990787 617.836733 620.025117 621.174337 -100 
-100 -100 589.087690 602.166947 605.594955 605.065046 596.391073 607.093030 609.747644 608.818416 599.847813 610.395402 612.926271 611.936818 603.083203 613.328774 615.726162 614.665109 605.858493 615.865315 618.140505 617.011340 608.270770 618.083206 620.483015 -100 
-100 -100 600.983196 604.402918 606.385304 606.878558 606.137706 608.832233 610.346189 610.510555 609.521777 612.039410 613.425499 613.506249 612.469289 614.867886 616.156384 616.158856 615.057336 617.337252 618.519962 618.434074 617.265485 619.441963 620.584274 -100 
-100 -100 603.691407 605.484701 606.974262 607.698819 608.024408 609.566326 610.738228 611.190057 611.301127 612.665887 613.710914 614.076708 614.123159 615.406187 616.372149 616.662718 616.631296 617.816216 618.680743 618.872292 618.744776 619.828175 620.582558 -100 
-100 -100 601.793958 605.077465 606.941471 607.341062 606.523393 609.131034 610.575187 610.706784 609.726143 612.128908 613.444325 613.502631 612.481789 614.802209 616.044841 616.035186 614.944746 617.163824 618.301373 618.185371 616.990965 619.141174 620.264651 -100 
-100 -100 591.045309 603.603456 606.756838 606.042104 597.244872 607.740692 610.251553 609.290290 600.587295 610.660774 613.024229 612.015893 603.389419 613.288775 615.573014 614.507569 605.859885 615.612423 617.780404 616.596330 607.806369 617.559123 619.909635 -100 
-100 -100 603.530650 606.578987 608.220754 608.505234 607.623067 610.064661 611.385309 611.491439 610.518968 612.811469 614.045732 614.111489 613.125476 615.359726 616.539644 616.548804 615.498222 617.631847 618.700498 618.588606 617.411004 619.447568 620.473911 -100 
-100 -100 607.687842 608.678177 609.589804 610.160965 610.559412 611.586598 612.436458 612.927896 613.254588 614.208827 615.009945 615.473753 615.781125 616.703563 617.463133 617.872828 618.109563 618.938664 619.586523 619.867102 619.956646 620.619542 621.066158 -100 
-100 -100 609.163705 609.675057 610.329028 610.935180 611.529576 612.281677 612.993424 613.579983 614.131636 614.839939 615.520853 616.088437 616.624244 617.308573 617.953015 618.468162 618.932671 619.524426 620.055380 620.435073 620.737417 621.128539 621.393670 -100 
-100 -100 -100 -100 -100 -100 -100 -100 -100 -100 -100 -100 -100 -100 -100 -100 -100 -100 -100 -100 -100 -100 -100 -100 -100 -100 
-100 -100 -100 -100 -100 -100 -100 -100 -100 -100 -100 -100 -100 -100 -100 -100 -100 -100 -100 -100 -100 -100 -100 -100 -100 -100 
-100 -100 -100 -100 -100 -100 -100 -100 -100 -100 -100 -100 -100 -100 -100 -100 -100 -100 -100 -100 -100 -100 -100 -100 -100 -100 
-100 -100 615.485752 615.972383 616.647233 617.325173 618.018714 618.827807 619.613623 620.299618 620.955373 621.705585 622.424750 623.042166 623.628626 624.307875 624.952183 625.487157 625.979838 626.550676 627.072019 627.467016 627.794768 628.159652 628.405112 -100 
-100 -100 614.156351 614.925063 615.785822 616.468030 617.088445 618.039201 618.910688 619.544215 620.096344 620.966843 621.757064 622.312571 622.789634 623.586321 624.301690 624.777031 625.163473 625.852213 626.447113 626.789846 627.026512 627.537032 627.902206 -100 
-100 -100 611.385517 612.979589 614.262609 614.872279 615.133568 616.557580 617.656252 618.121929 618.269447 619.574387 620.566002 620.937757 621.000747 622.226833 623.143557 623.440148 623.420927 624.536079 625.334460 625.509667 625.365342 626.350892 627.018064 -100 
-100 -100 607.517374 610.807122 612.652823 613.046608 612.237669 614.847884 616.313628 616.482523 615.531007 617.971657 619.301520 619.359867 618.314305 620.669652 621.923297 621.912580 620.802783 623.033718 624.168510 624.046051 622.832231 624.974003 626.082681 -100 
-100 -100 608.675757 610.454551 611.925771 612.640868 612.968647 614.520094 615.716605 616.204825 616.352149 617.731878 618.781908 619.148066 619.191894 620.480753 621.449716 621.739918 621.704263 622.886074 623.745055 623.929293 623.791102 624.869011 625.617260 -100 
-100 -100 608.566844 609.865850 611.176495 612.025939 612.686855 613.969223 615.075470 615.705423 616.170754 617.270895 618.219009 618.716236 619.069635 620.073454 620.936706 621.355010 621.625615 622.525807 623.282103 623.597499 623.765677 624.547009 625.138958 -100 
-100 -100 606.662631 608.493593 610.032371 610.805940 611.184055 612.816992 614.080129 614.608948 614.782271 616.211581 617.300579 617.686022 617.739959 619.068604 620.071505 620.382381 620.363140 621.576717 622.467318 622.677957 622.566176 623.671322 624.436258 -100 
-100 -100 603.437905 606.857272 608.856633 609.367985 608.638734 611.433628 613.036230 613.275954 612.353244 614.910710 616.323988 616.413513 615.366223 617.819918 619.145646 619.168777 618.078751 620.382068 621.583002 621.506683 620.338266 622.543153 623.697209 -100 
-100 -100 605.150831 606.999534 608.566254 609.371480 609.783146 611.452433 612.748710 613.304781 613.503357 614.962968 616.082434 616.494475 616.571000 617.919648 618.939834 619.265369 619.260010 620.489192 621.394219 621.616361 621.513466 622.627976 623.400549 -100 
-100 -100 605.513221 606.854457 608.226385 609.140123 609.866518 611.226095 612.400119 613.080433 613.590055 614.755268 615.767603 616.317830 616.714777 617.758060 618.654714 619.099384 619.394751 620.329426 621.118667 621.460999 621.652176 622.454660 623.061107 -100 
-100 -100 604.014507 605.879758 607.459693 608.272693 608.688437 610.373219 611.676869 612.227433 612.416100 613.912661 615.069054 615.512803 615.616077 616.964133 617.981213 618.302135 618.291217 619.536410 620.454143 620.683788 620.585816 621.701217 622.475499 -100 
-100 -100 601.146192 604.609737 606.639703 607.168290 606.441853 609.278202 610.899308 611.126778 610.161645 612.812713 614.298025 614.447730 613.463222 615.902638 617.221333 617.234891 616.122673 618.470223 619.698384 619.637687 618.482018 620.686333 621.844377 -100 
-100 -100 603.256686 605.122914 606.703901 607.516361 607.928621 609.605381 610.899057 611.439894 611.620473 613.111503 614.264585 614.706492 614.808061 616.152872 617.166573 617.484867 617.472046 618.715707 619.632550 619.861830 619.763397 620.877800 621.651524 -100 
-100 -100 604.001561 605.345509 606.719613 607.633268 608.354033 609.695094 610.846892 611.506249 611.998759 613.153283 614.159942 614.708074 615.103376 616.138829 617.027766 617.467160 617.759065 618.690318 619.477486 619.819349 620.010165 620.809514 621.413970 -100 
-100 -100 602.887289 604.743749 606.315825 607.124749 607.534683 609.167594 610.424863 610.946233 611.116538 612.561539 613.674604 614.087638 614.168298 615.499171 616.504674 616.822221 616.812865 618.035529 618.936610 619.158756 619.057572 620.163421 620.931218 -100 
-100 -100 600.427462 603.864935 605.872365 606.392484 605.679473 608.404711 609.948742 610.139536 609.174199 611.715589 613.121749 613.217409 612.192603 614.605612 615.907308 615.920391 614.828397 617.119632 618.313719 618.238147 617.078696 619.262584 620.408776 -100 
-100 -100 602.962567 604.793888 606.326586 607.090245 607.451452 609.031174 610.237160 610.713229 610.841415 612.241257 613.312862 613.692155 613.745150 615.050530 616.034488 616.334910 616.309628 617.512850 618.394627 618.600062 618.484602 619.578622 620.339557 -100 
-100 -100 604.206099 605.489914 606.777690 607.599198 608.224269 609.454892 610.503004 611.076853 611.492632 612.551738 613.472048 613.954227 614.297793 615.280864 616.126608 616.535178 616.799677 617.688260 618.433572 618.741236 618.903388 619.676608 620.264869 -100 
-100 -100 603.704623 605.447622 606.877857 607.549756 607.828859 609.323708 610.457274 610.885498 610.980376 612.306075 613.319457 613.668857 613.707036 614.965469 615.912629 616.195157 616.159015 617.322952 618.167192 618.343926 618.202937 619.270344 620.012916 -100 
-100 -100 602.009564 605.230144 607.017306 607.355129 606.485096 609.033178 610.430008 610.535734 609.536101 611.903628 613.188764 613.234205 612.205669 614.503660 615.727308 615.712982 614.619379 616.816363 617.931549 617.804209 616.598211 618.720179 619.819742 -100 
-100 -100 605.342367 606.893630 608.123431 608.673170 608.867318 610.218252 611.238696 611.629328 611.709825 612.947556 613.891603 614.237851 614.289276 615.482961 616.378007 616.667833 616.649501 617.748759 618.534602 618.704519 618.559674 619.536508 620.198456 -100 
-100 -100 607.725871 608.463726 609.274967 609.894611 610.442201 611.312198 612.098412 612.648851 613.125015 613.928648 614.668173 615.189407 615.643005 616.416275 617.115248 617.582556 617.964979 618.645751 619.233430 619.571781 619.805961 620.312497 620.675103 -100 
-100 -100 608.851956 609.311240 609.937586 610.551163 611.168412 611.892770 612.589795 613.189165 613.765728 614.448234 615.114739 615.694075 616.253276 616.911298 617.541139 618.067911 618.555685 619.121248 619.637767 620.029267 620.354567 620.717049 620.961008 -100 
-100 -100 -100 -100 -100 -100 -100 -100 -100 -100 -100 -100 -100 -100 -100 -100 -100 -100 -100 -100 -100 -100 -100 -100 -100 -100 
-100 -100 -100 -100 -100 -100 -100 -100 -100 -100 -100 -100 -100 -100 -100 -100 -100 -100 -100 -100 -100 -100 -100 -100 -100 -100 
-100 -100 -100 -100 -100 -100 -100 -100 -100 -100 -100 -100 -100 -100 -100 -100 -100 -100 -100 -100 -100 -100 -100 -100 -100 -100 
-100 -100 615.123949 615.578689 616.234513 616.915926 617.620999 618.414966 619.190981 619.883602 620.551623 621.288168 621.999769 622.626174 623.226821 623.893289 624.530191 625.074290 625.581652 626.140889 626.656069 627.060940 627.402666 627.752279 627.984064 -100 
-100 -100 613.972326 614.621995 615.424788 616.127840 616.806361 617.693340 618.531786 619.193493 619.804659 620.614508 621.375464 621.962613 622.501306 623.238059 623.923663 624.429925 624.877614 625.508264 626.075267 626.450025 626.746647 627.191498 627.510554 -100 
-100 -100 611.822574 612.931183 614.027390 614.730977 615.281282 616.406689 617.386167 617.962219 618.397663 619.412899 620.292662 620.780131 621.134675 622.071128 622.874093 623.283412 623.551757 624.382437 625.070903 625.360962 625.502079 626.186425 626.695721 -100 
-100 -100 609.443532 611.168720 612.574982 613.239356 613.525213 615.027899 616.183731 616.648509 616.778586 618.136495 619.168592 619.529250 619.569122 620.840590 621.793034 622.077827 622.037807 623.201500 624.042622 624.219196 624.072882 625.120268 625.843950 -100 
-100 -100 609.177729 610.447046 611.718012 612.531602 613.159697 614.401675 615.473449 616.080479 616.528838 617.608264 618.539465 619.027646 619.373971 620.361003 621.208344 621.616608 621.878562 622.764086 623.505644 623.809863 623.966532 624.730360 625.310158 -100 
-100 -100 608.634364 609.700643 610.900475 611.795697 612.576769 613.733685 614.777692 615.469535 616.058598 617.037770 617.925746 618.485240 618.961649 619.841782 620.641500 621.117673 621.507141 622.287778 622.984118 623.358007 623.641659 624.292431 624.793784 -100 
-100 -100 607.156384 608.481728 609.825425 610.705544 611.395267 612.712281 613.849946 614.504603 614.990321 616.111484 617.077349 617.588316 617.953449 618.968791 619.842365 620.268910 620.547670 621.460027 622.228492 622.554384 622.733547 623.526809 624.124821 -100 
-100 -100 605.363353 607.219540 608.786219 609.586156 609.989785 611.647059 612.933963 613.485360 613.680272 615.124686 616.228823 616.630962 616.702222 618.034492 619.041538 619.357901 619.344890 620.565904 621.462667 621.676929 621.567761 622.682542 623.453598 -100 
-100 -100 605.641186 606.984806 608.357992 609.271814 609.997014 611.350842 612.522137 613.205111 613.716962 614.867187 615.862264 616.399119 616.786635 617.822233 618.713680 619.155549 619.448217 620.374237 621.154416 621.488985 621.674842 622.477588 623.084165 -100 
-100 -100 605.577987 606.686274 607.949817 608.914264 609.766443 610.999796 612.112277 612.858727 613.497171 614.535954 615.482973 616.092690 616.611740 617.531784 618.366571 618.871747 619.287664 620.097044 620.819079 621.212741 621.514066 622.187290 622.705436 -100 
-100 -100 604.525590 605.875029 607.256560 608.178956 608.912533 610.277561 611.455185 612.137343 612.649174 613.822991 614.844931 615.403911 615.807958 616.854381 617.753387 618.200493 618.497329 619.429827 620.214106 620.548994 620.733593 621.540697 622.152110 -100 
-100 -100 603.122227 604.992072 606.578631 607.398790 607.821164 609.504299 610.806974 611.359279 611.551792 613.044066 614.197490 614.639233 614.740712 616.093013 617.114907 617.441948 617.437056 618.672189 619.578163 619.794211 619.682488 620.807356 621.588978 -100 
-100 -100 603.774233 605.123079 606.503385 607.423227 608.151964 609.508980 610.676964 611.349546 611.853105 613.020759 614.038459 614.594488 614.996098 616.039972 616.936742 617.382235 617.677869 618.609201 619.392849 619.727734 619.912286 620.718511 621.329126 -100 
-100 -100 604.080134 605.186930 606.447556 607.407064 608.249846 609.465932 610.557791 611.284061 611.905284 612.931794 613.870778 614.475218 614.989949 615.904780 616.735099 617.237431 617.651358 618.457989 619.178363 619.572072 619.873514 620.544117 621.059999 -100 
-100 -100 603.403929 604.744811 606.113232 607.020442 607.733006 609.057822 610.195458 610.846249 611.330828 612.462867 613.446705 613.976864 614.359218 615.386282 616.270797 616.709186 616.999968 617.920489 618.697027 619.031614 619.218291 620.014743 620.616669 -100 
-100 -100 602.397165 604.248514 605.807554 606.598440 606.987446 608.601929 609.842170 610.349768 610.506949 611.927269 613.016477 613.410226 613.476074 614.795416 615.792806 616.105267 616.091324 617.302554 618.192354 618.405196 618.296738 619.399754 620.165097 -100 
-100 -100 603.480312 604.796585 606.125363 606.985928 607.647994 608.919045 610.004958 610.609428 611.050897 612.138971 613.082455 613.579065 613.933344 614.934813 615.797251 616.217450 616.491568 617.394045 618.153192 618.472610 618.645610 619.430057 620.025074 -100 
-100 -100 604.282378 605.332505 606.506929 607.370537 608.112189 609.218063 610.205787 610.842787 611.382230 612.318940 613.175799 613.714727 614.175924 615.039265 615.825553 616.293623 616.676600 617.445863 618.130441 618.494802 618.770370 619.414078 619.912585 -100 
-100 -100 604.198194 605.440875 606.674400 607.445054 608.023902 609.207288 610.216627 610.764452 611.159160 612.185678 613.077071 613.540599 613.870576 614.835288 615.665726 616.065754 616.322456 617.192919 617.919282 618.212068 618.360421 619.117383 619.693911 -100 
-100 -100 603.898275 605.585075 606.943246 607.555172 607.783240 609.218397 610.304477 610.705405 610.779617 612.073172 613.057742 613.391466 613.417171 614.658895 615.590922 615.868576 615.827524 616.971186 617.794263 617.958872 617.805217 618.845360 619.565299 -100 
-100 -100 605.771048 606.846826 607.894030 608.539009 609.022685 610.073094 610.974873 611.477410 611.845875 612.795972 613.625344 614.079753 614.412101 615.322998 616.107486 616.507864 616.770948 617.587391 618.261767 618.541546 618.675782 619.354478 619.860751 -100 
-100 -100 607.545512 608.166719 608.920941 609.561383 610.166728 610.972573 611.726916 612.307623 612.844536 613.588247 614.296821 614.846214 615.357629 616.071290 616.740265 617.236496 617.676929 618.297624 618.854613 619.221325 619.512099 619.952652 620.269434 -100 
-100 -100 608.497141 608.925025 609.532295 610.148922 610.777298 611.486646 612.175126 612.783100 613.373704 614.043177 614.701198 615.287605 615.858911 616.503018 617.124092 617.657854 618.157544 618.708734 619.216030 619.614227 619.950876 620.296901 620.526816 -100 
-100 -100 -100 -100 -100 -100 -100 -100 -100 -100 -100 -100 -100 -100 -100 -100 -100 -100 -100 -100 -100 -100 -100 -100 -100 -100 
-100 -100 -100 -100 -100 -100 -100 -100 -100 -100 -100 -100 -100 -100 -100 -100 -100 -100 -100 -100 -100 -100 -100 -100 -100 -100 
-100 -100 -100 -100 -100 -100 -100 -100 -100 -100 -100 -100 -100 -100 -100 -100 -100 -100 -100 -100 -100 -100 -100 -100 -100 -100 
-100 -100 614.573519 615.059697 615.734209 616.411671 617.104373 617.912025 618.695661 619.378983 620.032689 620.783243 621.504367 622.123999 622.712503 623.393877 624.040550 624.578299 625.074357 625.649338 626.175596 626.575822 626.907822 627.274221 627.519895 -100 
-100 -100 613.244606 614.012204 614.872453 615.554190 616.173760 617.122867 617.991585 618.621284 619.170160 620.042116 620.835705 621.394269 621.873739 622.672944 623.390924 623.869170 624.259129 624.952344 625.553017 625.902663 626.145360 626.655732 627.019751 -100 
-100 -100 610.476382 612.066941 613.348859 613.958051 614.218612 615.640760 616.735763 617.195210 617.335836 618.646168 619.644176 620.020237 620.085766 621.315142 622.234833 622.534413 622.518812 623.638855 624.444626 624.630952 624.499091 625.478066 626.140233 -100 
-100 -100 606.615386 609.895899 611.738951 612.132308 611.323178 613.931774 615.393706 615.553930 614.586972 617.043270 618.383127 618.446318 617.402008 619.761802 621.018379 621.010253 619.903759 622.139365 623.282697 623.177203 621.992865 624.110510 625.208031 -100 
-100 -100 607.759889 609.537536 611.009616 611.726207 612.055162 613.606765 614.802468 615.288288 615.432443 616.818821 617.874861 618.245194 618.291423 619.581592 620.551094 620.842180 620.808318 621.993195 622.857511 623.050776 622.923725 623.994719 624.737663 -100 
-100 -100 607.630864 608.937702 610.255679 611.110688 611.775656 613.060277 614.169235 614.803049 615.272720 616.375903 617.327032 617.828764 618.186402 619.186943 620.046401 620.462688 620.732858 621.633793 622.391517 622.709126 622.880381 623.661978 624.252344 -100 
-100 -100 605.690432 607.547684 609.104873 609.890529 610.277509 611.913615 613.182204 613.720970 613.906530 615.334532 616.424403 616.818391 616.885261 618.199453 619.190663 619.495409 619.472988 620.685156 621.573597 621.780570 621.666158 622.777960 623.543210 -100 
-100 -100 602.405913 605.889843 607.922770 608.453448 607.740556 610.535740 612.144744 612.400124 611.503477 614.047214 615.458660 615.564700 614.556378 616.968475 618.272275 618.285796 617.189950 619.490707 620.685987 620.598141 619.410720 621.636535 622.796614 -100 
-100 -100 604.168304 606.045555 607.634809 608.455980 608.879793 610.554158 611.857457 612.425061 612.636630 614.093524 615.212206 615.631409 615.720133 617.054949 618.064699 618.385181 618.376271 619.600295 620.497371 620.708746 620.595939 621.717767 622.494987 -100 
-100 -100 604.559283 605.913173 607.299614 608.226801 608.964521 610.329405 611.509704 612.199412 612.717953 613.881216 614.890305 615.439998 615.838252 616.880213 617.776814 618.223527 618.519719 619.445236 620.221591 620.549327 620.729005 621.537097 622.149404 -100 
-100 -100 603.071382 604.945108 606.537554 607.365626 607.797190 609.482687 610.790662 611.352548 611.554857 613.041484 614.187693 614.623420 614.720460 616.076055 617.102691 617.436071 617.437286 618.661690 619.555300 619.757703 619.632536 620.766183 621.554207 -100 
-100 -100 600.206866 603.679293 605.721915 606.269658 605.572819 608.395828 610.017909 610.262259 609.329785 611.949788 613.415303 613.549126 612.544890 615.005887 616.343217 616.382055 615.310320 617.608592 618.798040 618.692290 617.468575 619.730453 620.915727 -100 
-100 -100 602.325457 604.197296 605.786940 606.611217 607.037273 608.714594 610.013016 610.565350 610.759167 612.239161 613.380385 613.812246 613.906261 615.259799 616.285164 616.617924 616.618654 617.841933 618.734937 618.937686 618.812958 619.945479 620.732264 -100 
-100 -100 603.074281 604.422918 605.802513 606.722029 607.449099 608.796326 609.956209 610.625774 611.126545 612.276584 613.275960 613.817998 614.210118 615.248586 616.143432 616.589999 616.886322 617.808586 618.583054 618.911856 619.093271 619.897537 620.506270 -100 
-100 -100 601.956677 603.821338 605.397980 606.208205 606.618475 608.262330 609.532059 610.067355 610.250346 611.687934 612.792603 613.200106 613.278465 614.610019 615.618965 615.942027 615.937398 617.152261 618.044251 618.258276 618.152034 619.262288 620.031235 -100 
-100 -100 599.483247 602.940012 604.953775 605.471048 604.747554 607.493332 609.054792 609.265741 608.328046 610.847971 612.241136 612.330513 611.303807 613.716124 615.020609 615.040836 613.961078 616.237680 617.421402 617.336762 616.166079 618.361763 619.510665 -100 
-100 -100 602.037838 603.876647 605.412546 606.175178 606.534122 608.122950 609.340291 609.829365 609.969795 611.363338 612.427791 612.802122 612.852640 614.157980 615.144052 615.448339 615.427019 616.624536 617.500530 617.701016 617.581660 618.679085 619.441048 -100 
-100 -100 603.292408 604.579212 605.868675 606.690457 607.315811 608.548881 609.602761 610.184034 610.605823 611.664205 612.580916 613.058526 613.398497 614.383188 615.231699 615.642663 615.908295 616.794684 617.537268 617.842800 618.003794 618.777054 619.365013 -100 
-100 -100 602.793879 604.540290 605.972912 606.647110 606.929300 608.419866 609.554556 609.986985 610.085585 611.412065 612.422494 612.764851 612.794330 614.059986 615.013159 615.298596 615.263108 616.425954 617.268872 617.445118 617.304522 618.369951 619.111186 -100 
-100 -100 601.096167 604.324186 606.115714 606.459618 605.602691 608.134375 609.527171 609.634773 608.637424 611.006302 612.287947 612.321441 611.269513 613.589589 614.824440 614.814014 613.720991 615.917037 617.031399 616.904810 615.702103 617.818813 618.915850 -100 
-100 -100 604.437592 605.991532 607.223108 607.774874 607.971786 609.316855 610.336052 610.728715 610.811676 612.050740 612.992988 613.333057 613.376046 614.576633 615.476843 615.768396 615.749662 616.847545 617.632072 617.801488 617.656807 618.631145 619.291519 -100 
-100 -100 606.825842 607.564178 608.375394 608.994748 609.541927 610.410223 611.197022 611.749754 612.228412 613.033570 613.772729 614.291498 614.742115 615.516434 616.216387 616.683359 617.064365 617.743206 618.329013 618.665936 618.899024 619.404047 619.765689 -100 
-100 -100 607.953658 608.412764 609.038480 609.651142 610.267519 610.991437 611.689641 612.291327 612.870304 613.554422 614.221181 614.799411 615.357024 616.014409 616.643539 617.168944 617.654735 618.218033 618.732378 619.122057 619.445885 619.807095 620.050309 -100 
-100 -100 -100 -100 -100 -100 -100 -100 -100 -100 -100 -100 -100 -100 -100 -100 -100 -100 -100 -100 -100 -100 -100 -100 -100 -100 
-100 -100 -100 -100 -100 -100 -100 -100 -100 -100 -100 -100 -100 -100 -100 -100 -100 -100 -100 -100 -100 -100 -100 -100 -100 -100 
-100 -100 -100 -100 -100 -100 -100 -100 -100 -100 -100 -100 -100 -100 -100 -100 -100 -100 -100 -100 -100 -100 -100 -100 -100 -100 
-100 -100 613.980929 614.519393 615.221071 615.889983 616.558230 617.391833 618.188623 618.857614 619.485286 620.262252 620.998492 621.606385 622.171130 622.879877 623.542069 624.068659 624.541967 625.144967 625.687952 626.078756 626.389813 626.785666 627.052702 -100 
-100 -100 612.297508 613.320616 614.282040 614.914508 615.383295 616.486987 617.417072 617.984696 618.380283 619.406074 620.263001 620.762944 621.092728 622.045670 622.826893 623.247744 623.490925 624.336550 625.001222 625.296677 625.398027 626.064635 626.512262 -100 
-100 -100 607.730705 610.838951 612.539046 612.883896 612.068385 614.575469 615.966304 616.132037 615.197515 617.584057 618.878517 618.966835 617.968639 620.266581 621.480782 621.497574 620.435572 622.608262 623.706081 623.617872 622.463589 624.495629 625.519497 -100 
-100 -100 594.587942 607.336936 610.568001 609.914067 601.194505 611.727946 614.295386 613.361480 604.536900 614.852840 617.292344 616.273998 607.438013 617.595040 619.943305 618.871752 610.098127 620.007345 622.227376 621.080839 612.369412 622.064740 624.404075 -100 
-100 -100 604.910218 608.250038 610.162832 610.608227 609.840632 612.500752 614.004896 614.187071 613.235242 615.720255 617.084382 617.156473 616.117709 618.497738 619.772144 619.768790 618.666277 620.924206 622.090231 621.996753 620.825305 622.972589 624.094091 -100 
-100 -100 606.191513 608.016059 609.539520 610.297216 610.660019 612.258507 613.494112 614.008072 614.174365 615.584657 616.660981 617.045466 617.103851 618.407853 619.389228 619.687080 619.659314 620.860235 621.739109 621.940460 621.820313 622.914880 623.672754 -100 
-100 -100 602.756500 606.229101 608.244774 608.756706 608.024251 610.796623 612.384806 612.623571 611.713046 614.242443 615.641380 615.737999 614.721672 617.123012 618.416169 618.420992 617.317812 619.610890 620.799251 620.705929 619.513555 621.732525 622.887700 -100 
-100 -100 589.957889 603.238958 606.717787 606.182607 597.374262 608.288423 611.039693 610.206139 601.437481 611.859974 614.375556 613.401182 604.611568 614.808755 617.199102 616.132031 607.288742 617.335947 619.610658 618.438262 609.490571 619.523239 621.966346 -100 
-100 -100 601.228637 604.723053 606.772606 607.321343 606.626657 609.439286 611.063787 611.332186 610.447617 613.006355 614.433715 614.554527 613.559015 615.981124 617.293303 617.314043 616.223927 618.527728 619.722941 619.631690 618.438799 620.668589 621.836505 -100 
-100 -100 603.101558 604.980958 606.577886 607.409259 607.843581 609.529286 610.840524 611.410852 611.622611 613.097334 614.232259 614.662412 614.758059 616.105510 617.125745 617.454567 617.451715 618.674766 619.567452 619.770909 619.648979 620.777082 621.561235 -100 
-100 -100 600.154043 603.629766 605.677154 606.230510 605.539684 608.367679 609.996108 610.248484 609.322791 611.941794 613.404450 613.536399 612.531600 614.992609 616.330618 616.370570 615.299210 617.594620 618.780076 618.670273 617.443553 619.705496 620.891357 -100 
-100 -100 587.871282 601.048537 604.520375 603.995028 595.171803 606.145486 608.909430 608.027385 598.987498 609.719594 612.321841 611.357520 602.447747 612.818895 615.268969 614.243500 605.479886 615.468387 617.720404 616.500255 607.365314 617.582888 620.076122 -100 
-100 -100 599.411301 602.884369 604.928218 605.477422 604.781144 607.600977 609.220031 609.463025 608.528814 611.140962 612.598118 612.725516 611.717146 614.176219 615.513348 615.553141 614.481648 616.775571 617.960146 617.850760 616.624757 618.885169 620.069484 -100 
-100 -100 601.624971 603.496107 605.084216 605.907476 606.332181 607.999411 609.290224 609.840586 610.034260 611.495541 612.619660 613.040363 613.128058 614.473009 615.492921 615.823364 615.822733 617.040531 617.930370 618.135684 618.017705 619.139503 619.918704 -100 
-100 -100 599.042174 602.509918 604.541611 605.080324 604.380882 607.154615 608.743443 608.978881 608.063103 610.604329 612.016237 612.121110 611.107670 613.532952 614.848840 614.878343 613.805812 616.087518 617.273984 617.189822 616.019624 618.221244 619.375061 -100 
-100 -100 587.137405 600.311485 603.757651 603.216548 594.464964 605.263057 607.956989 607.075441 598.245757 608.663528 611.160543 610.159801 601.307360 611.547814 613.950402 612.908186 604.173955 614.104548 616.354803 615.202386 606.389623 616.273133 618.685336 -100 
-100 -100 599.128593 602.568613 604.558124 605.048616 604.297679 607.014943 608.550708 608.740449 607.783392 610.279943 611.651519 611.723777 610.683137 613.081460 614.373752 614.384217 613.295252 615.559707 616.730997 616.634889 615.453165 617.640935 618.786845 -100 
-100 -100 601.864006 603.663554 605.156532 605.881981 606.208456 607.754820 608.937087 609.402330 609.525075 610.887875 611.926801 612.284832 612.324333 613.611186 614.582089 614.876824 614.847823 616.028273 616.887868 617.075534 616.945353 618.029023 618.783120 -100 
-100 -100 599.969354 603.261727 605.131048 605.536821 604.732017 607.325030 608.770017 608.909025 607.934946 610.339791 611.650507 611.694865 610.649006 612.992092 614.247179 614.242566 613.153093 615.369908 616.505003 616.388526 615.196663 617.341299 618.461942 -100 
-100 -100 589.193954 601.787667 604.952815 604.257877 595.550798 605.951057 608.447156 607.488323 598.786753 608.865957 611.223234 610.183320 601.423912 611.454029 613.768808 612.710983 604.064269 613.814500 615.980909 614.800269 606.034223 615.759373 618.103098 -100 
-100 -100 601.716272 604.772304 606.418539 606.708995 605.839476 608.263763 609.581052 609.690796 608.722663 611.018357 612.249948 612.303195 611.292498 613.548684 614.739381 614.751311 613.699596 615.830284 616.896290 616.783776 615.608360 617.638397 618.661421 -100 
-100 -100 605.884840 606.876609 607.788844 608.360393 608.759435 609.783373 610.634513 611.130286 611.461673 612.419083 613.220064 613.679686 613.980911 614.905874 615.666873 616.075421 616.309151 617.134371 617.778567 618.056465 618.144160 618.804084 619.248880 -100 
-100 -100 607.364168 607.875529 608.528937 609.134162 609.727723 610.479517 611.193764 611.784741 612.340979 613.052511 613.734274 614.300184 614.833119 615.516080 616.158742 616.670908 617.131404 617.718710 618.245479 618.621736 618.921368 619.310138 619.573902 -100 
-100 -100 -100 -100 -100 -100 -100 -100 -100 -100 -100 -100 -100 -100 -100 -100 -100 -100 -100 -100 -100 -100 -100 -100 -100 -100 
-100 -100 -100 -100 -100 -100 -100 -100 -100 -100 -100 -100 -100 -100 -100 -100 -100 -100 -100 -100 -100 -100 -100 -100 -100 -100 
-100 -100 -100 -100 -100 -100 -100 -100 -100 -100 -100 -100 -100 -100 -100 -100 -100 -100 -100 -100 -100 -100 -100 -100 -100 -100 
-100 -100 613.648440 614.134146 614.807927 615.484480 616.176085 616.982363 617.764273 618.445929 619.099101 619.851248 620.575480 621.198709 621.790906 622.476159 623.126744 623.668527 624.169295 624.750174 625.283011 625.689612 626.026858 626.396464 626.643390 -100 
-100 -100 612.319857 613.086769 613.946037 614.626608 615.244816 616.192269 617.058771 617.686094 618.233945 619.107939 619.905325 620.467895 620.951236 621.754580 622.476507 622.958506 623.352929 624.052397 624.660220 625.016779 625.265138 625.778713 626.143756 -100 
-100 -100 609.552240 611.141725 612.422287 613.029955 613.288809 614.709019 615.801162 616.257107 616.395822 617.709210 618.712277 619.092963 619.162527 620.396530 621.320183 621.622855 621.610998 622.737817 623.551461 623.745258 623.619491 624.601464 625.264178 -100 
-100 -100 605.691695 608.970844 610.812366 611.204134 610.393268 613.000067 614.459018 614.615164 613.645655 616.106299 617.452425 617.520813 616.480616 618.845503 620.105874 620.099961 618.996041 621.238431 622.389353 622.290634 621.111551 623.231550 624.329474 -100 
-100 -100 606.834889 608.611778 610.083100 610.798967 611.127087 612.677552 613.871251 614.354519 614.497701 615.888063 616.950288 617.326487 617.377705 618.672447 619.644955 619.937900 619.906307 621.095850 621.965050 622.162210 622.037582 623.109990 623.853858 -100 
-100 -100 606.703519 608.010542 609.329211 610.185064 610.850708 612.135295 613.243677 613.876919 614.347267 615.454109 616.411218 616.919522 617.283089 618.287573 619.148881 619.566422 619.838224 620.741424 621.500624 621.818331 621.988198 622.770001 623.362220 -100 
-100 -100 604.759600 606.618138 608.178159 608.966726 609.356318 610.993572 612.262947 612.802892 612.990450 614.421870 615.517509 615.918588 615.992235 617.309687 618.301336 618.606417 618.584704 619.797240 620.684234 620.887619 620.767024 621.877891 622.647207 -100 
-100 -100 601.472173 604.958289 606.995503 607.530974 606.822667 609.620178 611.231326 611.489535 610.596145 613.142875 614.559179 614.671672 613.669776 616.084395 617.388117 617.401568 616.305782 618.605929 619.798541 619.705980 618.511668 620.735897 621.899540 -100 
-100 -100 603.232710 605.112532 606.706463 607.533362 607.962825 609.641326 610.948519 611.520352 611.735850 613.195596 614.317727 614.741387 614.834645 616.171919 617.182607 617.503764 617.495054 618.717964 619.612207 619.819614 619.702414 620.822590 621.600768 -100 
-100 -100 603.621476 604.978337 606.370152 607.303981 608.048419 609.418993 610.604825 611.300193 611.823363 612.988846 613.999533 614.551406 614.952434 615.996995 616.895845 617.344516 617.641493 618.565391 619.338455 619.662391 619.838652 620.645147 621.257420 -100 
-100 -100 602.131877 604.009038 605.607723 606.443481 606.882925 608.575124 609.889921 610.459033 610.666990 612.154588 613.300225 613.735989 613.834378 615.192802 616.222938 616.559748 616.562636 617.784561 618.673850 618.871913 618.743367 619.875453 620.663158 -100 
-100 -100 599.267507 602.743553 604.792728 605.348716 604.660562 607.490678 609.120342 609.373147 608.447417 611.067153 612.530510 612.662997 611.659182 614.123121 615.464582 615.507740 614.438395 616.733171 617.917273 617.806515 616.579086 618.839437 620.024417 -100 
-100 -100 601.388482 603.263439 604.858879 605.690688 606.124941 607.809802 609.116075 609.676544 609.876457 611.357120 612.496917 612.927794 613.022301 614.378196 615.406833 615.742777 615.744762 616.964953 617.852976 618.050771 617.922231 619.053145 619.839736 -100 
-100 -100 602.140088 603.491173 604.875638 605.801676 606.536226 607.891117 609.058927 609.736315 610.242868 611.394435 612.393423 612.935287 613.328215 614.368354 615.265143 615.713286 616.009592 616.928982 617.698835 618.022600 618.199725 619.002437 619.611493 -100 
-100 -100 601.024626 602.891123 604.471987 605.287898 605.705031 607.356528 608.634366 609.177823 609.367075 610.806341 611.911005 612.318864 612.398300 613.730996 614.740790 615.064226 615.058722 616.270522 617.157757 617.366084 617.254170 618.363121 619.133714 -100 
-100 -100 598.552979 602.011019 604.028261 604.550367 603.832987 606.586123 608.155750 608.375345 607.444765 609.966245 611.359581 611.449702 610.424292 612.837495 614.142281 614.162328 613.081386 615.354834 616.533886 616.443517 615.266914 617.461679 618.612601 -100 
-100 -100 601.107970 602.948047 604.486848 605.253592 605.617815 607.213091 608.437803 608.934670 609.081656 610.478156 611.544212 611.920132 611.972254 613.278614 614.265001 614.569012 614.546517 615.741429 616.613778 616.810097 616.686859 617.783175 618.545779 -100 
-100 -100 602.361185 603.649608 604.941967 605.767478 606.397331 607.635747 608.695922 609.283914 609.711750 610.774479 611.694391 612.174573 612.516582 613.502637 614.351784 614.762743 615.027548 615.912025 616.652142 616.955175 617.113910 617.885806 618.473407 -100 
-100 -100 601.860604 603.609232 605.045106 605.722953 606.009083 607.503959 608.643995 609.082308 609.186656 610.518520 611.533381 611.879074 611.910944 613.178328 614.132544 614.418417 614.382600 615.544032 616.385399 616.560533 616.418929 617.482639 618.222741 -100 
-100 -100 600.161872 603.392625 605.187714 605.535292 604.682067 607.217316 608.614771 608.727685 607.735812 610.110678 611.397423 611.434615 610.385179 612.707153 613.943240 613.933508 612.840501 615.035299 616.148587 616.021746 614.818882 616.933498 618.028929 -100 
-100 -100 603.505536 605.061665 606.296291 606.851291 607.051532 608.400173 609.423970 609.821926 609.910448 611.155297 612.102523 612.446241 612.491645 613.693851 614.594968 614.886851 614.867824 615.964607 616.748169 616.917198 616.772104 617.744836 618.403919 -100 
-100 -100 605.896847 606.636765 607.450413 608.072566 608.622875 609.494899 610.286394 610.844468 611.328668 612.139228 612.882983 613.405139 613.857935 614.633482 615.333878 615.800683 616.180991 616.858690 617.443423 617.779596 618.011940 618.515780 618.876529 -100 
-100 -100 607.026647 607.487021 608.114832 608.730083 609.349541 610.077281 610.780220 611.387234 611.971666 612.660924 613.332003 613.913406 614.473005 615.131366 615.760644 616.285579 616.770430 617.332504 617.845666 618.234375 618.557296 618.917512 619.160040 -100 
-100 -100 -100 -100 -100 -100 -100 -100 -100 -100 -100 -100 -100 -100 -100 -100 -100 -100 -100 -100 -100 -100 -100 -100 -100 -100 
-100 -100 -100 -100 -100 -100 -100 -100 -100 -100 -100 -100 -100 -100 -100 -100 -100 -100 -100 -100 -100 -100 -100 -100 -100 -100 
-100 -100 -100 -100 -100 -100 -100 -100 -100 -100 -100 -100 -100 -100 -100 -100 -100 -100 -100 -100 -100 -100 -100 -100 -100 -100 
-100 -100 613.273448 613.727241 614.381730 615.061530 615.764664 616.556168 617.328853 618.017991 618.684749 619.424799 620.142922 620.776483 621.384279 622.058403 622.702922 623.254657 623.770963 624.341890 624.870202 625.287777 625.639965 625.995781 626.229810 -100 
-100 -100 612.122715 612.770799 613.571623 614.272429 614.948361 615.832298 616.666207 617.322396 617.930640 618.745454 619.514811 620.109951 620.655931 621.401146 622.094549 622.607601 623.063354 623.706942 624.288786 624.677774 624.986087 625.437107 625.757720 -100 
-100 -100 609.975032 611.080625 612.173744 612.874044 613.420705 614.542591 615.515802 616.082573 616.511226 617.535402 618.427356 618.923914 619.285196 620.232045 621.043179 621.457162 621.730767 622.577099 623.283270 623.589673 623.744331 624.434277 624.943588 -100 
-100 -100 607.598687 609.319103 610.721262 611.381735 611.663240 613.163099 614.312120 614.764621 614.882763 616.256086 617.304372 617.674748 617.719562 619.004280 619.965083 620.251600 620.211682 621.394179 622.254210 622.446687 622.313114 623.364409 624.087500 -100 
-100 -100 607.328905 608.595717 609.864424 610.676233 611.302467 612.542533 613.609940 614.210044 614.653992 615.744152 616.689307 617.188721 617.543620 618.540752 619.394101 619.804517 620.068924 620.966143 621.719777 622.033666 622.197173 622.963589 623.543886 -100 
-100 -100 606.780173 607.846481 609.047135 609.944172 610.727025 611.883973 612.926961 613.617833 614.208481 615.195584 616.095372 616.667527 617.155512 618.043203 618.845737 619.323438 619.715512 620.501719 621.202512 621.578707 621.862873 622.514132 623.016693 -100 
-100 -100 605.296127 606.623990 607.972146 608.858704 609.554987 610.873636 612.012964 612.671406 613.163094 614.290411 615.266522 615.791418 616.171027 617.191532 618.063878 618.489879 618.769619 619.683696 620.451111 620.773472 620.947706 621.739268 622.339267 -100 
-100 -100 603.495779 605.356919 606.931653 607.742848 608.158757 609.818369 611.109061 611.668210 611.873197 613.321250 614.433077 614.848261 614.934529 616.269199 617.273369 617.588147 617.574496 618.795628 619.689007 619.897507 619.781908 620.893495 621.665820 -100 
-100 -100 603.767779 605.117017 606.499937 607.426468 608.164557 609.525856 610.704897 611.397789 611.919423 613.074180 614.074693 614.620130 615.017308 616.056657 616.948770 617.391501 617.684537 618.608913 619.384351 619.712712 619.892703 620.692339 621.298854 -100 
-100 -100 603.699217 604.813874 606.088696 607.067402 607.934001 609.178465 610.302245 611.061398 611.710643 612.752669 613.701327 614.314548 614.838914 615.764047 616.603468 617.113247 617.531571 618.337430 619.052730 619.439210 619.734670 620.405034 620.922676 -100 
-100 -100 602.642835 603.999788 605.394542 606.333648 607.084503 608.462192 609.653756 610.352820 610.879140 612.051742 613.069526 613.626780 614.032576 615.085477 615.992929 616.449287 616.752137 617.677590 618.451487 618.776979 618.954689 619.759230 620.370276 -100 
-100 -100 601.239290 603.117422 604.718119 605.556778 605.999512 607.694677 609.012667 609.586134 609.799291 611.283750 612.427666 612.863843 612.964185 614.324333 615.357102 615.697122 615.703031 616.925821 617.817560 618.022005 617.901983 619.024848 619.806464 -100 
-100 -100 601.897497 603.252910 604.645137 605.580892 606.327178 607.698495 608.882564 609.573991 610.093020 611.258784 612.270570 612.822808 613.224472 614.274052 615.179039 615.633508 615.934485 616.857585 617.629541 617.953862 618.130833 618.934520 619.544929 -100 
-100 -100 602.211234 603.322462 604.592093 605.564330 606.422099 607.653425 608.761785 609.505520 610.140161 611.168158 612.104523 612.707552 613.223550 614.142089 614.977075 615.483828 615.898986 616.699508 617.410359 617.794328 618.088293 618.756539 619.272612 -100 
-100 -100 601.542530 602.885638 604.260409 605.177697 605.903362 607.243809 608.398903 609.068673 609.568751 610.701603 611.683012 612.212792 612.597135 613.626499 614.513021 614.952983 615.243015 616.157415 616.924695 617.248846 617.426659 618.221978 618.825484 -100 
-100 -100 600.541344 602.392867 603.956144 604.754934 605.155069 606.785097 608.043588 608.572720 608.750244 610.168029 611.253697 611.647513 611.715893 613.036741 614.034889 614.347866 614.332920 615.537463 616.417929 616.619715 616.500768 617.604791 618.372858 -100 
-100 -100 601.622568 602.940187 604.273225 605.140883 605.812832 607.097086 608.198887 608.821304 609.278563 610.370238 611.314800 611.813642 612.170971 613.174440 614.037765 614.458107 614.730759 615.628128 616.380192 616.691732 616.857934 617.641419 618.237274 -100 
-100 -100 602.419402 603.472678 604.652466 605.523094 606.273395 607.389730 608.390332 609.041519 609.593767 610.538672 611.401256 611.944905 612.410066 613.276320 614.064314 614.533086 614.915187 615.680883 616.360924 616.721073 616.993159 617.634276 618.131581 -100 
-100 -100 602.328509 603.576858 604.817578 605.595849 606.182693 607.373768 608.393330 608.952589 609.358366 610.396159 611.296640 611.766734 612.101353 613.070007 613.903263 614.305203 614.562393 615.429998 616.153663 616.445587 616.593664 617.346054 617.919278 -100 
-100 -100 602.023782 603.719041 605.086061 605.706450 605.943012 607.383336 608.477521 608.887864 608.971395 610.278498 611.274123 611.615253 611.645573 612.891988 613.827534 614.108069 614.069010 615.209375 616.030561 616.196811 616.046334 617.079147 617.793955 -100 
-100 -100 603.903604 604.985187 606.039475 606.691508 607.182147 608.238722 609.148946 609.661316 610.040138 611.002425 611.842215 612.303982 612.641092 613.555743 614.342765 614.744772 615.008321 615.822470 616.495239 616.775484 616.910444 617.584647 618.087331 -100 
-100 -100 605.685994 606.310836 607.070269 607.716467 608.328031 609.140916 609.904291 610.495326 611.043011 611.797645 612.515549 613.071749 613.587566 614.303963 614.974249 615.470692 615.910272 616.528879 617.084025 617.449825 617.739686 618.177550 618.492201 -100 
-100 -100 606.642239 607.072808 607.684374 608.306188 608.940624 609.657399 610.355143 610.973563 611.574893 612.254611 612.921278 613.514039 614.089381 614.735628 615.357295 615.890486 616.388666 616.937663 617.442865 617.839465 618.174583 618.518588 618.747034 -100 
-100 -100 -100 -100 -100 -100 -100 -100 -100 -100 -100 -100 -100 -100 -100 -100 -100 -100 -100 -100 -100 -100 -100 -100 -100 -100 
-100 -100 -100 -100 -100 -100 -100 -100 -100 -100 -100 -100 -100 -100 -100 -100 -100 -100 -100 -100 -100 -100 -100 -100 -100 -100 
-100 -100 -100 -100 -100 -100 -100 -100 -100 -100 -100 -100 -100 -100 -100 -100 -100 -100 -100 -100 -100 -100 -100 -100 -100 -100 
-100 -100 612.709307 613.194551 613.867786 614.543907 615.235280 616.041593 616.823069 617.503904 618.157499 618.913716 619.643126 620.270952 620.867410 621.557886 622.213203 622.758727 623.263652 623.851536 624.391981 624.805313 625.148254 625.521773 625.769991 -100 
-100 -100 611.381845 612.147601 613.005512 613.684717 614.301695 615.248946 616.113886 616.737694 617.283022 618.163642 618.968222 619.535282 620.021689 620.831795 621.558822 622.042688 622.438684 623.147930 623.765764 624.129947 624.384514 624.903410 625.269723 -100 
-100 -100 608.617242 610.203645 611.481088 612.085310 612.340179 613.760931 614.849578 615.295126 615.420683 616.750685 617.766522 618.150583 618.217723 619.464685 620.395035 620.694223 620.673797 621.820635 622.650354 622.852552 622.731786 623.723848 624.388082 -100 
-100 -100 604.762567 608.034692 609.870836 610.256450 609.435565 612.047494 613.501699 613.637185 612.626333 615.131284 616.499288 616.568052 615.508912 617.904479 619.175205 619.156966 618.016333 620.306293 621.481645 621.388502 620.201254 622.343448 623.447346 -100 
-100 -100 605.904964 607.676780 609.143293 609.855222 610.179459 611.729986 612.919480 613.391675 613.521259 614.928462 616.004565 616.385740 616.436502 617.745513 618.724493 619.013575 618.972829 620.180980 621.063451 621.265024 621.139732 622.219986 622.967358 -100 
-100 -100 605.782827 607.081591 608.393675 609.247003 609.912224 611.194881 612.299763 612.928026 613.394961 614.508551 615.474581 615.989924 616.360091 617.374930 618.240901 618.659531 618.931874 619.842871 620.608078 620.928701 621.099388 621.881167 622.473971 -100 
-100 -100 603.866361 605.702602 607.249436 608.036216 608.430049 610.061749 611.326518 611.863699 612.050929 613.485641 614.587439 614.994296 615.074417 616.406534 617.402534 617.710017 617.690448 618.908862 619.800049 620.007770 619.891581 620.993791 621.760247 -100 
-100 -100 600.625317 604.056801 606.071520 606.607506 605.915245 608.697282 610.301529 610.558442 609.667252 612.214798 613.633927 613.745723 612.734757 615.178332 616.491786 616.508689 615.412812 617.721902 618.921028 618.839355 617.666409 619.864335 621.018457 -100 
-100 -100 602.331243 604.190346 605.773819 606.602025 607.038948 608.715150 610.021804 610.595730 610.814512 612.276141 613.400678 613.825915 613.920343 615.270661 616.288942 616.614716 616.609287 617.837776 618.737331 618.952090 618.842685 619.952494 620.724478 -100 
-100 -100 602.685565 604.037541 605.427984 606.365420 607.116062 608.490801 609.681663 610.383809 610.913659 612.080229 613.092007 613.646280 614.051169 615.101943 616.005914 616.459196 616.760566 617.688910 618.467570 618.799588 618.982748 619.781766 620.387820 -100 
-100 -100 601.178976 603.057558 604.659703 605.501341 605.948278 607.647813 608.972083 609.554623 609.777515 611.260023 612.402556 612.839934 612.942969 614.303843 615.337200 615.678549 615.686946 616.912727 617.809923 618.023677 617.914250 619.027853 619.802799 -100 
-100 -100 598.306991 601.787872 603.842713 604.406011 603.727008 606.565564 608.207794 608.482168 607.590896 610.187398 611.641102 611.774592 610.778454 613.240051 614.582740 614.630494 613.569196 615.865148 617.059178 616.976337 615.802945 618.010043 619.170446 -100 
-100 -100 600.432663 602.310070 603.910139 604.748896 605.191848 606.885700 608.203345 608.779331 608.995902 610.471782 611.608336 612.040823 612.139691 613.496535 614.526587 614.865299 614.871143 616.093668 616.987992 617.199628 617.088775 618.201663 618.976291 -100 
-100 -100 601.194006 602.543802 603.930461 604.862724 605.606026 606.969100 608.146522 608.836014 609.353966 610.506270 611.505349 612.049789 612.446575 613.488645 614.386272 614.835206 615.132466 616.053168 616.825106 617.152233 617.332008 618.129801 618.735362 -100 
-100 -100 600.096820 601.953158 603.531740 604.353473 604.781227 606.438479 607.724565 608.281265 608.485760 609.922090 611.025460 611.436121 611.520109 612.854418 613.863647 614.185649 614.178198 615.390898 616.277599 616.483222 616.366723 617.475898 618.247727 -100 
-100 -100 597.653829 601.082610 603.091428 603.619710 602.918777 605.671251 607.247826 607.485242 606.585509 609.089010 610.476592 610.569370 609.549874 611.963495 613.266639 613.283357 612.196303 614.473225 615.651296 615.554979 614.367243 616.568173 617.723066 -100 
-100 -100 600.178156 602.008362 603.544815 604.316927 604.691049 606.291518 607.523884 608.033139 608.195155 609.590900 610.658421 611.039294 611.097067 612.405274 613.391218 613.693730 613.669006 614.864073 615.734963 615.927707 615.799684 616.896833 617.660786 -100 
-100 -100 601.408610 602.697278 603.992659 604.824031 605.461478 606.707085 607.774910 608.371512 608.808269 609.878135 610.805615 611.294176 611.643564 612.631503 613.480808 613.892109 614.157300 615.040834 615.779962 616.082564 616.240885 617.010394 617.596589 -100 
-100 -100 600.890030 602.646211 604.089531 604.774195 605.066924 606.570003 607.717370 608.161354 608.270425 609.615329 610.643257 611.002246 611.046642 612.312465 613.265589 613.553593 613.521827 614.680216 615.520947 615.699986 615.564729 616.620205 617.354988 -100 
-100 -100 599.173641 602.422229 604.228752 604.583661 603.735138 606.280555 607.685199 607.800516 606.804689 609.202223 610.507222 610.563403 609.538700 611.847819 613.079661 613.074257 611.993424 614.178127 615.290039 615.172690 613.991726 616.083171 617.167885 -100 
-100 -100 602.531224 604.096263 605.339541 605.901805 606.108565 607.465470 608.496521 608.899699 608.992568 610.251115 611.212063 611.569269 611.627124 612.827912 613.728407 614.023080 614.008827 615.103226 615.887045 616.061123 615.923391 616.888115 617.541723 -100 
-100 -100 604.932742 605.677371 606.497364 607.126219 607.683445 608.563064 609.362033 609.927062 610.418385 611.238703 611.992430 612.523816 612.983951 613.761899 614.463693 614.932485 615.314930 615.992811 616.578313 616.916676 617.151132 617.652639 618.011261 -100 
-100 -100 606.067455 606.531150 607.164268 607.785809 608.412141 609.147277 609.857788 610.472316 611.064436 611.762109 612.441466 613.030250 613.595552 614.257127 614.888432 615.415103 615.901414 616.464233 616.978200 617.368057 617.691749 618.051168 618.292787 -100 
-100 -100 -100 -100 -100 -100 -100 -100 -100 -100 -100 -100 -100 -100 -100 -100 -100 -100 -100 -100 -100 -100 -100 -100 -100 -100 
-100 -100 -100 -100 -100 -100 -100 -100 -100 -100 -100 -100 -100 -100 -100 -100 -100 -100 -100 -100 -100 -100 -100 -100 -100 -100 
-100 -100 -100 -100 -100 -100 -100 -100 -100 -100 -100 -100 -100 -100 -100 -100 -100 -100 -100 -100 -100 -100 -100 -100 -100 -100 
-100 -100 612.101008 612.639105 613.340706 614.010014 614.679071 615.513995 616.311257 616.980006 617.609411 618.394720 619.141080 619.758068 620.331200 621.050128 621.721550 622.255612 622.736836 623.352728 623.909186 624.311596 624.632114 625.034967 625.304808 -100 
-100 -100 610.419357 611.440720 612.400680 613.031936 613.499563 614.604606 615.533328 616.095616 616.486122 617.526518 618.397586 618.906217 619.241219 620.208139 620.999515 621.424125 621.668922 622.533892 623.216403 623.524329 623.634385 624.311105 624.762278 -100 
-100 -100 605.859107 608.960500 610.655758 610.995180 610.170462 612.683766 614.070275 614.215077 613.239904 615.675704 616.997584 617.090758 616.077301 618.410914 619.639998 619.647700 618.552254 620.779238 621.908635 621.832103 620.674780 622.732828 623.763871 -100 
-100 -100 592.741221 605.462003 608.682639 608.015267 599.245143 609.823945 612.386740 611.397341 602.328933 612.896570 615.395451 614.367497 605.388998 615.710798 618.089543 616.977256 607.965287 618.132497 620.415171 619.269414 610.462399 620.274668 622.636488 -100 
-100 -100 603.042476 606.372473 608.278484 608.718478 607.942560 610.608490 612.107463 612.267849 611.274800 613.809556 615.202973 615.282296 614.230851 616.648679 617.937922 617.924803 616.787568 619.097274 620.290329 620.202403 619.019848 621.189267 622.320005 -100 
-100 -100 604.335164 606.144981 607.659771 608.416331 608.781524 610.378576 611.610025 612.116726 612.276878 613.702063 614.795239 615.191532 615.258244 616.583019 617.575191 617.875591 617.846922 619.063663 619.953651 620.159773 620.040127 621.134523 621.894684 -100 
-100 -100 600.964373 604.380760 606.374527 606.888817 606.174648 608.932409 610.513165 610.749130 609.840450 612.376091 613.785843 613.889267 612.870690 615.308155 616.615162 616.625685 615.524093 617.829870 619.026441 618.942512 617.766649 619.959488 621.109972 -100 
-100 -100 588.411099 601.431521 604.856939 604.333682 595.625774 606.446749 609.179916 608.346318 599.591241 610.008329 612.527253 611.539307 602.637966 612.978720 615.400964 614.340160 605.476273 615.559742 617.849590 616.708397 607.899571 617.782775 620.199270 -100 
-100 -100 599.422280 602.863103 604.894737 605.451058 604.780350 607.584095 609.208281 609.482414 608.606345 611.168811 612.600913 612.722476 611.718120 614.173537 615.502882 615.532259 614.445646 616.761183 617.966106 617.889644 616.721021 618.921489 620.077232 -100 
-100 -100 601.215640 603.086650 604.684098 605.525376 605.974367 607.669021 608.990982 609.575409 609.801907 611.278638 612.416322 612.851320 612.953356 614.313034 615.343405 615.680897 615.685785 616.916214 617.818019 618.035663 617.928737 619.040587 619.813646 -100 
-100 -100 598.237228 601.718058 603.774447 604.341155 603.666663 606.509155 608.156265 608.436739 607.551456 610.150341 611.606047 611.742142 610.748817 613.212449 614.556473 614.605453 613.545971 615.845567 617.043933 616.965765 615.795994 618.001828 619.160555 -100 
-100 -100 585.933313 599.129917 602.615119 602.105708 593.305184 604.291421 607.080094 606.251706 597.388664 607.966704 610.539439 609.579452 600.707497 611.052069 613.502617 612.488048 603.757459 613.728981 615.997598 614.851692 606.029471 615.935275 618.359256 -100 
-100 -100 597.492469 600.971856 603.025708 603.589155 602.910588 605.747547 607.388643 607.663579 606.773094 609.365779 610.815870 610.947578 609.950501 612.409679 613.749797 613.795741 612.733456 615.028979 616.223603 616.142502 614.970675 617.175764 618.334297 -100 
-100 -100 599.726483 601.595009 603.187948 604.023591 604.465610 606.148562 607.458374 608.032841 608.250997 609.713094 610.838320 611.264888 611.360764 612.709792 613.732188 614.064996 614.066565 615.286436 616.179058 616.389689 616.277505 617.388743 618.161867 -100 
-100 -100 597.188770 600.627699 602.654093 603.204598 602.529142 605.310516 606.915781 607.179525 606.304012 608.831189 610.240049 610.351052 609.347405 611.775714 613.091608 613.119198 612.041654 614.327201 615.512369 615.421611 614.238532 616.443928 617.601764 -100 
-100 -100 585.430353 598.456708 601.877638 601.351657 592.669305 603.428544 606.133906 605.298315 596.624952 606.913855 609.390321 608.395196 599.561266 609.796218 612.196029 611.146442 602.380749 612.339046 614.589194 613.421601 604.555274 614.482164 616.906426 -100 
-100 -100 597.272882 600.684486 602.668275 603.169509 602.441141 605.165019 606.716157 606.932716 606.015442 608.501954 609.875359 609.957522 608.928701 611.330433 612.622872 612.631293 611.536922 613.804182 614.973073 614.869483 613.675241 615.867936 617.017424 -100 
-100 -100 599.955984 601.755779 603.254580 603.991110 604.332220 605.892636 607.090611 607.573591 607.714824 609.091599 610.145196 610.519312 610.573630 611.863951 612.836026 613.132466 613.105223 614.284087 615.141913 615.328884 615.198445 616.277247 617.028840 -100 
-100 -100 598.023237 601.334825 603.219003 603.637368 602.843885 605.454281 606.914441 607.064438 606.095034 608.530271 609.866730 609.937335 608.922330 611.255731 612.508364 612.509475 611.433154 613.639826 614.773125 614.665790 613.495292 615.615283 616.724309 -100 
-100 -100 587.171637 599.843793 603.035243 602.353051 593.642739 604.075018 606.586624 605.627751 596.868126 607.041884 609.439856 608.443759 599.801388 609.737227 612.037300 610.993067 602.416711 612.101516 614.261089 613.108226 604.473685 614.065199 616.378672 -100 
-100 -100 599.765551 602.843252 604.506487 604.810400 603.952092 606.393798 607.725867 607.845501 606.881018 609.208103 610.466413 610.546102 609.566028 611.812705 613.001655 613.020342 611.982983 614.104692 615.170567 615.069326 613.917193 615.922989 616.934098 -100 
-100 -100 603.959097 604.960103 605.884279 606.468481 606.880707 607.919620 608.785696 609.295405 609.640469 610.617058 611.436838 611.913764 612.229475 613.158735 613.922861 614.335786 614.574405 615.399864 616.045599 616.327810 616.420370 617.075237 617.516053 -100 
-100 -100 605.448206 605.965809 606.629212 607.246418 607.853240 608.619516 609.348782 609.954751 610.526137 611.253945 611.951403 612.531210 613.075057 613.764427 614.411429 614.927338 615.390994 615.979986 616.508450 616.886926 617.188122 617.575483 617.837685 -100 
-100 -100 -100 -100 -100 -100 -100 -100 -100 -100 -100 -100 -100 -100 -100 -100 -100 -100 -100 -100 -100 -100 -100 -100 -100 -100 
-100 -100 -100 -100 -100 -100 -100 -100 -100 -100 -100 -100 -100 -100 -100 -100 -100 -100 -100 -100 -100 -100 -100 -100 -100 -100 
-100 -100 -100 -100 -100 -100 -100 -100 -100 -100 -100 -100 -100 -100 -100 -100 -100 -100 -100 -100 -100 -100 -100 -100 -100 -100 
-100 -100 611.750539 612.237491 612.914141 613.595044 614.291927 615.103891 615.891046 616.577663 617.237184 617.999299 618.734460 619.367902 619.969625 620.664839 621.324559 621.874234 622.382835 622.973588 623.516043 623.930631 624.274286 624.648990 624.898515 -100 
-100 -100 610.421857 611.189214 612.050565 612.734751 613.357445 614.310326 615.180844 615.810397 616.361752 617.248404 618.058864 618.631780 619.123642 619.938393 620.669696 621.157657 621.557223 622.268952 622.888186 623.252774 623.506921 624.026865 624.395163 -100 
-100 -100 607.654666 609.242456 610.523428 611.133066 611.394108 612.820431 613.914461 614.365659 614.497457 615.833703 616.855532 617.245868 617.318833 618.570222 619.504652 619.807912 619.790977 620.939659 621.769780 621.970898 621.847258 622.840204 623.508191 -100 
-100 -100 603.795116 607.068578 608.908635 609.300364 608.486348 611.103878 612.563298 612.704208 611.699405 614.210714 615.585010 615.660433 614.607447 617.007229 618.282054 618.268029 617.130974 619.422349 620.597704 620.503170 619.312925 621.455981 622.563462 -100 
-100 -100 604.928584 606.702749 608.174357 608.893270 609.224912 610.781711 611.976738 612.454278 612.589500 614.002809 615.085157 615.472460 615.528551 616.842263 617.826296 618.119937 618.082712 619.292720 620.175988 620.377390 620.251260 621.332311 622.081442 -100 
-100 -100 604.795773 606.098208 607.417063 608.278609 608.952042 610.241714 611.352530 611.986117 612.458362 613.577708 614.549477 615.069799 615.443692 616.463705 617.336500 617.760532 618.036629 618.950085 619.717081 620.038649 620.209661 620.992267 621.586140 -100 
-100 -100 602.869034 604.710277 606.265743 607.062161 607.465193 609.104517 610.375520 610.918009 611.110301 612.550548 613.657484 614.067803 614.148881 615.486535 616.492340 616.806664 616.791475 618.012874 618.906658 619.116150 619.000908 620.104052 620.871427 -100 
-100 -100 599.621556 603.058822 605.083032 605.629459 604.947124 607.737242 609.348094 609.610562 608.724544 611.277821 612.702144 612.817325 611.807345 614.256698 615.580054 615.604065 614.513001 616.825420 618.027620 617.948329 616.776869 618.975851 620.130774 -100 
-100 -100 601.326486 603.190889 604.783201 605.621590 606.068512 607.753353 609.067346 609.647639 609.872355 611.340121 612.470469 612.900491 612.998599 614.354416 615.379769 615.711400 615.710595 616.942914 617.846099 618.063945 617.956718 619.067728 619.840270 -100 
-100 -100 601.681749 603.038403 604.436878 605.383990 606.144523 607.528293 608.727221 609.436670 609.973375 611.146673 612.164952 612.725185 613.135213 614.190977 615.100135 615.558150 615.863918 616.796621 617.579665 617.915735 618.101921 618.902172 619.508434 -100 
-100 -100 600.176810 602.059621 603.669126 604.519935 604.976587 606.685280 608.018140 608.608818 608.839477 610.329418 611.479227 611.923622 612.032757 613.397986 614.435115 614.780193 614.792643 616.023210 616.925557 617.144411 617.038937 618.153496 618.928098 -100 
-100 -100 597.307319 600.791948 602.853333 603.425069 602.755389 605.603001 607.254205 607.537472 606.654865 609.259554 610.721298 610.862714 609.873454 612.338882 613.684424 613.735156 612.677455 614.978248 616.177604 616.100220 614.931181 617.138686 618.298320 -100 
-100 -100 599.437150 601.317293 602.922425 603.768215 604.219518 605.922359 607.249479 607.835117 608.061213 609.546158 610.691380 611.132151 611.238045 612.599160 613.632141 613.973781 613.983058 615.209638 616.108123 616.323823 616.216043 617.329459 618.103693 -100 
-100 -100 600.203766 601.554953 602.944693 603.882146 604.632532 606.004441 607.191907 607.891874 608.420306 609.582694 610.591171 611.144419 611.548691 612.595519 613.496240 613.948212 614.248775 615.172487 615.946852 616.276072 616.457347 617.255578 617.861124 -100 
-100 -100 599.112097 600.968347 602.547823 603.372898 603.806462 605.472445 606.769167 607.337083 607.552933 609.000477 610.114151 610.534523 610.627002 611.966306 612.978394 613.303474 613.299283 614.514084 615.401621 615.607644 615.491349 616.600690 617.372696 -100 
-100 -100 596.671562 600.099461 602.108314 602.639192 601.943536 604.704881 606.292413 606.541287 605.653164 608.168710 609.567412 609.670664 608.660359 611.079052 612.385124 612.405093 611.321374 613.599968 614.778201 614.681584 613.493503 615.694419 616.849493 -100 
-100 -100 599.192602 601.023094 602.561109 603.336917 603.717141 605.326671 606.569918 607.090577 607.264199 608.671793 609.750465 610.141659 610.208181 611.522000 612.511769 612.817934 612.796617 613.993691 614.865293 615.058233 614.930188 616.027275 616.791244 -100 
-100 -100 600.418463 601.709045 603.008027 603.844722 604.489396 605.744519 606.823197 607.430993 607.879076 608.960454 609.898955 610.397637 610.755531 611.749459 612.603247 613.018648 613.287546 614.173716 614.914567 615.218451 615.377514 616.146916 616.732844 -100 
-100 -100 599.896181 601.655839 603.104621 603.795982 604.096804 605.610011 606.768336 607.223214 607.343156 608.699408 609.738395 610.107576 610.160537 611.432398 612.390302 612.682792 612.655174 613.816788 614.660232 614.841808 614.708282 615.763409 616.497488 -100 
-100 -100 598.179000 601.432192 603.245378 603.607807 602.767799 605.323835 606.739491 606.865344 605.879839 608.288547 609.604533 609.670909 608.654869 610.969834 612.206500 612.205835 611.129532 613.317819 614.433095 614.319225 613.140892 615.231674 616.315338 -100 
-100 -100 601.540708 603.110072 604.360107 604.930324 605.146044 606.513316 607.555012 607.968442 608.071339 609.340302 610.311438 610.678063 610.743959 611.950733 612.856279 613.155778 613.146066 614.244297 615.031627 615.209042 615.073677 616.038411 616.691442 -100 
-100 -100 603.947579 604.696014 605.522438 606.159282 606.725579 607.615187 608.424370 608.999359 609.500394 610.330378 611.093401 611.633327 612.100853 612.884804 613.591785 614.065391 614.452285 615.134039 615.722957 616.064287 616.300798 616.802895 617.161466 -100 
-100 -100 605.085774 605.552968 606.192250 606.821686 607.457037 608.201921 608.922379 609.546668 610.148272 610.855178 611.543301 612.140104 612.712424 613.379945 614.016461 614.547909 615.038590 615.605254 616.122544 616.515162 616.840778 617.201060 617.442902 -100 
-100 -100 -100 -100 -100 -100 -100 -100 -100 -100 -100 -100 -100 -100 -100 -100 -100 -100 -100 -100 -100 -100 -100 -100 -100 -100 
-100 -100 -100 -100 -100 -100 -100 -100 -100 -100 -100 -100 -100 -100 -100 -100 -100 -100 -100 -100 -100 -100 -100 -100 -100 -100 
-100 -100 -100 -100 -100 -100 -100 -100 -100 -100 -100 -100 -100 -100 -100 -100 -100 -100 -100 -100 -100 -100 -100 -100 -100 -100 
-100 -100 611.357629 611.814927 612.476537 613.166349 613.880932 614.683937 615.468046 616.168784 616.847478 617.599419 618.329148 618.974156 619.592684 620.276254 620.929534 621.489651 622.013512 622.590417 623.123261 623.544261 623.899219 624.257805 624.493882 -100 
-100 -100 610.204708 610.855825 611.663703 612.375007 613.062953 613.958198 614.803192 615.470875 616.091374 616.918453 617.699700 618.306983 618.864338 619.618600 620.320334 620.841693 621.304925 621.953601 622.538789 622.929938 623.239876 623.693527 624.016587 -100 
-100 -100 608.052883 609.160276 610.260289 610.972201 611.532307 612.664874 613.648404 614.226395 614.668033 615.705179 616.609232 617.119352 617.493614 618.448343 619.266910 619.689276 619.970662 620.820315 621.527733 621.834136 621.988252 622.680833 623.193534 -100 
-100 -100 605.668437 607.389147 608.798504 609.472368 609.769743 611.279333 612.437792 612.900762 613.031194 614.418146 615.479726 615.865510 615.925812 617.216531 618.183977 618.479328 618.448280 619.632047 620.491631 620.682677 620.547200 621.601524 622.328254 -100 
-100 -100 605.377719 606.648344 607.927091 608.753728 609.395981 610.648191 611.726212 612.336772 612.792074 613.895151 614.853884 615.367518 615.735593 616.741295 617.603141 618.022513 618.294620 619.194704 619.949158 620.262749 620.425773 621.194340 621.777165 -100 
-100 -100 604.805362 605.879160 607.093547 608.007719 608.807820 609.978888 611.033626 611.734995 612.336280 613.335627 614.248351 614.832872 615.331829 616.230006 617.043507 617.531097 617.930805 618.721210 619.424351 619.801554 620.086123 620.739076 621.243682 -100 
-100 -100 603.299182 604.638144 606.003966 606.910590 607.626204 608.960097 610.111682 610.780387 611.281937 612.421399 613.409958 613.945504 614.333852 615.366275 616.252370 616.689969 616.978361 617.897255 618.667958 618.992220 619.167181 619.960325 620.562513 -100 
-100 -100 601.483005 603.358271 604.953247 605.786653 606.223948 607.899274 609.202695 609.772295 609.986806 611.447808 612.572176 612.997294 613.091220 614.439000 615.457888 615.785263 615.781691 617.007773 617.905195 618.116809 618.003042 619.116294 619.890528 -100 
-100 -100 601.753389 603.114775 604.516665 605.464842 606.224096 607.602822 608.796449 609.501814 610.035033 611.202769 612.216030 612.772594 613.179502 614.230433 615.134730 615.588465 615.890875 616.822090 617.603616 617.937277 618.121087 618.922792 619.530434 -100 
-100 -100 601.687126 602.812146 604.104219 605.103497 605.990925 607.253845 608.393901 609.167694 609.830653 610.886363 611.848533 612.474530 613.010296 613.945160 614.793796 615.312407 615.739311 616.553735 617.277624 617.672339 617.974148 618.646497 619.164167 -100 
-100 -100 600.633796 602.000288 603.411097 604.369943 605.141482 606.537734 607.746554 608.462023 609.004020 610.191426 611.224068 611.796351 612.215636 613.275892 614.189359 614.652120 614.962411 615.897967 616.683003 617.020162 617.207545 618.012602 618.621758 -100 
-100 -100 599.234752 601.121843 602.737164 603.594360 604.057481 605.770518 607.106278 607.697640 607.928426 609.428919 610.589229 611.042933 611.159809 612.524508 613.560532 613.904836 613.916532 615.150406 616.054500 616.272665 616.165335 617.285646 618.063576 -100 
-100 -100 599.902680 601.264340 602.667713 603.618757 604.382938 605.772454 606.975389 607.686028 608.224070 609.407792 610.437143 611.006988 611.424072 612.480707 613.389853 613.849026 614.156205 615.088052 615.869322 616.203351 616.388257 617.191718 617.800316 -100 
-100 -100 600.229069 601.343011 602.618993 603.602279 604.475033 605.724539 606.852881 607.617171 608.272425 609.320693 610.276244 610.897918 611.430212 612.357488 613.197051 613.708976 614.130494 614.937114 615.653001 616.041622 616.339100 617.008011 617.523895 -100 
-100 -100 599.575028 600.916434 602.291760 603.215625 603.953274 605.312056 606.488223 607.179537 607.701445 608.857547 609.860608 610.411799 610.816031 611.854284 612.743718 613.188662 613.485217 614.403412 615.171854 615.496566 615.674666 616.470485 617.074664 -100 
-100 -100 598.582251 600.428504 601.989528 602.792660 603.202826 604.852139 606.132471 606.683085 606.881792 608.325758 609.435551 609.853208 609.944347 611.273013 612.273540 612.591854 612.584007 613.790961 614.670894 614.871609 614.751653 615.856004 616.624910 -100 
-100 -100 599.652966 600.969801 602.305079 603.179895 603.864090 605.167274 606.290735 606.935044 607.414493 608.530743 609.498730 610.019887 610.396715 611.410292 612.279362 612.706235 612.985787 613.886776 614.639926 614.951837 615.118110 615.901700 616.497832 -100 
-100 -100 600.437536 601.494883 602.682136 603.563569 604.328449 605.464395 606.486751 607.159791 607.734094 608.702406 609.587698 610.152515 610.635570 611.513096 612.308956 612.785426 613.174943 613.945798 614.629439 614.992773 615.267061 615.907817 616.404426 -100 
-100 -100 600.336579 601.593629 602.846388 603.638151 604.240754 605.453072 606.494966 607.075541 607.502279 608.563462 609.486959 609.978502 610.331247 611.310843 612.152563 612.563118 612.828805 613.702687 614.432271 614.730845 614.884341 615.634750 616.205572 -100 
-100 -100 600.027707 601.735830 603.117993 603.753146 604.005121 605.468710 606.585805 607.016577 607.119219 608.450262 609.469294 609.832456 609.882134 611.137963 612.081646 612.371423 612.342107 613.489034 614.317579 614.493463 614.352429 615.380402 616.091029 -100 
-100 -100 601.919796 603.011836 604.080742 604.748644 605.256590 606.334723 607.266657 607.799170 608.197356 609.181095 610.041987 610.523395 610.877310 611.802803 612.598972 613.010329 613.283130 614.104761 614.785069 615.073575 615.215213 615.888097 616.388571 -100 
-100 -100 603.716060 604.349201 605.122009 605.784250 606.413789 607.246854 608.030733 608.641473 609.208262 609.982293 610.718935 611.292363 611.822995 612.550837 613.230940 613.736707 614.185106 614.811430 615.373726 615.746207 616.040954 616.479746 616.793983 -100 
-100 -100 604.680716 605.118579 605.742735 606.380404 607.032815 607.769088 608.486667 609.124428 609.744498 610.442553 611.126653 611.735337 612.324524 612.982271 613.613958 614.156413 614.663193 615.219869 615.731925 616.134455 616.473829 616.819621 617.048472 -100 
-100 -100 -100 -100 -100 -100 -100 -100 -100 -100 -100 -100 -100 -100 -100 -100 -100 -100 -100 -100 -100 -100 -100 -100 -100 -100 
-100 -100 -100 -100 -100 -100 -100 -100 -100 -100 -100 -100 -100 -100 -100 -100 -100 -100 -100 -100 -100 -100 -100 -100 -100 -100 
-100 -100 -100 -100 -100 -100 -100 -100 -100 -100 -100 -100 -100 -100 -100 -100 -100 -100 -100 -100 -100 -100 -100 -100 -100 -100 
-100 -100 610.778173 611.269563 611.955028 612.647912 613.357912 614.182063 614.981398 615.680572 616.351874 617.121998 617.863676 618.504425 619.113087 619.812379 620.475992 621.030495 621.542979 622.133193 622.673543 623.086384 623.429044 623.803598 624.053691 -100 
-100 -100 609.446554 610.217710 611.088326 611.786278 612.424301 613.388875 614.271964 614.916585 615.483410 616.376206 617.191334 617.772970 618.274518 619.090563 619.824431 620.319184 620.725674 621.432636 622.045870 622.406747 622.659005 623.177650 623.546305 -100 
-100 -100 606.676117 608.264781 609.555483 610.183192 610.466446 611.900568 613.007033 613.479717 613.640339 614.974559 615.994199 616.397637 616.491303 617.732782 618.665483 618.981631 618.984500 620.113723 620.928297 621.122563 620.997062 621.985369 622.652953 -100 
-100 -100 602.814027 606.080791 607.930902 608.347376 607.572353 610.184042 611.653594 611.824232 610.873250 613.358157 614.724510 614.822347 613.821701 616.179879 617.444948 617.454637 616.374524 618.608296 619.754662 619.652166 618.466933 620.597693 621.702160 -100 
-100 -100 603.910192 605.689730 607.176413 607.917629 608.274465 609.841324 611.049898 611.548420 611.708636 613.120039 614.204196 614.605225 614.681526 615.984867 616.967549 617.274515 617.257359 618.448051 619.316470 619.512166 619.386017 620.463733 621.212246 -100 
-100 -100 603.734567 605.054009 606.395394 607.279750 607.974140 609.280392 610.406562 611.055528 611.541839 612.668339 613.646505 614.175532 614.557859 615.577673 616.453910 616.886073 617.170129 618.078215 618.839290 619.157229 619.326788 620.111686 620.707904 -100 
-100 -100 601.749491 603.629880 605.220602 606.043014 606.465385 608.125432 609.413042 609.967764 610.168876 611.620861 612.737415 613.156227 613.244266 614.581628 615.592620 615.915058 615.907853 617.125035 618.014318 618.218373 618.096947 619.210005 619.984073 -100 
-100 -100 598.425477 601.946614 604.021349 604.595731 603.927282 606.744551 608.373322 608.645192 607.760832 610.333054 611.771009 611.898473 610.903854 613.345431 614.671969 614.705929 613.631157 615.931716 617.126490 617.036362 615.843528 618.069232 619.236867 -100 
-100 -100 600.194164 602.097883 603.724942 604.588336 605.053450 606.758189 608.087257 608.677312 608.908926 610.389991 611.532509 611.973177 612.080433 613.436802 614.465618 614.803549 614.810203 616.041122 616.942648 617.156918 617.044917 618.167725 618.947952 -100 
-100 -100 600.590729 601.966053 603.387112 604.355058 605.133632 606.532929 607.743786 608.461427 609.005169 610.191427 611.222705 611.794327 612.213192 613.271380 614.182758 614.643822 614.953198 615.889713 616.675606 617.012535 617.199551 618.007824 618.619441 -100 
-100 -100 599.105472 601.000191 602.626499 603.495522 603.969733 605.689905 607.030832 607.625089 607.857169 609.366226 610.534200 610.994608 611.117543 612.481715 613.517268 613.861256 613.872900 615.112026 616.020213 616.239771 616.132435 617.259544 618.041071 -100 
-100 -100 596.244315 599.739923 601.815486 602.404117 601.753889 604.607236 606.262674 606.542975 605.645801 608.286986 609.775026 609.939405 608.976895 611.429928 612.768502 612.813246 611.744929 614.063979 615.271771 615.190987 614.005024 616.240532 617.412127 -100 
-100 -100 598.385295 600.272205 601.887147 602.745101 603.209609 604.921799 606.256306 606.845622 607.074156 608.580695 609.746706 610.206208 610.328592 611.689573 612.720467 613.061030 613.070106 614.305810 615.210371 615.427015 615.317107 616.442203 617.223165 -100 
-100 -100 599.161039 600.516254 601.910925 602.855241 603.613954 604.997473 606.195547 606.903079 607.439451 608.621389 609.649389 610.220640 610.640708 611.691696 612.592329 613.046949 613.352545 614.281554 615.059691 615.391781 615.575840 616.378975 616.987541 -100 
-100 -100 598.078785 599.937579 601.515418 602.340540 602.774951 604.457045 605.767154 606.340910 606.559254 608.036352 609.175579 609.619353 609.736600 611.078335 612.085839 612.415177 612.420460 613.636915 614.525243 614.734341 614.622793 615.733317 616.506000 -100 
-100 -100 595.637675 599.070181 601.075854 601.600996 600.891885 603.682491 605.286587 605.533953 604.622727 607.195484 608.630556 608.763940 607.790817 610.201803 611.500455 611.527258 610.461298 612.733824 613.910222 613.817587 612.638457 614.835561 615.989287 -100 
-100 -100 598.157744 599.991883 601.531711 602.308453 602.689845 604.316493 605.574339 606.101826 606.278022 607.714499 608.818046 609.230640 609.317327 610.634447 611.625316 611.938235 611.927266 613.126539 614.000173 614.197462 614.074857 615.172279 615.936132 -100 
-100 -100 599.383946 600.679346 601.983750 602.825900 603.477456 604.747020 605.840340 606.459938 606.918980 608.017640 608.972579 609.485861 609.856475 610.857288 611.715983 612.137799 612.414125 613.306155 614.052285 614.361886 614.526176 615.297091 615.883365 -100 
-100 -100 598.860558 600.628501 602.085664 602.783653 603.090862 604.621394 605.796398 606.265325 606.397978 607.767326 608.818589 609.198718 609.261117 610.540633 611.504786 611.803114 611.781291 612.951104 613.802445 613.992073 613.866111 614.921201 615.654731 -100 
-100 -100 597.140901 600.409295 602.233241 602.600828 601.759470 604.341713 605.777147 605.918051 604.945435 607.365280 608.691521 608.766971 607.758560 610.081622 611.324814 611.329038 610.255659 612.455442 613.580792 613.477772 612.313117 614.398156 615.479342 -100 
-100 -100 600.522254 602.100343 603.359910 603.938202 604.161411 605.545735 606.603420 607.030386 607.145049 608.424376 609.404911 609.780002 609.853527 611.067750 611.979977 612.285350 612.281241 613.388071 614.183907 614.369707 614.242005 615.206904 615.859532 -100 
-100 -100 602.944200 603.698400 604.533310 605.179583 605.756219 606.659115 607.481529 608.068552 608.580397 609.420141 610.192066 610.740138 611.215207 612.006356 612.720145 613.200241 613.593649 614.282695 614.878760 615.226661 615.468484 615.972860 616.332297 -100 
-100 -100 604.090265 604.562249 605.209510 605.848666 606.494886 607.251839 607.984337 608.619881 609.231784 609.948105 610.644868 611.249642 611.829415 612.504048 613.147421 613.685567 614.182957 614.756464 615.280299 615.678755 616.009011 616.372103 616.615254 -100 
-100 -100 -100 -100 -100 -100 -100 -100 -100 -100 -100 -100 -100 -100 -100 -100 -100 -100 -100 -100 -100 -100 -100 -100 -100 -100 
-100 -100 -100 -100 -100 -100 -100 -100 -100 -100 -100 -100 -100 -100 -100 -100 -100 -100 -100 -100 -100 -100 -100 -100 -100 -100 
-100 -100 -100 -100 -100 -100 -100 -100 -100 -100 -100 -100 -100 -100 -100 -100 -100 -100 -100 -100 -100 -100 -100 -100 -100 -100 
-100 -100 610.159034 610.706583 611.426371 612.119740 612.814852 613.673771 614.494613 615.187089 615.838580 616.639473 617.399260 618.030741 618.617690 619.345026 620.024553 620.568224 621.057613 621.673749 622.227998 622.628707 622.948571 623.352251 623.624026 -100 
-100 -100 608.469643 609.499050 610.478199 611.137141 611.635814 612.763128 613.715859 614.306412 614.726357 615.777474 616.658973 617.185285 617.540955 618.509419 619.306077 619.744302 620.004933 620.860454 621.533359 621.836136 621.944118 622.619300 623.072390 -100 
-100 -100 603.904685 607.004314 608.719303 609.096302 608.324358 610.843908 612.252457 612.439268 611.529747 613.946479 615.266478 615.389506 614.435859 616.731704 617.954855 617.991370 616.957461 619.126144 620.224232 620.137115 618.981345 621.027471 622.059328 -100 
-100 -100 590.824210 603.488403 606.726092 606.117297 597.514332 607.991187 610.564373 609.646050 600.826176 611.193313 613.666546 612.702744 604.017250 614.067851 616.409242 615.365904 606.689452 616.522553 618.727775 617.571944 608.820963 618.565548 620.918905 -100 
-100 -100 601.009368 604.345971 606.281588 606.767099 606.049710 608.726470 610.250119 610.452661 609.521389 612.037432 613.433070 613.542270 612.549107 614.928191 616.212384 616.228918 615.153769 617.405533 618.568853 618.472966 617.296488 619.456413 620.586417 -100 
-100 -100 602.215382 604.059698 605.618468 606.419459 606.826124 608.455443 609.716828 610.253129 610.440917 611.879047 612.984607 613.397562 613.481987 614.804978 615.804641 616.121434 616.111150 617.317108 618.198000 618.399434 618.278138 619.378449 620.143866 -100 
-100 -100 598.710198 602.224402 604.289438 604.853271 604.173110 606.975354 608.589447 608.848626 607.953275 610.515267 611.943867 612.063503 611.061679 613.494052 614.812569 614.840526 613.760764 616.054793 617.244126 617.150219 615.954391 618.176599 619.341991 -100 
-100 -100 585.800533 599.193986 602.738679 602.266744 593.549107 604.460362 607.232778 606.414093 597.625114 608.115952 610.664970 609.705221 600.881849 611.157983 613.583641 612.548521 603.770556 613.779482 616.050677 614.879917 605.936764 615.966528 618.418044 -100 
-100 -100 597.143709 600.682588 602.784364 603.388465 602.749836 605.596937 607.252114 607.545387 606.679179 609.270811 610.726099 610.867824 609.885208 612.337115 613.673654 613.716962 612.651087 614.960261 616.163157 616.080123 614.893948 617.127157 618.299510 -100 
-100 -100 599.037946 600.946965 602.588509 603.470688 603.955660 605.682116 607.028912 607.630380 607.869875 609.372201 610.533674 610.989158 611.108343 612.472195 613.507919 613.852308 613.865141 615.104518 616.013828 616.234653 616.128581 617.257798 618.041674 -100 
-100 -100 596.094612 599.600398 601.690654 602.294440 601.658018 604.522541 606.186999 606.474435 605.582746 608.227486 609.718097 609.884321 608.923507 611.378595 612.719659 612.766682 611.701047 614.024419 615.236845 615.159876 613.977255 616.217059 617.391523 -100 
-100 -100 583.793670 597.023391 600.539364 600.067353 591.330123 602.306396 605.102327 604.259247 595.271497 606.016052 608.648554 607.738886 598.986491 609.238239 611.668794 610.637193 601.830590 611.895595 614.187893 613.027126 604.078535 614.132760 616.590886 -100 
-100 -100 595.382867 598.878277 600.954243 601.544369 600.896180 603.751392 605.408567 605.690456 604.794973 607.437868 608.927538 609.093999 608.133716 610.585990 611.922801 611.967073 610.899750 613.220223 614.429694 614.350704 613.166331 615.403989 616.577664 -100 
-100 -100 597.632730 599.511762 601.118879 601.971471 602.432065 604.140354 605.472607 606.062209 606.292798 607.793187 608.954191 609.412469 609.536446 610.892508 611.917721 612.257318 612.269228 613.501048 614.403645 614.622074 614.516230 615.638468 616.418062 -100 
-100 -100 595.105501 598.554507 600.586218 601.140717 600.462375 603.285401 604.919193 605.191337 604.302253 606.900829 608.360032 608.513277 607.556458 609.982542 611.295360 611.334355 610.280069 612.565932 613.755332 613.673826 612.504415 614.710921 615.870380 -100 
-100 -100 583.331882 596.384827 599.809252 599.269017 590.483881 601.382364 604.128321 603.272316 594.390443 604.949443 607.512846 606.580463 597.876908 608.030000 610.415590 609.385843 600.700591 610.602680 612.848016 611.693430 602.871885 612.767464 615.187250 -100 
-100 -100 595.193366 598.616389 600.609208 601.115086 600.383891 603.151005 604.732662 604.959533 604.029593 606.586761 608.009749 608.132001 607.145149 609.546268 610.842354 610.865336 609.795443 612.063532 613.238085 613.145457 611.965973 614.158161 615.307906 -100 
-100 -100 597.882658 599.694379 601.207462 601.957728 602.313549 603.904634 605.131930 605.637651 605.798161 607.208972 608.293713 608.694791 608.772596 610.075503 611.057885 611.366830 611.354007 612.544694 613.414183 613.613642 613.495047 614.577508 615.330569 -100 
-100 -100 595.946934 599.279927 601.183734 601.616762 600.832384 603.482940 604.976935 605.154340 604.209456 606.669839 608.029875 608.121223 607.123657 609.472007 610.736782 610.748544 609.681484 611.906035 613.055771 612.965473 611.814065 613.931509 615.039655 -100 
-100 -100 585.060905 597.796468 601.014267 600.338885 591.575278 602.111834 604.668026 603.739040 595.005896 605.199991 607.617920 606.639130 598.008044 607.962765 610.275378 609.238279 600.650749 610.374424 612.556119 611.428800 602.856550 612.402797 614.708359 -100 
-100 -100 597.727823 600.827286 602.511515 602.832096 601.984480 604.465450 605.829891 605.975996 605.034625 607.382004 608.658905 608.755189 607.789596 610.050871 611.252435 611.281690 610.253149 612.393239 613.476236 613.392275 612.259113 614.262505 615.272841 -100 
-100 -100 601.957187 602.970681 603.912914 604.516897 604.949974 606.015926 606.908189 607.441489 607.807782 608.803651 609.641063 610.134008 610.464354 611.407451 612.184459 612.609534 612.860362 613.700131 614.359988 614.655334 614.759006 615.418670 615.861635 -100 
-100 -100 603.463578 603.991308 604.671479 605.308885 605.937879 606.728375 607.481498 608.109632 608.701299 609.447718 610.162258 610.757718 611.316046 612.019079 612.679106 613.207672 613.684115 614.286427 614.827832 615.217990 615.528686 615.922062 616.187227 -100 
-100 -100 -100 -100 -100 -100 -100 -100 -100 -100 -100 -100 -100 -100 -100 -100 -100 -100 -100 -100 -100 -100 -100 -100 -100 -100 
-100 -100 -100 -100 -100 -100 -100 -100 -100 -100 -100 -100 -100 -100 -100 -100 -100 -100 -100 -100 -100 -100 -100 -100 -100 -100 
-100 -100 -100 -100 -100 -100 -100 -100 -100 -100 -100 -100 -100 -100 -100 -100 -100 -100 -100 -100 -100 -100 -100 -100 -100 -100 
-100 -100 609.804118 610.305742 611.008069 611.720380 612.449823 613.292196 614.107777 614.820803 615.503480 616.283364 617.033764 617.681928 618.297141 619.002274 619.671039 620.229915 620.745974 621.338936 621.881537 622.296551 622.641865 623.019598 623.272048 -100 
-100 -100 608.454926 609.237996 610.127644 610.846901 611.505849 612.489820 613.390130 614.049249 614.627342 615.529786 616.354050 616.943139 617.451206 618.272959 619.011989 619.511276 619.921424 620.630679 621.245531 621.607991 621.862607 622.384670 622.756055 -100 
-100 -100 605.654608 607.258114 608.571494 609.223640 609.530315 610.985709 612.110928 612.599044 612.769132 614.112539 615.143721 615.554935 615.655202 616.902010 617.839820 618.160883 618.167797 619.298487 620.113678 620.308702 620.185190 621.177391 621.848346 -100 
-100 -100 601.759594 605.044100 606.920429 607.364473 606.615506 609.250397 610.740500 610.928338 609.988500 612.482092 613.859003 613.964048 612.969763 615.332564 616.602507 616.617452 615.542038 617.776633 618.923187 618.821325 617.638275 619.773570 620.881939 -100 
-100 -100 602.828404 604.626503 606.141107 606.911693 607.296167 608.888074 610.118656 610.635431 610.809488 612.230636 613.322619 613.729418 613.810770 615.118612 616.105972 616.417556 616.404501 617.597424 618.467720 618.665541 618.542786 619.625654 620.378262 -100 
-100 -100 602.626962 603.966211 605.337205 606.252291 606.975376 608.308055 609.457145 610.124579 610.625154 611.762255 612.747810 613.281679 613.668009 614.692191 615.572934 616.009098 616.296932 617.208899 617.974112 618.296195 618.470639 619.261460 619.862034 -100 
-100 -100 600.616379 602.519312 604.142149 604.996518 605.448119 607.135630 608.446761 609.019795 609.235108 610.698239 611.822046 612.245068 612.336356 613.678098 614.693687 615.019895 615.016562 616.239070 617.134460 617.344366 617.229072 618.348953 619.127840 -100 
-100 -100 597.274969 600.821050 602.929439 603.536044 602.896482 605.741509 607.393680 607.683108 606.812141 609.395661 610.841052 610.972560 609.980946 612.427148 613.758572 613.796474 612.726009 615.033070 616.235359 616.152243 614.966383 617.199656 618.372558 -100 
-100 -100 599.046363 600.971959 602.630065 603.524258 604.017495 605.748543 607.099578 607.706048 607.950147 609.441732 610.591597 611.036495 611.147093 612.508261 613.542176 613.884472 613.896129 615.134458 616.044455 616.266612 616.162215 617.292904 618.078581 -100 
-100 -100 599.452076 600.845881 602.294514 603.290983 604.096203 605.519983 606.751038 607.483735 608.038958 609.234887 610.273206 610.849116 611.271590 612.334928 613.251762 613.717584 614.032561 614.977473 615.772814 616.118354 616.313349 617.129783 617.747149 -100 
-100 -100 597.973545 599.884876 601.536291 602.431609 602.930673 604.673786 606.033440 606.641446 606.884016 608.402260 609.577133 610.041714 610.168277 611.538285 612.579907 612.928877 612.946411 614.195246 615.114158 615.343008 615.243739 616.379509 617.167503 -100 
-100 -100 595.116670 598.627980 600.726986 601.339903 600.712653 603.587673 605.260821 605.553970 604.666654 607.317032 608.812247 608.980920 608.022066 610.481828 611.827308 611.877361 610.815151 613.145340 614.365250 614.294700 613.117396 615.362127 616.540493 -100 
-100 -100 597.262404 599.163827 600.800718 601.681256 602.167181 603.899673 605.251058 605.852802 606.091104 607.607167 608.781221 609.246042 609.372800 610.740833 611.779573 612.126593 612.142994 613.390210 614.307598 614.535620 614.435670 615.570187 616.357423 -100 
-100 -100 598.039960 599.409308 600.825561 601.791235 602.569990 603.972866 605.187310 605.906892 606.452846 607.645065 608.682550 609.260226 609.684694 610.743112 611.653219 612.115525 612.429349 613.370391 614.162294 614.507005 614.702186 615.514935 616.129411 -100 
-100 -100 596.953716 598.827779 600.429597 601.275715 601.729073 603.430318 604.756724 605.341950 605.569082 607.057547 608.208065 608.658646 608.777560 610.127102 611.147965 611.486132 611.499863 612.729249 613.632798 613.855800 613.756383 614.876822 615.655260 -100 
-100 -100 594.514579 597.963274 599.993390 600.538857 599.847667 602.657651 604.278291 604.536959 603.634245 606.219474 607.667050 607.807973 606.836598 609.255579 610.567865 610.603152 609.545131 611.831138 613.023402 612.945098 611.778395 613.985516 615.145001 -100 
-100 -100 597.050843 598.899483 600.460407 601.256666 601.656025 603.301386 604.575672 605.115375 605.301618 606.750269 607.865703 608.286740 608.378913 609.703859 610.704311 611.024531 611.021401 612.233103 613.121248 613.331893 613.221040 614.328242 615.097872 -100 
-100 -100 598.294042 599.602885 600.927011 601.788528 602.458319 603.746201 604.855933 605.488601 605.958742 607.068914 608.034602 608.556162 608.933244 609.941384 610.807678 611.235783 611.519497 612.422847 613.182019 613.503710 613.678830 614.459206 615.051264 -100 
-100 -100 597.787200 599.568707 601.045318 601.762558 602.087895 603.636643 604.828157 605.310609 605.454770 606.834960 607.895931 608.283742 608.352627 609.638886 610.609207 610.912550 610.897072 612.077639 612.941205 613.141869 613.025808 614.090206 614.829661 -100 
-100 -100 596.087255 599.369394 601.212441 601.598692 600.774820 603.374938 604.826655 604.981025 604.019842 606.449821 607.784927 607.867459 606.865198 609.194553 610.443144 610.451444 609.383412 611.593752 612.730852 612.638040 611.482421 613.576552 614.663649 -100 
-100 -100 599.496273 601.086088 602.362691 602.958341 603.198160 604.599094 605.671940 606.111618 606.237097 607.526040 608.514939 608.896881 608.976494 610.196827 611.114439 611.424341 611.426005 612.542371 613.348857 613.544205 613.425059 614.398106 615.055964 -100 
-100 -100 601.945013 602.708690 603.558220 604.220295 604.812480 605.730589 606.566883 607.165763 607.687805 608.536667 609.316597 609.871481 610.352741 611.150009 611.869494 612.354945 612.754758 613.452546 614.058251 614.415149 614.665093 615.176630 615.540492 -100 
-100 -100 603.107269 603.587416 604.247798 604.901726 605.562764 606.334064 607.079650 607.726522 608.348253 609.073372 609.777931 610.389515 610.975571 611.656376 612.305694 612.849718 613.353880 613.935765 614.468699 614.875827 615.213909 615.583579 615.830669 -100 
-100 -100 -100 -100 -100 -100 -100 -100 -100 -100 -100 -100 -100 -100 -100 -100 -100 -100 -100 -100 -100 -100 -100 -100 -100 -100 
-100 -100 -100 -100 -100 -100 -100 -100 -100 -100 -100 -100 -100 -100 -100 -100 -100 -100 -100 -100 -100 -100 -100 -100 -100 -100 
-100 -100 -100 -100 -100 -100 -100 -100 -100 -100 -100 -100 -100 -100 -100 -100 -100 -100 -100 -100 -100 -100 -100 -100 -100 -100 
-100 -100 609.421467 609.901105 610.598279 611.327655 612.081080 612.920433 613.736895 614.465063 615.166579 615.937485 616.683405 617.342236 617.973198 618.668295 619.331942 619.900743 620.431676 621.013974 621.551094 621.975950 622.335987 622.701651 622.943330 -100 
-100 -100 608.226512 608.904907 609.754088 610.509357 611.239403 612.173627 613.053378 613.750511 614.395115 615.240658 616.037536 616.658179 617.227817 617.993271 618.705523 619.236122 619.706893 620.359665 620.947428 621.340716 621.654770 622.116392 622.446365 -100 
-100 -100 606.002693 607.146656 608.297978 609.061369 609.669292 610.844833 611.867100 612.478545 612.947446 614.000919 614.919243 615.442085 615.828961 616.793508 617.622575 618.055721 618.346772 619.197360 619.904166 620.209971 620.366672 621.068966 621.590900 -100 
-100 -100 603.540678 605.308028 606.778473 607.511396 607.863123 609.418965 610.620027 611.121332 611.285274 612.684250 613.757301 614.155025 614.229246 615.526681 616.503967 616.812067 616.795214 617.975326 618.831857 619.021169 618.888115 619.954225 620.691957 -100 
-100 -100 603.198211 604.514500 605.856612 606.745243 607.443873 608.746895 609.869972 610.518192 611.003786 612.124322 613.095653 613.619114 613.996960 615.011184 615.883020 616.312541 616.594303 617.497119 618.253875 618.569833 618.738608 619.519896 620.113661 -100 
-100 -100 602.574063 603.695702 604.976666 605.955109 606.812972 608.038146 609.139585 609.877446 610.506957 611.527293 612.453896 613.046550 613.552328 614.459746 615.283272 615.778874 616.185980 616.984294 617.695856 618.080513 618.374490 619.041553 619.557308 -100 
-100 -100 601.006220 602.403240 603.843354 604.816864 605.590375 606.981711 608.181787 608.885855 609.414169 610.577045 611.580212 612.122355 612.515192 613.557602 614.454499 614.899201 615.194442 616.125065 616.909087 617.244565 617.431489 618.240945 618.855483 -100 
-100 -100 599.140315 601.086836 602.762824 603.663718 604.156536 605.891988 607.244574 607.847407 608.085572 609.571839 610.712137 611.143374 611.240682 612.599692 613.630355 613.964892 613.968612 615.209309 616.123323 616.348423 616.248025 617.379626 618.167479 -100 
-100 -100 599.431834 600.849788 602.323633 603.336239 604.151149 605.585170 606.824203 607.560851 608.116894 609.307080 610.335825 610.899308 611.311076 612.373022 613.288952 613.750674 614.061983 615.009456 615.809406 616.158655 616.357651 617.177816 617.798904 -100 
-100 -100 599.395221 600.564926 601.918985 602.977655 603.918477 605.232089 606.413461 607.216078 607.900407 608.976200 609.952872 610.585951 611.127326 612.073699 612.934342 613.461528 613.898424 614.731241 615.475697 615.887871 616.206170 616.897269 617.428428 -100 
-100 -100 598.356593 599.763396 601.230662 602.244040 603.065186 604.509339 605.756726 606.498356 607.059600 608.266272 609.313073 609.891565 610.315626 611.389507 612.316384 612.787324 613.106953 614.064829 614.873959 615.230303 615.434819 616.260056 616.883855 -100 
-100 -100 596.963813 598.890544 600.559274 601.466565 601.974816 603.734080 605.106920 605.722583 605.971001 607.491333 608.666445 609.125743 609.245809 610.627496 611.678900 612.030775 612.049764 613.311168 614.243260 614.482382 614.392787 615.535069 616.328721 -100 
-100 -100 597.646609 599.043615 600.495863 601.493364 602.300037 603.732346 604.970562 605.705216 606.261580 607.465566 608.511457 609.090125 609.514251 610.586724 611.511633 611.981227 612.300277 613.257813 614.066871 614.423608 614.628507 615.453471 616.076833 -100 
-100 -100 597.981839 599.129234 600.451185 601.477559 602.389752 603.680051 604.842877 605.630966 606.304928 607.375361 608.350598 608.984720 609.526899 610.469803 611.325873 611.850344 612.286398 613.118481 613.862657 614.275885 614.595436 615.285579 615.815249 -100 
-100 -100 597.323485 598.701525 600.123534 601.087466 601.860443 603.260833 604.472344 605.186393 605.725508 606.907704 607.934911 608.501221 608.915932 609.970532 610.877884 611.335337 611.645924 612.591936 613.391124 613.742459 613.944366 614.761908 615.379606 -100 
-100 -100 596.327761 598.216245 599.825835 600.666683 601.107564 602.801565 604.118882 604.691084 604.904203 606.379150 607.516844 607.951439 608.053657 609.399225 610.417379 610.746159 610.749132 611.987118 612.900028 613.128304 613.032762 614.159022 614.941642 -100 
-100 -100 597.428919 598.782124 600.163085 601.076716 601.794991 603.139084 604.298098 604.966286 605.464604 606.608296 607.601787 608.140046 608.529603 609.559343 610.444090 610.881708 611.174025 612.101879 612.884922 613.222595 613.411826 614.216891 614.826748 -100 
-100 -100 598.248132 599.338549 600.569907 601.491376 602.292507 603.467395 604.524464 605.223418 605.819358 606.812011 607.719542 608.300305 608.796200 609.688662 610.498236 610.984615 611.386674 612.181392 612.891934 613.278625 613.573984 614.235646 614.746012 -100 
-100 -100 598.175863 599.467864 600.765907 601.598121 602.236927 603.488245 604.565207 605.172791 605.622146 606.705568 607.648756 608.154438 608.518954 609.512405 610.365816 610.783383 611.058526 611.956117 612.711802 613.031564 613.203782 613.975500 614.560915 -100 
-100 -100 597.902074 599.648442 601.076582 601.751006 602.037172 603.539936 604.692123 605.150053 605.275639 606.626788 607.663509 608.039256 608.099593 609.368518 610.322448 610.616325 610.592197 611.764713 612.619539 612.814757 612.689748 613.739664 614.465467 -100 
-100 -100 599.860780 600.983057 602.091673 602.796065 603.337211 604.450672 605.414533 605.972371 606.391764 607.394903 608.272573 608.766482 609.131284 610.069296 610.875902 611.293744 611.575134 612.417834 613.120964 613.427778 613.585458 614.276947 614.790220 -100 
-100 -100 601.722843 602.378470 603.183846 603.879035 604.539991 605.404514 606.216871 606.851073 607.437793 608.230147 608.982793 609.569099 610.111307 610.851406 611.542640 612.057768 612.517572 613.161868 613.743879 614.133795 614.444286 614.898516 615.222865 -100 
-100 -100 602.726823 603.183037 603.835532 604.503762 605.186158 605.951653 606.695698 607.355834 607.995162 608.710780 609.410388 610.032181 610.633377 611.303341 611.946648 612.500033 613.019514 613.592883 614.123094 614.542499 614.897211 615.256712 615.494138 -100 
-100 -100 -100 -100 -100 -100 -100 -100 -100 -100 -100 -100 -100 -100 -100 -100 -100 -100 -100 -100 -100 -100 -100 -100 -100 -100 
-100 -100 -100 -100 -100 -100 -100 -100 -100 -100 -100 -100 -100 -100 -100 -100 -100 -100 -100 -100 -100 -100 -100 -100 -100 -100 
-100 -100 -100 -100 -100 -100 -100 -100 -100 -100 -100 -100 -100 -100 -100 -100 -100 -100 -100 -100 -100 -100 -100 -100 -100 -100 
-100 -100 608.881043 609.406483 610.140726 610.881678 611.635656 612.501553 613.336380 614.062180 614.754127 615.543590 616.301864 616.954056 617.572845 618.285391 618.961057 619.523258 620.042017 620.641123 621.190113 621.609425 621.960064 622.347592 622.608127 -100 
-100 -100 607.468999 608.287675 609.219391 609.971462 610.656373 611.667984 612.590815 613.263153 613.849971 614.762472 615.594627 616.184920 616.693530 617.525205 618.273279 618.774912 619.186075 619.903360 620.525908 620.891120 621.149464 621.685305 622.068666 -100 
-100 -100 604.553985 606.220790 607.595973 608.287497 608.620991 610.112262 611.266411 611.769153 611.948213 613.301006 614.339596 614.745644 614.838324 616.102117 617.053810 617.375141 617.378969 618.522225 619.347858 619.541971 619.416905 620.432060 621.122702 -100 
-100 -100 600.530349 603.922147 605.881457 606.370442 605.646588 608.327589 609.853595 610.059739 609.137087 611.632958 613.013955 613.105642 612.088521 614.482053 615.771652 615.784564 614.700002 616.953926 618.114175 618.007218 616.811603 618.984453 620.120510 -100 
-100 -100 601.613990 603.485225 605.072912 605.890564 606.307327 607.941769 609.206844 609.741130 609.926467 611.358712 612.456742 612.855227 612.926200 614.251345 615.252917 615.563440 615.546423 616.754505 617.638617 617.837679 617.715453 618.824613 619.599776 -100 
-100 -100 601.410917 602.809654 604.247442 605.209671 605.967540 607.342044 608.525147 609.209996 609.721178 610.872685 611.865404 612.393675 612.773788 613.810431 614.702020 615.137028 615.422777 616.349711 617.131010 617.460686 617.643345 618.454637 619.073282 -100 
-100 -100 599.354498 601.327333 603.022322 603.922896 604.405493 606.140560 607.489177 608.078785 608.303399 609.785141 610.916080 611.330300 611.410305 612.768924 613.797016 614.119446 614.110003 615.354011 616.272046 616.495342 616.394605 617.531581 618.326923 -100 
-100 -100 595.951807 599.595182 601.785308 602.435375 601.815133 604.720071 606.414365 606.717783 605.849233 608.457269 609.911587 610.028496 609.011104 611.488226 612.837409 612.868197 611.780953 614.122971 615.355994 615.292649 614.134789 616.374216 617.561246 -100 
-100 -100 597.770932 599.764437 601.492458 602.431116 602.954237 604.732169 606.119501 606.740466 606.990176 608.498733 609.656345 610.091370 610.189456 611.568202 612.616429 612.956567 612.963787 614.226176 615.161822 615.400288 615.312530 616.460554 617.262539 -100 
-100 -100 598.209714 599.656809 601.166439 602.206006 603.043659 604.508927 605.772980 606.521005 607.083862 608.290984 609.333446 609.899529 610.312146 611.390120 612.321242 612.788376 613.103858 614.069616 614.888228 615.248815 615.457908 616.293923 616.928123 -100 
-100 -100 596.723887 598.690994 600.403328 601.338268 601.864973 603.652917 605.047985 605.672795 605.925252 607.449113 608.622950 609.069425 609.175428 610.570152 611.632656 611.983109 611.998103 613.273705 614.220155 614.465901 614.382878 615.537515 616.343204 -100 
-100 -100 593.845436 597.423130 599.586204 600.233786 599.621998 602.552512 604.266328 604.579751 603.712842 606.356292 607.844091 607.982146 606.974276 609.486885 610.863877 610.913301 609.836865 612.208418 613.463565 613.414726 612.264604 614.519752 615.714750 -100 
-100 -100 596.018564 597.974564 599.670180 600.587620 601.098381 602.873395 604.258570 604.875800 605.122824 606.643669 607.816693 608.263625 608.369944 609.763371 610.824177 611.173525 611.188364 612.464666 613.412231 613.659456 613.577814 614.732950 615.538452 -100 
-100 -100 596.809147 598.229590 599.702693 600.706493 601.512698 602.952595 604.196520 604.928659 605.479872 606.680752 607.722067 608.289992 608.704199 609.778280 610.704922 611.169284 611.484215 612.451721 613.272593 613.636186 613.848204 614.685077 615.318516 -100 
-100 -100 595.694359 597.633822 599.299861 600.183730 600.660487 602.402119 603.759686 604.356117 604.586998 606.085718 607.242568 607.682663 607.786889 609.154810 610.193183 610.527395 610.532253 611.798714 612.737973 612.980988 612.898098 614.047178 614.846909 -100 
-100 -100 593.208494 596.753188 598.858652 599.439938 598.761247 601.622552 603.279062 603.549592 602.653418 605.246881 606.700977 606.826780 605.827302 608.277348 609.609201 609.629427 608.533268 610.884855 612.123714 612.065859 610.912721 613.153484 614.337739 -100 
-100 -100 595.810870 597.725034 599.350192 600.183956 600.606029 602.290337 603.594698 604.145440 604.336315 605.796861 606.920816 607.334536 607.415224 608.757073 609.770595 610.083375 610.068751 611.315950 612.238348 612.466945 612.370338 613.506774 614.299394 -100 
-100 -100 597.104877 598.465656 599.846837 600.746296 601.442557 602.763267 603.899019 604.542628 605.018420 606.140841 607.115886 607.635067 608.007869 609.026738 609.901618 610.325077 610.604920 611.532072 612.317064 612.652917 612.840465 613.648044 614.262055 -100 
-100 -100 596.611337 598.450976 599.987443 600.742599 601.093838 602.674428 603.891515 604.384660 604.535372 605.927503 606.998176 607.383848 607.448749 608.744853 609.721307 610.015176 609.988931 611.196332 612.085230 612.294499 612.183042 613.280317 614.045966 -100 
-100 -100 594.917855 598.275909 600.183993 600.607175 599.808015 602.438541 603.915852 604.081328 603.131306 605.568373 606.912147 606.991280 605.983886 608.323308 609.576459 609.567194 608.468536 610.722845 611.889315 611.798572 610.630626 612.772543 613.891989 -100 
-100 -100 598.426584 600.065449 601.391973 602.019426 602.281302 603.709123 604.803833 605.253400 605.385623 606.685216 607.682947 608.064080 608.141211 609.369779 610.291888 610.592997 610.584375 611.723686 612.550916 612.752068 612.635010 613.636616 614.317183 -100 
-100 -100 600.972131 601.765072 602.649306 603.337777 603.950431 604.890169 605.744030 606.352660 606.881542 607.739913 608.527588 609.084496 609.566678 610.370034 611.093904 611.577793 611.977294 612.688266 613.308342 613.673669 613.931543 614.460517 614.838344 -100 
-100 -100 602.189841 602.690035 603.376923 604.053892 604.734195 605.524052 606.284783 606.941420 607.570475 608.303918 609.015391 609.630418 610.219134 610.905063 611.558741 612.104460 612.611843 613.203654 613.748186 614.164594 614.512023 614.894489 615.151251 -100 
-100 -100 -100 -100 -100 -100 -100 -100 -100 -100 -100 -100 -100 -100 -100 -100 -100 -100 -100 -100 -100 -100 -100 -100 -100 -100 
-100 -100 -100 -100 -100 -100 -100 -100 -100 -100 -100 -100 -100 -100 -100 -100 -100 -100 -100 -100 -100 -100 -100 -100 -100 -100 
-100 -100 -100 -100 -100 -100 -100 -100 -100 -100 -100 -100 -100 -100 -100 -100 -100 -100 -100 -100 -100 -100 -100 -100 -100 -100 
-100 -100 608.356165 608.955214 609.740015 610.487386 611.227280 612.132802 612.991578 613.706621 614.373630 615.195004 615.971955 616.610016 617.201969 617.945467 618.639621 619.188060 619.680475 620.309961 620.877465 621.284507 621.612516 622.037545 622.327782 -100 
-100 -100 606.518382 607.632129 608.701430 609.421192 609.963989 611.149574 612.148817 612.760336 613.191299 614.266956 615.168554 615.693966 616.044949 617.038495 617.856343 618.295162 618.551970 619.428030 620.118977 620.422767 620.532159 621.241106 621.724299 -100 
-100 -100 601.658631 604.933093 606.790917 607.237653 606.500309 609.105784 610.579233 610.784471 609.880141 612.324277 613.670666 613.774356 612.784931 615.135384 616.395994 616.423306 615.366356 617.575578 618.702802 618.603051 617.424160 619.538087 620.625233 -100 
-100 -100 588.119841 601.207854 604.655872 604.121875 595.519270 606.133313 608.794039 607.900082 599.143263 609.482140 611.976104 610.964032 602.141663 612.345298 614.748191 613.683411 604.942140 614.858883 617.107425 615.919076 607.060855 616.965936 619.405401 -100 
-100 -100 598.528465 602.063637 604.167275 604.737288 604.063788 606.840754 608.440940 608.666256 607.744758 610.293028 611.711776 611.794397 610.758559 613.194534 614.518262 614.522200 613.420909 615.719569 616.919381 616.813739 615.616901 617.853160 619.046295 -100 
-100 -100 599.772493 601.763530 603.470626 604.359054 604.821659 606.542519 607.875887 608.436486 608.632281 610.108874 611.237817 611.633612 611.694507 613.053828 614.082782 614.390260 614.364551 615.609892 616.528192 616.736005 616.620597 617.773898 618.588175 -100 
-100 -100 596.136296 599.840551 602.073224 602.719872 602.077181 604.993819 606.690996 606.968520 606.068108 608.685376 610.142655 610.234839 609.187408 611.676977 613.032920 613.042670 611.928665 614.285634 615.529133 615.450859 614.275492 616.542612 617.757413 -100 
-100 -100 582.951708 596.708906 600.460548 600.056983 591.290325 602.404463 605.280644 604.467758 595.628217 606.218323 608.807175 607.796429 598.824347 609.260042 611.745451 610.675039 601.780372 611.939890 614.292535 613.151911 604.319473 614.309811 616.807179 -100 
-100 -100 594.542249 598.267759 600.533360 601.217116 600.613763 603.574125 605.310541 605.618998 604.742764 607.387039 608.870854 608.983002 607.952698 610.463143 611.839943 611.867532 610.770181 613.147036 614.409665 614.347622 613.185853 615.464528 616.686232 -100 
-100 -100 596.541823 598.585662 600.365383 601.327522 601.863380 603.681263 605.098700 605.721046 605.964131 607.499557 608.678882 609.109493 609.197841 610.603058 611.674161 612.012948 612.014122 613.304302 614.264554 614.505730 614.417663 615.597406 616.428131 -100 
-100 -100 593.554417 597.214066 599.448676 600.122213 599.516642 602.489715 604.233984 604.543509 603.661791 606.327841 607.828530 607.948474 606.916762 609.452395 610.846975 610.884196 609.789129 612.186193 613.462237 613.407200 612.246899 614.536253 615.763204 -100 
-100 -100 581.135772 594.589308 598.268541 597.847005 589.057463 600.222942 603.120756 602.308382 593.412446 604.093024 606.721020 605.720293 596.692896 607.228790 609.753087 608.696683 599.768318 610.004770 612.388105 611.259952 602.409306 612.443147 614.953475 -100 
-100 -100 592.853961 596.500811 598.717093 599.371860 598.749335 601.708742 603.442534 603.743993 602.856472 605.519326 607.019331 607.140121 606.109157 608.643298 610.036018 610.072047 608.976925 611.375382 612.653357 612.600503 611.442163 613.732511 614.959525 -100 
-100 -100 595.158118 597.167552 598.905573 599.828773 600.330897 602.122130 603.518377 604.123920 604.354658 605.883477 607.062093 607.495993 607.588112 608.987527 610.052899 610.388027 610.388006 611.681922 612.646362 612.891900 612.807706 613.989450 614.820054 -100 
-100 -100 592.529563 596.161122 598.348787 598.970878 598.316183 601.239720 602.945302 603.228120 602.332277 604.966120 606.450467 606.573025 605.562485 608.048471 609.409753 609.427551 608.321738 610.710242 611.980739 611.925151 610.768693 613.051010 614.271778 -100 
-100 -100 580.499982 593.924170 597.547213 597.061895 588.220227 599.300150 602.138658 601.292007 592.425125 602.999070 605.590518 604.605631 595.748000 606.059764 608.509521 607.417436 598.470935 608.684200 611.052381 609.919309 601.086222 611.086936 613.583965 -100 
-100 -100 592.659123 596.264064 598.409951 598.981923 598.272853 601.137773 602.789359 603.026864 602.092086 604.687367 606.139095 606.236704 605.204182 607.662527 608.997169 608.992643 607.867054 610.235108 611.487865 611.417618 610.247589 612.516617 613.729864 -100 
-100 -100 595.489460 597.432607 599.075533 599.895607 600.291869 601.957565 603.242576 603.761703 603.923019 605.368625 606.480329 606.870541 606.929512 608.265194 609.272891 609.565835 609.532552 610.781196 611.707032 611.925152 611.819052 612.967773 613.776921 -100 
-100 -100 593.545590 597.039974 599.085529 599.586234 598.837178 601.564920 603.118972 603.307043 602.362584 604.859062 606.248812 606.326526 605.306107 607.690320 608.978468 608.960574 607.846227 610.149044 611.359228 611.273216 610.106704 612.315094 613.493294 -100 
-100 -100 582.555778 595.574793 598.960728 598.348155 589.618293 600.229132 602.850602 601.931345 593.233874 603.428201 605.875488 604.874977 596.212178 606.209755 608.547106 607.449691 598.673556 608.612066 610.876911 609.729460 601.025782 610.776619 613.179402 -100 
-100 -100 595.545708 598.784578 600.588231 600.965026 600.146722 602.693868 604.110197 604.266600 603.327427 605.706656 607.010052 607.095975 606.111737 608.404213 609.624853 609.626890 608.553731 610.763449 611.897444 611.813893 610.662382 612.746506 613.817977 -100 
-100 -100 600.027201 601.112700 602.131556 602.784595 603.251981 604.365048 605.295019 605.843286 606.217699 607.237293 608.093861 608.587365 608.914572 609.875419 610.665549 611.084533 611.328925 612.200341 612.891521 613.199046 613.312164 614.012674 614.489370 -100 
-100 -100 601.667938 602.240348 602.975728 603.656851 604.320950 605.149017 605.932733 606.578088 607.181950 607.946573 608.676282 609.277213 609.839085 610.554431 611.225011 611.755983 612.236967 612.860298 613.425201 613.831471 614.158145 614.578572 614.865118 -100 
-100 -100 -100 -100 -100 -100 -100 -100 -100 -100 -100 -100 -100 -100 -100 -100 -100 -100 -100 -100 -100 -100 -100 -100 -100 -100 
-100 -100 -100 -100 -100 -100 -100 -100 -100 -100 -100 -100 -100 -100 -100 -100 -100 -100 -100 -100 -100 -100 -100 -100 -100 -100 
-100 -100 -100 -100 -100 -100 -100 -100 -100 -100 -100 -100 -100 -100 -100 -100 -100 -100 -100 -100 -100 -100 -100 -100 -100 -100 
-100 -100 608.200455 608.776067 609.558953 610.322711 611.087799 611.981203 612.836264 613.561881 614.248572 615.053984 615.824522 616.471306 617.081788 617.808874 618.496402 619.053306 619.563903 620.177435 620.738965 621.155551 621.503360 621.913713 622.196194 -100 
-100 -100 606.600296 607.525174 608.541400 609.313416 609.992049 611.056031 612.014411 612.673687 613.233447 614.184102 615.042104 615.613009 616.091007 616.959545 617.733668 618.216978 618.598495 619.352153 620.001065 620.350929 620.587002 621.172982 621.602358 -100 
-100 -100 603.282097 605.204872 606.745213 607.438643 607.702569 609.321728 610.551264 611.005434 611.087315 612.549081 613.650289 613.999516 613.990598 615.362229 616.377825 616.645399 616.550700 617.800036 618.688902 618.832725 618.619808 619.764672 620.559815 -100 
-100 -100 598.778653 602.655916 604.874616 605.329437 604.408735 607.355358 609.011735 609.118796 607.966951 610.704666 612.200126 612.182552 610.930954 613.564986 614.971232 614.880166 613.567578 616.058011 617.333220 617.126256 615.715820 618.157325 619.471307 -100 
-100 -100 600.158412 602.316833 604.095897 604.922133 605.268415 607.044359 608.394509 608.876106 608.956772 610.506933 611.673778 612.008662 611.968912 613.410178 614.482096 614.733136 614.609836 615.933461 616.888715 617.034026 616.819398 618.071966 618.965091 -100 
-100 -100 600.095490 601.698114 603.291794 604.281043 605.015089 606.485397 607.732744 608.386936 608.839765 610.063106 611.103594 611.589936 611.905438 613.011541 613.951540 614.348022 614.573176 615.571109 616.403866 616.702845 616.839570 617.745628 618.451222 -100 
-100 -100 597.825531 600.097391 601.992451 602.903493 603.314518 605.197245 606.635263 607.171724 607.288171 608.890634 610.093883 610.443322 610.409860 611.886640 612.986649 613.248420 613.131142 614.495065 615.489123 615.662067 615.471246 616.753275 617.667659 -100 
-100 -100 594.035564 598.193972 600.663868 601.283499 600.461934 603.647693 605.482155 605.684968 604.579889 607.437185 609.011828 609.015432 607.756013 610.479834 611.949760 611.873210 610.552668 613.141583 614.499603 614.341417 612.972031 615.485362 616.854711 -100 
-100 -100 596.227198 598.519768 600.447487 601.395763 601.846586 603.772452 605.249661 605.817700 605.960211 607.589227 608.817105 609.186114 609.170100 610.667307 611.787845 612.067620 611.967570 613.351354 614.364799 614.554421 614.377626 615.671334 616.592671 -100 
-100 -100 596.858493 598.510385 600.175687 601.240342 602.052253 603.614818 604.944658 605.661855 606.165502 607.444312 608.533175 609.054952 609.401066 610.549683 611.530654 611.959735 612.215355 613.255734 614.130046 614.463313 614.628756 615.561034 616.282992 -100 
-100 -100 595.196029 597.454887 599.360420 600.300626 600.752261 602.687151 604.171718 604.743176 604.887884 606.531243 607.773211 608.151405 608.141705 609.656297 610.792583 611.083360 610.991413 612.390002 613.415635 613.613201 613.441363 614.742559 615.668256 -100 
-100 -100 591.955202 596.033273 598.464721 599.074492 598.256497 601.466454 603.319847 603.531927 602.428098 605.319738 606.923506 606.944165 605.690926 608.453298 609.953593 609.896630 608.587078 611.209006 612.592115 612.449979 611.088828 613.619853 614.998446 -100 
-100 -100 594.495021 596.741651 598.629110 599.550464 599.984965 601.905847 603.379516 603.942578 604.081287 605.721326 606.962518 607.341472 607.332388 608.845740 609.980316 610.269993 610.178132 611.578253 612.606104 612.806113 612.636408 613.938790 614.864744 -100 
-100 -100 595.467931 597.090137 598.715797 599.741772 600.519734 602.054839 603.362762 604.062669 604.553759 605.825727 606.913458 607.437791 607.786199 608.930661 609.906659 610.332467 610.587540 611.631389 612.510310 612.848400 613.017995 613.952575 614.674894 -100 
-100 -100 594.168807 596.400464 598.260831 599.149717 599.550409 601.437112 602.882270 603.424147 603.547047 605.165345 606.392287 606.767760 606.759462 608.244427 609.353307 609.625284 609.521662 610.912363 611.933356 612.129973 611.958899 613.255985 614.177549 -100 
-100 -100 591.321466 595.368534 597.745162 598.289681 597.404746 600.543594 602.337853 602.506464 601.374442 604.216138 605.789220 605.803812 604.565582 607.258897 608.707893 608.617357 607.285260 609.887905 611.256814 611.106985 609.743116 612.260883 613.630490 -100 
-100 -100 594.305289 596.510465 598.328090 599.165991 599.511393 601.339638 602.730735 603.226921 603.310364 604.890835 606.085651 606.436133 606.405287 607.863192 608.945470 609.194756 609.071015 610.441335 611.444197 611.625841 611.441393 612.725464 613.638984 -100 
-100 -100 595.807454 597.366927 598.897718 599.818271 600.485690 601.898539 603.095938 603.707416 604.124565 605.318121 606.340938 606.819982 607.129717 608.215961 609.135971 609.518213 609.736680 610.737520 611.578229 611.887500 612.032320 612.936450 613.638337 -100 
-100 -100 595.172205 597.294135 599.015794 599.773560 600.049174 601.768241 603.068544 603.508400 603.554887 605.063908 606.203798 606.528598 606.485325 607.893551 608.935329 609.165936 609.032075 610.357864 611.322731 611.483621 611.284399 612.525529 613.408921 -100 
-100 -100 593.182327 597.020206 599.181236 599.564121 598.562577 601.456827 603.063621 603.130613 601.953474 604.630182 606.088593 606.062275 604.825291 607.397959 608.760653 608.642445 607.313535 609.807700 611.094612 610.910504 609.534479 611.943296 613.239253 -100 
-100 -100 597.165900 599.056808 600.543437 601.167838 601.355849 602.909252 604.078121 604.479004 604.514655 605.922131 606.982496 607.308732 607.285998 608.618035 609.598994 609.842677 609.734217 610.982080 611.876887 612.032787 611.832272 612.963690 613.748268 -100 
-100 -100 600.110005 601.006637 601.971724 602.676309 603.279260 604.268934 605.156741 605.751466 606.252879 607.148621 607.961802 608.499654 608.951148 609.788940 610.535940 610.999430 611.368879 612.118066 612.767667 613.121161 613.359652 613.939778 614.363852 -100 
-100 -100 601.513359 602.061874 602.794484 603.491026 604.179426 604.994377 605.773582 606.428862 607.051834 607.800403 608.523518 609.132744 609.712462 610.411284 611.074982 611.614213 612.113503 612.721326 613.280957 613.697412 614.044295 614.450826 614.730032 -100 
-100 -100 -100 -100 -100 -100 -100 -100 -100 -100 -100 -100 -100 -100 -100 -100 -100 -100 -100 -100 -100 -100 -100 -100 -100 -100 
-100 -100 -100 -100 -100 -100 -100 -100 -100 -100 -100 -100 -100 -100 -100 -100 -100 -100 -100 -100 -100 -100 -100 -100 -100 -100 
-100 -100 -100 -100 -100 -100 -100 -100 -100 -100 -100 -100 -100 -100 -100 -100 -100 -100 -100 -100 -100 -100 -100 -100 -100 -100 
-100 -100 -100 -100 -100 -100 -100 -100 -100 -100 -100 -100 -100 -100 -100 -100 -100 -100 -100 -100 -100 -100 -100 -100 -100 -100 
-100 -100 -100 -100 -100 -100 -100 -100 -100 -100 -100 -100 -100 -100 -100 -100 -100 -100 -100 -100 -100 -100 -100 -100 -100 -100 
-100 -100 -100 -100 -100 -100 -100 -100 -100 -100 -100 -100 -100 -100 -100 -100 -100 -100 -100 -100 -100 -100 -100 -100 -100 -100 
-100 -100 -100 -100 -100 -100 -100 -100 -100 -100 -100 -100 -100 -100 -100 -100 -100 -100 -100 -100 -100 -100 -100 -100 -100 -100 
-100 -100 -100 -100 -100 -100 -100 -100 -100 -100 -100 -100 -100 -100 -100 -100 -100 -100 -100 -100 -100 -100 -100 -100 -100 -100 
-100 -100 -100 -100 -100 -100 -100 -100 -100 -100 -100 -100 -100 -100 -100 -100 -100 -100 -100 -100 -100 -100 -100 -100 -100 -100 
-100 -100 -100 -100 -100 -100 -100 -100 -100 -100 -100 -100 -100 -100 -100 -100 -100 -100 -100 -100 -100 -100 -100 -100 -100 -100 
-100 -100 -100 -100 -100 -100 -100 -100 -100 -100 -100 -100 -100 -100 -100 -100 -100 -100 -100 -100 -100 -100 -100 -100 -100 -100 
-100 -100 -100 -100 -100 -100 -100 -100 -100 -100 -100 -100 -100 -100 -100 -100 -100 -100 -100 -100 -100 -100 -100 -100 -100 -100 
-100 -100 -100 -100 -100 -100 -100 -100 -100 -100 -100 -100 -100 -100 -100 -100 -100 -100 -100 -100 -100 -100 -100 -100 -100 -100 
-100 -100 -100 -100 -100 -100 -100 -100 -100 -100 -100 -100 -100 -100 -100 -100 -100 -100 -100 -100 -100 -100 -100 -100 -100 -100 
-100 -100 -100 -100 -100 -100 -100 -100 -100 -100 -100 -100 -100 -100 -100 -100 -100 -100 -100 -100 -100 -100 -100 -100 -100 -100 
-100 -100 -100 -100 -100 -100 -100 -100 -100 -100 -100 -100 -100 -100 -100 -100 -100 -100 -100 -100 -100 -100 -100 -100 -100 -100 
-100 -100 -100 -100 -100 -100 -100 -100 -100 -100 -100 -100 -100 -100 -100 -100 -100 -100 -100 -100 -100 -100 -100 -100 -100 -100 
-100 -100 -100 -100 -100 -100 -100 -100 -100 -100 -100 -100 -100 -100 -100 -100 -100 -100 -100 -100 -100 -100 -100 -100 -100 -100 
-100 -100 -100 -100 -100 -100 -100 -100 -100 -100 -100 -100 -100 -100 -100 -100 -100 -100 -100 -100 -100 -100 -100 -100 -100 -100 
-100 -100 -100 -100 -100 -100 -100 -100 -100 -100 -100 -100 -100 -100 -100 -100 -100 -100 -100 -100 -100 -100 -100 -100 -100 -100 
-100 -100 -100 -100 -100 -100 -100 -100 -100 -100 -100 -100 -100 -100 -100 -100 -100 -100 -100 -100 -100 -100 -100 -100 -100 -100 
-100 -100 -100 -100 -100 -100 -100 -100 -100 -100 -100 -100 -100 -100 -100 -100 -100 -100 -100 -100 -100 -100 -100 -100 -100 -100 
-100 -100 -100 -100 -100 -100 -100 -100 -100 -100 -100 -100 -100 -100 -100 -100 -100 -100 -100 -100 -100 -100 -100 -100 -100 -100 
-100 -100 -100 -100 -100 -100 -100 -100 -100 -100 -100 -100 -100 -100 -100 -100 -100 -100 -100 -100 -100 -100 -100 -100 -100 -100 
-100 -100 -100 -100 -100 -100 -100 -100 -100 -100 -100 -100 -100 -100 -100 -100 -100 -100 -100 -100 -100 -100 -100 -100 -100 -100 
-100 -100 -100 -100 -100 -100 -100 -100 -100 -100 -100 -100 -100 -100 -100 -100 -100 -100 -100 -100 -100 -100 -100 -100 -100 -100 
-100 -100 -100 -100 -100 -100 -100 -100 -100 -100 -100 -100 -100 -100 -100 -100 -100 -100 -100 -100 -100 -100 -100 -100 -100 -100 
