# Supplementary material for: A computational model of spatio-temporal cardiac intracellular calcium handling with realistic structure and spatial flux distribution from sarcoplasmic reticulum and t-tubule reconstructions
Source: PLoS Comput Biol. 2017 Aug 31;13(8):e1005714. doi: 10.1371/journal.pcbi.1005714 (PMC5597258; doi:10.1371/journal.pcbi.1005714)
Supplement: S1 Code — Code provided in C/C++ and includes the structural datasets used in this study. Documentation is provided on use of and updating the code. Updates may also be available on Michael Colman’s website, http://www.physicsoftheheart.com and github repository: https://github.com/michaelcolman/CODE---PLOS-Comp-Biol-2017-Model-SR. (ZIP) [file pcbi.1005714.s001.zip › PLOS_SR_Clean/Spatial_diff_out/CaSR_output_0170.vtk]

# vtk DataFile Version 3.0
vtk output
ASCII
DATASET STRUCTURED_POINTS
DIMENSIONS 26 26 52
SPACING 1 1 1
ORIGIN 0 0 0
POINT_DATA 35152
SCALARS ImageFile float 1
LOOKUP_TABLE default
-100 -100 -100 -100 -100 -100 -100 -100 -100 -100 -100 -100 -100 -100 -100 -100 -100 -100 -100 -100 -100 -100 -100 -100 -100 -100 
-100 -100 -100 -100 -100 -100 -100 -100 -100 -100 -100 -100 -100 -100 -100 -100 -100 -100 -100 -100 -100 -100 -100 -100 -100 -100 
-100 -100 -100 -100 -100 -100 -100 -100 -100 -100 -100 -100 -100 -100 -100 -100 -100 -100 -100 -100 -100 -100 -100 -100 -100 -100 
-100 -100 -100 -100 -100 -100 -100 -100 -100 -100 -100 -100 -100 -100 -100 -100 -100 -100 -100 -100 -100 -100 -100 -100 -100 -100 
-100 -100 -100 -100 -100 -100 -100 -100 -100 -100 -100 -100 -100 -100 -100 -100 -100 -100 -100 -100 -100 -100 -100 -100 -100 -100 
-100 -100 -100 -100 -100 -100 -100 -100 -100 -100 -100 -100 -100 -100 -100 -100 -100 -100 -100 -100 -100 -100 -100 -100 -100 -100 
-100 -100 -100 -100 -100 -100 -100 -100 -100 -100 -100 -100 -100 -100 -100 -100 -100 -100 -100 -100 -100 -100 -100 -100 -100 -100 
-100 -100 -100 -100 -100 -100 -100 -100 -100 -100 -100 -100 -100 -100 -100 -100 -100 -100 -100 -100 -100 -100 -100 -100 -100 -100 
-100 -100 -100 -100 -100 -100 -100 -100 -100 -100 -100 -100 -100 -100 -100 -100 -100 -100 -100 -100 -100 -100 -100 -100 -100 -100 
-100 -100 -100 -100 -100 -100 -100 -100 -100 -100 -100 -100 -100 -100 -100 -100 -100 -100 -100 -100 -100 -100 -100 -100 -100 -100 
-100 -100 -100 -100 -100 -100 -100 -100 -100 -100 -100 -100 -100 -100 -100 -100 -100 -100 -100 -100 -100 -100 -100 -100 -100 -100 
-100 -100 -100 -100 -100 -100 -100 -100 -100 -100 -100 -100 -100 -100 -100 -100 -100 -100 -100 -100 -100 -100 -100 -100 -100 -100 
-100 -100 -100 -100 -100 -100 -100 -100 -100 -100 -100 -100 -100 -100 -100 -100 -100 -100 -100 -100 -100 -100 -100 -100 -100 -100 
-100 -100 -100 -100 -100 -100 -100 -100 -100 -100 -100 -100 -100 -100 -100 -100 -100 -100 -100 -100 -100 -100 -100 -100 -100 -100 
-100 -100 -100 -100 -100 -100 -100 -100 -100 -100 -100 -100 -100 -100 -100 -100 -100 -100 -100 -100 -100 -100 -100 -100 -100 -100 
-100 -100 -100 -100 -100 -100 -100 -100 -100 -100 -100 -100 -100 -100 -100 -100 -100 -100 -100 -100 -100 -100 -100 -100 -100 -100 
-100 -100 -100 -100 -100 -100 -100 -100 -100 -100 -100 -100 -100 -100 -100 -100 -100 -100 -100 -100 -100 -100 -100 -100 -100 -100 
-100 -100 -100 -100 -100 -100 -100 -100 -100 -100 -100 -100 -100 -100 -100 -100 -100 -100 -100 -100 -100 -100 -100 -100 -100 -100 
-100 -100 -100 -100 -100 -100 -100 -100 -100 -100 -100 -100 -100 -100 -100 -100 -100 -100 -100 -100 -100 -100 -100 -100 -100 -100 
-100 -100 -100 -100 -100 -100 -100 -100 -100 -100 -100 -100 -100 -100 -100 -100 -100 -100 -100 -100 -100 -100 -100 -100 -100 -100 
-100 -100 -100 -100 -100 -100 -100 -100 -100 -100 -100 -100 -100 -100 -100 -100 -100 -100 -100 -100 -100 -100 -100 -100 -100 -100 
-100 -100 -100 -100 -100 -100 -100 -100 -100 -100 -100 -100 -100 -100 -100 -100 -100 -100 -100 -100 -100 -100 -100 -100 -100 -100 
-100 -100 -100 -100 -100 -100 -100 -100 -100 -100 -100 -100 -100 -100 -100 -100 -100 -100 -100 -100 -100 -100 -100 -100 -100 -100 
-100 -100 -100 -100 -100 -100 -100 -100 -100 -100 -100 -100 -100 -100 -100 -100 -100 -100 -100 -100 -100 -100 -100 -100 -100 -100 
-100 -100 -100 -100 -100 -100 -100 -100 -100 -100 -100 -100 -100 -100 -100 -100 -100 -100 -100 -100 -100 -100 -100 -100 -100 -100 
-100 -100 -100 -100 -100 -100 -100 -100 -100 -100 -100 -100 -100 -100 -100 -100 -100 -100 -100 -100 -100 -100 -100 -100 -100 -100 
-100 -100 -100 -100 -100 -100 -100 -100 -100 -100 -100 -100 -100 -100 -100 -100 -100 -100 -100 -100 -100 -100 -100 -100 -100 -100 
-100 -100 -100 -100 -100 -100 -100 -100 -100 -100 -100 -100 -100 -100 -100 -100 -100 -100 -100 -100 -100 -100 -100 -100 -100 -100 
-100 -100 -100 -100 -100 -100 -100 -100 -100 -100 -100 -100 -100 -100 -100 -100 -100 -100 -100 -100 -100 -100 -100 -100 -100 -100 
-100 -100 -100 -100 -100 -100 -100 -100 -100 -100 -100 -100 -100 -100 -100 -100 -100 -100 -100 -100 -100 -100 -100 -100 -100 -100 
-100 -100 -100 -100 -100 -100 -100 -100 -100 -100 -100 -100 -100 -100 -100 -100 -100 -100 -100 -100 -100 -100 -100 -100 -100 -100 
-100 -100 -100 -100 -100 -100 -100 -100 -100 -100 -100 -100 -100 -100 -100 -100 -100 -100 -100 -100 -100 -100 -100 -100 -100 -100 
-100 -100 -100 -100 -100 -100 -100 -100 -100 -100 -100 -100 -100 -100 -100 -100 -100 -100 -100 -100 -100 -100 -100 -100 -100 -100 
-100 -100 -100 -100 -100 -100 -100 -100 -100 -100 -100 -100 -100 -100 -100 -100 -100 -100 -100 -100 -100 -100 -100 -100 -100 -100 
-100 -100 -100 -100 -100 -100 -100 -100 -100 -100 -100 -100 -100 -100 -100 -100 -100 -100 -100 -100 -100 -100 -100 -100 -100 -100 
-100 -100 -100 -100 -100 -100 -100 -100 -100 -100 -100 -100 -100 -100 -100 -100 -100 -100 -100 -100 -100 -100 -100 -100 -100 -100 
-100 -100 -100 -100 -100 -100 -100 -100 -100 -100 -100 -100 -100 -100 -100 -100 -100 -100 -100 -100 -100 -100 -100 -100 -100 -100 
-100 -100 -100 -100 -100 -100 -100 -100 -100 -100 -100 -100 -100 -100 -100 -100 -100 -100 -100 -100 -100 -100 -100 -100 -100 -100 
-100 -100 -100 -100 -100 -100 -100 -100 -100 -100 -100 -100 -100 -100 -100 -100 -100 -100 -100 -100 -100 -100 -100 -100 -100 -100 
-100 -100 -100 -100 -100 -100 -100 -100 -100 -100 -100 -100 -100 -100 -100 -100 -100 -100 -100 -100 -100 -100 -100 -100 -100 -100 
-100 -100 -100 -100 -100 -100 -100 -100 -100 -100 -100 -100 -100 -100 -100 -100 -100 -100 -100 -100 -100 -100 -100 -100 -100 -100 
-100 -100 -100 -100 -100 -100 -100 -100 -100 -100 -100 -100 -100 -100 -100 -100 -100 -100 -100 -100 -100 -100 -100 -100 -100 -100 
-100 -100 -100 -100 -100 -100 -100 -100 -100 -100 -100 -100 -100 -100 -100 -100 -100 -100 -100 -100 -100 -100 -100 -100 -100 -100 
-100 -100 -100 -100 -100 -100 -100 -100 -100 -100 -100 -100 -100 -100 -100 -100 -100 -100 -100 -100 -100 -100 -100 -100 -100 -100 
-100 -100 -100 -100 -100 -100 -100 -100 -100 -100 -100 -100 -100 -100 -100 -100 -100 -100 -100 -100 -100 -100 -100 -100 -100 -100 
-100 -100 -100 -100 -100 -100 -100 -100 -100 -100 -100 -100 -100 -100 -100 -100 -100 -100 -100 -100 -100 -100 -100 -100 -100 -100 
-100 -100 -100 -100 -100 -100 -100 -100 -100 -100 -100 -100 -100 -100 -100 -100 -100 -100 -100 -100 -100 -100 -100 -100 -100 -100 
-100 -100 -100 -100 -100 -100 -100 -100 -100 -100 -100 -100 -100 -100 -100 -100 -100 -100 -100 -100 -100 -100 -100 -100 -100 -100 
-100 -100 -100 -100 -100 -100 -100 -100 -100 -100 -100 -100 -100 -100 -100 -100 -100 -100 -100 -100 -100 -100 -100 -100 -100 -100 
-100 -100 -100 -100 -100 -100 -100 -100 -100 -100 -100 -100 -100 -100 -100 -100 -100 -100 -100 -100 -100 -100 -100 -100 -100 -100 
-100 -100 -100 -100 -100 -100 -100 -100 -100 -100 -100 -100 -100 -100 -100 -100 -100 -100 -100 -100 -100 -100 -100 -100 -100 -100 
-100 -100 -100 -100 -100 -100 -100 -100 -100 -100 -100 -100 -100 -100 -100 -100 -100 -100 -100 -100 -100 -100 -100 -100 -100 -100 
-100 -100 -100 -100 -100 -100 -100 -100 -100 -100 -100 -100 -100 -100 -100 -100 -100 -100 -100 -100 -100 -100 -100 -100 -100 -100 
-100 -100 -100 -100 -100 -100 -100 -100 -100 -100 -100 -100 -100 -100 -100 -100 -100 -100 -100 -100 -100 -100 -100 -100 -100 -100 
-100 -100 601.084913 601.331646 601.732419 602.205979 602.728462 603.302124 603.893446 604.480830 605.079103 605.708058 606.339375 606.951232 607.557318 608.176340 608.777917 609.336478 609.861874 610.370518 610.833074 611.223703 611.546817 611.806797 611.957994 -100 
-100 -100 600.588917 600.886205 601.335795 601.832141 602.366129 602.968664 603.581372 604.168868 604.761965 605.407577 606.051076 606.656380 607.253027 607.887063 608.501393 609.055125 609.572554 610.096132 610.571729 610.959958 611.280516 611.563584 611.736687 -100 
-100 -100 599.725687 600.119101 600.653854 601.183697 601.729343 602.388198 603.041297 603.626253 604.204105 604.885867 605.554241 606.145559 606.719378 607.386213 608.025640 608.567760 609.064675 609.620161 610.120706 610.500660 610.808808 611.136866 611.350792 -100 
-100 -100 598.790157 599.279098 599.893392 600.455788 601.010967 601.735148 602.433053 603.019559 603.580527 604.305911 605.001698 605.581310 606.129038 606.834162 607.498714 608.029374 608.501520 609.093774 609.619267 609.990509 610.280179 610.655388 610.907222 -100 
-100 -100 598.156338 598.616398 599.238777 599.845368 600.459200 601.190473 601.903187 602.523906 603.126340 603.839758 604.533351 605.133513 605.712660 606.398220 607.054443 607.600665 608.100844 608.675142 609.195195 609.585059 609.905394 610.263068 610.503216 -100 
-100 -100 597.530364 597.974441 598.603122 599.241617 599.896810 600.643894 601.375067 602.025433 602.658148 603.371042 604.066627 604.682241 605.280675 605.957636 606.609176 607.165312 607.681454 608.248551 608.767329 609.170559 609.508968 609.858356 610.090830 -100 
-100 -100 596.768952 597.257757 597.924180 598.579031 599.243908 600.031822 600.795909 601.457195 602.090925 602.830272 603.543594 604.156354 604.744788 605.441262 606.105386 606.654975 607.159398 607.746371 608.280324 608.680788 609.011296 609.383521 609.634954 -100 
-100 -100 596.030634 596.582074 597.289131 597.949067 598.603922 599.438910 600.235971 600.898525 601.517961 602.294639 603.030204 603.633955 604.198875 604.926917 605.608823 606.146444 606.626441 607.244642 607.798061 608.189741 608.499468 608.905959 609.182481 -100 
-100 -100 595.636858 596.136479 596.821850 597.500591 598.192074 599.008218 599.799652 600.484979 601.139708 601.898012 602.627299 603.252034 603.848839 604.551401 605.219858 605.772675 606.281198 606.874838 607.416924 607.825517 608.163858 608.543336 608.799324 -100 
-100 -100 595.262814 595.730586 596.399895 597.088459 597.798693 598.603225 599.388322 600.084978 600.757895 601.508369 602.236013 602.875435 603.490372 604.179216 604.838499 605.399618 605.922655 606.503009 607.037965 607.456808 607.810421 608.175139 608.417680 -100 
-100 -100 594.748144 595.249425 595.939681 596.626218 597.325362 598.145013 598.938042 599.624558 600.283049 601.051952 601.793292 602.427696 603.029947 603.732838 604.399502 604.950397 605.458062 606.052497 606.596827 607.008508 607.350433 607.733405 607.991216 -100 
-100 -100 594.240912 594.797125 595.515925 596.193197 596.865585 597.710893 598.515259 599.183596 599.811840 600.608702 601.365694 601.986046 602.560054 603.287939 603.966011 604.499479 604.977454 605.597145 606.154923 606.552369 606.868574 607.281853 607.562250 -100 
-100 -100 594.056608 594.557213 595.246053 595.929879 596.624217 597.436645 598.221321 598.899891 599.552041 600.316516 601.054447 601.685297 602.282525 602.978193 603.636344 604.178759 604.679177 605.268275 605.808824 606.217663 606.557353 606.938990 607.196364 -100 
-100 -100 593.879042 594.345198 595.011372 595.694474 596.395133 597.184845 597.952954 598.633611 599.293946 600.035999 600.757209 601.389918 601.995032 602.669050 603.310830 603.854606 604.362942 604.932831 605.460589 605.874174 606.223801 606.585813 606.827083 -100 
-100 -100 593.558117 594.054800 594.734935 595.405443 596.082877 596.876271 597.642145 598.303634 598.939778 599.686293 600.406457 601.021763 601.604391 602.284052 602.925656 603.452035 603.938174 604.516398 605.047860 605.448555 605.780839 606.155909 606.409600 -100 
-100 -100 593.253238 593.799928 594.498741 595.146765 595.783042 596.588235 597.353144 597.985663 598.580897 599.342372 600.065712 600.656780 601.203245 601.900717 602.547554 603.050737 603.501057 604.098591 604.636823 605.016511 605.316884 605.716582 605.989582 -100 
-100 -100 593.291005 593.773113 594.426876 595.063431 595.703202 596.458511 597.188582 597.817734 598.424078 599.142552 599.837775 600.431742 600.995427 601.656700 602.280942 602.791074 603.260468 603.819744 604.331181 604.712812 605.028543 605.390912 605.637575 -100 
-100 -100 593.361085 593.796286 594.407239 595.020460 595.644506 596.357282 597.054087 597.671760 598.274771 598.961054 599.632019 600.222897 600.791329 601.428646 602.035892 602.548197 603.024186 603.556177 604.043659 604.419196 604.735696 605.071667 605.298223 -100 
-100 -100 593.321599 593.770646 594.370057 594.944353 595.520898 596.215717 596.893320 597.480393 598.050733 598.732195 599.395484 599.966826 600.512787 601.153738 601.760715 602.258663 602.713741 603.246173 603.726267 604.078921 604.369359 604.710265 604.943740 -100 
-100 -100 593.341538 593.817588 594.404412 594.928280 595.440013 596.124356 596.784312 597.334031 597.858966 598.547101 599.208121 599.756129 600.269041 600.925437 601.537148 602.016524 602.440037 602.985520 603.464323 603.790441 604.042983 604.398641 604.643254 -100 
-100 -100 593.751742 594.129626 594.633271 595.120443 595.618307 596.231303 596.840333 597.382347 597.917919 598.557868 599.187420 599.742502 600.277561 600.896363 601.484270 601.975611 602.423163 602.929620 603.380439 603.712253 603.980539 604.285420 604.490169 -100 
-100 -100 594.223342 594.502939 594.918578 595.369276 595.852021 596.403394 596.966319 597.505405 598.051284 598.651332 599.252123 599.816790 600.371509 600.958898 601.524313 602.029173 602.498044 602.972461 603.398147 603.738489 604.019161 604.276854 604.438780 -100 
-100 -100 594.506866 594.734731 595.099939 595.526107 595.995277 596.514825 597.053186 597.589183 598.137652 598.718936 599.305294 599.874081 600.436688 601.009823 601.564109 602.075153 602.552803 603.012746 603.425991 603.769625 604.053425 604.287216 604.426177 -100 
-100 -100 -100 -100 -100 -100 -100 -100 -100 -100 -100 -100 -100 -100 -100 -100 -100 -100 -100 -100 -100 -100 -100 -100 -100 -100 
-100 -100 -100 -100 -100 -100 -100 -100 -100 -100 -100 -100 -100 -100 -100 -100 -100 -100 -100 -100 -100 -100 -100 -100 -100 -100 
-100 -100 -100 -100 -100 -100 -100 -100 -100 -100 -100 -100 -100 -100 -100 -100 -100 -100 -100 -100 -100 -100 -100 -100 -100 -100 
-100 -100 600.546089 600.843329 601.292839 601.789089 602.322998 602.925551 603.538493 604.126549 604.720603 605.367548 606.012624 606.619563 607.217739 607.853113 608.468558 609.023167 609.541210 610.065145 610.540910 610.929229 611.249899 611.533119 611.706342 -100 
-100 -100 599.857464 600.262035 600.796194 601.311343 601.838104 602.494595 603.144070 603.718209 604.284138 604.971148 605.642660 606.228418 606.793882 607.468194 608.112036 608.649231 609.137755 609.699220 610.202346 610.575718 610.874350 611.208576 611.428081 -100 
-100 -100 598.580874 599.233997 599.934388 600.462814 600.934725 601.724532 602.454330 602.987644 603.464521 604.262211 604.997202 605.529713 605.997915 606.780601 607.490793 607.981565 608.379903 609.044677 609.610615 609.940414 610.160123 610.620610 610.940397 -100 
-100 -100 597.151816 598.134856 599.009876 599.532041 599.880910 600.877472 601.707728 602.188426 602.509252 603.490165 604.307333 604.773232 605.075616 606.037368 606.829609 607.258860 607.500687 608.335465 608.979098 609.249253 609.320662 609.970267 610.403097 -100 
-100 -100 596.818211 597.568389 598.381018 598.990754 599.528185 600.403639 601.202337 601.766368 602.259439 603.097997 603.865126 604.400050 604.864814 605.675871 606.410247 606.899417 607.292940 607.986374 608.579626 608.914788 609.141019 609.645576 610.006291 -100 
-100 -100 596.333541 596.981000 597.762076 598.421292 599.047299 599.892468 600.689568 601.307785 601.880812 602.669854 603.415851 603.988469 604.520876 605.274343 605.980138 606.498945 606.953583 607.594907 608.166814 608.537523 608.827789 609.275628 609.598462 -100 
-100 -100 595.354893 596.141128 597.001911 597.657099 598.240850 599.183405 600.041908 600.649746 601.174522 602.040130 602.826649 603.370429 603.839869 604.665346 605.408531 605.896148 606.287576 607.001080 607.614097 607.959842 608.194027 608.719246 609.096420 -100 
-100 -100 594.222639 595.288288 596.268113 596.882500 597.317171 598.449486 599.396468 599.957749 600.335858 601.371951 602.229876 602.711840 603.019431 604.014473 604.827785 605.253550 605.486801 606.366076 607.050137 607.339230 607.423443 608.119873 608.589750 -100 
-100 -100 594.198245 594.995759 595.875772 596.554606 597.164492 598.135969 599.022893 599.654953 600.200695 601.086270 601.889744 602.445757 602.923278 603.754739 604.501974 604.991982 605.386932 606.108045 606.730383 607.084892 607.327393 607.861052 608.243699 -100 
-100 -100 594.011490 594.684301 595.507146 596.216053 596.896405 597.801138 598.653773 599.317419 599.929332 600.759035 601.540162 602.137476 602.685889 603.451296 604.163831 604.684753 605.143865 605.801326 606.392496 606.779710 607.085479 607.552070 607.887695 -100 
-100 -100 593.312144 594.108667 594.992777 595.681567 596.301802 597.271329 598.153353 598.779330 599.322617 600.224956 601.047235 601.617998 602.104272 602.933913 603.677065 604.163750 604.557094 605.278642 605.902893 606.259894 606.505545 607.044059 607.429176 -100 
-100 -100 592.434237 593.499000 594.489277 595.125591 595.584989 596.716070 597.659056 598.212920 598.585678 599.656311 600.548287 601.055911 601.379482 602.368976 603.173926 603.592835 603.822627 604.702969 605.391036 605.684687 605.773725 606.480185 606.955634 -100 
-100 -100 592.624337 593.420459 594.303858 594.990858 595.606815 596.568456 597.441031 598.058089 598.594620 599.493001 600.312663 600.880708 601.362300 602.183892 602.917237 603.394187 603.779390 604.495390 605.115876 605.469958 605.713115 606.250262 606.635175 -100 
-100 -100 592.636061 593.307655 594.128791 594.834567 595.506973 596.394717 597.227315 597.872343 598.470463 599.293322 600.070272 600.663330 601.203272 601.951465 602.643091 603.143497 603.585677 604.232649 604.817180 605.199517 605.501406 605.965260 606.299690 -100 
-100 -100 592.133212 592.927973 593.805082 594.480598 595.080972 596.023919 596.878760 597.481516 598.005561 598.883628 599.682900 600.235096 600.702637 601.505337 602.218689 602.676030 603.043951 603.750828 604.364436 604.712318 604.949491 605.478631 605.858870 -100 
-100 -100 591.463986 592.524342 593.498823 594.109014 594.534719 595.625696 596.530689 597.053641 597.400672 598.430196 599.284158 599.762782 600.061159 601.014162 601.781472 602.163501 602.359030 603.221251 603.893518 604.172621 604.248829 604.938109 605.404227 -100 
-100 -100 591.895797 592.675657 593.525933 594.167211 594.729803 595.634635 596.454127 597.025553 597.520385 598.369800 599.143943 599.675293 600.124350 600.907617 601.602497 602.043237 602.394162 603.080647 603.672602 604.000292 604.220156 604.735802 605.108474 -100 
-100 -100 592.182519 592.822112 593.586602 594.221764 594.817374 595.628016 596.390728 596.976524 597.520903 598.285583 599.010155 599.562578 600.067745 600.775816 601.429798 601.898466 602.308682 602.913721 603.453702 603.795467 604.062747 604.498442 604.816625 -100 
-100 -100 592.000925 592.742340 593.532301 594.108177 594.606284 595.449126 596.217162 596.751927 597.217380 598.024724 598.763495 599.275607 599.712926 600.470225 601.145234 601.578872 601.922675 602.572211 603.123158 603.416975 603.609193 604.100685 604.457950 -100 
-100 -100 591.719238 592.693919 593.541802 594.021562 594.321042 595.285962 596.085939 596.536814 596.828852 597.771049 598.555218 598.998952 599.279473 600.176151 600.901577 601.270947 601.458752 602.244747 602.838252 603.056074 603.081192 603.719285 604.150660 -100 
-100 -100 592.630084 593.269858 593.939270 594.422747 594.844272 595.592334 596.282832 596.777478 597.215642 597.971489 598.669589 599.171599 599.606699 600.333015 600.982691 601.416519 601.761617 602.375293 602.888619 603.165307 603.340143 603.781042 604.095335 -100 
-100 -100 593.521460 593.909088 594.409244 594.877708 595.352256 595.958960 596.560591 597.088056 597.608005 598.249687 598.879620 599.427148 599.952254 600.576283 601.166547 601.651249 602.088814 602.599574 603.050977 603.373882 603.630449 603.940487 604.150539 -100 
-100 -100 594.000976 594.279601 594.693436 595.141702 595.621717 596.170406 596.730955 597.268128 597.812642 598.411973 599.012616 599.577410 600.132327 600.719846 601.285281 601.790057 602.258739 602.732864 603.158182 603.498129 603.778458 604.035938 604.197788 -100 
-100 -100 -100 -100 -100 -100 -100 -100 -100 -100 -100 -100 -100 -100 -100 -100 -100 -100 -100 -100 -100 -100 -100 -100 -100 -100 
-100 -100 -100 -100 -100 -100 -100 -100 -100 -100 -100 -100 -100 -100 -100 -100 -100 -100 -100 -100 -100 -100 -100 -100 -100 -100 
-100 -100 -100 -100 -100 -100 -100 -100 -100 -100 -100 -100 -100 -100 -100 -100 -100 -100 -100 -100 -100 -100 -100 -100 -100 -100 
-100 -100 599.597876 599.991181 600.525752 601.055362 601.600745 602.259507 602.913084 603.499496 604.080093 604.765894 605.439169 606.035603 606.614197 607.285169 607.928013 608.472758 608.971396 609.527679 610.028348 610.408173 610.716357 611.044738 611.258994 -100 
-100 -100 598.496035 599.149087 599.849376 600.377664 600.849360 601.638966 602.368897 602.903007 603.381628 604.182066 604.920472 605.456559 605.928075 606.713595 607.426107 607.918640 608.318066 608.983195 609.548954 609.878394 610.097934 610.558589 610.878615 -100 
-100 -100 596.101020 597.544913 598.634771 599.083224 599.195550 600.440526 601.380740 601.745909 601.817391 603.047785 603.978109 604.331292 604.385836 605.601676 606.514705 606.843016 606.850913 607.923619 608.675852 608.841316 608.684968 609.596589 610.193791 -100 
-100 -100 592.578039 595.714594 597.343434 597.567109 596.594980 599.023446 600.317365 600.377840 599.316219 601.707645 602.972947 603.005672 601.913587 604.291402 605.545594 605.577326 604.501148 606.674293 607.745636 607.612164 606.380372 608.433824 609.453590 -100 
-100 -100 594.002540 595.605252 596.852246 597.385503 597.551404 598.910808 599.938899 600.323368 600.390662 601.683954 602.661184 603.002572 603.032192 604.299295 605.252312 605.566414 605.549597 606.674213 607.470386 607.630791 607.465226 608.451462 609.118085 -100 
-100 -100 594.087660 595.215063 596.300996 596.956679 597.444621 598.541655 599.487792 600.016770 600.405629 601.409228 602.277821 602.742105 603.077801 604.047514 604.882834 605.304142 605.572450 606.421674 607.118174 607.397818 607.523198 608.219462 608.739905 -100 
-100 -100 592.399362 594.057749 595.360876 595.928247 596.116902 597.577366 598.686343 599.121727 599.220973 600.544157 601.539542 601.879506 601.897423 603.193196 604.158868 604.458222 604.415461 605.586658 606.418425 606.588180 606.419671 607.444877 608.139782 -100 
-100 -100 589.322939 592.605221 594.363140 594.649953 593.672022 596.347306 597.808720 597.960738 596.950738 599.408524 600.715307 600.738772 599.594725 602.059536 603.349001 603.344222 602.174535 604.482148 605.632192 605.509441 604.245362 606.406178 607.493762 -100 
-100 -100 591.198874 592.869503 594.192526 594.783220 594.996874 596.487949 597.628046 598.088110 598.208074 599.553214 600.567243 600.919687 600.944866 602.246536 603.215989 603.516218 603.475776 604.656700 605.500164 605.679790 605.520240 606.556151 607.258178 -100 
-100 -100 591.668898 592.825099 593.955058 594.659480 595.199637 596.361886 597.367536 597.939982 598.363512 599.415165 600.324866 600.814903 601.164892 602.147255 602.987779 603.405291 603.671821 604.544865 605.267365 605.564710 605.704524 606.427160 606.965814 -100 
-100 -100 590.323225 591.983711 593.308661 593.916420 594.153342 595.625300 596.745140 597.181064 597.276337 598.660257 599.709879 600.088776 600.133112 601.424534 602.383963 602.678044 602.634669 603.815262 604.659586 604.839374 604.679864 605.725207 606.431595 -100 
-100 -100 587.559681 590.813403 592.576741 592.903218 591.996666 594.616863 596.042672 596.148130 595.059177 597.625186 599.003325 599.076647 597.980549 600.410470 601.677939 601.660566 600.484800 602.792562 603.945078 603.821360 602.549209 604.735391 605.834169 -100 
-100 -100 589.642494 591.302990 592.628440 593.236179 593.470081 594.932902 596.041354 596.466614 596.554256 597.935080 598.983405 599.361069 599.401499 600.683276 601.630620 601.912801 601.859658 603.034365 603.874858 604.051449 603.888726 604.932583 605.639329 -100 
-100 -100 590.309314 591.464714 592.595579 593.301934 593.838824 594.978959 595.958482 596.507031 596.913572 597.962021 598.871851 599.362644 599.707931 600.667585 601.480597 601.871670 602.116662 602.979765 603.696683 603.989629 604.125620 604.845247 605.382769 -100 
-100 -100 589.161236 590.828023 592.152733 592.752881 592.974378 594.418046 595.510422 595.928104 596.015071 597.366251 598.387076 598.749370 598.780075 600.034710 600.954289 601.208521 601.128551 602.301412 603.140898 603.316304 603.153055 604.183451 604.882589 -100 
-100 -100 586.606678 589.877057 591.635612 591.943309 591.011114 593.587230 594.977201 595.066294 593.987068 596.479531 597.805439 597.853362 596.750292 599.119055 600.332496 600.260514 599.020643 601.335536 602.484867 602.357005 601.089890 603.239996 604.322591 -100 
-100 -100 588.977187 590.628621 591.925790 592.491278 592.674742 594.079918 595.137305 595.525105 595.583377 596.904269 597.900069 598.242736 598.256252 599.489239 600.388166 600.625258 600.528171 601.677906 602.492905 602.646354 602.464732 603.480316 604.170987 -100 
-100 -100 589.970057 591.092118 592.164186 592.799029 593.259025 594.320961 595.232412 595.728856 596.090093 597.073070 597.925711 598.379294 598.696039 599.606854 600.375468 600.735031 600.950886 601.763027 602.427187 602.675565 602.775256 603.462816 603.981326 -100 
-100 -100 589.213495 590.815514 592.040983 592.536169 592.654060 593.993677 595.001667 595.366422 595.417627 596.676868 597.627572 597.961087 597.985421 599.170414 600.041069 600.285610 600.210311 601.289174 602.039656 602.149587 601.936654 602.923722 603.595234 -100 
-100 -100 587.157568 590.308698 591.913176 592.081540 591.025248 593.461822 594.747281 594.796235 593.734672 596.068895 597.301111 597.341803 596.300930 598.534101 599.681619 599.634567 598.491147 600.616719 601.632794 601.427297 600.104674 602.191190 603.227969 -100 
-100 -100 590.188256 591.626799 592.687135 593.084963 593.136842 594.353489 595.265674 595.601797 595.644548 596.828833 597.724220 598.061093 598.104169 599.236771 600.068325 600.327657 600.275082 601.295024 601.990890 602.093431 601.877885 602.783900 603.384804 -100 
-100 -100 592.214231 592.852610 593.519315 593.999032 594.416083 595.159481 595.845567 596.336449 596.771775 597.526145 598.224062 598.726515 599.162158 599.888809 600.538585 600.972313 601.317028 601.929915 602.442134 602.717618 602.891434 603.331753 603.645865 -100 
-100 -100 593.113947 593.489374 593.988394 594.469214 594.959753 595.565342 596.167587 596.703984 597.235422 597.873165 598.502259 599.057767 599.593476 600.212726 600.800771 601.291946 601.738956 602.244411 602.693869 603.024206 603.291218 603.595334 603.799815 -100 
-100 -100 -100 -100 -100 -100 -100 -100 -100 -100 -100 -100 -100 -100 -100 -100 -100 -100 -100 -100 -100 -100 -100 -100 -100 -100 
-100 -100 -100 -100 -100 -100 -100 -100 -100 -100 -100 -100 -100 -100 -100 -100 -100 -100 -100 -100 -100 -100 -100 -100 -100 -100 
-100 -100 -100 -100 -100 -100 -100 -100 -100 -100 -100 -100 -100 -100 -100 -100 -100 -100 -100 -100 -100 -100 -100 -100 -100 -100 
-100 -100 598.536110 599.024933 599.639092 600.201275 600.755968 601.479624 602.177907 602.766724 603.332850 604.066466 604.772544 605.362962 605.920703 606.634368 607.305883 607.841778 608.317068 608.910184 609.434882 609.804789 610.093752 610.469338 610.721821 -100 
-100 -100 596.941313 597.924229 598.799202 599.321302 599.669655 600.665208 601.495005 601.976896 602.301653 603.289711 604.116097 604.591679 604.902903 605.871999 606.670170 607.103856 607.348133 608.182965 608.824924 609.092898 609.162993 609.812873 610.246431 -100 
-100 -100 592.453119 595.589546 597.218462 597.442336 596.469871 598.897006 600.189662 600.249889 599.190112 601.586243 602.857926 602.897320 601.811147 604.193568 605.451429 605.485939 604.411088 606.583437 607.652510 607.516364 606.282847 608.336561 609.357106 -100 
-100 -100 579.048431 592.213446 595.424197 594.619315 585.523594 596.187161 598.677262 597.586234 588.306963 598.951727 601.405308 600.273926 590.927677 601.587904 604.045828 602.987316 594.093265 604.104362 606.298440 605.056304 595.987377 605.972033 608.347999 -100 
-100 -100 590.031454 593.390555 595.217484 595.526347 594.588799 597.164260 598.564806 598.633195 597.545002 600.031598 601.365010 601.377558 600.239497 602.701313 604.015681 604.023100 602.898936 605.152159 606.283182 606.132069 604.869215 607.031764 608.148068 -100 
-100 -100 591.579779 593.353195 594.761497 595.370967 595.574634 597.070124 598.202637 598.615095 598.684026 600.047690 601.076295 601.404838 601.404372 602.735675 603.734605 604.028573 603.974443 605.169363 606.021459 606.177819 605.998482 607.072150 607.816065 -100 
-100 -100 588.253619 591.707640 593.601556 593.922935 592.933519 595.693954 597.209401 597.338057 596.280580 598.802979 600.152709 600.147567 598.954479 601.485548 602.822035 602.794188 601.579401 603.948990 605.141731 604.997054 603.697827 605.941707 607.101834 -100 
-100 -100 575.260778 588.803775 592.181450 591.356633 581.691459 593.184576 595.951505 594.968317 585.710566 596.460466 598.954893 597.758908 588.053239 599.103323 601.636648 600.466064 590.998206 601.633153 603.991718 602.733771 593.358162 603.742726 606.241382 -100 
-100 -100 586.998712 590.466361 592.381706 592.727471 591.764198 594.558279 596.107133 596.261271 595.224297 597.770664 599.140127 599.147266 597.960743 600.497718 601.837508 601.809259 600.595701 602.977876 604.185226 604.052019 602.762421 605.019433 606.188231 -100 
-100 -100 589.043273 590.850214 592.306223 592.964802 593.218646 594.789533 595.987773 596.442808 596.539638 597.961992 599.036927 599.390679 599.401140 600.746937 601.750209 602.034514 601.969393 603.200836 604.087656 604.263377 604.094842 605.205300 605.973267 -100 
-100 -100 586.143961 589.579554 591.492979 591.868776 590.968611 593.702769 595.211220 595.316480 594.197047 596.839677 598.267849 598.315543 597.172692 599.676056 600.996896 600.959796 599.742257 602.123031 603.329268 603.191187 601.889595 604.167810 605.345491 -100 
-100 -100 573.637788 587.014597 590.383112 589.644531 580.340977 591.487851 594.156363 593.046082 583.292615 594.567160 597.209964 596.106337 586.620588 597.465811 599.946860 598.757046 589.280816 599.914568 602.272178 600.998019 591.530289 602.024593 604.549401 -100 
-100 -100 585.472890 588.908818 590.823795 591.201391 590.299945 593.023910 594.519417 594.612494 593.484175 596.124320 597.552196 597.599771 596.453802 598.945847 600.252616 600.201760 598.972769 601.347062 602.548915 602.407104 601.102039 603.378550 604.556426 -100 
-100 -100 587.704251 589.510422 590.969982 591.636613 591.895459 593.437252 594.603227 595.028894 595.102836 596.526626 597.606075 597.965568 597.977305 599.292706 600.261874 600.514154 600.421710 601.644257 602.525564 602.696280 602.523685 603.630473 604.397074 -100 
-100 -100 584.999401 588.458051 590.380005 590.755107 589.847313 592.547975 594.027223 594.120779 593.017028 595.601301 596.994110 597.030244 595.890241 598.336809 599.605743 599.515660 598.236632 600.629364 601.838404 601.702169 600.411478 602.659643 603.824662 -100 
-100 -100 572.636561 586.124289 589.508475 588.763058 579.468644 590.539571 593.170585 592.073770 582.519298 593.529332 596.091439 594.977880 585.603313 596.264226 598.661943 597.383611 587.684608 598.478504 600.860737 599.604282 590.249575 600.599519 603.089796 -100 
-100 -100 584.882759 588.325726 590.219643 590.559671 589.613306 592.274209 593.717627 593.781819 592.650701 595.202417 596.568933 596.586425 595.430783 597.853019 599.098832 598.990783 597.694590 600.061269 601.243242 601.083573 599.773692 602.005834 603.161629 -100 
-100 -100 587.505349 589.277621 590.677223 591.271841 591.453683 592.913758 594.010455 594.389082 594.428565 595.774023 596.791055 597.118517 597.113044 598.366017 599.282444 599.503593 599.388194 600.547248 601.367355 601.490278 601.281030 602.351376 603.096349 -100 
-100 -100 585.267454 588.646062 590.458751 590.724700 589.714318 592.302190 593.696582 593.756023 592.671430 595.107216 596.414035 596.440560 595.357226 597.670243 598.871514 598.794788 597.601474 599.811787 600.896088 600.683216 599.338752 601.538719 602.672679 -100 
-100 -100 573.548998 586.843529 590.046247 589.156356 579.767200 590.655919 593.180803 592.110246 582.967510 593.423815 595.834686 594.781441 585.917294 595.994423 598.263196 597.100338 588.099019 598.094063 600.232183 598.877754 589.464119 599.739257 602.174885 -100 
-100 -100 586.582179 589.732931 591.338018 591.503945 590.443618 592.874901 594.154478 594.197489 593.129615 595.461634 596.696376 596.739419 595.700367 597.934160 599.081721 599.034613 597.890574 600.014078 601.027045 600.818163 599.492468 601.577803 602.614865 -100 
-100 -100 590.732108 591.704360 592.547790 593.020318 593.310650 594.265424 595.055307 595.497134 595.781663 596.720261 597.504908 597.950344 598.232619 599.130226 599.855929 600.225173 600.412024 601.195586 601.785514 601.999452 602.021263 602.657675 603.088726 -100 
-100 -100 592.134447 592.606620 593.186170 593.699575 594.198853 594.870123 595.517688 596.056827 596.573625 597.257428 597.917801 598.466847 598.981236 599.638631 600.250747 600.729974 601.152452 601.695601 602.171043 602.493507 602.742933 603.096806 603.340851 -100 
-100 -100 -100 -100 -100 -100 -100 -100 -100 -100 -100 -100 -100 -100 -100 -100 -100 -100 -100 -100 -100 -100 -100 -100 -100 -100 
-100 -100 -100 -100 -100 -100 -100 -100 -100 -100 -100 -100 -100 -100 -100 -100 -100 -100 -100 -100 -100 -100 -100 -100 -100 -100 
-100 -100 -100 -100 -100 -100 -100 -100 -100 -100 -100 -100 -100 -100 -100 -100 -100 -100 -100 -100 -100 -100 -100 -100 -100 -100 
-100 -100 597.735175 598.195262 598.818008 599.425039 600.038483 600.768420 601.480775 602.104239 602.714652 603.442200 604.153946 604.773179 605.369772 606.069858 606.737785 607.292709 607.797667 608.372085 608.888890 609.274511 609.592266 609.950341 610.191773 -100 
-100 -100 596.442028 597.192060 598.005204 598.615852 599.152886 600.025461 600.821568 601.385877 601.884955 602.737223 603.522639 604.076662 604.558479 605.383009 606.128146 606.625445 607.023033 607.714778 608.302340 608.630685 608.852558 609.357826 609.720545 -100 
-100 -100 593.714416 595.316555 596.564302 597.099541 597.265641 598.619832 599.642033 600.022848 600.092494 601.398469 602.393349 602.752846 602.797995 604.075853 605.037411 605.358468 605.344809 606.465079 607.252230 607.402198 607.229523 608.217632 608.887695 -100 
-100 -100 589.870392 593.228490 595.056214 595.367909 594.432030 597.001509 598.394973 598.457554 597.367994 599.864248 601.210974 601.236770 600.109748 602.577389 603.896485 603.908605 602.786849 605.034742 606.156617 605.994861 604.723990 606.889923 608.010413 -100 
-100 -100 591.229382 593.018655 594.453371 595.089477 595.317949 596.801464 597.923264 598.325047 598.390187 599.766890 600.813880 601.158257 601.174329 602.509840 603.517743 603.823408 603.783827 604.965912 605.807702 605.957075 605.780227 606.857466 607.609300 -100 
-100 -100 591.251373 592.545832 593.812061 594.579177 595.143762 596.358498 597.397623 597.955482 598.357159 599.433536 600.364467 600.837111 601.169608 602.196350 603.080355 603.500023 603.758298 604.658911 605.401618 605.684522 605.815901 606.591532 607.186031 -100 
-100 -100 589.388951 591.245898 592.749574 593.427541 593.683397 595.278998 596.494717 596.956155 597.058661 598.468150 599.533129 599.873533 599.875070 601.239798 602.261890 602.552958 602.489788 603.728936 604.620343 604.793402 604.625149 605.744603 606.524710 -100 
-100 -100 586.133771 589.663874 591.648505 592.040195 591.109223 593.947837 595.532005 595.700755 594.671883 597.240699 598.629286 598.640799 597.456504 600.013423 601.371215 601.346427 600.133993 602.535774 603.761509 603.635024 602.352684 604.633745 605.824435 -100 
-100 -100 588.077835 589.949477 591.476865 592.182652 592.469550 594.101632 595.352862 595.843278 595.969339 597.401398 598.483923 598.835219 598.843137 600.213280 601.238698 601.530934 601.471510 602.723767 603.631599 603.819275 603.663633 604.795797 605.583881 -100 
-100 -100 588.601261 589.930358 591.248855 592.073021 592.699437 593.991699 595.102499 595.714118 596.157011 597.282613 598.251835 598.746104 599.089874 600.128519 601.017979 601.434836 601.694439 602.626109 603.404643 603.715190 603.868684 604.674659 605.289080 -100 
-100 -100 587.178405 589.037206 590.564940 591.288414 591.601306 593.217562 594.451752 594.921736 595.025509 596.494465 597.608900 597.983374 598.008564 599.368039 600.383662 600.670564 600.608470 601.858177 602.763735 602.948144 602.789546 603.932005 604.726683 -100 
-100 -100 584.312999 587.810648 589.799424 590.233519 589.380650 592.170793 593.724517 593.853078 592.749579 595.423330 596.877262 596.933291 595.793900 598.315022 599.650557 599.614194 598.396257 600.794785 602.018775 601.886882 600.592747 602.901281 604.106491 -100 
-100 -100 586.517343 588.376985 589.906750 590.632297 590.944022 592.551805 593.774424 594.233250 594.328498 595.793393 596.905948 597.278663 597.299249 598.647911 599.650078 599.923645 599.849960 601.091170 601.990062 602.169015 602.006398 603.146995 603.941369 -100 
-100 -100 587.279823 588.610114 589.933312 590.764451 591.392041 592.663387 593.747329 594.334025 594.758122 595.878389 596.846604 597.340749 597.678697 598.692156 599.551149 599.938801 600.173411 601.089654 601.856400 602.157136 602.303690 603.106248 603.719704 -100 
-100 -100 586.095883 587.967041 589.502611 590.226678 590.529506 592.115461 593.316914 593.763131 593.852730 595.287153 596.375732 596.736221 596.748688 598.067747 599.038502 599.280922 599.177515 600.413326 601.307664 601.482553 601.317918 602.444968 603.231486 -100 
-100 -100 583.489388 587.012111 589.006167 589.431027 588.558199 591.298913 592.807885 592.911725 591.810400 594.408760 595.814768 595.849993 594.706109 597.161153 598.435923 598.339100 597.051769 599.450761 600.664972 600.523591 599.231786 601.503971 602.692105 -100 
-100 -100 586.053273 587.908238 589.415295 590.103652 590.366589 591.910392 593.072450 593.485221 593.544673 594.947304 596.009354 596.350485 596.345674 597.641080 598.588022 598.810250 598.687087 599.897247 600.764778 600.915789 600.731192 601.842221 602.619635 -100 
-100 -100 587.232953 588.527529 589.789533 590.547072 591.094276 592.279185 593.284754 593.810647 594.183255 595.234691 596.145989 596.605277 596.915643 597.875905 598.683566 599.033461 599.233753 600.093805 600.802926 601.055234 601.162311 601.929984 602.522672 -100 
-100 -100 586.550158 588.345313 589.770095 590.379281 590.570024 592.040080 593.144414 593.528503 593.576340 594.913768 595.930777 596.264899 596.272707 597.516910 598.430780 598.657522 598.554544 599.691614 600.492582 600.599028 600.381179 601.459552 602.214929 -100 
-100 -100 584.574766 587.954563 589.769580 590.036046 589.025067 591.608812 592.997179 593.051854 591.962931 594.395286 595.703952 595.734888 594.656399 596.968794 598.168539 598.092198 596.899096 599.103588 600.179760 599.959020 598.608458 600.807255 601.941899 -100 
-100 -100 587.950345 589.552103 590.777790 591.269378 591.381041 592.710994 593.707664 594.062080 594.103601 595.357906 596.311342 596.649855 596.679111 597.864799 598.734804 598.979522 598.903251 599.975728 600.716782 600.817122 600.596543 601.581005 602.252778 -100 
-100 -100 590.328696 591.066976 591.850890 592.416948 592.902343 593.730203 594.482806 595.004023 595.458490 596.259856 596.998726 597.513838 597.954677 598.713418 599.388702 599.822388 600.164682 600.808913 601.351929 601.637456 601.823048 602.311391 602.667968 -100 
-100 -100 591.431012 591.875041 592.464833 593.025248 593.584955 594.261504 594.921351 595.493248 596.051930 596.726753 597.388648 597.961623 598.510166 599.152767 599.760480 600.258480 600.711993 601.240007 601.713517 602.059157 602.343867 602.681591 602.913994 -100 
-100 -100 -100 -100 -100 -100 -100 -100 -100 -100 -100 -100 -100 -100 -100 -100 -100 -100 -100 -100 -100 -100 -100 -100 -100 -100 
-100 -100 -100 -100 -100 -100 -100 -100 -100 -100 -100 -100 -100 -100 -100 -100 -100 -100 -100 -100 -100 -100 -100 -100 -100 -100 
-100 -100 -100 -100 -100 -100 -100 -100 -100 -100 -100 -100 -100 -100 -100 -100 -100 -100 -100 -100 -100 -100 -100 -100 -100 -100 
-100 -100 596.900369 597.344877 597.975339 598.616410 599.272547 600.017415 600.746925 601.399946 602.043709 602.778635 603.502959 604.148571 604.774006 605.472669 606.141563 606.710740 607.233691 607.799244 608.310575 608.704629 609.037201 609.387491 609.622648 -100 
-100 -100 595.751393 596.398526 597.181693 597.845111 598.472842 599.311713 600.101753 600.717012 601.297048 602.109596 602.887267 603.492430 604.053195 604.827184 605.549347 606.081284 606.542442 607.178177 607.736824 608.091872 608.371522 608.822320 609.150452 -100 
-100 -100 593.599555 594.724419 595.812913 596.476898 596.970429 598.052651 598.981821 599.497204 599.883906 600.915121 601.820689 602.321609 602.688104 603.674372 604.523369 604.958310 605.234260 606.070162 606.743326 606.995450 607.099732 607.805788 608.337638 -100 
-100 -100 591.225377 592.992782 594.403810 595.026692 595.244868 596.715528 597.822166 598.211239 598.265319 599.662053 600.729895 601.095557 601.127043 602.466734 603.474424 603.781976 603.739227 604.912791 605.734468 605.854008 605.640398 606.735922 607.497942 -100 
-100 -100 591.052578 592.344838 593.613522 594.388623 594.959916 596.162497 597.186311 597.730307 598.125170 599.218214 600.171540 600.665740 601.015770 602.048617 602.937755 603.364560 603.627342 604.516457 605.241066 605.502625 605.616896 606.401715 607.005873 -100 
-100 -100 590.577460 591.661053 592.855906 593.712154 594.439187 595.559518 596.562761 597.202523 597.748496 598.728523 599.627313 600.187685 600.666318 601.578710 602.408052 602.893545 603.280174 604.067704 604.757173 605.103588 605.359101 606.017691 606.534257 -100 
-100 -100 589.115045 590.476551 591.823814 592.658760 593.283477 594.580580 595.690796 596.295157 596.730937 597.856819 598.829985 599.327836 599.676627 600.726276 601.625771 602.046957 602.307031 603.242643 604.020557 604.326848 604.477438 605.282835 605.899403 -100 
-100 -100 587.326156 589.251706 590.833453 591.577852 591.892110 593.557227 594.831694 595.329063 595.454609 596.919826 598.031473 598.401976 598.424995 599.806802 600.841327 601.135557 601.075685 602.346855 603.270656 603.468512 603.322501 604.464713 605.261318 -100 
-100 -100 587.747582 589.125238 590.498623 591.364461 592.024191 593.361892 594.512169 595.150689 595.613640 596.760412 597.747730 598.253860 598.607900 599.662815 600.566550 600.991002 601.257320 602.207564 603.004742 603.329732 603.496238 604.313504 604.936592 -100 
-100 -100 587.812991 588.934223 590.186332 591.105947 591.903021 593.108765 594.194739 594.902477 595.501341 596.523233 597.450056 598.025322 598.512689 599.436368 600.273993 600.763459 601.160087 601.979269 602.709061 603.093413 603.381150 604.064615 604.595443 -100 
-100 -100 586.830061 588.195417 589.564944 590.438973 591.112348 592.454807 593.609117 594.252425 594.721151 595.878070 596.873656 597.385617 597.743012 598.796340 599.698589 600.124056 600.391915 601.335944 602.126608 602.445475 602.608407 603.434410 604.064419 -100 
-100 -100 585.454655 587.358578 588.939490 589.705842 590.053113 591.730341 593.016965 593.526677 593.663722 595.149818 596.277350 596.658401 596.687399 598.064324 599.094436 599.389183 599.333289 600.593039 601.507968 601.697377 601.544502 602.706387 603.516638 -100 
-100 -100 586.179321 587.546038 588.918209 589.794931 590.467916 591.803613 592.948220 593.582170 594.043072 595.193931 596.185090 596.692989 597.044240 598.087164 598.977172 599.390567 599.647062 600.580048 601.360565 601.670881 601.828034 602.652134 603.282014 -100 
-100 -100 586.510323 587.634461 588.892870 589.820262 590.619001 591.809136 592.873756 593.562518 594.146532 595.156554 596.074640 596.643029 597.119687 598.020814 598.832127 599.296945 599.671052 600.467696 601.176624 601.543074 601.818696 602.499713 603.031142 -100 
-100 -100 585.789106 587.171105 588.555555 589.438183 590.107409 591.415384 592.529280 593.138921 593.580982 594.710200 595.685155 596.184424 596.527215 597.543456 598.404236 598.791489 599.025553 599.941201 600.706253 601.002561 601.148403 601.965858 602.592230 -100 
-100 -100 584.704881 586.634946 588.230448 588.999650 589.336059 590.952786 592.177615 592.639087 592.739525 594.181178 595.276507 595.640808 595.656340 596.979670 597.954714 598.200885 598.102061 599.327804 600.210839 600.370809 600.193571 601.341692 602.144878 -100 
-100 -100 585.821881 587.187188 588.542798 589.389550 590.017792 591.280004 592.349160 592.919649 593.327438 594.424848 595.374053 595.854129 596.178986 597.171464 598.007059 598.371601 598.583645 599.474033 600.212966 600.485460 600.611032 601.412724 602.030364 -100 
-100 -100 586.617009 587.703871 588.900423 589.754654 590.471801 591.567079 592.539780 593.152069 593.671084 594.615843 595.481748 596.015487 596.461081 597.311624 598.069722 598.490059 598.822450 599.566810 600.221615 600.540269 600.775544 601.422967 601.934666 -100 
-100 -100 586.447467 587.745410 589.011220 589.773414 590.325492 591.508579 592.508965 593.033608 593.407274 594.453738 595.364655 595.830668 596.150154 597.107239 597.910661 598.261653 598.464015 599.313166 600.007888 600.247052 600.344691 601.112080 601.706202 -100 
-100 -100 586.029148 587.806816 589.211248 589.810640 589.997057 591.449974 592.535764 592.910754 592.952072 594.285341 595.301086 595.640379 595.652589 596.897442 597.806746 598.031049 597.922247 599.060606 599.856250 599.956927 599.730253 600.801742 601.549684 -100 
-100 -100 587.929893 589.053313 590.125304 590.757811 591.212858 592.262294 593.158605 593.644443 593.998627 594.972058 595.824481 596.286946 596.615100 597.523856 598.289112 598.650352 598.867346 599.664417 600.307912 600.536532 600.621541 601.306402 601.825840 -100 
-100 -100 589.735171 590.371774 591.129423 591.753953 592.335506 593.127879 593.871290 594.441316 594.973880 595.729966 596.453148 597.010323 597.521925 598.231229 598.884874 599.354301 599.763159 600.358360 600.883792 601.210962 601.467257 601.898623 602.215974 -100 
-100 -100 590.696620 591.126320 591.726268 592.323686 592.928229 593.618976 594.293967 594.893336 595.482570 596.160121 596.828648 597.421991 597.994598 598.634141 599.242381 599.755250 600.229389 600.754181 601.230747 601.594932 601.902576 602.233980 602.459016 -100 
-100 -100 -100 -100 -100 -100 -100 -100 -100 -100 -100 -100 -100 -100 -100 -100 -100 -100 -100 -100 -100 -100 -100 -100 -100 -100 
-100 -100 -100 -100 -100 -100 -100 -100 -100 -100 -100 -100 -100 -100 -100 -100 -100 -100 -100 -100 -100 -100 -100 -100 -100 -100 
-100 -100 -100 -100 -100 -100 -100 -100 -100 -100 -100 -100 -100 -100 -100 -100 -100 -100 -100 -100 -100 -100 -100 -100 -100 -100 
-100 -100 595.885653 596.375670 597.046650 597.708594 598.378330 599.164131 599.925950 600.590210 601.238544 602.009958 602.764789 603.420344 604.046776 604.772497 605.460013 606.027813 606.542042 607.125639 607.647402 608.032808 608.353326 608.728271 608.984881 -100 
-100 -100 594.524063 595.309089 596.174964 596.841728 597.434397 598.365250 599.210399 599.809775 600.340093 601.244024 602.080223 602.673741 603.186025 604.038195 604.803231 605.310678 605.713684 606.415317 607.004570 607.321607 607.534017 608.069485 608.458772 -100 
-100 -100 591.676286 593.324418 594.633021 595.224897 595.441668 596.862195 597.933354 598.334395 598.410980 599.795098 600.859241 601.263798 601.338346 602.649222 603.631677 603.956358 603.936609 605.073573 605.857425 605.967790 605.740828 606.806632 607.532882 -100 
-100 -100 587.691131 591.112623 593.010811 593.378212 592.477001 595.133908 596.579012 596.639932 595.493190 598.135079 599.577088 599.652215 598.546563 601.058686 602.401019 602.407840 601.253403 603.543294 604.661470 604.419144 602.974553 605.342506 606.563815 -100 
-100 -100 588.950872 590.798411 592.308778 593.012856 593.299786 594.856382 596.031527 596.454807 596.528190 597.988763 599.110485 599.503193 599.550473 600.920706 601.951111 602.261221 602.217572 603.422369 604.268139 604.384789 604.159925 605.319731 606.130339 -100 
-100 -100 588.860667 590.221722 591.574235 592.420250 593.054452 594.341339 595.437334 596.028632 596.458599 597.602621 598.600004 599.121296 599.489297 600.546292 601.451716 601.880585 602.145647 603.070263 603.830535 604.115813 604.249524 605.064298 605.690650 -100 
-100 -100 586.850678 588.808460 590.420050 591.185908 591.513034 593.188254 594.464102 594.953557 595.070116 596.565486 597.707710 598.102772 598.145079 599.535462 600.575425 600.871425 600.809977 602.088627 603.013431 603.208650 603.061804 604.208093 605.009514 -100 
-100 -100 583.420987 587.124934 589.244552 589.728987 588.859386 591.795762 593.444176 593.624214 592.551029 595.267176 596.754718 596.829073 595.697025 598.268434 599.638319 599.607698 598.368062 600.844050 602.120507 602.028199 600.779876 603.079924 604.287539 -100 
-100 -100 585.428060 587.404156 589.044239 589.842800 590.207217 591.928302 593.250128 593.779276 593.926431 595.441221 596.594191 596.994438 597.040310 598.436510 599.482097 599.782830 599.728690 601.024716 601.973145 602.191591 602.063989 603.221076 604.027384 -100 
-100 -100 585.979865 587.385262 588.800418 589.711408 590.416753 591.803544 592.998198 593.672416 594.165641 595.345589 596.361077 596.888663 597.260071 598.330779 599.248409 599.684591 599.962359 600.925697 601.735663 602.070929 602.247437 603.081038 603.715600 -100 
-100 -100 584.534327 586.475268 588.097265 588.895804 589.270223 591.005718 592.346346 592.901083 593.076509 594.580168 595.721117 596.112542 596.151784 597.552715 598.604919 598.917254 598.877031 600.154401 601.085626 601.287403 601.143904 602.319376 603.138367 -100 
-100 -100 581.617523 585.232562 587.322262 587.814178 586.968860 589.937548 591.625016 591.859259 590.862754 593.536445 594.998914 595.056377 593.905100 596.490687 597.872750 597.865444 596.670165 599.094143 600.339412 600.216582 598.921990 601.277103 602.512171 -100 
-100 -100 583.894522 585.837226 587.462642 588.265241 588.640958 590.370292 591.702222 592.249250 592.417716 593.913357 595.047509 595.433147 595.465195 596.855391 597.896241 598.197811 598.146670 599.410131 600.327161 600.516440 600.364530 601.538552 602.358201 -100 
-100 -100 584.697960 586.107697 587.531718 588.455071 589.167999 590.538613 591.713377 592.373687 592.856585 594.018045 595.017652 595.534347 595.894076 596.940843 597.833742 598.249762 598.508470 599.440583 600.218598 600.524926 600.680799 601.515747 602.154547 -100 
-100 -100 583.497881 585.482295 587.139810 587.967914 588.362186 590.042489 591.326738 591.839299 591.983156 593.459193 594.583001 594.970255 595.008080 596.358898 597.363734 597.639878 597.570207 598.806723 599.698349 599.862986 599.688632 600.864842 601.686375 -100 
-100 -100 580.832528 584.549468 586.694233 587.230385 586.446267 589.283329 590.872236 591.039670 589.995629 592.628717 594.069252 594.132218 593.015236 595.501021 596.811215 596.757812 595.534875 597.899732 599.093590 598.919367 597.566539 599.937727 601.178549 -100 
-100 -100 583.603161 585.570275 587.198775 587.991565 588.344627 589.974738 591.208487 591.676899 591.783245 593.226284 594.324753 594.694047 594.714826 596.039968 597.016811 597.267816 597.174636 598.385544 599.251189 599.392158 599.197555 600.358179 601.171282 -100 
-100 -100 584.953280 586.323661 587.685767 588.539948 589.175468 590.438557 591.505589 592.077369 592.488166 593.581857 594.531312 595.018355 595.352266 596.341680 597.173269 597.538786 597.752525 598.631762 599.356206 599.615417 599.731460 600.533016 601.152314 -100 
-100 -100 584.396331 586.263089 587.781831 588.484498 588.764965 590.305888 591.457815 591.874258 591.946467 593.331434 594.390168 594.749225 594.773629 596.052844 596.986642 597.214446 597.104990 598.282802 599.114684 599.234363 599.024689 600.141115 600.924534 -100 
-100 -100 582.525965 585.992041 587.901021 588.257993 587.337144 589.981896 591.408174 591.482546 590.394467 592.891858 594.246660 594.295434 593.210488 595.578680 596.799936 596.707799 595.462223 597.754332 598.878920 598.670696 597.308981 599.566915 600.736086 -100 
-100 -100 586.073853 587.733553 589.036003 589.605332 589.791402 591.181440 592.221057 592.603721 592.666641 593.965055 594.956590 595.317368 595.360014 596.578067 597.466557 597.710694 597.626984 598.742238 599.518349 599.636613 599.426700 600.445820 601.141780 -100 
-100 -100 588.594485 589.373592 590.219068 590.851812 591.402201 592.287198 593.085139 593.641213 594.125948 594.963078 595.734682 596.274354 596.735429 597.517797 598.210666 598.654050 599.006063 599.676073 600.245031 600.550471 600.753802 601.265605 601.638560 -100 
-100 -100 589.776226 590.253575 590.896918 591.517939 592.137817 592.869247 593.575209 594.184726 594.776520 595.484567 596.176899 596.774952 597.345221 598.009060 598.634451 599.146159 599.614155 600.163264 600.659250 601.025128 601.328933 601.686046 601.931293 -100 
-100 -100 -100 -100 -100 -100 -100 -100 -100 -100 -100 -100 -100 -100 -100 -100 -100 -100 -100 -100 -100 -100 -100 -100 -100 -100 
-100 -100 -100 -100 -100 -100 -100 -100 -100 -100 -100 -100 -100 -100 -100 -100 -100 -100 -100 -100 -100 -100 -100 -100 -100 -100 
-100 -100 -100 -100 -100 -100 -100 -100 -100 -100 -100 -100 -100 -100 -100 -100 -100 -100 -100 -100 -100 -100 -100 -100 -100 -100 
-100 -100 594.844526 595.398873 596.114924 596.788802 597.456061 598.292760 599.090964 599.760489 600.400216 601.220040 602.009484 602.668119 603.281786 604.046298 604.757520 605.318791 605.812888 606.428065 606.967841 607.341765 607.639012 608.051055 608.335183 -100 
-100 -100 593.092551 594.155969 595.145535 595.782329 596.240802 597.357082 598.287916 598.838525 599.219740 600.313205 601.238820 601.787042 602.153202 603.178758 604.018573 604.471501 604.725049 605.586699 606.240049 606.490241 606.539048 607.258750 607.748570 -100 
-100 -100 588.324714 591.577201 593.344061 593.682585 592.798838 595.376863 596.774930 596.867567 595.778997 598.369763 599.784231 599.903670 598.861371 601.319015 602.623681 602.660719 601.556336 603.787008 604.863369 604.642829 603.233403 605.519231 606.668988 -100 
-100 -100 574.560045 587.930323 591.307156 590.605267 581.463602 592.424445 595.035229 593.898363 584.118871 595.436193 598.119191 597.071207 587.696443 598.510829 601.026484 599.937755 590.820993 601.081517 603.293338 601.821295 591.696059 602.804550 605.465579 -100 
-100 -100 585.407404 588.910016 590.906959 591.353814 590.520513 593.261649 594.777595 594.880903 593.765864 596.458644 597.944969 598.042460 596.950883 599.492233 600.857508 600.868646 599.717849 602.041522 603.194181 602.971115 601.544133 603.949968 605.202334 -100 
-100 -100 586.747754 588.674898 590.271119 591.041519 591.381651 593.029592 594.282095 594.759059 594.873638 596.377995 597.536406 597.951717 598.013512 599.408696 600.455125 600.765160 600.718705 601.970790 602.866274 603.028864 602.849655 604.014631 604.829932 -100 
-100 -100 583.085708 586.795844 588.926656 589.424292 588.564949 591.500793 593.144757 593.320597 592.248455 594.979078 596.486066 596.579725 595.464003 598.045353 599.422747 599.398777 598.163271 600.635906 601.905049 601.803460 600.548064 602.852264 604.064535 -100 
-100 -100 569.407901 583.652842 587.352475 586.706688 577.071105 588.855615 591.764952 590.760934 581.042665 592.452170 595.182268 594.108869 584.561163 595.582229 598.139463 596.933029 587.220084 598.192685 600.678581 599.489110 590.215232 600.611369 603.153049 -100 
-100 -100 581.613841 585.344683 587.506309 588.037966 587.216940 590.203325 591.897839 592.117088 591.077813 593.826663 595.342209 595.438952 594.325587 596.914191 598.299293 598.281786 597.054860 599.547377 600.842541 600.766785 599.532856 601.846541 603.062441 -100 
-100 -100 583.760326 585.741100 587.405623 588.240298 588.645877 590.411274 591.776537 592.347437 592.534148 594.068040 595.237406 595.652228 595.711419 597.126283 598.190221 598.509618 598.474478 599.774591 600.727689 600.949446 600.824014 601.999022 602.817004 -100 
-100 -100 580.788351 584.427969 586.550345 587.074286 586.260664 589.267189 590.990490 591.254897 590.284198 592.982195 594.466394 594.542383 593.408493 596.013581 597.414275 597.422815 596.242270 598.684305 599.947027 599.839228 598.556697 600.919263 602.158280 -100 
-100 -100 567.991159 581.805347 585.412443 584.758403 575.136586 586.970239 589.938932 589.045884 579.679014 590.772346 593.420494 592.300922 582.651266 593.765828 596.359355 595.221257 585.781742 596.474512 598.881719 597.613953 588.063268 598.741120 601.347460 -100 
-100 -100 580.160311 583.801414 585.927008 586.455549 585.644564 588.644708 590.360067 590.618490 589.642242 592.330722 593.806246 593.875333 592.733968 595.327475 596.716753 596.715306 595.524443 597.950235 599.195724 599.072281 597.778774 600.140645 601.381206 -100 
-100 -100 582.501339 584.486418 586.160409 587.011358 587.432851 589.176324 590.521275 591.083168 591.266323 592.774420 593.922186 594.324496 594.374239 595.760699 596.799284 597.102243 597.053864 598.313260 599.224956 599.407738 599.250644 600.434156 601.260896 -100 
-100 -100 579.714719 583.456548 585.640159 586.220421 585.484485 588.379391 590.025056 590.241868 589.239475 591.907772 593.377082 593.462920 592.367617 594.881525 596.220712 596.193698 594.994095 597.378375 598.589161 598.429223 597.089394 599.475249 600.725782 -100 
-100 -100 566.843825 581.119643 584.857886 584.329971 575.173656 586.471468 589.269225 588.294368 578.883934 589.928431 592.562802 591.499091 582.175874 592.897880 595.370811 594.190985 584.804845 595.349011 597.680284 596.326533 586.555515 597.408126 600.047657 -100 
-100 -100 579.884940 583.608616 585.762581 586.307583 585.530256 588.370716 589.961541 590.131065 589.089304 591.722785 593.166039 593.234388 592.122841 594.608367 595.917063 595.863315 594.639478 596.997686 598.182673 597.999606 596.640142 599.010673 600.252885 -100 
-100 -100 582.889377 584.832053 586.443192 587.228581 587.579563 589.199522 590.424525 590.891601 591.001382 592.435590 593.531850 593.909183 593.942695 595.258452 596.226955 596.475671 596.382075 597.586102 598.443999 598.580840 598.385646 599.535602 600.342755 -100 
-100 -100 580.875332 584.426865 586.444658 586.895001 586.054313 588.786653 590.287897 590.409216 589.356485 591.903746 593.299409 593.366322 592.292679 594.694141 595.945397 595.864299 594.626575 596.950296 598.106815 597.916333 596.572404 598.871078 600.073417 -100 
-100 -100 569.257091 582.845127 586.265083 585.556006 576.359183 587.350362 589.962678 588.918181 579.656071 590.363571 592.882605 591.842831 582.819972 593.149140 595.483633 594.259599 584.882107 595.323410 597.591616 596.245963 586.675984 597.209464 599.739920 -100 
-100 -100 582.758323 586.052298 587.825491 588.145537 587.228488 589.782466 591.155864 591.252521 590.211681 592.647490 593.962619 594.041720 593.008204 595.324716 596.517919 596.463926 595.274441 597.513670 598.604259 598.425651 597.104905 599.280276 600.376334 -100 
-100 -100 587.238016 588.301810 589.275618 589.880896 590.297457 591.368226 592.252323 592.762905 593.104578 594.116888 594.967496 595.458169 595.775657 596.723497 597.487659 597.875408 598.077506 598.916205 599.559366 599.810933 599.865653 600.554145 601.022617 -100 
-100 -100 588.820415 589.364174 590.054811 590.689166 591.306636 592.087935 592.828703 593.442056 594.023266 594.773401 595.494055 596.090808 596.646186 597.346646 597.995407 598.501712 598.951984 599.537771 600.058292 600.420044 600.706968 601.101876 601.374089 -100 
-100 -100 -100 -100 -100 -100 -100 -100 -100 -100 -100 -100 -100 -100 -100 -100 -100 -100 -100 -100 -100 -100 -100 -100 -100 -100 
-100 -100 -100 -100 -100 -100 -100 -100 -100 -100 -100 -100 -100 -100 -100 -100 -100 -100 -100 -100 -100 -100 -100 -100 -100 -100 
-100 -100 -100 -100 -100 -100 -100 -100 -100 -100 -100 -100 -100 -100 -100 -100 -100 -100 -100 -100 -100 -100 -100 -100 -100 -100 
-100 -100 594.093435 594.600224 595.300714 596.000196 596.712173 597.542490 598.347980 599.053329 599.740801 600.550577 601.341590 602.029093 602.682169 603.429207 604.133255 604.714213 605.240813 605.838005 606.373347 606.770851 607.102077 607.486556 607.749134 -100 
-100 -100 592.699029 593.502252 594.399092 595.104136 595.739459 596.715827 597.605257 598.245539 598.814908 599.758636 600.632850 601.259616 601.799095 602.672469 603.453234 603.972429 604.386768 605.102732 605.706518 606.035906 606.259182 606.805474 607.201878 -100 
-100 -100 589.792085 591.461360 592.803880 593.435544 593.695678 595.163856 596.280502 596.721955 596.837053 598.263691 599.369094 599.809128 599.911886 601.243923 602.240931 602.574987 602.564636 603.717772 604.518096 604.641165 604.425036 605.504170 606.239637 -100 
-100 -100 585.733272 589.179891 591.116380 591.526488 590.670155 593.377578 594.869562 594.970413 593.861356 596.548663 598.034977 598.147745 597.071663 599.605465 600.961936 600.976635 599.830009 602.138631 603.275479 603.046409 601.612492 603.996496 605.228964 -100 
-100 -100 586.918283 588.793912 590.347985 591.100790 591.437543 593.045587 594.267778 594.731743 594.844306 596.349785 597.515880 597.946971 598.025048 599.418671 600.465315 600.786195 600.753393 601.976483 602.841229 602.972899 602.761043 603.936268 604.757422 -100 
-100 -100 586.749810 588.144473 589.548611 590.451059 591.140622 592.480140 593.622776 594.254429 594.723801 595.912674 596.954720 597.515042 597.915113 598.997845 599.922622 600.365979 600.644954 601.588024 602.367689 602.669467 602.817861 603.647532 604.283696 -100 
-100 -100 584.660154 586.660583 588.333957 589.164304 589.551868 591.281266 592.603103 593.130967 593.285203 594.827106 596.015848 596.451031 596.526587 597.945177 599.007380 599.320571 599.274484 600.572689 601.518246 601.730725 601.599046 602.760644 603.571995 -100 
-100 -100 581.165891 584.920696 587.109732 587.664117 586.858534 589.850904 591.545608 591.762708 590.725071 593.489993 595.025637 595.140483 594.042000 596.643681 598.038413 598.027302 596.804623 599.301601 600.599351 600.524206 599.290625 601.606681 602.824630 -100 
-100 -100 583.151386 585.173069 586.879373 587.747131 588.176519 589.956044 591.327539 591.897803 592.083813 593.644594 594.842580 595.281482 595.360520 596.787528 597.859961 598.182978 598.148796 599.466196 600.435143 600.670866 600.558483 601.730614 602.546539 -100 
-100 -100 583.696206 585.141792 586.617996 587.594944 588.364605 589.812729 591.061817 591.782305 592.317623 593.541067 594.597741 595.160901 595.563908 596.665832 597.612163 598.072883 598.372515 599.357514 600.187539 600.539905 600.731633 601.579535 602.223132 -100 
-100 -100 582.244076 584.224427 585.905194 586.766746 587.204008 589.004155 590.404002 591.009038 591.228369 592.774391 593.953769 594.377407 594.445592 595.878725 596.961876 597.300314 597.282776 598.582105 599.532941 599.750980 599.621943 600.811706 601.639786 -100 
-100 -100 579.327588 582.983695 585.131748 585.684589 584.900314 587.936503 589.686642 589.973650 589.021932 591.737783 593.237051 593.324172 592.199473 594.818343 596.232615 596.251923 595.079132 597.525014 598.789169 598.681276 597.399807 599.769523 601.014084 -100 
-100 -100 581.629419 583.609423 585.290573 586.153556 586.591134 588.386629 589.780927 590.381529 590.595749 592.132982 593.303263 593.718843 593.778517 595.200151 596.271464 596.599047 596.570093 597.854023 598.788422 598.991585 598.852272 600.039941 600.868786 -100 
-100 -100 582.465285 583.910500 585.388971 586.372489 587.147353 588.582676 589.818765 590.532311 591.060952 592.263658 593.299415 593.846800 594.234873 595.311564 596.233237 596.674327 596.954461 597.905284 598.698635 599.017046 599.184307 600.032514 600.680749 -100 
-100 -100 581.298331 583.320482 585.033782 585.921730 586.376518 588.120985 589.466149 590.030981 590.219494 591.736517 592.896576 593.314491 593.380317 594.760514 595.793356 596.093844 596.044743 597.298419 598.203269 598.377409 598.212307 599.402686 600.235056 -100 
-100 -100 578.677046 582.434967 584.636843 585.231804 584.505777 587.406355 589.055107 589.273017 588.271731 590.945136 592.421268 592.513790 591.423426 593.938341 595.276182 595.246522 594.043520 596.424839 597.631062 597.464927 596.119875 598.506966 599.760017 -100 
-100 -100 581.523026 583.526188 585.207943 586.057554 586.467295 588.156741 589.446417 589.962520 590.109814 591.590953 592.723010 593.120296 593.166491 594.519124 595.522437 595.796126 595.722317 596.950523 597.830526 597.982409 597.798470 598.974301 599.798636 -100 
-100 -100 582.958750 584.360695 585.771820 586.679701 587.368444 588.686020 589.805110 590.421119 590.870133 591.999589 592.980232 593.492553 593.849277 594.865068 595.722782 596.109986 596.342447 597.240857 597.983108 598.256963 598.386661 599.203609 599.833549 -100 
-100 -100 582.484862 584.381763 585.947447 586.700080 587.026933 588.617697 589.820739 590.278128 590.385166 591.804293 592.892021 593.272382 593.314731 594.620629 595.582342 595.831118 595.739070 596.938560 597.792131 597.929247 597.734872 598.868222 599.662928 -100 
-100 -100 580.697407 584.193217 586.147165 586.550854 585.671951 588.362810 589.837411 589.949114 588.892327 591.423032 592.805426 592.872526 591.801766 594.197692 595.447765 595.375646 594.146020 596.461959 597.610673 597.421129 596.074888 598.351354 599.532611 -100 
-100 -100 584.333730 586.018631 587.360724 587.973812 588.202495 589.635937 590.717613 591.135348 591.228953 592.558288 593.576373 593.956998 594.017067 595.259921 596.173443 596.437057 596.370678 597.508370 598.307564 598.445280 598.252096 599.288069 599.994703 -100 
-100 -100 586.926888 587.726904 588.607109 589.280459 589.872313 590.798641 591.635784 592.226167 592.741730 593.608283 594.405993 594.967434 595.448447 596.253303 596.968315 597.430878 597.801178 598.492123 599.082676 599.407636 599.628122 600.154905 600.536884 -100 
-100 -100 588.149277 588.645220 589.320476 589.980160 590.640659 591.412279 592.156041 592.799536 593.422205 594.159082 594.877410 595.498235 596.089596 596.774929 597.421086 597.951816 598.438464 599.007743 599.524414 599.909602 600.230472 600.601527 600.854875 -100 
-100 -100 -100 -100 -100 -100 -100 -100 -100 -100 -100 -100 -100 -100 -100 -100 -100 -100 -100 -100 -100 -100 -100 -100 -100 -100 
-100 -100 -100 -100 -100 -100 -100 -100 -100 -100 -100 -100 -100 -100 -100 -100 -100 -100 -100 -100 -100 -100 -100 -100 -100 -100 
-100 -100 -100 -100 -100 -100 -100 -100 -100 -100 -100 -100 -100 -100 -100 -100 -100 -100 -100 -100 -100 -100 -100 -100 -100 -100 
-100 -100 593.315229 593.795562 594.487674 595.205512 595.947093 596.782128 597.599331 598.333644 599.054473 599.866106 600.663067 601.372473 602.050890 602.791782 603.492982 604.087326 604.634179 605.227517 605.766577 606.184705 606.538663 606.909336 607.157709 -100 
-100 -100 592.093243 592.780420 593.628989 594.370384 595.083685 596.015617 596.895010 597.590467 598.246352 599.139719 599.994991 600.667212 601.282336 602.098216 602.850391 603.403243 603.884789 604.550962 605.140054 605.519179 605.819645 606.294687 606.639455 -100 
-100 -100 589.809233 590.983550 592.145100 592.888967 593.466888 594.649279 595.671443 596.264085 596.722138 597.843411 598.836160 599.409960 599.833379 600.861120 601.736266 602.183856 602.471822 603.345898 604.055643 604.331145 604.453092 605.192258 605.747665 -100 
-100 -100 587.271994 589.102464 590.597597 591.304488 591.604781 593.186856 594.391084 594.853653 594.970684 596.470338 597.635210 598.079283 598.170811 599.552531 600.584210 600.897101 600.854841 602.079884 602.945821 603.087704 602.885069 604.026242 604.819229 -100 
-100 -100 586.951212 588.309336 589.673109 590.547289 591.216365 592.526819 593.646484 594.267543 594.734478 595.922918 596.970095 597.542831 597.954576 599.033583 599.952804 600.395382 600.673414 601.605320 602.371574 602.661057 602.797361 603.620014 604.250867 -100 
-100 -100 586.313474 587.476051 588.784599 589.758586 590.597719 591.825421 592.921684 593.637815 594.257706 595.331067 596.322923 596.962198 597.504480 598.468621 599.336178 599.848469 600.261147 601.088286 601.817804 602.195923 602.479401 603.171846 603.711737 -100 
-100 -100 584.667408 586.138178 587.627355 588.599938 589.348541 590.754898 591.954672 592.627744 593.129194 594.356136 595.428803 596.007920 596.421888 597.529684 598.474585 598.929232 599.219859 600.197346 601.016351 601.354914 601.533497 602.374327 603.014828 -100 
-100 -100 582.714118 584.786719 586.535477 587.431687 587.877991 589.655399 591.018091 591.575921 591.752025 593.333396 594.552549 595.005307 595.092157 596.538504 597.624676 597.956430 597.928082 599.246106 600.212714 600.441395 600.319331 601.501766 602.324640 -100 
-100 -100 583.126534 584.620013 586.144755 587.157871 587.950655 589.406291 590.653659 591.366711 591.898078 593.144413 594.227312 594.810770 595.229057 596.347484 597.306169 597.774259 598.079154 599.074550 599.913565 600.271493 600.466564 601.318693 601.964958 -100 
-100 -100 583.197915 584.413807 585.800320 586.857273 587.784331 589.115519 590.311123 591.108675 591.788405 592.899510 593.909653 594.553946 595.101875 596.089529 596.985824 597.523826 597.963306 598.827232 599.598015 600.015907 600.333666 601.049227 601.601212 -100 
-100 -100 582.196372 583.657708 585.157238 586.160013 586.956640 588.435446 589.712741 590.456499 591.011279 592.254393 593.325520 593.896775 594.306570 595.428564 596.395258 596.872444 597.184025 598.173979 599.005114 599.355439 599.546037 600.405291 601.057198 -100 
-100 -100 580.802437 582.817228 584.530963 585.419239 585.878898 587.705909 589.126400 589.742194 589.965579 591.539101 592.738544 593.170586 593.240856 594.694838 595.794812 596.142241 596.127838 597.435275 598.389786 598.606818 598.476004 599.674950 600.509404 -100 
-100 -100 581.597329 583.055129 584.550443 585.549986 586.343952 587.819454 589.093902 589.835351 590.386080 591.621095 592.683038 593.245541 593.645993 594.756100 595.710203 596.175330 596.474599 597.450334 598.266697 598.603645 598.784746 599.641081 600.293249 -100 
-100 -100 582.001859 583.208918 584.586135 585.637195 586.560010 587.884126 589.074349 589.869404 590.543520 591.636337 592.625802 593.252393 593.782531 594.745147 595.615611 596.130398 596.546660 597.381353 598.121246 598.510772 598.808661 599.520589 600.074360 -100 
-100 -100 581.334473 582.810185 584.319372 585.325454 586.115063 587.557879 588.796929 589.510382 590.039389 591.251787 592.299073 592.856654 593.251877 594.329205 595.248026 595.684183 595.959059 596.908975 597.699606 598.011714 598.172926 599.026139 599.679276 -100 
-100 -100 580.314479 582.359010 584.087479 584.977406 585.424496 587.180432 588.530390 589.091472 589.272781 590.798570 591.965865 592.385434 592.448056 593.834943 594.868709 595.163066 595.104077 596.362119 597.267711 597.437070 597.265433 598.459500 599.295387 -100 
-100 -100 581.607289 583.062541 584.537772 585.502509 586.244203 587.631227 588.814566 589.478757 589.965452 591.140422 592.157134 592.690666 593.063278 594.113378 595.003719 595.413532 595.663773 596.588739 597.355243 597.645751 597.788791 598.628273 599.273808 -100 
-100 -100 582.590454 583.750864 585.054913 586.022138 586.849910 588.057241 589.132180 589.829175 590.420949 591.438092 592.366866 592.949132 593.438375 594.344309 595.155443 595.617846 595.986167 596.770069 597.460513 597.806324 598.067204 598.750041 599.286986 -100 
-100 -100 582.589749 583.959520 585.328749 586.198756 586.854335 588.139768 589.232524 589.830428 590.265914 591.383648 592.354329 592.859640 593.211399 594.229034 595.088963 595.478551 595.711523 596.608442 597.347672 597.618695 597.743083 598.550690 599.172489 -100 
-100 -100 582.331704 584.186551 585.692613 586.394158 586.676440 588.224482 589.394272 589.831502 589.921222 591.329467 592.403781 592.772769 592.800902 594.118133 595.088927 595.347828 595.260573 596.457392 597.304607 597.437661 597.232459 598.352769 599.132416 -100 
-100 -100 584.426264 585.609768 586.769292 587.495271 588.041339 589.179152 590.154110 590.702978 591.111520 592.149681 593.056574 593.554888 593.912638 594.877924 595.695408 596.092665 596.339803 597.186089 597.877370 598.142211 598.256860 598.980936 599.526100 -100 
-100 -100 586.391789 587.074717 587.906530 588.615956 589.283672 590.159645 590.979051 591.614375 592.205584 593.020840 593.796373 594.395432 594.945256 595.701350 596.399651 596.906030 597.349826 597.987951 598.556882 598.921956 599.211487 599.674931 600.012303 -100 
-100 -100 587.442162 587.911570 588.578388 589.255624 589.943279 590.715066 591.464720 592.130368 592.779795 593.514638 594.234843 594.872779 595.486720 596.169490 596.819082 597.369135 597.879730 598.444927 598.962761 599.365005 599.706490 600.066752 600.308982 -100 
-100 -100 -100 -100 -100 -100 -100 -100 -100 -100 -100 -100 -100 -100 -100 -100 -100 -100 -100 -100 -100 -100 -100 -100 -100 -100 
-100 -100 -100 -100 -100 -100 -100 -100 -100 -100 -100 -100 -100 -100 -100 -100 -100 -100 -100 -100 -100 -100 -100 -100 -100 -100 
-100 -100 -100 -100 -100 -100 -100 -100 -100 -100 -100 -100 -100 -100 -100 -100 -100 -100 -100 -100 -100 -100 -100 -100 -100 -100 
-100 -100 592.358881 592.878928 593.601090 594.327436 595.071070 595.939000 596.783665 597.526655 598.249211 599.091361 599.911841 600.625322 601.299810 602.062545 602.778070 603.368719 603.907751 604.525636 605.085528 605.506857 605.856408 606.248443 606.512945 -100 
-100 -100 590.935419 591.756310 592.677227 593.408236 594.073108 595.091286 596.023713 596.703779 597.309430 598.286445 599.191272 599.845523 600.407506 601.294176 602.082430 602.605591 603.027342 603.770861 604.407999 604.770422 605.019918 605.569219 605.963374 -100 
-100 -100 587.966735 589.668015 591.041030 591.695196 591.974822 593.498712 594.667595 595.152907 595.306283 596.767529 597.905679 598.376972 598.506937 599.845667 600.841451 601.165110 601.143120 602.346011 603.200078 603.377598 603.212713 604.275219 604.996279 -100 
-100 -100 583.814166 587.325875 589.304425 589.731253 588.864078 591.662073 593.218973 593.367018 592.297689 595.020155 596.541395 596.691073 595.655812 598.182640 599.528240 599.512361 598.302499 600.714963 601.931550 601.784384 600.461600 602.772435 603.971184 -100 
-100 -100 584.983301 586.902111 588.500150 589.286201 589.648910 591.314128 592.586792 593.091374 593.239845 594.781302 595.982392 596.446408 596.553566 597.957509 599.006344 599.319423 599.276352 600.548991 601.466093 601.649946 601.487598 602.647935 603.456839 -100 
-100 -100 584.755063 586.200378 587.662408 588.615739 589.349435 590.731923 591.911528 592.573126 593.070503 594.297955 595.376625 595.966862 596.391301 597.497138 598.438443 598.892321 599.182067 600.151142 600.959568 601.287003 601.455311 602.294173 602.933993 -100 
-100 -100 582.537120 584.638237 586.402794 587.305440 587.752149 589.514508 590.860145 591.401809 591.565194 593.159100 594.391279 594.852786 594.943931 596.403001 597.496377 597.832769 597.806809 599.119570 600.077736 600.294043 600.157961 601.348131 602.176554 -100 
-100 -100 578.845674 582.814064 585.137785 585.784937 585.060016 588.067508 589.773294 589.984321 588.911532 591.768998 593.360548 593.494578 592.382195 595.059411 596.502146 596.524539 595.332719 597.833310 599.132113 599.040025 597.758065 600.143384 601.393743 -100 
-100 -100 580.965760 583.092720 584.895987 585.841026 586.332440 588.144274 589.536485 590.116137 590.307667 591.921145 593.163873 593.628950 593.723531 595.196492 596.308242 596.661337 596.651099 597.980881 598.956448 599.188901 599.067046 600.268895 601.103920 -100 
-100 -100 581.569457 583.079189 584.628098 585.668134 586.489290 587.977361 589.254791 589.992821 590.545084 591.812093 592.909927 593.501739 593.927389 595.067302 596.048445 596.535421 596.855019 597.858585 598.702112 599.061106 599.257359 600.122102 600.777152 -100 
-100 -100 580.090647 582.149386 583.904637 584.823157 585.303404 587.149939 588.581245 589.198277 589.420756 591.025971 592.253521 592.702822 592.783503 594.264754 595.386973 595.748679 595.744297 597.071048 598.041897 598.269530 598.145163 599.354045 600.192827 -100 
-100 -100 577.084465 580.885318 583.124928 583.730969 582.973615 586.070795 587.855034 588.138747 587.139268 589.966549 591.529382 591.633797 590.485605 593.188584 594.652517 594.690743 593.512388 596.005533 597.296704 597.196074 595.904529 598.309050 599.569145 -100 
-100 -100 579.509107 581.560072 583.305787 584.216353 584.691220 586.535351 587.966439 588.583997 588.804360 590.401404 591.619455 592.059850 592.131047 593.599366 594.707744 595.056281 595.039047 596.352127 597.309061 597.523770 597.389303 598.595415 599.435300 -100 
-100 -100 580.416939 581.904762 583.430314 584.452433 585.261920 586.746422 588.025766 588.769183 589.322253 590.568739 591.643669 592.217470 592.625912 593.737376 594.689280 595.150136 595.444982 596.420960 597.235952 597.567916 597.744061 598.606123 599.263523 -100 
-100 -100 579.266233 581.338820 583.096514 584.010383 584.480870 586.291373 587.691360 588.289357 588.498584 590.064299 591.263454 591.703219 591.781099 593.201696 594.265611 594.580875 594.537161 595.825122 596.756602 596.944282 596.784713 597.992954 598.836852 -100 
-100 -100 576.621288 580.472096 582.725641 583.329419 582.567893 585.583256 587.302729 587.549301 586.541394 589.289989 590.810388 590.914959 589.806681 592.389407 593.765346 593.742180 592.515146 594.960724 596.203446 596.049086 594.696418 597.116142 598.385866 -100 
-100 -100 579.583312 581.633209 583.354613 584.225668 584.647346 586.400113 587.743255 588.291842 588.458528 589.984642 591.150523 591.563925 591.617652 593.010015 594.045288 594.334502 594.266541 595.529577 596.437063 596.603393 596.426023 597.621254 598.457990 -100 
-100 -100 581.099063 582.532969 583.979432 584.915800 585.630889 586.991987 588.152685 588.798742 589.270978 590.435457 591.443042 591.967946 592.333420 593.385172 594.277027 594.686423 594.934748 595.859073 596.624065 596.912014 597.051022 597.885963 598.527885 -100 
-100 -100 580.660314 582.600760 584.207542 584.990520 585.341597 586.971591 588.211018 588.689546 588.806634 590.267266 591.379899 591.757670 591.783482 593.148304 594.159268 594.434906 594.357096 595.585870 596.462271 596.608495 596.414017 597.576696 598.389370 -100 
-100 -100 578.871027 582.449034 584.455355 584.888369 584.022337 586.759116 588.267516 588.386114 587.301662 589.906041 591.317362 591.357925 590.199121 592.724119 594.047703 594.003781 592.773609 595.134671 596.309000 596.118654 594.740405 597.079222 598.289560 -100 
-100 -100 582.621234 584.345876 585.725399 586.367229 586.619173 588.086458 589.197793 589.632308 589.733106 591.100412 592.140759 592.517815 592.561103 593.860733 594.821359 595.111348 595.059506 596.225271 597.046278 597.193191 597.000383 598.065276 598.789386 -100 
-100 -100 585.290744 586.111049 587.017796 587.717787 588.335837 589.291538 590.156756 590.770063 591.305482 592.198178 593.016302 593.588738 594.079024 594.913726 595.658638 596.144011 596.532838 597.245346 597.855611 598.195265 598.427125 598.970099 599.362222 -100 
-100 -100 586.549051 587.058986 587.756166 588.441041 589.128132 589.927800 590.699010 591.367422 592.013179 592.773563 593.512332 594.149478 594.756952 595.464878 596.134451 596.685951 597.191574 597.780501 598.316024 598.717489 599.052154 599.435790 599.696601 -100 
-100 -100 -100 -100 -100 -100 -100 -100 -100 -100 -100 -100 -100 -100 -100 -100 -100 -100 -100 -100 -100 -100 -100 -100 -100 -100 
-100 -100 -100 -100 -100 -100 -100 -100 -100 -100 -100 -100 -100 -100 -100 -100 -100 -100 -100 -100 -100 -100 -100 -100 -100 -100 
-100 -100 -100 -100 -100 -100 -100 -100 -100 -100 -100 -100 -100 -100 -100 -100 -100 -100 -100 -100 -100 -100 -100 -100 -100 -100 
-100 -100 591.382368 591.963703 592.724075 593.452891 594.184127 595.095924 595.971490 596.715092 597.424054 598.308201 599.156408 599.866947 600.523850 601.320892 602.056801 602.638941 603.157711 603.811862 604.396297 604.813141 605.144138 605.570882 605.859766 -100 
-100 -100 589.570818 590.671123 591.710024 592.399807 592.916523 594.117485 595.133007 595.761372 596.213855 597.373417 598.360114 598.963314 599.375603 600.428896 601.286317 601.749256 602.015395 602.931126 603.645198 603.955022 604.054642 604.777642 605.264214 -100 
-100 -100 584.663165 587.994935 589.825904 590.207443 589.343846 592.051732 593.555368 593.733351 592.719801 595.378968 596.858906 597.042041 596.062369 598.528412 599.833053 599.847764 598.690691 601.046162 602.226682 602.111413 600.831616 603.051225 604.169219 -100 
-100 -100 570.569406 584.213400 587.687851 586.999915 577.640618 588.977483 591.736805 590.693534 580.995397 592.378745 595.131829 594.165663 584.949810 595.676296 598.163984 596.985051 587.438657 598.205883 600.603050 599.323073 589.751905 600.376313 602.936896 -100 
-100 -100 581.531841 585.133904 587.218592 587.727401 586.925907 589.799686 591.418365 591.601433 590.557113 593.321143 594.877144 595.041304 594.015470 596.571983 597.943668 597.937431 596.736880 599.185822 600.441378 600.320725 599.021103 601.364418 602.588802 -100 
-100 -100 582.771728 584.800808 586.507456 587.375202 587.800703 589.534835 590.861580 591.398445 591.567037 593.150104 594.381332 594.855434 594.964236 596.406891 597.488275 597.820712 597.794094 599.098764 600.049134 600.259903 600.119391 601.302020 602.125312 -100 
-100 -100 578.804946 582.763175 585.074890 585.711653 584.976411 587.968696 589.660376 589.861855 588.784993 591.643554 593.240440 593.382446 592.277492 594.956702 596.399835 596.423044 595.231674 597.729769 599.024731 598.928053 597.641595 600.025675 601.275606 -100 
-100 -100 564.220725 579.405229 583.417497 582.962455 573.580682 585.298987 588.221173 587.181452 577.150496 588.989256 591.854878 590.800671 581.038686 592.392575 595.064576 593.929940 584.323247 595.259419 597.744420 596.499221 586.896273 597.665049 600.295554 -100 
-100 -100 577.211180 581.198294 583.550981 584.230719 583.539390 586.581590 588.319157 588.556977 587.506769 590.385178 591.993047 592.138157 591.035849 593.731970 595.196120 595.237392 594.061917 596.576362 597.887113 597.804457 596.530552 598.926556 600.183674 -100 
-100 -100 579.526298 581.635105 583.436555 584.390683 584.896647 586.742904 588.168422 588.777934 588.996358 590.621478 591.872640 592.343412 592.443336 593.934666 595.065515 595.434871 595.438124 596.776586 597.758713 597.995601 597.877664 599.088833 599.929790 -100 
-100 -100 576.464480 580.290532 582.559551 583.190957 582.453007 585.562222 587.353310 587.640847 586.647765 589.494322 591.078797 591.202045 590.070264 592.790288 594.269449 594.320343 593.153840 595.661544 596.966579 596.877074 595.593544 598.003810 599.266832 -100 
-100 -100 563.146568 577.587502 581.406219 580.847760 571.192521 583.235892 586.283146 585.355162 575.583735 587.210244 590.015790 588.909291 578.993465 590.491352 593.203427 592.090557 582.526744 593.425173 595.897265 594.634397 584.965946 595.809678 598.458529 -100 
-100 -100 575.898088 579.712540 581.967755 582.587647 581.842285 584.949751 586.742722 587.033518 586.040778 588.878716 590.453139 590.567573 589.426655 592.132601 593.596793 593.633785 592.454201 594.948412 596.239945 596.137712 594.843920 597.252024 598.516455 -100 
-100 -100 578.416221 580.488101 582.253905 583.180886 583.669222 585.514946 586.948374 587.571719 587.801175 589.399603 590.624522 591.078226 591.164686 592.621945 593.719652 594.060986 594.039218 595.350022 596.304013 596.513007 596.371898 597.584288 598.429401 -100 
-100 -100 575.638702 579.502848 581.777263 582.405377 581.673061 584.729398 586.489896 586.771574 585.794314 588.575650 590.124119 590.249992 589.160935 591.771329 593.174445 593.174223 591.967826 594.436716 595.701773 595.566528 594.228803 596.658374 597.933125 -100 
-100 -100 562.498628 577.182373 581.044386 580.505827 570.986227 582.807609 585.776779 584.844001 575.250489 586.614330 589.352540 588.295245 578.763722 589.792008 592.357341 591.173196 581.561772 592.410118 594.830541 593.491391 583.619727 594.621863 597.303457 -100 
-100 -100 575.993334 579.832476 582.068603 582.653247 581.872425 584.868793 586.571259 586.803741 585.784362 588.523851 590.036638 590.134618 589.020798 591.601385 592.975163 592.949099 591.719067 594.162953 595.404107 595.247792 593.892578 596.309742 597.577637 -100 
-100 -100 579.181595 581.189923 582.871239 583.714063 584.115971 585.826410 587.135953 587.663875 587.818044 589.325282 590.476141 590.879197 590.925659 592.315757 593.350242 593.640920 593.575611 594.832494 595.735412 595.900043 595.721197 596.908653 597.739319 -100 
-100 -100 577.219666 580.876506 582.978178 583.488083 582.688345 585.506327 587.084770 587.247200 586.195372 588.847325 590.297191 590.354275 589.206114 591.763536 593.116262 593.084015 591.862640 594.253873 595.457792 595.283072 593.920031 596.295646 597.536270 -100 
-100 -100 565.406887 579.351476 582.894256 582.237717 573.001214 584.148666 586.838125 585.788004 576.260686 587.328528 589.926410 588.793100 579.175477 590.177705 592.698711 591.519541 582.039629 592.669067 594.998280 593.632145 583.804704 594.655774 597.264154 -100 
-100 -100 579.328908 582.720712 584.570157 584.946367 584.069641 586.698627 588.134442 588.263215 587.217560 589.751225 591.115678 591.183273 590.075398 592.543554 593.833307 593.826784 592.654235 594.958694 596.094862 595.932372 594.593555 596.845054 597.978457 -100 
-100 -100 583.980928 585.085765 586.111955 586.770516 587.239530 588.370483 589.312183 589.869746 590.250575 591.317530 592.210322 592.724167 593.057209 594.065839 594.886903 595.317272 595.553931 596.435882 597.118677 597.399891 597.475966 598.197798 598.686128 -100 
-100 -100 585.635147 586.206407 586.940598 587.625756 588.297183 589.135435 589.931966 590.596075 591.224124 592.021795 592.784005 593.414448 594.002060 594.746287 595.439448 595.985259 596.472174 597.096647 597.654719 598.049214 598.363687 598.783425 599.070116 -100 
-100 -100 -100 -100 -100 -100 -100 -100 -100 -100 -100 -100 -100 -100 -100 -100 -100 -100 -100 -100 -100 -100 -100 -100 -100 -100 
-100 -100 -100 -100 -100 -100 -100 -100 -100 -100 -100 -100 -100 -100 -100 -100 -100 -100 -100 -100 -100 -100 -100 -100 -100 -100 
-100 -100 -100 -100 -100 -100 -100 -100 -100 -100 -100 -100 -100 -100 -100 -100 -100 -100 -100 -100 -100 -100 -100 -100 -100 -100 
-100 -100 590.710594 591.240953 591.980449 592.728367 593.497218 594.394020 595.268961 596.041328 596.791243 597.658397 598.501149 599.234172 599.925696 600.703199 601.431869 602.035385 602.588635 603.223132 603.800792 604.238703 604.601093 605.000592 605.268187 -100 
-100 -100 589.269250 590.102422 591.042381 591.795414 592.485584 593.534000 594.498174 595.208484 595.841978 596.844645 597.772323 598.446510 599.025746 599.927069 600.727948 601.263329 601.699167 602.460628 603.117627 603.498836 603.762670 604.319253 604.715956 -100 
-100 -100 586.269441 587.986988 589.382212 590.058949 590.363471 591.920108 593.123116 593.639712 593.821270 595.309155 596.471086 596.962941 597.110573 598.463943 599.471691 599.806544 599.798232 601.021446 601.898837 602.098797 601.950890 603.019913 603.742388 -100 
-100 -100 582.084934 585.617087 587.620862 588.070821 587.227667 590.060625 591.652975 591.832177 590.790356 593.539967 595.085519 595.256013 594.238627 596.780614 598.138625 598.133794 596.937329 599.372313 600.614714 600.492564 599.189030 601.505254 602.704414 -100 
-100 -100 583.238453 585.176059 586.799622 587.611070 588.000053 589.697574 591.002500 591.535879 591.710446 593.277596 594.502019 594.986151 595.111039 596.531577 597.595460 597.922354 597.894769 599.188815 600.129669 600.335979 600.190688 601.357977 602.168700 -100 
-100 -100 582.996297 584.459842 585.948543 586.930100 587.692017 589.103576 590.310718 590.997054 591.517758 592.769207 593.869933 594.478975 594.920599 596.045331 597.005557 597.476794 597.783975 598.772918 599.601716 599.947511 600.129905 600.976967 601.620314 -100 
-100 -100 580.759316 582.881088 584.675426 585.609383 586.085738 587.874476 589.243093 589.804786 589.987900 591.605064 592.858757 593.337551 593.444507 594.925461 596.042188 596.398982 596.391603 597.723255 598.699097 598.930218 598.805630 600.004770 600.838050 -100 
-100 -100 577.048882 581.041061 583.397409 584.077970 583.383504 586.415480 588.141065 588.368495 587.312409 590.193733 591.807553 591.958590 590.861413 593.563211 595.031622 595.075524 593.902210 596.421081 597.735933 597.656331 596.383934 598.778746 600.034789 -100 
-100 -100 579.163619 581.311780 583.145891 584.123275 584.644243 586.480278 587.891969 588.488126 588.697226 590.334241 591.600509 592.085522 592.198647 593.694855 594.829855 595.202929 595.210295 596.557302 597.548092 597.792521 597.680048 598.890656 599.731121 -100 
-100 -100 579.764206 581.293111 582.870771 583.941372 584.790844 586.303149 587.600463 588.355572 588.926410 590.218259 591.342422 591.957954 592.405059 593.566526 594.567573 595.071651 595.407048 596.427275 597.286086 597.657211 597.862786 598.735907 599.396373 -100 
-100 -100 578.280495 580.359050 582.142736 583.090648 583.598111 585.468877 586.920118 587.553662 587.794347 589.427343 590.685259 591.161839 591.265970 592.767628 593.906874 594.282478 594.291563 595.635402 596.622443 596.862437 596.746582 597.964162 598.809407 -100 
-100 -100 575.274559 579.096485 581.364191 581.998207 581.266851 584.388467 586.193099 586.493044 585.511092 588.369130 589.965035 590.098500 588.974516 591.697295 593.176715 593.226759 592.060043 594.571458 595.880097 595.792373 594.509310 596.923138 598.190021 -100 
-100 -100 577.718569 579.786119 581.555399 582.490698 582.990149 584.859087 586.312792 586.950129 587.191408 588.817436 590.066040 590.533754 590.628252 592.116389 593.240928 593.602593 593.598580 594.929352 595.903742 596.132371 596.008135 597.222990 598.068277 -100 
-100 -100 578.653147 580.152873 581.696481 582.738893 583.570755 585.081048 586.386182 587.153433 587.730218 589.003515 590.105195 590.702940 591.132722 592.264427 593.234189 593.710310 594.020267 595.014206 595.847105 596.194183 596.381793 597.252053 597.913930 -100 
-100 -100 577.530307 579.611817 581.383058 582.312528 582.802359 584.640279 586.069328 586.694138 586.928403 588.519429 589.742061 590.202033 590.298595 591.740230 592.823838 593.155871 593.128339 594.435663 595.386553 595.590952 595.444062 596.660211 597.507990 -100 
-100 -100 574.914549 578.772899 581.037291 581.653219 580.908097 583.952334 585.702854 585.977501 584.994686 587.767578 589.309157 589.430916 588.338697 590.943169 592.339876 592.333977 591.123258 593.589756 594.853457 594.717262 593.378412 595.805985 597.079318 -100 
-100 -100 577.909856 579.966342 581.698000 582.581612 583.020539 584.799822 586.172124 586.747968 586.939304 588.488399 589.674168 590.104217 590.174054 591.586270 592.641098 592.947573 592.896589 594.179955 595.108122 595.292663 595.129316 596.333115 597.173830 -100 
-100 -100 579.459619 580.900030 582.357271 583.307454 584.040606 585.425868 586.613014 587.284505 587.780315 588.966701 589.993326 590.534636 590.916065 591.985852 592.895540 593.321339 593.586381 594.530423 595.315713 595.621726 595.774939 596.619273 597.265667 -100 
-100 -100 579.053000 581.000503 582.618835 583.416324 583.785399 585.438074 586.701835 587.203843 587.343100 588.824925 589.955815 590.349206 590.390059 591.771827 592.799231 593.089806 593.027535 594.276103 595.173110 595.337534 595.157579 596.330448 597.147948 -100 
-100 -100 577.293627 580.879250 582.897554 583.345126 582.496468 585.254984 586.786156 586.926451 585.862574 588.487659 589.916693 589.972057 588.827209 591.368723 592.707951 592.677698 591.461667 593.842802 595.037894 594.865503 593.501492 595.850966 597.066443 -100 
-100 -100 581.072399 582.803983 584.195067 584.851415 585.120590 586.608229 587.740844 588.196014 588.316671 589.703468 590.761045 591.153074 591.210618 592.525869 593.501604 593.805497 593.768233 594.952462 595.792611 595.956455 595.777233 596.852074 597.581182 -100 
-100 -100 583.764065 584.590573 585.508278 586.222584 586.857638 587.832646 588.718076 589.351366 589.906163 590.817486 591.652591 592.240426 592.745470 593.595342 594.355159 594.854936 595.258763 595.988259 596.615869 596.971179 597.215779 597.767841 598.164576 -100 
-100 -100 585.034337 585.550081 586.257840 586.956842 587.660738 588.479181 589.270049 589.958071 590.622910 591.401536 592.157223 592.810048 593.432577 594.155561 594.840012 595.406190 595.926957 596.532101 597.083913 597.500186 597.846967 598.239171 598.504356 -100 
-100 -100 -100 -100 -100 -100 -100 -100 -100 -100 -100 -100 -100 -100 -100 -100 -100 -100 -100 -100 -100 -100 -100 -100 -100 -100 
-100 -100 -100 -100 -100 -100 -100 -100 -100 -100 -100 -100 -100 -100 -100 -100 -100 -100 -100 -100 -100 -100 -100 -100 -100 -100 
-100 -100 -100 -100 -100 -100 -100 -100 -100 -100 -100 -100 -100 -100 -100 -100 -100 -100 -100 -100 -100 -100 -100 -100 -100 -100 
-100 -100 590.023619 590.525668 591.253020 592.013680 592.805177 593.698506 594.576840 595.370024 596.145488 597.007352 597.849186 598.597967 599.310658 600.081015 600.808023 601.427305 602.001859 602.628501 603.203566 603.655524 604.035688 604.420692 604.674508 -100 
-100 -100 588.760063 589.475007 590.363217 591.147730 591.909990 592.904308 593.848954 594.605324 595.316706 596.262077 597.163791 597.876402 598.526351 599.371351 600.147796 600.723446 601.231665 601.934781 602.565423 602.984386 603.315558 603.803632 604.151718 -100 
-100 -100 586.399123 587.615657 588.825873 589.612168 590.234323 591.488559 592.583794 593.239946 593.753450 594.930110 595.972177 596.588064 597.047345 598.103998 599.001049 599.467289 599.778594 600.697310 601.458761 601.785232 601.947579 602.694986 603.248669 -100 
-100 -100 583.776725 585.669183 587.223119 587.970994 588.305780 589.972729 591.256712 591.782690 591.951789 593.510384 594.726902 595.213848 595.341514 596.753150 597.806888 598.135589 598.111210 599.390542 600.316874 600.519204 600.368497 601.509047 602.295241 -100 
-100 -100 583.439719 584.846275 586.266743 587.189954 587.906559 589.288040 590.476844 591.156063 591.673988 592.916178 594.011864 594.625460 595.072781 596.184937 597.132588 597.599135 597.904061 598.882826 599.701592 600.041719 600.217870 601.049864 601.680602 -100 
-100 -100 582.780995 583.986832 585.353658 586.385413 587.280631 588.568195 589.720400 590.484991 591.150108 592.273270 593.310428 593.986932 594.562933 595.566195 596.471437 597.016864 597.462641 598.330858 599.103031 599.519607 599.832553 600.540690 601.086847 -100 
-100 -100 581.089016 582.611981 584.168804 585.208325 586.018502 587.476917 588.720660 589.429849 589.966467 591.244037 592.361488 592.972936 593.415296 594.572086 595.565596 596.060479 596.386661 597.402995 598.258082 598.625592 598.825742 599.686353 600.337796 -100 
-100 -100 579.081306 581.222203 583.049091 584.019133 584.531128 586.354597 587.752629 588.335691 588.534616 590.173494 591.440791 591.922430 592.029243 593.537334 594.680565 595.055503 595.061568 596.418526 597.417937 597.669239 597.561784 598.768218 599.605365 -100 
-100 -100 579.497594 581.044461 582.639387 583.722224 584.577021 586.080096 587.363873 588.105356 588.666932 589.964724 591.096903 591.717716 592.168736 593.338871 594.347200 594.855299 595.194124 596.225136 597.095118 597.475840 597.687976 598.560013 599.218776 -100 
-100 -100 579.569253 580.830376 582.280329 583.401829 584.387201 585.767123 587.001269 587.829931 588.543948 589.707898 590.773024 591.464608 592.054356 593.086415 594.022971 594.593985 595.063450 595.962055 596.764554 597.206624 597.542882 598.276612 598.840048 -100 
-100 -100 578.550620 580.062091 581.626092 582.690952 583.542915 585.071270 586.387244 587.159151 587.744589 589.050289 590.187217 590.814867 591.271772 592.434410 593.433720 593.935025 594.269138 595.297208 596.163792 596.539441 596.747802 597.626770 598.291312 -100 
-100 -100 577.142063 579.218693 580.999844 581.947655 582.459049 584.337228 585.796960 586.436502 586.680803 588.331559 589.606711 590.100407 590.219983 591.712872 592.841155 593.205529 593.204362 594.557733 595.552726 595.795892 595.680562 596.902832 597.751639 -100 
-100 -100 577.991832 579.492523 581.041656 582.093087 582.936593 584.463455 585.782828 586.559544 587.146396 588.446279 589.574725 590.194005 590.641487 591.791025 592.775894 593.263429 593.584600 594.599739 595.454121 595.819303 596.020229 596.896025 597.559849 -100 
-100 -100 578.460593 579.695458 581.111648 582.203641 583.170658 584.549065 585.792673 586.634701 587.354761 588.503715 589.548672 590.223270 590.795384 591.799418 592.705584 593.249108 593.693494 594.566014 595.343631 595.764121 596.085132 596.813789 597.376643 -100 
-100 -100 577.851430 579.347683 580.884759 581.919115 582.743006 584.247194 585.549469 586.317829 586.896311 588.161027 589.255703 589.851369 590.280464 591.403678 592.363840 592.832060 593.136493 594.128221 594.960521 595.307817 595.495543 596.363709 597.024028 -100 
-100 -100 576.888261 578.951693 580.701806 581.609248 582.077166 583.904894 585.325882 585.945253 586.175211 587.752331 588.961935 589.410782 589.496554 590.936221 592.015885 592.342562 592.310129 593.616775 594.569179 594.777978 594.636784 595.844144 596.685885 -100 
-100 -100 578.252026 579.722486 581.218423 582.204977 582.976560 584.423160 585.670148 586.390588 586.926367 588.148631 589.205035 589.769151 590.170302 591.264161 592.195912 592.639027 592.920551 593.889248 594.700008 595.028858 595.201283 596.056976 596.709712 -100 
-100 -100 579.306065 580.481000 581.807425 582.801451 583.664171 584.922678 586.053214 586.802037 587.441005 588.502991 589.470086 590.084082 590.603991 591.547712 592.395280 592.889317 593.289388 594.114426 594.847384 595.230468 595.520431 596.222145 596.767731 -100 
-100 -100 579.369701 580.755977 582.149852 583.048626 583.739127 585.072246 586.215714 586.860715 587.339800 588.501904 589.509840 590.045464 590.425902 591.479459 592.372479 592.789527 593.050259 593.989872 594.773165 595.081790 595.235745 596.064957 596.696301 -100 
-100 -100 579.170250 581.044611 582.576871 583.306921 583.621373 585.216473 586.433997 586.913732 587.041686 588.495509 589.606766 590.003739 590.056188 591.410692 592.413314 592.695419 592.629255 593.873147 594.766456 594.936516 594.759090 595.903641 596.694088 -100 
-100 -100 581.327594 582.527196 583.711363 584.466462 585.046321 586.226618 587.245402 587.835318 588.282634 589.361662 590.303908 590.831519 591.216544 592.214824 593.062619 593.485402 593.758569 594.644664 595.376719 595.676237 595.818107 596.563359 597.118789 -100 
-100 -100 583.341807 584.038139 584.892832 585.631374 586.333328 587.248825 588.109413 588.784870 589.414802 590.268052 591.078007 591.707813 592.286991 593.074012 593.802094 594.336377 594.809125 595.482035 596.086566 596.483326 596.798484 597.280475 597.627101 -100 
-100 -100 584.418188 584.899792 585.588506 586.294607 587.016382 587.826378 588.615905 589.321063 590.008843 590.780560 591.534910 592.204339 592.848501 593.561655 594.241000 594.820049 595.360527 595.958332 596.509011 596.940969 597.306714 597.684173 597.935122 -100 
-100 -100 -100 -100 -100 -100 -100 -100 -100 -100 -100 -100 -100 -100 -100 -100 -100 -100 -100 -100 -100 -100 -100 -100 -100 -100 
-100 -100 -100 -100 -100 -100 -100 -100 -100 -100 -100 -100 -100 -100 -100 -100 -100 -100 -100 -100 -100 -100 -100 -100 -100 -100 
-100 -100 -100 -100 -100 -100 -100 -100 -100 -100 -100 -100 -100 -100 -100 -100 -100 -100 -100 -100 -100 -100 -100 -100 -100 -100 
-100 -100 589.171408 589.713164 590.467785 591.230858 592.016410 592.935227 593.833124 594.626374 595.395038 596.280336 597.139131 597.886131 598.590993 599.382251 600.124348 600.741285 601.307644 601.954369 602.543483 602.991760 603.362542 603.766877 604.036279 -100 
-100 -100 587.700110 588.553784 589.514056 590.281317 590.984775 592.060153 593.051100 593.782734 594.433762 595.457042 596.402388 597.090605 597.682909 598.599839 599.415374 599.965313 600.415321 601.189071 601.857876 602.250478 602.524077 603.085002 603.482562 -100 
-100 -100 584.630087 586.397636 587.826129 588.512246 588.814598 590.415766 591.655356 592.192562 592.384661 593.901763 595.085702 595.590745 595.748336 597.123435 598.149108 598.501310 598.510189 599.744751 600.634247 600.847883 600.714060 601.785336 602.505766 -100 
-100 -100 580.336686 583.985014 586.040205 586.487993 585.596630 588.520463 590.164045 590.359490 589.305436 592.106736 593.680654 593.860415 592.838471 595.417365 596.800502 596.817649 595.645242 598.087405 599.341565 599.235644 597.952586 600.265089 601.460237 -100 
-100 -100 581.591957 583.577323 585.231414 586.049941 586.434764 588.174763 589.513883 590.065104 590.247487 591.841758 593.085362 593.578665 593.709421 595.153129 596.239414 596.586542 596.578115 597.886227 598.841583 599.063073 598.931424 600.101086 600.911306 -100 
-100 -100 581.420464 582.897619 584.399667 585.390297 586.161360 587.595587 588.824374 589.525876 590.058068 591.326996 592.439729 593.053789 593.500062 594.645740 595.628456 596.118276 596.441655 597.449874 598.297050 598.659373 598.854712 599.705491 600.349319 -100 
-100 -100 579.232278 581.346219 583.140800 584.080965 584.567599 586.371396 587.754171 588.325151 588.514363 590.149567 591.411113 591.885436 591.982836 593.496157 594.641583 595.014679 595.016301 596.377038 597.378419 597.631144 597.524498 598.723577 599.555416 -100 
-100 -100 575.566018 579.523193 581.868934 582.552633 581.867229 584.910966 586.645941 586.874760 585.807922 588.720948 590.344463 590.479289 589.335728 592.105919 593.613012 593.667132 592.480366 595.051025 596.401270 596.350421 595.109688 597.491670 598.742108 -100 
-100 -100 577.642828 579.779895 581.611884 582.595030 583.125701 584.972378 586.392884 586.993955 587.206270 588.862387 590.141081 590.626686 590.733604 592.259352 593.417135 593.800313 593.811970 595.187437 596.204344 596.470231 596.375220 597.586362 598.426162 -100 
-100 -100 578.214262 579.744971 581.328512 582.408486 583.268956 584.791305 586.096635 586.857156 587.434773 588.747057 589.892006 590.524740 590.985838 592.158407 593.166957 593.674452 594.014209 595.055389 595.935453 596.322782 596.539437 597.418556 598.082019 -100 
-100 -100 576.708752 578.798361 580.594208 581.554778 582.075008 583.954202 585.410592 586.043895 586.283476 587.950542 589.243971 589.756367 589.895176 591.388870 592.517959 592.882548 592.881613 594.254233 595.266347 595.521029 595.412140 596.639825 597.491133 -100 
-100 -100 573.684339 577.529698 579.814185 580.462888 579.747250 582.874048 584.680641 584.970508 583.959576 586.883757 588.532148 588.721300 587.672929 590.347889 591.797965 591.819560 590.607648 593.179910 594.524378 594.451511 593.168563 595.600192 596.875861 -100 
-100 -100 576.155473 578.232570 580.011662 580.957178 581.468066 583.346859 584.808701 585.449418 585.692738 587.354054 588.639421 589.144715 589.275416 590.755772 591.870089 592.221032 592.207448 593.566734 594.566359 594.810610 594.694404 595.918822 596.769154 -100 
-100 -100 577.123070 578.620712 580.164407 581.209769 582.048353 583.573164 584.894165 585.676232 586.268321 587.562355 588.685871 589.304633 589.752600 590.894574 591.870641 592.350933 592.667013 593.680081 594.533808 594.899159 595.100323 595.974336 596.636872 -100 
-100 -100 576.046672 578.108571 579.866401 580.787853 581.274486 583.136034 584.590445 585.239972 585.498774 587.100068 588.332317 588.799527 588.900435 590.365461 591.467425 591.811952 591.795822 593.123671 594.097989 594.328540 594.206947 595.415678 596.257018 -100 
-100 -100 573.495601 577.302075 579.538206 580.133687 579.363014 582.452467 584.239006 584.547743 583.605365 586.371974 587.912715 588.029203 586.916903 589.568019 590.992982 591.002590 589.801256 592.294632 593.587038 593.488993 592.204767 594.596559 595.853121 -100 
-100 -100 576.468448 578.502078 580.216705 581.089649 581.524290 583.327963 584.727650 585.331093 585.548907 587.106006 588.297893 588.732744 588.805815 590.240746 591.314011 591.634092 591.596123 592.901261 593.854612 594.067843 593.932029 595.127860 595.960767 -100 
-100 -100 578.019497 579.447788 580.895306 581.841844 582.579026 583.981420 585.190125 585.885250 586.403966 587.603584 588.642490 589.199433 589.597526 590.675555 591.590936 592.023278 592.298324 593.263121 594.072667 594.403527 594.577195 595.422299 596.064627 -100 
-100 -100 577.640319 579.570101 581.177328 581.972256 582.346503 584.016442 585.300807 585.827896 585.995184 587.488267 588.634148 589.056432 589.134254 590.502519 591.516734 591.800940 591.738015 593.013563 593.940037 594.134073 593.982222 595.152341 595.961373 -100 
-100 -100 575.927630 579.473609 581.474264 581.917004 581.068751 583.849718 585.403324 585.573274 584.551847 587.175188 588.619113 588.720263 587.659856 590.138635 591.442683 591.391728 590.151754 592.579909 593.812896 593.677889 592.360453 594.689771 595.890384 -100 
-100 -100 579.681998 581.398556 582.781783 583.438201 583.713638 585.217163 586.368083 586.845682 586.991858 588.389642 589.463412 589.885093 589.979155 591.279291 592.240703 592.537049 592.497723 593.706738 594.573316 594.762922 594.607205 595.679475 596.402948 -100 
-100 -100 582.360933 583.183708 584.100642 584.818830 585.462342 586.450371 587.351049 588.001706 588.574617 589.500101 590.350478 590.957559 591.481481 592.334780 593.095308 593.598176 594.009104 594.754565 595.400085 595.772352 596.030433 596.585801 596.981880 -100 
-100 -100 583.627412 584.143048 584.852960 585.557507 586.270452 587.100962 587.905764 588.609044 589.289466 590.082455 590.852623 591.520885 592.157677 592.889406 593.580653 594.154498 594.685181 595.303646 595.869687 596.299003 596.655707 597.052466 597.318833 -100 
-100 -100 -100 -100 -100 -100 -100 -100 -100 -100 -100 -100 -100 -100 -100 -100 -100 -100 -100 -100 -100 -100 -100 -100 -100 -100 
-100 -100 -100 -100 -100 -100 -100 -100 -100 -100 -100 -100 -100 -100 -100 -100 -100 -100 -100 -100 -100 -100 -100 -100 -100 -100 
-100 -100 -100 -100 -100 -100 -100 -100 -100 -100 -100 -100 -100 -100 -100 -100 -100 -100 -100 -100 -100 -100 -100 -100 -100 -100 
-100 -100 588.321517 588.924057 589.712891 590.471129 591.235076 592.189962 593.110209 593.894687 594.640400 595.560195 596.439907 597.177846 597.860547 598.684472 599.446899 600.055414 600.600056 601.278565 601.885895 602.323284 602.670649 603.107046 603.399942 -100 
-100 -100 586.451678 587.593068 588.670332 589.387049 589.927485 591.183180 592.250904 592.920569 593.406133 594.607017 595.628320 596.258500 596.694695 597.778912 598.665593 599.157150 599.451428 600.391434 601.129086 601.461376 601.579876 602.311267 602.800403 -100 
-100 -100 581.373450 584.834874 586.733688 587.128084 586.232320 589.054581 590.633727 590.849435 589.842438 592.572030 594.096836 594.303376 593.332275 595.848630 597.191118 597.240585 596.120406 598.495396 599.699593 599.611471 598.360804 600.581346 601.697124 -100 
-100 -100 566.746789 580.937943 584.542537 583.821897 574.091254 585.882588 588.770553 587.746158 577.886993 589.507825 592.330059 591.372947 582.061047 592.943724 595.490798 594.358786 584.891500 595.640863 598.058375 596.813709 587.316831 597.898068 600.449097 -100 
-100 -100 578.221201 581.949410 584.097830 584.616110 583.779404 586.764212 588.454335 588.670273 587.627483 590.458100 592.053849 592.234425 591.210628 593.820257 595.236719 595.269773 594.109127 596.582354 597.865911 597.775435 596.505680 598.850258 600.073956 -100 
-100 -100 579.625604 581.683428 583.417583 584.304640 584.747534 586.529383 587.899485 588.466419 588.655803 590.275137 591.530846 592.014946 592.130261 593.616021 594.741118 595.108779 595.112004 596.454436 597.440143 597.682502 597.567698 598.757062 599.581924 -100 
-100 -100 575.758531 579.691773 582.005622 582.657990 581.945500 584.969479 586.690283 586.909465 585.835043 588.738558 590.354064 590.484539 589.338768 592.103683 593.606802 593.659198 592.471091 595.037754 596.383416 596.328627 595.084014 597.460628 598.707266 -100 
-100 -100 561.367138 576.372293 580.356460 579.910859 570.549018 582.294082 585.236166 584.190867 574.047409 586.040107 588.934372 587.825733 577.751726 589.461507 592.233176 591.106259 581.341242 592.508209 595.075091 593.893167 584.429006 595.094769 597.706788 -100 
-100 -100 574.169318 578.125745 580.476669 581.171482 580.502264 583.568208 585.325606 585.573672 584.521490 587.446726 589.080430 589.222791 588.086378 590.863601 592.377838 592.438156 591.257941 593.839788 595.201379 595.159393 593.925756 596.315223 597.570459 -100 
-100 -100 576.416029 578.530061 580.346018 581.321423 581.851732 583.720311 585.164404 585.786585 586.016992 587.683890 588.974910 589.478001 589.605066 591.120019 592.268943 592.647748 592.658233 594.039497 595.061104 595.327045 595.229347 596.451930 597.299301 -100 
-100 -100 573.305978 577.161102 579.456950 580.115525 579.406507 582.533286 584.336989 584.623271 583.610860 586.540596 588.195792 588.390698 587.348442 590.033154 591.493507 591.524108 590.320769 592.904284 594.259427 594.195351 592.918778 595.352972 596.629581 -100 
-100 -100 559.896604 574.440883 578.300376 577.774776 568.169744 580.208484 583.259066 582.294173 572.290997 584.221062 587.148048 586.173727 576.631207 587.812402 590.446659 589.260191 579.412922 590.628328 593.189508 591.949889 582.235608 593.157720 595.829492 -100 
-100 -100 572.755890 576.596584 578.874250 579.516692 578.797513 581.924948 583.735664 584.031671 583.025881 585.949713 587.597673 587.787707 586.739768 589.410875 590.856042 590.873201 589.657715 592.227380 593.569628 593.494945 592.210867 594.641848 595.917392 -100 
-100 -100 575.343594 577.413174 579.182661 580.118576 580.621666 582.498490 583.964298 584.617219 584.876260 586.516428 587.784327 588.279177 588.402570 589.881410 590.994792 591.347187 591.337148 592.686802 593.679806 593.922416 593.807472 595.026186 595.872934 -100 
-100 -100 572.670157 576.484537 578.735419 579.350036 578.601992 581.718229 583.530676 583.861837 582.941000 585.735519 587.303296 587.442751 586.350482 589.021551 590.464958 590.490510 589.304094 591.815384 593.124902 593.041450 591.768545 594.167084 595.426960 -100 
-100 -100 559.796273 574.240398 578.036980 577.448809 567.758902 579.793010 582.846255 581.989178 572.559194 583.827938 586.557245 585.477162 575.775709 587.029417 589.665971 588.511354 578.889452 589.818803 592.297882 591.049305 581.449683 592.215323 594.846783 -100 
-100 -100 573.107652 576.891098 579.097124 579.663307 578.864340 581.921508 583.679008 583.965540 583.005766 585.754052 587.279995 587.387251 586.268281 588.908609 590.323407 590.325685 589.119003 591.607708 592.896501 592.796346 591.509699 593.894651 595.145461 -100 
-100 -100 576.286102 578.272171 579.939110 580.778450 581.188748 582.934436 584.285701 584.858407 585.057426 586.589902 587.766352 588.200989 588.281879 589.690071 590.740678 591.048278 591.003409 592.301724 593.249598 593.459408 593.319551 594.506135 595.330368 -100 
-100 -100 574.391825 578.005281 580.087475 580.594487 579.802133 582.657418 584.276593 584.487687 583.496497 586.161710 587.640943 587.758410 586.709158 589.216823 590.547469 590.507374 589.275934 591.732206 592.992776 592.872767 591.569025 593.928065 595.154480 -100 
-100 -100 562.784625 576.542001 580.041627 579.373186 570.103897 581.328860 584.066622 583.082135 573.720154 584.698410 587.319340 586.303355 577.127021 587.733378 590.164467 588.937145 579.290731 590.136125 592.550573 591.264754 581.628057 592.332209 594.904696 -100 
-100 -100 576.551394 579.904297 581.739471 582.117069 581.249616 583.913179 585.385427 585.558169 584.568867 587.114955 588.509926 588.638826 587.629345 590.044577 591.309547 591.292745 590.107529 592.473102 593.660735 593.546664 592.260410 594.495724 595.618408 -100 
-100 -100 581.170159 582.268451 583.295267 583.963050 584.449052 585.606134 586.577766 587.168702 587.584708 588.678514 589.601096 590.152262 590.524638 591.541019 592.368727 592.809894 593.062203 593.976784 594.693261 595.005399 595.106522 595.833677 596.321638 -100 
-100 -100 582.818784 583.391034 584.131139 584.828566 585.518553 586.380967 587.204993 587.898743 588.557020 589.382883 590.173615 590.834156 591.450391 592.214177 592.924516 593.488806 593.997178 594.648246 595.233362 595.652016 595.984791 596.413248 596.702733 -100 
-100 -100 -100 -100 -100 -100 -100 -100 -100 -100 -100 -100 -100 -100 -100 -100 -100 -100 -100 -100 -100 -100 -100 -100 -100 -100 
-100 -100 -100 -100 -100 -100 -100 -100 -100 -100 -100 -100 -100 -100 -100 -100 -100 -100 -100 -100 -100 -100 -100 -100 -100 -100 
-100 -100 -100 -100 -100 -100 -100 -100 -100 -100 -100 -100 -100 -100 -100 -100 -100 -100 -100 -100 -100 -100 -100 -100 -100 -100 
-100 -100 587.811579 588.356352 589.115985 589.885505 590.679102 591.607699 592.516007 593.319142 594.096704 594.990060 595.856128 596.609986 597.322346 598.123265 598.876801 599.505217 600.081743 600.736257 601.330860 601.782992 602.156567 602.563353 602.834446 -100 
-100 -100 586.336763 587.193905 588.159294 588.932592 589.643677 590.729142 591.730905 592.472493 593.132186 594.163284 595.115434 595.809671 596.408632 597.335657 598.163967 598.726570 599.187489 599.968945 600.642656 601.038379 601.314034 601.877472 602.277212 -100 
-100 -100 583.261422 585.033348 586.467076 587.158297 587.467255 589.079148 590.330310 590.877549 591.077794 592.602247 593.792000 594.301307 594.463507 595.849423 596.890362 597.257185 597.278260 598.520325 599.413783 599.629332 599.495717 600.569783 601.293973 -100 
-100 -100 578.965584 582.618863 584.678857 585.130362 584.244114 587.179222 588.834959 589.040412 587.993802 590.801654 592.379911 592.562005 591.543183 594.133342 595.532550 595.565218 594.405788 596.855353 598.113359 598.009210 596.726337 599.042201 600.241380 -100 
-100 -100 580.228890 582.216630 583.873136 584.694122 585.083702 586.833547 588.183996 588.745065 588.934497 590.533397 591.779028 592.272955 592.406584 593.860282 594.960761 595.322123 595.325855 596.642436 597.603422 597.828531 597.699454 598.872651 599.685707 -100 
-100 -100 580.070631 581.546609 583.047502 584.038529 584.813421 586.256126 587.495475 588.206812 588.745513 590.016482 591.127934 591.739477 592.186659 593.341318 594.337167 594.839908 595.174530 596.192549 597.047560 597.415478 597.614963 598.469701 599.116154 -100 
-100 -100 577.896030 580.004909 581.794346 582.732252 583.221259 585.032800 586.426017 587.007287 587.202442 588.836805 590.093653 590.561248 590.656249 592.178915 593.337878 593.723073 593.734923 595.106786 596.117938 596.377578 596.275865 597.479569 598.314307 -100 
-100 -100 574.237914 578.187069 580.524899 581.204390 580.520020 583.571146 585.316684 585.556480 584.496337 587.406747 589.023227 589.148583 587.999892 590.780720 592.301959 592.367371 591.189611 593.772141 595.132880 595.089114 593.853193 596.240324 597.494014 -100 
-100 -100 576.309369 578.440211 580.265525 581.245038 581.776769 583.629856 585.059793 585.670720 585.889632 587.545464 588.819799 589.299675 589.404697 590.938947 592.108415 592.501654 592.521994 593.907583 594.933362 595.205417 595.114899 596.330692 597.173541 -100 
-100 -100 576.871471 578.398247 579.977341 581.055058 581.916993 583.445018 584.758473 585.527445 586.111553 587.426910 588.572665 589.205515 589.668871 590.848488 591.866034 592.381890 592.729387 593.778726 594.665520 595.057359 595.277539 596.160956 596.827463 -100 
-100 -100 575.358529 577.445459 579.238309 580.197534 580.719427 582.604065 584.067856 584.708806 584.955156 586.628336 587.927431 588.445092 588.589624 590.089992 591.226328 591.597697 591.603299 592.982901 594.000138 594.257515 594.150733 595.383035 596.237914 -100 
-100 -100 572.329889 576.173030 578.455235 579.103049 578.389083 581.521413 583.335197 583.632531 582.629007 585.561613 587.219039 587.417056 586.377089 589.059100 590.515827 590.543433 589.337318 591.916478 593.265668 593.194604 591.912699 594.349628 595.629353 -100 
-100 -100 574.798956 576.874493 578.652092 579.597448 580.110492 581.994486 583.463168 584.111422 584.363007 586.034070 587.330105 587.846058 587.986718 589.475642 590.597780 590.955944 590.949330 592.315796 593.320923 593.568529 593.454853 594.683411 595.536636 -100 
-100 -100 575.767976 577.264243 578.806773 579.852363 580.693344 582.223038 583.550486 584.339953 584.940690 586.245348 587.380569 588.011057 588.470168 589.622482 590.608397 591.098124 591.423206 592.444591 593.305417 593.676572 593.882202 594.759156 595.423026 -100 
-100 -100 574.696692 576.756702 578.513023 579.434527 579.923410 581.789604 583.250091 583.906592 584.173913 585.786633 587.031536 587.511330 587.624373 589.101348 590.215257 590.571579 590.566675 591.904290 592.887445 593.126271 593.011049 594.221537 595.062642 -100 
-100 -100 572.153048 575.956869 578.190871 578.785989 578.017253 581.111240 582.903633 583.218912 582.284653 585.063347 586.617473 586.747155 585.647696 588.311945 589.750452 589.773683 588.585328 591.089570 592.392027 592.303853 591.027258 593.419607 594.674828 -100 
-100 -100 575.132377 577.163776 578.876360 579.748883 580.185408 581.993527 583.399163 584.009395 584.235596 585.804368 587.009501 587.457657 587.543863 588.992463 590.080112 590.414633 590.390272 591.707053 592.670709 592.893172 592.763665 593.960344 594.792419 -100 
-100 -100 576.691013 578.117233 579.562590 580.508414 581.247189 582.654078 583.869043 584.571136 585.098079 586.308936 587.361017 587.931171 588.342176 589.434000 590.364444 590.811779 591.100786 592.077566 592.897067 593.235882 593.413951 594.259618 594.901821 -100 
-100 -100 576.320848 578.248022 579.852352 580.645750 581.020812 582.695432 583.986541 584.520404 584.694866 586.198988 587.358665 587.794072 587.883985 589.265878 590.296148 590.595982 590.547333 591.834982 592.770867 592.971658 592.821422 593.990828 594.801151 -100 
-100 -100 574.615968 578.158813 580.156152 580.596962 579.749086 582.535152 584.095896 584.272453 583.257508 585.891820 587.349682 587.463809 586.415077 588.907041 590.227173 590.191742 588.965796 591.405864 592.647853 592.519255 591.202928 593.530061 594.731712 -100 
-100 -100 578.372981 580.087533 581.468766 582.124590 582.401665 583.910342 585.068175 585.552704 585.706265 587.114390 588.200578 588.634549 588.740414 590.053454 591.029607 591.340438 591.314284 592.534238 593.408930 593.604130 593.450385 594.521417 595.244512 -100 
-100 -100 581.052220 581.874216 582.790734 583.509885 584.156327 585.149672 586.057100 586.715011 587.295888 588.231150 589.092723 589.711344 590.246932 591.112755 591.886854 592.403087 592.826150 593.581506 594.234197 594.611141 594.871098 595.426234 595.822071 -100 
-100 -100 582.318502 582.834034 583.544452 584.250866 584.967454 585.803448 586.614984 587.325716 588.014386 588.816872 589.597591 590.276955 590.925270 591.669226 592.373336 592.959818 593.501937 594.129682 594.702414 595.136001 595.494659 595.891694 596.157937 -100 
-100 -100 -100 -100 -100 -100 -100 -100 -100 -100 -100 -100 -100 -100 -100 -100 -100 -100 -100 -100 -100 -100 -100 -100 -100 -100 
-100 -100 -100 -100 -100 -100 -100 -100 -100 -100 -100 -100 -100 -100 -100 -100 -100 -100 -100 -100 -100 -100 -100 -100 -100 -100 
-100 -100 -100 -100 -100 -100 -100 -100 -100 -100 -100 -100 -100 -100 -100 -100 -100 -100 -100 -100 -100 -100 -100 -100 -100 -100 
-100 -100 587.304208 587.812841 588.550668 589.324391 590.132172 591.045820 591.945817 592.759433 593.553191 594.431551 595.288030 596.050485 596.778263 597.567766 598.316943 598.958731 599.553444 600.195491 600.781545 601.241541 601.627959 602.018166 602.275116 -100 
-100 -100 586.031196 586.754477 587.653765 588.450233 589.227446 590.243342 591.211039 591.988168 592.717377 593.679028 594.594545 595.319131 595.982735 596.848252 597.649439 598.250137 598.780311 599.498356 600.138477 600.563927 600.900279 601.393942 601.745749 -100 
-100 -100 583.653570 584.882848 586.105430 586.900944 587.534240 588.813383 589.934609 590.611923 591.141861 592.334637 593.388792 594.012848 594.481973 595.562200 596.488777 596.984596 597.321460 598.253685 599.021827 599.352068 599.517402 600.271786 600.830619 -100 
-100 -100 581.018086 582.928849 584.495662 585.248603 585.587867 587.284754 588.597788 589.144927 589.327880 590.902336 592.128118 592.617909 592.749355 594.188481 595.275552 595.637255 595.642055 596.932777 597.864306 598.068857 597.919048 599.069299 599.862230 -100 
-100 -100 580.705221 582.119959 583.546649 584.473540 585.197567 586.602437 587.817122 588.517627 589.050242 590.302737 591.401912 592.014792 592.465973 593.600569 594.578216 595.074582 595.405150 596.399541 597.228217 597.574621 597.755648 598.596093 599.232682 -100 
-100 -100 580.081486 581.284207 582.647685 583.679097 584.581378 585.888011 587.063907 587.850748 588.531236 589.657839 590.689613 591.357475 591.932307 592.955913 593.889680 594.461769 594.930126 595.818272 596.605945 597.033157 597.354023 598.070874 598.622721 -100 
-100 -100 578.426726 579.933716 581.475850 582.508410 583.322344 584.798739 586.066816 586.801540 587.356248 588.628526 589.728867 590.318456 590.747887 591.929833 592.955570 593.475342 593.820493 594.861715 595.737471 596.118200 596.327027 597.198287 597.856551 -100 
-100 -100 576.446258 578.558312 580.361620 581.319196 581.830688 583.672941 585.096908 585.709373 585.932299 587.557373 588.799149 589.248048 589.327039 590.871903 592.052610 592.450217 592.469204 593.856439 594.879733 595.144306 595.043639 596.263463 597.108985 -100 
-100 -100 576.840288 578.368549 579.945706 581.018970 581.874948 583.393125 584.698946 585.464553 586.044048 587.337639 588.455121 589.057033 589.496743 590.690207 591.726562 592.254863 592.608952 593.662895 594.552011 594.944370 595.164076 596.046937 596.713045 -100 
-100 -100 576.885313 578.136266 579.575490 580.691518 581.679639 583.072369 584.324670 585.172417 585.901411 587.070860 588.135680 588.825174 589.417538 590.465201 591.420722 592.007806 592.491550 593.407316 594.223467 594.673412 595.015339 595.758977 596.329772 -100 
-100 -100 575.849541 577.354120 578.910933 579.972248 580.827017 582.367940 583.700359 584.488829 585.088933 586.407614 587.555931 588.194465 588.663487 589.838804 590.851251 591.364106 591.709201 592.752215 593.628811 594.007297 594.216503 595.107914 595.782181 -100 
-100 -100 574.433303 576.503170 578.278218 579.222825 579.735824 581.627859 583.103914 583.759225 584.018732 585.687968 586.982312 587.495515 587.634306 589.138917 590.277702 590.650669 590.656871 592.026724 593.031195 593.273631 593.152927 594.393183 595.254597 -100 
-100 -100 575.277121 576.773538 578.318843 579.369318 580.216688 581.755480 583.089791 583.882169 584.485941 585.806469 586.957347 587.599245 588.067850 589.233370 590.232073 590.731953 591.065043 592.095360 592.960609 593.330388 593.533476 594.420498 595.092291 -100 
-100 -100 575.748635 576.979830 578.393019 579.485228 580.457159 581.846284 583.103556 583.960616 584.698078 585.869378 586.938837 587.637798 588.232812 589.257149 590.182123 590.743637 591.205409 592.094550 592.886387 593.318472 593.648433 594.383121 594.948694 -100 
-100 -100 575.152367 576.642709 578.175272 579.209173 580.037535 581.551950 582.866883 583.648702 584.243322 585.532862 586.654542 587.276364 587.730303 588.877454 589.861058 590.352815 590.680124 591.690914 592.541217 592.907143 593.110462 593.979664 594.637485 -100 
-100 -100 574.208186 576.261830 578.005084 578.910733 579.381995 581.220126 582.653227 583.284253 583.527591 585.132806 586.371784 586.848168 586.960088 588.426337 589.532915 589.887397 589.882470 591.209609 592.182756 592.415614 592.296742 593.498764 594.333664 -100 
-100 -100 575.581591 577.045416 578.535860 579.521155 580.296691 581.753224 583.012552 583.746072 584.297833 585.545417 586.629810 587.221401 587.649356 588.770536 589.730509 590.202413 590.511599 591.503272 592.335580 592.686025 592.875012 593.729577 594.377850 -100 
-100 -100 576.649766 577.819333 579.140641 580.133221 580.999788 582.268506 583.412036 584.174922 584.830792 585.916470 586.910520 587.551784 588.098604 589.069493 589.945620 590.468630 590.896329 591.745648 592.500040 592.902361 593.205216 593.906527 594.448843 -100 
-100 -100 576.733927 578.112847 579.499544 580.394948 581.087708 582.432307 583.589697 584.248484 584.743269 585.929148 586.964520 587.527803 587.935256 589.015007 589.936480 590.382494 590.670841 591.635721 592.440812 592.769163 592.936385 593.760993 594.387266 -100 
-100 -100 576.554332 578.418073 579.941172 580.666121 580.980571 582.589591 583.822157 584.314978 584.456485 585.935241 587.074547 587.499591 587.579713 588.958535 589.988500 590.298639 590.258938 591.528643 592.444200 592.636180 592.476889 593.609369 594.391174 -100 
-100 -100 578.713626 579.907231 581.086135 581.839613 582.423050 583.615548 584.648618 585.252506 585.715227 586.816439 587.783916 588.337367 588.748113 589.771202 590.645754 591.095715 591.394482 592.303619 593.054641 593.370603 593.523384 594.263252 594.813334 -100 
-100 -100 580.726125 581.420341 582.273918 583.014537 583.722944 584.649995 585.524439 586.214708 586.861179 587.734687 588.567290 589.220754 589.824087 590.635760 591.389754 591.949924 592.446670 593.139955 593.760276 594.168881 594.490685 594.971670 595.316163 -100 
-100 -100 581.801296 582.282615 582.972440 583.682608 584.412213 585.233770 586.037126 586.757540 587.462285 588.253435 589.029137 589.721085 590.388617 591.126047 591.830562 592.434471 592.997715 593.614425 594.179330 594.621153 594.992166 595.370310 595.620571 -100 
-100 -100 -100 -100 -100 -100 -100 -100 -100 -100 -100 -100 -100 -100 -100 -100 -100 -100 -100 -100 -100 -100 -100 -100 -100 -100 
-100 -100 -100 -100 -100 -100 -100 -100 -100 -100 -100 -100 -100 -100 -100 -100 -100 -100 -100 -100 -100 -100 -100 -100 -100 -100 
-100 -100 -100 -100 -100 -100 -100 -100 -100 -100 -100 -100 -100 -100 -100 -100 -100 -100 -100 -100 -100 -100 -100 -100 -100 -100 
-100 -100 586.633137 587.174653 587.930979 588.699058 589.492821 590.421803 591.330882 592.135059 592.913224 593.805935 594.670938 595.424111 596.137500 596.943126 597.703979 598.340299 598.923415 599.580750 600.175152 600.625834 600.998392 601.406417 601.678895 -100 
-100 -100 585.171484 586.021060 586.979857 587.750586 588.461939 589.546485 590.548276 591.291086 591.951709 592.980382 593.929267 594.620388 595.218259 596.151226 596.989111 597.562001 598.031518 598.814160 599.484734 599.875775 600.147679 600.714195 601.116928 -100 
-100 -100 582.126940 583.878087 585.297640 585.984847 586.296391 587.903205 589.152664 589.702380 589.906238 591.423223 592.604634 593.105156 593.259937 594.656222 595.711788 596.094106 596.129873 597.367721 598.251305 598.454648 598.308401 599.393134 600.124929 -100 
-100 -100 577.879504 581.483259 583.518832 583.966117 583.091618 586.011294 587.663118 587.874420 586.840817 589.629878 591.192557 591.357920 590.317721 592.929881 594.349167 594.402816 593.270231 595.702327 596.943540 596.817678 595.500212 597.848279 599.062786 -100 
-100 -100 579.110295 581.073688 582.711764 583.525222 583.915757 585.661724 587.013603 587.581222 587.776436 589.363619 590.593799 591.071899 591.193369 592.656545 593.770782 594.145889 594.161683 595.473783 596.426089 596.638929 596.496886 597.682163 598.504138 -100 
-100 -100 578.944241 580.401996 581.884768 582.864238 583.635024 585.080744 586.328631 587.053053 587.601141 588.856519 589.945619 590.535050 590.966651 592.129228 593.137278 593.649038 593.988796 595.008489 595.860783 596.221483 596.414100 597.276644 597.930066 -100 
-100 -100 576.792130 578.870531 580.633117 581.552122 582.030663 583.853904 585.266440 585.877417 586.103664 587.699710 588.914250 589.340952 589.399356 590.945205 592.124543 592.517498 592.528385 593.907897 594.919432 595.168913 595.052407 596.273012 597.119583 -100 
-100 -100 573.180555 577.066697 579.364580 580.015956 579.305829 582.384937 584.162424 584.456112 583.485850 586.298470 587.845295 587.904364 586.666502 589.519746 591.078000 591.150569 589.958512 592.562033 593.925335 593.861994 592.582142 595.015329 596.290800 -100 
-100 -100 575.202409 577.302488 579.100011 580.058758 580.578187 582.443991 583.895912 584.538888 584.790243 586.407779 587.639575 588.078116 588.146315 589.704469 590.895089 591.296549 591.315893 592.708069 593.732313 593.992217 593.885509 595.118089 595.972998 -100 
-100 -100 575.738142 577.246488 578.805285 579.866791 580.720211 582.255450 583.583772 584.371673 584.969323 586.267929 587.389241 587.997748 588.443900 589.633877 590.665921 591.191979 591.544561 592.593369 593.473600 593.853857 594.063768 594.955724 595.630304 -100 
-100 -100 574.225217 576.289390 578.060442 579.001663 579.511057 581.406175 582.885704 583.545827 583.809165 585.464177 586.741281 587.236560 587.362119 588.880054 590.035877 590.423536 590.441518 591.813005 592.815619 593.052809 592.924939 594.174168 595.041549 -100 
-100 -100 571.216153 575.017122 577.271621 577.896395 577.155759 580.312827 582.147793 582.471927 581.509116 584.401843 586.031266 586.200513 585.118728 587.845903 589.333111 589.385216 588.206585 590.762638 592.088431 591.983927 590.647964 593.133585 594.436202 -100 
-100 -100 573.641168 575.698986 577.461203 578.393976 578.897088 580.789270 582.268609 582.930258 583.196513 584.856674 586.141933 586.647001 586.777328 588.285345 589.426485 589.801384 589.808118 591.166521 592.157885 592.387214 592.254032 593.498072 594.362027 -100 
-100 -100 574.578016 576.070340 577.608946 578.652014 579.491842 581.021059 582.348705 583.138919 583.741414 585.050972 586.191794 586.827782 587.293046 588.454161 589.450456 589.951770 590.286318 591.305412 592.159757 592.524102 592.724958 593.604682 594.270879 -100 
-100 -100 573.482397 575.548348 577.310180 578.238538 578.735057 580.591661 582.041398 582.684783 582.938574 584.573745 585.841051 586.341781 586.475890 587.953578 589.071861 589.439685 589.448927 590.782365 591.760224 591.998339 591.885961 593.093042 593.931125 -100 
-100 -100 570.916413 574.738192 576.985086 577.595893 576.851980 579.918696 581.689259 581.975553 580.993348 583.830084 585.424167 585.589097 584.534996 587.181057 588.618656 588.657444 587.497935 589.985822 591.280519 591.195157 589.930025 592.310092 593.558247 -100 
-100 -100 573.907081 575.946760 577.667458 578.548792 578.993770 580.791485 582.184080 582.777994 582.988655 584.582631 585.814292 586.286743 586.396697 587.849895 588.946561 589.296673 589.289317 590.604685 591.566193 591.790483 591.664642 592.855188 593.682356 -100 
-100 -100 575.473633 576.903197 578.351659 579.299868 580.039572 581.443504 582.652231 583.345155 583.865758 585.090717 586.159764 586.743128 587.165686 588.275069 589.225758 589.693620 589.999501 590.979961 591.799454 592.139929 592.319641 593.158292 593.795407 -100 
-100 -100 575.106613 577.036135 578.640088 579.430588 579.800574 581.477274 582.765048 583.287649 583.448387 584.971042 586.145953 586.583478 586.668384 588.085867 589.151945 589.482774 589.459485 590.748362 591.682826 591.888044 591.745643 592.897722 593.698499 -100 
-100 -100 573.398964 576.947018 578.942859 579.376124 578.512449 581.310724 582.870387 583.028065 581.973086 584.650482 586.127710 586.230718 585.138373 587.705657 589.079210 589.085812 587.902413 590.330065 591.567408 591.450624 590.167707 592.449813 593.632785 -100 
-100 -100 577.161766 578.877643 580.257483 580.909209 581.180738 582.692960 583.849942 584.325898 584.467491 585.892454 586.990792 587.424247 587.523802 588.872878 589.885261 590.227060 590.225816 591.447368 592.321015 592.520376 592.374381 593.427978 594.141055 -100 
-100 -100 579.843515 580.665563 581.581205 582.298830 582.944009 583.938674 584.846407 585.502609 586.082582 587.025994 587.896283 588.520661 589.062867 589.948740 590.745921 591.283196 591.722234 592.483207 593.136800 593.514152 593.773737 594.322139 594.713555 -100 
-100 -100 581.110295 581.625671 582.335635 583.041615 583.758310 584.595488 585.408225 586.120016 586.811102 587.619847 588.408292 589.095459 589.753384 590.512414 591.233863 591.836590 592.391126 593.025051 593.599477 594.032672 594.389549 594.782990 595.046824 -100 
-100 -100 -100 -100 -100 -100 -100 -100 -100 -100 -100 -100 -100 -100 -100 -100 -100 -100 -100 -100 -100 -100 -100 -100 -100 -100 
-100 -100 -100 -100 -100 -100 -100 -100 -100 -100 -100 -100 -100 -100 -100 -100 -100 -100 -100 -100 -100 -100 -100 -100 -100 -100 
-100 -100 -100 -100 -100 -100 -100 -100 -100 -100 -100 -100 -100 -100 -100 -100 -100 -100 -100 -100 -100 -100 -100 -100 -100 -100 
-100 -100 585.953097 586.550588 587.334959 588.092194 588.858027 589.815024 590.737981 591.525494 592.273351 593.192866 594.071484 594.808817 595.493624 596.326252 597.101952 597.724721 598.281621 598.966369 599.575185 600.011557 600.357861 600.797090 601.092850 -100 
-100 -100 584.107428 585.234736 586.301635 587.015681 587.558923 588.813843 589.882828 590.555997 591.044872 592.241789 593.257980 593.882990 594.316561 595.412243 596.316334 596.826269 597.136730 598.079486 598.813764 599.139269 599.250427 599.989225 600.484741 -100 
-100 -100 579.100791 582.510019 584.382490 584.772845 583.890413 586.698196 588.274309 588.496820 587.503619 590.214640 591.723989 591.913484 590.920632 593.463337 594.834120 594.912541 593.826046 596.186859 597.374836 597.263964 595.976282 598.230645 599.364988 -100 
-100 -100 564.698212 578.663127 582.210245 581.490020 571.846511 583.547006 586.422132 585.415531 575.638775 587.169042 589.956843 588.961073 579.536974 590.532385 593.125030 592.039644 582.696201 593.339227 595.719573 594.421894 584.731718 595.502543 598.098419 -100 
-100 -100 575.979287 579.648384 581.762164 582.269402 581.442302 584.414255 586.106518 586.336194 585.311215 588.115854 589.684510 589.836641 588.783552 591.418061 592.860227 592.918724 591.787457 594.245968 595.514734 595.401530 594.095436 596.476421 597.719517 -100 
-100 -100 577.356610 579.378708 581.080529 581.947495 582.383120 584.170961 585.556945 586.148674 586.359737 587.948788 589.166708 589.613158 589.698112 591.201774 592.348426 592.731013 592.742957 594.089582 595.072503 595.303213 595.174076 596.381023 597.219156 -100 
-100 -100 573.551489 577.410806 579.672836 580.289054 579.547962 582.602013 584.360503 584.641247 583.660737 586.459372 587.995118 588.048577 586.806139 589.645700 591.190596 591.254078 590.054471 592.644652 593.994161 593.918865 592.629156 595.055967 596.327867 -100 
-100 -100 559.406018 574.135321 578.027323 577.518693 568.022704 579.904633 582.918511 582.013445 572.387282 583.850609 586.578807 585.314671 574.773794 586.922364 589.794557 588.671916 578.795407 590.085444 592.666435 591.430119 581.706726 592.636766 595.309366 -100 
-100 -100 571.959828 575.841453 578.138302 578.793320 578.092046 581.189454 582.988328 583.301757 582.346743 585.167350 586.720412 586.785196 585.551848 588.404899 589.961807 590.033442 588.841180 591.444302 592.806117 592.739945 591.458594 593.898089 595.178979 -100 
-100 -100 574.139714 576.217262 577.996079 578.942018 579.454926 581.337380 582.807469 583.464105 583.724574 585.358684 586.608776 587.071157 587.164747 588.702573 589.876311 590.270947 590.289069 591.669832 592.681478 592.927620 592.808725 594.050956 594.913680 -100 
-100 -100 571.041444 574.842639 577.096673 577.720877 576.979434 580.134006 581.967145 582.290756 581.325980 584.208776 585.824555 585.979049 584.886883 587.620238 589.116945 589.176178 588.002334 590.562739 591.891670 591.788831 590.453864 592.940958 594.244743 -100 
-100 -100 557.773923 572.133681 575.929534 575.350764 565.606464 577.780405 580.880755 579.982828 570.206102 581.913878 584.773829 583.729833 573.949594 585.375492 588.082634 586.949475 577.235695 588.324412 590.833557 589.510964 579.498429 590.711206 593.448491 -100 
-100 -100 570.445673 574.241685 576.489079 577.106986 576.360515 579.512218 581.344266 581.668209 580.705953 583.595738 585.223026 585.391948 584.309289 587.031711 588.513123 588.560618 587.377249 589.924071 591.241497 591.131265 589.791607 592.272742 593.572441 -100 
-100 -100 572.959805 575.021434 576.783680 577.715294 578.216840 580.093346 581.560458 582.215941 582.479050 584.129792 585.409113 585.914948 586.049662 587.544523 588.675893 589.048515 589.056765 590.401553 591.384529 591.616217 591.491906 592.717615 593.569287 -100 
-100 -100 570.234288 574.064680 576.326578 576.955910 576.232762 579.322586 581.115172 581.420452 580.455576 583.312877 584.925841 585.106185 584.065048 586.723965 588.172769 588.220443 587.068301 589.563885 590.864294 590.781809 589.519139 591.906956 593.161041 -100 
-100 -100 557.272209 571.796780 575.623094 575.075507 565.529871 577.417791 580.420493 579.489134 569.772064 581.348983 584.175398 583.175628 573.681964 584.776584 587.397876 586.280140 576.795357 587.610828 590.068418 588.830739 579.298266 589.995572 592.609520 -100 
-100 -100 570.652260 574.455934 576.677555 577.261936 576.489522 579.519348 581.253809 581.509641 580.502545 583.318867 584.897271 585.051348 583.988465 586.623757 588.052274 588.084223 586.917498 589.395332 590.679943 590.585094 589.310552 591.679670 592.921183 -100 
-100 -100 573.851557 575.844125 577.516661 578.360514 578.773551 580.515333 581.858307 582.417055 582.603476 584.166397 585.375030 585.833932 585.934927 587.375690 588.462535 588.806815 588.793784 590.097495 591.046245 591.260558 591.126147 592.298412 593.113833 -100 
-100 -100 571.961271 575.581129 577.663299 578.163999 577.356388 580.223444 581.840757 582.031326 580.999977 583.718161 585.230083 585.348142 584.265525 586.861712 588.261374 588.278268 587.101292 589.550001 590.807614 590.700006 589.427450 591.737897 592.945552 -100 
-100 -100 560.329223 574.116360 577.615476 576.926635 567.567771 578.877256 581.621537 580.587320 570.990818 582.213324 584.888830 583.829133 574.341630 585.316595 587.871682 586.732008 577.253192 587.983979 590.382281 589.137548 579.727189 590.183462 592.704954 -100 
-100 -100 574.127587 577.485043 579.318179 579.687367 578.803767 581.481500 582.955699 583.112251 582.086163 584.682361 586.104880 586.230363 585.185810 587.690678 589.025225 589.065282 587.933776 590.292429 591.477568 591.375577 590.121516 592.308094 593.409982 -100 
-100 -100 578.753355 579.851854 580.877248 581.542482 582.026130 583.187329 584.161569 584.751346 585.166227 586.278424 587.219293 587.782544 588.165988 589.221161 590.090478 590.569010 590.850632 591.774757 592.493600 592.807742 592.910421 593.624307 594.104509 -100 
-100 -100 580.402917 580.974845 581.714246 582.411243 583.101985 583.967610 584.795404 585.493010 586.157505 586.996683 587.803380 588.480056 589.115042 589.906860 590.648459 591.241841 591.772741 592.435432 593.024450 593.443195 593.773477 594.195838 594.481349 -100 
-100 -100 -100 -100 -100 -100 -100 -100 -100 -100 -100 -100 -100 -100 -100 -100 -100 -100 -100 -100 -100 -100 -100 -100 -100 -100 
-100 -100 -100 -100 -100 -100 -100 -100 -100 -100 -100 -100 -100 -100 -100 -100 -100 -100 -100 -100 -100 -100 -100 -100 -100 -100 
-100 -100 -100 -100 -100 -100 -100 -100 -100 -100 -100 -100 -100 -100 -100 -100 -100 -100 -100 -100 -100 -100 -100 -100 -100 -100 
-100 -100 585.592405 586.131077 586.883904 587.649091 588.440208 589.365647 590.270500 591.070380 591.844045 592.731687 593.591501 594.339878 595.049142 595.851425 596.609677 597.244147 597.826510 598.484651 599.080524 599.532269 599.905262 600.313507 600.586204 -100 
-100 -100 584.139763 584.984891 585.938798 586.706126 587.414776 588.495178 589.492141 590.230487 590.886521 591.909441 592.852286 593.537843 594.130875 595.059760 595.894147 596.464086 596.931911 597.715622 598.388458 598.781030 599.053461 599.620275 600.023423 -100 
-100 -100 581.111179 582.854534 584.266444 584.949283 585.258173 586.859678 588.103376 588.648728 588.848296 590.358408 591.532398 592.026180 592.175007 593.565959 594.616379 594.993573 595.025416 596.264823 597.152284 597.357922 597.212207 598.297317 599.029956 -100 
-100 -100 576.879874 580.472077 582.496804 582.938223 582.060809 584.973997 586.619911 586.827801 585.791035 588.572460 590.126789 590.284692 589.237721 591.843269 593.255615 593.301983 592.163556 594.597379 595.842763 595.719405 594.402668 596.751068 597.966329 -100 
-100 -100 578.114384 580.067131 581.693457 582.498872 582.884422 584.624957 585.972959 586.538761 586.731650 588.312565 589.535405 590.006715 590.121507 591.577075 592.683100 593.050316 593.060421 594.371983 595.325747 595.539598 595.397866 596.583400 597.405799 -100 
-100 -100 577.951027 579.398189 580.867891 581.836920 582.600852 584.042529 585.289485 586.014894 586.562574 587.813005 588.896083 589.480175 589.905912 591.059680 592.057901 592.560885 592.894300 593.910802 594.761430 595.120788 595.312459 596.175083 596.828942 -100 
-100 -100 575.806258 577.871587 579.618195 580.524033 580.994025 582.814370 584.229143 584.844865 585.073563 586.664774 587.873992 588.297107 588.351177 589.886367 591.053582 591.436331 591.439739 592.813776 593.820867 594.066533 593.947468 595.168117 596.015395 -100 
-100 -100 572.202453 576.072465 578.351624 578.987882 578.268198 581.344959 583.126369 583.427566 582.462727 585.269617 586.810759 586.867494 585.627078 588.468000 590.012535 590.074004 588.873694 591.470317 592.827430 592.758490 591.474688 593.908045 595.184514 -100 
-100 -100 574.220080 576.306372 578.086580 579.030852 579.541006 581.403689 582.857983 583.506533 583.761708 585.375315 586.602161 587.037810 587.102482 588.650695 589.829740 590.221210 590.232516 591.617697 592.635544 592.889703 592.779073 594.011175 594.866708 -100 
-100 -100 574.750328 576.246861 577.790252 578.838719 579.683436 581.214292 582.542555 583.333169 583.932502 585.227973 586.344874 586.949880 587.392041 588.574744 589.598207 590.116249 590.461716 591.504048 592.378268 592.752994 592.959088 593.850282 594.525289 -100 
-100 -100 573.234774 575.286858 577.043129 577.972648 578.474224 580.363811 581.841356 582.502455 582.766486 584.417934 585.690435 586.181998 586.303928 587.816559 588.966179 589.347675 589.359595 590.725204 591.722196 591.953765 591.821788 593.070556 593.938636 -100 
-100 -100 570.219573 574.007820 576.248493 576.863474 576.116624 579.267648 581.099617 581.424123 580.462092 583.350666 584.975434 585.141407 584.056959 586.780327 588.263126 588.310746 587.127355 589.678185 590.998586 590.888245 589.547682 592.033345 593.337011 -100 
-100 -100 572.622381 574.672206 576.425379 577.351573 577.850094 579.737587 581.214124 581.875479 582.141880 583.799361 585.081700 585.585023 585.714062 587.219805 588.358054 588.729903 588.733194 590.087435 591.074137 591.298479 591.161397 592.404743 593.269178 -100 
-100 -100 573.531835 575.021659 576.557242 577.598017 578.435740 579.961906 581.287369 582.077224 582.679980 583.988517 585.128607 585.765048 586.230878 587.390978 588.385440 588.884795 589.216979 590.232870 591.083456 591.443782 591.641271 592.519521 593.185587 -100 
-100 -100 572.410861 574.479115 576.243471 577.173943 577.671259 579.526012 580.974112 581.617685 581.872635 583.507968 584.776384 585.279944 585.416772 586.894278 588.011459 588.378233 588.385747 589.716589 590.691622 590.926310 590.810586 592.015485 592.853136 -100 
-100 -100 569.826331 573.653607 575.906562 576.522473 575.781599 578.847023 580.616317 580.903509 579.923595 582.761210 584.357753 584.527574 583.478448 586.125116 587.562528 587.601526 586.441476 588.927168 590.219289 590.130785 588.862439 591.239684 592.486944 -100 
-100 -100 572.810895 574.854971 576.581153 577.467295 577.915117 579.712409 581.104348 581.699293 581.912298 583.508410 584.743781 585.221979 585.337796 586.794007 587.892828 588.245123 588.238866 589.552756 590.511334 590.732231 590.603030 591.790670 592.616522 -100 
-100 -100 574.376672 575.808634 577.260673 578.212302 578.954033 580.357660 581.565933 582.259840 582.782773 584.010686 585.084327 585.674037 586.103311 587.218075 588.173707 588.646240 588.954836 589.934107 590.750162 591.086588 591.262447 592.097934 592.733475 -100 
-100 -100 574.009432 575.939760 577.546007 578.338941 578.710444 580.386261 581.673324 582.196898 582.360143 583.886066 585.066130 585.510711 585.603406 587.028039 588.101480 588.439594 588.420781 589.708049 590.638235 590.838648 590.691899 591.840320 592.639252 -100 
-100 -100 572.301153 575.848886 577.845962 578.280997 577.418640 580.215291 581.773965 581.932767 580.880684 583.561432 585.044135 585.154812 584.071197 586.646603 588.028975 588.044746 586.867532 589.292958 590.525385 590.403539 589.116280 591.394386 592.575305 -100 
-100 -100 576.061843 577.777133 579.156988 579.809270 580.081110 581.592159 582.748640 583.225879 583.370392 584.799277 585.903470 586.344694 586.453028 587.810746 588.832123 589.182663 589.187184 590.408021 591.277880 591.472858 591.322881 592.373053 593.084322 -100 
-100 -100 578.740675 579.562115 580.477214 581.194529 581.839363 582.833340 583.741117 584.398803 584.981761 585.929516 586.805865 587.437857 587.988555 588.883027 589.688761 590.233779 590.677880 591.439485 592.090846 592.464891 592.721185 593.266884 593.656857 -100 
-100 -100 580.005611 580.520380 581.229563 581.934852 582.650954 583.487691 584.300771 585.014188 585.708339 586.521610 587.316162 588.010788 588.676963 589.444402 590.174013 590.783861 591.343114 591.978326 592.551428 592.982046 593.336162 593.727350 593.989965 -100 
-100 -100 -100 -100 -100 -100 -100 -100 -100 -100 -100 -100 -100 -100 -100 -100 -100 -100 -100 -100 -100 -100 -100 -100 -100 -100 
-100 -100 -100 -100 -100 -100 -100 -100 -100 -100 -100 -100 -100 -100 -100 -100 -100 -100 -100 -100 -100 -100 -100 -100 -100 -100 
-100 -100 -100 -100 -100 -100 -100 -100 -100 -100 -100 -100 -100 -100 -100 -100 -100 -100 -100 -100 -100 -100 -100 -100 -100 -100 
-100 -100 585.218389 585.720472 586.450769 587.219046 588.022319 588.929260 589.821194 590.626931 591.412470 592.281024 593.127352 593.880481 594.600282 595.383403 596.127667 596.765994 597.359667 598.003932 598.593200 599.055649 599.443305 599.834049 600.091322 -100 
-100 -100 583.968240 584.679868 585.567565 586.357501 587.130591 588.137921 589.095816 589.864842 590.586005 591.535882 592.438973 593.152368 593.806372 594.663946 595.458322 596.053100 596.580318 597.301801 597.946923 598.375983 598.714068 599.208365 599.560628 -100 
-100 -100 581.634400 582.839810 584.042250 584.829509 585.460696 586.726818 587.834988 588.504894 589.028804 590.205714 591.243245 591.853059 592.309950 593.379555 594.295699 594.780296 595.109122 596.047937 596.824761 597.160735 597.328679 598.083657 598.643127 -100 
-100 -100 579.046881 580.916953 582.453568 583.196037 583.536532 585.213915 586.512020 587.054792 587.237198 588.790799 589.996217 590.469684 590.586999 592.012721 593.084983 593.428955 593.417699 594.719373 595.662545 595.874235 595.728040 596.878434 597.671734 -100 
-100 -100 578.727427 580.111774 581.509479 582.420371 583.137409 584.529122 585.734978 586.433888 586.965054 588.202487 589.284687 589.883304 590.321123 591.439994 592.400150 592.878755 593.196077 594.192802 595.026763 595.376641 595.559365 596.400388 597.037550 -100 
-100 -100 578.103241 579.278817 580.611647 581.621076 582.510690 583.809373 584.984089 585.775832 586.458943 587.573684 588.591389 589.248907 589.813246 590.817574 591.729815 592.283043 592.738191 593.621049 594.406255 594.831139 595.150254 595.867920 596.421040 -100 
-100 -100 576.470930 577.941730 579.444589 580.448025 581.245190 582.717377 583.992186 584.742574 585.310252 586.567450 587.652863 588.237166 588.662555 589.817715 590.814682 591.312188 591.642157 592.672377 593.538909 593.910994 594.113417 594.986620 595.647621 -100 
-100 -100 574.520828 576.581333 578.335629 579.258336 579.749751 581.590050 583.026092 583.664266 583.914620 585.514713 586.737833 587.186418 587.271916 588.779356 589.924486 590.297244 590.299741 591.672348 592.682046 592.932949 592.820691 594.044981 594.894953 -100 
-100 -100 574.891206 576.381889 577.917154 578.958315 579.795189 581.308570 582.622060 583.405098 583.999714 585.279973 586.383956 586.982303 587.419789 588.588014 589.596922 590.103819 590.441978 591.481613 592.357075 592.736417 592.946668 593.830566 594.499431 -100 
-100 -100 574.917847 576.139269 577.543088 578.631382 579.602254 580.986410 582.239777 583.095988 583.831532 584.992583 586.046820 586.729990 587.315966 588.347587 589.284633 589.855671 590.325958 591.228764 592.032004 592.469623 592.802920 593.546284 594.119020 -100 
-100 -100 573.882532 575.354097 576.875694 577.912652 578.753260 580.281599 581.609825 582.402647 583.007383 584.316029 585.452902 586.083840 586.546400 587.710650 588.710592 589.212098 589.546706 590.577785 591.441426 591.806365 592.005194 592.897894 593.575241 -100 
-100 -100 572.466927 574.494625 576.233582 577.158241 577.662817 579.538412 581.007043 581.666366 581.933758 583.588320 584.869532 585.375597 585.510069 587.006359 588.136357 588.501691 588.500561 589.859244 590.850599 591.077736 590.943076 592.188225 593.054561 -100 
-100 -100 573.250915 574.723850 576.246722 577.283857 578.123725 579.651212 580.979104 581.772571 582.379341 583.691810 584.834878 585.473137 585.939911 587.100637 588.093561 588.588255 588.915887 589.937741 590.792429 591.150525 591.344157 592.231883 592.906002 -100 
-100 -100 573.655043 574.880133 576.286850 577.375288 578.344131 579.726109 580.978362 581.835454 582.574664 583.742848 584.810208 585.510812 586.108341 587.130162 588.050861 588.609002 589.067383 589.950209 590.733898 591.157814 591.481431 592.213736 592.779028 -100 
-100 -100 572.998483 574.497287 576.037943 577.078799 577.911148 579.419966 580.730416 581.513408 582.112115 583.400479 584.524039 585.153674 585.616650 586.761378 587.740515 588.230557 588.557171 589.562461 590.405497 590.765342 590.964072 591.828420 592.483941 -100 
-100 -100 572.008513 574.082529 575.843930 576.764597 577.247071 579.078292 580.506662 581.140904 581.392696 582.996081 584.239132 584.728828 584.857527 586.319656 587.422018 587.777357 587.775198 589.096522 590.062425 590.290331 590.168512 591.363001 592.193860 -100 
-100 -100 573.378378 574.855330 576.360085 577.357805 578.141458 579.595228 580.851873 581.588026 582.146043 583.396444 584.487916 585.092887 585.535504 586.660546 587.623135 588.100055 588.413385 589.401490 590.226986 590.571253 590.755066 591.603006 592.247497 -100 
-100 -100 574.452584 575.627817 576.957044 577.957743 578.829775 580.096834 581.238234 582.003038 582.664055 583.754953 584.757981 585.412697 585.974013 586.955054 587.841127 588.375225 588.810685 589.656717 590.402587 590.796344 591.091779 591.786205 592.324834 -100 
-100 -100 574.542504 575.921807 577.311835 578.213336 578.911804 580.252838 581.406440 582.066732 582.567010 583.758255 584.803437 585.381270 585.805133 586.898752 587.836252 588.300909 588.603596 589.562082 590.354382 590.671372 590.829561 591.645633 592.267718 -100 
-100 -100 574.365552 576.225745 577.749244 578.479803 578.802105 580.403835 581.630908 582.125688 582.274574 583.757544 584.906762 585.347743 585.447027 586.840807 587.890172 588.225193 588.208121 589.465572 590.364423 590.543916 590.376191 591.498157 592.274915 -100 
-100 -100 576.517051 577.707938 578.885843 579.641396 580.227701 581.416288 582.446672 583.052951 583.522076 584.630050 585.608623 586.177750 586.606586 587.646544 588.540358 589.011648 589.326711 590.231166 590.970736 591.276148 591.420561 592.152369 592.698319 -100 
-100 -100 578.521134 579.213451 580.065361 580.805590 581.514068 582.439433 583.313488 584.006753 584.659390 585.541246 586.385652 587.054201 587.674461 588.503147 589.274836 589.852131 590.360794 591.054404 591.668618 592.069660 592.384500 592.859656 593.201106 -100 
-100 -100 579.591417 580.071161 580.759056 581.467828 582.196532 583.017272 583.821337 584.545181 585.256214 586.056320 586.844025 587.550650 588.234438 588.988488 589.709516 590.328337 590.901729 591.520769 592.082367 592.518600 592.883896 593.257410 593.505205 -100 
-100 -100 -100 -100 -100 -100 -100 -100 -100 -100 -100 -100 -100 -100 -100 -100 -100 -100 -100 -100 -100 -100 -100 -100 -100 -100 
-100 -100 -100 -100 -100 -100 -100 -100 -100 -100 -100 -100 -100 -100 -100 -100 -100 -100 -100 -100 -100 -100 -100 -100 -100 -100 
-100 -100 -100 -100 -100 -100 -100 -100 -100 -100 -100 -100 -100 -100 -100 -100 -100 -100 -100 -100 -100 -100 -100 -100 -100 -100 
-100 -100 584.666187 585.199957 585.948360 586.711396 587.500669 588.420469 589.318017 590.111400 590.878836 591.758576 592.610347 593.351188 594.052462 594.844635 595.591404 596.214780 596.789900 597.448994 598.049535 598.506208 598.882240 599.290079 599.561756 -100 
-100 -100 583.235883 584.069093 585.014522 585.780168 586.489578 587.561390 588.548415 589.280421 589.931673 590.944395 591.877480 592.555241 593.140279 594.056097 594.874493 595.427178 595.882150 596.672183 597.355966 597.758667 598.037888 598.602326 599.002722 -100 
-100 -100 580.261943 581.970282 583.362875 584.046150 584.366287 585.948354 587.175107 587.715924 587.917813 589.409844 590.569928 591.056508 591.199871 592.570343 593.594910 593.939481 593.938436 595.203232 596.117123 596.344881 596.217530 597.291564 598.016260 -100 
-100 -100 576.120663 579.625315 581.613649 582.059559 581.220002 584.084331 585.704973 585.914145 584.901747 587.644653 589.179670 589.333927 588.292390 590.863068 592.237293 592.228750 591.005556 593.514255 594.806822 594.720342 593.449232 595.761112 596.959434 -100 
-100 -100 577.294892 579.207418 580.808022 581.608429 582.000635 583.720378 585.053984 585.618552 585.817598 587.384138 588.598746 589.070400 589.184657 590.614329 591.686551 592.015126 591.988461 593.321533 594.298508 594.532741 594.408695 595.582288 596.395972 -100 
-100 -100 577.112837 578.533464 579.980074 580.937353 581.696297 583.126772 584.366156 585.091752 585.643503 586.890406 587.977048 588.575298 589.011717 590.133308 591.093216 591.565148 591.878272 592.891747 593.745717 594.111107 594.307892 595.165646 595.815141 -100 
-100 -100 575.000190 577.022663 578.736348 579.624861 580.087462 581.896832 583.306903 583.928495 584.170480 585.758632 586.983065 587.451154 587.561383 589.022832 590.126584 590.474945 590.464715 591.820038 592.816791 593.060660 592.943610 594.157486 595.000246 -100 
-100 -100 571.471416 575.250086 577.479405 578.094674 577.371909 580.430935 582.207772 582.522930 581.594936 584.381532 585.944342 586.090148 585.026066 587.675246 589.114541 589.136751 587.937624 590.494369 591.831555 591.758744 590.482688 592.900685 594.170076 -100 
-100 -100 573.424751 575.466978 577.212310 578.137341 578.638170 580.487975 581.936504 582.590397 582.859229 584.471259 585.715238 586.198281 586.321390 587.796773 588.913285 589.271707 589.269477 590.633081 591.637261 591.886323 591.775424 593.000463 593.851751 -100 
-100 -100 573.932379 575.400085 576.917047 577.950992 578.788215 580.303310 581.620538 582.408986 583.011765 584.307655 585.433668 586.059585 586.518922 587.670218 588.657162 589.149073 589.478094 590.508491 591.375480 591.747038 591.951826 592.838738 593.510835 -100 
-100 -100 572.443470 574.451887 576.178289 577.101014 577.609136 579.467862 580.923735 581.577644 581.843169 583.489925 584.765876 585.272343 585.410207 586.892323 588.009413 588.365500 588.358584 589.719812 590.715796 590.948329 590.818333 592.061506 592.925927 -100 
-100 -100 569.491556 573.187690 575.388273 576.009366 575.309956 578.390154 580.186071 580.501834 579.548540 582.420900 584.044845 584.231309 583.190947 585.855348 587.297975 587.316956 586.106670 588.664728 589.989985 589.885184 588.554576 591.027846 592.325637 -100 
-100 -100 571.792482 573.806320 575.538646 576.465011 576.974539 578.833581 580.289772 580.944712 581.211896 582.860054 584.138784 584.649203 584.789603 586.270064 587.383372 587.735571 587.723926 589.077147 590.064869 590.291060 590.156213 591.394377 592.255559 -100 
-100 -100 572.622588 574.106584 575.638253 576.680193 577.519908 579.035405 580.353429 581.144789 581.751974 583.048566 584.179006 584.813656 585.279880 586.426697 587.405136 587.891026 588.213636 589.225769 590.074110 590.433111 590.629438 591.504509 592.168776 -100 
-100 -100 571.434115 573.520543 575.296645 576.235203 576.738462 578.588109 580.037946 580.698651 580.979184 582.583550 583.829511 584.326388 584.464055 585.928366 587.030445 587.385327 587.384837 588.712195 589.682948 589.914886 589.797456 590.998071 591.833943 -100 
-100 -100 568.778066 572.659113 574.938962 575.571102 574.847110 577.903483 579.680051 580.006344 579.108737 581.861231 583.416282 583.577643 582.538518 585.163036 586.582933 586.609354 585.438563 587.923765 589.211819 589.120936 587.854101 590.222902 591.467245 -100 
-100 -100 571.796987 573.862638 575.604575 576.501998 576.958770 578.754541 580.152211 580.768700 581.011079 582.577673 583.791666 584.264798 584.383101 585.827980 586.914745 587.258162 587.244987 588.553673 589.505840 589.721320 589.588742 590.772323 591.596794 -100 
-100 -100 573.386527 574.823126 576.281428 577.241330 577.991288 579.392238 580.601738 581.307542 581.844430 583.061073 584.125891 584.717753 585.153045 586.257407 587.202139 587.669230 587.974906 588.943965 589.748419 590.074809 590.243413 591.077658 591.713719 -100 
-100 -100 573.037529 574.960842 576.568108 577.373372 577.765080 579.426953 580.707588 581.244666 581.431165 582.939188 584.111980 584.570270 584.687563 586.086803 587.142494 587.479218 587.467828 588.732892 589.641450 589.824032 589.662532 590.815647 591.618711 -100 
-100 -100 571.350816 574.874667 576.868602 577.325288 576.515825 579.265727 580.808587 580.990926 580.000594 582.627106 584.095680 584.236255 583.226925 585.729816 587.080528 587.101564 585.959847 588.334026 589.532351 589.383678 588.064883 590.363751 591.554442 -100 
-100 -100 575.083769 576.789136 578.166383 578.827632 579.116272 580.612392 581.762999 582.252656 582.419817 583.834199 584.935193 585.393137 585.528288 586.863189 587.869352 588.220546 588.233748 589.433533 590.283170 590.461355 590.297451 591.352967 592.068637 -100 
-100 -100 577.744178 578.561481 579.474031 580.192684 580.840786 581.830597 582.737177 583.400649 583.992066 584.939112 585.817651 586.458460 587.019109 587.909137 588.709954 589.254361 589.698956 590.452158 591.093501 591.458788 591.708908 592.254810 592.645957 -100 
-100 -100 579.000966 579.513217 580.219728 580.923639 581.639213 582.474218 583.287453 584.004321 584.703208 585.519082 586.317364 587.018087 587.689975 588.457901 589.186430 589.795837 590.354155 590.985020 591.552443 591.977863 592.328418 592.718721 592.981435 -100 
-100 -100 -100 -100 -100 -100 -100 -100 -100 -100 -100 -100 -100 -100 -100 -100 -100 -100 -100 -100 -100 -100 -100 -100 -100 -100 
-100 -100 -100 -100 -100 -100 -100 -100 -100 -100 -100 -100 -100 -100 -100 -100 -100 -100 -100 -100 -100 -100 -100 -100 -100 -100 
-100 -100 -100 -100 -100 -100 -100 -100 -100 -100 -100 -100 -100 -100 -100 -100 -100 -100 -100 -100 -100 -100 -100 -100 -100 -100 
-100 -100 584.084748 584.673720 585.450663 586.204182 586.966484 587.912923 588.822781 589.598510 590.334916 591.239522 592.102996 592.826165 593.496184 594.310272 595.065103 595.667577 596.210545 596.896514 597.513081 597.957661 598.309106 598.747381 599.041401 -100 
-100 -100 582.281917 583.385522 584.437389 585.149062 585.694932 586.932216 587.983330 588.645562 589.126995 590.303527 591.301031 591.911452 592.330884 593.402180 594.277211 594.755020 595.038282 595.994673 596.748737 597.092075 597.216433 597.949205 598.439589 -100 
-100 -100 577.405947 580.723040 582.556407 582.951355 582.106891 584.860020 586.403320 586.620966 585.646226 588.309590 589.789890 589.966686 588.970757 591.469285 592.791323 592.803459 591.623365 594.061679 595.304248 595.236588 593.997950 596.215223 597.332114 -100 
-100 -100 563.420688 576.971529 580.426066 579.732858 570.333972 581.768126 584.579188 583.589376 573.988919 585.316163 588.052460 587.055229 577.707682 588.572543 591.085209 589.863366 580.060437 591.142756 593.646008 592.436143 582.985066 593.532124 596.079100 -100 
-100 -100 574.340968 577.908135 579.970966 580.472966 579.676388 582.591198 584.254105 584.484427 583.484542 586.247481 587.796353 587.948407 586.901048 589.481190 590.860930 590.843176 589.612369 592.141398 593.458229 593.384781 592.126632 594.468973 595.693045 -100 
-100 -100 575.657952 577.626584 579.285625 580.131352 580.559176 582.324012 583.696242 584.289129 584.509671 586.087701 587.308798 587.779928 587.890726 589.328279 590.405033 590.731972 590.705167 592.047675 593.036240 593.277228 593.158725 594.354823 595.184943 -100 
-100 -100 571.941809 575.694374 577.890522 578.474394 577.722641 580.751588 582.501954 582.796823 581.854148 584.630115 586.188640 586.336082 585.271159 587.899502 589.314844 589.318085 588.105064 590.649806 591.978131 591.899720 590.618695 593.028002 594.291105 -100 
-100 -100 558.175927 572.493944 576.265975 575.719786 566.258449 578.065273 581.068504 580.205137 570.780943 582.069067 584.824788 583.803112 574.306112 585.380789 587.978587 586.790791 577.024109 588.134042 590.666688 589.427526 579.768794 590.620248 593.274607 -100 
-100 -100 570.371064 574.143415 576.370433 576.989484 576.274507 579.343364 581.131644 581.458120 580.541712 583.342146 584.920772 585.083424 584.031559 586.675096 588.104571 588.118992 586.914485 589.467181 590.801720 590.726564 589.449736 591.871231 593.143739 -100 
-100 -100 572.480835 574.499905 576.228949 577.148100 577.649308 579.499791 580.949479 581.602925 581.871035 583.501470 584.763972 585.262599 585.394541 586.866601 587.974234 588.323643 588.313489 589.672265 590.670411 590.910428 590.789700 592.023245 592.880681 -100 
-100 -100 569.460108 573.150917 575.345033 575.961210 575.257349 578.329035 580.117605 580.429373 579.473435 582.338968 583.956616 584.138991 583.095141 585.752440 587.188047 587.201731 585.988718 588.547386 589.875602 589.775105 588.448142 590.920118 592.216285 -100 
-100 -100 556.568578 570.496565 574.191103 573.649289 564.237167 576.034974 579.040977 578.131676 568.430106 580.046731 582.897318 581.910180 572.403724 583.528031 586.140888 584.948955 575.129881 586.289330 588.814326 587.507224 577.557152 588.702434 591.423702 -100 
-100 -100 568.795198 572.494672 574.697985 575.320181 574.619048 577.691405 579.480024 579.792380 578.837421 581.702236 583.320317 583.504722 582.462740 585.119367 586.553313 586.565493 585.349827 587.901012 589.221320 589.114945 587.783671 590.250425 591.543240 -100 
-100 -100 571.131864 573.180600 574.934045 575.866912 576.373438 578.225302 579.675739 580.332563 580.606240 582.230779 583.491656 583.994651 584.132490 585.601721 586.705670 587.055379 587.045888 588.384609 589.363595 589.592415 589.466142 590.685351 591.533833 -100 
-100 -100 568.262243 572.142277 574.427103 575.070656 574.361824 577.433378 579.224661 579.564676 578.680073 581.445487 583.011772 583.181664 582.148657 584.778006 586.200689 586.227572 585.057472 587.548953 588.843358 588.756049 587.492320 589.869789 591.120688 -100 
-100 -100 555.012039 569.792557 573.684450 573.171853 563.705894 575.522319 578.531279 577.705949 568.472952 579.559185 582.273333 581.263558 571.850019 582.843728 585.428323 584.285737 574.758407 585.594651 588.049192 586.810094 577.305249 587.961928 590.568308 -100 
-100 -100 568.611048 572.470104 574.720898 575.324218 574.570719 577.588745 579.329567 579.628458 578.708993 581.436541 582.971006 583.118461 582.067923 584.677213 586.084500 586.101053 584.919703 587.390534 588.664692 588.560556 587.282224 589.641540 590.880377 -100 
-100 -100 571.870822 573.870462 575.551085 576.406599 576.833346 578.565304 579.908672 580.488779 580.705569 582.242906 583.435637 583.900286 584.016635 585.436362 586.504637 586.840744 586.824447 588.108944 589.037732 589.234564 589.086604 590.257478 591.074087 -100 
-100 -100 570.021520 573.617388 575.696348 576.218638 575.463739 578.282270 579.886094 580.106932 579.144241 581.804309 583.298729 583.447827 582.442054 584.961678 586.324952 586.343885 585.199076 587.590383 588.807642 588.667232 587.358498 589.688040 590.905243 -100 
-100 -100 558.503112 572.166827 575.649572 575.017776 565.952330 576.972662 579.670711 578.707767 569.466932 580.348788 582.973103 581.999815 572.946285 583.491709 585.957927 584.846408 575.605811 586.071323 588.389616 587.085266 577.520837 588.113013 590.663590 -100 
-100 -100 572.173007 575.501471 577.325172 577.710677 576.875350 579.503903 580.965694 581.151317 580.193065 582.737367 584.149126 584.310431 583.346312 585.779123 587.081746 587.127607 586.031131 588.334648 589.481740 589.348961 588.060327 590.267154 591.378981 -100 
-100 -100 576.754687 577.843394 578.861526 579.526676 580.015893 581.167198 582.140054 582.741890 583.175221 584.284041 585.228339 585.807914 586.212469 587.257637 588.118950 588.597976 588.883066 589.791476 590.493583 590.793105 590.884351 591.599625 592.082003 -100 
-100 -100 578.388195 578.954438 579.687108 580.379462 581.067807 581.929900 582.758650 583.463241 584.137048 584.981166 585.794753 586.482429 587.128204 587.921619 588.662546 589.256217 589.786350 590.442024 591.021964 591.432258 591.756466 592.177288 592.462843 -100 
-100 -100 -100 -100 -100 -100 -100 -100 -100 -100 -100 -100 -100 -100 -100 -100 -100 -100 -100 -100 -100 -100 -100 -100 -100 -100 
-100 -100 -100 -100 -100 -100 -100 -100 -100 -100 -100 -100 -100 -100 -100 -100 -100 -100 -100 -100 -100 -100 -100 -100 -100 -100 
-100 -100 -100 -100 -100 -100 -100 -100 -100 -100 -100 -100 -100 -100 -100 -100 -100 -100 -100 -100 -100 -100 -100 -100 -100 -100 
-100 -100 583.791489 584.325822 585.075199 585.838803 586.626753 587.542839 588.435711 589.224126 589.986104 590.859222 591.703869 592.437471 593.130697 593.912776 594.647754 595.259730 595.826403 596.481879 597.082529 597.540726 597.917786 598.325333 598.596375 -100 
-100 -100 582.365713 583.199614 584.146524 584.913580 585.622035 586.689474 587.671581 588.398884 589.045021 590.050568 590.975899 591.646147 592.222888 593.127559 593.932331 594.471616 594.916877 595.703998 596.389594 596.795566 597.076939 597.640979 598.040376 -100 
-100 -100 579.400357 581.109288 582.503820 583.189693 583.509131 585.085124 586.306818 586.843641 587.041450 588.525318 589.676694 590.155548 590.290516 591.648188 592.656133 592.983961 592.970852 594.234060 595.152473 595.386241 595.262901 596.335962 597.058846 -100 
-100 -100 575.270733 578.775052 580.764581 581.213402 580.374130 583.230186 584.844337 585.050007 584.035021 586.769226 588.295461 588.442568 587.392902 589.949484 591.304944 591.277017 590.039396 592.547384 593.845779 593.766686 592.500815 594.810684 596.006361 -100 
-100 -100 576.458472 578.368481 579.966717 580.766040 581.155791 582.867907 584.194800 584.755608 584.952040 586.512900 587.722101 588.189307 588.296637 589.712302 590.765676 591.075251 591.034513 592.363787 593.343005 593.581367 593.460153 594.632291 595.444033 -100 
-100 -100 576.293210 577.707442 579.146010 580.096339 580.848592 582.271366 583.504801 584.227085 584.777168 586.022226 587.108583 587.707512 588.140318 589.247594 590.187669 590.640580 590.939313 591.945154 592.796438 593.161316 593.357809 594.214307 594.862686 -100 
-100 -100 574.200197 576.210992 577.910233 578.786210 579.238233 581.038896 582.443585 583.062724 583.304607 584.894100 586.123369 586.598711 586.710533 588.155565 589.236470 589.564522 589.538774 590.883228 591.873424 592.112944 591.993016 593.205559 594.047757 -100 
-100 -100 570.687228 574.449763 576.660257 577.259763 576.524409 579.573544 581.344513 581.657390 580.730132 583.519249 585.089481 585.246984 584.189169 586.819233 588.233493 588.235084 587.020679 589.565010 590.893484 590.814271 589.533847 591.950492 593.219558 -100 
-100 -100 572.640314 574.668664 576.396601 577.306454 577.794809 579.633957 581.075102 581.725391 581.993651 583.606910 584.855861 585.346605 585.472144 586.932744 588.028934 588.369793 588.354259 589.707153 590.703460 590.946952 590.832294 592.055444 592.905890 -100 
-100 -100 573.145455 574.601673 576.104083 577.125414 577.951612 579.454947 580.762695 581.545731 582.145936 583.439690 584.565692 585.193253 585.650780 586.790962 587.763002 588.241419 588.560066 589.582760 590.444608 590.813168 591.015899 591.900432 592.570850 -100 
-100 -100 571.657699 573.654705 575.368412 576.281734 576.781357 578.626306 580.069952 580.716827 580.978293 582.618693 583.889481 584.392832 584.526255 585.998847 587.104538 587.450335 587.435807 588.792250 589.786030 590.018630 589.888781 591.128840 591.990504 -100 
-100 -100 568.705673 572.389314 574.578065 575.192456 574.487262 577.551352 579.332519 579.640003 578.681985 581.544493 583.159841 583.340737 582.295095 584.950512 586.383506 586.394101 585.177856 587.732965 589.057886 588.955152 587.626456 590.095791 591.390076 -100 
-100 -100 570.992480 572.996895 574.719426 575.639234 576.141782 577.986300 579.427868 580.072748 580.332864 581.971875 583.242564 583.747209 583.882142 585.354991 586.460318 586.805457 586.788505 588.138766 589.125572 589.352322 589.217902 590.453558 591.312526 -100 
-100 -100 571.805698 573.282674 574.806361 575.841957 576.674097 578.176074 579.479472 580.259216 580.857842 582.146927 583.271417 583.901545 584.362872 585.503128 586.474788 586.954228 587.271189 588.279248 589.124754 589.481299 589.675754 590.549791 591.213653 -100 
-100 -100 570.603716 572.683453 574.452354 575.385459 575.881998 577.717767 579.152160 579.800202 580.071735 581.670320 582.912609 583.406764 583.540323 584.998303 586.094201 586.442483 586.434802 587.756660 588.723100 588.949478 588.827742 590.028835 590.866171 -100 
-100 -100 567.935987 571.809255 574.081330 574.708365 573.978908 577.021014 578.782452 579.096789 578.191069 580.939540 582.492758 582.653117 581.611259 584.229190 585.642588 585.662043 584.483385 586.962121 588.244387 588.145709 586.872590 589.243315 590.490491 -100 
-100 -100 570.938519 572.996579 574.729278 575.618947 576.068328 577.853359 579.240958 579.849944 580.087371 581.651144 582.863642 583.335794 583.451649 584.890865 585.971161 586.307786 586.287619 587.589855 588.535717 588.744303 588.606774 589.791209 590.617696 -100 
-100 -100 572.513064 573.941005 575.387166 576.335218 577.075232 578.469720 579.676480 580.381441 580.917821 582.132649 583.195451 583.785583 584.218122 585.317239 586.255633 586.716050 587.015050 587.978213 588.777608 589.099185 589.264623 590.099042 590.736214 -100 
-100 -100 572.153845 574.065821 575.656860 576.445490 576.823578 578.483100 579.769493 580.313090 580.504054 582.010758 583.180640 583.636570 583.751021 585.144728 586.193763 586.523628 586.505377 587.765095 588.670318 588.849965 588.686641 589.840049 590.643931 -100 
-100 -100 570.458862 573.969099 575.944247 576.381606 575.556582 578.307448 579.861197 580.054797 579.072587 581.697688 583.162763 583.300912 582.289153 584.786219 586.130170 586.144522 584.996279 587.365620 588.561703 588.411238 587.091372 589.390933 590.582477 -100 
-100 -100 574.177617 575.871982 577.233258 577.878315 578.155407 579.651939 580.810739 581.309989 581.484108 582.898725 583.997595 584.453602 584.586456 585.916754 586.917339 587.262847 587.270727 588.466629 589.314391 589.491485 589.327134 590.383232 591.099544 -100 
-100 -100 576.825420 577.634864 578.535403 579.241888 579.881609 580.870680 581.782193 582.452208 583.048652 583.996980 584.874850 585.514487 586.073309 586.960041 587.756637 588.296527 588.736890 589.487042 590.126848 590.491405 590.741369 591.287665 591.679225 -100 
-100 -100 578.075351 578.581512 579.278427 579.972567 580.681430 581.515080 582.331283 583.052781 583.755523 584.573023 585.371392 586.071466 586.741946 587.507338 588.232473 588.838121 589.392909 590.021178 590.587184 591.011977 591.362440 591.753019 592.016017 -100 
-100 -100 -100 -100 -100 -100 -100 -100 -100 -100 -100 -100 -100 -100 -100 -100 -100 -100 -100 -100 -100 -100 -100 -100 -100 -100 
-100 -100 -100 -100 -100 -100 -100 -100 -100 -100 -100 -100 -100 -100 -100 -100 -100 -100 -100 -100 -100 -100 -100 -100 -100 -100 
-100 -100 -100 -100 -100 -100 -100 -100 -100 -100 -100 -100 -100 -100 -100 -100 -100 -100 -100 -100 -100 -100 -100 -100 -100 -100 
-100 -100 583.463885 583.967164 584.699881 585.470332 586.272163 587.171341 588.052986 588.848543 589.623180 590.477905 591.309436 592.048002 592.752042 593.515268 594.236168 594.851937 595.429119 596.067071 596.657283 597.123304 597.513267 597.903025 598.158664 -100 
-100 -100 582.223268 582.936415 583.828151 584.623409 585.397675 586.394944 587.340671 588.099982 588.811415 589.745387 590.631630 591.329742 591.967647 592.802847 593.569444 594.136697 594.644092 595.361733 596.012324 596.449473 596.792917 597.285315 597.634629 -100 
-100 -100 579.907796 581.114458 582.323052 583.121580 583.760383 585.009602 586.101236 586.763045 587.281383 588.437442 589.454214 590.048024 590.489236 591.532137 592.412700 592.860511 593.161885 594.102829 594.893488 595.245713 595.425365 596.174968 596.728283 -100 
-100 -100 577.345457 579.214247 580.756207 581.514238 581.871704 583.520355 584.796289 585.333590 585.518550 587.044758 588.226706 588.685181 588.788346 590.183086 591.213690 591.512231 591.462788 592.774529 593.738045 593.972193 593.845185 594.983513 595.766780 -100 
-100 -100 577.053203 578.431549 579.825633 580.739296 581.458255 582.829707 584.017837 584.709956 585.238911 586.460644 587.529153 588.119178 588.544736 589.633639 590.553124 590.990078 591.275809 592.270108 593.113321 593.475692 593.667794 594.502592 595.133392 -100 
-100 -100 576.466447 577.625962 578.940914 579.937444 580.815945 582.097718 583.258781 584.044202 584.725076 585.834947 586.852370 587.514580 588.075617 589.047836 589.916583 590.429841 590.855889 591.724771 592.505546 592.930286 593.249442 593.963841 594.514082 -100 
-100 -100 574.884934 576.322786 577.790546 578.767405 579.544551 580.998590 582.261395 583.007401 583.576312 584.836057 585.934434 586.543021 586.983773 588.095084 589.037302 589.491743 589.792213 590.799382 591.650529 592.012301 592.207611 593.078888 593.739303 -100 
-100 -100 572.983035 574.991277 576.696821 577.584919 578.052179 579.871452 581.294754 581.929729 582.184740 583.789166 585.032543 585.522334 585.648244 587.090982 588.169430 588.497280 588.472420 589.816115 590.804329 591.039305 590.915044 592.139136 592.989923 -100 
-100 -100 573.337214 574.789730 576.283149 577.291789 578.104064 579.595207 580.893369 581.670227 582.265564 583.548406 584.665835 585.289585 585.744186 586.871838 587.831115 588.300435 588.613055 589.629648 590.487496 590.854288 591.055836 591.936760 592.604490 -100 
-100 -100 573.351277 574.543573 575.913973 576.976745 577.927063 579.285696 580.518767 581.365075 582.097286 583.253279 584.308272 584.998736 585.585615 586.591554 587.495155 588.038104 588.488163 589.375620 590.168582 590.600854 590.930790 591.668663 592.237357 -100 
-100 -100 572.324829 573.764376 575.255619 576.276296 577.105827 578.600135 579.899953 580.680424 581.281397 582.573203 583.697502 584.323795 584.780562 585.923593 586.898282 587.378382 587.698175 588.720810 589.581489 589.949759 590.152661 591.035657 591.704855 -100 
-100 -100 570.922913 572.908083 574.616299 575.533886 576.041888 577.869688 579.301009 579.947089 580.215276 581.839668 583.098320 583.594373 583.722871 585.197304 586.304951 586.652261 586.639042 587.993839 588.987225 589.224499 589.102590 590.331411 591.185719 -100 
-100 -100 571.662973 573.108572 574.607938 575.635329 576.467636 577.959208 579.253303 580.027891 580.624653 581.914832 583.039543 583.667384 584.125843 585.269897 586.245094 586.724952 587.042208 588.059324 588.913694 589.275957 589.474031 590.353510 591.020821 -100 
-100 -100 572.024726 573.231679 574.620387 575.698076 576.654802 578.006211 579.225958 580.059216 580.782205 581.934952 582.990910 583.684688 584.275277 585.283366 586.188864 586.733586 587.181343 588.056416 588.833939 589.252666 589.572355 590.302782 590.867455 -100 
-100 -100 571.343591 572.824016 574.348097 575.381059 576.204915 577.680296 578.954613 579.709669 580.289488 581.567626 582.686436 583.315091 583.775538 584.905803 585.869039 586.344996 586.659257 587.653315 588.483878 588.828478 589.014222 589.883341 590.544706 -100 
-100 -100 570.338132 572.387287 574.129962 575.045870 575.528477 577.319192 578.708736 579.314684 579.547726 581.145779 582.389077 582.883244 583.015697 584.459622 585.543707 585.883716 585.867754 587.175604 588.124698 588.329468 588.184594 589.392628 590.235013 -100 
-100 -100 571.667605 573.124584 574.608761 575.593387 576.366741 577.794254 579.026243 579.745051 580.292183 581.538090 582.628841 583.235737 583.678063 584.789969 585.737087 586.199781 586.499888 587.474702 588.284885 588.611067 588.780318 589.634051 590.285764 -100 
-100 -100 572.709010 573.863381 575.165741 576.142162 576.995249 578.249488 579.384600 580.148056 580.808884 581.895590 582.894837 583.547946 584.106165 585.076206 585.948713 586.469729 586.892911 587.726891 588.460831 588.842682 589.129872 589.825937 590.368078 -100 
-100 -100 572.783660 574.133597 575.485863 576.350302 577.020713 578.362116 579.528513 580.205306 580.718544 581.903435 582.940554 583.514665 583.935349 585.016684 585.940103 586.392023 586.683317 587.630485 588.413462 588.722324 588.875165 589.692569 590.317061 -100 
-100 -100 572.600067 574.419952 575.896860 576.580937 576.865491 578.481091 579.734988 580.259705 580.434769 581.905561 583.042770 583.479886 583.578746 584.957336 585.991573 586.314515 586.287806 587.534052 588.424983 588.598092 588.425656 589.550402 590.329809 -100 
-100 -100 574.712751 575.875272 577.015885 577.734436 578.294630 579.489363 580.539937 581.169865 581.657284 582.761845 583.733530 584.299261 584.725551 585.755160 586.637260 587.098125 587.404276 588.300365 589.034344 589.335855 589.478024 590.211415 590.759069 -100 
-100 -100 576.684247 577.358656 578.184466 578.898655 579.589699 580.515368 581.400760 582.108802 582.772800 583.656032 584.498188 585.164682 585.782193 586.604322 587.367738 587.936731 588.437882 589.125329 589.735650 590.134399 590.448310 590.924248 591.266618 -100 
-100 -100 577.737981 578.204830 578.872818 579.561516 580.276697 581.095363 581.905952 582.639629 583.358708 584.161661 584.949256 585.654821 586.336343 587.085684 587.800336 588.412261 588.979222 589.593195 590.151636 590.586199 590.950986 591.324952 591.573303 -100 
-100 -100 -100 -100 -100 -100 -100 -100 -100 -100 -100 -100 -100 -100 -100 -100 -100 -100 -100 -100 -100 -100 -100 -100 -100 -100 
-100 -100 -100 -100 -100 -100 -100 -100 -100 -100 -100 -100 -100 -100 -100 -100 -100 -100 -100 -100 -100 -100 -100 -100 -100 -100 
-100 -100 -100 -100 -100 -100 -100 -100 -100 -100 -100 -100 -100 -100 -100 -100 -100 -100 -100 -100 -100 -100 -100 -100 -100 -100 
-100 -100 582.947553 583.487675 584.244212 585.013708 585.804019 586.716770 587.605259 588.390157 589.148151 590.014019 590.850669 591.577137 592.263739 593.037312 593.761724 594.363457 594.921887 595.572506 596.171158 596.629069 597.005944 597.411756 597.681307 -100 
-100 -100 581.510306 582.357208 583.318205 584.097573 584.813563 585.874202 586.849661 587.574459 588.218887 589.213942 590.128490 590.790670 591.361174 592.256742 593.049049 593.576401 594.012348 594.795504 595.480771 595.888814 596.172221 596.732869 597.129367 -100 
-100 -100 578.512720 580.256266 581.680685 582.393943 582.738085 584.292535 585.500467 586.038098 586.243906 587.705868 588.839284 589.308098 589.438833 590.786487 591.777599 592.090321 592.065165 593.327295 594.248769 594.490134 594.376247 595.439211 596.155176 -100 
-100 -100 574.326854 577.910768 579.948999 580.444474 579.673327 582.465331 584.052352 584.265071 583.286464 585.969156 587.466763 587.601198 586.546720 589.092590 590.430550 590.385110 589.129019 591.642726 592.948255 592.884051 591.646408 593.927482 595.109835 -100 
-100 -100 575.597330 577.537406 579.159922 579.982123 580.393785 582.082219 583.393359 583.953904 584.158293 585.698605 586.891800 587.350573 587.452540 588.858003 589.897239 590.192743 590.140007 591.467406 592.448314 592.692211 592.578865 593.741245 594.546712 -100 
-100 -100 575.497797 576.911871 578.350175 579.301844 580.054355 581.465802 582.689603 583.407562 583.955900 585.194518 586.276336 586.874630 587.307037 588.402820 589.328215 589.768415 590.057241 591.056700 591.903631 592.265033 592.458742 593.314291 593.962323 -100 
-100 -100 573.466783 575.449787 577.127026 577.989236 578.431095 580.221638 581.617883 582.230042 582.466075 584.057504 585.291904 585.778049 585.903208 587.327792 588.387763 588.702091 588.667168 590.001621 590.981986 591.208820 591.074424 592.296190 593.144586 -100 
-100 -100 570.024289 573.717113 575.887116 576.464200 575.713782 578.751936 580.513546 580.816400 579.876036 582.676301 584.258799 584.439638 583.424616 586.007260 587.391922 587.379567 586.159566 588.690090 590.004653 589.903056 588.583796 591.033519 592.317168 -100 
-100 -100 571.928071 573.922728 575.622473 576.513793 576.988897 578.815539 580.246512 580.889264 581.151725 582.766170 584.019443 584.520329 584.658554 586.101005 587.180974 587.512524 587.491767 588.836716 589.824278 590.056523 589.928547 591.160352 592.016204 -100 
-100 -100 572.409173 573.846184 575.330577 576.341536 577.161001 578.647802 579.942864 580.721500 581.321348 582.605515 583.723969 584.348796 584.805248 585.939235 586.905192 587.380150 587.697500 588.717214 589.576653 589.945500 590.149163 591.030048 591.697405 -100 
-100 -100 570.930266 572.903724 574.602809 575.518071 576.029266 577.841449 579.264713 579.913809 580.190829 581.799303 583.045227 583.533633 583.656641 585.129964 586.236986 586.585239 586.575745 587.932167 588.928580 589.174739 589.064278 590.284076 591.132046 -100 
-100 -100 568.015511 571.651279 573.822536 574.455001 573.807936 576.792398 578.538494 578.859279 577.963606 580.742141 582.311838 582.467586 581.399148 584.066514 585.506697 585.523874 584.318642 586.871967 588.203514 588.130177 586.862053 589.271214 590.537786 -100 
-100 -100 570.270076 572.249539 573.957187 574.880241 575.394604 577.200958 578.614015 579.252830 579.522621 581.129684 582.377187 582.868041 582.993310 584.468214 585.576290 585.924644 585.912078 587.262818 588.253670 588.493678 588.378244 589.595379 590.442238 -100 
-100 -100 571.086495 572.538220 574.042486 575.072594 575.902119 577.372339 578.642004 579.395970 579.977972 581.261742 582.385443 583.016148 583.477620 584.615154 585.584879 586.063817 586.380840 587.386678 588.229021 588.582079 588.773703 589.649843 590.315470 -100 
-100 -100 569.939369 571.963499 573.698086 574.626533 575.131670 576.915210 578.295611 578.891626 579.115325 580.739737 582.006627 582.518074 582.664485 584.111941 585.199890 585.544348 585.534036 586.848652 587.802354 588.005173 587.853676 589.082210 589.937558 -100 
-100 -100 567.376177 571.119042 573.333606 573.964881 573.292887 576.227792 577.909924 578.142460 577.121522 579.964602 581.571730 581.765865 580.760697 583.346941 584.744006 584.757054 583.575962 586.042024 587.303064 587.156884 585.793994 588.251387 589.538032 -100 
-100 -100 570.258708 572.256809 573.947210 574.822177 575.273312 577.012034 578.355078 578.918578 579.111829 580.705033 581.944297 582.434110 582.562294 583.990421 585.061191 585.391470 585.366218 586.660540 587.593151 587.777006 587.608815 588.822267 589.668391 -100 
-100 -100 571.764643 573.156383 574.562939 575.477020 576.190979 577.575369 578.774205 579.467722 579.993152 581.212528 582.280401 582.871409 583.301583 584.397883 585.332011 585.785971 586.078096 587.039477 587.836180 588.151154 588.310125 589.152398 589.796364 -100 
-100 -100 571.394472 573.259092 574.795250 575.520127 575.832737 577.527711 578.846197 579.406745 579.606472 581.106897 582.267429 582.709020 582.805499 584.205820 585.255855 585.576822 585.545010 586.813424 587.727170 587.912141 587.753293 588.907093 589.711749 -100 
-100 -100 569.732668 573.156832 575.055567 575.391009 574.407895 577.291696 578.920792 579.153344 578.200364 580.804838 582.249835 582.359337 581.300706 583.829490 585.182032 585.182534 584.001148 586.401204 587.616734 587.479664 586.174330 588.466468 589.655028 -100 
-100 -100 573.379026 575.030941 576.341682 576.925305 577.139991 578.679728 579.880053 580.405624 580.594737 582.002030 583.087700 583.525498 583.637724 584.974203 585.975982 586.312829 586.307810 587.514011 588.373113 588.559453 588.402556 589.457601 590.172811 -100 
-100 -100 575.984806 576.774268 577.646389 578.321055 578.936157 579.935184 580.863969 581.547457 582.150985 583.096938 583.967559 584.597182 585.146153 586.030544 586.824322 587.358466 587.793107 588.545460 589.190235 589.559758 589.813545 590.360722 590.752353 -100 
-100 -100 577.218011 577.712385 578.391042 579.065712 579.761130 580.595952 581.419766 582.148601 582.855227 583.671613 584.465360 585.158921 585.822936 586.584188 587.305348 587.906289 588.457199 589.085280 589.653489 590.081132 590.433980 590.825706 591.089122 -100 
-100 -100 -100 -100 -100 -100 -100 -100 -100 -100 -100 -100 -100 -100 -100 -100 -100 -100 -100 -100 -100 -100 -100 -100 -100 -100 
-100 -100 -100 -100 -100 -100 -100 -100 -100 -100 -100 -100 -100 -100 -100 -100 -100 -100 -100 -100 -100 -100 -100 -100 -100 -100 
-100 -100 -100 -100 -100 -100 -100 -100 -100 -100 -100 -100 -100 -100 -100 -100 -100 -100 -100 -100 -100 -100 -100 -100 -100 -100 
-100 -100 582.401770 582.999633 583.786933 584.548639 585.313491 586.252514 587.153732 587.922359 588.650712 589.540717 590.388004 591.096243 591.752161 592.549793 593.285515 593.869392 594.397031 595.073654 595.685947 596.129332 596.480037 596.914887 597.206194 -100 
-100 -100 580.578111 581.705303 582.779666 583.511013 584.070693 585.291662 586.329700 586.987280 587.466643 588.620927 589.596526 590.189848 590.595148 591.648919 592.502182 592.958681 593.224390 594.173412 594.926326 595.272931 595.401585 596.126851 596.611730 -100 
-100 -100 575.619500 579.021676 580.909930 581.356514 580.581101 583.265588 584.778840 585.001391 584.059939 586.662790 588.104090 588.259026 587.250509 589.729761 591.024292 591.009309 589.802885 592.242879 593.491688 593.439669 592.229850 594.416298 595.518098 -100 
-100 -100 561.314110 575.228560 578.795048 578.215289 569.197639 580.252635 582.985737 582.027329 572.672468 583.724697 586.385235 585.359983 576.000331 586.843431 589.326707 588.069536 578.193402 589.325010 591.846673 590.677111 581.391673 591.771143 594.280298 -100 
-100 -100 572.603973 576.247749 578.355290 578.900870 578.168961 581.011300 582.639834 582.873071 581.906497 584.611693 586.125700 586.259988 585.200815 587.761458 589.116412 589.072851 587.815926 590.345126 591.665443 591.603925 590.371636 592.683684 593.893614 -100 
-100 -100 574.067693 576.033683 577.688686 578.534106 578.962554 580.702862 582.056616 582.641767 582.860133 584.424084 585.635288 586.104166 586.214387 587.628732 588.679079 588.983392 588.938368 590.269005 591.249291 591.483570 591.359364 592.553467 593.382563 -100 
-100 -100 570.487817 574.166229 576.315658 576.871528 576.099076 579.108503 580.843209 581.124309 580.166101 582.949351 584.517476 584.687329 583.663258 586.235524 587.610222 587.589327 586.361746 588.885902 590.195748 590.091281 588.768584 591.209280 592.486096 -100 
-100 -100 557.033154 571.035759 574.710002 574.118396 564.625000 576.413130 579.398778 578.511787 569.019288 580.371594 583.156342 582.197615 572.949398 583.765275 586.289966 585.077828 575.320643 586.385338 588.889027 587.592326 577.718013 588.773985 591.471071 -100 
-100 -100 568.952016 572.639707 574.809049 575.391650 574.650471 577.695251 579.464161 579.775465 578.843832 581.651102 583.239494 583.425187 582.414852 585.006729 586.402796 586.400191 585.187936 587.723742 589.042025 588.943849 587.627832 590.079721 591.364548 -100 
-100 -100 570.993249 572.972396 574.665759 575.564029 576.053449 577.869355 579.294135 579.939171 580.209050 581.820563 583.070804 583.566717 583.698858 585.158271 586.253648 586.595550 586.582016 587.934507 588.929053 589.170680 589.053083 590.278656 591.129884 -100 
-100 -100 568.000429 571.631516 573.794360 574.417084 573.761719 576.741751 578.486113 578.806687 577.911286 580.688314 582.257337 582.413852 581.346271 584.011071 585.448765 585.465040 584.260697 586.816109 588.151279 588.082314 586.817392 589.226361 590.491930 -100 
-100 -100 555.305880 569.012547 572.660646 572.180771 563.154728 574.522912 577.433634 576.580171 567.297244 578.457840 581.192436 580.152450 570.543446 581.751907 584.383495 583.204384 573.427667 584.558040 587.097365 585.874371 576.280280 587.071201 589.712841 -100 
-100 -100 567.339819 570.977462 573.149599 573.781167 573.129599 576.100957 577.831631 578.138647 577.233644 580.009828 581.581590 581.741457 580.676649 583.343161 584.781998 584.798717 583.591908 586.141285 587.470723 587.395549 586.125696 588.532826 589.797873 -100 
-100 -100 569.666964 571.664057 573.380375 574.302971 574.809352 576.597146 577.985931 578.596704 578.839832 580.456131 581.716210 582.220709 582.359354 583.822497 584.922116 585.269993 585.260119 586.595090 587.570498 587.794900 587.663618 588.887647 589.739112 -100 
-100 -100 566.939551 570.675884 572.891096 573.532123 572.873380 575.815452 577.502996 577.741334 576.728215 579.582508 581.200899 581.404002 580.406327 583.002106 584.407777 584.427467 583.253344 585.731286 587.005140 586.870155 585.516241 587.981090 589.271858 -100 
-100 -100 554.246791 568.418427 572.167166 571.697648 562.664788 573.958291 576.782431 575.759796 565.915830 577.575145 580.433563 579.502148 570.283285 581.088419 583.628634 582.474847 572.958098 583.756770 586.170765 584.806184 574.784041 585.953722 588.672902 -100 
-100 -100 567.259513 570.967823 573.136177 573.720698 573.005728 575.905779 577.559308 577.767734 576.725710 579.548011 581.137571 581.318243 580.301978 582.876640 584.263896 584.269058 583.080048 585.535914 586.787157 586.632372 585.261609 587.711154 588.992765 -100 
-100 -100 570.351788 572.281211 573.891469 574.687150 575.065203 576.781108 578.110618 578.669230 578.862506 580.409948 581.610848 582.075658 582.186459 583.600698 584.660922 584.984820 584.954640 586.237035 587.161809 587.346676 587.184149 588.372104 589.201283 -100 
-100 -100 568.504581 571.993743 573.970965 574.367827 573.434908 576.376329 578.050140 578.303239 577.363642 580.002809 581.477403 581.596677 580.541350 583.089194 584.456704 584.456388 583.272700 585.692072 586.927102 586.796912 585.500094 587.825857 589.043405 -100 
-100 -100 557.240046 570.554145 573.872602 572.990507 563.077483 574.898385 577.799153 576.920582 567.812272 578.575006 581.151375 580.106966 570.809448 581.571030 584.069244 582.918703 573.492247 584.136419 586.503941 585.228905 575.732308 586.268553 588.808808 -100 
-100 -100 570.585474 573.816144 575.545837 575.810230 574.802840 577.568130 579.115283 579.349016 578.425006 580.946661 582.332546 582.457957 581.439964 583.900437 585.207518 585.234373 584.100132 586.434063 587.602927 587.486589 586.215048 588.415287 589.524282 -100 
-100 -100 575.065725 576.117325 577.085759 577.694227 578.133907 579.307659 580.310788 580.935046 581.380712 582.483932 583.415151 583.976856 584.362305 585.404431 586.260221 586.727812 587.000370 587.912783 588.622812 588.930223 589.028097 589.744375 590.226838 -100 
-100 -100 576.666232 577.211822 577.912919 578.571462 579.235476 580.099079 580.939761 581.655903 582.335785 583.177462 583.982861 584.659170 585.293316 586.079013 586.812123 587.396608 587.918866 588.573289 589.156117 589.570632 589.898639 590.321349 590.607672 -100 
-100 -100 -100 -100 -100 -100 -100 -100 -100 -100 -100 -100 -100 -100 -100 -100 -100 -100 -100 -100 -100 -100 -100 -100 -100 -100 
-100 -100 -100 -100 -100 -100 -100 -100 -100 -100 -100 -100 -100 -100 -100 -100 -100 -100 -100 -100 -100 -100 -100 -100 -100 -100 
-100 -100 -100 -100 -100 -100 -100 -100 -100 -100 -100 -100 -100 -100 -100 -100 -100 -100 -100 -100 -100 -100 -100 -100 -100 -100 
-100 -100 582.154218 582.692961 583.447140 584.213822 585.000992 585.910377 586.795850 587.577843 588.331683 589.190776 590.018907 590.736766 591.415940 592.184713 592.906516 593.505830 594.060711 594.706145 595.299078 595.751850 596.124961 596.528670 596.797375 -100 
-100 -100 580.720077 581.565497 582.524117 583.300911 584.014027 585.071188 586.043802 586.766340 587.407053 588.394357 589.298840 589.951001 590.512993 591.404197 592.195631 592.722181 593.155463 593.932950 594.611576 595.013571 595.292609 595.851073 596.246798 -100 
-100 -100 577.727859 579.469625 580.891504 581.602572 581.944347 583.494820 584.699980 585.236473 585.439586 586.891959 588.012705 588.469222 588.588629 589.932836 590.927311 591.242281 591.216186 592.471659 593.385023 593.618834 593.499544 594.560300 595.275672 -100 
-100 -100 573.548263 577.129681 579.164674 579.657805 578.884529 581.671523 583.255328 583.467566 582.487289 585.158741 586.642229 586.763744 585.698314 588.242032 589.585110 589.544358 588.289537 590.795704 592.091786 592.018929 590.775038 593.053974 594.235836 -100 
-100 -100 574.825830 576.761820 578.378853 579.196269 579.603690 581.286736 582.593945 583.152473 583.353611 584.884364 586.065658 586.513726 586.608288 588.012763 589.055973 589.356080 589.304797 590.626628 591.599515 591.835991 591.717196 592.876895 593.681301 -100 
-100 -100 574.735945 576.142837 577.571711 578.514846 579.260268 580.665267 581.884028 582.598210 583.142038 584.372959 585.445520 586.035351 586.462365 587.558831 588.489208 588.934704 589.225761 590.221760 591.062987 591.419195 591.608904 592.461291 593.107486 -100 
-100 -100 572.716126 574.687313 576.350237 577.199894 577.631903 579.414499 580.804494 581.411642 581.642675 583.227786 584.454871 584.933907 585.054256 586.481864 587.549754 587.871584 587.840870 589.173181 590.149636 590.373586 590.236945 591.455010 592.300694 -100 
-100 -100 569.279846 572.956753 575.108564 575.670199 574.907907 577.936792 579.691160 579.988268 579.042986 581.838352 583.415578 583.590972 582.572263 585.160121 586.554404 586.551204 585.337349 587.866450 589.178627 589.076404 587.756847 590.202443 591.482712 -100 
-100 -100 571.171269 573.152882 574.835784 575.711559 576.173981 577.990674 579.413713 580.050121 580.307969 581.919640 583.171039 583.670381 583.808570 585.255810 586.343076 586.681851 586.666164 588.011965 589.000055 589.233837 589.106627 590.335470 591.188382 -100 
-100 -100 571.635186 573.062642 574.532919 575.529177 576.335626 577.812149 579.098584 579.869897 580.465127 581.749188 582.869968 583.497683 583.957172 585.094994 586.065397 586.544705 586.865486 587.888172 588.751823 589.125389 589.331781 590.210459 590.874934 -100 
-100 -100 570.143652 572.109478 573.795974 574.696658 575.194023 576.995693 578.409419 579.049412 579.320827 580.932107 582.184677 582.680083 582.808670 584.284871 585.393816 585.743855 585.735880 587.097011 588.102051 588.357212 588.252637 589.469758 590.313891 -100 
-100 -100 567.224172 570.852806 573.011757 573.629139 572.967016 575.940567 577.675916 577.985430 577.082260 579.865629 581.444684 581.609844 580.548536 583.217965 584.658655 584.676445 583.472367 586.031477 587.373803 587.312469 586.053150 588.458496 589.720159 -100 
-100 -100 569.482860 571.454616 573.149630 574.057832 574.557248 576.350668 577.751049 578.377721 578.639955 580.249624 581.504665 582.003569 582.134916 583.612286 584.721396 585.070894 585.060620 586.416956 587.416914 587.667177 587.558912 588.774424 589.618002 -100 
-100 -100 570.311856 571.753711 573.243633 574.258609 575.073003 576.527802 577.782229 578.522440 579.095746 580.379512 581.507957 582.144150 582.609908 583.750171 584.721845 585.202665 585.522352 586.533065 587.382731 587.743742 587.940876 588.817054 589.481018 -100 
-100 -100 569.182246 571.192418 572.909470 573.821898 574.311542 576.076965 577.439310 578.019010 578.231743 579.854696 581.124515 581.639205 581.788044 583.238164 584.328728 584.675492 584.667715 585.986418 586.946295 587.155808 587.009202 588.238274 589.092585 -100 
-100 -100 566.631292 570.356229 572.550590 573.165408 572.478553 575.393796 577.056320 577.270963 576.237171 579.078362 580.687202 580.882656 579.878111 582.466489 583.866055 583.881245 582.702288 585.171560 586.437762 586.297469 584.939251 587.397058 588.682827 -100 
-100 -100 569.504597 571.487742 573.159562 574.018238 574.454741 576.176769 577.503227 578.051750 578.234055 579.823459 581.061760 581.550684 581.677959 583.106533 584.178360 584.509672 584.485670 585.782273 586.718696 586.907004 586.742406 587.956809 588.802748 -100 
-100 -100 570.996089 572.375555 573.765334 574.663478 575.363661 576.735642 577.922978 578.606210 579.123573 580.337912 581.402161 581.989874 582.417273 583.512128 584.445540 584.898987 585.191083 586.153736 586.953088 587.271239 587.432924 588.276663 588.921115 -100 
-100 -100 570.615171 572.467808 573.987394 574.696214 574.995976 576.682854 577.994843 578.549559 578.743921 580.238792 581.393677 581.829809 581.921635 583.318960 584.366769 584.685706 584.652509 585.921289 586.836841 587.024065 586.867311 588.023005 588.828666 -100 
-100 -100 568.944897 572.356594 574.238864 574.558489 573.563304 576.442541 578.068867 578.298739 577.342412 579.941270 581.379587 581.482325 580.417723 582.942540 584.291798 584.289095 583.105191 585.504886 586.721548 586.586009 585.282213 587.576499 588.766350 -100 
-100 -100 572.577534 574.219996 575.517561 576.088403 576.293634 577.829437 579.027755 579.551462 579.737790 581.140173 582.219584 582.650791 582.756977 584.088767 585.086465 585.419472 585.411420 586.616482 587.475992 587.663416 587.507867 588.564608 589.280865 -100 
-100 -100 575.171210 575.954215 576.816751 577.481850 578.089706 579.084842 580.011339 580.692810 581.293602 582.235315 583.100512 583.724263 584.267587 585.147039 585.936331 586.466358 586.897731 587.648390 588.292945 588.663122 588.917977 589.466349 589.858708 -100 
-100 -100 576.397827 576.887333 577.558436 578.225338 578.914620 579.745577 580.566855 581.293468 581.997335 582.809844 583.598722 584.286932 584.945628 585.701928 586.418477 587.015220 587.562776 588.188883 588.756499 589.184491 589.538164 589.930790 590.194753 -100 
-100 -100 -100 -100 -100 -100 -100 -100 -100 -100 -100 -100 -100 -100 -100 -100 -100 -100 -100 -100 -100 -100 -100 -100 -100 -100 
-100 -100 -100 -100 -100 -100 -100 -100 -100 -100 -100 -100 -100 -100 -100 -100 -100 -100 -100 -100 -100 -100 -100 -100 -100 -100 
-100 -100 -100 -100 -100 -100 -100 -100 -100 -100 -100 -100 -100 -100 -100 -100 -100 -100 -100 -100 -100 -100 -100 -100 -100 -100 
-100 -100 581.872668 582.373177 583.101256 583.866330 584.662102 585.554438 586.430192 587.220521 587.987490 588.828518 589.642909 590.364717 591.054927 591.808728 592.523677 593.134404 593.704595 594.331775 594.910110 595.365657 595.748083 596.133876 596.388008 -100 
-100 -100 580.638768 581.348904 582.236078 583.026884 583.796143 584.785969 585.726155 586.482299 587.187910 588.105361 588.970571 589.649039 590.271755 591.098587 591.862088 592.427830 592.930655 593.635592 594.271376 594.695525 595.029792 595.518281 595.866450 -100 
-100 -100 578.335105 579.538021 580.741971 581.538019 582.174553 583.413878 584.499910 585.162749 585.680390 586.813278 587.801652 588.371005 588.794721 589.831645 590.714680 591.168200 591.471140 592.394464 593.164431 593.498941 593.666111 594.412556 594.965659 -100 
-100 -100 575.786628 577.649842 579.185995 579.942910 580.302100 581.935631 583.204306 583.746469 583.938552 585.432315 586.579714 587.010893 587.095785 588.488075 589.526385 589.838473 589.800213 591.087197 592.024321 592.236749 592.093552 593.230517 594.014557 -100 
-100 -100 575.509822 576.878886 578.261672 579.167353 579.880345 581.239144 582.419309 583.110684 583.637728 584.836233 585.877411 586.444724 586.856164 587.944141 588.871764 589.320537 589.612718 590.591315 591.414232 591.759207 591.938817 592.769276 593.398719 -100 
-100 -100 574.947746 576.089363 577.382723 578.361586 579.226373 580.494799 581.646048 582.425435 583.098996 584.192376 585.189861 585.834173 586.384488 587.359238 588.238548 588.764139 589.196338 590.055782 590.822751 591.236212 591.547324 592.254971 592.801205 -100 
-100 -100 573.402248 574.806295 576.237948 577.186876 577.943774 579.381702 580.632325 581.369174 581.928952 583.175784 584.258601 584.851303 585.281842 586.402337 587.361615 587.834041 588.146145 589.145169 589.985732 590.341996 590.534593 591.395964 592.049153 -100 
-100 -100 571.530327 573.485845 575.142696 575.995531 576.438193 578.238591 579.647675 580.271799 580.517670 582.112039 583.343618 583.818997 583.932946 585.393261 586.494922 586.846855 586.842049 588.174872 589.153935 589.389026 589.269130 590.478875 591.319301 -100 
-100 -100 571.841202 573.257614 574.710345 575.684988 576.471191 577.942580 579.225250 579.989688 580.576027 581.853686 582.967125 583.586182 584.038726 585.178862 586.155308 586.642359 586.968580 587.983330 588.839548 589.210022 589.415128 590.286881 590.946268 -100 
-100 -100 571.807657 572.977333 574.316479 575.348067 576.271539 577.610421 578.826708 579.657742 580.379865 581.537384 582.598652 583.295569 583.888680 584.902597 585.815571 586.368458 586.827082 587.719361 588.519243 588.961934 589.299026 590.029502 590.589904 -100 
-100 -100 570.750497 572.173471 573.637797 574.627068 575.426628 576.902255 578.183726 578.943274 579.528991 580.831706 581.974175 582.617795 583.088047 584.235154 585.212625 585.696850 586.022489 587.054716 587.931047 588.320700 588.540651 589.411551 590.068039 -100 
-100 -100 569.337741 571.307695 572.989520 573.873301 574.345637 576.157076 577.568183 578.186092 578.428873 580.074820 581.360927 581.881735 582.029896 583.503950 584.609908 584.958160 584.949500 586.316981 587.332068 587.601055 587.510289 588.716613 589.552232 -100 
-100 -100 570.087158 571.516094 572.988782 573.984785 574.785417 576.253239 577.522094 578.269028 578.846163 580.147024 581.291955 581.939404 582.412410 583.559510 584.535269 585.017072 585.339582 586.368369 587.241698 587.628683 587.846649 588.716279 589.372064 -100 
-100 -100 570.479744 571.663438 573.021190 574.068469 574.995828 576.316108 577.503731 578.306692 579.009794 580.165232 581.233467 581.939704 582.539419 583.552645 584.461802 585.010426 585.463953 586.348730 587.140956 587.577178 587.909707 588.637559 589.196499 -100 
-100 -100 569.847945 571.289939 572.773362 573.775222 574.572218 576.007750 577.240853 577.958140 578.511440 579.790679 580.918593 581.554515 582.019351 583.155840 584.125141 584.606545 584.926728 585.928603 586.771185 587.130284 587.327515 588.195469 588.852682 -100 
-100 -100 568.887055 570.877754 572.569738 573.454693 573.916524 575.658806 577.000514 577.562295 577.759899 579.362976 580.614956 581.112371 581.244335 582.694985 583.785874 584.131578 584.121318 585.434831 586.393870 586.612121 586.479954 587.685050 588.523057 -100 
-100 -100 570.178778 571.594738 573.035501 573.987884 574.735467 576.126040 577.320595 578.005188 578.526473 579.768453 580.859953 581.465391 581.905177 583.019119 583.969461 584.435061 584.738287 585.717301 586.534852 586.870646 587.048283 587.902270 588.552253 -100 
-100 -100 571.179578 572.303897 573.568635 574.511827 575.337593 576.567161 577.679017 578.421361 579.065557 580.143195 581.135815 581.782121 582.334327 583.301996 584.173652 584.693913 585.117038 585.953405 586.692446 587.080579 587.373185 588.071776 588.614517 -100 
-100 -100 571.233647 572.552808 573.866377 574.694632 575.336406 576.664983 577.821366 578.488515 578.992494 580.165936 581.191033 581.753283 582.163769 583.239810 584.159328 584.607076 584.895038 585.843074 586.629615 586.942383 587.098558 587.920289 588.547168 -100 
-100 -100 571.040899 572.823656 574.259128 574.904383 575.157117 576.771477 578.025596 578.548723 578.720261 580.178098 581.300247 581.722194 581.807312 583.179503 584.208018 584.524194 584.491242 585.737482 586.630819 586.805895 586.634545 587.765359 588.548380 -100 
-100 -100 573.116109 574.253785 575.363023 576.051787 576.589706 577.780119 578.830127 579.458825 579.942464 581.036647 581.994911 582.546574 582.960045 583.980988 584.855437 585.308466 585.607988 586.502008 587.236797 587.539831 587.683783 588.421266 588.971555 -100 
-100 -100 575.056397 575.715784 576.520353 577.213708 577.889240 578.808393 579.690766 580.396049 581.055469 581.930265 582.761363 583.415890 584.022002 584.834602 585.589341 586.150106 586.644529 587.328577 587.938373 588.338100 588.653770 589.132234 589.476226 -100 
-100 -100 576.094245 576.550599 577.202661 577.875183 578.577835 579.389326 580.195631 580.925592 581.639702 582.435127 583.213066 583.907998 584.579009 585.318715 586.024373 586.627980 587.188177 587.798149 588.355293 588.790333 589.156549 589.532278 589.781749 -100 
-100 -100 -100 -100 -100 -100 -100 -100 -100 -100 -100 -100 -100 -100 -100 -100 -100 -100 -100 -100 -100 -100 -100 -100 -100 -100 
-100 -100 -100 -100 -100 -100 -100 -100 -100 -100 -100 -100 -100 -100 -100 -100 -100 -100 -100 -100 -100 -100 -100 -100 -100 -100 
-100 -100 -100 -100 -100 -100 -100 -100 -100 -100 -100 -100 -100 -100 -100 -100 -100 -100 -100 -100 -100 -100 -100 -100 -100 -100 
-100 -100 581.392652 581.922761 582.665270 583.421269 584.200562 585.105896 585.989931 586.771434 587.523187 588.375295 589.193901 589.902793 590.575992 591.344242 592.070075 592.674736 593.231646 593.870640 594.453497 594.896395 595.262619 595.664972 595.934196 -100 
-100 -100 579.977894 580.807065 581.747444 582.509440 583.212495 584.266778 585.240348 585.965773 586.607570 587.584902 588.476026 589.116308 589.670767 590.563658 591.364027 591.902873 592.344380 593.109302 593.770509 594.156035 594.423055 594.982833 595.381524 -100 
-100 -100 577.032793 578.735244 580.123660 580.811369 581.137325 582.689122 583.900707 584.448262 584.663241 586.095306 587.193720 587.632389 587.740020 589.091527 590.105347 590.449542 590.453545 591.674817 592.552852 592.754932 592.607721 593.681594 594.407117 -100 
-100 -100 572.927915 576.420866 578.403538 578.864115 578.063381 580.862355 582.459156 582.693286 581.750983 584.375384 585.825413 585.923032 584.838247 587.400066 588.773727 588.786239 587.618840 590.034908 591.271198 591.147495 589.838364 592.164774 593.368375 -100 
-100 -100 574.138304 576.031792 577.613074 578.405873 578.797112 580.481240 581.794522 582.363568 582.575324 584.084466 585.242469 585.671317 585.754824 587.172010 588.240800 588.576556 588.560439 589.849565 590.788114 590.995016 590.850025 592.020647 592.832897 -100 
-100 -100 574.021011 575.399722 576.801058 577.724928 578.458959 579.860223 581.079341 581.796269 582.340473 583.557682 584.611107 585.180605 585.594622 586.708395 587.666685 588.142074 588.455150 589.439699 590.265336 590.612285 590.797524 591.643000 592.284694 -100 
-100 -100 572.023254 573.949642 575.577952 576.407521 576.829492 578.605716 579.993038 580.600696 580.831463 582.401110 583.604973 584.050450 584.135995 585.606174 586.720014 587.083557 587.088027 588.405339 589.372250 589.605766 589.490588 590.678542 591.504714 -100 
-100 -100 568.650284 572.230964 574.331681 574.869598 574.098193 577.117597 578.868001 579.166668 578.228688 581.001427 582.550205 582.671262 581.555262 584.252603 585.720064 585.778166 584.640065 587.120024 588.418724 588.347194 587.106398 589.466346 590.706913 -100 
-100 -100 570.443447 572.384188 574.034570 574.888720 575.337964 577.148330 578.567539 579.200310 579.456037 581.062412 582.304605 582.782783 582.894176 584.384266 585.513346 585.888858 585.905886 587.241284 588.227654 588.479198 588.379088 589.576921 590.408331 -100 
-100 -100 570.836068 572.249973 573.700194 574.672301 575.457010 576.933833 578.218163 578.977011 579.559222 580.860110 581.999038 582.637173 583.103307 584.255469 585.241633 585.736049 586.069200 587.094952 587.964699 588.351859 588.571268 589.436249 590.088411 -100 
-100 -100 569.290442 571.260311 572.930863 573.792006 574.237963 576.065427 577.484877 578.092269 578.313217 579.989926 581.300742 581.837986 581.999543 583.470051 584.574938 584.924988 584.918483 586.289060 587.307825 587.584589 587.503580 588.699531 589.527971 -100 
-100 -100 566.320017 569.979012 572.124470 572.675812 571.883319 574.958093 576.716586 576.960451 575.898999 578.861914 580.547455 580.783140 579.796005 582.422217 583.841051 583.848596 582.635174 585.213303 586.577829 586.553958 585.356984 587.704930 588.938892 -100 
-100 -100 568.622018 570.599185 572.279498 573.148156 573.595558 575.414624 576.820921 577.415320 577.627474 579.302816 580.616869 581.158872 581.323621 582.792607 583.893661 584.239358 584.228589 585.596876 586.615024 586.891369 586.810027 588.005050 588.832604 -100 
-100 -100 569.493914 570.927137 572.400183 573.390973 574.181967 575.637468 576.890943 577.620086 578.181912 579.482788 580.631414 581.282346 581.757805 582.904274 583.880500 584.365312 584.690318 585.711898 586.579443 586.965585 587.184669 588.047103 588.696826 -100 
-100 -100 568.411530 570.396957 572.090269 572.981397 573.453529 575.215848 576.577978 577.157919 577.373499 578.989763 580.254185 580.759481 580.895561 582.366096 583.473468 583.831282 583.833350 585.164757 586.148580 586.399487 586.301327 587.492890 588.318572 -100 
-100 -100 565.918021 569.588657 571.749896 572.342090 571.634908 574.551388 576.216105 576.438733 575.425111 578.235121 579.820427 579.985051 578.928706 581.570511 583.000318 583.031771 581.866417 584.348257 585.644640 585.572639 584.338785 586.683800 587.915427 -100 
-100 -100 568.757223 570.715939 572.367824 573.212951 573.638929 575.354971 576.676786 577.224377 577.408214 578.981456 580.202817 580.672653 580.780639 582.226923 583.314943 583.657558 583.643200 584.949827 585.905995 586.130934 586.010833 587.189267 588.009480 -100 
-100 -100 570.230886 571.599958 572.981817 573.878486 574.578948 575.937440 577.110004 577.782980 578.293169 579.497519 580.551920 581.131135 581.553032 582.650030 583.588427 584.048044 584.346494 585.312586 586.118963 586.449435 586.622734 587.459769 588.097052 -100 
-100 -100 569.850015 571.694841 573.215142 573.939765 574.263474 575.917421 577.197609 577.732471 577.914592 579.401938 580.551813 580.987628 581.083701 582.472349 583.517115 583.840189 583.814694 585.076591 585.987002 586.170361 586.008314 587.170751 587.979542 -100 
-100 -100 568.190699 571.587301 573.474938 573.831467 572.913970 575.709056 577.282887 577.485473 576.513042 579.107021 580.543932 580.654382 579.612318 582.109391 583.448074 583.450779 582.286526 584.661184 585.861685 585.709751 584.379427 586.699242 587.900254 -100 
-100 -100 571.801066 573.438946 574.741232 575.331207 575.561971 577.065734 578.233132 578.736736 578.910709 580.306983 581.383507 581.816436 581.927541 583.247897 584.238642 584.571956 584.567859 585.761836 586.610823 586.788059 586.622582 587.687746 588.409659 -100 
-100 -100 574.379541 575.161542 576.026447 576.698523 577.312298 578.295170 579.205644 579.874230 580.465904 581.401551 582.262598 582.884105 583.425732 584.299334 585.083778 585.611431 586.041224 586.786334 587.425073 587.790123 588.041499 588.591980 588.986367 -100 
-100 -100 575.599128 576.088341 576.760377 577.429525 578.119256 578.943434 579.754782 580.472131 581.168584 581.975362 582.759677 583.444251 584.099483 584.851225 585.563535 586.157001 586.701585 587.323736 587.887470 588.312364 588.664326 589.057400 589.322094 -100 
-100 -100 -100 -100 -100 -100 -100 -100 -100 -100 -100 -100 -100 -100 -100 -100 -100 -100 -100 -100 -100 -100 -100 -100 -100 -100 
-100 -100 -100 -100 -100 -100 -100 -100 -100 -100 -100 -100 -100 -100 -100 -100 -100 -100 -100 -100 -100 -100 -100 -100 -100 -100 
-100 -100 -100 -100 -100 -100 -100 -100 -100 -100 -100 -100 -100 -100 -100 -100 -100 -100 -100 -100 -100 -100 -100 -100 -100 -100 
-100 -100 580.862610 581.445749 582.213492 582.957004 583.707857 584.639035 585.536532 586.303002 587.026602 587.903329 588.733326 589.425187 590.069636 590.865490 591.607455 592.199863 592.730856 593.396028 593.991390 594.418357 594.757336 595.190010 595.482052 -100 
-100 -100 579.074958 580.171701 581.214982 581.921235 582.462739 583.678530 584.717087 585.378674 585.860212 586.994355 587.945695 588.517415 588.907754 589.964030 590.832567 591.310753 591.594127 592.517699 593.240196 593.558543 593.664543 594.394524 594.884960 -100 
-100 -100 574.228671 577.534546 579.360673 579.765947 578.956381 581.649326 583.174285 583.418575 582.513691 585.062321 586.460387 586.581744 585.544636 588.040837 589.372328 589.416497 588.299888 590.642770 591.822291 591.710051 590.428234 592.661829 593.786424 -100 
-100 -100 560.292466 573.811791 577.259370 576.613915 567.485151 578.624038 581.388265 580.487255 571.358562 582.166241 584.747767 583.672309 574.229383 585.150089 587.697680 586.575899 577.195269 587.826251 590.199658 588.911259 579.292004 589.974990 592.548786 -100 
-100 -100 571.226793 574.768554 576.809768 577.311913 576.545340 579.395913 581.035944 581.290629 580.359505 583.008727 584.478066 584.577077 583.492140 586.079300 587.479865 587.505721 586.347260 588.781263 590.033255 589.914830 588.613566 590.968636 592.197407 -100 
-100 -100 572.614605 574.526401 576.133908 576.946968 577.355453 579.089374 580.443366 581.033491 581.254685 582.792451 583.970084 584.402635 584.484738 585.932800 587.031303 587.387400 587.385707 588.689116 589.640413 589.858948 589.728430 590.909170 591.730050 -100 
-100 -100 569.105368 572.673889 574.758208 575.280026 574.491981 577.488535 579.218446 579.501994 578.549870 581.300472 582.826348 582.928263 581.798208 584.487751 585.951495 586.008188 584.867135 587.336466 588.623417 588.542499 587.294098 589.644905 590.879482 -100 
-100 -100 556.031297 569.593530 573.147465 572.514374 563.020535 574.776979 577.754888 576.877747 567.452880 578.711638 581.435498 580.331982 570.508459 581.919047 584.622862 583.550722 574.167649 584.901139 587.353629 586.147867 576.751392 587.316230 589.902423 -100 
-100 -100 567.509410 571.094194 573.201827 573.747697 572.985442 576.018106 577.780469 578.087147 577.157674 579.950376 581.520343 581.659197 580.557561 583.267450 584.745574 584.812457 583.682145 586.170904 587.478904 587.417343 586.184998 588.544839 589.784018 -100 
-100 -100 569.389976 571.344705 573.004226 573.860448 574.307590 576.129411 577.551915 578.173773 578.413995 580.061019 581.343545 581.856289 581.997374 583.483302 584.606235 584.974347 584.982985 586.336626 587.339191 587.603737 587.513567 588.708584 589.536931 -100 
-100 -100 566.282916 569.937554 572.076149 572.619742 571.822161 574.900714 576.665108 576.913297 575.854105 578.818882 580.504704 580.739488 579.752410 582.383250 583.808891 583.823611 582.614826 585.189846 586.549402 586.521606 585.322203 587.667569 588.900202 -100 
-100 -100 553.369390 567.262199 570.898086 570.245817 560.506986 572.537239 575.539334 574.492638 564.248167 576.405001 579.409932 578.526568 569.268172 580.179650 582.746418 581.541678 571.698559 582.908888 585.494263 584.363518 575.112485 585.566466 588.131168 -100 
-100 -100 565.611822 569.274866 571.423849 571.975438 571.179889 574.248936 575.999350 576.233921 575.165308 578.129225 579.818741 580.058763 579.075315 581.703441 583.124139 583.133799 581.920608 584.494298 585.854547 585.827636 584.628854 586.973398 588.205047 -100 
-100 -100 568.034248 570.015780 571.702333 572.581142 573.040506 574.834232 576.221651 576.810534 577.026145 578.677117 579.972196 580.500907 580.655801 582.130039 583.238702 583.594446 583.593248 584.945749 585.949639 586.216586 586.128976 587.320812 588.146045 -100 
-100 -100 565.411351 569.086007 571.255028 571.856658 571.161878 574.101141 575.788127 576.028151 575.029893 577.860558 579.465485 579.645897 578.602564 581.257171 582.698126 582.738497 581.582289 584.079322 585.393104 585.338640 584.118692 586.465264 587.695776 -100 
-100 -100 552.964424 566.892853 570.563647 570.046975 560.942476 572.270563 575.102589 574.105961 564.401741 575.900293 578.701504 577.688544 568.168509 579.277369 581.896955 580.775888 571.294044 582.101645 584.570323 583.380389 574.048114 584.544995 587.112868 -100 
-100 -100 565.771437 569.417835 571.545442 572.102880 571.363881 574.255218 575.900602 576.109112 575.080526 577.862514 579.418959 579.560428 578.487057 581.115588 582.536462 582.562238 581.390873 583.861557 585.146326 585.064916 583.822291 586.156793 587.382612 -100 
-100 -100 568.812447 570.719467 572.312619 573.103385 573.482165 575.169977 576.472909 577.013820 577.195232 578.723648 579.906401 580.355218 580.454558 581.873437 582.942730 583.277668 583.259379 584.545951 585.481743 585.687973 585.548913 586.721179 587.537253 -100 
-100 -100 566.969545 570.436159 572.410582 572.838467 571.978030 574.825807 576.438137 576.656661 575.694636 578.321226 579.786623 579.906614 578.869286 581.389973 582.749939 582.758841 581.598597 583.995754 585.219095 585.079024 583.761287 586.110401 587.336287 -100 
-100 -100 555.778205 569.008164 572.329385 571.545676 562.082403 573.436509 576.208934 575.279134 566.131339 576.896493 579.471951 578.452790 569.302059 579.906085 582.373791 581.242711 571.942465 582.451012 584.777936 583.459976 573.809114 584.498029 587.071199 -100 
-100 -100 569.028402 572.242449 573.976579 574.278175 573.346987 576.020665 577.507755 577.706736 576.760211 579.271800 580.651908 580.781268 579.782334 582.210420 583.502904 583.532139 582.414775 584.719431 585.867775 585.731080 584.430496 586.657415 587.779031 -100 
-100 -100 573.473632 574.521356 575.491368 576.110078 576.561263 577.709582 578.684818 579.287408 579.717166 580.809255 581.732061 582.288631 582.670990 583.701032 584.547717 585.011067 585.281594 586.183325 586.883177 587.181573 587.272318 587.993508 588.479852 -100 
-100 -100 575.060497 575.604460 576.305302 576.965660 577.629068 578.480050 579.303831 580.004292 580.671164 581.502187 582.298506 582.967133 583.594134 584.370997 585.096169 585.674466 586.191229 586.838521 587.414663 587.823911 588.148903 588.572505 588.860115 -100 
-100 -100 -100 -100 -100 -100 -100 -100 -100 -100 -100 -100 -100 -100 -100 -100 -100 -100 -100 -100 -100 -100 -100 -100 -100 -100 
-100 -100 -100 -100 -100 -100 -100 -100 -100 -100 -100 -100 -100 -100 -100 -100 -100 -100 -100 -100 -100 -100 -100 -100 -100 -100 
-100 -100 -100 -100 -100 -100 -100 -100 -100 -100 -100 -100 -100 -100 -100 -100 -100 -100 -100 -100 -100 -100 -100 -100 -100 -100 
-100 -100 580.601287 581.127167 581.863226 582.612342 583.385646 584.286444 585.167066 585.945618 586.694294 587.543047 588.358179 589.064027 589.735661 590.504639 591.233123 591.841063 592.400203 593.039316 593.621104 594.062853 594.428260 594.830035 595.098928 -100 
-100 -100 579.189651 580.013382 580.946111 581.700327 582.396951 583.446808 584.417278 585.140003 585.778775 586.752794 587.640485 588.277641 588.830672 589.725088 590.529416 591.073020 591.517719 592.282315 592.941599 593.325356 593.591200 594.150103 594.548280 -100 
-100 -100 576.249016 577.943820 579.322849 580.001532 580.320509 581.868318 583.077481 583.622812 583.834765 585.263638 586.358894 586.794364 586.900759 588.255137 589.275046 589.626524 589.635533 590.855394 591.729910 591.929196 591.780279 592.852766 593.577450 -100 
-100 -100 572.145980 575.629512 577.601626 578.052780 577.245133 580.041059 581.636460 581.869236 580.924555 583.546047 584.992900 585.087260 584.001390 586.567238 587.948582 587.970376 586.809746 589.223099 590.454474 590.327222 589.016044 591.340584 592.543033 -100 
-100 -100 573.345743 575.232853 576.806339 577.592216 577.978541 579.660619 580.973466 581.542318 581.752947 583.259565 584.414282 584.840268 584.923290 586.344263 587.420074 587.763987 587.753381 589.040917 589.975464 590.179147 590.032080 591.200822 592.011838 -100 
-100 -100 573.211636 574.588142 575.986410 576.907386 577.639392 579.040120 580.260137 580.978425 581.522917 582.737873 583.787945 584.354957 584.768936 585.886036 586.850259 587.332350 587.649752 588.633396 589.455960 589.800277 589.983680 590.827205 591.467481 -100 
-100 -100 571.196027 573.124081 574.753928 575.584549 576.007269 577.784536 579.174385 579.785363 580.018252 581.585634 582.785877 583.229125 583.315057 584.788551 585.907989 586.277884 586.286449 587.602385 588.566007 588.796967 588.680135 589.865695 590.689973 -100 
-100 -100 567.807606 571.392719 573.498103 574.039741 573.271150 576.292644 578.046530 578.349889 577.415684 580.186317 581.731955 581.851671 580.736930 583.438152 584.911550 584.976354 583.842592 586.319866 587.614024 587.539098 586.296230 588.653121 589.891495 -100 
-100 -100 569.592148 571.536939 573.192046 574.050007 574.502240 576.315306 577.737900 578.374581 578.633552 580.240291 581.482376 581.961672 582.076016 583.570949 584.706276 585.088005 585.108148 586.440384 587.420986 587.667153 587.563199 588.758139 589.587982 -100 
-100 -100 569.977894 571.395073 572.848993 573.823520 574.610086 576.089675 577.376940 578.138223 578.722822 580.027008 581.169781 581.812225 582.283455 583.441797 584.434958 584.935661 585.271081 586.292370 587.154153 587.532922 587.746175 588.608758 589.260411 -100 
-100 -100 568.425389 570.398498 572.072016 572.933665 573.379630 575.210076 576.632249 577.240504 577.462649 579.145569 580.463968 581.008357 581.176889 582.654932 583.768068 584.125573 584.121438 585.485386 586.493335 586.758094 586.668234 587.862912 588.692323 -100 
-100 -100 565.452177 569.114555 571.262052 571.812004 571.017608 574.095982 575.857517 576.101324 575.039735 578.010775 579.705670 579.949454 578.969843 581.604198 583.032273 583.048816 581.839285 584.409257 585.761003 585.722919 584.515087 586.863257 588.099463 -100 
-100 -100 567.761083 569.739811 571.420323 572.286979 572.732841 574.554779 575.964503 576.560489 576.773993 578.454809 579.775022 580.322551 580.493123 581.969499 583.079373 583.433498 583.426624 584.789645 585.797999 586.063542 585.974086 587.168017 587.996595 -100 
-100 -100 568.643359 570.076410 571.547959 572.536153 573.325892 574.784314 576.042490 576.775731 577.340330 578.642888 579.792266 580.443956 580.921949 582.074413 583.058784 583.551431 583.880750 584.900651 585.763350 586.144108 586.358802 587.219002 587.868134 -100 
-100 -100 567.571454 569.555594 571.246046 572.133602 572.604058 574.370118 575.738775 576.325298 576.544753 578.158682 579.418043 579.918699 580.053427 581.528891 582.644365 583.010292 583.017813 584.350185 585.333290 585.583677 585.484090 586.672412 587.496556 -100 
-100 -100 565.087176 568.756196 570.914169 571.502300 570.792751 573.713408 575.385218 575.615242 574.605746 577.409917 578.985947 579.141995 578.081142 580.727265 582.165124 582.204920 581.045894 583.529881 584.827865 584.758562 583.526037 585.866898 587.095944 -100 
-100 -100 567.934374 569.892029 571.541888 572.384586 572.809029 574.526859 575.852389 576.403741 576.588431 578.155589 579.367860 579.829208 579.932584 581.381326 582.475536 582.824960 582.815908 584.125015 585.083110 585.310526 585.191788 586.367698 587.185700 -100 
-100 -100 569.415066 570.784146 572.166079 573.062873 573.762702 575.119559 576.290923 576.962630 577.470022 578.668382 579.715129 580.287166 580.704978 581.803193 582.745984 583.210630 583.512885 584.480593 585.287713 585.618884 585.792305 586.628150 587.264400 -100 
-100 -100 569.039803 570.885792 572.408383 573.135888 573.459592 575.108044 576.382757 576.911988 577.088377 578.569587 579.712936 580.142459 580.234588 581.624106 582.672361 582.999297 582.976371 584.238373 585.147710 585.329723 585.166454 586.328395 587.137042 -100 
-100 -100 567.383571 570.782121 572.673586 573.035196 572.119151 574.905699 576.470866 576.665127 575.685299 578.273127 579.704190 579.808732 578.762458 581.260341 582.601896 582.607534 581.444864 583.818135 585.016018 584.861213 583.528599 585.848253 587.049616 -100 
-100 -100 570.994205 572.633938 573.939684 574.533717 574.765282 576.262325 577.421301 577.916750 578.083562 579.473964 580.545185 580.972997 581.080367 582.400307 583.392234 583.726767 583.722780 584.914820 585.760881 585.935089 585.767344 586.832012 587.554105 -100 
-100 -100 573.571418 574.354832 575.222182 575.896660 576.510276 577.488520 578.392515 579.054359 579.639873 580.570216 581.426480 582.043545 582.581747 583.453812 584.237806 584.765095 585.193825 585.936760 586.572750 586.935116 587.184514 587.734240 588.128542 -100 
-100 -100 574.789877 575.280198 575.954034 576.624684 577.313921 578.134578 578.940673 579.652290 580.343306 581.145201 581.925050 582.605520 583.257419 584.007031 584.717995 585.310226 585.853148 586.473013 587.034160 587.456640 587.806825 588.199051 588.463518 -100 
-100 -100 -100 -100 -100 -100 -100 -100 -100 -100 -100 -100 -100 -100 -100 -100 -100 -100 -100 -100 -100 -100 -100 -100 -100 -100 
-100 -100 -100 -100 -100 -100 -100 -100 -100 -100 -100 -100 -100 -100 -100 -100 -100 -100 -100 -100 -100 -100 -100 -100 -100 -100 
-100 -100 -100 -100 -100 -100 -100 -100 -100 -100 -100 -100 -100 -100 -100 -100 -100 -100 -100 -100 -100 -100 -100 -100 -100 -100 
-100 -100 580.290369 580.781432 581.495420 582.245942 583.029308 583.912528 584.781566 585.566208 586.327358 587.161617 587.968516 588.683710 589.370456 590.125910 590.846746 591.464791 592.040019 592.667202 593.243105 593.696321 594.077231 594.461924 594.715407 -100 
-100 -100 579.066889 579.763581 580.632735 581.406283 582.161755 583.142814 584.077147 584.828387 585.528676 586.439400 587.296623 587.967769 588.586923 589.417354 590.190084 590.767152 591.277904 591.981119 592.611972 593.032242 593.364242 593.850897 594.197953 -100 
-100 -100 576.782142 577.962849 579.141668 579.916045 580.536490 581.768489 582.850609 583.510017 584.023182 585.149538 586.129268 586.690052 587.109604 588.153829 589.052016 589.524499 589.842038 590.758641 591.518391 591.846318 592.010216 592.753388 593.304474 -100 
-100 -100 574.248352 576.079144 577.584761 578.317650 578.659281 580.288646 581.556042 582.096569 582.285215 583.772943 584.911529 585.333311 585.412977 586.816607 587.874991 588.213280 588.198936 589.470956 590.392227 590.595956 590.449234 591.581208 592.362237 -100 
-100 -100 573.937451 575.287467 576.649666 577.538574 578.239963 579.595248 580.775164 581.466699 581.992022 583.184938 584.217951 584.777759 585.186812 586.284020 587.228702 587.698407 588.006425 588.977772 589.789299 590.126824 590.302498 591.128569 591.755042 -100 
-100 -100 573.331657 574.467740 575.753860 576.726341 577.586909 578.854165 580.007194 580.789900 581.464761 582.552343 583.541378 584.179386 584.728921 585.711022 586.603918 587.145594 587.588860 588.444747 589.203875 589.611786 589.919679 590.622903 591.165703 -100 
-100 -100 571.742894 573.153140 574.589814 575.542259 576.302106 577.741507 578.996791 579.741959 580.308528 581.547426 582.619782 583.206283 583.636902 584.764468 585.736552 586.224722 586.548317 587.542025 588.374089 588.725479 588.916181 589.771493 590.419614 -100 
-100 -100 569.833009 571.804689 573.475212 574.338295 574.789489 576.592420 578.008087 578.645029 578.904822 580.487634 581.707801 582.178221 582.293881 583.762445 584.877984 585.247939 585.258478 586.580077 587.546722 587.775528 587.654390 588.855118 589.689183 -100 
-100 -100 570.132479 571.560655 573.025302 574.008934 574.802097 576.278348 577.567732 578.341460 578.936453 580.211847 581.322520 581.942529 582.400523 583.550715 584.541128 585.043654 585.379480 586.385194 587.227494 587.586756 587.784913 588.649998 589.305585 -100 
-100 -100 570.088243 571.266412 572.613807 573.649848 574.576215 575.921078 577.143388 577.978728 578.704837 579.869255 580.938513 581.644106 582.247461 583.274172 584.202523 584.770687 585.236537 586.117660 586.898488 587.322004 587.645348 588.372120 588.932457 -100 
-100 -100 569.015575 570.448023 571.918454 572.906236 573.702129 575.186386 576.474203 577.232538 577.816049 579.135757 580.297137 580.956673 581.441560 582.604504 583.600645 584.104522 584.440717 585.454405 586.302096 586.661298 586.857933 587.731099 588.393057 -100 
-100 -100 567.591465 569.574535 571.261250 572.137561 572.597543 574.423420 575.842941 576.455073 576.686384 578.360105 579.672330 580.212223 580.376599 581.867964 582.995514 583.369490 583.380345 584.719853 585.698149 585.927687 585.802314 587.020817 587.867746 -100 
-100 -100 568.360212 569.795001 571.268305 572.257488 573.051086 574.527610 575.804657 576.552170 577.127607 578.443945 579.604773 580.264670 580.749830 581.912627 582.908243 583.411341 583.746654 584.759709 585.607379 585.966946 586.163500 587.035596 587.696685 -100 
-100 -100 568.777846 569.961742 571.315889 572.355967 573.278703 574.606359 575.804990 576.616670 577.325190 578.484023 579.553419 580.260336 580.864385 581.890750 582.818066 583.384809 583.849059 584.728698 585.509290 585.933928 586.257868 586.981577 587.539064 -100 
-100 -100 568.168733 569.607757 571.083973 572.075826 572.866405 574.312364 575.562183 576.296678 576.861644 578.132189 579.245683 579.868528 580.327506 581.476726 582.465325 582.965699 583.299076 584.301665 585.142942 585.504382 585.704783 586.562656 587.212164 -100 
-100 -100 567.226313 569.213079 570.896504 571.769056 572.220120 573.977164 575.339188 575.923316 576.138870 577.720448 578.945833 579.419291 579.535088 581.000945 582.113124 582.479603 582.486263 583.801450 584.764307 584.994592 584.877321 586.064551 586.889628 -100 
-100 -100 568.533183 569.946599 571.382332 572.328146 573.070815 574.467448 575.672201 576.368131 576.895149 578.120599 579.189235 579.773589 580.200835 581.322667 582.288488 582.770210 583.086108 584.069207 584.891194 585.235546 585.420940 586.265986 586.907927 -100 
-100 -100 569.547017 570.671514 571.937050 572.882135 573.708793 574.934386 576.042276 576.782018 577.421257 578.485424 579.460643 580.090460 580.632966 581.604557 582.486854 583.018703 583.450508 584.289735 585.030333 585.421012 585.715324 586.410746 586.950362 -100 
-100 -100 569.611364 570.933812 572.254777 573.095278 573.746296 575.058669 576.196108 576.848340 577.339547 578.500193 579.510957 580.058573 580.459181 581.539109 582.467892 582.925232 583.219777 584.167159 584.950786 585.260445 585.413834 586.235401 586.862355 -100 
-100 -100 569.423751 571.212058 572.659761 573.326477 573.600445 575.184475 576.408014 576.908539 577.062713 578.508392 579.617770 580.025038 580.097647 581.475853 582.513620 582.838444 582.811427 584.052792 584.939239 585.107038 584.929123 586.062052 586.847073 -100 
-100 -100 571.498821 572.641294 573.760460 574.463888 575.011676 576.183214 577.209488 577.818260 578.286173 579.368577 580.315613 580.855543 581.259888 582.282001 583.160868 583.618045 583.919183 584.808608 585.536789 585.833087 585.971876 586.709544 587.260945 -100 
-100 -100 573.435942 574.098676 574.909560 575.610530 576.288854 577.197344 578.064148 578.754497 579.401160 580.265425 581.086801 581.731985 582.330859 583.141144 583.895906 584.456757 584.949690 585.629382 586.233626 586.627992 586.939787 587.417260 587.761405 -100 
-100 -100 574.471159 574.929971 575.586302 576.263076 576.966029 577.770271 578.565255 579.283328 579.986587 580.772463 581.541574 582.228275 582.892644 583.628474 584.331910 584.933493 585.490744 586.096351 586.648536 587.079005 587.441940 587.816287 588.065471 -100 
-100 -100 -100 -100 -100 -100 -100 -100 -100 -100 -100 -100 -100 -100 -100 -100 -100 -100 -100 -100 -100 -100 -100 -100 -100 -100 
-100 -100 -100 -100 -100 -100 -100 -100 -100 -100 -100 -100 -100 -100 -100 -100 -100 -100 -100 -100 -100 -100 -100 -100 -100 -100 
-100 -100 -100 -100 -100 -100 -100 -100 -100 -100 -100 -100 -100 -100 -100 -100 -100 -100 -100 -100 -100 -100 -100 -100 -100 -100 
-100 -100 579.776663 580.299848 581.031795 581.776096 582.544355 583.440142 584.315519 585.088885 585.834002 586.682844 587.499322 588.206632 588.880016 589.651537 590.383003 590.994458 591.557983 592.202888 592.791852 593.241397 593.612729 594.015041 594.282875 -100 
-100 -100 578.366614 579.186365 580.114064 580.862839 581.553886 582.598511 583.562752 584.278017 584.910872 585.887890 586.779404 587.419029 587.974082 588.871920 589.679632 590.226852 590.676128 591.447732 592.116699 592.512616 592.788882 593.344487 593.738426 -100 
-100 -100 575.430212 577.117205 578.489344 579.161565 579.473849 581.016849 582.218066 582.749938 582.946609 584.388935 585.494608 585.934409 586.042416 587.402712 588.426574 588.781421 588.794614 590.023827 590.913054 591.135389 591.012842 592.066949 592.778413 -100 
-100 -100 571.332918 574.800958 576.764831 577.209509 576.393511 579.187823 580.774548 580.985176 579.999265 582.661747 584.129255 584.229458 583.140341 585.717604 587.103842 587.127757 585.968676 588.394065 589.644791 589.555848 588.312746 590.577320 591.752236 -100 
-100 -100 572.500052 574.386630 575.961354 576.747547 577.132253 578.813128 580.121464 580.680541 580.879043 582.400384 583.567209 584.000286 584.086266 585.509777 586.585291 586.928540 586.918888 588.213219 589.159759 589.383428 589.260593 590.411687 591.210420 -100 
-100 -100 572.316142 573.712047 575.127991 576.060404 576.798743 578.201450 579.422689 580.142932 580.690599 581.909445 582.966018 583.543910 583.967956 585.076832 586.030688 586.505857 586.820058 587.805243 588.630952 588.978785 589.165497 590.009883 590.649601 -100 
-100 -100 570.211120 572.202099 573.877642 574.735568 575.175436 576.956584 578.352798 578.977712 579.230003 580.790474 581.993501 582.459542 582.578345 584.017261 585.107506 585.460469 585.458767 586.772604 587.731082 587.949224 587.815889 589.019871 589.854107 -100 
-100 -100 566.683601 570.421221 572.607110 573.191776 572.455316 575.475564 577.238235 577.568308 576.684427 579.419985 580.962594 581.124771 580.106342 582.707660 584.127485 584.166544 583.013424 585.489572 586.771058 586.663069 585.360100 587.774535 589.037846 -100 
-100 -100 568.591610 570.602970 572.309732 573.201835 573.677590 575.498270 576.930873 577.585975 577.866853 579.463142 580.703056 581.200683 581.345716 582.808416 583.919371 584.288825 584.299443 585.621149 586.582765 586.800235 586.667105 587.881964 588.726937 -100 
-100 -100 569.050111 570.495529 571.980270 572.981877 573.789887 575.276816 576.572747 577.349060 577.947875 579.243171 580.376313 581.016678 581.491071 582.648276 583.643836 584.151496 584.489967 585.489854 586.319574 586.660503 586.843159 587.719958 588.386653 -100 
-100 -100 567.525034 569.516467 571.214830 572.106329 572.583759 574.410812 575.837776 576.466846 576.715475 578.370944 579.662221 580.184602 580.335894 581.836397 582.977160 583.368184 583.394996 584.709067 585.656701 585.851293 585.691506 586.932599 587.795357 -100 
-100 -100 564.555403 568.238841 570.412112 571.001604 570.270866 573.313710 575.073030 575.351580 574.361688 577.256185 578.900719 579.101544 578.066936 580.762941 582.242761 582.324471 581.214040 583.665421 584.920371 584.765540 583.380927 585.877346 587.181879 -100 
-100 -100 566.877058 568.868319 570.566383 571.456717 571.930527 573.750063 575.167145 575.786058 576.026607 577.678110 578.967157 579.487530 579.637530 581.139453 582.282392 582.675129 582.702672 584.016131 584.963214 585.157770 584.997171 586.236423 587.098346 -100 
-100 -100 567.758548 569.202576 570.686174 571.685793 572.487134 573.957554 575.231854 575.985603 576.566090 577.855074 578.984502 579.619582 580.089206 581.251702 582.253976 582.766856 583.108143 584.105832 584.933984 585.275988 585.459821 586.330868 586.993057 -100 
-100 -100 566.667460 568.672295 570.375034 571.264800 571.733148 573.524804 574.921122 575.537163 575.782988 577.376878 578.613460 579.098772 579.226891 580.707089 581.834321 582.215759 582.234984 583.548754 584.505886 584.727357 584.602525 585.800771 586.634564 -100 
-100 -100 564.143668 567.861031 570.037033 570.618184 569.878834 572.852290 574.564612 574.838080 573.888239 576.640116 578.182590 578.320849 577.252043 579.902022 581.350677 581.409271 580.277869 582.729719 583.999986 583.899249 582.623836 584.995611 586.239715 -100 
-100 -100 567.036750 569.014836 570.676230 571.519162 571.938750 573.679238 575.028681 575.604940 575.812187 577.360480 578.552824 579.000291 579.096842 580.548736 581.651652 582.012903 582.014508 583.311816 584.254774 584.465012 584.329318 585.513843 586.338536 -100 
-100 -100 568.544067 569.923627 571.314946 572.218136 572.923038 574.286189 575.465493 576.146050 576.659027 577.849974 578.884647 579.443785 579.852683 580.957676 581.910842 582.384471 582.691946 583.656978 584.458168 584.782299 584.949876 585.786286 586.423988 -100 
-100 -100 568.174754 570.033857 571.569370 572.310960 572.649722 574.289376 575.557911 576.084640 576.257787 577.734367 578.866804 579.276800 579.346738 580.757783 581.825052 582.162514 582.143719 583.407565 584.316274 584.497088 584.333398 585.492421 586.299755 -100 
-100 -100 566.507997 569.932002 571.842536 572.228180 571.350850 574.101801 575.647732 575.831853 574.841685 577.427932 578.846990 578.919048 577.811763 580.370716 581.745173 581.763636 580.603035 582.982053 584.182394 584.030116 582.703026 585.014817 586.212750 -100 
-100 -100 570.140236 571.791712 573.109507 573.717405 573.962983 575.447514 576.595516 577.083590 577.244009 578.630673 579.693372 580.103658 580.189728 581.530819 582.540378 582.883617 582.882576 584.077354 584.924782 585.100065 584.933524 585.994971 586.715143 -100 
-100 -100 572.728570 573.517142 574.391034 575.072401 575.690898 576.665590 577.564797 578.222528 578.804299 579.731381 580.582572 581.191807 581.723271 582.601312 583.392520 583.924226 584.354814 585.098695 585.734869 586.097064 586.346037 586.894300 587.287673 -100 
-100 -100 573.950837 574.444114 575.122187 575.797066 576.488836 577.308528 578.112341 578.821461 579.509951 580.309264 581.085729 581.761989 582.410943 583.162278 583.876327 584.470781 585.014647 585.634669 586.195438 586.617248 586.966603 587.357853 587.621746 -100 
-100 -100 -100 -100 -100 -100 -100 -100 -100 -100 -100 -100 -100 -100 -100 -100 -100 -100 -100 -100 -100 -100 -100 -100 -100 -100 
-100 -100 -100 -100 -100 -100 -100 -100 -100 -100 -100 -100 -100 -100 -100 -100 -100 -100 -100 -100 -100 -100 -100 -100 -100 -100 
-100 -100 -100 -100 -100 -100 -100 -100 -100 -100 -100 -100 -100 -100 -100 -100 -100 -100 -100 -100 -100 -100 -100 -100 -100 -100 
-100 -100 579.214448 579.791939 580.551103 581.284597 582.025105 582.946249 583.833399 584.589544 585.305553 586.181946 587.014143 587.708365 588.355830 589.156779 589.905049 590.504678 591.044147 591.719932 592.327927 592.768442 593.118066 593.551834 593.842404 -100 
-100 -100 577.430831 578.518903 579.551650 580.246510 580.776409 581.981897 583.008271 583.654765 584.122441 585.262993 586.221605 586.797399 587.190724 588.254202 589.130255 589.616056 589.908186 590.844589 591.584033 591.924044 592.050995 592.772800 593.255583 -100 
-100 -100 572.599160 575.884111 577.695096 578.086330 577.261253 579.946260 581.455770 581.670332 580.717842 583.307650 584.728637 584.856952 583.817989 586.329813 587.671506 587.723114 586.613412 588.974588 590.180672 590.114527 588.906978 591.080422 592.176168 -100 
-100 -100 558.721579 572.164242 575.588918 574.926801 565.764006 576.915758 579.663290 578.700938 569.330909 580.376203 583.014492 581.946346 572.459880 583.439395 586.002853 584.885745 575.495790 586.161976 588.574002 587.384077 578.143037 588.462004 590.956524 -100 
-100 -100 569.552989 573.086280 575.125533 575.624891 574.851509 577.700387 579.331109 579.562884 578.590454 581.282706 582.776830 582.887066 581.803236 584.400227 585.803908 585.830883 584.674256 587.122537 588.396675 588.319172 587.088139 589.384322 590.585808 -100 
-100 -100 570.842614 572.790729 574.427010 575.257373 575.675248 577.410711 578.765464 579.357577 579.582780 581.125977 582.314027 582.765500 582.868918 584.300492 585.383096 585.730063 585.724559 587.032606 587.990214 588.215102 588.090207 589.272174 590.092394 -100 
-100 -100 567.119513 570.847962 573.019672 573.588846 572.834865 575.830469 577.569469 577.880282 576.979753 579.697349 581.223700 581.373447 580.344575 582.931835 584.338524 584.367490 583.207343 585.679079 586.958557 586.850132 585.545842 587.954640 589.213224 -100 
-100 -100 553.366758 567.633250 571.378540 570.830178 561.447346 573.143964 576.131573 575.321433 566.161403 577.179518 579.880106 578.896819 569.643143 580.479619 583.043831 581.921006 572.469338 583.240660 585.674492 584.383159 574.640203 585.546081 588.205668 -100 
-100 -100 565.492106 569.243524 571.449213 572.054776 571.338503 574.377186 576.155568 576.498246 575.626336 578.380419 579.942878 580.122720 579.119007 581.730761 583.159559 583.206295 582.058416 584.535031 585.812637 585.697321 584.387765 586.808844 588.079890 -100 
-100 -100 567.551429 569.559665 571.272067 572.174383 572.660724 574.492195 575.929242 576.578743 576.849190 578.476196 579.741563 580.252101 580.401875 581.885371 583.013981 583.397343 583.417496 584.732201 585.680685 585.879443 585.727389 586.956514 587.813018 -100 
-100 -100 564.488313 568.178480 570.360629 570.960022 570.239378 573.289508 575.058644 575.350383 574.370482 577.256881 578.889821 579.082300 578.043446 580.738029 582.219192 582.304128 581.195510 583.640907 584.886932 584.722832 583.331318 585.828597 587.135075 -100 
-100 -100 551.546092 565.508353 569.195132 568.636674 559.215783 570.977471 573.954859 573.003022 563.176323 574.910017 577.791218 576.805250 567.236718 578.472833 581.162096 580.124800 570.863974 581.460747 583.822090 582.405983 572.201236 583.559836 586.322756 -100 
-100 -100 563.844057 567.532622 569.712814 570.309867 569.585273 572.628140 574.388104 574.670211 573.682176 576.564738 578.194717 578.383739 577.342358 580.039479 581.524376 581.612344 580.505208 582.949464 584.194191 584.029626 582.637199 585.131782 586.436928 -100 
-100 -100 566.270252 568.272441 569.979578 570.877590 571.357377 573.172055 574.588369 575.215267 575.464949 577.088001 578.348591 578.849309 578.988395 580.483106 581.623817 582.016579 582.042814 583.352851 584.297769 584.497608 584.348840 585.568056 586.417953 -100 
-100 -100 563.597748 567.325266 569.518035 570.119102 569.402524 572.404810 574.145383 574.443339 573.514687 576.287401 577.848279 578.001927 576.946882 579.611112 581.073385 581.143931 580.021197 582.475281 583.743035 583.636436 582.356670 584.736364 585.987710 -100 
-100 -100 550.937917 565.097405 568.814627 568.266515 558.945237 570.530724 573.457173 572.565121 563.174444 574.372256 577.089110 576.041808 566.502559 577.624131 580.265111 579.190715 569.865280 580.510750 582.917918 581.656140 572.108346 582.799527 585.411500 -100 
-100 -100 563.971395 567.670359 569.820508 570.374251 569.608676 572.557741 574.249979 574.508141 573.542191 576.268057 577.784541 577.901115 576.815202 579.450434 580.887316 580.936783 579.796471 582.235838 583.492613 583.378906 582.091860 584.456692 585.697569 -100 
-100 -100 567.075536 569.003239 570.613334 571.415347 571.802655 573.501629 574.818952 575.376142 575.569572 577.083302 578.244993 578.671199 578.752720 580.186394 581.274564 581.625610 581.617786 582.899283 583.825335 584.019921 583.869957 585.044354 585.863116 -100 
-100 -100 565.233818 568.731734 570.731632 571.188514 570.369639 573.185606 574.784759 574.998326 574.028591 576.650182 578.097646 578.178826 577.076630 579.661950 581.060900 581.088397 579.933801 582.335942 583.558966 583.418079 582.103025 584.443859 585.666527 -100 
-100 -100 553.958200 567.298728 570.664583 569.943056 560.694755 571.837979 574.559689 573.607760 564.419355 575.205229 577.761028 576.656742 567.155470 578.111165 580.666027 579.558269 570.245554 580.780115 583.113599 581.804064 572.191978 582.838086 585.401457 -100 
-100 -100 567.310503 570.553740 572.312394 572.643302 571.753110 574.388535 575.853173 576.038328 575.078324 577.586782 578.953321 579.047504 577.985303 580.477241 581.806085 581.850461 580.736249 583.047102 584.198086 584.064077 582.768881 584.986853 586.104216 -100 
-100 -100 571.784471 572.842653 573.825403 574.457643 574.919506 576.060186 577.026872 577.622225 578.045398 579.132724 580.047747 580.590992 580.959509 582.002632 582.862197 583.332853 583.606141 584.509389 585.209407 585.507561 585.597914 586.316155 586.800697 -100 
-100 -100 573.379381 573.929088 574.638219 575.306904 575.975520 576.825007 577.644964 578.341126 579.003742 579.830774 580.621966 581.283989 581.906065 582.686102 583.416323 583.998110 584.516216 585.163542 585.738852 586.146887 586.470459 586.892292 587.178846 -100 
-100 -100 -100 -100 -100 -100 -100 -100 -100 -100 -100 -100 -100 -100 -100 -100 -100 -100 -100 -100 -100 -100 -100 -100 -100 -100 
-100 -100 -100 -100 -100 -100 -100 -100 -100 -100 -100 -100 -100 -100 -100 -100 -100 -100 -100 -100 -100 -100 -100 -100 -100 -100 
-100 -100 -100 -100 -100 -100 -100 -100 -100 -100 -100 -100 -100 -100 -100 -100 -100 -100 -100 -100 -100 -100 -100 -100 -100 -100 
-100 -100 578.922824 579.444104 580.172708 580.912677 581.675958 582.566260 583.435518 584.202879 584.944253 585.793707 586.613440 587.324283 588.001084 588.776683 589.512455 590.128225 590.697213 591.349886 591.947639 592.405251 592.782788 593.188996 593.458629 -100 
-100 -100 577.512936 578.330413 579.254271 579.998152 580.683631 581.722198 582.679175 583.386588 584.014224 584.992721 585.888915 586.532597 587.090956 587.993324 588.805576 589.356582 589.810911 590.591455 591.270812 591.676046 591.959238 592.518950 592.914702 -100 
-100 -100 574.576635 576.260777 577.628419 578.295041 578.601010 580.137449 581.329854 581.850839 582.039523 583.485368 584.598282 585.042720 585.153161 586.518873 587.547878 587.905255 587.922196 589.162482 590.064778 590.298345 590.183771 591.242158 591.955376 -100 
-100 -100 570.478245 573.943281 575.902812 576.342129 575.519938 578.308254 579.885866 580.083936 579.087980 581.756452 583.232968 583.337806 582.250144 584.833568 586.224704 586.249426 585.091995 587.530178 588.795695 588.718955 587.484253 589.752927 590.929459 -100 
-100 -100 571.640794 573.525950 575.098655 575.882174 576.263320 577.939800 579.241279 579.791459 579.983662 581.508969 582.682607 583.119989 583.208310 584.636077 585.714644 586.058613 586.051162 587.355351 588.313865 588.547674 588.431769 589.586588 590.387011 -100 
-100 -100 571.450631 572.847414 574.264941 575.198847 575.937543 577.338468 578.556177 579.272280 579.817463 581.038323 582.099068 582.680476 583.106953 584.217943 585.173021 585.648621 585.964870 586.956589 587.790380 588.145104 588.336332 589.183611 589.825115 -100 
-100 -100 569.338937 571.333241 573.014350 573.878454 574.323102 576.105088 577.500804 578.125569 578.378115 579.939203 581.144450 581.613178 581.734161 583.173287 584.263062 584.615592 584.614919 585.932860 586.896197 587.118038 586.986085 588.191875 589.028503 -100 
-100 -100 565.806085 569.548929 571.743402 572.338083 571.610414 574.633732 576.398544 576.731775 575.850611 578.585617 580.128441 580.292219 579.275735 581.876038 583.294603 583.332845 582.179852 584.658443 585.942258 585.835405 584.531906 586.947006 588.212168 -100 
-100 -100 567.711690 569.728641 571.444879 572.348271 572.834383 574.661422 576.099398 576.760163 577.044965 578.640639 579.878846 580.375915 580.521556 581.984323 583.095868 583.466388 583.477877 584.799981 585.760853 585.976769 585.841906 587.056262 587.901698 -100 
-100 -100 568.168518 569.619657 571.114296 572.127967 572.947651 574.443606 575.747961 576.532652 577.136735 578.430390 579.559084 580.196007 580.669559 581.828610 582.828046 583.340201 583.681269 584.679321 585.504468 585.840341 586.018936 586.894111 587.560770 -100 
-100 -100 566.641979 568.639495 570.348390 571.253064 571.743811 573.581536 575.019482 575.660307 575.916538 577.567887 578.850761 579.366253 579.515072 581.019253 582.167476 582.567039 582.598871 583.908382 584.847079 585.032676 584.865755 586.104433 586.967544 -100 
-100 -100 563.672006 567.361646 569.545551 570.148763 569.432549 572.486652 574.258629 574.551854 573.572284 576.460110 578.093136 578.284594 577.246106 579.946965 581.436387 581.529241 580.425810 582.870083 584.112985 583.946579 582.553048 585.046837 586.351839 -100 
-100 -100 565.996118 567.992287 569.699218 570.601368 571.088311 572.919981 574.350456 574.983531 575.233115 576.880415 578.160016 578.672249 578.818989 580.324589 581.475378 581.876914 581.909100 583.216766 584.153164 584.336957 584.168401 585.404787 586.266516 -100 
-100 -100 566.880946 568.328189 569.818272 570.827106 571.639729 573.122593 574.410730 575.178208 575.767130 577.054040 578.176591 578.805462 579.272602 580.437180 581.444394 581.962613 582.305994 583.299157 584.118672 584.451313 584.628047 585.496719 586.158987 -100 
-100 -100 565.792426 567.798974 569.506357 570.403169 570.881254 572.685425 574.096228 574.726858 574.981872 576.573898 577.804665 578.284852 578.410936 579.892056 581.021959 581.406278 581.426075 582.735832 583.685477 583.898168 583.766284 584.963387 585.798392 -100 
-100 -100 563.269863 566.988006 569.167449 569.754216 569.023259 572.008797 573.735642 574.024461 573.085296 575.834603 577.371416 577.505272 576.434868 579.085359 580.535667 580.596097 579.464876 581.913200 583.176988 583.068159 581.785861 584.157928 585.404110 -100 
-100 -100 566.160476 568.140109 569.805217 570.653702 571.080869 572.831512 574.192995 574.781595 574.997533 576.545880 577.735309 578.180448 578.276488 579.729366 580.834034 581.197047 581.199126 582.494320 583.433103 583.638173 583.498280 584.682589 585.508286 -100 
-100 -100 567.662110 569.044955 570.441791 571.351502 572.063407 573.434303 574.622249 575.311093 575.830202 577.023637 578.058901 578.618362 579.028314 580.135380 581.091100 581.567165 581.876035 582.840596 583.640221 583.962553 584.128586 584.964055 585.601419 -100 
-100 -100 567.286005 569.150643 570.694104 571.443592 571.788818 573.433905 574.708289 575.239885 575.417032 576.897814 578.033663 578.446159 578.518491 579.932869 581.003781 581.344722 581.328505 582.593128 583.502374 583.684335 583.521435 584.678653 585.484321 -100 
-100 -100 565.615286 569.046543 570.966683 571.361224 570.490323 573.245023 574.794714 574.981355 573.993589 576.585099 578.009212 578.084972 576.980743 579.543874 580.922664 580.945299 579.788137 582.168488 583.370556 583.221338 581.896803 584.205948 585.401302 -100 
-100 -100 569.251638 570.909104 572.235372 572.851395 573.103096 574.591389 575.742416 576.232709 576.395689 577.787054 578.854649 579.268896 579.358321 580.703210 581.716566 582.063394 582.065336 583.261856 584.111292 584.289351 584.124776 585.184664 585.903001 -100 
-100 -100 571.845820 572.638752 573.519293 574.207468 574.831568 575.810326 576.712795 577.373255 577.958033 578.889192 579.744625 580.357539 580.892179 581.773340 582.567504 583.101926 583.534805 584.280390 584.918340 585.282512 585.532718 586.080356 586.472780 -100 
-100 -100 573.071686 573.568417 574.252031 574.932907 575.629988 576.453922 577.261240 577.973462 578.665196 579.468266 580.248535 580.928182 581.580070 582.334087 583.050571 583.647212 584.192949 584.814526 585.376825 585.800123 586.150348 586.541385 586.804781 -100 
-100 -100 -100 -100 -100 -100 -100 -100 -100 -100 -100 -100 -100 -100 -100 -100 -100 -100 -100 -100 -100 -100 -100 -100 -100 -100 
-100 -100 -100 -100 -100 -100 -100 -100 -100 -100 -100 -100 -100 -100 -100 -100 -100 -100 -100 -100 -100 -100 -100 -100 -100 -100 
-100 -100 -100 -100 -100 -100 -100 -100 -100 -100 -100 -100 -100 -100 -100 -100 -100 -100 -100 -100 -100 -100 -100 -100 -100 -100 
-100 -100 578.584192 579.071229 579.778339 580.520137 581.293695 582.166400 583.023500 583.796065 584.549790 585.386281 586.200260 586.922447 587.615782 588.379489 589.108605 589.734368 590.319520 590.962223 591.555814 592.025048 592.418087 592.810172 593.066976 -100 
-100 -100 577.361836 578.053335 578.914158 579.677392 580.421438 581.390857 582.310546 583.044741 583.733324 584.649547 585.517679 586.196744 586.821798 587.662099 588.443625 589.026474 589.545225 590.267598 590.920637 591.360171 591.706124 592.200514 592.550796 -100 
-100 -100 575.079208 576.252420 577.420574 578.182137 578.788418 580.008197 581.071699 581.704447 582.195519 583.336572 584.335212 584.904632 585.326790 586.385181 587.293405 587.766758 588.085892 589.030113 589.820722 590.173469 590.354372 591.105271 591.659136 -100 
-100 -100 572.545569 574.366820 575.861021 576.580345 576.905962 578.525633 579.773007 580.278447 580.430512 581.947966 583.113507 583.542930 583.618238 585.042715 586.112249 586.444853 586.420334 587.731475 588.691380 588.923772 588.796308 589.934825 590.717893 -100 
-100 -100 572.221953 573.567499 574.924199 575.806422 576.499339 577.846487 579.011404 579.680032 580.186311 581.394615 582.445951 583.013961 583.424950 584.533973 585.485247 585.952349 586.258979 587.255793 588.096328 588.456839 588.647858 589.480637 590.109558 -100 
-100 -100 571.600398 572.738145 574.027403 575.003291 575.865101 577.128463 578.273727 579.047058 579.716293 580.809767 581.808270 582.453603 583.007993 583.994629 584.889095 585.429390 585.874484 586.745399 587.522949 587.946174 588.264400 588.973140 589.518439 -100 
-100 -100 569.995434 571.413669 572.862833 573.830131 574.602488 576.041439 577.294652 578.040872 578.611042 579.849885 580.925180 581.517928 581.955000 583.080981 584.049475 584.534282 584.857915 585.861361 586.704964 587.065417 587.261801 588.120690 588.771011 -100 
-100 -100 568.071239 570.056484 571.747070 572.635058 573.110749 574.914056 576.331671 576.977823 577.249648 578.826400 580.043851 580.519233 580.643749 582.105227 583.214005 583.579030 583.586540 584.915823 585.889311 586.122036 586.002652 587.204783 588.040180 -100 
-100 -100 568.366379 569.807571 571.293330 572.302668 573.119858 574.606489 575.905597 576.692670 577.298827 578.570561 579.675796 580.295274 580.756492 581.905018 582.894862 583.398386 583.735043 584.742361 585.583800 585.940469 586.136091 587.000331 587.656146 -100 
-100 -100 568.318799 569.509649 570.878485 571.940788 572.892414 574.254303 575.493432 576.348000 577.087664 578.246196 579.303765 580.001337 580.603046 581.634002 582.571125 583.150006 583.622641 584.498837 585.269003 585.681556 585.996838 586.720778 587.280849 -100 
-100 -100 567.241854 568.688288 570.181978 571.199070 572.024750 573.528429 574.838641 575.625888 576.231845 577.536003 578.673873 579.315637 579.793395 580.966642 581.981859 582.508687 582.861026 583.860181 584.684922 585.023285 585.205167 586.074795 586.737073 -100 
-100 -100 565.815225 567.813812 569.524853 570.433205 570.928782 572.772204 574.217367 574.868673 575.137321 576.780609 578.057634 578.571603 578.722705 580.230027 581.383935 581.790689 581.829466 583.141722 584.086550 584.287772 584.141820 585.358188 586.206628 -100 
-100 -100 566.592126 568.038002 569.530416 570.545397 571.367873 572.866915 574.171612 574.953361 575.554497 576.854838 577.989555 578.628725 579.104916 580.278189 581.293998 581.820900 582.171832 583.167815 583.988793 584.323493 584.502431 585.370353 586.031947 -100 
-100 -100 567.020062 568.210034 569.576610 570.635075 571.580685 572.933173 574.160992 575.004311 575.734125 576.885103 577.936244 578.628182 579.226393 580.258176 581.197459 581.777690 582.248531 583.117416 583.878376 584.282275 584.590904 585.311275 585.869894 -100 
-100 -100 566.420692 567.861067 569.343879 570.348119 571.157211 572.629394 573.911224 574.681243 575.272288 576.533115 577.628427 578.238121 578.692392 579.843899 580.838770 581.346421 581.682328 582.675953 583.500466 583.841696 584.025588 584.884429 585.538212 -100 
-100 -100 565.484314 567.468747 569.155191 570.036272 570.501953 572.285771 573.681557 574.306444 574.558460 576.121609 577.325581 577.786387 577.898197 579.365195 580.481300 580.852839 580.861580 582.168246 583.115800 583.325388 583.187994 584.383037 585.215909 -100 
-100 -100 566.782385 568.197115 569.638266 570.593628 571.350468 572.768499 573.999855 574.725704 575.276348 576.496456 577.554130 578.131552 578.557257 579.681305 580.651274 581.137586 581.455489 582.433830 583.246273 583.578135 583.752708 584.600212 585.246010 -100 
-100 -100 567.781368 568.912689 570.189050 571.147036 571.987847 573.228625 574.353649 575.110892 575.763589 576.831615 577.806640 578.436306 578.980692 579.957041 580.845375 581.383249 581.818878 582.657057 583.394334 583.781484 584.072929 584.766537 585.305408 -100 
-100 -100 567.827796 569.164354 570.503111 571.361086 572.027183 573.348558 574.494559 575.154085 575.651241 576.821726 577.840291 578.392863 578.797849 579.885845 580.823547 581.289699 581.591244 582.539674 583.324637 583.638713 583.796574 584.611747 585.233303 -100 
-100 -100 567.626325 569.436216 570.907168 571.595081 571.886478 573.473897 574.699692 575.200406 575.353979 576.814606 577.936775 578.351536 578.428896 579.818147 580.867043 581.203004 581.186308 582.428459 583.318593 583.496706 583.331053 584.451510 585.227138 -100 
-100 -100 569.715159 570.872924 572.011251 572.732745 573.294593 574.471608 575.500925 576.111272 576.581784 577.675439 578.633824 579.181951 579.592676 580.623743 581.511721 581.977760 582.286545 583.178917 583.911456 584.215606 584.361342 585.092836 585.638277 -100 
-100 -100 571.667497 572.340029 573.164988 573.880185 574.570166 575.485960 576.357974 577.052551 577.704330 578.577293 579.407796 580.060570 580.665852 581.482947 582.244332 582.811393 583.309586 583.992689 584.600733 584.999946 585.315125 585.790421 586.131824 -100 
-100 -100 572.711049 573.177113 573.844770 574.533696 575.247300 576.059631 576.861035 577.584763 578.294158 579.087712 579.864709 580.558346 581.228698 581.970176 582.678850 583.285206 583.846531 584.455355 585.010767 585.444575 585.809553 586.183194 586.431080 -100 
-100 -100 -100 -100 -100 -100 -100 -100 -100 -100 -100 -100 -100 -100 -100 -100 -100 -100 -100 -100 -100 -100 -100 -100 -100 -100 
-100 -100 -100 -100 -100 -100 -100 -100 -100 -100 -100 -100 -100 -100 -100 -100 -100 -100 -100 -100 -100 -100 -100 -100 -100 -100 
-100 -100 -100 -100 -100 -100 -100 -100 -100 -100 -100 -100 -100 -100 -100 -100 -100 -100 -100 -100 -100 -100 -100 -100 -100 -100 
-100 -100 578.045085 578.564620 579.290297 580.026643 580.785994 581.672565 582.536500 583.297107 584.034411 584.888784 585.715930 586.432044 587.112706 587.894452 588.635101 589.252967 589.824637 590.486561 591.094164 591.558691 591.940999 592.352641 592.625825 -100 
-100 -100 576.637065 577.451553 578.370752 579.108801 579.787887 580.822368 581.771323 582.465132 583.081001 584.070632 584.979152 585.627480 586.186236 587.098412 587.916569 588.465083 588.915689 589.712598 590.407455 590.820295 591.106542 591.675388 592.077375 -100 
-100 -100 573.706014 575.383892 576.743089 577.398801 577.691260 579.226194 580.406172 580.896292 581.046093 582.527774 583.666439 584.111695 584.207554 585.598145 586.637295 586.978905 586.966698 588.249924 589.182988 589.423888 589.302903 590.383293 591.110022 -100 
-100 -100 569.617084 573.069624 575.016599 575.438456 574.586707 577.386756 578.949760 579.091769 577.986180 580.759558 582.282950 582.378711 581.232728 583.884598 585.295376 585.282335 584.024831 586.577944 587.898339 587.824875 586.552959 588.876781 590.078104 -100 
-100 -100 570.780657 572.655706 574.217563 574.990147 575.358880 577.033611 578.322220 578.841466 578.994708 580.554730 581.751819 582.187315 582.259326 583.713005 584.803058 585.132110 585.096081 586.444397 587.435329 587.678361 587.557087 588.732359 589.544932 -100 
-100 -100 570.612288 571.991255 573.394699 574.322232 575.058028 576.452396 577.659643 578.361198 578.893755 580.122801 581.190476 581.768951 582.189441 583.315013 584.281177 584.756912 585.070671 586.082314 586.936496 587.305224 587.504559 588.355058 588.997955 -100 
-100 -100 568.562485 570.507404 572.160434 573.020854 573.474085 575.241086 576.624099 577.240250 577.487709 579.047728 580.249538 580.705506 580.809430 582.272925 583.381491 583.741374 583.743770 585.079672 586.063870 586.309602 586.201889 587.392222 588.218776 -100 
-100 -100 565.137178 568.757316 570.902231 571.498257 570.806302 573.790831 575.536925 575.864045 574.981910 577.711141 579.243073 579.378703 578.307330 580.968263 582.418634 582.466729 581.310859 583.816548 585.127438 585.060354 583.821121 586.179845 587.419444 -100 
-100 -100 566.924852 568.894725 570.586698 571.491305 571.991605 573.809535 575.242567 575.904301 576.191186 577.782810 579.012284 579.493971 579.621831 581.106867 582.236888 582.617314 582.634882 583.973502 584.954747 585.197661 585.090264 586.284198 587.114289 -100 
-100 -100 567.307936 568.746946 570.236122 571.254336 572.083631 573.584475 574.895817 575.691418 576.305153 577.593060 578.712906 579.342080 579.811591 580.977682 581.986160 582.506818 582.856890 583.867150 584.709757 585.070309 585.270472 586.130211 586.782257 -100 
-100 -100 565.744615 567.743942 569.457039 570.369776 570.871366 572.720875 574.175600 574.842252 575.127177 576.758438 578.024388 578.533314 578.683328 580.187131 581.338956 581.746302 581.789596 583.109848 584.069682 584.296070 584.178263 585.373339 586.206124 -100 
-100 -100 562.756196 566.455897 568.648363 569.261487 568.557581 571.626731 573.422689 573.760636 572.855728 575.680533 577.281806 577.466126 576.436220 579.127318 580.616004 580.716416 579.628787 582.079587 583.349002 583.253055 581.993932 584.358473 585.604088 -100 
-100 -100 565.091430 567.090947 568.803328 569.714230 570.213066 572.058963 573.509730 574.172858 574.454708 576.082642 577.345806 577.852853 578.001742 579.504552 580.655340 581.061187 581.101541 582.417057 583.371555 583.592350 583.470185 584.664286 585.497271 -100 
-100 -100 565.998370 567.439695 568.928861 569.944259 570.768687 572.262678 573.566468 574.355901 574.964568 576.244881 577.358509 577.984067 578.452026 579.615999 580.622540 581.141434 581.487307 582.486381 583.315120 583.661004 583.849285 584.708956 585.362884 -100 
-100 -100 564.951277 566.931339 568.626904 569.528960 570.023181 571.831632 573.254433 573.909826 574.193763 575.769813 576.987708 577.464155 577.591703 579.071899 580.198687 580.579014 580.594620 581.910967 582.865317 583.078254 582.942063 584.144815 584.982511 -100 
-100 -100 562.492416 566.140880 568.294651 568.888020 568.188246 571.161092 572.896136 573.220467 572.347756 575.044149 576.556787 576.685780 575.618599 578.266776 579.712046 579.763741 578.616652 581.080334 582.348772 582.231909 580.926635 583.322665 584.579358 -100 
-100 -100 565.311486 567.265522 568.919220 569.772328 570.213934 571.967043 573.338261 573.948486 574.191955 575.728915 576.911753 577.358561 577.459267 578.912141 580.014130 580.373209 580.370727 581.670925 582.612042 582.814493 582.668385 583.859994 584.690067 -100 
-100 -100 566.759801 568.140193 569.538402 570.454121 571.174803 572.553225 573.750327 574.450556 574.981491 576.182553 577.226529 577.797183 578.217466 579.324453 580.278359 580.754671 581.065433 582.031076 582.832915 583.159150 583.328772 584.162094 584.797261 -100 
-100 -100 566.341919 568.220569 569.775828 570.533737 570.885240 572.540135 573.822368 574.357073 574.534684 576.037725 577.196382 577.633084 577.729258 579.135444 580.201070 580.545894 580.539612 581.799828 582.711266 582.906320 582.761859 583.902448 584.696738 -100 
-100 -100 564.631059 568.098823 570.039799 570.444047 569.574906 572.343975 573.900591 574.081287 573.071108 575.709516 577.169904 577.284496 576.234342 578.762329 580.127996 580.159091 579.029856 581.389506 582.591614 582.467833 581.197252 583.454545 584.625867 -100 
-100 -100 568.295857 569.970610 571.311819 571.937843 572.196184 573.694343 574.852074 575.343338 575.505200 576.920411 578.013116 578.453265 578.567604 579.905305 580.914556 581.266609 581.279779 582.472673 583.325331 583.517946 583.373008 584.416007 585.122419 -100 
-100 -100 570.910084 571.711237 572.601756 573.298991 573.931115 574.918323 575.828030 576.493938 577.084904 578.030032 578.901420 579.530127 580.077628 580.961153 581.756486 582.294694 582.732957 583.480551 584.122528 584.494213 584.751494 585.295220 585.683432 -100 
-100 -100 572.144964 572.646930 573.338307 574.027497 574.732752 575.564813 576.379695 577.098930 577.798482 578.612283 579.404448 580.095518 580.756466 581.515022 582.234467 582.834574 583.384257 584.009056 584.575286 585.003467 585.357450 585.748023 586.009996 -100 
-100 -100 -100 -100 -100 -100 -100 -100 -100 -100 -100 -100 -100 -100 -100 -100 -100 -100 -100 -100 -100 -100 -100 -100 -100 -100 
-100 -100 -100 -100 -100 -100 -100 -100 -100 -100 -100 -100 -100 -100 -100 -100 -100 -100 -100 -100 -100 -100 -100 -100 -100 -100 
-100 -100 -100 -100 -100 -100 -100 -100 -100 -100 -100 -100 -100 -100 -100 -100 -100 -100 -100 -100 -100 -100 -100 -100 -100 -100 
-100 -100 577.458463 578.033228 578.788053 579.516241 580.250917 581.166754 582.045885 582.791559 583.501371 584.387990 585.234467 585.939197 586.594420 587.407466 588.165426 588.769795 589.314404 590.007109 590.632437 591.085079 591.442919 591.886270 592.182923 -100 
-100 -100 575.677818 576.760770 577.786284 578.471971 578.991021 580.191733 581.205686 581.828671 582.272382 583.438541 584.421362 585.006069 585.398365 586.483159 587.371469 587.852924 588.134538 589.104606 589.872207 590.224904 590.354845 591.094575 591.588589 -100 
-100 -100 570.856892 574.128470 575.925327 576.296866 575.439484 578.133914 579.624406 579.776161 578.709260 581.411174 582.888995 583.014962 581.921316 584.508142 585.874687 585.889913 584.681223 587.166294 588.436033 588.378563 587.137067 589.370894 590.494883 -100 
-100 -100 557.017269 570.414178 573.814712 573.112363 563.804395 575.074030 577.804092 576.692968 566.697017 578.363317 581.135987 580.025476 570.161473 581.538674 584.166342 582.933019 572.923186 584.235664 586.795150 585.590788 576.080005 586.699309 589.261775 -100 
-100 -100 567.820929 571.334921 573.357241 573.838365 573.035914 575.894552 577.506193 577.675680 576.589301 579.392139 580.939457 581.043010 579.901757 582.575563 584.005725 583.997267 582.742103 585.315840 586.655843 586.589701 585.326338 587.679984 588.907474 -100 
-100 -100 569.142579 571.057592 572.672758 573.496679 573.914074 575.640483 576.979484 577.547557 577.748310 579.312742 580.516488 580.963807 581.052793 582.516128 583.619856 583.965984 583.950467 585.297831 586.290912 586.538900 586.427382 587.614324 588.437191 -100 
-100 -100 565.568871 569.170029 571.290293 571.862003 571.145425 574.100874 575.816862 576.115139 575.208708 577.926161 579.448561 579.572786 578.489784 581.145831 582.591009 582.631744 581.469571 583.978004 585.293949 585.231005 583.993209 586.348642 587.585138 -100 
-100 -100 552.374797 566.052070 569.674172 569.150250 559.996185 571.467651 574.405964 573.587124 564.437342 575.437968 578.118315 577.059670 567.478331 578.654222 581.301761 580.191415 570.675978 581.551010 584.039787 582.845667 573.454601 584.020119 586.607066 -100 
-100 -100 563.919922 567.548377 569.709583 570.326673 569.658071 572.666955 574.435793 574.782673 573.918131 576.666191 578.215070 578.364782 577.306060 579.982655 581.449093 581.511840 580.367186 582.877014 584.189482 584.124519 582.887971 585.246544 586.485882 -100 
-100 -100 565.804633 567.790942 569.498282 570.414431 570.923948 572.765535 574.216974 574.888623 575.181193 576.797107 578.048320 578.546792 578.688964 580.187518 581.332767 581.730816 581.765399 583.099539 584.075657 584.316448 584.208463 585.402292 586.232120 -100 
-100 -100 562.672957 566.371838 568.566186 569.184404 568.486971 571.560218 573.361469 573.707023 572.809136 575.632139 577.230578 577.413566 576.383134 579.073100 580.560432 580.659974 579.573828 582.032242 583.312560 583.229089 581.979801 584.341893 585.583785 -100 
-100 -100 549.674501 563.683293 567.391706 566.854916 557.460025 569.249606 572.274062 571.435872 562.014020 573.366625 576.160714 575.166078 565.661310 576.833988 579.517867 578.497923 569.295287 579.870248 582.277320 581.046187 571.611056 582.206272 584.801220 -100 
-100 -100 562.019884 565.718878 567.911838 568.527323 567.826553 570.896321 572.694440 573.037804 572.138302 574.958627 576.554953 576.736881 575.705844 578.394300 579.879745 579.977087 578.887471 581.340103 582.613941 582.523554 581.268761 583.630613 584.873385 -100 
-100 -100 564.491150 566.481818 568.188828 569.100719 569.604385 571.439676 572.885676 573.554799 573.846898 575.454991 576.700686 577.197487 577.340005 578.834545 579.975788 580.371130 580.401724 581.721149 582.679859 582.901315 582.775649 583.974307 584.809047 -100 
-100 -100 561.919346 565.575335 567.744043 568.357610 567.681879 570.682812 572.445829 572.795749 571.946904 574.667457 576.202567 576.351176 575.300816 577.963943 579.422703 579.486572 578.350254 580.822307 582.097794 581.987297 580.687773 583.087875 584.346954 -100 
-100 -100 549.587184 563.406629 567.055100 566.529541 557.366881 568.829682 571.764517 570.966358 561.936429 572.802396 575.450053 574.394247 564.870230 575.980566 578.613258 577.517537 568.100149 578.837561 581.258397 579.969386 570.279072 581.113218 583.756522 -100 
-100 -100 562.280089 565.908998 568.035385 568.600287 567.872534 570.817120 572.527812 572.832470 571.943755 574.625790 576.127172 576.248067 575.172782 577.808445 579.242313 579.285283 578.131257 580.586645 581.848237 581.726872 580.417411 582.805891 584.057115 -100 
-100 -100 565.262008 567.184923 568.798545 569.612690 570.017690 571.731352 573.067403 573.647473 573.865073 575.393086 576.571493 577.019134 577.121948 578.555019 579.641496 579.995021 579.992457 581.276001 582.205852 582.407431 582.264880 583.434239 584.248901 -100 
-100 -100 563.332010 566.867463 568.892053 569.364852 568.555170 571.393699 573.009810 573.228006 572.246213 574.923272 576.415645 576.544672 575.504375 578.057612 579.445341 579.483851 578.360156 580.743696 581.968963 581.856343 580.597491 582.885505 584.082899 -100 
-100 -100 551.887569 565.394006 568.810049 568.104791 558.830686 570.031390 572.769992 571.793322 562.430113 573.436884 576.076154 575.063667 565.833553 576.553574 579.067240 577.987527 568.834012 579.224961 581.548609 580.309592 571.008767 581.347666 583.842313 -100 
-100 -100 565.390978 568.677656 570.466582 570.816351 569.936186 572.594218 574.073263 574.258814 573.283354 575.849803 577.264814 577.409382 576.410682 578.872120 580.191604 580.249171 579.168137 581.461902 582.617286 582.514489 581.277955 583.442705 584.533871 -100 
-100 -100 569.914985 570.989693 571.991672 572.641446 573.118824 574.276580 575.258065 575.864443 576.298495 577.412920 578.357007 578.928913 579.322553 580.369103 581.231785 581.710912 581.996206 582.902874 583.610494 583.923056 584.028663 584.737940 585.214610 -100 
-100 -100 571.528023 572.087759 572.811848 573.496761 574.181473 575.047110 575.882252 576.592481 577.270207 578.117343 578.930197 579.612880 580.251762 581.040716 581.777455 582.366687 582.893031 583.546941 584.129933 584.547177 584.878006 585.299147 585.583372 -100 
-100 -100 -100 -100 -100 -100 -100 -100 -100 -100 -100 -100 -100 -100 -100 -100 -100 -100 -100 -100 -100 -100 -100 -100 -100 -100 
-100 -100 -100 -100 -100 -100 -100 -100 -100 -100 -100 -100 -100 -100 -100 -100 -100 -100 -100 -100 -100 -100 -100 -100 -100 -100 
-100 -100 -100 -100 -100 -100 -100 -100 -100 -100 -100 -100 -100 -100 -100 -100 -100 -100 -100 -100 -100 -100 -100 -100 -100 -100 
-100 -100 577.142151 577.662982 578.391656 579.132483 579.896997 580.788590 581.657537 582.423620 583.167243 584.028825 584.863687 585.587435 586.274831 587.061860 587.806797 588.428277 589.002660 589.666042 590.274176 590.738854 591.121463 591.533811 591.807621 -100 
-100 -100 575.733328 576.548803 577.470983 578.213837 578.898415 579.937717 580.891278 581.590233 582.212358 583.209526 584.126364 584.783095 585.349148 586.266449 587.088637 587.640720 588.093970 588.891775 589.586391 589.998635 590.284669 590.854211 591.256963 -100 
-100 -100 572.799745 574.478018 575.840392 576.501708 576.800504 578.339912 579.523805 580.018510 580.174427 581.664194 582.812137 583.267135 583.371387 584.766672 585.809398 586.154646 586.145196 587.428374 588.359926 588.598999 588.476913 589.558112 590.285920 -100 
-100 -100 568.704783 572.157343 574.107912 574.536592 573.692514 576.496959 578.063495 578.209687 577.109946 579.891813 581.425206 581.531744 580.395244 583.051332 584.465475 584.456444 583.202193 585.754550 587.072546 586.996398 585.722690 588.047565 589.250217 -100 
-100 -100 569.854649 571.731512 573.298627 574.079324 574.456582 576.137207 577.430382 577.954306 578.113480 579.681563 580.888014 581.333239 581.413782 582.872783 583.967374 584.301007 584.268398 585.616902 586.606278 586.847345 586.724864 587.900864 588.714448 -100 
-100 -100 569.669444 571.052488 572.463649 573.401151 574.146815 575.548674 576.761674 577.468476 578.006967 579.243506 580.319422 580.905960 581.333715 582.465703 583.438022 583.919394 584.237269 585.250334 586.104262 586.472200 586.671126 587.522233 588.165883 -100 
-100 -100 567.603735 569.554884 571.218166 572.090708 572.555490 574.331109 575.720576 576.342190 576.595376 578.162631 579.371876 579.834475 579.944457 581.415217 582.531508 582.898297 582.905865 584.244152 585.229186 585.475199 585.367806 586.558914 587.386178 -100 
-100 -100 564.166435 567.794357 569.951310 570.561118 569.882185 572.876071 574.629168 574.962044 574.085621 576.822310 578.361448 578.502981 577.436895 580.105463 581.564075 581.619639 580.469736 582.978537 584.291378 584.225808 582.987798 585.347639 586.587949 -100 
-100 -100 565.949374 567.926585 569.630443 570.548908 571.062518 572.890894 574.332163 575.000914 575.294598 576.893854 578.130697 578.618756 578.752315 580.243811 581.380457 581.767118 581.790214 583.133159 584.118283 584.364693 584.259946 585.455290 586.285903 -100 
-100 -100 566.331854 567.777321 569.277494 570.308993 571.151493 572.663424 573.984075 574.788067 575.409907 576.706048 577.833982 578.470627 578.946404 580.117246 581.129842 581.654599 582.009221 583.025019 583.873927 584.240613 584.445301 585.306487 585.958534 -100 
-100 -100 564.769949 566.774959 568.498061 569.423377 569.937943 571.798497 573.263003 573.939083 574.233336 575.873732 577.148939 577.666929 577.824128 579.330779 580.483982 580.893033 580.939587 582.266475 583.235125 583.470576 583.359507 584.555453 585.387249 -100 
-100 -100 561.784456 565.488914 567.689985 568.314462 567.622836 570.702453 572.508339 572.856485 571.962001 574.796920 576.408705 576.603706 575.582230 578.274722 579.762897 579.863407 578.778042 581.236053 582.515495 582.430279 581.179472 583.543903 584.787668 -100 
-100 -100 564.124683 566.127230 567.845680 568.765322 569.274398 571.130443 572.591608 573.265551 573.558585 575.197797 576.472396 576.990409 577.147482 578.652801 579.803963 580.210538 580.253548 581.575180 582.537951 582.767460 582.651834 583.846791 584.678867 -100 
-100 -100 565.038229 566.480179 567.972051 568.992857 569.825021 571.328643 572.643281 573.444019 574.064568 575.357533 576.483765 577.120853 577.597201 578.764953 579.773410 580.294305 580.643340 581.647054 582.481452 582.833097 583.025736 583.886906 584.540953 -100 
-100 -100 563.998125 565.975971 567.670700 568.574894 569.074373 570.891988 572.326149 572.993170 573.289574 574.879991 576.112140 576.601510 576.738327 578.222900 579.352782 579.736232 579.755488 581.075229 582.033035 582.249375 582.115905 583.320290 584.158677 -100 
-100 -100 561.542492 565.186783 567.337786 567.931660 567.235948 570.218009 571.964681 572.300612 571.440386 574.152683 575.681302 575.824940 574.768617 577.421335 578.870107 578.925654 577.782761 580.249194 581.519978 581.405392 580.102042 582.499658 583.757195 -100 
-100 -100 564.354232 566.306327 567.959373 568.814557 569.261525 571.024151 572.406972 573.029138 573.285584 574.838198 576.037135 576.498706 576.610618 578.069437 579.175718 579.539232 579.541334 580.844939 581.788910 581.994097 581.850211 583.043121 583.873710 -100 
-100 -100 565.791634 567.173305 568.574431 569.494943 570.222877 571.611751 572.820841 573.533366 574.077529 575.293905 576.353749 576.939057 577.370749 578.484637 579.443656 579.925204 580.241426 581.211586 582.017495 582.347893 582.520733 583.354834 583.989779 -100 
-100 -100 565.364129 567.247064 568.808581 569.573638 569.933848 571.600496 572.895341 573.442398 573.632999 575.151434 576.326221 576.778038 576.886252 578.299464 579.370485 579.721363 579.721761 580.987489 581.904207 582.105307 581.965618 583.105972 583.898870 -100 
-100 -100 563.648940 567.123096 569.072488 569.485265 568.625498 571.407401 572.977083 573.169903 572.172086 574.825900 576.302455 576.432402 575.394796 577.929349 579.300312 579.337941 578.216245 580.581949 581.790233 581.674081 580.409888 582.665862 583.834838 -100 
-100 -100 567.318685 568.999315 570.349071 570.984392 571.252959 572.763529 573.933899 574.437168 574.611214 576.040433 577.147645 577.601462 577.727007 579.071721 580.086740 580.445308 580.465692 581.665001 582.524100 582.723802 582.584357 583.627447 584.332545 -100 
-100 -100 569.940527 570.746608 571.645069 572.351701 572.994316 573.993290 574.915032 575.592690 576.195471 577.153134 578.037118 578.677546 579.234847 580.125585 580.927051 581.471606 581.916578 582.670548 583.318761 583.696581 583.958447 584.503497 584.891562 -100 
-100 -100 571.180472 571.686813 572.385660 573.084112 573.799812 574.643244 575.469774 576.200525 576.911558 577.737030 578.540656 579.242310 579.912273 580.678026 581.403728 582.010047 582.566119 583.197157 583.769415 584.203185 584.561335 584.953783 585.216203 -100 
-100 -100 -100 -100 -100 -100 -100 -100 -100 -100 -100 -100 -100 -100 -100 -100 -100 -100 -100 -100 -100 -100 -100 -100 -100 -100 
-100 -100 -100 -100 -100 -100 -100 -100 -100 -100 -100 -100 -100 -100 -100 -100 -100 -100 -100 -100 -100 -100 -100 -100 -100 -100 
-100 -100 -100 -100 -100 -100 -100 -100 -100 -100 -100 -100 -100 -100 -100 -100 -100 -100 -100 -100 -100 -100 -100 -100 -100 -100 
-100 -100 576.779233 577.268818 577.982136 578.733512 579.518036 580.400963 581.268003 582.051330 582.817533 583.668501 584.498157 585.235987 585.943085 586.717201 587.454799 588.087985 588.678862 589.324485 589.919071 590.388596 590.782347 591.176147 591.434409 -100 
-100 -100 575.556639 576.249411 577.115972 577.889550 578.645530 579.624354 580.552726 581.296712 581.997496 582.929081 583.814485 584.511357 585.151896 586.001802 586.790945 587.381223 587.905818 588.629569 589.281575 589.719481 590.064822 590.561156 590.913368 -100 
-100 -100 573.272842 574.444196 575.617238 576.391169 577.012186 578.239365 579.309075 579.949782 580.452360 581.610507 582.629197 583.220648 583.662375 584.727798 585.641717 586.122944 586.449094 587.391499 588.177337 588.524962 588.702550 589.456448 590.013391 -100 
-100 -100 570.731278 572.546789 574.045841 574.780951 575.126431 576.750913 578.002357 578.514124 578.676227 580.212637 581.400760 581.856281 581.956969 583.384047 584.457356 584.799112 584.784640 586.090148 587.042006 587.266257 587.132257 588.275920 589.063392 -100 
-100 -100 570.372221 571.719267 573.086042 573.986288 574.698742 576.056275 577.228738 577.905485 578.422801 579.648270 580.720000 581.309997 581.740801 582.858157 583.817015 584.293863 584.608806 585.604113 586.439601 586.794525 586.981823 587.817434 588.449425 -100 
-100 -100 569.710434 570.856822 572.162674 573.160422 574.043797 575.321953 576.478021 577.261082 577.941616 579.050702 580.066544 580.728799 581.298363 582.297549 583.204113 583.756209 584.210245 585.083146 585.859139 586.279939 586.596843 587.307345 587.854699 -100 
-100 -100 568.068460 569.501900 570.974222 571.968528 572.766414 574.222182 575.487371 576.243337 576.823737 578.078061 579.168938 579.774639 580.223173 581.364953 582.349743 582.849487 583.184602 584.191706 585.035831 585.396079 585.592631 586.453390 587.105576 -100 
-100 -100 566.115288 568.121548 569.840418 570.759866 571.265517 573.085840 574.515754 575.171413 575.451993 577.045886 578.278668 578.764551 578.896941 580.377005 581.504386 581.886402 581.908296 583.241542 584.217244 584.452088 584.334534 585.539243 586.376441 -100 
-100 -100 566.404332 567.863344 569.376040 570.416083 571.262421 572.769681 574.084508 574.884627 575.503267 576.791070 577.911409 578.543008 579.014594 580.177185 581.181244 581.698280 582.047106 583.062255 583.910627 584.273986 584.474842 585.341802 585.998601 -100 
-100 -100 566.358409 567.563915 568.956974 570.048184 571.028193 572.412530 573.670087 574.541224 575.296879 576.471966 577.545903 578.258807 578.873463 579.913273 580.857942 581.444831 581.926849 582.814391 583.597310 584.022949 584.348247 585.074047 585.633211 -100 
-100 -100 565.285449 566.744707 568.260466 569.305248 570.159387 571.684944 573.014290 573.820480 574.445391 575.767519 576.924354 577.586320 578.081215 579.256939 580.271935 580.800481 581.158768 582.172855 583.016671 583.376173 583.575216 584.442946 585.100499 -100 
-100 -100 563.864901 565.874692 567.605127 568.539291 569.063303 570.926047 572.390040 573.061944 573.352323 575.015031 576.313867 576.853382 577.028292 578.530819 579.678076 580.081542 580.122210 581.452629 582.420821 582.649507 582.529088 583.736592 584.576186 -100 
-100 -100 564.653780 566.106410 567.612238 568.646667 569.491826 571.011011 572.336105 573.139471 573.763173 575.085830 576.244064 576.907635 577.403301 578.577984 579.590920 580.116968 580.471990 581.481844 582.321359 582.676841 582.872694 583.738792 584.395891 -100 
-100 -100 565.098292 566.288616 567.660425 568.730420 569.692685 571.065135 572.314516 573.179951 573.933065 575.109815 576.187148 576.904078 577.521061 578.558410 579.498882 580.081646 580.558346 581.436698 582.209478 582.625994 582.944461 583.666966 584.225019 -100 
-100 -100 564.519521 565.951201 567.429790 568.437556 569.257508 570.749535 572.053764 572.845503 573.459783 574.751466 575.877653 576.516667 576.993514 578.150729 579.147889 579.660288 580.003511 581.002914 581.833694 582.181594 582.370947 583.233250 583.888509 -100 
-100 -100 563.598360 565.564927 567.240639 568.120380 568.592795 570.397874 571.816832 572.462149 572.734776 574.334774 575.575066 576.070838 576.212014 577.681715 578.799336 579.177154 579.195369 580.505099 581.455841 581.669254 581.535122 582.734154 583.569192 -100 
-100 -100 564.873195 566.279953 567.717221 568.675536 569.442710 570.881273 572.135922 572.884107 573.458695 574.712369 575.804931 576.415214 576.866713 577.999583 578.974863 579.468890 579.796147 580.780167 581.597608 581.934889 582.114066 582.964423 583.611344 -100 
-100 -100 565.843117 566.976812 568.258951 569.226330 570.081553 571.344416 572.493810 573.274858 573.952949 575.052665 576.061033 576.721956 577.290739 578.279053 579.175488 579.722999 580.169631 581.016377 581.761843 582.158441 582.457668 583.152033 583.689647 -100 
-100 -100 565.864391 567.212490 568.565566 569.437696 570.120136 571.467136 572.639429 573.322812 573.844356 575.047324 576.100303 576.685689 577.117164 578.216419 579.162459 579.640169 579.955870 580.914735 581.710754 582.040072 582.211639 583.022743 583.638757 -100 
-100 -100 565.648864 567.478165 568.969172 569.673329 569.980019 571.597471 572.851342 573.374887 573.549777 575.044876 576.202806 576.652451 576.760199 578.156961 579.212846 579.561574 579.561985 580.814693 581.717924 581.917032 581.773661 582.882511 583.648104 -100 
-100 -100 567.754423 568.927246 570.084688 570.824650 571.405738 572.609417 573.664921 574.298436 574.791744 575.914831 576.903997 577.481605 577.916807 578.959255 579.856567 580.335135 580.659020 581.563703 582.309818 582.631393 582.792304 583.520320 584.060315 -100 
-100 -100 569.727295 570.410963 571.252809 571.987002 572.697761 573.637636 574.533911 575.251485 575.926145 576.824318 577.680406 578.357153 578.982358 579.812710 580.585188 581.164417 581.676033 582.371751 582.992681 583.405530 583.731339 584.208316 584.548449 -100 
-100 -100 570.783282 571.258671 571.941834 572.649543 573.384079 574.219291 575.043914 575.790267 576.522080 577.338677 578.138412 578.853085 579.541220 580.296361 581.016782 581.635076 582.208990 582.830225 583.397938 583.843567 584.217501 584.594724 584.843214 -100 
-100 -100 -100 -100 -100 -100 -100 -100 -100 -100 -100 -100 -100 -100 -100 -100 -100 -100 -100 -100 -100 -100 -100 -100 -100 -100 
-100 -100 -100 -100 -100 -100 -100 -100 -100 -100 -100 -100 -100 -100 -100 -100 -100 -100 -100 -100 -100 -100 -100 -100 -100 -100 
-100 -100 -100 -100 -100 -100 -100 -100 -100 -100 -100 -100 -100 -100 -100 -100 -100 -100 -100 -100 -100 -100 -100 -100 -100 -100 
-100 -100 576.215428 576.740855 577.480016 578.236283 579.017894 579.924241 580.808541 581.591811 582.351561 583.222716 584.066183 584.801010 585.498949 586.289675 587.037954 587.665274 588.243577 588.900809 589.500254 589.958620 590.337638 590.747231 591.019570 -100 
-100 -100 574.807324 575.625281 576.558319 577.320296 578.026800 579.078955 580.048062 580.769239 581.414399 582.416530 583.339668 584.012076 584.596018 585.510602 586.333108 586.896024 587.360848 588.142411 588.819339 589.221509 589.503292 590.067600 590.467348 -100 
-100 -100 571.879579 573.552067 574.925188 575.615104 575.951884 577.493278 578.690856 579.220956 579.424447 580.898940 582.045010 582.529160 582.679577 584.045609 585.078562 585.449880 585.483863 586.714957 587.605789 587.828111 587.703995 588.772455 589.493319 -100 
-100 -100 567.795713 571.222086 573.182466 573.654863 572.889453 575.660683 577.234308 577.435861 576.445829 579.152730 580.670210 580.829560 579.817371 582.367942 583.752985 583.796781 582.677186 585.083404 586.326396 586.228742 584.966764 587.261341 588.451301 -100 
-100 -100 568.871111 570.750622 572.337803 573.154180 573.574205 575.260486 576.569388 577.129041 577.334973 578.889355 580.097293 580.574182 580.702570 582.132614 583.217844 583.578473 583.589943 584.885081 585.831424 586.053069 585.926844 587.091549 587.899780 -100 
-100 -100 568.601922 570.013238 571.459156 572.431037 573.207441 574.630091 575.863002 576.592508 577.153261 578.399249 579.487570 580.095533 580.545678 581.674195 582.646915 583.141492 583.473395 584.465908 585.295517 585.645321 585.833593 586.685362 587.331423 -100 
-100 -100 566.419588 568.446203 570.169759 571.081843 571.572652 573.377620 574.789323 575.426090 575.689668 577.278154 578.508459 578.994391 579.127212 580.594952 581.712385 582.090422 582.111215 583.430632 584.392221 584.612491 584.479859 585.689759 586.530468 -100 
-100 -100 562.820187 566.620092 568.870361 569.524034 568.859768 571.896112 573.673764 574.014882 573.131850 575.906904 577.476265 577.649383 576.624792 579.272554 580.727472 580.798127 579.680526 582.151607 583.433337 583.327486 582.024427 584.445709 585.714967 -100 
-100 -100 564.737648 566.791492 568.556459 569.513534 570.051246 571.907215 573.367079 574.045144 574.344577 575.967990 577.229735 577.742193 577.897754 579.386368 580.522300 580.915818 580.949366 582.279638 583.248848 583.474263 583.347174 584.565862 585.412975 -100 
-100 -100 565.207136 566.684786 568.221039 569.283565 570.150980 571.681105 573.013085 573.822627 574.450241 575.768768 576.921789 577.581823 578.075378 579.245726 580.255033 580.778567 581.133555 582.149146 582.994196 583.351950 583.548747 584.423801 585.087116 -100 
-100 -100 563.689096 565.709857 567.456827 568.409439 568.950743 570.819160 572.284702 572.954751 573.240922 574.917202 576.228424 576.779317 576.964656 578.459866 579.599819 579.997049 580.032824 581.370617 582.343020 582.569519 582.443530 583.664669 584.512761 -100 
-100 -100 560.725925 564.439019 566.658057 567.309541 566.654596 569.724749 571.520911 571.846546 570.905473 573.815975 575.482092 575.726148 574.765009 577.414738 578.875511 578.951960 577.832158 580.323979 581.614073 581.510823 580.208965 582.636956 583.909557 -100 
-100 -100 563.074330 565.083087 566.813698 567.750377 568.278390 570.138339 571.598612 572.264745 572.549378 574.228053 575.542905 576.097376 576.284757 577.778998 578.916690 579.311462 579.344337 580.678771 581.648584 581.873052 581.745161 582.964270 583.811493 -100 
-100 -100 563.992011 565.437677 566.935824 567.963967 568.804127 570.318934 571.640257 572.440406 573.062958 574.389146 575.551700 576.220942 576.720419 577.887606 578.891883 579.411683 579.763050 580.771019 581.609458 581.963555 582.158332 583.027650 583.687325 -100 
-100 -100 562.955109 564.933903 566.628509 567.528444 568.020829 569.860518 571.306816 571.966811 572.250256 573.896148 575.177199 575.708221 575.878875 577.356874 578.482873 578.872966 578.906165 580.221077 581.178365 581.400565 581.276462 582.479948 583.317848 -100 
-100 -100 560.501866 564.144939 566.291254 566.868023 566.133580 569.167265 570.932701 571.243343 570.308631 573.141538 574.744864 574.947375 573.957945 576.574894 578.012722 578.082201 576.976463 579.416302 580.679836 580.574354 579.292948 581.675926 582.927409 -100 
-100 -100 563.312326 565.265714 566.918656 567.768756 568.208437 569.995688 571.394084 572.012399 572.256137 573.862698 575.110059 575.611550 575.756616 577.210841 578.316094 578.689346 578.708021 580.007871 580.952358 581.165410 581.032451 582.222405 583.050456 -100 
-100 -100 564.748569 566.134943 567.541121 568.464888 569.197621 570.605319 571.831572 572.554446 573.108243 574.351569 575.439203 576.048600 576.498464 577.617901 578.581281 579.070425 579.396567 580.372637 581.184737 581.524150 581.705918 582.540143 583.173850 -100 
-100 -100 564.317807 566.210770 567.781266 568.551146 568.915205 570.606926 571.924396 572.489271 572.696376 574.231556 575.423492 575.890890 576.011375 577.431930 578.508853 578.866288 578.874696 580.151939 581.078667 581.292792 581.167109 582.303250 583.092522 -100 
-100 -100 562.597166 566.091023 568.052356 568.466283 567.594429 570.420049 572.019815 572.234871 571.257964 573.921761 575.409770 575.551090 574.523253 577.064840 578.441588 578.483875 577.364834 579.749369 580.971878 580.875228 579.640751 581.877387 583.037653 -100 
-100 -100 566.292487 567.984078 569.344679 569.987327 570.261815 571.797481 572.990745 573.513084 573.703670 575.144338 576.262010 576.725536 576.859561 578.211244 579.232508 579.597254 579.624775 580.836772 581.707803 581.921380 581.796180 582.835665 583.537583 -100 
-100 -100 568.934181 569.747277 570.655609 571.372676 572.027018 573.043502 573.982840 574.676419 575.293170 576.262270 577.156285 577.805672 578.370866 579.268549 580.076616 580.628134 581.081230 581.845057 582.503056 582.890867 583.161205 583.708401 584.096700 -100 
-100 -100 570.184550 570.696617 571.404814 572.114496 572.843026 573.701564 574.543441 575.288539 576.012403 576.848976 577.662338 578.372610 579.050221 579.822900 580.555326 581.168771 581.732877 582.372780 582.953932 583.396226 583.761293 584.157380 584.421236 -100 
-100 -100 -100 -100 -100 -100 -100 -100 -100 -100 -100 -100 -100 -100 -100 -100 -100 -100 -100 -100 -100 -100 -100 -100 -100 -100 
-100 -100 -100 -100 -100 -100 -100 -100 -100 -100 -100 -100 -100 -100 -100 -100 -100 -100 -100 -100 -100 -100 -100 -100 -100 -100 
-100 -100 -100 -100 -100 -100 -100 -100 -100 -100 -100 -100 -100 -100 -100 -100 -100 -100 -100 -100 -100 -100 -100 -100 -100 -100 
-100 -100 575.601009 576.185996 576.962787 577.721908 578.490378 579.435026 580.343511 581.121148 581.861034 582.765814 583.629179 584.354921 585.030469 585.851001 586.615976 587.231547 587.784516 588.467384 589.079157 589.522354 589.875366 590.315021 590.609871 -100 
-100 -100 573.818806 574.907301 575.955720 576.679830 577.243762 578.467664 579.510702 580.175267 580.664645 581.836942 582.831833 583.446847 583.877158 584.953324 585.842119 586.344944 586.654137 587.591141 588.328175 588.665254 588.790494 589.521405 590.010836 -100 
-100 -100 569.016824 572.267128 574.085651 574.517736 573.757275 576.432592 577.944740 578.168560 577.227422 579.861957 581.331037 581.520467 580.562215 583.046027 584.386369 584.460844 583.392455 585.725120 586.912120 586.828397 585.596693 587.798533 588.909083 -100 
-100 -100 555.310285 568.544012 571.955658 571.363104 562.435605 573.413064 576.133770 575.165423 565.746444 576.898659 579.604528 578.642691 569.483033 580.191449 582.716932 581.641841 572.444859 582.927579 585.288836 584.054867 574.671895 585.134546 587.663341 -100 
-100 -100 565.860513 569.368508 571.428926 571.983325 571.286633 574.133269 575.770796 576.013608 575.052471 577.790631 579.333752 579.504207 578.500786 581.071915 582.476828 582.529593 581.416419 583.836063 585.090115 584.993808 583.737552 586.062146 587.279020 -100 
-100 -100 567.011073 568.982996 570.664834 571.554526 572.032353 573.797833 575.174824 575.785938 576.030599 577.609691 578.835092 579.321635 579.456790 580.908787 582.013375 582.386069 582.404802 583.711529 584.663808 584.883054 584.754011 585.945568 586.774049 -100 
-100 -100 563.166384 566.960048 569.202225 569.847528 569.173006 572.192971 573.953437 574.279109 573.383022 576.148718 577.710705 577.878541 576.849137 579.487641 580.934344 580.999775 579.878243 582.342080 583.617349 583.507011 582.200515 584.618144 585.885005 -100 
-100 -100 549.211046 563.674241 567.521787 567.075644 557.873339 569.503201 572.497355 571.685711 562.433771 573.595556 576.341606 575.353413 565.965951 576.985507 579.615799 578.549064 569.226154 579.905532 582.325129 581.032410 571.277943 582.205488 584.874511 -100 
-100 -100 561.467654 565.290300 567.574038 568.262647 567.632604 570.703547 572.511387 572.876197 572.013706 574.815385 576.410003 576.604503 575.597352 578.256841 579.721773 579.801851 578.692821 581.170123 582.456000 582.352695 581.052702 583.481711 584.756623 -100 
-100 -100 563.566894 565.617674 567.393286 568.368406 568.926622 570.805552 572.282257 572.967131 573.268962 574.928371 576.223566 576.762447 576.938579 578.434092 579.574949 579.973149 580.011047 581.349213 582.324094 582.553122 582.429594 583.654722 584.506233 -100 
-100 -100 560.517637 564.246270 566.486513 567.159216 566.522807 569.606470 571.413214 571.747398 570.812451 573.724843 575.391266 575.635335 574.674560 577.324370 578.785523 578.862569 577.744721 580.241852 581.537734 581.438765 580.140439 582.574821 583.851818 -100 
-100 -100 547.563191 561.583933 565.328364 564.854058 555.613340 567.307353 570.308040 569.405794 559.668499 571.391130 574.310330 573.426169 564.218832 575.124915 577.737346 576.657621 567.257651 578.035210 580.481429 579.196753 569.435172 580.384249 583.059726 -100 
-100 -100 559.916840 563.628730 565.847466 566.499808 565.846661 568.920134 570.720324 571.049236 570.111800 573.028073 574.700026 574.949343 573.991775 576.640398 578.098926 578.173531 577.053336 579.547692 580.842154 580.742791 579.444029 581.876251 583.152040 -100 
-100 -100 562.394767 564.394637 566.117195 567.046752 567.568607 569.430460 570.894257 571.565305 571.856420 573.530361 574.841237 575.394349 575.580890 577.070834 578.205051 578.599818 578.636473 579.967036 580.937587 581.167495 581.047334 582.264124 583.110117 -100 
-100 -100 559.828908 563.488972 565.661824 566.268557 565.565074 568.630767 570.424118 570.756424 569.841566 572.704256 574.337181 574.564362 573.594420 576.224699 577.673225 577.752276 576.656657 579.108627 580.384468 580.289850 579.018213 581.410943 582.668558 -100 
-100 -100 547.506162 561.321622 564.964047 564.390627 554.977782 566.723549 569.714633 568.829052 559.269474 570.747939 573.580647 572.657442 563.447124 574.298561 576.890181 575.833372 566.618935 577.175598 579.571949 578.310390 568.737720 579.472562 582.097345 -100 
-100 -100 560.193777 563.827508 565.958057 566.514689 565.758611 568.772219 570.518744 570.811307 569.858721 572.680707 574.278620 574.475699 573.480083 576.086339 577.514096 577.576719 576.467195 578.903557 580.166653 580.064123 578.785237 581.162531 582.408863 -100 
-100 -100 563.174175 565.109062 566.736587 567.560826 567.975894 569.730736 571.102344 571.703398 571.936501 573.517953 574.747740 575.239096 575.376412 576.817285 577.910675 578.277181 578.293057 579.587980 580.532075 580.753402 580.631307 581.801313 582.614677 -100 
-100 -100 561.234202 564.796267 566.842519 567.326225 566.515364 569.414905 571.078007 571.331959 570.384030 573.091023 574.615076 574.772961 573.755468 576.321500 577.718787 577.766642 576.651965 579.061454 580.309712 580.226208 579.005579 581.277761 582.467702 -100 
-100 -100 549.737084 563.328425 566.774704 566.063071 556.659493 568.053674 570.863379 569.933236 560.630445 571.636733 574.295966 573.305275 564.094428 574.826121 577.348555 576.270963 567.084053 577.546363 579.905181 578.716584 569.567439 579.777930 582.246652 -100 
-100 -100 563.337221 566.651781 568.465069 568.829602 567.951555 570.669858 572.195612 572.418611 571.477212 574.064065 575.499312 575.662882 574.680526 577.154522 578.484514 578.551235 577.478178 579.799859 580.980737 580.907901 579.709498 581.859202 582.943491 -100 
-100 -100 567.907882 568.997933 570.021170 570.693050 571.193634 572.386962 573.402974 574.040236 574.501582 575.638254 576.602082 577.191544 577.600373 578.659814 579.534303 580.025564 580.325029 581.250967 581.978447 582.311325 582.434995 583.148640 583.626396 -100 
-100 -100 569.543320 570.115239 570.859140 571.567562 572.278391 573.174095 574.039297 574.777425 575.480131 576.349001 577.180991 577.880516 578.534120 579.336101 580.085203 580.687415 581.228606 581.899667 582.500425 582.934798 583.279773 583.708727 583.996337 -100 
-100 -100 -100 -100 -100 -100 -100 -100 -100 -100 -100 -100 -100 -100 -100 -100 -100 -100 -100 -100 -100 -100 -100 -100 -100 -100 
-100 -100 -100 -100 -100 -100 -100 -100 -100 -100 -100 -100 -100 -100 -100 -100 -100 -100 -100 -100 -100 -100 -100 -100 -100 -100 
-100 -100 -100 -100 -100 -100 -100 -100 -100 -100 -100 -100 -100 -100 -100 -100 -100 -100 -100 -100 -100 -100 -100 -100 -100 -100 
-100 -100 575.251764 575.790571 576.551957 577.333999 578.141343 579.071573 579.977400 580.779407 581.554298 582.436819 583.289515 584.032569 584.738038 585.534995 586.288409 586.919841 587.500438 588.157332 588.755134 589.212212 589.591358 590.002295 590.275846 -100 
-100 -100 573.821976 574.655749 575.614302 576.405102 577.139781 578.217493 579.209730 579.951354 580.612709 581.625746 582.557667 583.238319 583.830119 584.750735 585.578398 586.146053 586.613630 587.393686 588.067401 588.467111 588.748531 589.314318 589.715511 -100 
-100 -100 570.856677 572.549258 573.953428 574.677259 575.046347 576.615789 577.839010 578.392562 578.614103 580.098191 581.252370 581.744908 581.903972 583.275401 584.313516 584.691020 584.729192 585.956558 586.841469 587.059468 586.934248 588.004520 588.727294 -100 
-100 -100 566.730210 570.180922 572.177571 572.688713 571.959747 574.761233 576.362837 576.590907 575.622011 578.336919 579.860956 580.028503 579.025652 581.580648 582.970948 583.022588 581.909374 584.309959 585.545249 585.442284 584.178932 586.475906 587.668387 -100 
-100 -100 567.768427 569.673386 571.298991 572.155983 572.613801 574.332815 575.671058 576.256834 576.483239 578.048124 579.263226 579.747455 579.883608 581.319091 582.410243 582.777960 582.794682 584.087464 585.029294 585.247783 585.121542 586.289386 587.100601 -100 
-100 -100 567.460775 568.899680 570.386517 571.400288 572.215057 573.672100 574.934913 575.689214 576.269155 577.527895 578.624848 579.239724 579.696452 580.831208 581.810334 582.311138 582.647784 583.641699 584.471276 584.821377 585.011848 585.867932 586.517541 -100 
-100 -100 565.237974 567.297060 569.065850 570.021350 570.550651 572.391169 573.833093 574.493476 574.775250 576.377876 577.617833 578.110437 578.249138 579.723559 580.847766 581.231775 581.257721 582.581568 583.547016 583.770839 583.642674 584.858395 585.703451 -100 
-100 -100 561.611452 565.447980 567.745747 568.442704 567.815770 570.887810 572.695302 573.058655 572.192429 574.982109 576.561693 576.741288 575.722079 578.376682 579.838585 579.915279 578.803600 581.281454 582.570157 582.470650 581.174130 583.602729 584.877144 -100 
-100 -100 563.537448 565.621695 567.428379 568.425335 568.998458 570.887540 572.375161 573.073999 573.389172 575.025963 576.297298 576.815737 576.976246 578.471297 579.613907 580.013318 580.053354 581.392421 582.371395 582.605826 582.487291 583.714477 584.567313 -100 
-100 -100 564.026698 565.527759 567.098389 568.195929 569.095662 570.655768 572.013136 572.841931 573.484157 574.814539 575.975898 576.640868 577.138536 578.314824 579.330285 579.859099 580.220632 581.247018 582.104736 582.474106 582.681270 583.565952 584.235613 -100 
-100 -100 562.524674 564.564359 566.340146 567.323252 567.893400 569.789118 571.278312 571.966315 572.266085 573.953137 575.271628 575.826196 576.014492 577.515522 578.661216 579.062581 579.104137 580.454982 581.443239 581.683742 581.569500 582.801439 583.656780 -100 
-100 -100 559.571037 563.300669 565.545107 566.223773 565.594977 568.690429 570.508812 570.851400 569.923332 572.844357 574.517658 574.764971 573.806113 576.462005 577.928349 578.007978 576.893162 579.400039 580.708276 580.620757 579.331808 581.771474 583.051774 -100 
-100 -100 561.924459 563.948475 565.702483 566.664135 567.216535 569.100366 570.581599 571.263930 571.561333 573.251467 574.575306 575.135039 575.326267 576.826291 577.969128 578.367550 578.406656 579.755607 580.743272 580.984080 580.870068 582.100974 582.955494 -100 
-100 -100 562.842224 564.303046 565.823809 566.875335 567.738314 569.276337 570.618132 571.433877 572.068888 573.408427 574.583324 575.260979 575.766403 576.939224 577.948020 578.471462 578.829525 579.851528 580.707528 581.078390 581.287693 582.168636 582.835121 -100 
-100 -100 561.801272 563.796557 565.514362 566.436538 566.950198 568.813437 570.280421 570.955098 571.249007 572.910697 574.209234 574.751996 574.930436 576.413971 577.543531 577.936115 577.975177 579.304455 580.279963 580.519719 580.410835 581.625729 582.470018 -100 
-100 -100 559.347739 563.008888 565.179141 565.777465 565.063073 568.121250 569.908066 570.233130 569.308265 572.158971 573.782046 573.997869 573.017033 575.639113 577.079428 577.149879 576.048526 578.503216 579.785597 579.698145 578.432351 580.826418 582.084041 -100 
-100 -100 562.171571 564.141778 565.818020 566.690334 567.151205 568.962188 570.381978 571.016322 571.273159 572.896234 574.159917 574.673259 574.826097 576.284970 577.392246 577.766337 577.789387 579.102502 580.064454 580.294420 580.176180 581.377345 582.211787 -100 
-100 -100 563.626027 565.028385 566.457642 567.404503 568.159472 569.590422 570.838210 571.578617 572.147074 573.404832 574.505473 575.124446 575.580706 576.703867 577.668455 578.157772 578.487492 579.475500 580.303989 580.659158 580.854695 581.700263 582.340718 -100 
-100 -100 563.213952 565.123382 566.717421 567.510832 567.897298 569.612144 570.951601 571.535132 571.757645 573.305192 574.507212 574.982029 575.107580 576.530668 577.607374 577.963115 577.972852 579.261783 580.205434 580.434874 580.322258 581.469994 582.266441 -100 
-100 -100 561.516072 565.026835 567.011598 567.448570 566.598416 569.446612 571.068144 571.302038 570.340572 573.014830 574.510796 574.658012 573.634378 576.177717 577.553493 577.592957 576.473695 578.870292 580.109985 580.028056 578.805789 581.053992 582.221555 -100 
-100 -100 565.243929 566.949859 568.331310 568.995324 569.290334 570.846821 572.059900 572.599324 572.803719 574.254214 575.379137 575.847918 575.985747 577.339651 578.361298 578.725445 578.755124 579.977828 580.863529 581.090376 580.976559 582.026369 582.734740 -100 
-100 -100 567.917001 568.741568 569.667641 570.403973 571.077341 572.112638 573.069543 573.778218 574.407226 575.385669 576.286724 576.941315 577.510493 578.411236 579.221442 579.774991 580.232501 581.005940 581.676346 582.076024 582.356863 582.913032 583.306763 -100 
-100 -100 569.186224 569.708097 570.432103 571.159659 571.906178 572.782259 573.640313 574.399321 575.134578 575.980157 576.800469 577.516028 578.197869 578.974179 579.709832 580.326840 580.896575 581.545610 582.137962 582.591295 582.966277 583.370534 583.639206 -100 
-100 -100 -100 -100 -100 -100 -100 -100 -100 -100 -100 -100 -100 -100 -100 -100 -100 -100 -100 -100 -100 -100 -100 -100 -100 -100 
-100 -100 -100 -100 -100 -100 -100 -100 -100 -100 -100 -100 -100 -100 -100 -100 -100 -100 -100 -100 -100 -100 -100 -100 -100 -100 
-100 -100 -100 -100 -100 -100 -100 -100 -100 -100 -100 -100 -100 -100 -100 -100 -100 -100 -100 -100 -100 -100 -100 -100 -100 -100 
-100 -100 574.863469 575.381865 576.141575 576.945212 577.781013 578.711170 579.620816 580.441332 581.237676 582.110227 582.956886 583.710154 584.431787 585.217996 585.965804 586.607439 587.203204 587.847774 588.438577 588.905072 589.299142 589.696590 589.958205 -100 
-100 -100 573.589777 574.318286 575.239699 576.072785 576.885679 577.915136 578.889781 579.675593 580.410277 581.361377 582.261589 582.973734 583.629926 584.491037 585.290378 585.891128 586.422579 587.141646 587.785446 588.217071 588.561341 589.062046 589.418585 -100 
-100 -100 571.216407 572.436795 573.679622 574.525771 575.214126 576.496209 577.617921 578.309755 578.855711 580.026537 581.054747 581.661668 582.122655 583.195892 584.119563 584.616494 584.956387 585.885202 586.653999 586.989607 587.163684 587.923511 588.486647 -100 
-100 -100 568.574649 570.454035 572.037402 572.857321 573.282302 574.963372 576.271502 576.844518 577.065094 578.601956 579.792923 580.264605 580.390909 581.818918 582.901157 583.265576 583.277947 584.557048 585.483699 585.691910 585.552744 586.704470 587.500230 -100 
-100 -100 568.146306 569.555386 571.008715 571.995414 572.786358 574.208619 575.440602 576.173129 576.736883 577.977017 579.058059 579.661676 580.109853 581.235433 582.206032 582.700470 583.031243 584.015927 584.837370 585.182503 585.368381 586.213020 586.853888 -100 
-100 -100 567.406825 568.619485 570.016403 571.101622 572.062383 573.410338 574.627116 575.459998 576.179199 577.312334 578.343750 579.018366 579.600533 580.612087 581.532184 582.097683 582.562323 583.436897 584.211531 584.631336 584.952134 585.673740 586.230796 -100 
-100 -100 565.666784 567.184798 568.760934 569.845617 570.719255 572.249382 573.576888 574.378694 574.993356 576.277244 577.387602 578.004932 578.463582 579.619846 580.619528 581.131163 581.476348 582.492908 583.345180 583.711662 583.916796 584.791994 585.455736 -100 
-100 -100 563.632363 565.747220 567.581185 568.591085 569.167343 571.065865 572.558802 573.256468 573.566017 575.193092 576.448058 576.945086 577.085840 578.581615 579.724834 580.118578 580.151816 581.499665 582.490362 582.737107 582.632082 583.854666 584.705388 -100 
-100 -100 563.965477 565.504820 567.114709 568.238189 569.154242 570.731313 572.103494 572.943183 573.590381 574.906707 576.047163 576.688999 577.168513 578.345447 579.364318 579.892535 580.253582 581.287766 582.157010 582.538097 582.755986 583.642722 584.313682 -100 
-100 -100 563.979562 565.241725 566.711849 567.875974 568.920920 570.367100 571.676087 572.584088 573.366982 574.566222 575.656807 576.377413 576.998106 578.051144 579.009327 579.605672 580.099557 581.010910 581.821076 582.270188 582.616623 583.364187 583.938278 -100 
-100 -100 562.944910 564.448991 566.028753 567.136946 568.049715 569.631608 571.008307 571.848671 572.498917 573.842594 575.013232 575.678963 576.175855 577.365811 578.393929 578.928263 579.294921 580.339945 581.218938 581.607236 581.830544 582.722786 583.396941 -100 
-100 -100 561.543658 563.593186 565.380472 566.371077 566.948167 568.863502 570.372299 571.076499 571.391242 573.074832 574.386799 574.927525 575.099965 576.620091 577.780834 578.185959 578.228657 579.598795 580.609266 580.870666 580.776522 582.010912 582.868448 -100 
-100 -100 562.344692 563.833842 565.391895 566.477973 567.372119 568.940966 570.308949 571.143535 571.791456 573.137398 574.312824 574.983344 575.482713 576.671241 577.695578 578.225686 578.589075 579.632880 580.512184 580.901298 581.125327 582.017789 582.691897 -100 
-100 -100 562.789152 564.016095 565.438323 566.556119 567.563377 568.984650 570.276630 571.172311 571.949455 573.154413 574.256203 574.987887 575.614532 576.663706 577.613233 578.200580 578.687988 579.597361 580.408264 580.859237 581.207409 581.955205 582.528842 -100 
-100 -100 562.195071 563.669177 565.200223 566.252014 567.111261 568.655238 570.004194 570.824093 571.459376 572.787297 573.947495 574.608537 575.099303 576.267296 577.270602 577.783908 578.134566 579.167100 580.038448 580.423135 580.644339 581.530855 582.200505 -100 
-100 -100 561.262292 563.279967 565.011556 565.932188 566.436757 568.300431 569.767410 570.438661 570.726650 572.372100 573.653567 574.175702 574.333334 575.812182 576.932820 577.306241 577.324889 578.672708 579.667450 579.919721 579.819735 581.041007 581.889498 -100 
-100 -100 562.572282 564.022638 565.513422 566.516174 567.322731 568.813709 570.114325 570.892752 571.490780 572.782014 573.909481 574.543225 575.009323 576.151118 577.129183 577.620694 577.952417 578.967214 579.823350 580.195733 580.405413 581.279540 581.940963 -100 
-100 -100 563.583841 564.757138 566.091887 567.107205 568.006631 569.318774 570.513211 571.328744 572.035303 573.165179 574.200252 574.879619 575.460248 576.455891 577.353885 577.898863 578.350333 579.223544 580.003584 580.431482 580.758024 581.477071 582.030375 -100 
-100 -100 563.638732 565.029273 566.437369 567.359366 568.087222 569.483313 570.701634 571.422873 571.975861 573.202778 574.275415 574.874559 575.315464 576.419513 577.363894 577.834675 578.150257 579.136720 579.967782 580.326225 580.522326 581.359609 581.993020 -100 
-100 -100 563.462981 565.339565 566.887154 567.640537 567.990944 569.657166 570.957260 571.520395 571.729454 573.241935 574.414010 574.874204 574.990261 576.389535 577.441447 577.778910 577.772167 579.057519 579.997683 580.224129 580.101989 581.238460 582.022552 -100 
-100 -100 565.647260 566.856984 568.062980 568.848243 569.471023 570.718648 571.815510 572.483985 573.005816 574.147372 575.150249 575.737367 576.179606 577.226216 578.123153 578.597143 578.922156 579.852013 580.628903 580.975624 581.157642 581.908942 582.464514 -100 
-100 -100 567.697042 568.407773 569.289003 570.063458 570.812875 571.791497 572.723651 573.471464 574.170573 575.087186 575.957144 576.643721 577.276420 578.112837 578.889101 579.470849 579.990064 580.706091 581.352148 581.787870 582.133939 582.630086 582.982492 -100 
-100 -100 568.798594 569.295881 570.013032 570.757674 571.528641 572.399478 573.256732 574.030716 574.785058 575.619599 576.433177 577.158082 577.854346 578.616699 579.343298 579.967893 580.552380 581.192055 581.782082 582.249190 582.642540 583.036700 583.295589 -100 
-100 -100 -100 -100 -100 -100 -100 -100 -100 -100 -100 -100 -100 -100 -100 -100 -100 -100 -100 -100 -100 -100 -100 -100 -100 -100 
-100 -100 -100 -100 -100 -100 -100 -100 -100 -100 -100 -100 -100 -100 -100 -100 -100 -100 -100 -100 -100 -100 -100 -100 -100 -100 
-100 -100 -100 -100 -100 -100 -100 -100 -100 -100 -100 -100 -100 -100 -100 -100 -100 -100 -100 -100 -100 -100 -100 -100 -100 -100 
-100 -100 574.302323 574.871704 575.674278 576.493910 577.333573 578.294087 579.225052 580.044674 580.831694 581.723143 582.581321 583.326025 584.033862 584.838550 585.599005 586.233319 586.815579 587.477208 588.079507 588.538837 588.921963 589.342638 589.624322 -100 
-100 -100 572.793939 573.675161 574.689298 575.524289 576.294065 577.407267 578.429292 579.190999 579.865917 580.886235 581.820971 582.498176 583.087829 584.020041 584.857797 585.427562 585.895018 586.681913 587.361313 587.760988 588.044035 588.624948 589.039070 -100 
-100 -100 569.678203 571.460811 572.949710 573.728714 574.135946 575.750858 577.012897 577.592978 577.835652 579.318953 580.468649 580.945696 581.088932 582.484189 583.540234 583.918471 583.952055 585.191704 586.084871 586.296892 586.164345 587.263626 588.009582 -100 
-100 -100 565.368673 568.984303 571.098630 571.674468 570.983685 573.842047 575.491867 575.757175 574.835931 577.523917 579.031367 579.167392 578.118646 580.725172 582.144979 582.196451 581.071545 583.493800 584.740992 584.624311 583.331488 585.683814 586.911788 -100 
-100 -100 566.457316 568.463835 570.187294 571.108319 571.610494 573.382557 574.765835 575.381145 575.630361 577.195726 578.404480 578.868424 578.984289 580.444794 581.556774 581.926035 581.939134 583.249304 584.205459 584.422457 584.292278 585.492399 586.329774 -100 
-100 -100 566.162783 567.677737 569.249388 570.323958 571.183706 572.692743 573.998638 574.777978 575.373243 576.642834 577.739862 578.340816 578.785316 579.936610 580.931977 581.434494 581.770667 582.784385 583.635158 583.997356 584.199613 585.075800 585.742734 -100 
-100 -100 563.886929 566.033643 567.891866 568.904850 569.472258 571.372141 572.861115 573.544435 573.838275 575.457641 576.699041 577.173298 577.291566 578.789810 579.933549 580.316185 580.336154 581.692390 582.692941 582.944881 582.847168 584.069877 584.924496 -100 
-100 -100 560.181516 564.143562 566.541979 567.290814 566.683434 569.832716 571.694021 572.078161 571.217401 574.029176 575.610914 575.762068 574.696519 577.399844 578.889894 578.960048 577.824095 580.359069 581.699252 581.647084 580.422210 582.821694 584.094398 -100 
-100 -100 562.179622 564.345537 566.234247 567.282664 567.889955 569.836850 571.370756 572.091120 572.415155 574.066258 575.338048 575.835499 575.973110 577.492786 578.657078 579.057158 579.094133 580.471131 581.492556 581.762910 581.680659 582.915363 583.776960 -100 
-100 -100 562.722059 564.281707 565.919051 567.063879 568.000224 569.610731 571.011599 571.865465 572.521215 573.856741 575.011141 575.652850 576.130219 577.326516 578.363632 578.897955 579.264006 580.322904 581.218946 581.619781 581.854562 582.756411 583.438999 -100 
-100 -100 561.227989 563.322784 565.159725 566.182964 566.782508 568.733467 570.272304 570.994375 571.320205 572.995354 574.291437 574.803991 574.948994 576.489371 577.668636 578.076231 578.117523 579.509977 580.543902 580.822273 580.744840 581.987616 582.853898 -100 
-100 -100 558.264321 562.052752 564.358098 565.069143 564.453118 567.619314 569.497348 569.888596 569.025150 571.892933 573.523513 573.701397 572.638566 575.391365 576.911077 576.993459 575.858028 578.430073 579.796968 579.761118 578.543523 580.962612 582.245396 -100 
-100 -100 560.632960 562.711040 564.524570 565.523945 566.103314 568.040484 569.570382 570.286486 570.609736 572.286990 573.587971 574.105522 574.252931 575.790819 576.964598 577.365954 577.402474 578.794344 579.829702 580.109443 580.033165 581.277328 582.144355 -100 
-100 -100 561.549164 563.066659 564.650074 565.743903 566.638936 568.223557 569.607065 570.448220 571.097438 572.438441 573.604560 574.258279 574.742104 575.931457 576.955353 577.475062 577.830021 578.889786 579.789511 580.192840 580.429221 581.334873 582.019478 -100 
-100 -100 560.457397 562.533636 564.328159 565.295019 565.837136 567.752102 569.263396 569.963305 570.272773 571.936199 573.229704 573.749675 573.902789 575.404909 576.543592 576.915572 576.927711 578.314492 579.345550 579.619081 579.535630 580.780384 581.646867 -100 
-100 -100 557.927275 561.718763 563.984221 564.626783 563.927286 567.052565 568.890869 569.246704 568.354393 571.191242 572.804908 572.989361 571.958516 574.621206 576.071064 576.096659 574.905571 577.476953 578.836727 578.786883 577.548122 579.972789 581.255315 -100 
-100 -100 560.844820 562.897878 564.653137 565.572110 566.062145 567.922971 569.384740 570.042910 570.315891 571.943421 573.205932 573.701409 573.831730 575.304987 576.414382 576.761012 576.751410 578.118282 579.132279 579.391545 579.295092 580.527685 581.386748 -100 
-100 -100 562.367343 563.832228 565.330462 566.325227 567.115180 568.586408 569.868692 570.629279 571.210462 572.476825 573.580461 574.190613 574.636433 575.762923 576.723891 577.192850 577.506180 578.524912 579.389474 579.765227 579.976781 580.854732 581.520824 -100 
-100 -100 561.972939 563.952234 565.619200 566.463125 566.887866 568.637228 570.008019 570.612108 570.851791 572.403178 573.607227 574.075628 574.195117 575.616538 576.683279 577.010434 576.991824 578.316773 579.296056 579.536980 579.426925 580.618382 581.448193 -100 
-100 -100 560.278071 563.883109 565.948753 566.439242 565.636554 568.506504 570.155967 570.414383 569.489517 572.146911 573.639255 573.780508 572.757271 575.291475 576.651602 576.647954 575.463074 577.929139 579.212590 579.131385 577.880871 580.201499 581.413515 -100 
-100 -100 564.124249 565.889099 567.331497 568.038407 568.366488 569.950528 571.188814 571.745630 571.965655 573.418518 574.545204 575.009704 575.143457 576.495145 577.507989 577.847536 577.851767 579.105412 580.019663 580.253251 580.138288 581.226936 581.964897 -100 
-100 -100 566.907667 567.766648 568.734289 569.503933 570.203843 571.263843 572.241506 572.963706 573.602305 574.587494 575.492487 576.145769 576.712538 577.613229 578.420021 578.963582 579.414376 580.202880 580.891340 581.301211 581.590809 582.168803 582.579813 -100 
-100 -100 568.238923 568.784144 569.539524 570.295168 571.065376 571.963237 572.839195 573.610273 574.353920 575.206432 576.031059 576.747054 577.428165 578.205135 578.939943 579.553502 580.123050 580.782446 581.388490 581.852882 582.238811 582.658431 582.938687 -100 
-100 -100 -100 -100 -100 -100 -100 -100 -100 -100 -100 -100 -100 -100 -100 -100 -100 -100 -100 -100 -100 -100 -100 -100 -100 -100 
-100 -100 -100 -100 -100 -100 -100 -100 -100 -100 -100 -100 -100 -100 -100 -100 -100 -100 -100 -100 -100 -100 -100 -100 -100 -100 
-100 -100 -100 -100 -100 -100 -100 -100 -100 -100 -100 -100 -100 -100 -100 -100 -100 -100 -100 -100 -100 -100 -100 -100 -100 -100 
-100 -100 573.753596 574.402682 575.261488 576.090924 576.918394 577.922127 578.879389 579.688437 580.449355 581.373793 582.250310 582.978444 583.656638 584.494235 585.274548 585.894229 586.448156 587.141489 587.762445 588.207324 588.565127 589.025963 589.339601 -100 
-100 -100 571.791293 572.987976 574.151861 574.957493 575.582089 576.878798 577.981721 578.679925 579.190596 580.381912 581.387607 581.992932 582.412313 583.517957 584.430929 584.934141 585.237024 586.192268 586.942938 587.274366 587.395089 588.163078 588.685172 -100 
-100 -100 566.607675 570.100369 572.107881 572.638752 571.933215 574.712371 576.307980 576.574266 575.674056 578.306713 579.776596 579.924909 578.905545 581.466458 582.855144 582.921438 581.825293 584.199298 585.410671 585.301158 584.025818 586.314856 587.490231 -100 
-100 -100 552.194309 566.107198 569.811643 569.331632 560.429030 571.563010 574.395376 573.498710 564.311742 575.271825 577.945827 576.890424 567.466781 578.451196 581.067886 579.974130 570.694661 581.277377 583.678424 582.384903 572.791027 583.517850 586.157575 -100 
-100 -100 563.178149 566.956106 569.234786 569.905237 569.274243 572.240955 573.974868 574.264381 573.345837 576.086421 577.628550 577.748695 576.675118 579.327522 580.786911 580.831344 579.690162 582.161910 583.452365 583.337180 582.042626 584.462900 585.752601 -100 
-100 -100 564.408941 566.562743 568.428474 569.431146 569.983178 571.860007 573.326162 573.975372 574.237565 575.848895 577.086135 577.540907 577.640413 579.138832 580.283285 580.651015 580.655362 582.010429 583.008292 583.239982 583.122278 584.365995 585.242958 -100 
-100 -100 560.407364 564.435191 566.881728 567.630852 567.002775 570.164107 572.026961 572.382217 571.486118 574.305063 575.886986 576.009340 574.910505 577.627853 579.126626 579.175854 578.012645 580.564787 581.917295 581.850322 580.607589 583.036287 584.338134 -100 
-100 -100 546.079214 561.024885 565.125968 564.761181 555.474117 567.376402 570.501419 569.707918 560.413952 571.668960 574.443494 573.371374 563.729290 575.011051 577.728311 576.619893 567.110353 578.034801 580.581020 579.384734 569.974526 580.643497 583.313310 -100 
-100 -100 558.691363 562.737668 565.212790 565.994499 565.403640 568.613196 570.522097 570.914233 570.047310 572.898204 574.510029 574.653983 573.572790 576.312610 577.833007 577.899963 576.754044 579.329899 580.706652 580.661069 579.435907 581.877109 583.185916 -100 
-100 -100 560.944352 563.143277 565.070780 566.134651 566.750893 568.739013 570.305822 571.028655 571.345832 573.027327 574.321995 574.812111 574.936101 576.486371 577.676599 578.075121 578.105596 579.516452 580.569134 580.847035 580.767583 582.036902 582.928921 -100 
-100 -100 557.882669 561.764021 564.151804 564.895527 564.289862 567.504702 569.418305 569.808192 568.929504 571.815446 573.451579 573.602342 572.509038 575.287548 576.829507 576.902532 575.750825 578.354465 579.748540 579.711178 578.486604 580.941851 582.257582 -100 
-100 -100 544.860887 559.065070 562.966701 562.535690 553.211351 565.148732 568.291106 567.489440 558.092581 569.499620 572.330960 571.261523 561.490599 572.950798 575.719031 574.614023 565.024801 576.070591 578.659104 577.477470 568.038531 578.766745 581.453790 -100 
-100 -100 557.295519 561.157172 563.518812 564.236615 563.609301 566.809985 568.714476 569.098131 568.216540 571.104807 572.746190 572.902362 571.811635 574.586472 576.121296 576.186263 575.028383 577.632069 579.028360 578.992656 577.769341 580.226912 581.544072 -100 
-100 -100 559.800546 561.943121 563.807282 564.814099 565.384231 567.347185 568.896935 569.606250 569.915159 571.603838 572.911821 573.415945 573.548684 575.087448 576.259455 576.637589 576.650939 578.066841 579.126139 579.406734 579.327531 580.604307 581.500654 -100 
-100 -100 557.084769 560.967236 563.317952 564.002044 563.326593 566.516671 568.406453 568.775080 567.881992 570.757228 572.396977 572.571623 571.524139 574.224393 575.705264 575.727215 574.525287 577.138749 578.535674 578.491345 577.251224 579.720150 581.041136 -100 
-100 -100 544.363607 558.702301 562.586747 562.078427 552.586831 564.567769 567.684329 566.851241 557.440554 568.806955 571.632201 570.619254 561.146033 572.247836 574.890010 573.692617 563.927177 575.084125 577.682938 576.477996 566.948299 577.753533 580.453755 -100 
-100 -100 557.482912 561.342156 563.654020 564.291149 563.564420 566.699123 568.538430 568.865608 567.937272 570.776470 572.386176 572.538737 571.470580 574.139048 575.587092 575.581038 574.355532 576.947163 578.325456 578.265712 577.011978 579.468397 580.781952 -100 
-100 -100 560.645676 562.734242 564.513834 565.425062 565.895273 567.738556 569.183703 569.814691 570.062664 571.671912 572.918429 573.387620 573.494693 574.956555 576.054244 576.375506 576.344540 577.714037 578.734318 578.985156 578.880783 580.128117 581.005469 -100 
-100 -100 558.698879 562.450525 564.664565 565.239569 564.492226 567.468035 569.201472 569.485604 568.567201 571.286532 572.825488 572.962215 571.921358 574.499124 575.891402 575.872179 574.665275 577.183052 578.514335 578.438234 577.188901 579.582245 580.858600 -100 
-100 -100 547.054091 561.001434 564.651762 564.040404 554.776573 566.164930 569.039093 568.153463 559.029761 569.896235 572.552494 571.538375 562.348725 573.044845 575.551210 574.352816 564.804087 575.637427 578.119885 576.899388 567.505122 578.050626 580.650504 -100 
-100 -100 561.049754 564.528329 566.483487 566.925431 566.102757 568.882700 570.466325 570.715128 569.801983 572.396326 573.843884 573.990844 572.990448 575.473098 576.798262 576.806230 575.648405 578.067413 579.317219 579.244579 578.012208 580.271706 581.432790 -100 
-100 -100 565.906172 567.079074 568.192163 568.925650 569.471933 570.717939 571.777961 572.437335 572.912712 574.067686 575.043953 575.627779 576.027417 577.093587 577.967695 578.437384 578.717456 579.680317 580.446786 580.794885 580.928482 581.692420 582.210683 -100 
-100 -100 567.690631 568.313730 569.122015 569.883309 570.637301 571.576769 572.477985 573.237684 573.954690 574.839515 575.682225 576.381730 577.032625 577.839068 578.589681 579.185128 579.724652 580.417994 581.046450 581.500291 581.864145 582.325183 582.637899 -100 
-100 -100 -100 -100 -100 -100 -100 -100 -100 -100 -100 -100 -100 -100 -100 -100 -100 -100 -100 -100 -100 -100 -100 -100 -100 -100 
-100 -100 -100 -100 -100 -100 -100 -100 -100 -100 -100 -100 -100 -100 -100 -100 -100 -100 -100 -100 -100 -100 -100 -100 -100 -100 
-100 -100 -100 -100 -100 -100 -100 -100 -100 -100 -100 -100 -100 -100 -100 -100 -100 -100 -100 -100 -100 -100 -100 -100 -100 -100 
-100 -100 573.592573 574.217478 575.075313 575.923146 576.778102 577.770189 578.724344 579.544995 580.326740 581.233990 582.103139 582.839900 583.537312 584.357113 585.130490 585.759314 586.332550 587.008610 587.622756 588.077371 588.456020 588.900676 589.205905 -100 
-100 -100 571.881646 572.878695 573.987299 574.848653 575.616212 576.787233 577.848555 578.597816 579.244476 580.303480 581.262578 581.915906 582.470621 583.441993 584.308406 584.859228 585.294955 586.119622 586.825258 587.206093 587.463315 588.097856 588.561766 -100 
-100 -100 568.332824 570.391789 572.062777 572.851295 573.191281 574.943222 576.286246 576.816589 576.957162 578.552881 579.764035 580.175387 580.206542 581.717369 582.843624 583.165945 583.094782 584.446464 585.404599 585.559163 585.329233 586.568510 587.427976 -100 
-100 -100 563.508671 567.645761 570.043938 570.593245 569.703166 572.842542 574.630766 574.793157 573.630756 576.570482 578.192773 578.205658 576.901754 579.766561 581.313788 581.256433 579.889229 582.562752 583.929921 583.701695 582.173934 584.817029 586.238151 -100 
-100 -100 564.909325 567.226391 569.160868 570.099170 570.533496 572.457388 573.932237 574.493583 574.632683 576.319669 577.596080 577.986851 577.981092 579.566386 580.755676 581.063346 580.964179 582.397729 583.428818 583.586205 583.355032 584.710096 585.675120 -100 
-100 -100 564.759073 566.496641 568.241389 569.351344 570.190929 571.804732 573.181173 573.929852 574.463671 575.806981 576.950467 577.502371 577.875283 579.101427 580.150302 580.613361 580.886275 581.977430 582.884533 583.214766 583.368295 584.346239 585.106354 -100 
-100 -100 562.246916 564.720590 566.800394 567.830762 568.326287 570.386867 571.974029 572.603231 572.783266 574.528326 575.841775 576.242102 576.235983 577.861853 579.084638 579.404123 579.310523 580.798321 581.884003 582.085837 581.894413 583.271910 584.252989 -100 
-100 -100 558.120010 562.643704 565.350266 566.072735 565.254669 568.706813 570.720944 571.001155 569.890861 572.964188 574.668122 574.692167 573.363129 576.332843 577.954926 577.912128 576.528389 579.332436 580.812159 580.664554 579.218073 581.909444 583.375553 -100 
-100 -100 560.526505 563.017943 565.125759 566.188673 566.722028 568.829756 570.462693 571.129511 571.340520 573.116806 574.458189 574.879456 574.891267 576.538861 577.782956 578.120669 578.045466 579.557259 580.667997 580.892222 580.719103 582.109684 583.097934 -100 
-100 -100 561.286514 563.066199 564.871732 566.045361 566.956453 568.673446 570.147680 570.971609 571.565178 572.973875 574.171928 574.759920 575.161912 576.434538 577.527467 578.023480 578.328299 579.472095 580.434087 580.811910 581.004338 582.009906 582.785809 -100 
-100 -100 559.614257 562.017824 564.059892 565.089012 565.609909 567.720158 569.358201 570.027198 570.239696 572.037843 573.398786 573.829446 573.844093 575.514430 576.775976 577.122042 577.051141 578.581001 579.707051 579.940958 579.773531 581.173746 582.167693 -100 
-100 -100 556.272125 560.588091 563.176332 563.846219 563.011441 566.478190 568.509341 568.797385 567.684048 570.810691 572.555313 572.596171 571.260845 574.284678 575.940495 575.910728 574.526734 577.373502 578.885516 578.757638 577.320077 580.034369 581.512497 -100 
-100 -100 559.027313 561.412017 563.427721 564.430629 564.929831 567.025423 568.653896 569.316601 569.526341 571.326551 572.692454 573.128184 573.144912 574.811518 576.065712 576.403590 576.326789 577.856267 578.984256 579.219918 579.054043 580.456592 581.452076 -100 
-100 -100 560.132042 561.863782 563.608832 564.726165 565.592301 567.281873 568.738052 569.548875 570.135702 571.549950 572.759952 573.360355 573.768370 575.031020 576.106133 576.582463 576.872725 578.018355 578.985900 579.367030 579.561534 580.573311 581.353337 -100 
-100 -100 558.839853 561.228278 563.229308 564.201259 564.662975 566.737261 568.347259 568.993347 569.189611 570.978849 572.342528 572.787603 572.815175 574.439320 575.649236 575.949037 575.841367 577.366282 578.490933 578.719290 578.544521 579.950104 580.947514 -100 
-100 -100 555.920673 560.249789 562.804513 563.407480 562.487599 565.915282 567.906761 568.158615 567.016877 570.117131 571.853410 571.913102 570.620948 573.540448 575.109821 575.007968 573.556069 576.404125 577.910543 577.766336 576.303811 579.028626 580.510778 -100 
-100 -100 559.243856 561.609233 563.571392 564.496088 564.905909 566.925015 568.484381 569.088493 569.248888 571.003078 572.337456 572.760393 572.766285 574.359248 575.536118 575.807028 575.674803 577.177306 578.282641 578.494980 578.306236 579.699380 580.689289 -100 
-100 -100 560.989086 562.667998 564.328389 565.348259 566.110144 567.683246 569.035204 569.765077 570.285573 571.626344 572.777476 573.340500 573.714253 574.907734 575.910834 576.328692 576.571464 577.670717 578.598350 578.947994 579.115207 580.098685 580.860316 -100 
-100 -100 560.443776 562.726969 564.594962 565.445154 565.792458 567.692444 569.155280 569.706147 569.837003 571.510638 572.784517 573.183738 573.182874 574.718440 575.848618 576.100260 575.960315 577.414022 578.477983 578.668601 578.464953 579.813322 580.771325 -100 
-100 -100 558.432676 562.553265 564.892798 565.344158 564.328953 567.482569 569.272998 569.430297 568.266622 571.175639 572.785537 572.810125 571.537238 574.314559 575.784935 575.655546 574.215423 576.942602 578.359117 578.178638 576.704021 579.314777 580.718735 -100 
-100 -100 562.788636 564.824838 566.441201 567.148020 567.400041 569.119977 570.439461 570.946881 571.065546 572.630960 573.820911 574.223459 574.246921 575.704336 576.774429 577.045854 576.937830 578.309258 579.298263 579.484089 579.279625 580.509777 581.361039 -100 
-100 -100 565.999860 566.970945 568.027011 568.816141 569.507720 570.622503 571.637771 572.346451 572.956224 573.979730 574.909487 575.539804 576.070878 577.004824 577.832350 578.349906 578.765535 579.595066 580.316201 580.714004 580.983239 581.617290 582.078845 -100 
-100 -100 567.530411 568.128209 568.933990 569.712299 570.492746 571.418619 572.315290 573.085645 573.822816 574.690295 575.525442 576.233046 576.902080 577.689997 578.432469 579.036172 579.595082 580.271316 580.894023 581.358968 581.744805 582.190994 582.495898 -100 
-100 -100 -100 -100 -100 -100 -100 -100 -100 -100 -100 -100 -100 -100 -100 -100 -100 -100 -100 -100 -100 -100 -100 -100 -100 -100 
-100 -100 -100 -100 -100 -100 -100 -100 -100 -100 -100 -100 -100 -100 -100 -100 -100 -100 -100 -100 -100 -100 -100 -100 -100 -100 
-100 -100 -100 -100 -100 -100 -100 -100 -100 -100 -100 -100 -100 -100 -100 -100 -100 -100 -100 -100 -100 -100 -100 -100 -100 -100 
-100 -100 -100 -100 -100 -100 -100 -100 -100 -100 -100 -100 -100 -100 -100 -100 -100 -100 -100 -100 -100 -100 -100 -100 -100 -100 
-100 -100 -100 -100 -100 -100 -100 -100 -100 -100 -100 -100 -100 -100 -100 -100 -100 -100 -100 -100 -100 -100 -100 -100 -100 -100 
-100 -100 -100 -100 -100 -100 -100 -100 -100 -100 -100 -100 -100 -100 -100 -100 -100 -100 -100 -100 -100 -100 -100 -100 -100 -100 
-100 -100 -100 -100 -100 -100 -100 -100 -100 -100 -100 -100 -100 -100 -100 -100 -100 -100 -100 -100 -100 -100 -100 -100 -100 -100 
-100 -100 -100 -100 -100 -100 -100 -100 -100 -100 -100 -100 -100 -100 -100 -100 -100 -100 -100 -100 -100 -100 -100 -100 -100 -100 
-100 -100 -100 -100 -100 -100 -100 -100 -100 -100 -100 -100 -100 -100 -100 -100 -100 -100 -100 -100 -100 -100 -100 -100 -100 -100 
-100 -100 -100 -100 -100 -100 -100 -100 -100 -100 -100 -100 -100 -100 -100 -100 -100 -100 -100 -100 -100 -100 -100 -100 -100 -100 
-100 -100 -100 -100 -100 -100 -100 -100 -100 -100 -100 -100 -100 -100 -100 -100 -100 -100 -100 -100 -100 -100 -100 -100 -100 -100 
-100 -100 -100 -100 -100 -100 -100 -100 -100 -100 -100 -100 -100 -100 -100 -100 -100 -100 -100 -100 -100 -100 -100 -100 -100 -100 
-100 -100 -100 -100 -100 -100 -100 -100 -100 -100 -100 -100 -100 -100 -100 -100 -100 -100 -100 -100 -100 -100 -100 -100 -100 -100 
-100 -100 -100 -100 -100 -100 -100 -100 -100 -100 -100 -100 -100 -100 -100 -100 -100 -100 -100 -100 -100 -100 -100 -100 -100 -100 
-100 -100 -100 -100 -100 -100 -100 -100 -100 -100 -100 -100 -100 -100 -100 -100 -100 -100 -100 -100 -100 -100 -100 -100 -100 -100 
-100 -100 -100 -100 -100 -100 -100 -100 -100 -100 -100 -100 -100 -100 -100 -100 -100 -100 -100 -100 -100 -100 -100 -100 -100 -100 
-100 -100 -100 -100 -100 -100 -100 -100 -100 -100 -100 -100 -100 -100 -100 -100 -100 -100 -100 -100 -100 -100 -100 -100 -100 -100 
-100 -100 -100 -100 -100 -100 -100 -100 -100 -100 -100 -100 -100 -100 -100 -100 -100 -100 -100 -100 -100 -100 -100 -100 -100 -100 
-100 -100 -100 -100 -100 -100 -100 -100 -100 -100 -100 -100 -100 -100 -100 -100 -100 -100 -100 -100 -100 -100 -100 -100 -100 -100 
-100 -100 -100 -100 -100 -100 -100 -100 -100 -100 -100 -100 -100 -100 -100 -100 -100 -100 -100 -100 -100 -100 -100 -100 -100 -100 
-100 -100 -100 -100 -100 -100 -100 -100 -100 -100 -100 -100 -100 -100 -100 -100 -100 -100 -100 -100 -100 -100 -100 -100 -100 -100 
-100 -100 -100 -100 -100 -100 -100 -100 -100 -100 -100 -100 -100 -100 -100 -100 -100 -100 -100 -100 -100 -100 -100 -100 -100 -100 
-100 -100 -100 -100 -100 -100 -100 -100 -100 -100 -100 -100 -100 -100 -100 -100 -100 -100 -100 -100 -100 -100 -100 -100 -100 -100 
-100 -100 -100 -100 -100 -100 -100 -100 -100 -100 -100 -100 -100 -100 -100 -100 -100 -100 -100 -100 -100 -100 -100 -100 -100 -100 
-100 -100 -100 -100 -100 -100 -100 -100 -100 -100 -100 -100 -100 -100 -100 -100 -100 -100 -100 -100 -100 -100 -100 -100 -100 -100 
-100 -100 -100 -100 -100 -100 -100 -100 -100 -100 -100 -100 -100 -100 -100 -100 -100 -100 -100 -100 -100 -100 -100 -100 -100 -100 
-100 -100 -100 -100 -100 -100 -100 -100 -100 -100 -100 -100 -100 -100 -100 -100 -100 -100 -100 -100 -100 -100 -100 -100 -100 -100 
