# Supplementary material for: A computational model of spatio-temporal cardiac intracellular calcium handling with realistic structure and spatial flux distribution from sarcoplasmic reticulum and t-tubule reconstructions
Source: PLoS Comput Biol. 2017 Aug 31;13(8):e1005714. doi: 10.1371/journal.pcbi.1005714 (PMC5597258; doi:10.1371/journal.pcbi.1005714)
Supplement: S1 Code — Code provided in C/C++ and includes the structural datasets used in this study. Documentation is provided on use of and updating the code. Updates may also be available on Michael Colman’s website, http://www.physicsoftheheart.com and github repository: https://github.com/michaelcolman/CODE---PLOS-Comp-Biol-2017-Model-SR. (ZIP) [file pcbi.1005714.s001.zip › PLOS_SR_Clean/Spatial_diff_out/CaSR_output_0180.vtk]

# vtk DataFile Version 3.0
vtk output
ASCII
DATASET STRUCTURED_POINTS
DIMENSIONS 26 26 52
SPACING 1 1 1
ORIGIN 0 0 0
POINT_DATA 35152
SCALARS ImageFile float 1
LOOKUP_TABLE default
-100 -100 -100 -100 -100 -100 -100 -100 -100 -100 -100 -100 -100 -100 -100 -100 -100 -100 -100 -100 -100 -100 -100 -100 -100 -100 
-100 -100 -100 -100 -100 -100 -100 -100 -100 -100 -100 -100 -100 -100 -100 -100 -100 -100 -100 -100 -100 -100 -100 -100 -100 -100 
-100 -100 -100 -100 -100 -100 -100 -100 -100 -100 -100 -100 -100 -100 -100 -100 -100 -100 -100 -100 -100 -100 -100 -100 -100 -100 
-100 -100 -100 -100 -100 -100 -100 -100 -100 -100 -100 -100 -100 -100 -100 -100 -100 -100 -100 -100 -100 -100 -100 -100 -100 -100 
-100 -100 -100 -100 -100 -100 -100 -100 -100 -100 -100 -100 -100 -100 -100 -100 -100 -100 -100 -100 -100 -100 -100 -100 -100 -100 
-100 -100 -100 -100 -100 -100 -100 -100 -100 -100 -100 -100 -100 -100 -100 -100 -100 -100 -100 -100 -100 -100 -100 -100 -100 -100 
-100 -100 -100 -100 -100 -100 -100 -100 -100 -100 -100 -100 -100 -100 -100 -100 -100 -100 -100 -100 -100 -100 -100 -100 -100 -100 
-100 -100 -100 -100 -100 -100 -100 -100 -100 -100 -100 -100 -100 -100 -100 -100 -100 -100 -100 -100 -100 -100 -100 -100 -100 -100 
-100 -100 -100 -100 -100 -100 -100 -100 -100 -100 -100 -100 -100 -100 -100 -100 -100 -100 -100 -100 -100 -100 -100 -100 -100 -100 
-100 -100 -100 -100 -100 -100 -100 -100 -100 -100 -100 -100 -100 -100 -100 -100 -100 -100 -100 -100 -100 -100 -100 -100 -100 -100 
-100 -100 -100 -100 -100 -100 -100 -100 -100 -100 -100 -100 -100 -100 -100 -100 -100 -100 -100 -100 -100 -100 -100 -100 -100 -100 
-100 -100 -100 -100 -100 -100 -100 -100 -100 -100 -100 -100 -100 -100 -100 -100 -100 -100 -100 -100 -100 -100 -100 -100 -100 -100 
-100 -100 -100 -100 -100 -100 -100 -100 -100 -100 -100 -100 -100 -100 -100 -100 -100 -100 -100 -100 -100 -100 -100 -100 -100 -100 
-100 -100 -100 -100 -100 -100 -100 -100 -100 -100 -100 -100 -100 -100 -100 -100 -100 -100 -100 -100 -100 -100 -100 -100 -100 -100 
-100 -100 -100 -100 -100 -100 -100 -100 -100 -100 -100 -100 -100 -100 -100 -100 -100 -100 -100 -100 -100 -100 -100 -100 -100 -100 
-100 -100 -100 -100 -100 -100 -100 -100 -100 -100 -100 -100 -100 -100 -100 -100 -100 -100 -100 -100 -100 -100 -100 -100 -100 -100 
-100 -100 -100 -100 -100 -100 -100 -100 -100 -100 -100 -100 -100 -100 -100 -100 -100 -100 -100 -100 -100 -100 -100 -100 -100 -100 
-100 -100 -100 -100 -100 -100 -100 -100 -100 -100 -100 -100 -100 -100 -100 -100 -100 -100 -100 -100 -100 -100 -100 -100 -100 -100 
-100 -100 -100 -100 -100 -100 -100 -100 -100 -100 -100 -100 -100 -100 -100 -100 -100 -100 -100 -100 -100 -100 -100 -100 -100 -100 
-100 -100 -100 -100 -100 -100 -100 -100 -100 -100 -100 -100 -100 -100 -100 -100 -100 -100 -100 -100 -100 -100 -100 -100 -100 -100 
-100 -100 -100 -100 -100 -100 -100 -100 -100 -100 -100 -100 -100 -100 -100 -100 -100 -100 -100 -100 -100 -100 -100 -100 -100 -100 
-100 -100 -100 -100 -100 -100 -100 -100 -100 -100 -100 -100 -100 -100 -100 -100 -100 -100 -100 -100 -100 -100 -100 -100 -100 -100 
-100 -100 -100 -100 -100 -100 -100 -100 -100 -100 -100 -100 -100 -100 -100 -100 -100 -100 -100 -100 -100 -100 -100 -100 -100 -100 
-100 -100 -100 -100 -100 -100 -100 -100 -100 -100 -100 -100 -100 -100 -100 -100 -100 -100 -100 -100 -100 -100 -100 -100 -100 -100 
-100 -100 -100 -100 -100 -100 -100 -100 -100 -100 -100 -100 -100 -100 -100 -100 -100 -100 -100 -100 -100 -100 -100 -100 -100 -100 
-100 -100 -100 -100 -100 -100 -100 -100 -100 -100 -100 -100 -100 -100 -100 -100 -100 -100 -100 -100 -100 -100 -100 -100 -100 -100 
-100 -100 -100 -100 -100 -100 -100 -100 -100 -100 -100 -100 -100 -100 -100 -100 -100 -100 -100 -100 -100 -100 -100 -100 -100 -100 
-100 -100 -100 -100 -100 -100 -100 -100 -100 -100 -100 -100 -100 -100 -100 -100 -100 -100 -100 -100 -100 -100 -100 -100 -100 -100 
-100 -100 -100 -100 -100 -100 -100 -100 -100 -100 -100 -100 -100 -100 -100 -100 -100 -100 -100 -100 -100 -100 -100 -100 -100 -100 
-100 -100 -100 -100 -100 -100 -100 -100 -100 -100 -100 -100 -100 -100 -100 -100 -100 -100 -100 -100 -100 -100 -100 -100 -100 -100 
-100 -100 -100 -100 -100 -100 -100 -100 -100 -100 -100 -100 -100 -100 -100 -100 -100 -100 -100 -100 -100 -100 -100 -100 -100 -100 
-100 -100 -100 -100 -100 -100 -100 -100 -100 -100 -100 -100 -100 -100 -100 -100 -100 -100 -100 -100 -100 -100 -100 -100 -100 -100 
-100 -100 -100 -100 -100 -100 -100 -100 -100 -100 -100 -100 -100 -100 -100 -100 -100 -100 -100 -100 -100 -100 -100 -100 -100 -100 
-100 -100 -100 -100 -100 -100 -100 -100 -100 -100 -100 -100 -100 -100 -100 -100 -100 -100 -100 -100 -100 -100 -100 -100 -100 -100 
-100 -100 -100 -100 -100 -100 -100 -100 -100 -100 -100 -100 -100 -100 -100 -100 -100 -100 -100 -100 -100 -100 -100 -100 -100 -100 
-100 -100 -100 -100 -100 -100 -100 -100 -100 -100 -100 -100 -100 -100 -100 -100 -100 -100 -100 -100 -100 -100 -100 -100 -100 -100 
-100 -100 -100 -100 -100 -100 -100 -100 -100 -100 -100 -100 -100 -100 -100 -100 -100 -100 -100 -100 -100 -100 -100 -100 -100 -100 
-100 -100 -100 -100 -100 -100 -100 -100 -100 -100 -100 -100 -100 -100 -100 -100 -100 -100 -100 -100 -100 -100 -100 -100 -100 -100 
-100 -100 -100 -100 -100 -100 -100 -100 -100 -100 -100 -100 -100 -100 -100 -100 -100 -100 -100 -100 -100 -100 -100 -100 -100 -100 
-100 -100 -100 -100 -100 -100 -100 -100 -100 -100 -100 -100 -100 -100 -100 -100 -100 -100 -100 -100 -100 -100 -100 -100 -100 -100 
-100 -100 -100 -100 -100 -100 -100 -100 -100 -100 -100 -100 -100 -100 -100 -100 -100 -100 -100 -100 -100 -100 -100 -100 -100 -100 
-100 -100 -100 -100 -100 -100 -100 -100 -100 -100 -100 -100 -100 -100 -100 -100 -100 -100 -100 -100 -100 -100 -100 -100 -100 -100 
-100 -100 -100 -100 -100 -100 -100 -100 -100 -100 -100 -100 -100 -100 -100 -100 -100 -100 -100 -100 -100 -100 -100 -100 -100 -100 
-100 -100 -100 -100 -100 -100 -100 -100 -100 -100 -100 -100 -100 -100 -100 -100 -100 -100 -100 -100 -100 -100 -100 -100 -100 -100 
-100 -100 -100 -100 -100 -100 -100 -100 -100 -100 -100 -100 -100 -100 -100 -100 -100 -100 -100 -100 -100 -100 -100 -100 -100 -100 
-100 -100 -100 -100 -100 -100 -100 -100 -100 -100 -100 -100 -100 -100 -100 -100 -100 -100 -100 -100 -100 -100 -100 -100 -100 -100 
-100 -100 -100 -100 -100 -100 -100 -100 -100 -100 -100 -100 -100 -100 -100 -100 -100 -100 -100 -100 -100 -100 -100 -100 -100 -100 
-100 -100 -100 -100 -100 -100 -100 -100 -100 -100 -100 -100 -100 -100 -100 -100 -100 -100 -100 -100 -100 -100 -100 -100 -100 -100 
-100 -100 -100 -100 -100 -100 -100 -100 -100 -100 -100 -100 -100 -100 -100 -100 -100 -100 -100 -100 -100 -100 -100 -100 -100 -100 
-100 -100 -100 -100 -100 -100 -100 -100 -100 -100 -100 -100 -100 -100 -100 -100 -100 -100 -100 -100 -100 -100 -100 -100 -100 -100 
-100 -100 -100 -100 -100 -100 -100 -100 -100 -100 -100 -100 -100 -100 -100 -100 -100 -100 -100 -100 -100 -100 -100 -100 -100 -100 
-100 -100 -100 -100 -100 -100 -100 -100 -100 -100 -100 -100 -100 -100 -100 -100 -100 -100 -100 -100 -100 -100 -100 -100 -100 -100 
-100 -100 -100 -100 -100 -100 -100 -100 -100 -100 -100 -100 -100 -100 -100 -100 -100 -100 -100 -100 -100 -100 -100 -100 -100 -100 
-100 -100 -100 -100 -100 -100 -100 -100 -100 -100 -100 -100 -100 -100 -100 -100 -100 -100 -100 -100 -100 -100 -100 -100 -100 -100 
-100 -100 609.741486 609.982376 610.372826 610.832757 611.338653 611.892753 612.462056 613.025468 613.598003 614.199860 614.803796 615.388714 615.968339 616.561340 617.138361 617.674886 618.181173 618.673663 619.123292 619.504119 619.819943 620.074567 620.222787 -100 
-100 -100 609.255483 609.546080 609.984453 610.466609 610.983621 611.566035 612.156331 612.719809 613.287224 613.905578 614.521755 615.100477 615.670929 616.278545 616.867803 617.399238 617.897421 618.404496 618.866922 619.245365 619.558694 619.835998 620.005687 -100 
-100 -100 608.410605 608.795768 609.317802 609.832638 610.360793 610.998470 611.628371 612.189197 612.741501 613.395563 614.036650 614.602086 615.150355 615.790000 616.403468 616.922937 617.400474 617.938747 618.425622 618.795856 619.097101 619.418560 619.628076 -100 
-100 -100 607.497397 607.976602 608.576895 609.123630 609.660892 610.362622 611.036274 611.598313 612.133872 612.830923 613.499281 614.053658 614.576629 615.253809 615.891666 616.399436 616.852139 617.426285 617.937387 618.298708 618.581433 618.949037 619.195708 -100 
-100 -100 606.883481 607.334359 607.942849 608.533392 609.128507 609.836695 610.524121 611.119158 611.695207 612.380449 613.046751 613.621574 614.175663 614.833935 615.463834 615.987017 616.467185 617.023104 617.528175 617.907168 618.219316 618.569226 618.804391 -100 
-100 -100 606.277902 606.713257 607.328427 607.951017 608.587228 609.310438 610.015001 610.638312 611.243665 611.928323 612.596785 613.187184 613.760635 614.410848 615.036546 615.569827 616.065754 616.614029 617.117104 617.508595 617.837927 618.179160 618.406517 -100 
-100 -100 605.537489 606.017115 606.669994 607.309478 607.955829 608.718785 609.454790 610.088058 610.693987 611.404681 612.090925 612.679087 613.243272 613.912901 614.551274 615.078519 615.563120 616.130492 616.647875 617.036161 617.357318 617.720506 617.966190 -100 
-100 -100 604.816138 605.357577 606.050816 606.695816 607.332743 608.141858 608.910086 609.544465 610.136280 610.883789 611.592128 612.171840 612.713422 613.414159 614.070216 614.586097 615.047028 615.644891 616.181094 616.560529 616.861099 617.257627 617.527736 -100 
-100 -100 604.428599 604.919120 605.591027 606.254367 606.927153 607.718327 608.481959 609.139551 609.766560 610.495942 611.197760 611.797684 612.370354 613.046454 613.689756 614.220947 614.710167 615.284251 615.809509 616.205610 616.534253 616.904259 617.154172 -100 
-100 -100 604.054638 604.513888 605.169942 605.842710 606.533871 607.314428 608.073132 608.743112 609.388735 610.110240 610.809763 611.423359 612.013382 612.676212 613.310951 613.850774 614.354698 614.916233 615.434902 615.841386 616.185242 616.540854 616.777558 -100 
-100 -100 603.536673 604.029023 604.705713 605.376356 606.056667 606.852830 607.620574 608.281886 608.914131 609.653443 610.365608 610.973478 611.550576 612.227161 612.869472 613.399794 613.889213 614.465029 614.993319 615.393195 615.725910 616.099507 616.351167 -100 
-100 -100 603.021569 603.567962 604.272552 604.933823 605.587756 606.409595 607.189355 607.833805 608.437008 609.203414 609.930118 610.523392 611.072282 611.773243 612.426994 612.940733 613.401603 614.002569 614.544354 614.930554 615.238285 615.641650 615.915465 -100 
-100 -100 602.820959 603.312122 603.986534 604.653662 605.328853 606.118323 606.878960 607.533767 608.160574 608.895086 609.602392 610.205105 610.776154 611.445419 612.079901 612.602860 613.086177 613.657525 614.182611 614.580019 614.910766 615.283238 615.534602 -100 
-100 -100 602.623044 603.079693 603.730945 604.396583 605.077419 605.844201 606.588468 607.245433 607.880397 608.592648 609.282655 609.886225 610.464370 611.112299 611.731045 612.255888 612.747496 613.300296 613.812921 614.214951 614.555405 614.908752 615.144463 -100 
-100 -100 602.280202 602.766317 603.430466 604.082871 604.740128 605.509952 606.251744 606.889925 607.501322 608.217472 608.905318 609.490831 610.046352 610.699739 611.318697 611.827186 612.297745 612.858958 613.375319 613.764832 614.088431 614.454734 614.702739 -100 
-100 -100 601.950164 602.484982 603.166734 603.796153 604.412050 605.192601 605.932695 606.541844 607.112614 607.842797 608.533076 609.094281 609.614065 610.284939 610.909380 611.395774 611.832003 612.412560 612.936039 613.305533 613.598385 613.989151 614.256221 -100 
-100 -100 601.955705 602.426590 603.063340 603.680613 604.298954 605.029329 605.733878 606.338279 606.918580 607.606004 608.268688 608.832680 609.369302 610.004793 610.607229 611.100558 611.555803 612.099983 612.598549 612.971224 613.280156 613.634928 613.876356 -100 
-100 -100 601.993687 602.418077 603.012184 603.605818 604.207846 604.895305 605.565831 606.157531 606.733330 607.388663 608.027468 608.588334 609.129540 609.741682 610.327548 610.822994 611.284995 611.803709 612.280533 612.648980 612.960118 613.289722 613.511530 -100 
-100 -100 601.926649 602.364407 602.946974 603.502024 604.056891 604.725900 605.376569 605.937204 606.480114 607.130377 607.761485 608.302979 608.822009 609.437962 610.023754 610.505155 610.946937 611.467238 611.938480 612.286274 612.573539 612.908593 613.136987 -100 
-100 -100 601.923162 602.387417 602.957682 603.463277 603.954468 604.612851 605.245630 605.768920 606.266694 606.923388 607.552365 608.071052 608.557719 609.189199 609.779879 610.243141 610.654148 611.187980 611.658938 611.981710 612.232677 612.582545 612.821935 -100 
-100 -100 602.309833 602.677943 603.166807 603.636801 604.114724 604.703252 605.285926 605.801308 606.309194 606.918539 607.517114 608.043482 608.552553 609.147290 609.714656 610.189770 610.624545 611.120118 611.563561 611.891692 612.157645 612.457974 612.658885 -100 
-100 -100 602.763767 603.035761 603.438822 603.873700 604.337383 604.865830 605.403359 605.915723 606.433525 607.003755 607.574651 608.111209 608.640239 609.204315 609.749644 610.238119 610.693886 611.157808 611.576153 611.912064 612.189629 612.443747 612.603004 -100 
-100 -100 603.038666 603.260156 603.614166 604.025486 604.476300 604.973819 605.487348 605.996628 606.516874 607.068738 607.625794 608.166844 608.703990 609.254207 609.788658 610.283263 610.747661 611.197215 611.603019 611.941749 612.222033 612.452691 612.589579 -100 
-100 -100 -100 -100 -100 -100 -100 -100 -100 -100 -100 -100 -100 -100 -100 -100 -100 -100 -100 -100 -100 -100 -100 -100 -100 -100 
-100 -100 -100 -100 -100 -100 -100 -100 -100 -100 -100 -100 -100 -100 -100 -100 -100 -100 -100 -100 -100 -100 -100 -100 -100 -100 
-100 -100 -100 -100 -100 -100 -100 -100 -100 -100 -100 -100 -100 -100 -100 -100 -100 -100 -100 -100 -100 -100 -100 -100 -100 -100 
-100 -100 609.214234 609.504777 609.943059 610.425129 610.942117 611.524667 612.115362 612.679567 613.248062 613.867805 614.485560 615.065893 615.637857 616.246815 616.837226 617.369618 617.868548 618.376161 618.838961 619.217690 619.531283 619.808837 619.978688 -100 
-100 -100 608.538629 608.934784 609.456245 609.956652 610.466340 611.101989 611.728698 612.279209 612.819981 613.479288 614.123476 614.683421 615.223456 615.870418 616.488252 617.002985 617.472478 618.016982 618.506774 618.870876 619.162980 619.490709 619.705875 -100 
-100 -100 607.286885 607.927689 608.612587 609.125614 609.580778 610.347769 611.053628 611.563908 612.016929 612.785313 613.492683 614.001133 614.446152 615.199096 615.881282 616.349408 616.729389 617.375572 617.927319 618.248736 618.463846 618.915757 619.228782 -100 
-100 -100 605.887986 606.853643 607.710407 608.216968 608.550377 609.521094 610.325735 610.784071 611.083566 612.032275 612.820903 613.264666 613.547573 614.475877 615.237983 615.644769 615.869819 616.683358 617.311441 617.573869 617.642640 618.280457 618.704615 -100 
-100 -100 605.570150 606.306666 607.102406 607.695883 608.215606 609.066073 609.838406 610.377857 610.846469 611.655141 612.394487 612.906077 613.348386 614.129389 614.835234 615.301490 615.676178 616.349590 616.927071 617.252573 617.472465 617.966961 618.320536 -100 
-100 -100 605.104296 605.739935 606.505343 607.148735 607.756638 608.576247 609.345289 609.936723 610.483336 611.243256 611.962016 612.511044 613.020215 613.745173 614.423604 614.919819 615.355120 615.976277 616.531619 616.891283 617.173451 617.611393 617.927430 -100 
-100 -100 604.150626 604.923139 605.767881 606.408852 606.976674 607.890984 608.718586 609.298466 609.796914 610.632291 611.391522 611.913278 612.361710 613.157252 613.872611 614.338909 614.712754 615.403892 615.998614 616.333206 616.559951 617.073109 617.442051 -100 
-100 -100 603.041834 604.089511 605.052009 605.653977 606.076564 607.176403 608.090218 608.623846 608.977728 609.981121 610.811128 611.273220 611.564267 612.525504 613.309575 613.715751 613.935163 614.788291 615.452131 615.730874 615.810408 616.491018 616.950585 -100 
-100 -100 603.017327 603.801294 604.665464 605.330084 605.923752 606.866961 607.723514 608.328129 608.847758 609.702730 610.478382 611.012100 611.468780 612.270749 612.990840 613.460424 613.838445 614.537135 615.140777 615.483766 615.718461 616.239499 616.613479 -100 
-100 -100 602.826729 603.488214 604.296057 604.989597 605.651932 606.530976 607.355971 607.993632 608.579553 609.379000 610.131394 610.704268 611.229517 611.967282 612.654081 613.154537 613.595888 614.232837 614.806471 615.181965 615.478994 615.934354 616.262168 -100 
-100 -100 602.125656 602.909409 603.777802 604.451336 605.054428 605.998355 606.854182 607.456959 607.976986 608.846880 609.638264 610.183919 610.647580 611.448346 612.165619 612.633175 613.010762 613.711000 614.317537 614.663971 614.902544 615.428384 615.804607 -100 
-100 -100 601.244696 602.292939 603.265818 603.887433 604.332163 605.435697 606.352822 606.886537 607.240787 608.274689 609.133091 609.615802 609.919452 610.876684 611.654840 612.056637 612.274739 613.130841 613.800183 614.084900 614.170417 614.860709 615.325371 -100 
-100 -100 601.413931 602.196630 603.063171 603.733831 604.332178 605.268894 606.116863 606.712595 607.227113 608.092567 608.879463 609.420403 609.878149 610.670834 611.379185 611.838356 612.209120 612.904681 613.507969 613.851796 614.088115 614.612785 614.988938 -100 
-100 -100 601.403691 602.062714 602.866686 603.554815 604.208036 605.071582 605.880028 606.503195 607.078206 607.869620 608.613615 609.177899 609.692061 610.412780 611.080727 611.563646 611.990917 612.619021 613.186960 613.558239 613.851896 614.304919 614.631818 -100 
-100 -100 600.882869 601.662191 602.520117 603.177507 603.759112 604.676286 605.506396 606.088422 606.591458 607.436501 608.200745 608.723645 609.166137 609.940261 610.630142 611.072062 611.427836 612.114387 612.710477 613.047878 613.278167 613.795291 614.167207 -100 
-100 -100 600.195047 601.234965 602.187756 602.779970 603.188923 604.250660 605.129335 605.632630 605.961873 606.954513 607.771491 608.221639 608.498046 609.419558 610.162913 610.532260 610.720885 611.559168 612.212748 612.483217 612.556354 613.230659 613.686824 -100 
-100 -100 600.588395 601.351966 602.181838 602.803663 603.346089 604.223532 605.016480 605.565230 606.037195 606.852861 607.592052 608.094009 608.518057 609.273389 609.945791 610.372265 610.712533 611.380820 611.957772 612.277497 612.492623 612.997481 613.362195 -100 
-100 -100 600.839613 601.464766 602.209713 602.824820 603.398810 604.182314 604.917706 605.478514 605.997214 606.729406 607.420174 607.942651 608.421449 609.103347 609.735698 610.189041 610.587110 611.177662 611.706250 612.042147 612.305715 612.732990 613.044144 -100 
-100 -100 600.632842 601.357634 602.127577 602.684211 603.162011 603.976036 604.715291 605.224546 605.664513 606.438410 607.142999 607.625353 608.036930 608.767783 609.421146 609.839888 610.172725 610.808714 611.350521 611.642048 611.834812 612.317271 612.665796 -100 
-100 -100 600.333080 601.286724 602.113555 602.575918 602.858775 603.792025 604.561787 604.987649 605.256342 606.162796 606.912108 607.327074 607.584053 608.452801 609.156189 609.511772 609.691308 610.462460 611.047509 611.266029 611.296475 611.922603 612.343555 -100 
-100 -100 601.211077 601.836128 602.487637 602.953849 603.356639 604.077302 604.739529 605.208085 605.620119 606.343280 607.008682 607.482100 607.892296 608.593245 609.221925 609.640860 609.975190 610.576800 611.082658 611.357991 611.533557 611.967022 612.274650 -100 
-100 -100 602.076495 602.454386 602.940200 603.392247 603.847588 604.429989 605.005185 605.505899 605.998102 606.609120 607.208343 607.727685 608.227391 608.827717 609.397801 609.866716 610.291948 610.791995 611.236191 611.555677 611.810174 612.115597 612.321789 -100 
-100 -100 602.543336 602.814500 603.215988 603.648693 604.109836 604.635643 605.170676 605.680905 606.197142 606.766624 607.337538 607.874490 608.404016 608.968514 609.514141 610.002784 610.458569 610.922340 611.340375 611.675883 611.953056 612.206976 612.366220 -100 
-100 -100 -100 -100 -100 -100 -100 -100 -100 -100 -100 -100 -100 -100 -100 -100 -100 -100 -100 -100 -100 -100 -100 -100 -100 -100 
-100 -100 -100 -100 -100 -100 -100 -100 -100 -100 -100 -100 -100 -100 -100 -100 -100 -100 -100 -100 -100 -100 -100 -100 -100 -100 
-100 -100 -100 -100 -100 -100 -100 -100 -100 -100 -100 -100 -100 -100 -100 -100 -100 -100 -100 -100 -100 -100 -100 -100 -100 -100 
-100 -100 608.287534 608.672559 609.194368 609.708978 610.237030 610.875004 611.505946 612.068799 612.624261 613.282530 613.928487 614.498922 615.051870 615.695626 616.312575 616.834874 617.314519 617.854149 618.341807 618.712547 619.014319 619.336397 619.546370 -100 
-100 -100 607.205148 607.845859 608.530615 609.043492 609.498542 610.265624 610.972048 611.483561 611.938633 612.709877 613.420618 613.932540 614.380787 615.136525 615.821050 616.291053 616.672373 617.319307 617.871355 618.192879 618.408176 618.860456 619.173800 -100 
-100 -100 604.852321 606.271656 607.339618 607.772940 607.872771 609.089311 610.003514 610.349051 610.403512 611.597923 612.498737 612.832644 612.872865 614.049766 614.929461 615.235961 615.230156 616.279137 617.015596 617.176690 617.024909 617.921082 618.504319 -100 
-100 -100 601.391951 604.478035 606.076492 606.287385 605.316196 607.700974 608.964326 609.010408 607.950776 610.287121 611.518121 611.539085 610.456625 612.771447 613.984210 613.996705 612.920315 615.054972 616.106205 615.972891 614.761798 616.781873 617.781120 -100 
-100 -100 602.806111 604.382029 605.605257 606.122872 606.275911 607.604119 608.603158 608.966544 609.016757 610.273225 611.220445 611.543660 611.560219 612.787540 613.706355 613.998657 613.968070 615.066927 615.845087 615.999373 615.834587 616.803222 617.457099 -100 
-100 -100 602.902420 604.010588 605.076431 605.717071 606.189987 607.257157 608.172205 608.675548 609.041012 610.012644 610.853236 611.297525 611.614860 612.551121 613.355631 613.755384 614.007347 614.832724 615.510612 615.781055 615.901565 616.583498 617.093389 -100 
-100 -100 601.251500 602.882468 604.163571 604.720729 604.903722 606.324724 607.395805 607.804502 607.883612 609.170277 610.136953 610.461609 610.470083 611.724464 612.656699 612.938243 612.887004 614.025886 614.834531 614.996442 614.828496 615.831672 616.512019 -100 
-100 -100 598.230327 601.459273 603.189098 603.473732 602.517113 605.125378 606.539941 606.668392 605.654621 608.059106 609.333762 609.351248 608.227353 610.622058 611.870220 611.854630 610.701547 612.951555 614.070771 613.945494 612.703732 614.819163 615.883984 -100 
-100 -100 600.074683 601.718236 603.019623 603.600143 603.807506 605.258992 606.362202 606.796466 606.896756 608.204781 609.189321 609.526118 609.542246 610.803064 611.739766 612.023373 611.975353 613.123640 613.943275 614.114584 613.955193 614.968263 615.655132 -100 
-100 -100 600.528500 601.666547 602.777807 603.468289 603.993874 605.125815 606.100983 606.649344 607.050775 608.068309 608.947547 609.416350 609.748105 610.698086 611.509985 611.909191 612.162072 613.009875 613.711877 613.999246 614.133703 614.839752 615.366357 -100 
-100 -100 599.188075 600.824298 602.128337 602.723271 602.949854 604.388612 605.479453 605.897795 605.980829 607.321486 608.335163 608.693089 608.724253 609.977318 610.906480 611.185668 611.135933 612.285421 613.107327 613.280353 613.122269 614.144118 614.834946 -100 
-100 -100 596.446632 599.654499 601.390879 601.708770 600.809853 603.379625 604.773899 604.871962 603.799968 606.294181 607.626983 607.684006 606.597461 608.965447 610.196831 610.171973 609.014733 611.267821 612.391743 612.268113 611.021509 613.159824 614.234657 -100 
-100 -100 598.483841 600.119192 601.422132 602.015476 602.238243 603.668751 604.750292 605.160449 605.237616 606.574469 607.584326 607.938453 607.964175 609.207753 610.126090 610.395142 610.337286 611.481765 612.300306 612.470442 612.309594 613.330159 614.021281 -100 
-100 -100 599.121704 600.257256 601.366392 602.055339 602.575449 603.687657 604.641717 605.172123 605.561159 606.573395 607.446596 607.910170 608.233593 609.161769 609.949318 610.326252 610.561466 611.400662 612.097667 612.381180 612.512344 613.215745 613.741468 -100 
-100 -100 597.968211 599.605193 600.903345 601.486668 601.695892 603.105659 604.170570 604.573515 604.650855 605.959144 606.938712 607.274500 607.288756 608.506140 609.399353 609.644804 609.565116 610.705483 611.520994 611.688753 611.526653 612.534597 613.218795 -100 
-100 -100 595.427246 598.640367 600.364071 600.658867 599.733087 602.254902 603.611769 603.692741 602.628330 605.052842 606.329968 606.356865 605.259880 607.569196 608.751620 608.680973 607.473241 609.725610 610.842633 610.713356 609.470606 611.575491 612.635341 -100 
-100 -100 597.727497 599.347908 600.617015 601.164146 601.333761 602.703012 603.730511 604.100756 604.146596 605.423868 606.378972 606.695175 606.692235 607.888943 608.762822 608.992419 608.897180 610.016927 610.810908 610.959655 610.781779 611.776191 612.452056 -100 
-100 -100 598.673332 599.772410 600.819687 601.434368 601.874967 602.905010 603.786500 604.259985 604.599429 605.545726 606.361355 606.785965 607.079381 607.961116 608.707243 609.054958 609.263609 610.057415 610.708133 610.953459 611.054258 611.728069 612.234418 -100 
-100 -100 597.900774 599.470458 600.669504 601.147267 601.251994 602.552855 603.526983 603.868672 603.900915 605.119079 606.031349 606.336588 606.340435 607.493691 608.341079 608.575010 608.496496 609.555666 610.295329 610.409495 610.210210 611.177293 611.829987 -100 
-100 -100 595.859156 598.948855 600.520130 600.677471 599.630626 602.006435 603.251331 603.280834 602.216973 604.492902 605.682124 605.698090 604.650456 606.838788 607.959927 607.906988 606.777385 608.867910 609.871195 609.679231 608.397259 610.439078 611.448252 -100 
-100 -100 598.818731 600.227609 601.263033 601.645121 601.685026 602.864619 603.743459 604.055338 604.077988 605.222380 606.081053 606.390683 606.413741 607.516038 608.325031 608.573132 608.516815 609.519086 610.206133 610.313141 610.109068 610.997302 611.584008 -100 
-100 -100 600.797076 601.420881 602.069976 602.532709 602.931198 603.647116 604.304551 604.768748 605.177406 605.899018 606.564671 607.039152 607.450520 608.152399 608.781725 609.201044 609.535399 610.136513 610.641395 610.915478 611.089936 611.522851 611.830412 -100 
-100 -100 601.675761 602.041714 602.526455 602.990656 603.461634 604.042747 604.618188 605.127219 605.630320 606.237368 606.836023 607.363647 607.874261 608.470310 609.038620 609.514292 609.949133 610.444138 610.886425 611.213069 611.477624 611.777246 611.978087 -100 
-100 -100 -100 -100 -100 -100 -100 -100 -100 -100 -100 -100 -100 -100 -100 -100 -100 -100 -100 -100 -100 -100 -100 -100 -100 -100 
-100 -100 -100 -100 -100 -100 -100 -100 -100 -100 -100 -100 -100 -100 -100 -100 -100 -100 -100 -100 -100 -100 -100 -100 -100 -100 
-100 -100 -100 -100 -100 -100 -100 -100 -100 -100 -100 -100 -100 -100 -100 -100 -100 -100 -100 -100 -100 -100 -100 -100 -100 -100 
-100 -100 607.252929 607.731946 608.331975 608.878446 609.415519 610.117596 610.792929 611.358597 611.900235 612.605834 613.284320 613.849150 614.381839 615.067403 615.712235 616.225544 616.682108 617.258281 617.770016 618.131392 618.414469 618.783041 619.030594 -100 
-100 -100 605.685200 606.650674 607.507243 608.013617 608.346718 609.317276 610.122777 610.583629 610.887954 611.844056 612.641671 613.094719 613.386157 614.321617 615.089573 615.500965 615.729044 616.543706 617.171482 617.433072 617.501526 618.140109 618.565156 -100 
-100 -100 601.271362 604.357294 605.955691 606.166597 605.195122 607.579235 608.842413 608.889320 607.832231 610.173392 611.410504 611.437771 610.360977 612.680244 613.896510 613.911773 612.837016 614.971649 616.021656 615.886711 614.674637 616.695237 617.695305 -100 
-100 -100 588.080773 601.041881 604.197330 603.391504 594.398802 604.915429 607.361541 606.277269 597.138320 607.590669 609.991333 608.873410 599.706840 610.133368 612.522868 611.456913 602.663826 612.534888 614.695439 613.471877 604.544871 614.373714 616.708174 -100 
-100 -100 598.908136 602.213503 604.007488 604.303079 603.366682 605.895658 607.263224 607.316942 606.231702 608.662127 609.960434 609.962468 608.835743 611.232922 612.504510 612.493037 611.369466 613.582248 614.691435 614.539829 613.295099 615.421641 616.517970 -100 
-100 -100 600.446598 602.190637 603.573920 604.169513 604.363388 605.822276 606.920788 607.309863 607.360983 608.687486 609.686408 609.998932 609.988125 611.277817 612.241822 612.515983 612.451081 613.616162 614.447085 614.596629 614.417926 615.470453 616.199735 -100 
-100 -100 597.185543 600.583217 602.446363 602.764428 601.796111 604.488450 605.956751 606.062814 605.002848 607.471313 608.788623 608.778370 607.606438 610.065755 611.359363 611.320348 610.122465 612.433656 613.595249 613.448687 612.172558 614.369926 615.506219 -100 
-100 -100 584.409443 597.732784 601.057923 600.258540 590.810525 602.038640 604.727934 603.736383 594.598556 605.171609 607.619203 606.450657 596.978767 607.745660 610.206197 609.049565 599.779961 610.174656 612.475256 611.236877 602.046864 612.220105 614.667585 -100 
-100 -100 595.955138 599.366918 601.252040 601.594710 600.652042 603.377672 604.880101 605.012437 603.973483 606.465050 607.801168 607.802849 606.637915 609.103755 610.401520 610.363541 609.167992 611.491056 612.666168 612.530419 611.263488 613.472918 614.617137 -100 
-100 -100 597.956280 599.735500 601.168382 601.814788 602.059965 603.592916 604.757181 605.190653 605.272042 606.653561 607.695595 608.031983 608.032399 609.337798 610.308802 610.577631 610.505995 611.704348 612.566886 612.734855 612.567164 613.652910 614.404081 -100 
-100 -100 595.081676 598.468924 600.353757 600.721161 599.829127 602.510118 603.984252 604.080819 602.978197 605.548484 606.932251 606.966131 605.835155 608.275184 609.558366 609.513536 608.314753 610.638755 611.814771 611.676596 610.400799 612.629107 613.781182 -100 
-100 -100 582.729109 595.923137 599.243586 598.514323 589.351938 600.313500 602.932930 601.846404 592.315861 603.312682 605.880101 604.784296 595.482280 606.091426 608.511562 607.339588 598.059472 608.460611 610.763936 609.514539 600.248211 610.516407 612.986736 -100 
-100 -100 594.387094 597.773652 599.658187 600.025450 599.130976 601.802727 603.266127 603.353120 602.243484 604.810327 606.191065 606.222096 605.086367 607.515530 608.786263 608.729808 607.521578 609.840063 611.012299 610.870905 609.592239 611.819105 612.971337 -100 
-100 -100 596.570270 598.346621 599.779302 600.429105 600.675570 602.182746 603.320540 603.731356 603.795458 605.174944 606.214436 606.549814 606.546999 607.824191 608.765422 609.007556 608.913835 610.104153 610.961703 611.125515 610.954637 612.037110 612.787137 -100 
-100 -100 593.887973 597.286954 599.172135 599.533899 598.632754 601.277896 602.723499 602.809764 601.721895 604.237105 605.581227 605.597929 604.465737 606.851749 608.088690 608.000286 606.754022 609.082239 610.257283 610.119349 608.853058 611.053632 612.194106 -100 
-100 -100 581.702541 594.962887 598.284720 597.543964 588.398669 599.269671 601.847254 600.768651 591.410454 602.170309 604.657553 603.546740 594.346144 604.780964 607.126297 605.883899 596.443692 606.949106 609.265121 608.029195 598.865628 609.001078 611.439555 -100 
-100 -100 593.714723 597.096399 598.951681 599.276640 598.335240 600.938316 602.345327 602.399014 601.280618 603.762619 605.080914 605.078770 603.930711 606.293746 607.509290 607.404427 606.142657 608.447668 609.598844 609.440557 608.157733 610.343527 611.474876 -100 
-100 -100 596.263856 598.001362 599.369868 599.944533 600.111490 601.531918 602.594828 602.952224 602.975519 604.277433 605.254510 605.555338 605.532397 606.751407 607.644152 607.857693 607.743073 608.876944 609.680656 609.803500 609.602142 610.650453 611.378418 -100 
-100 -100 594.038294 597.351224 599.126060 599.378604 598.376334 600.900676 602.252811 602.292965 601.206860 603.582454 604.844862 604.847085 603.758109 606.025413 607.200422 607.119773 605.942292 608.115361 609.184357 608.983947 607.678940 609.831323 610.936234 -100 
-100 -100 582.514384 595.557411 598.696630 597.815978 588.597545 599.260589 601.719289 600.645220 591.627385 601.896206 604.244674 603.180280 594.410724 604.342437 606.572073 605.422864 596.561295 606.397114 608.506603 607.193847 598.005982 608.049261 610.425607 -100 
-100 -100 595.287737 598.376623 599.946285 600.100626 599.049386 601.419367 602.657374 602.679541 601.608409 603.881954 605.074269 605.093692 604.048885 606.238806 607.360859 607.308577 606.178955 608.267892 609.268041 609.071698 607.783030 609.823666 610.836642 -100 
-100 -100 599.349014 600.300258 601.122413 601.577684 601.851400 602.774005 603.532472 603.947569 604.207259 605.109890 605.860784 606.279026 606.539306 607.410444 608.115442 608.472059 608.651644 609.421147 610.002958 610.217303 610.243330 610.867878 611.289732 -100 
-100 -100 600.720095 601.180778 601.744166 602.239878 602.718923 603.363903 603.983188 604.494288 604.982538 605.634694 606.264097 606.785453 607.275313 607.909446 608.502061 608.966542 609.377698 609.910121 610.378229 610.697392 610.944831 611.293087 611.532596 -100 
-100 -100 -100 -100 -100 -100 -100 -100 -100 -100 -100 -100 -100 -100 -100 -100 -100 -100 -100 -100 -100 -100 -100 -100 -100 -100 
-100 -100 -100 -100 -100 -100 -100 -100 -100 -100 -100 -100 -100 -100 -100 -100 -100 -100 -100 -100 -100 -100 -100 -100 -100 -100 
-100 -100 -100 -100 -100 -100 -100 -100 -100 -100 -100 -100 -100 -100 -100 -100 -100 -100 -100 -100 -100 -100 -100 -100 -100 -100 
-100 -100 606.478750 606.929536 607.538103 608.128855 608.723977 609.432430 610.121982 610.722253 611.307955 612.007762 612.691727 613.284807 613.855694 614.528077 615.169472 615.701640 616.187651 616.745692 617.250088 617.627372 617.938827 618.290071 618.526819 -100 
-100 -100 605.207991 605.944285 606.740180 607.334107 607.853620 608.703006 609.475651 610.018248 610.494740 611.317419 612.074315 612.603985 613.062623 613.856640 614.572831 615.047236 615.426863 616.100695 616.675317 616.996830 617.214420 617.710389 618.066081 -100 
-100 -100 602.527719 604.103127 605.326691 605.845453 605.998421 607.323456 608.319995 608.682992 608.737633 610.006759 610.970512 611.310555 611.341902 612.579578 613.506216 613.805067 613.778105 614.874799 615.647016 615.794015 615.624376 616.595214 617.252274 -100 
-100 -100 598.751711 602.056318 603.850793 604.148297 603.212942 605.737773 607.101125 607.151748 606.066907 608.506583 609.816990 609.831005 608.714535 611.117413 612.393195 612.385871 611.264694 613.473955 614.576540 614.416966 613.166228 615.295900 616.395849 -100 
-100 -100 600.103017 601.862765 603.270817 603.889558 604.104269 605.555679 606.648825 607.031413 607.081302 608.420199 609.435767 609.761902 609.765364 611.059825 612.032209 612.316019 612.263258 613.419466 614.243753 614.388532 614.212939 615.270396 616.007944 -100 
-100 -100 600.139278 601.411722 602.654748 603.404746 603.952886 605.136571 606.144837 606.678481 607.058038 608.101750 609.003680 609.456328 609.770817 610.763205 611.615501 612.013790 612.256221 613.132472 613.856205 614.130298 614.256748 615.016311 615.598766 -100 
-100 -100 598.318886 600.144792 601.622673 602.288085 602.536436 604.090678 605.268628 605.704804 605.788546 607.160575 608.195845 608.521243 608.514236 609.836589 610.824241 611.098036 611.027134 612.232610 613.099450 613.264187 613.096088 614.191599 614.955531 -100 
-100 -100 595.122887 598.595052 600.547301 600.934616 600.023510 602.792407 604.329162 604.475647 603.444636 605.958681 607.313979 607.320153 606.157440 608.642921 609.958305 609.923595 608.728955 611.070881 612.263498 612.133588 610.873129 613.106468 614.272555 -100 
-100 -100 597.033856 598.874816 600.376878 601.070381 601.349516 602.939615 604.152756 604.617772 604.724924 606.118886 607.171215 607.507460 607.507236 608.835655 609.827572 610.103706 610.037250 611.255072 612.137023 612.315283 612.158988 613.266323 614.037680 -100 
-100 -100 597.539253 598.847360 600.144005 600.952263 601.562586 602.822189 603.900813 604.487965 604.908857 605.999700 606.938289 607.412147 607.738538 608.744152 609.604241 610.002920 610.248996 611.154012 611.910422 612.210048 612.357360 613.144952 613.745887 -100 
-100 -100 596.122072 597.953651 599.457286 600.166199 600.467476 602.047673 603.250479 603.701996 603.793374 605.218365 606.297070 606.652002 606.665383 607.985643 608.969980 609.242039 609.173827 610.391015 611.272770 611.449960 611.292601 612.409530 613.186761 -100 
-100 -100 593.279815 596.728108 598.686505 599.110473 598.264317 601.000432 602.519589 602.639612 601.552962 604.153907 605.562855 605.604592 604.476815 606.934775 608.232986 608.189391 606.990711 609.333009 610.527192 610.395536 609.127458 611.385680 612.564715 -100 
-100 -100 595.437144 597.268534 598.772389 599.481436 599.780320 601.352488 602.545255 602.987439 603.071485 604.491665 605.566400 605.917466 605.925067 607.234998 608.207443 608.468201 608.390397 609.600547 610.476851 610.649647 610.489063 611.604530 612.381620 -100 
-100 -100 596.170699 597.477843 598.775387 599.586185 600.194522 601.434703 602.490271 603.056834 603.461916 604.545249 605.477984 605.946925 606.264685 607.246710 608.080090 608.454197 608.679774 609.571846 610.318565 610.610440 610.752376 611.537192 612.137413 -100 
-100 -100 594.983899 596.820812 598.324750 599.028302 599.315949 600.864388 602.035189 602.464216 602.541879 603.932309 604.981455 605.318111 605.316303 606.598335 607.542894 607.777652 607.675833 608.879023 609.749518 609.917839 609.754996 610.857741 611.627618 -100 
-100 -100 592.393129 595.852896 597.806076 598.213984 597.344673 600.027036 601.499507 601.592847 600.504182 603.032968 604.391846 604.408930 603.273759 605.669438 606.913519 606.819709 605.566515 607.902671 609.084675 608.943375 607.677149 609.901590 611.064827 -100 
-100 -100 594.883168 596.702381 598.175825 598.841743 599.087683 600.591883 601.720920 602.113928 602.159083 603.516771 604.539040 604.855769 604.836516 606.096207 607.018922 607.235452 607.115979 608.296230 609.142774 609.289942 609.109396 610.197262 610.958262 -100 
-100 -100 596.012119 597.279653 598.511556 599.244946 599.769540 600.919097 601.891734 602.392451 602.741530 603.755024 604.629675 605.061485 605.350109 606.282202 607.068732 607.408876 607.603897 608.445740 609.140957 609.390092 609.497264 610.249368 610.829129 -100 
-100 -100 595.312857 597.071132 598.462625 599.050277 599.224609 600.652280 601.719852 602.078688 602.106159 603.400911 604.379225 604.686385 604.675167 605.888567 606.781021 606.999897 606.896321 608.013407 608.802047 608.911487 608.703665 609.759736 610.497574 -100 
-100 -100 593.348529 596.661813 598.436398 598.688074 597.683773 600.202886 601.547670 601.580830 600.488545 602.860567 604.125604 604.133109 603.049479 605.317693 606.492910 606.413741 605.237533 607.406129 608.467533 608.259023 606.945406 609.096584 610.204947 -100 
-100 -100 596.641439 598.209995 599.406271 599.879109 599.976370 601.266060 602.226492 602.554547 602.574459 603.787290 604.703706 605.015951 605.026486 606.182658 607.031569 607.267312 607.189298 608.243694 608.974757 609.078806 608.868178 609.832779 610.489778 -100 
-100 -100 598.962457 599.683893 600.447079 600.993551 601.458035 602.255784 602.977282 603.469872 603.896219 604.663700 605.370061 605.857789 606.275250 607.010014 607.665982 608.086739 608.419866 609.052254 609.587282 609.870824 610.056086 610.535731 610.885112 -100 
-100 -100 600.038141 600.471027 601.044096 601.585504 602.123385 602.773128 603.403999 603.946766 604.475786 605.119021 605.750247 606.295720 606.819853 607.439987 608.028890 608.512455 608.954597 609.472217 609.938163 610.279623 610.561175 610.893499 611.121680 -100 
-100 -100 -100 -100 -100 -100 -100 -100 -100 -100 -100 -100 -100 -100 -100 -100 -100 -100 -100 -100 -100 -100 -100 -100 -100 -100 
-100 -100 -100 -100 -100 -100 -100 -100 -100 -100 -100 -100 -100 -100 -100 -100 -100 -100 -100 -100 -100 -100 -100 -100 -100 -100 
-100 -100 -100 -100 -100 -100 -100 -100 -100 -100 -100 -100 -100 -100 -100 -100 -100 -100 -100 -100 -100 -100 -100 -100 -100 -100 
-100 -100 605.673927 606.109579 606.726014 607.350566 607.988062 608.711612 609.418602 610.048604 610.667618 611.374698 612.070782 612.689624 613.288910 613.960070 614.602518 615.148905 615.652953 616.202724 616.702420 617.088790 617.415243 617.758556 617.988826 -100 
-100 -100 604.544691 605.180068 605.946905 606.593251 607.202610 608.019215 608.786582 609.380268 609.937203 610.720616 611.469233 612.048666 612.584797 613.329553 614.023346 614.532183 614.974929 615.594109 616.141224 616.490346 616.765596 617.207192 617.528233 -100 
-100 -100 602.430465 603.536785 604.604390 605.250816 605.727454 606.784694 607.690429 608.187360 608.555364 609.553461 610.427830 610.905522 611.251837 612.204390 613.020920 613.432708 613.692176 614.509042 615.170309 615.420295 615.525081 616.216040 616.735818 -100 
-100 -100 600.100957 601.840713 603.226083 603.831521 604.035958 605.476794 606.558236 606.932075 606.974400 608.330966 609.364606 609.709866 609.727751 611.026763 611.998408 612.283863 612.228573 613.378404 614.186615 614.307719 614.102184 615.173283 615.917753 -100 
-100 -100 599.945758 601.216737 602.461768 603.217827 603.771037 604.946002 605.943882 606.468280 606.844086 607.903047 608.824677 609.296158 609.626215 610.624840 611.481790 611.886086 612.132448 613.000401 613.710489 613.968027 614.081118 614.848568 615.439117 -100 
-100 -100 599.494570 600.559206 601.731463 602.568491 603.276043 604.367888 605.342726 605.958984 606.481889 607.430150 608.298872 608.835929 609.292671 610.173856 610.973636 611.437486 611.806685 612.572310 613.244304 613.581527 613.830391 614.474423 614.979803 -100 
-100 -100 598.069666 599.406967 600.729335 601.546863 602.155229 603.418715 604.496104 605.075745 605.489470 606.581095 607.523640 608.000551 608.331131 609.347209 610.216653 610.618927 610.864955 611.773538 612.529200 612.824097 612.967892 613.755952 614.359864 -100 
-100 -100 596.317879 598.209447 599.762781 600.492663 600.797648 602.420756 603.657870 604.131443 604.240032 605.665011 606.744197 607.097356 607.109922 608.451396 609.453545 609.732350 609.665801 610.901588 611.798303 611.985020 611.836403 612.955048 613.735831 -100 
-100 -100 596.729964 598.083624 599.432446 600.281088 600.924129 602.227038 603.343086 603.955608 604.395595 605.507809 606.464764 606.950494 607.286984 608.308989 609.183442 609.589757 609.842296 610.764529 611.537728 611.849605 612.008022 612.807351 613.417598 -100 
-100 -100 596.784107 597.886843 599.117194 600.018440 600.795804 601.970249 603.024346 603.705576 604.279271 605.268728 606.166068 606.719174 607.185988 608.079785 608.889650 609.359504 609.739587 610.534554 611.243076 611.614454 611.892716 612.560564 613.079976 -100 
-100 -100 595.800700 597.145368 598.492518 599.349383 600.005264 601.314588 602.436655 603.055313 603.501511 604.623277 605.588058 606.079063 606.418475 607.439376 608.312615 608.719753 608.973871 609.892332 610.661912 610.970481 611.127438 611.934963 612.551372 -100 
-100 -100 594.427929 596.304110 597.859906 598.611005 598.946429 600.584620 601.837118 602.325262 602.446383 603.890812 604.984621 605.346997 605.364502 606.702434 607.701213 607.980633 607.917974 609.146987 610.039553 610.222392 610.070774 611.207499 612.000475 -100 
-100 -100 595.125878 596.470813 597.818726 598.676232 599.330268 600.632735 601.745877 602.356148 602.795149 603.910387 604.869316 605.354826 605.687376 606.698411 607.560835 607.957714 608.202428 609.111898 609.873393 610.175274 610.327752 611.133868 611.750295 -100 
-100 -100 595.434416 596.537677 597.770233 598.674619 599.450188 600.609092 601.643694 602.307841 602.867604 603.844124 604.730129 605.273608 605.728292 606.600948 607.387584 607.836472 608.197926 608.974455 609.666297 610.023683 610.292559 610.958587 611.478665 -100 
-100 -100 594.704183 596.058194 597.411290 598.268658 598.914553 600.188675 601.271824 601.858374 602.278675 603.371395 604.312000 604.786492 605.109200 606.095522 606.932238 607.307018 607.533017 608.426690 609.174003 609.463397 609.605755 610.405149 611.018163 -100 
-100 -100 593.612046 595.502674 597.060886 597.804491 598.121112 599.698145 600.889889 601.330479 601.414933 602.813253 603.871000 604.212219 604.213380 605.501731 606.451926 606.690208 606.591950 607.789787 608.653314 608.810271 608.637504 609.760256 610.546120 -100 
-100 -100 594.676785 596.012661 597.334867 598.154251 598.757301 599.984006 601.020697 601.566329 601.950756 603.010499 603.924325 604.378707 604.683273 605.647240 606.461171 606.815824 607.022429 607.893390 608.616965 608.884879 609.008966 609.793561 610.397963 -100 
-100 -100 595.425023 596.487494 597.653365 598.479920 599.169763 600.230781 601.170797 601.755329 602.247129 603.156324 603.987847 604.494137 604.916536 605.741784 606.480637 606.890500 607.215642 607.945066 608.587381 608.901456 609.133738 609.767948 610.268674 -100 
-100 -100 595.227915 596.497662 597.731308 598.467042 598.993521 600.139724 601.106241 601.603063 601.950499 602.959157 603.834321 604.272802 604.569687 605.500804 606.286168 606.629152 606.828087 607.661681 608.343796 608.581206 608.679987 609.431694 610.012713 -100 
-100 -100 594.789558 596.530646 597.900689 598.476744 598.643899 600.054858 601.104581 601.453150 601.472748 602.763247 603.741276 604.054474 604.048037 605.263448 606.153983 606.372971 606.266677 607.384862 608.166923 608.269855 608.052331 609.101316 609.832624 -100 
-100 -100 596.633468 597.732567 598.777196 599.387118 599.819909 600.834754 601.697300 602.154502 602.481679 603.418209 604.236193 604.671895 604.978238 605.861973 606.608902 606.960868 607.172914 607.955654 608.588856 608.816584 608.903282 609.574638 610.083026 -100 
-100 -100 598.391015 599.012573 599.749556 600.352835 600.911083 601.673953 602.386424 602.926718 603.429592 604.152617 604.844197 605.374260 605.862299 606.549061 607.184641 607.641544 608.040927 608.624864 609.141709 609.465070 609.718701 610.142350 610.453440 -100 
-100 -100 599.327844 599.746558 600.329315 600.906684 601.488225 602.151713 602.797248 603.366718 603.925566 604.571585 605.209828 605.776051 606.324603 606.942412 607.532571 608.031467 608.494386 609.008803 609.477314 609.836406 610.139938 610.465861 610.686811 -100 
-100 -100 -100 -100 -100 -100 -100 -100 -100 -100 -100 -100 -100 -100 -100 -100 -100 -100 -100 -100 -100 -100 -100 -100 -100 -100 
-100 -100 -100 -100 -100 -100 -100 -100 -100 -100 -100 -100 -100 -100 -100 -100 -100 -100 -100 -100 -100 -100 -100 -100 -100 -100 
-100 -100 -100 -100 -100 -100 -100 -100 -100 -100 -100 -100 -100 -100 -100 -100 -100 -100 -100 -100 -100 -100 -100 -100 -100 -100 
-100 -100 604.693748 605.174538 605.831226 606.476614 607.127811 607.892233 608.631764 609.273614 609.897668 610.640465 611.366179 611.994620 612.595076 613.292921 613.953568 614.498693 614.994436 615.562534 616.073358 616.452271 616.767562 617.134603 617.385408 -100 
-100 -100 603.354124 604.126049 604.974937 605.624853 606.199885 607.108018 607.930895 608.510440 609.019696 609.892251 610.697534 611.265202 611.754167 612.575824 613.311226 613.795854 614.181589 614.866528 615.445310 615.759343 615.970498 616.493561 616.873248 -100 
-100 -100 600.551773 602.175640 603.461226 604.036692 604.240192 605.632788 606.680857 607.068618 607.135352 608.477502 609.505535 609.887968 609.948918 611.220417 612.166284 612.468847 612.437068 613.552034 614.325349 614.441630 614.227999 615.265644 615.972338 -100 
-100 -100 596.630712 600.005260 601.872459 602.225608 601.324072 603.938633 605.357680 605.414850 604.286900 606.858179 608.255097 608.313606 607.215681 609.666234 610.964903 610.953292 609.802181 612.054492 613.159522 612.935988 611.543059 613.842666 615.029473 -100 
-100 -100 597.892624 599.712278 601.196063 601.881872 602.154289 603.680082 604.829759 605.239093 605.302679 606.719897 607.804416 608.174830 608.207360 609.537508 610.532998 610.822446 610.767319 611.947628 612.779820 612.900334 612.687248 613.816422 614.605655 -100 
-100 -100 597.825374 599.162803 600.489762 601.316277 601.932429 603.189047 604.256985 604.828045 605.238899 606.347091 607.310942 607.808295 608.155837 609.179309 610.054303 610.463193 610.713612 611.614320 612.356687 612.635267 612.765862 613.561949 614.174051 -100 
-100 -100 595.866592 597.788031 599.368721 600.117698 600.434044 602.069036 603.310725 603.780147 603.882958 605.335540 606.441931 606.816180 606.844906 608.196147 609.204659 609.485610 609.417730 610.661560 611.560535 611.745296 611.595658 612.719514 613.505516 -100 
-100 -100 592.506900 596.141496 598.221003 598.695091 597.839574 600.709066 602.314514 602.479849 601.416900 604.065196 605.510267 605.570496 604.447885 606.958180 608.291325 608.254180 607.035367 609.447814 610.687780 610.586474 609.350385 611.610483 612.796833 -100 
-100 -100 594.473222 596.413060 598.022498 598.804440 599.157683 600.836609 602.121748 602.628435 602.760174 604.232264 605.350491 605.731151 605.764440 607.122136 608.136871 608.423084 608.362719 609.622553 610.542623 610.748118 610.615862 611.750304 612.541457 -100 
-100 -100 595.001979 596.383827 597.774098 598.666776 599.354098 600.705625 601.865912 602.513834 602.983493 604.128495 605.113478 605.620120 605.973331 607.011669 607.900243 608.317906 608.581395 609.517555 610.304350 610.626910 610.795429 611.611012 612.232649 -100 
-100 -100 593.559736 595.472319 597.068805 597.852569 598.215863 599.909031 601.211761 601.740724 601.896047 603.360747 604.471065 604.845704 604.874147 606.235864 607.255774 607.551024 607.501848 608.748153 609.656199 609.849992 609.706362 610.856810 611.658825 -100 
-100 -100 590.664640 594.230070 596.289003 596.773047 595.941056 598.842229 600.484181 600.696710 599.697236 602.314708 603.742389 603.790494 602.652916 605.175135 606.518088 606.499358 605.315992 607.690000 608.908267 608.785549 607.514753 609.821606 611.031391 -100 
-100 -100 592.895576 594.808700 596.406521 597.191996 597.554723 599.241317 600.535663 601.057295 601.205960 602.662443 603.764977 604.132844 604.153759 605.505427 606.515282 606.801395 606.743228 607.978288 608.875083 609.059131 608.908989 610.058413 610.861097 -100 
-100 -100 593.673118 595.056412 596.450719 597.350142 598.040289 599.375329 600.516692 601.150909 601.609710 602.736125 603.704299 604.198625 604.539430 605.555603 606.422286 606.822666 607.070413 607.981183 608.742511 609.042405 609.194827 610.011578 610.636856 -100 
-100 -100 592.477349 594.419914 596.038143 596.838989 597.211479 598.851661 600.102010 600.591621 600.717150 602.151762 603.240670 603.606316 603.629694 604.945966 605.924571 606.189482 606.116368 607.327403 608.201829 608.364997 608.196154 609.345346 610.148862 -100 
-100 -100 589.838295 593.476482 595.569104 596.078875 595.287355 598.067357 599.618026 599.768235 598.725514 601.296590 602.695782 602.741611 601.628874 604.062118 605.342529 605.285461 604.081117 606.401657 607.574585 607.408883 606.091691 608.406246 609.618658 -100 
-100 -100 592.520436 594.444111 596.031085 596.794279 597.123654 598.712510 599.911348 600.355779 600.442790 601.843174 602.905243 603.251601 603.257461 604.549778 605.503487 605.746555 605.653188 606.841078 607.691421 607.833017 607.645879 608.780221 609.575159 -100 
-100 -100 593.809534 595.149174 596.475606 597.299803 597.906948 599.132836 600.166385 600.710864 601.095848 602.152024 603.066756 603.527837 603.840565 604.803588 605.616440 605.973804 606.183970 607.046618 607.757364 608.013819 608.129813 608.914267 609.520042 -100 
-100 -100 593.229393 595.057511 596.537804 597.212082 597.466452 598.964856 600.084136 600.475296 600.526252 601.868338 602.889611 603.222950 603.228133 604.477999 605.395519 605.621046 605.519068 606.674853 607.488021 607.607621 607.405439 608.497621 609.263673 -100 
-100 -100 591.361742 594.762261 596.626456 596.960729 596.032024 598.617065 600.006702 600.060698 598.969386 601.405589 602.717677 602.744498 601.655127 603.979456 605.182060 605.095178 603.880722 606.128865 607.228914 607.028686 605.701646 607.908717 609.051529 -100 
-100 -100 594.823318 596.449412 597.719538 598.265712 598.431633 599.782134 600.787313 601.143438 601.184155 602.440755 603.396201 603.732141 603.757079 604.946814 605.817663 606.057246 605.976928 607.071174 607.832690 607.951750 607.749721 608.747116 609.427897 -100 
-100 -100 597.283007 598.044517 598.867335 599.478006 600.004765 600.858870 601.625549 602.152252 602.608165 603.411253 604.151067 604.664505 605.103214 605.862826 606.538379 606.970996 607.315728 607.972919 608.531672 608.833279 609.034723 609.536673 609.902035 -100 
-100 -100 598.435840 598.901288 599.526434 600.126679 600.722996 601.426500 602.102632 602.682128 603.243599 603.919944 604.582164 605.153667 605.700528 606.342976 606.950839 607.449350 607.906780 608.445059 608.932286 609.292707 609.592189 609.943044 610.183686 -100 
-100 -100 -100 -100 -100 -100 -100 -100 -100 -100 -100 -100 -100 -100 -100 -100 -100 -100 -100 -100 -100 -100 -100 -100 -100 -100 
-100 -100 -100 -100 -100 -100 -100 -100 -100 -100 -100 -100 -100 -100 -100 -100 -100 -100 -100 -100 -100 -100 -100 -100 -100 -100 
-100 -100 -100 -100 -100 -100 -100 -100 -100 -100 -100 -100 -100 -100 -100 -100 -100 -100 -100 -100 -100 -100 -100 -100 -100 -100 
-100 -100 603.688821 604.233266 604.934638 605.591986 606.240932 607.055932 607.831822 608.479404 609.095364 609.885441 610.644722 611.275842 611.863620 612.599697 613.283953 613.822998 614.299247 614.898825 615.427848 615.796098 616.089042 616.491959 616.769321 -100 
-100 -100 601.963514 603.010541 603.981793 604.602268 605.044921 606.136725 607.045083 607.577980 607.942035 608.999646 609.891765 610.414332 610.759548 611.751574 612.560741 612.991969 613.230750 614.074033 614.717026 614.967343 615.020449 615.721819 616.198691 -100 
-100 -100 597.264850 600.473314 602.211664 602.536879 601.653061 604.190295 605.563349 605.651938 604.581212 607.101875 608.470995 608.572213 607.536091 609.933530 611.195971 611.215048 610.114079 612.308682 613.373101 613.171528 611.813573 614.032542 615.149054 -100 
-100 -100 583.686660 596.885932 600.213350 599.509666 590.464679 601.286716 603.861534 602.752535 593.192247 604.238331 606.845577 605.799281 596.582558 607.183630 609.633879 608.541392 599.537684 609.652719 611.841751 610.432502 600.633661 611.398285 613.978986 -100 
-100 -100 594.418008 597.871732 599.835646 600.267041 599.432617 602.129580 603.618098 603.717240 602.620794 605.241595 606.681106 606.760290 605.674148 608.154072 609.478431 609.473259 608.326875 610.611338 611.748578 611.542449 610.165673 612.501809 613.718834 -100 
-100 -100 595.767582 597.661748 599.227956 599.979570 600.306292 601.918707 603.142022 603.602881 603.706157 605.166680 606.287216 606.679582 606.726123 608.081585 609.095324 609.387980 609.332998 610.555459 611.431117 611.590530 611.415847 612.553775 613.350229 -100 
-100 -100 592.191659 595.831846 597.921143 598.406627 597.560307 600.430931 602.034674 602.198539 601.138351 603.800328 605.262976 605.340493 604.232630 606.752437 608.092690 608.061615 606.846721 609.257288 610.492111 610.383861 609.142460 611.406305 612.596669 -100 
-100 -100 578.778549 592.754076 596.382768 595.749101 586.306746 597.843620 600.685501 599.692889 590.165409 601.326304 603.986968 602.919922 593.540930 604.340670 606.839913 605.655153 596.157942 606.871465 609.291076 608.106829 598.965637 609.199705 611.700102 -100 
-100 -100 590.750197 594.411031 596.531275 597.051051 596.242669 599.161255 600.812265 601.016412 599.986969 602.667642 604.140473 604.222732 603.118444 605.646016 606.994346 606.970040 605.763761 608.192540 609.450541 609.365188 608.142986 610.416536 611.611152 -100 
-100 -100 592.840259 594.787694 596.422698 597.240328 597.633684 599.355999 600.683455 601.229999 601.398862 602.891769 604.028088 604.424287 604.471400 605.847128 606.879114 607.182258 607.139055 608.405124 609.331989 609.542766 609.414524 610.565647 611.367621 -100 
-100 -100 589.888133 593.476859 595.567276 596.082728 595.282042 598.219902 599.896512 600.138361 599.164258 601.806131 603.255703 603.322383 602.201984 604.743248 606.104090 606.100295 604.930585 607.321161 608.555218 608.445845 607.185819 609.500091 610.714037 -100 
-100 -100 577.239304 590.872068 594.430200 593.793694 584.363618 595.948817 598.843713 597.943055 588.695642 599.609705 602.207972 601.105315 591.643885 602.520583 605.049304 603.918416 594.634874 605.133124 607.493967 606.249940 596.887418 607.351877 609.905882 -100 
-100 -100 589.234809 592.823808 594.915398 595.433020 594.632838 597.563786 599.232390 599.468069 598.488280 601.120633 602.561007 602.620224 601.492293 604.022908 605.373699 605.361457 604.183304 606.560768 607.781156 607.659568 606.391043 608.704864 609.920149 -100 
-100 -100 591.532948 593.481483 595.120938 595.948585 596.351654 598.052374 599.360049 599.896471 600.059832 601.527852 602.642849 603.025899 603.063045 604.412933 605.422541 605.711566 605.657573 606.890508 607.784320 607.964560 607.811700 608.969472 609.778548 -100 
-100 -100 588.786017 592.449713 594.581981 595.136546 594.393543 597.230562 598.836647 599.035017 598.033300 600.640499 602.069972 602.139987 601.049490 603.510101 604.817684 604.784661 603.601549 605.941140 607.131132 606.979743 605.675466 608.004458 609.226323 -100 
-100 -100 576.149925 590.130631 593.781599 593.238729 584.189728 595.312581 598.055388 597.082747 587.815128 598.655665 601.229331 600.167665 590.983994 601.518805 603.943311 602.779741 593.556272 603.913157 606.206744 604.894149 595.370525 605.954642 608.530706 -100 
-100 -100 588.891872 592.535640 594.635849 595.152651 594.366283 597.148196 598.699026 598.849605 597.807892 600.379154 601.781060 601.832197 600.724936 603.159246 604.439793 604.383639 603.179735 605.495625 606.661559 606.489011 605.166955 607.481163 608.694473 -100 
-100 -100 591.798731 593.699456 595.269361 596.024594 596.350678 597.927982 599.117184 599.558805 599.647942 601.039613 602.099598 602.453528 602.471227 603.756270 604.704476 604.947659 604.856542 606.038402 606.881000 607.018902 606.831587 607.956080 608.745173 -100 
-100 -100 589.783340 593.267059 595.237158 595.662073 594.812121 597.483743 598.947194 599.048365 597.992881 600.479182 601.832730 601.878854 600.802208 603.159463 604.390941 604.314711 603.107346 605.386407 606.518387 606.335640 605.025916 607.272542 608.447704 -100 
-100 -100 578.332733 591.682186 595.030863 594.314444 585.236817 596.040180 598.598145 597.551930 588.418592 598.933469 601.391542 600.345438 591.428778 601.604970 603.907232 602.713043 593.530022 603.764324 605.985916 604.675669 595.332903 605.621267 608.093452 -100 
-100 -100 591.576985 594.809385 596.541872 596.842021 595.921566 598.418421 599.752797 599.828120 598.783379 601.159725 602.434239 602.493141 601.457636 603.731339 604.903722 604.852236 603.688736 605.884512 606.954411 606.783753 605.496846 607.623251 608.694728 -100 
-100 -100 595.962002 597.003294 597.952098 598.535468 598.930389 599.967651 600.819580 601.302020 601.617692 602.593756 603.412014 603.877871 604.175695 605.099049 605.845489 606.224163 606.422284 607.244835 607.876299 608.125276 608.181484 608.855888 609.314500 -100 
-100 -100 597.508520 598.039208 598.710755 599.324000 599.917944 600.670755 601.381508 601.965217 602.516765 603.235103 603.925868 604.496778 605.029586 605.708645 606.339982 606.833597 607.273894 607.848175 608.359407 608.715742 608.998649 609.386342 609.653291 -100 
-100 -100 -100 -100 -100 -100 -100 -100 -100 -100 -100 -100 -100 -100 -100 -100 -100 -100 -100 -100 -100 -100 -100 -100 -100 -100 
-100 -100 -100 -100 -100 -100 -100 -100 -100 -100 -100 -100 -100 -100 -100 -100 -100 -100 -100 -100 -100 -100 -100 -100 -100 -100 
-100 -100 -100 -100 -100 -100 -100 -100 -100 -100 -100 -100 -100 -100 -100 -100 -100 -100 -100 -100 -100 -100 -100 -100 -100 -100 
-100 -100 602.970529 603.468095 604.154234 604.836999 605.530192 606.338829 607.121709 607.804250 608.466813 609.246954 610.007533 610.666584 611.292655 612.011861 612.689972 613.249185 613.757867 614.339547 614.863553 615.254054 615.579540 615.955660 616.212168 -100 
-100 -100 601.598258 602.388453 603.268321 603.956410 604.573895 605.527279 606.394191 607.014352 607.562076 608.473254 609.314899 609.913994 610.428512 611.271555 612.024371 612.522199 612.920132 613.619387 614.212213 614.538031 614.759491 615.292821 615.679302 -100 
-100 -100 598.737192 600.382364 601.701936 602.317095 602.563782 604.003803 605.097259 605.525372 605.630178 607.013422 608.080476 608.495624 608.581515 609.874598 610.838478 611.152826 611.131824 612.262878 613.052010 613.180372 612.976970 614.027210 614.742710 -100 
-100 -100 594.743745 598.143482 600.048789 600.444279 599.587306 602.252153 603.718175 603.815535 602.725092 605.340242 606.778966 606.872045 605.800261 608.273093 609.589421 609.588264 608.446521 610.717278 611.840196 611.629333 610.246583 612.561356 613.758797 -100 
-100 -100 595.933820 597.780908 599.307269 600.040618 600.362043 601.939062 603.136163 603.586758 603.689564 605.150441 606.277209 606.683618 606.744959 608.098679 609.112040 609.413739 609.370360 610.568718 611.419237 611.554241 611.353689 612.497596 613.296927 -100 
-100 -100 595.792192 597.161483 598.537532 599.418070 600.088025 601.397074 602.512467 603.124967 603.575665 604.727731 605.734406 606.268840 606.647019 607.695936 608.590655 609.014442 609.279001 610.197921 610.959182 611.253817 611.398667 612.209196 612.830820 -100 
-100 -100 593.757978 595.718986 597.357337 598.167036 598.541411 600.230481 601.519518 602.029102 602.170576 603.668737 604.819773 605.232266 605.292892 606.671738 607.702102 607.999891 607.947293 609.210428 610.129559 610.331200 610.196366 611.335257 612.131032 -100 
-100 -100 590.336677 594.018020 596.161774 596.701169 595.906629 598.832083 600.485426 600.689936 599.663933 602.359907 603.851083 603.949864 602.859344 605.399185 606.756456 606.738029 605.535731 607.968941 609.229746 609.145320 607.923683 610.199651 611.396270 -100 
-100 -100 592.280318 594.262317 595.933376 596.780299 597.195694 598.932491 600.268173 600.817402 600.988960 602.506330 603.668032 604.085772 604.150931 605.538535 606.579210 606.886753 606.845608 608.126501 609.066893 609.289497 609.172279 610.321682 611.122423 -100 
-100 -100 592.800049 594.219515 595.667215 596.622465 597.371668 598.783352 599.997919 600.692555 601.204766 602.392916 603.418076 603.959215 604.343025 605.411612 606.327874 606.769052 607.053616 608.011114 608.817862 609.157447 609.341087 610.170949 610.801632 -100 
-100 -100 591.349812 593.299667 594.951980 595.796050 596.220057 597.976152 599.337003 599.915846 600.115162 601.622147 602.770280 603.176522 603.233325 604.626268 605.675930 605.996160 605.968821 607.236884 608.164609 608.374711 608.245497 609.410308 610.221515 -100 
-100 -100 588.453962 592.058443 594.173147 594.715833 593.942963 596.909467 598.612262 598.876400 597.921329 600.581062 602.045394 602.123073 601.011916 603.566519 604.940454 604.947151 603.785388 606.181319 607.418782 607.311238 606.053641 608.375274 609.594686 -100 
-100 -100 590.707807 592.656559 594.307881 595.151625 595.574263 597.324787 598.679379 599.253033 599.446724 600.944799 602.083646 602.481741 602.530329 603.912885 604.952297 605.263430 605.226784 606.482452 607.397142 607.595615 607.458463 608.621720 609.433593 -100 
-100 -100 591.515905 592.933150 594.379886 595.337465 596.087664 597.485202 598.685581 599.371273 599.874906 601.042502 602.047184 602.572703 602.942126 603.988008 604.882810 605.307444 605.576142 606.506007 607.283565 607.596560 607.761213 608.591389 609.225850 -100 
-100 -100 590.351628 592.330262 594.002343 594.861202 595.292677 596.994857 598.303500 598.843457 599.012673 600.488289 601.613945 602.010916 602.062759 603.408445 604.414530 604.702968 604.649964 605.878912 606.767982 606.942293 606.784149 607.947602 608.761310 -100 
-100 -100 587.754901 591.432124 593.579836 594.146654 593.411896 596.253374 597.861362 598.060243 597.059414 599.671059 601.106581 601.182838 600.097369 602.559964 603.867534 603.833300 602.648267 604.986284 606.173300 606.017586 604.709820 607.040210 608.264040 -100 
-100 -100 590.508667 592.466865 594.105302 594.923644 595.308421 596.954996 598.207908 598.698824 598.826352 600.265309 601.362004 601.737611 601.769941 603.090025 604.069626 604.334514 604.259836 605.465641 606.331746 606.485630 606.310183 607.459653 608.265308 -100 
-100 -100 591.878376 593.248607 594.622862 595.499572 596.159446 597.438849 598.522876 599.110982 599.534272 600.626980 601.574330 602.062569 602.399943 603.389567 604.227397 604.605272 604.832858 605.714757 606.444605 606.716567 606.846651 607.646315 608.262435 -100 
-100 -100 591.376172 593.233939 594.760703 595.484764 595.787823 597.335949 598.502979 598.934612 599.020846 600.398112 601.450281 601.807767 601.834491 603.111027 604.053523 604.297744 604.209256 605.386274 606.224255 606.362217 606.175516 607.284261 608.061380 -100 
-100 -100 589.587615 593.017566 594.926570 595.307665 594.423952 597.055541 598.490102 598.581392 597.522212 599.992840 601.334560 601.382927 600.312006 602.663788 603.891733 603.822467 602.619657 604.890856 606.018214 605.837381 604.525843 606.750875 607.905493 -100 
-100 -100 593.135602 594.786566 596.095994 596.685426 596.894405 598.288540 599.335345 599.727250 599.799701 601.088379 602.072075 602.430178 602.474983 603.689575 604.583973 604.841964 604.777537 605.893601 606.678668 606.817092 606.631477 607.645186 608.336348 -100 
-100 -100 595.666672 596.448755 597.305816 597.956491 598.524604 599.420136 600.226167 600.787919 601.275591 602.109152 602.876412 603.413192 603.873298 604.655703 605.352917 605.804308 606.166700 606.844383 607.424598 607.745374 607.963561 608.480049 608.854188 -100 
-100 -100 596.859525 597.343241 597.999775 598.638086 599.274689 600.018408 600.732681 601.346826 601.940002 602.646124 603.335464 603.930941 604.499900 605.164244 605.792839 606.310245 606.786065 607.344168 607.851724 608.231034 608.547155 608.911569 609.160094 -100 
-100 -100 -100 -100 -100 -100 -100 -100 -100 -100 -100 -100 -100 -100 -100 -100 -100 -100 -100 -100 -100 -100 -100 -100 -100 -100 
-100 -100 -100 -100 -100 -100 -100 -100 -100 -100 -100 -100 -100 -100 -100 -100 -100 -100 -100 -100 -100 -100 -100 -100 -100 -100 
-100 -100 -100 -100 -100 -100 -100 -100 -100 -100 -100 -100 -100 -100 -100 -100 -100 -100 -100 -100 -100 -100 -100 -100 -100 -100 
-100 -100 602.224572 602.696073 603.374038 604.075010 604.797414 605.610472 606.404498 607.115063 607.809985 608.591776 609.357926 610.038068 610.688730 611.402267 612.078439 612.651608 613.180527 613.757873 614.284386 614.693754 615.040510 615.403217 615.646156 -100 
-100 -100 601.022493 601.698190 602.530563 603.254721 603.949254 604.858330 605.714566 606.388017 607.019834 607.881685 608.704596 609.347728 609.935930 610.723169 611.449388 611.981699 612.446434 613.095686 613.672044 614.044055 614.338950 614.803499 615.140484 -100 
-100 -100 598.776494 599.933043 601.074187 601.800515 602.361338 603.518179 604.516745 605.091157 605.530113 606.615145 607.572081 608.117654 608.516986 609.512622 610.359634 610.788305 611.062657 611.916712 612.612749 612.884835 613.006103 613.728201 614.270624 -100 
-100 -100 596.285860 598.089742 599.559385 600.248444 600.534718 602.086243 603.265525 603.713973 603.819839 605.275427 606.400511 606.817910 606.890388 608.234378 609.235373 609.531443 609.480831 610.679932 611.529983 611.672388 611.477432 612.591300 613.365289 -100 
-100 -100 595.989868 597.325611 598.663540 599.516314 600.165715 601.448076 602.542766 603.145866 603.594350 604.745796 605.756534 606.301448 606.689515 607.735452 608.625549 609.048847 609.312674 610.222234 610.972242 611.256669 611.391043 612.194448 612.810525 -100 
-100 -100 595.385716 596.525151 597.805352 598.754753 599.570936 600.769995 601.840006 602.535470 603.133714 604.172983 605.130602 605.742335 606.259863 607.192544 608.031284 608.522790 608.918423 609.722996 610.433996 610.802003 611.077967 611.754765 612.282780 -100 
-100 -100 593.788707 595.226808 596.680968 597.627177 598.353532 599.726920 600.897801 601.550993 602.033554 603.223387 604.260749 604.814561 605.207300 606.280700 607.194821 607.629619 607.905212 608.855321 609.651542 609.977989 610.148966 610.971895 611.599413 -100 
-100 -100 591.882368 593.908026 595.614876 596.484984 596.913731 598.651004 599.981509 600.521896 600.686303 602.223031 603.404135 603.834659 603.907239 605.312603 606.365178 606.679543 606.642437 607.925196 608.864649 609.081654 608.956202 610.114909 610.921896 -100 
-100 -100 592.279511 593.739742 595.228787 596.214886 596.984339 598.404872 599.620837 600.311867 600.823165 602.032631 603.081404 603.640893 604.038751 605.122785 606.050438 606.498260 606.787486 607.754466 608.569337 608.913757 609.100214 609.934251 610.567644 -100 
-100 -100 592.333154 593.524322 594.880886 595.912126 596.814321 598.111976 599.275608 600.047634 600.702958 601.780794 602.759773 603.380089 603.905686 604.861570 605.727917 606.243989 606.665071 607.504222 608.253594 608.658251 608.966148 609.666019 610.206655 -100 
-100 -100 591.328198 592.763558 594.234125 595.214193 595.989242 597.431033 598.673397 599.390878 599.922165 601.130293 602.170715 602.720894 603.112112 604.199526 605.134531 605.590622 605.886282 606.850492 607.660799 608.000756 608.184931 609.025895 609.664579 -100 
-100 -100 589.935858 591.917205 593.599811 594.468408 594.913098 596.695671 598.077412 598.668052 598.872989 600.405914 601.573091 601.987769 602.047275 603.459831 604.525437 604.854347 604.830472 606.107863 607.040943 607.251685 607.121743 608.296100 609.113814 -100 
-100 -100 590.699116 592.130854 593.596803 594.572846 595.344141 596.781413 598.019592 598.733471 599.259902 600.459700 601.490864 602.032479 602.414966 603.491846 604.416116 604.862232 605.147921 606.100699 606.899265 607.228729 607.405602 608.244332 608.883185 -100 
-100 -100 591.077585 592.259887 593.606387 594.630050 595.525661 596.813777 597.969171 598.735588 599.382985 600.442351 601.401183 602.004438 602.513457 603.447177 604.291477 604.788376 605.190728 606.006322 606.731100 607.113510 607.405995 608.103083 608.645172 -100 
-100 -100 590.399991 591.842760 593.315145 594.291430 595.053812 596.457920 597.661129 598.347120 598.851533 600.027697 601.042494 601.577133 601.953339 603.001000 603.894626 604.316209 604.581481 605.511604 606.287816 606.596330 606.756568 607.591385 608.230151 -100 
-100 -100 589.371015 591.369282 593.054186 593.913948 594.337814 596.049148 597.361035 597.896929 598.059267 599.542727 600.674856 601.073473 601.122875 602.475613 603.483559 603.767443 603.706401 604.940163 605.830643 606.001209 605.837509 607.004958 607.821943 -100 
-100 -100 590.601669 592.022884 593.459625 594.392779 595.105904 596.453745 597.601102 598.237633 598.699435 599.837805 600.821691 601.332233 601.686479 602.708768 603.576581 603.974705 604.218080 605.125536 605.879597 606.168324 606.311782 607.133435 607.764702 -100 
-100 -100 591.526927 592.660095 593.929720 594.865641 595.663254 596.834173 597.874636 598.542919 599.107494 600.090481 600.987829 601.546360 602.015492 602.896483 603.687094 604.137636 604.497710 605.266959 605.946105 606.288463 606.546785 607.215630 607.740984 -100 
-100 -100 591.489084 592.828626 594.162764 595.003106 595.631006 596.879143 597.937571 598.508412 598.919167 600.000758 600.939226 601.422307 601.756623 602.747590 603.586775 603.966749 604.195012 605.075212 605.802028 606.071356 606.196398 606.986915 607.595113 -100 
-100 -100 591.203680 593.020135 594.489194 595.164154 595.424835 596.932218 598.066961 598.479985 598.550876 599.917737 600.958010 601.307338 601.324030 602.609305 603.557645 603.809843 603.724492 604.898703 605.731540 605.866437 605.669963 606.765459 607.527646 -100 
-100 -100 593.235701 594.393551 595.523637 596.224477 596.746488 597.850370 598.792993 599.315376 599.699309 600.702455 601.578154 602.054453 602.394863 603.334462 604.131798 604.519057 604.760836 605.591174 606.270913 606.533941 606.649365 607.358312 607.891671 -100 
-100 -100 595.149616 595.816529 596.626094 597.312449 597.955636 598.802263 599.591739 600.198920 600.762259 601.546340 602.292871 602.867998 603.396948 604.130913 604.810678 605.304273 605.738246 606.364121 606.923380 607.283622 607.569470 608.024103 608.354653 -100 
-100 -100 596.173356 596.630983 597.279296 597.935037 598.598709 599.343194 600.064120 600.701106 601.321659 602.026715 602.718818 603.332041 603.923884 604.585686 605.217292 605.753329 606.252441 606.806554 607.315397 607.711575 608.047995 608.401920 608.639599 -100 
-100 -100 -100 -100 -100 -100 -100 -100 -100 -100 -100 -100 -100 -100 -100 -100 -100 -100 -100 -100 -100 -100 -100 -100 -100 -100 
-100 -100 -100 -100 -100 -100 -100 -100 -100 -100 -100 -100 -100 -100 -100 -100 -100 -100 -100 -100 -100 -100 -100 -100 -100 -100 
-100 -100 -100 -100 -100 -100 -100 -100 -100 -100 -100 -100 -100 -100 -100 -100 -100 -100 -100 -100 -100 -100 -100 -100 -100 -100 
-100 -100 601.300960 601.811711 602.519411 603.228808 603.953168 604.798455 605.619279 606.338119 607.034478 607.845975 608.634857 609.318541 609.965046 610.700395 611.391303 611.961393 612.482743 613.083593 613.629497 614.040834 614.382414 614.765996 615.024966 -100 
-100 -100 599.899793 600.707637 601.611627 602.325672 602.972419 603.966286 604.874496 605.532548 606.114727 607.058399 607.929443 608.554062 609.089306 609.946945 610.709884 611.214078 611.620498 612.344758 612.966683 613.320484 613.563978 614.101584 614.487604 -100 
-100 -100 596.977355 598.654573 600.004932 600.643101 600.909804 602.403080 603.546020 604.014802 604.154333 605.572694 606.671496 607.114436 607.222955 608.526755 609.495042 609.804126 609.775381 610.950429 611.785461 611.958282 611.795436 612.835832 613.542269 -100 
-100 -100 592.891530 596.356199 598.303558 598.716694 597.851616 600.601924 602.128915 602.268664 601.210166 603.865217 605.338833 605.463453 604.421669 606.898128 608.212103 608.188561 606.994488 609.355788 610.546357 610.400908 609.102842 611.366703 612.541103 -100 
-100 -100 594.069394 595.958072 597.526513 598.291815 598.638710 600.270686 601.516369 602.005383 602.141329 603.639032 604.800094 605.236463 605.323020 606.690577 607.710153 608.007889 607.957396 609.199712 610.095399 610.273423 610.112491 611.248316 612.040370 -100 
-100 -100 593.874710 595.290022 596.718841 597.645958 598.357136 599.708935 600.861940 601.504979 601.983826 603.174018 604.216307 604.779319 605.180732 606.252789 607.164054 607.598188 607.872923 608.816168 609.603702 609.920913 610.083079 610.903762 611.530226 -100 
-100 -100 591.725727 593.775465 595.494441 596.367764 596.794426 598.519615 599.836411 600.363435 600.517117 602.065458 603.258364 603.696762 603.773300 605.190303 606.248738 606.566107 606.529886 607.809285 608.742429 608.949193 608.811653 609.977104 610.788862 -100 
-100 -100 588.128965 591.997087 594.258591 594.877262 594.148152 597.099915 598.772160 598.977305 597.924223 600.706896 602.251109 602.369193 601.267314 603.877266 605.277234 605.285736 604.104732 606.549374 607.816154 607.719588 606.457058 608.795367 610.021304 -100 
-100 -100 590.186482 592.261066 594.017656 594.932497 595.402776 597.175423 598.536600 599.099916 599.280936 600.849133 602.053732 602.497071 602.577809 604.008220 605.084342 605.417705 605.396487 606.692230 607.642054 607.864263 607.740392 608.917305 609.735652 -100 
-100 -100 590.754296 592.230996 593.743881 594.756060 595.552930 597.005458 598.251180 598.966839 599.498695 600.729234 601.793887 602.362741 602.768538 603.872689 604.821019 605.285938 605.588675 606.565107 607.386384 607.733750 607.922655 608.768855 609.410660 -100 
-100 -100 589.277336 591.297820 593.017533 593.913380 594.377243 596.180465 597.575391 598.170420 598.377227 599.940063 601.133730 601.564834 601.634443 603.072162 604.158093 604.499744 604.484504 605.779620 606.727422 606.947215 606.821968 608.005892 608.828574 -100 
-100 -100 586.299495 590.034414 592.232067 592.822637 592.072715 595.102157 596.842237 597.109309 596.117214 598.878369 600.401603 600.496546 599.365864 601.997801 603.417662 603.441570 602.273587 604.715966 605.980021 605.879348 604.610499 606.967219 608.203108 -100 
-100 -100 588.662747 590.676140 592.386955 593.275032 593.733005 595.532376 596.925172 597.518899 597.722557 599.277008 600.461073 600.883557 600.944462 602.370904 603.445198 603.776103 603.750550 605.034658 605.971363 606.181037 606.048373 607.230134 608.053214 -100 
-100 -100 589.534914 590.991916 592.483351 593.478443 594.262980 595.708570 596.951724 597.668123 598.197405 599.407558 600.450229 601.001973 601.391999 602.471333 603.395078 603.838811 604.121883 605.075986 605.874418 606.200549 606.373929 607.217964 607.861488 -100 
-100 -100 588.384425 590.410783 592.126183 593.012230 593.462070 595.226676 596.587541 597.160432 597.351442 598.874515 600.038488 600.457815 600.522906 601.907493 602.943356 603.246431 603.199385 604.460705 605.374990 605.562167 605.409355 606.590849 607.415858 -100 
-100 -100 585.765630 589.530206 591.728586 592.308011 591.546964 594.493446 596.167314 596.394600 595.390195 598.074069 599.553027 599.642913 598.543267 601.070132 602.413902 602.386669 601.180671 603.578324 604.799427 604.654372 603.338140 605.701932 606.942375 -100 
-100 -100 588.627389 590.630135 592.307789 593.149416 593.549222 595.255842 596.559907 597.083320 597.231660 598.715143 599.846002 600.239405 600.281295 601.639533 602.649311 602.929069 602.860405 604.099054 604.991424 605.159214 604.990090 606.159035 606.976942 -100 
-100 -100 590.071591 591.472569 592.881754 593.787501 594.474780 595.797259 596.922530 597.541686 597.989916 599.118229 600.093867 600.597458 600.946385 601.969957 602.838807 603.236720 603.478729 604.385502 605.138064 605.424435 605.564144 606.381361 607.009122 -100 
-100 -100 589.602376 591.501443 593.068357 593.822668 594.150838 595.739367 596.943373 597.398685 597.498587 598.917453 599.996580 600.357085 600.374740 601.704166 602.689089 602.955951 602.878692 604.084136 604.946344 605.095026 604.909889 606.046253 606.840431 -100 
-100 -100 587.814184 591.320667 593.279823 593.689254 592.818039 595.498508 596.968748 597.071537 595.992721 598.533693 599.906252 599.937478 598.797075 601.260863 602.551229 602.504747 601.298159 603.613569 604.768458 604.589801 603.251413 605.533597 606.715249 -100 
-100 -100 591.470081 593.158519 594.504068 595.121521 595.353768 596.783396 597.861949 598.274038 598.357760 599.684773 600.692771 601.052510 601.087262 602.352738 603.288396 603.569374 603.517542 604.661108 605.468823 605.617913 605.434341 606.475226 607.182889 -100 
-100 -100 594.074439 594.876047 595.759071 596.436070 597.030604 597.956572 598.792320 599.379278 599.889158 600.750193 601.539560 602.089853 602.561502 603.372107 604.096809 604.569303 604.949147 605.648010 606.248202 606.584194 606.814175 607.346350 607.730274 -100 
-100 -100 595.302154 595.799558 596.477736 597.141122 597.804587 598.577210 599.320312 599.961129 600.579152 601.310188 602.021384 602.634697 603.220823 603.907295 604.558238 605.095481 605.589628 606.167080 606.693509 607.089261 607.419273 607.796076 608.051904 -100 
-100 -100 -100 -100 -100 -100 -100 -100 -100 -100 -100 -100 -100 -100 -100 -100 -100 -100 -100 -100 -100 -100 -100 -100 -100 -100 
-100 -100 -100 -100 -100 -100 -100 -100 -100 -100 -100 -100 -100 -100 -100 -100 -100 -100 -100 -100 -100 -100 -100 -100 -100 -100 
-100 -100 -100 -100 -100 -100 -100 -100 -100 -100 -100 -100 -100 -100 -100 -100 -100 -100 -100 -100 -100 -100 -100 -100 -100 -100 
-100 -100 600.355262 600.926474 601.671811 602.383548 603.095525 603.983854 604.834939 605.554269 606.237179 607.089718 607.905565 608.586057 609.215070 609.984341 610.695520 611.257356 611.758648 612.394549 612.963783 613.369968 613.692842 614.110338 614.393258 -100 
-100 -100 598.570909 599.654667 600.675108 601.348439 601.848905 603.022841 604.012881 604.620219 605.052091 606.174584 607.125486 607.699189 608.086446 609.108738 609.940387 610.385863 610.639549 611.532084 612.228507 612.529722 612.625567 613.333465 613.810270 -100 
-100 -100 593.733386 597.021122 598.823801 599.193111 598.332000 600.993011 602.466410 602.634217 601.629468 604.222196 605.655151 605.812432 604.825107 607.242164 608.516503 608.523598 607.381651 609.686323 610.840231 610.724505 609.467409 611.642592 612.738664 -100 
-100 -100 579.827652 593.301130 596.726124 596.039791 586.797643 597.970940 600.685181 599.658065 590.138855 601.285831 603.965393 602.986195 593.868071 604.439600 606.883199 605.720981 596.350834 606.905431 609.252400 607.994437 598.607260 609.023288 611.533677 -100 
-100 -100 590.681159 594.231452 596.279651 596.770983 595.969140 598.793162 600.380754 600.555319 599.521967 602.218238 603.726310 603.865521 602.833281 605.338692 606.677836 606.663246 605.477491 607.872758 609.099217 608.977309 607.700262 609.996295 611.196191 -100 
-100 -100 591.942793 593.929817 595.597135 596.438326 596.844893 598.543484 599.842409 600.364434 600.522106 602.060373 603.251510 603.699693 603.790389 605.193478 606.242478 606.557398 606.521421 607.793440 608.719582 608.921635 608.780374 609.938295 610.744901 -100 
-100 -100 588.095022 591.953664 594.203329 594.811228 594.071626 597.009541 598.669385 598.866312 597.809815 600.593476 602.142129 602.266866 601.171267 603.783151 605.183618 605.192847 604.012184 606.454802 607.718368 607.617839 606.351302 608.688270 609.913645 -100 
-100 -100 573.884355 588.680408 592.582596 592.109075 582.845627 594.384027 597.258927 596.246493 586.446953 598.000441 600.787994 599.741166 590.166403 601.274676 603.877539 602.749061 593.307773 604.032308 606.463615 605.235684 595.807736 606.372758 608.952967 -100 
-100 -100 586.532854 590.419065 592.708405 593.358407 592.661830 595.647721 597.351503 597.583422 596.553055 599.356940 600.917786 601.047195 599.955248 602.583154 604.003570 604.029952 602.864450 605.322998 606.602009 606.515184 605.260897 607.609578 608.842056 -100 
-100 -100 588.763459 590.825497 592.583970 593.510066 593.996409 595.801679 597.194455 597.786029 597.992350 599.573585 600.788073 601.238219 601.325052 602.772592 603.866762 604.215530 604.207254 605.512497 606.469959 606.697636 606.578359 607.764366 608.588514 -100 
-100 -100 585.725266 589.482248 591.705974 592.319480 591.587943 594.630579 596.379777 596.653300 595.669561 598.449500 599.992964 600.105390 598.989986 601.637854 603.071794 603.107228 601.949852 604.405214 605.681459 605.590373 604.328409 606.690420 607.929125 -100 
-100 -100 572.606492 586.802961 590.552937 590.001191 580.522320 592.328729 595.309106 594.389719 584.798707 596.186740 598.928656 597.840818 588.142918 599.368265 602.006292 600.897657 591.490012 602.191104 604.615789 603.375738 593.892519 604.524647 607.122353 -100 
-100 -100 585.123105 588.869832 591.081212 591.684145 590.945155 593.984392 595.733069 596.007446 595.022532 597.793715 599.327253 599.431323 598.307691 600.943439 602.364923 602.389125 601.221343 603.665813 604.931254 604.830196 603.560691 605.920971 607.160287 -100 
-100 -100 587.579354 589.609024 591.336005 592.237808 592.707449 594.507815 595.902609 596.501773 596.714070 598.269675 599.459572 599.893789 599.968499 601.386577 602.453073 602.779387 602.751614 604.034213 604.969002 605.174786 605.037705 606.224422 607.051594 -100 
-100 -100 584.838458 588.617603 590.838574 591.444149 590.713742 593.701342 595.416160 595.678781 594.705412 597.422047 598.929116 599.040468 597.959892 600.512912 601.881989 601.875865 600.688735 603.107906 604.349483 604.221700 602.919021 605.292517 606.538124 -100 
-100 -100 571.952982 586.314273 590.085735 589.543471 580.186176 591.776449 594.676924 593.746599 584.314304 595.455819 598.130580 597.079816 587.708407 598.529469 601.041671 599.876476 590.449488 601.086147 603.462856 602.162498 592.533133 603.272091 605.890412 -100 
-100 -100 585.116558 588.869862 591.051239 591.611821 590.831675 593.759285 595.416265 595.629668 594.614121 597.289211 598.761149 598.845399 597.741231 600.266434 601.608718 601.579453 600.371320 602.767720 603.987573 603.840897 602.522449 604.883873 606.122587 -100 
-100 -100 588.194764 590.158689 591.798171 592.612053 592.991688 594.658226 595.930473 596.434389 596.571129 598.036468 599.153500 599.538506 599.575395 600.930618 601.939114 602.220483 602.154894 603.387645 604.275716 604.442216 604.272154 605.433192 606.245051 -100 
-100 -100 586.228931 589.812139 591.864428 592.349218 591.543238 594.303510 595.842884 595.989449 594.943555 597.531976 598.943134 598.991310 597.861853 600.357324 601.675963 601.640559 600.442243 602.787143 603.971205 603.808122 602.484886 604.803089 606.014261 -100 
-100 -100 574.604546 588.283147 591.749052 591.083117 581.959949 592.933030 595.569734 594.528258 585.168159 596.012803 598.551119 597.436527 588.027200 598.778641 601.238751 600.078702 590.786267 601.205825 603.494401 602.172121 592.602977 603.178090 605.721769 -100 
-100 -100 588.241475 591.565834 593.372237 593.727413 592.847210 595.422895 596.822767 596.936479 595.896606 598.368728 599.695851 599.754244 598.664256 601.072147 602.329155 602.319094 601.168748 603.428572 604.546070 604.394718 603.095124 605.292175 606.398617 -100 
-100 -100 592.791330 593.872236 594.872565 595.508797 595.956777 597.056188 597.968306 598.501663 598.860805 599.893585 600.757019 601.250809 601.569252 602.550063 603.349158 603.767644 603.998359 604.863450 605.535124 605.814655 605.893156 606.599723 607.077427 -100 
-100 -100 594.407686 594.965395 595.680105 596.344015 596.992457 597.803731 598.572586 599.210077 599.811550 600.579897 601.314765 601.922142 602.489300 603.211499 603.885597 604.417300 604.893181 605.505606 606.054362 606.443616 606.754176 607.166284 607.447384 -100 
-100 -100 -100 -100 -100 -100 -100 -100 -100 -100 -100 -100 -100 -100 -100 -100 -100 -100 -100 -100 -100 -100 -100 -100 -100 -100 
-100 -100 -100 -100 -100 -100 -100 -100 -100 -100 -100 -100 -100 -100 -100 -100 -100 -100 -100 -100 -100 -100 -100 -100 -100 -100 
-100 -100 -100 -100 -100 -100 -100 -100 -100 -100 -100 -100 -100 -100 -100 -100 -100 -100 -100 -100 -100 -100 -100 -100 -100 -100 
-100 -100 599.707930 600.228567 600.952980 601.683315 602.432164 603.305381 604.155492 604.902856 605.625916 606.461813 607.272373 607.975150 608.638394 609.388243 610.091875 610.674204 611.208852 611.825014 612.387140 612.813596 613.167046 613.557761 613.819768 -100 
-100 -100 598.289819 599.109333 600.031565 600.766970 601.438292 602.461306 603.400109 604.087469 604.696849 605.665557 606.558748 607.202775 607.754948 608.627047 609.402258 609.918076 610.337624 611.078330 611.718245 612.089000 612.345660 612.890371 613.279027 -100 
-100 -100 595.337844 597.030323 598.401706 599.061717 599.352645 600.877302 602.052959 602.552000 602.719188 604.163584 605.285211 605.747954 605.873635 607.192020 608.172116 608.491914 608.475883 609.669448 610.525409 610.718185 610.570729 611.617841 612.326073 -100 
-100 -100 591.221049 594.704728 596.675781 597.111215 596.269573 599.053256 600.614181 600.784073 599.752582 602.434259 603.931199 604.075674 603.051001 605.542654 606.869043 606.856199 605.674622 608.056434 609.270070 609.146601 607.865631 610.135527 611.311112 -100 
-100 -100 592.382357 594.288432 595.880671 596.670101 597.042352 598.705463 599.982472 600.499763 600.661558 602.184557 603.368153 603.823729 603.927219 605.311062 606.345436 606.656487 606.620512 607.882484 608.799591 608.997562 608.851960 609.994958 610.789381 -100 
-100 -100 592.172612 593.604623 595.057928 596.011352 596.749463 598.129747 599.310287 599.978418 600.480953 601.694977 602.758622 603.339559 603.757222 604.847407 605.776981 606.227704 606.518839 607.480608 608.286897 608.620798 608.795901 609.624679 610.254888 -100 
-100 -100 590.003862 592.072334 593.818204 594.720188 595.174834 596.926455 598.267239 598.815636 598.990175 600.561821 601.775512 602.230313 602.321640 603.759301 604.840073 605.176810 605.158067 606.455406 607.405251 607.625837 607.499069 608.673284 609.489928 -100 
-100 -100 586.386969 590.276669 592.567566 593.216608 592.516068 595.492945 597.186756 597.410352 596.375625 599.182280 600.748038 600.882343 599.794777 602.427790 603.852115 603.880905 602.717274 605.179539 606.461792 606.377103 605.123649 607.471243 608.702816 -100 
-100 -100 588.436797 590.530714 592.315391 593.260000 593.758400 595.555880 596.938341 597.520282 597.720501 599.312406 600.539766 601.002129 601.100453 602.552885 603.651167 604.003518 603.999027 605.311391 606.275904 606.509565 606.394687 607.580132 608.403797 -100 
-100 -100 588.999470 590.493810 592.033215 593.073949 593.898158 595.375566 596.642933 597.377836 597.929960 599.185309 600.275005 600.866214 601.292374 602.417268 603.384906 603.866441 604.184469 605.176948 606.012845 606.371738 606.569633 607.423945 608.070906 -100 
-100 -100 587.516232 589.555099 591.301309 592.224890 592.715261 594.543511 595.960267 596.574255 596.801357 598.391543 599.613375 600.069736 600.161493 601.619226 602.722138 603.077759 603.075855 604.387377 605.350515 605.581982 605.465363 606.657687 607.486002 -100 
-100 -100 584.537264 588.291882 590.515967 591.133164 590.408699 593.463482 595.225819 595.511555 594.539104 597.330188 598.883954 599.005684 597.897812 600.549540 601.985294 602.021499 600.865297 603.325144 604.605594 604.516947 603.256564 605.622277 606.864140 -100 
-100 -100 586.917215 588.946435 590.679923 591.592079 592.074485 593.899301 595.315936 595.930988 596.156752 597.739604 598.952564 599.400813 599.484065 600.930321 602.021165 602.365587 602.353268 603.654302 604.607344 604.829873 604.706803 605.896978 606.725226 -100 
-100 -100 587.812935 589.281819 590.791396 591.807006 592.614229 594.085900 595.355261 596.096079 596.649542 597.886295 598.955025 599.530048 599.940991 601.040506 601.982275 602.441390 602.739351 603.710601 604.525762 604.865804 605.049825 605.901801 606.549760 -100 
-100 -100 586.687076 588.723018 590.452994 591.355752 591.825753 593.617727 595.007358 595.606912 595.822992 597.371515 598.559049 598.998673 599.082447 600.487947 601.543496 601.863232 601.831960 603.111691 604.044050 604.246518 604.105370 605.294703 606.123752 -100 
-100 -100 584.094659 587.867896 590.078745 590.672011 589.928594 592.903668 594.607908 594.862768 593.883315 596.591931 598.092687 598.200394 597.117186 599.665622 601.030011 601.019804 599.829627 602.247147 603.487797 603.359326 602.055732 604.427544 605.671933 -100 
-100 -100 586.987858 588.998223 590.687664 591.543397 591.961523 593.694682 595.027558 595.577963 595.751003 597.258031 598.409571 598.820384 598.878854 600.256961 601.286194 601.582963 601.530767 602.788825 603.700686 603.885439 603.729478 604.907039 605.729143 -100 
-100 -100 588.464363 589.872705 591.293936 592.214706 592.920899 594.267929 595.419853 596.064632 596.536750 597.687636 598.683167 599.203873 599.569126 600.610924 601.497757 601.911971 602.170296 603.096082 603.868118 604.171779 604.325229 605.151827 605.784126 -100 
-100 -100 588.025548 589.932471 591.512032 592.281783 592.628627 594.240517 595.469571 595.948961 596.071520 597.512361 598.610690 598.987415 599.020231 600.366917 601.368837 601.650797 601.588845 602.813559 603.695878 603.862380 603.691619 604.838223 605.637216 -100 
-100 -100 586.266065 589.780953 591.753077 592.177820 591.324552 594.027642 595.521704 595.647070 594.589473 597.152029 598.543274 598.589853 597.463443 599.944127 601.250867 601.218383 600.025884 602.360950 603.536265 603.375379 602.051234 604.344212 605.530976 -100 
-100 -100 589.950485 591.646456 593.004354 593.637011 593.887116 595.338013 596.438956 596.872715 596.977141 598.324529 599.350608 599.725898 599.775182 601.056648 602.007879 602.302991 602.265730 603.427502 604.254124 604.420042 604.250121 605.301050 606.013670 -100 
-100 -100 592.577402 593.385631 594.280232 594.972188 595.584407 596.530563 597.387561 597.995518 598.525683 599.406190 600.213283 600.779540 601.266328 602.092443 602.832353 603.319407 603.714254 604.429963 605.047350 605.398922 605.641671 606.182982 606.571503 -100 
-100 -100 593.817407 594.320950 595.010236 595.688360 596.369324 597.161571 597.925307 598.586721 599.224737 599.974828 600.703631 601.333165 601.934758 602.636612 603.302672 603.854722 604.364025 604.957603 605.500209 605.910701 606.252829 606.638220 606.898418 -100 
-100 -100 -100 -100 -100 -100 -100 -100 -100 -100 -100 -100 -100 -100 -100 -100 -100 -100 -100 -100 -100 -100 -100 -100 -100 -100 
-100 -100 -100 -100 -100 -100 -100 -100 -100 -100 -100 -100 -100 -100 -100 -100 -100 -100 -100 -100 -100 -100 -100 -100 -100 -100 
-100 -100 -100 -100 -100 -100 -100 -100 -100 -100 -100 -100 -100 -100 -100 -100 -100 -100 -100 -100 -100 -100 -100 -100 -100 -100 
-100 -100 599.042260 599.534595 600.246644 600.989323 601.760322 602.629761 603.482872 604.250564 604.998823 605.829625 606.639356 607.357890 608.042207 608.784826 609.486216 610.083333 610.638330 611.246449 611.805790 612.245842 612.616637 612.993158 613.241668 -100 
-100 -100 597.800778 598.502841 599.373352 600.139580 600.881914 601.851006 602.769964 603.502354 604.188434 605.101054 605.968779 606.651017 607.273241 608.089487 608.839682 609.393976 609.883751 610.566903 611.180747 611.588300 611.910851 612.388518 612.729607 -100 
-100 -100 595.481896 596.677964 597.865470 598.633375 599.237875 600.463124 601.531320 602.166935 602.660411 603.799708 604.803543 605.389119 605.822689 606.847755 607.717212 608.164227 608.460476 609.355204 610.097294 610.413731 610.570052 611.302226 611.845344 -100 
-100 -100 592.909873 594.771178 596.296264 597.025573 597.346882 598.978395 600.233237 600.742522 600.899270 602.413068 603.587389 604.044936 604.150844 605.526104 606.550351 606.862431 606.828728 608.077282 608.980851 609.174897 609.023394 610.141372 610.912688 -100 
-100 -100 592.594708 593.975220 595.366077 596.265705 596.961446 598.311826 599.473224 600.133176 600.632086 601.836610 602.894130 603.477831 603.899615 604.978667 605.897206 606.343894 606.633025 607.585575 608.382651 608.711247 608.880293 609.694937 610.313272 -100 
-100 -100 591.966839 593.145895 594.479499 595.482593 596.352211 597.610007 598.736056 599.480858 600.125258 601.214041 602.215604 602.863068 603.412856 604.383201 605.258177 605.781128 606.207734 607.050642 607.800856 608.203507 608.506153 609.198898 609.734080 -100 
-100 -100 590.323275 591.808764 593.323703 594.330562 595.114311 596.540648 597.758331 598.451036 598.971648 600.212075 601.292877 601.878015 602.298145 603.417603 604.377389 604.849596 605.158092 606.145335 606.975843 607.329236 607.520258 608.362734 609.001423 -100 
-100 -100 588.361389 590.449200 592.226100 593.162255 593.650908 595.437428 596.808328 597.379245 597.570985 599.164867 600.392658 600.851599 600.944173 602.406906 603.512491 603.866496 603.860679 605.181622 606.153137 606.391699 606.279889 607.462315 608.283578 -100 
-100 -100 588.756391 590.265351 591.818071 592.867705 593.695374 595.165465 596.422363 597.146836 597.692223 598.953253 600.049754 600.645362 601.074914 602.207712 603.182081 603.667367 603.988407 604.990031 605.835046 606.201329 606.404055 607.257628 607.903404 -100 
-100 -100 588.805717 590.038477 591.453396 592.544574 593.502697 594.850743 596.056959 596.864943 597.558273 598.688613 599.719877 600.384831 600.950279 601.949020 602.854375 603.402472 603.852567 604.725191 605.504972 605.932577 606.258059 606.975640 607.527536 -100 
-100 -100 587.781550 589.263310 590.793717 591.831928 592.660408 594.153771 595.439198 596.190448 596.757099 598.026078 599.127430 599.729521 600.164957 601.292826 602.260823 602.741660 603.060054 604.060745 604.904489 605.268023 605.468831 606.329015 606.980048 -100 
-100 -100 586.373106 588.411929 590.157531 591.082097 591.576539 593.412933 594.838543 595.459063 595.690715 597.297216 598.533854 599.004622 599.109540 600.562323 601.658035 602.005775 601.996466 603.317404 604.288227 604.522819 604.406840 605.604109 606.435969 -100 
-100 -100 587.184564 588.656947 590.174364 591.200546 592.020707 593.510906 594.796873 595.549753 596.115329 597.377967 598.471605 599.066284 599.493442 600.610340 601.566745 602.036628 602.344766 603.335129 604.169180 604.524516 604.719580 605.577280 606.227713 -100 
-100 -100 587.619706 588.829712 590.215364 591.280480 592.220973 593.563809 594.773296 595.587888 596.282233 597.397102 598.409864 599.059705 599.609885 600.585027 601.465499 601.991602 602.421857 603.273552 604.033528 604.444287 604.758037 605.471601 606.022951 -100 
-100 -100 586.992826 588.457981 589.960901 590.968354 591.767317 593.231978 594.497095 595.237237 595.790903 597.019824 598.082404 598.655677 599.066301 600.159330 601.093954 601.547403 601.841551 602.811411 603.626320 603.966655 604.150816 605.001140 605.647868 -100 
-100 -100 586.014110 588.034671 589.745509 590.627428 591.076171 592.857086 594.237360 594.829701 595.039726 596.575949 597.752165 598.182074 598.256496 599.660852 600.713751 601.029419 600.994156 602.274030 603.207924 603.413754 603.276667 604.459305 605.283689 -100 
-100 -100 587.312909 588.752002 590.213159 591.171925 591.917735 593.324443 594.533986 595.225694 595.736309 596.923333 597.948845 598.491939 598.876154 599.941904 600.850611 601.281485 601.555170 602.504291 603.299880 603.623837 603.794279 604.632897 605.272311 -100 
-100 -100 588.306012 589.455750 590.750627 591.716010 592.550398 593.773013 594.869165 595.589370 596.201535 597.230779 598.168386 598.760298 599.261056 600.180150 601.007369 601.489312 601.880282 602.689074 603.408878 603.786569 604.072632 604.760553 605.295002 -100 
-100 -100 588.328695 589.686763 591.048067 591.919068 592.583158 593.880344 594.990781 595.609727 596.064731 597.192328 598.170273 598.685090 599.048532 600.076102 600.949393 601.357161 601.612599 602.534120 603.303826 603.609517 603.763184 604.575570 605.193756 -100 
-100 -100 588.098880 589.937171 591.434805 592.139672 592.433323 593.989788 595.174404 595.631553 595.741546 597.155885 598.235429 598.614027 598.655256 599.978712 600.960328 601.236554 601.172313 602.392146 603.270058 603.440924 603.271275 604.391613 605.165149 -100 
-100 -100 590.194367 591.369839 592.526338 593.257566 593.814378 594.962633 595.951367 596.516767 596.940966 597.986795 598.899723 599.406546 599.774829 600.748241 601.576886 601.990263 602.258107 603.127420 603.847155 604.144193 604.286423 605.016830 605.560682 -100 
-100 -100 592.158341 592.839596 593.673328 594.390000 595.068654 595.956530 596.789245 597.438539 598.042319 598.866078 599.648576 600.255597 600.814682 601.580293 602.290491 602.812357 603.275274 603.935497 604.529868 604.921385 605.232644 605.705896 606.045784 -100 
-100 -100 593.208973 593.679473 594.350726 595.036481 595.735558 596.519881 597.282585 597.960996 598.621659 599.365189 600.092820 600.738626 601.361517 602.054373 602.716242 603.281554 603.810549 604.396993 604.938324 605.363916 605.724439 606.095552 606.341964 -100 
-100 -100 -100 -100 -100 -100 -100 -100 -100 -100 -100 -100 -100 -100 -100 -100 -100 -100 -100 -100 -100 -100 -100 -100 -100 -100 
-100 -100 -100 -100 -100 -100 -100 -100 -100 -100 -100 -100 -100 -100 -100 -100 -100 -100 -100 -100 -100 -100 -100 -100 -100 -100 
-100 -100 -100 -100 -100 -100 -100 -100 -100 -100 -100 -100 -100 -100 -100 -100 -100 -100 -100 -100 -100 -100 -100 -100 -100 -100 
-100 -100 598.209340 598.740449 599.479067 600.224030 600.989119 601.883355 602.755506 603.523340 604.265287 605.119129 605.945307 606.662158 607.338922 608.102114 608.818031 609.412390 609.958971 610.586686 611.159761 611.596112 611.957581 612.353151 612.617074 -100 
-100 -100 596.764453 597.602368 598.543344 599.292642 599.977320 601.025614 601.989797 602.698209 603.325991 604.314957 605.224694 605.882689 606.448126 607.335253 608.123558 608.651907 609.083890 609.836412 610.487757 610.869257 611.134925 611.684385 612.074418 -100 
-100 -100 593.750158 595.486680 596.888086 597.557927 597.849029 599.414031 600.623587 601.143437 601.324408 602.797024 603.937336 604.412544 604.547906 605.887053 606.883220 607.217182 607.215054 608.420588 609.288685 609.493790 609.357556 610.408673 611.117079 -100 
-100 -100 589.536935 593.122149 595.139007 595.574424 594.693573 597.557205 599.164428 599.350853 598.312093 601.042517 602.563989 602.716912 601.687650 604.214698 605.563860 605.568509 604.404101 606.797145 608.023415 607.913736 606.646926 608.918377 610.093380 -100 
-100 -100 590.784332 592.732595 594.352329 595.149393 595.519947 597.221664 598.530419 599.065566 599.236937 600.786198 601.987533 602.452035 602.561451 603.967374 605.022213 605.350739 605.330875 606.607425 607.538770 607.750210 607.615897 608.763101 609.558531 -100 
-100 -100 590.633024 592.077983 593.543645 594.505960 595.253409 596.655631 597.857497 598.541436 599.056789 600.288447 601.363691 601.949905 602.372549 603.482416 604.433009 604.900892 605.206896 606.186973 607.010361 607.358903 607.545221 608.378652 609.010345 -100 
-100 -100 588.502037 590.566570 592.313290 593.221013 593.685009 595.453002 596.809366 597.368782 597.551653 599.141944 600.363375 600.814981 600.898771 602.365873 603.473435 603.825820 603.815929 605.140150 606.113038 606.351977 606.239696 607.416174 608.233110 -100 
-100 -100 584.913582 588.780480 591.064349 591.716101 591.021618 594.014576 595.720760 595.948360 594.905967 597.744681 599.320433 599.441639 598.314893 601.008539 602.468349 602.507422 601.332498 603.842050 605.155764 605.094409 603.863978 606.205961 607.435300 -100 
-100 -100 586.932641 589.020352 590.805200 591.755802 592.263395 594.073811 595.467543 596.056802 596.262496 597.874027 599.113735 599.577709 599.671907 601.151768 602.271891 602.634778 602.635275 603.973896 604.961728 605.213389 605.112401 606.300473 607.125035 -100 
-100 -100 587.470220 588.968051 590.514347 591.564618 592.399940 593.889308 595.167176 595.910217 596.471597 597.747152 598.855784 599.462524 599.901917 601.039027 602.015644 602.502277 602.825744 603.837702 604.692641 605.065435 605.272641 606.133209 606.783618 -100 
-100 -100 585.965890 588.016691 589.775467 590.711274 591.213772 593.053420 594.478814 595.096634 595.326990 596.949104 598.201370 598.687984 598.809670 600.265164 601.362418 601.711051 601.702333 603.040015 604.025341 604.269183 604.158024 605.360419 606.194819 -100 
-100 -100 582.967052 586.746424 588.987646 589.618236 588.906100 591.971956 593.740987 594.022067 593.028294 595.879353 597.477909 597.645301 596.597753 599.218026 600.633530 600.648273 599.455007 601.968739 603.280516 603.203780 601.941206 604.325329 605.576177 -100 
-100 -100 585.373162 587.413145 589.157444 590.079979 590.573499 592.410808 593.838271 594.459558 594.690168 596.305989 597.551514 598.032027 598.146211 599.590626 600.676639 601.014632 600.995999 602.323030 603.298437 603.534139 603.417344 604.617152 605.450735 -100 
-100 -100 586.298136 587.767453 589.279660 590.299997 591.115113 592.602290 593.888244 594.644341 595.213354 596.470775 597.560392 598.154969 598.583082 599.694559 600.644784 601.109834 601.414764 602.404049 603.237951 603.593646 603.789037 604.645422 605.294904 -100 
-100 -100 585.210219 587.233036 588.955004 589.853469 590.322852 592.138048 593.551930 594.174263 594.412450 595.973787 597.172845 597.620913 597.710303 599.138759 600.212753 600.545063 600.524594 601.824129 602.777642 603.002006 602.881210 604.066617 604.891793 -100 
-100 -100 582.669151 586.405312 588.596670 589.175080 588.411101 591.428581 593.166044 593.450487 592.503576 595.213856 596.718398 596.824058 595.725006 598.316875 599.708217 599.712550 598.529642 600.974168 602.240863 602.143503 600.881852 603.229155 604.462084 -100 
-100 -100 585.550432 587.544925 589.223219 590.072343 590.488794 592.245648 593.604310 594.179629 594.376053 595.893937 597.054224 597.471472 597.534458 598.934961 599.982937 600.293342 600.253413 601.532469 602.467170 602.676222 602.542747 603.716060 604.533141 -100 
-100 -100 587.032455 588.432846 589.848444 590.768280 591.479775 592.844079 594.017029 594.683744 595.176725 596.341928 597.350926 597.886716 598.267289 599.319373 600.214936 600.637557 600.906412 601.851941 602.646063 602.971488 603.142634 603.971480 604.601338 -100 
-100 -100 586.617990 588.512986 590.085867 590.855131 591.207314 592.836940 594.086688 594.588933 594.735341 596.189235 597.303712 597.705556 597.768335 599.108411 600.105164 600.385495 600.325276 601.575295 602.484247 602.676505 602.529393 603.676030 604.469204 -100 
-100 -100 584.896364 588.383590 590.344194 590.766068 589.912381 592.639063 594.155834 594.307177 593.282873 595.849822 597.257647 597.342149 596.281263 598.717918 600.002675 599.956681 598.745517 601.123680 602.332880 602.203567 600.916028 603.197078 604.373499 -100 
-100 -100 588.567042 590.253111 591.606861 592.241257 592.497783 593.965223 595.084744 595.539191 595.665800 597.025827 598.068436 598.469524 598.549023 599.822356 600.766498 601.058491 601.021609 602.206720 603.057381 603.245864 603.095866 604.146831 604.855781 -100 
-100 -100 591.187620 591.994124 592.889928 593.587043 594.208317 595.168055 596.040605 596.665409 597.212710 598.107694 598.930060 599.514236 600.018381 600.850386 601.594239 602.086592 602.489606 603.220791 603.854892 604.221914 604.476866 605.022056 605.410583 -100 
-100 -100 592.426392 592.930838 593.623530 594.308240 594.998968 595.803838 596.581843 597.258469 597.911845 598.676394 599.419651 600.064210 600.679846 601.391628 602.066133 602.627088 603.146884 603.753564 604.309707 604.732396 605.083829 605.473829 605.735403 -100 
-100 -100 -100 -100 -100 -100 -100 -100 -100 -100 -100 -100 -100 -100 -100 -100 -100 -100 -100 -100 -100 -100 -100 -100 -100 -100 
-100 -100 -100 -100 -100 -100 -100 -100 -100 -100 -100 -100 -100 -100 -100 -100 -100 -100 -100 -100 -100 -100 -100 -100 -100 -100 
-100 -100 -100 -100 -100 -100 -100 -100 -100 -100 -100 -100 -100 -100 -100 -100 -100 -100 -100 -100 -100 -100 -100 -100 -100 -100 
-100 -100 597.373378 597.964161 598.736345 599.476544 600.220372 601.149865 602.043804 602.802973 603.522443 604.410140 605.256905 605.964936 606.620023 607.415642 608.151784 608.737997 609.263321 609.922403 610.513441 610.939075 611.277489 611.704578 611.991594 -100 
-100 -100 595.536798 596.657443 597.713387 598.413151 598.937828 600.162919 601.202299 601.849968 602.315703 603.478616 604.462661 605.063311 605.474822 606.527238 607.385954 607.857028 608.135898 609.052122 609.771286 610.093481 610.206596 610.923728 611.403835 -100 
-100 -100 590.548274 593.949883 595.813725 596.197587 595.312956 598.076160 599.618884 599.823964 598.830683 601.490570 602.964041 603.143966 602.165353 604.631098 605.940318 605.976746 604.863912 607.191633 608.369508 608.277877 607.043231 609.224722 610.322009 -100 
-100 -100 576.175650 590.125675 593.666105 592.955522 583.399857 594.966114 597.794814 596.787075 587.125737 598.492716 601.234958 600.264058 591.052578 601.775633 604.274331 603.149081 593.824170 604.390173 606.761211 605.531651 596.186715 606.590407 609.099020 -100 
-100 -100 587.468651 591.130080 593.235913 593.738689 592.910535 595.834025 597.487433 597.694505 596.666296 599.426315 600.972071 601.127649 600.098004 602.654626 604.035510 604.055318 602.901986 605.324855 606.579118 606.483650 605.229906 607.532778 608.734996 -100 
-100 -100 588.866274 590.880973 592.574477 593.434897 593.859487 595.604095 596.945478 597.498295 597.678741 599.253490 600.469039 600.928259 601.026672 602.470496 603.560841 603.908744 603.900375 605.208599 606.167769 606.397851 606.278640 607.445464 608.255473 -100 
-100 -100 585.091894 588.937345 591.192101 591.814864 591.094838 594.068250 595.759820 595.977108 594.926679 597.756173 599.324283 599.441248 598.312274 601.001380 602.457860 602.495511 601.319414 603.825426 605.134963 605.069877 603.835694 606.172689 607.398509 -100 
-100 -100 571.007340 585.685389 589.571211 589.105276 579.841696 591.429175 594.330837 593.317546 583.413711 595.118673 597.936479 596.845409 587.003534 598.422358 601.115508 599.996097 590.413428 601.347916 603.852365 602.674364 593.338659 603.844800 606.416192 -100 
-100 -100 583.520641 587.389470 589.682168 590.347373 589.670288 592.685484 594.413572 594.659744 593.631448 596.482967 598.070322 598.200239 597.081624 599.783547 601.251652 601.298041 600.130538 602.651342 603.976120 603.923368 602.699829 605.049085 606.283083 -100 
-100 -100 585.695615 587.766273 589.541077 590.488565 590.999013 592.830205 594.245786 594.854565 595.077179 596.699747 597.951505 598.431536 598.544020 600.017535 601.132566 601.493845 601.495195 602.840382 603.833602 604.086493 603.984260 605.182528 606.013806 -100 
-100 -100 582.610675 586.398588 588.649777 589.289182 588.583416 591.650696 593.418859 593.698435 592.704857 595.561960 597.167404 597.340635 596.299195 598.928804 600.354016 600.377190 599.191770 601.715438 603.036335 602.966822 601.709385 604.095818 605.347640 -100 
-100 -100 569.394787 583.700062 587.491485 586.968086 577.515421 589.345497 592.339768 591.395546 581.607680 593.266518 596.113649 595.132719 585.717177 596.718385 599.303298 598.137679 588.489009 599.466973 601.969616 600.747086 591.209955 601.926279 604.547204 -100 
-100 -100 582.020619 585.796034 588.031522 588.656795 587.941444 591.007204 592.778739 593.063757 592.072892 594.923610 596.523052 596.692110 595.645263 598.263580 599.677211 599.689935 598.495040 601.007589 602.318210 602.240426 600.977222 603.361052 604.611945 -100 
-100 -100 584.539740 586.571927 588.306985 589.220741 589.707133 591.540402 592.968871 593.598403 593.840598 595.437986 596.669402 597.142243 597.251642 598.694794 599.780850 600.121307 600.106948 601.426313 602.396501 602.631256 602.515993 603.710748 604.541170 -100 
-100 -100 581.882884 585.628308 587.835961 588.434867 587.694690 590.740116 592.504631 592.812662 591.888108 594.625839 596.156379 596.283936 595.204011 597.815267 599.224401 599.243887 598.074907 600.535952 601.818071 601.733451 600.481608 602.835449 604.071867 -100 
-100 -100 569.200088 583.388107 587.114296 586.534219 577.028515 588.813591 591.791375 590.925009 581.610980 592.702911 595.380885 594.315318 584.797126 595.822204 598.401262 597.262703 587.814591 598.539220 600.970133 599.742112 590.314527 600.884681 603.468077 -100 
-100 -100 582.238539 585.953117 588.115539 588.665171 587.873043 590.858953 592.567903 592.830087 591.865495 594.557908 596.048353 596.145251 595.039967 597.622599 599.005721 599.004331 597.817300 600.257812 601.521190 601.421754 600.157680 602.498679 603.726342 -100 
-100 -100 585.318932 587.268703 588.901083 589.716392 590.107117 591.809280 593.122309 593.668128 593.845940 595.339225 596.483964 596.899636 596.968413 598.345735 599.375046 599.676013 599.631501 600.903678 601.832824 602.038855 601.902109 603.065736 603.874104 -100 
-100 -100 583.411235 586.965223 589.006629 589.492519 588.694558 591.493737 593.073769 593.264668 592.269804 594.878176 596.320775 596.421463 595.371927 597.837259 599.147974 599.112448 597.909247 600.314422 601.549701 601.433764 600.158640 602.468998 603.670925 -100 
-100 -100 571.943367 585.489542 588.927145 588.253086 579.092318 590.149590 592.834856 591.849237 582.609676 593.405693 595.972206 594.953236 585.881875 596.341459 598.741771 597.547591 588.111880 598.725645 601.090162 599.833644 590.403475 600.880983 603.400312 -100 
-100 -100 585.476904 588.775333 590.574795 590.934526 590.063984 592.676129 594.112813 594.266992 593.275037 595.766022 597.124687 597.236340 596.226573 598.601348 599.846860 599.833987 598.676363 600.992952 602.157218 602.047782 600.790800 602.980039 604.079839 -100 
-100 -100 590.008919 591.087170 592.091662 592.739460 593.205717 594.332477 595.275141 595.841130 596.233821 597.294568 598.187954 598.716806 599.071451 600.064939 600.875948 601.308666 601.556735 602.453280 603.156430 603.464104 603.565052 604.278281 604.756766 -100 
-100 -100 591.624485 592.184960 592.907772 593.585834 594.254244 595.090818 595.887905 596.555183 597.186744 597.983681 598.747187 599.384128 599.979616 600.723410 601.417264 601.969317 602.467454 603.105943 603.680451 604.092318 604.420018 604.840913 605.125093 -100 
-100 -100 -100 -100 -100 -100 -100 -100 -100 -100 -100 -100 -100 -100 -100 -100 -100 -100 -100 -100 -100 -100 -100 -100 -100 -100 
-100 -100 -100 -100 -100 -100 -100 -100 -100 -100 -100 -100 -100 -100 -100 -100 -100 -100 -100 -100 -100 -100 -100 -100 -100 -100 
-100 -100 -100 -100 -100 -100 -100 -100 -100 -100 -100 -100 -100 -100 -100 -100 -100 -100 -100 -100 -100 -100 -100 -100 -100 -100 
-100 -100 596.866131 597.400181 598.143726 598.895022 599.667928 600.571521 601.453528 602.230682 602.981011 603.842976 604.677023 605.401234 606.085945 606.859305 607.587275 608.193702 608.750927 609.386762 609.965436 610.405608 610.769830 611.167728 611.433183 -100 
-100 -100 595.417507 596.258810 597.204869 597.960180 598.652310 599.710189 600.684460 601.401987 602.037434 603.034285 603.951905 604.616622 605.189248 606.086965 606.888628 607.430239 607.873637 608.634313 609.290783 609.675472 609.943343 610.495219 610.887141 -100 
-100 -100 592.397225 594.138046 595.544783 596.219914 596.517601 598.092693 599.312764 599.841219 600.027939 601.507999 602.656735 603.137559 603.278666 604.629109 605.640679 605.989700 606.000211 607.213908 608.086411 608.293768 608.158815 609.212675 609.923731 -100 
-100 -100 588.179995 591.770165 593.792181 594.231828 593.356344 596.230569 597.848775 598.043721 597.010176 599.747449 601.276056 601.433009 600.408243 602.947010 604.312221 604.332553 603.181315 605.582583 606.813318 606.705851 605.440279 607.715088 608.893115 -100 
-100 -100 589.432070 591.383188 593.006299 593.806743 594.182526 595.893680 597.212822 597.756733 597.934257 599.488830 600.694258 601.161203 601.274803 602.691304 603.760596 604.103515 604.096009 605.381568 606.318949 606.534228 606.402721 607.553452 608.351507 -100 
-100 -100 589.289149 590.734173 592.200684 593.164979 593.917086 595.327653 596.539244 597.231948 597.753203 598.988087 600.064643 600.650900 601.076300 602.195884 603.159877 603.640888 603.958386 604.948497 605.779798 606.133918 606.324373 607.161718 607.795964 -100 
-100 -100 587.165942 589.227653 590.972794 591.880715 592.348357 594.124159 595.490070 596.058384 596.246212 597.837447 599.057981 599.506515 599.590536 601.067710 602.188954 602.553693 602.554379 603.889725 604.872154 605.117772 605.010253 606.191265 607.011062 -100 
-100 -100 583.582526 587.444255 589.724274 590.374614 589.682662 592.683200 594.399055 594.636103 593.599301 596.437657 598.010705 598.126710 596.998051 599.702918 601.176935 601.227658 600.062236 602.583558 603.907411 603.852818 602.626968 604.973975 606.206514 -100 
-100 -100 585.597613 587.681302 589.462499 590.411854 590.921928 592.739082 594.141632 594.739699 594.951522 596.564623 597.803369 598.265108 598.360071 599.849474 600.981898 601.355527 601.365341 602.714226 603.710793 603.968430 603.871755 605.064324 605.891851 -100 
-100 -100 586.127478 587.622963 589.167059 590.217056 591.055188 592.550681 593.836292 594.587054 595.154551 596.434425 597.546339 598.155640 598.599161 599.744749 600.731744 601.227909 601.560028 602.580607 603.442436 603.819768 604.030428 604.895089 605.548389 -100 
-100 -100 584.616613 586.666069 588.423722 589.359958 589.865469 591.711094 593.143558 593.768256 594.004532 595.633476 596.893435 597.386891 597.515105 598.978934 600.085845 600.442959 600.442013 601.787385 602.778219 603.025003 602.916023 604.122731 604.960441 -100 
-100 -100 581.613910 585.392359 587.633019 588.264355 587.555193 590.627195 592.403238 592.691141 591.703871 594.563769 596.172824 596.349996 595.311150 597.940190 599.364944 599.387538 598.201386 600.722784 602.039739 601.965150 600.703791 603.092804 604.347380 -100 
-100 -100 584.018600 586.058093 587.802371 588.726181 589.223026 591.066233 592.500698 593.129338 593.367895 594.993719 596.250631 596.742362 596.867061 598.321402 599.416988 599.763633 599.753001 601.087831 602.069035 602.308174 602.193841 603.397530 604.233860 -100 
-100 -100 584.945397 586.414299 587.926652 588.948507 589.767104 591.259953 592.552792 593.316465 593.894157 595.162366 596.264007 596.870632 597.310359 598.433132 599.394346 599.869726 600.184246 601.182185 602.023153 602.384265 602.583673 603.442929 604.093892 -100 
-100 -100 583.862612 585.884600 587.606349 588.506100 588.978775 590.799499 592.220081 592.849780 593.096693 594.669528 595.881296 596.342046 596.443786 597.884840 598.971507 599.315976 599.306800 600.616144 601.578112 601.809793 601.694410 602.881730 603.707192 -100 
-100 -100 581.328878 585.063643 587.254272 587.833582 587.072583 590.095534 591.839516 592.130947 591.192404 593.914730 595.432521 595.551288 594.465106 597.070573 598.475875 598.493790 597.323510 599.778736 601.054807 600.965915 599.710529 602.058765 603.291103 -100 
-100 -100 584.217451 586.210801 587.888431 588.738473 589.157980 590.920131 592.285182 592.867566 593.072545 594.601994 595.775267 596.205699 596.281967 597.696454 598.758914 599.083581 599.056848 600.347098 601.291189 601.508067 601.379736 602.554030 603.370768 -100 
-100 -100 585.708092 587.107385 588.522185 589.442812 590.157368 591.526915 592.706091 593.379752 593.881102 595.057345 596.079022 596.627899 597.021795 598.087949 598.998331 599.435625 599.717975 600.674820 601.477787 601.809743 601.984290 602.813686 603.443647 -100 
-100 -100 585.303340 587.196788 588.768247 589.537814 589.892915 591.527920 592.783609 593.292299 593.446370 594.911024 596.038186 596.453049 596.529002 597.883042 598.894839 599.190129 599.143584 600.404882 601.321941 601.519396 601.373173 602.519185 603.313504 -100 
-100 -100 583.589846 587.075133 589.033950 589.455778 588.604714 591.337107 592.859910 593.017401 592.000163 594.577765 595.998201 596.095531 595.047573 597.497858 598.797496 598.766274 597.568476 599.957696 601.174514 601.049885 599.762616 602.041789 603.219101 -100 
-100 -100 587.263975 588.948920 590.301870 590.937053 591.196674 592.669721 593.795585 594.256618 594.390704 595.760789 596.815123 597.228350 597.320281 598.606892 599.565372 599.871516 599.847311 601.042596 601.900171 602.092744 601.943698 602.993434 603.702115 -100 
-100 -100 589.885641 590.691942 591.588168 592.287182 592.912286 593.877701 594.756814 595.388695 595.943920 596.848493 597.681730 598.277378 598.793509 599.638345 600.395788 600.901433 601.316252 602.056701 602.697013 603.067568 603.323561 603.868293 604.256560 -100 
-100 -100 591.124634 591.629397 592.323243 593.010527 593.705524 594.516195 595.300937 595.984933 596.646483 597.420410 598.174083 598.829741 599.457105 600.181390 600.868940 601.442568 601.973559 602.588976 603.150990 603.577006 603.929652 604.319606 604.580978 -100 
-100 -100 -100 -100 -100 -100 -100 -100 -100 -100 -100 -100 -100 -100 -100 -100 -100 -100 -100 -100 -100 -100 -100 -100 -100 -100 
-100 -100 -100 -100 -100 -100 -100 -100 -100 -100 -100 -100 -100 -100 -100 -100 -100 -100 -100 -100 -100 -100 -100 -100 -100 -100 
-100 -100 -100 -100 -100 -100 -100 -100 -100 -100 -100 -100 -100 -100 -100 -100 -100 -100 -100 -100 -100 -100 -100 -100 -100 -100 
-100 -100 596.355871 596.854661 597.577100 598.332743 599.119693 600.008674 600.882463 601.669727 602.435814 603.283385 604.108683 604.841984 605.542438 606.305192 607.029723 607.650184 608.226057 608.850172 609.420705 609.868719 610.245583 610.627063 610.878492 -100 
-100 -100 595.104626 595.814827 596.696430 597.474755 598.231895 599.221585 600.162291 600.914272 601.617442 602.546673 603.429457 604.125007 604.762037 605.599687 606.375443 606.955416 607.467749 608.166747 608.790565 609.204734 609.532441 610.015515 610.360079 -100 
-100 -100 592.768213 593.976609 595.176683 595.954498 596.570529 597.819251 598.911531 599.566591 600.075195 601.231116 602.249142 602.844868 603.289864 604.339136 605.238450 605.715037 606.036931 606.946872 607.696750 608.017479 608.177066 608.916148 609.464095 -100 
-100 -100 590.180865 592.059813 593.598313 594.334159 594.661283 596.320723 597.602199 598.130634 598.299935 599.830525 601.016891 601.480106 601.592124 602.995174 604.052476 604.396606 604.390913 605.653664 606.564286 606.761395 606.611176 607.738903 608.516714 -100 
-100 -100 589.882911 591.272277 592.671027 593.576319 594.280731 595.653391 596.838674 597.518062 598.030889 599.247334 600.311764 600.898393 601.326804 602.429106 603.377602 603.853618 604.168042 605.137731 605.945896 606.281307 606.455420 607.278528 607.902615 -100 
-100 -100 589.280330 590.458836 591.792631 592.798404 593.676718 594.953166 596.101123 596.866045 597.524964 598.619975 599.621298 600.265523 600.818156 601.809858 602.713364 603.262978 603.712408 604.575731 605.341690 605.754980 606.065454 606.766836 607.307651 -100 
-100 -100 587.662647 589.137435 590.643733 591.648100 592.437917 593.882167 595.122166 595.837262 596.374048 597.613863 598.685476 599.256952 599.670460 600.815324 601.806692 602.303992 602.632161 603.643990 604.494594 604.860696 605.060027 605.912986 606.558437 -100 
-100 -100 585.719006 587.786098 589.547284 590.476377 590.967355 592.772785 594.167403 594.763665 594.976002 596.562973 597.775141 598.211758 598.285602 599.783546 600.925084 601.302183 601.310685 602.660963 603.655300 603.906370 603.800827 604.996427 605.825981 -100 
-100 -100 586.094808 587.590762 589.132028 590.176912 591.008574 592.494300 593.771759 594.517776 595.079765 596.341387 597.430724 598.015411 598.440129 599.597184 600.599842 601.106448 601.444131 602.468650 603.332339 603.709834 603.919769 604.783847 605.436776 -100 
-100 -100 586.121335 587.347635 588.756561 589.846343 590.809977 592.171731 593.395291 594.220951 594.928890 596.067631 597.103367 597.771212 598.343414 599.360330 600.286839 600.853168 601.319356 602.209964 603.003698 603.439328 603.770454 604.497431 605.056276 -100 
-100 -100 585.081532 586.559664 588.087020 589.125448 589.959642 591.466751 592.768028 593.534761 594.115584 595.399262 596.514872 597.130448 597.580238 598.724348 599.709233 600.204786 600.536603 601.553607 602.408194 602.775376 602.977596 603.849247 604.509168 -100 
-100 -100 583.665328 585.701051 587.444605 588.369513 588.868380 590.719999 592.161661 592.797087 593.043200 594.669378 595.926846 596.418021 596.542744 598.011561 599.122295 599.482233 599.483001 600.821887 601.803227 602.038340 601.918258 603.131818 603.975088 -100 
-100 -100 584.472898 585.943714 587.460652 588.488925 589.315396 590.819002 592.120306 592.888717 593.471046 594.754966 595.871860 596.489684 596.938802 598.074768 599.048537 599.533680 599.855831 600.862620 601.708229 602.068567 602.265968 603.134065 603.791975 -100 
-100 -100 584.911739 586.120422 587.506068 588.574114 589.521714 590.876917 592.101032 592.931160 593.643192 594.780732 595.818316 596.492796 597.066579 598.064073 598.965743 599.511645 599.960392 600.829463 601.603633 602.025089 602.346706 603.066283 603.620834 -100 
-100 -100 584.296832 585.759020 587.260700 588.270358 589.075832 590.552634 591.831812 592.586359 593.156739 594.410516 595.499942 596.099163 596.534717 597.653140 598.612810 599.090422 599.407216 600.396513 601.228734 601.585193 601.782130 602.634552 603.280552 -100 
-100 -100 583.335609 585.350487 587.058282 587.941139 588.395108 590.188621 591.582595 592.187705 592.411841 593.975830 595.180837 595.637588 595.737601 597.169838 598.250725 598.593844 598.584544 599.885322 600.838751 601.064739 600.945266 602.125161 602.945492 -100 
-100 -100 584.647101 586.082533 587.541518 588.501812 589.253798 590.672263 591.895182 592.600628 593.127562 594.339575 595.392457 595.962428 596.373220 597.467099 598.404627 598.863944 599.164206 600.135718 600.951024 601.293121 601.476873 602.315505 602.952250 -100 
-100 -100 585.657091 586.803863 588.096639 589.063581 589.904586 591.138887 592.248077 592.982266 593.611246 594.663724 595.627526 596.246101 596.773737 597.720719 598.576924 599.087622 599.505394 600.337280 601.076196 601.469802 601.766081 602.454133 602.986506 -100 
-100 -100 585.701284 587.054824 588.412219 589.283414 589.953716 591.263641 592.386448 593.018246 593.488566 594.639267 595.643481 596.185075 596.575490 597.630324 598.532439 598.968952 599.251207 600.196517 600.985080 601.306435 601.470043 602.279032 602.893618 -100 
-100 -100 585.490791 587.322288 588.814411 589.517871 589.815668 591.387079 592.584685 593.053712 593.176750 594.615271 595.721497 596.126922 596.195249 597.544767 598.554372 598.858424 598.819674 600.063863 600.960793 601.148595 600.992124 602.103231 602.870376 -100 
-100 -100 587.590995 588.762916 589.916879 590.649198 591.212171 592.373467 593.375654 593.954311 594.393465 595.460885 596.398151 596.930036 597.323883 598.323209 599.179266 599.619766 599.912394 600.803334 601.539441 601.849250 601.999217 602.725249 603.265042 -100 
-100 -100 589.555659 590.236187 591.070625 591.791244 592.478015 593.378176 594.224566 594.888357 595.508386 596.352050 597.156762 597.787150 598.370530 599.161511 599.898189 600.446012 600.932337 601.611735 602.219956 602.620856 602.936794 603.408938 603.747081 -100 
-100 -100 590.606246 591.077393 591.751122 592.442380 593.150516 593.947075 594.723729 595.417296 596.094756 596.857524 597.606325 598.274606 598.921125 599.638836 600.326398 600.916701 601.468012 602.072329 602.626296 603.059869 603.424162 603.795472 604.041198 -100 
-100 -100 -100 -100 -100 -100 -100 -100 -100 -100 -100 -100 -100 -100 -100 -100 -100 -100 -100 -100 -100 -100 -100 -100 -100 -100 
-100 -100 -100 -100 -100 -100 -100 -100 -100 -100 -100 -100 -100 -100 -100 -100 -100 -100 -100 -100 -100 -100 -100 -100 -100 -100 
-100 -100 -100 -100 -100 -100 -100 -100 -100 -100 -100 -100 -100 -100 -100 -100 -100 -100 -100 -100 -100 -100 -100 -100 -100 -100 
-100 -100 595.679616 596.211228 596.952464 597.703028 598.476523 599.380849 600.263747 601.041847 601.792772 602.654835 603.489127 604.213962 604.900964 605.680448 606.417452 607.033448 607.598696 608.238474 608.817538 609.256566 609.619833 610.018677 610.285240 -100 
-100 -100 594.241167 595.076580 596.017729 596.771387 597.464126 598.521672 599.496129 600.214491 600.850401 601.845847 602.762105 603.425404 603.998414 604.903363 605.716260 606.269738 606.723121 607.486631 608.140962 608.521732 608.786314 609.340680 609.735062 -100 
-100 -100 591.244850 592.969171 594.364974 595.037248 595.337242 596.908745 598.127485 598.657335 598.845798 600.320386 601.464238 601.939074 602.075204 603.436706 604.463995 604.829410 604.855331 606.068074 606.932520 607.129575 606.983787 608.046576 608.764034 -100 
-100 -100 587.065707 590.616225 592.619074 593.055602 592.189374 595.052139 596.667307 596.866197 595.841607 598.564622 600.082639 600.227171 599.185774 601.745456 603.130689 603.171232 602.043765 604.434677 605.652342 605.526871 604.232060 606.534114 607.725114 -100 
-100 -100 588.290453 590.222297 591.831222 592.626216 593.003187 594.711770 596.032045 596.580661 596.762113 598.307935 599.502573 599.958185 600.063375 601.490113 602.573672 602.930561 602.935072 604.219426 605.150779 605.356294 605.214097 606.375173 607.180816 -100 
-100 -100 588.139866 589.570630 591.023462 591.979449 592.729056 594.142491 595.360746 596.063267 596.591318 597.814377 598.874923 599.445319 599.860095 600.988459 601.964941 602.455671 602.779410 603.772835 604.603088 604.951870 605.136974 605.981134 606.621365 -100 
-100 -100 586.033976 588.071387 589.795773 590.689723 591.149989 592.935630 594.316606 594.907644 595.118926 596.680275 597.869646 598.287779 598.344573 599.842861 600.982905 601.355912 601.357419 602.701069 603.685171 603.923138 603.803772 604.999263 605.829144 -100 
-100 -100 582.488512 586.298975 588.547404 589.176266 588.464591 591.488069 593.229080 593.508137 592.541644 595.302890 596.823016 596.888284 595.690000 598.455831 599.961979 600.020082 598.843711 601.385010 602.712582 602.642568 601.380570 603.766457 605.017411 -100 
-100 -100 584.462705 586.521653 588.281155 589.214794 589.715911 591.543669 592.963469 593.586463 593.823621 595.407049 596.613956 597.044835 597.112437 598.623611 599.775516 600.157796 600.168410 601.524734 602.521416 602.769796 602.660145 603.867102 604.704901 -100 
-100 -100 584.971133 586.451957 587.980317 589.018208 589.850561 591.352224 592.649178 593.414370 593.992282 595.259701 596.354163 596.946209 597.378152 598.534657 599.536039 600.042802 600.381071 601.403140 602.260809 602.629318 602.831911 603.703995 604.364197 -100 
-100 -100 583.460382 585.491614 587.232256 588.155038 588.651970 590.506489 591.950470 592.589405 592.838487 594.453927 595.698673 596.176501 596.291528 597.772230 598.897900 599.270658 599.281926 600.623014 601.602885 601.833677 601.707600 602.928610 603.776858 -100 
-100 -100 580.473693 584.218023 586.436759 587.050446 586.321113 589.413692 591.205787 591.514115 590.558519 593.387920 594.977047 595.133392 594.062743 596.731099 598.183473 598.227964 597.065064 599.571194 600.870403 600.768912 599.463089 601.892697 603.166428 -100 
-100 -100 582.842426 584.867728 586.599986 587.514341 588.004108 589.854492 591.297361 591.936538 592.186922 593.805350 595.055775 595.540966 595.659505 597.131919 598.245618 598.608035 598.609881 599.940367 600.911603 601.136231 601.005919 602.222667 603.068149 -100 
-100 -100 583.743037 585.209012 586.718596 587.738951 588.557289 590.050450 591.343873 592.108559 592.688324 593.961864 595.069925 595.683016 596.129783 597.262279 598.234626 598.721662 599.045602 600.043410 600.880165 601.235913 601.431132 602.292933 602.946330 -100 
-100 -100 582.640525 584.667819 586.394454 587.300116 587.779349 589.593338 591.006081 591.625957 591.862869 593.455247 594.686787 595.166109 595.286364 596.730840 597.824073 598.180004 598.183303 599.491036 600.450071 600.680949 600.566772 601.751725 602.575762 -100 
-100 -100 580.088677 583.839019 586.040619 586.632815 585.891685 588.894296 590.621713 590.890564 589.914178 592.684856 594.236469 594.385013 593.336104 595.930527 597.338346 597.370770 596.223984 598.668385 599.939568 599.852301 598.604170 600.943393 602.171254 -100 
-100 -100 582.988515 584.989064 586.673685 587.531367 587.958455 589.713238 591.068180 591.637920 591.831178 593.382278 594.578509 595.030229 595.127459 596.548516 597.621014 597.960414 597.948823 599.239398 600.182187 600.399850 600.273248 601.442648 602.255955 -100 
-100 -100 584.487893 585.890164 587.307764 588.231230 588.948393 590.316381 591.489622 592.155683 592.652436 593.841207 594.878049 595.439483 595.845036 596.928005 597.857191 598.313295 598.611071 599.571943 600.374658 600.706876 600.881451 601.704813 602.330840 -100 
-100 -100 584.087966 585.983685 587.554989 588.323783 588.679522 590.317380 591.566032 592.064085 592.207032 593.687730 594.828496 595.247075 595.321726 596.707187 597.750020 598.072530 598.048419 599.311723 600.226621 600.425805 600.283948 601.415546 602.202304 -100 
-100 -100 582.372488 585.863080 587.820868 588.238002 587.378766 590.122983 591.639915 591.780217 590.730048 593.343882 594.781314 594.871640 593.791104 596.305085 597.649911 597.654594 596.492446 598.873204 600.085107 599.967665 598.704419 600.947407 602.109964 -100 
-100 -100 586.051791 587.738179 589.090080 589.722682 589.979761 591.456522 592.580090 593.033495 593.158015 594.542793 595.608357 596.023074 596.112338 597.430657 598.420713 598.753968 598.751426 599.948828 600.804695 600.998826 600.854000 601.889056 602.589640 -100 
-100 -100 588.675324 589.481807 590.377452 591.075722 591.700858 592.667875 593.546848 594.177357 594.732320 595.644522 596.486249 597.088402 597.612117 598.475592 599.254067 599.778826 600.208052 600.953633 601.594110 601.963692 602.217923 602.756411 603.140856 -100 
-100 -100 589.914444 590.419192 591.112862 591.800201 592.495916 593.308027 594.093946 594.779146 595.443298 596.223359 596.984746 597.648536 598.285802 599.024617 599.728536 600.317355 600.859813 601.480780 602.043771 602.468436 602.818457 603.204705 603.463797 -100 
-100 -100 -100 -100 -100 -100 -100 -100 -100 -100 -100 -100 -100 -100 -100 -100 -100 -100 -100 -100 -100 -100 -100 -100 -100 -100 
-100 -100 -100 -100 -100 -100 -100 -100 -100 -100 -100 -100 -100 -100 -100 -100 -100 -100 -100 -100 -100 -100 -100 -100 -100 -100 
-100 -100 -100 -100 -100 -100 -100 -100 -100 -100 -100 -100 -100 -100 -100 -100 -100 -100 -100 -100 -100 -100 -100 -100 -100 -100 
-100 -100 594.990865 595.578014 596.347421 597.087849 597.834329 598.766620 599.663539 600.425622 601.147196 602.036120 602.884495 603.594551 604.254304 605.061392 605.814020 606.417499 606.957507 607.624748 608.218275 608.643331 608.980772 609.410125 609.699469 -100 
-100 -100 593.173004 594.282758 595.331205 596.029791 596.557706 597.783259 598.824243 599.474651 599.942440 601.103498 602.086470 602.685386 603.097396 604.163732 605.042895 605.535115 605.832187 606.754203 607.471841 607.788573 607.895462 608.618732 609.104063 -100 
-100 -100 588.240649 591.600685 593.444231 593.825623 592.952073 595.705139 597.245767 597.455142 596.469683 599.116106 600.582134 600.750965 599.756957 602.249397 603.588339 603.654671 602.573747 604.895402 606.061255 605.950875 604.685553 606.895599 608.007850 -100 
-100 -100 574.046801 587.814930 591.309995 590.600054 581.111465 592.609554 595.428675 594.433655 584.833073 596.131023 598.850793 597.850994 588.547609 599.370723 601.913212 600.830358 591.600561 602.095533 604.439337 603.166099 593.658479 604.222722 606.768674 -100 
-100 -100 585.181382 588.795882 590.875186 591.370289 590.550518 593.465255 595.120736 595.338063 594.322706 597.063588 598.591175 598.726733 597.676004 600.258013 601.665601 601.711033 600.584594 603.000974 604.245658 604.132244 602.848414 605.182397 606.401080 -100 
-100 -100 586.554091 588.540868 590.210372 591.056617 591.476954 593.227485 594.581667 595.153540 595.350337 596.902409 598.091477 598.524170 598.601865 600.064836 601.177700 601.542308 601.544813 602.860334 603.819600 604.041275 603.910834 605.092955 605.914384 -100 
-100 -100 582.827284 586.613474 588.829087 589.425333 588.684310 591.682981 593.404471 593.669580 592.691929 595.439444 596.948940 597.008651 595.806027 598.560166 600.055053 600.105547 598.922766 601.452512 602.767903 602.687239 601.416316 603.795965 605.043302 -100 
-100 -100 568.945141 583.396699 587.209939 586.695585 577.325743 589.024612 591.983518 591.080724 581.586532 592.872119 595.562613 594.351211 584.136401 595.914932 598.693760 597.580438 587.903330 598.948815 601.468441 600.246749 590.695385 601.423219 604.045684 -100 
-100 -100 581.254103 585.062426 587.313020 587.948056 587.246868 590.288310 592.049464 592.347100 591.395660 594.165780 595.692947 595.765020 594.572629 597.340691 598.848063 598.907511 597.732882 600.275611 601.603347 601.532082 600.269713 602.661500 603.917344 -100 
-100 -100 583.374672 585.416252 587.162294 588.087674 588.585863 590.429095 591.865118 592.500710 592.746937 594.345416 595.568712 596.020530 596.110374 597.607376 598.747805 599.126489 599.137823 600.486478 601.474018 601.712021 601.593093 602.808360 603.652795 -100 
-100 -100 580.299524 584.044048 586.262448 586.875752 586.145896 589.236633 591.027406 591.335459 590.378539 593.200556 594.779566 594.924940 593.846837 596.521073 597.981982 598.032996 596.874611 599.384760 600.686730 600.586627 599.281596 601.712453 602.987167 -100 
-100 -100 567.199530 581.354692 585.095338 584.530347 574.966355 586.907622 589.941211 589.049164 579.439203 590.924958 593.723906 592.691366 583.086314 594.291659 596.941755 595.822511 586.276297 597.165562 599.629634 598.340099 588.556523 599.514278 602.189864 -100 
-100 -100 579.672302 583.411756 585.623501 586.230138 585.494204 588.580875 590.369899 590.677406 589.721668 592.548156 594.135495 594.291962 593.221213 595.886265 597.334635 597.376090 596.209641 598.708687 600.001770 599.895868 598.587105 601.013001 602.284364 -100 
-100 -100 582.131576 584.157872 585.887857 586.799149 587.285521 589.120073 590.550780 591.183507 591.430478 593.039325 594.283852 594.769645 594.892307 596.353578 597.459460 597.820672 597.824483 599.143401 600.107560 600.333996 600.210827 601.411968 602.247239 -100 
-100 -100 579.432277 583.191944 585.409396 586.020888 585.301239 588.327822 590.078237 590.367092 589.408918 592.200377 593.770901 593.934877 592.899018 595.506542 596.925790 596.967255 595.827988 598.280318 599.557502 599.473538 598.228201 600.574630 601.807868 -100 
-100 -100 566.675291 580.933202 584.684802 584.137572 574.744250 586.418505 589.358211 588.433665 578.889054 590.233617 592.993288 591.994862 582.641178 593.549839 596.123129 595.017612 585.676447 596.318501 598.734961 597.514531 588.134120 598.654976 601.226478 -100 
-100 -100 579.775713 583.508015 585.684056 586.249358 585.479603 588.445987 590.137753 590.376567 589.375618 592.125806 593.661789 593.799842 592.743046 595.327695 596.727171 596.753733 595.601263 598.036425 599.297554 599.201405 597.944849 600.273717 601.494734 -100 
-100 -100 582.877040 584.832842 586.470592 587.291162 587.686829 589.387700 590.693654 591.228637 591.397832 592.918240 594.091930 594.531008 594.620701 596.029502 597.092633 597.427341 597.411755 598.690542 599.620399 599.828438 599.693944 600.845545 601.647077 -100 
-100 -100 580.975322 584.535982 586.578234 587.061358 586.256537 589.068092 590.642343 590.815394 589.788937 592.442853 593.914316 594.019503 592.948642 595.490772 596.860784 596.874942 595.718463 598.120092 599.351998 599.243128 597.989493 600.260496 601.447594 -100 
-100 -100 569.483508 583.060314 586.498891 585.809894 576.576880 587.711384 590.397439 589.369576 579.938128 590.937278 593.550587 592.500181 583.181926 593.945973 596.449797 595.329151 586.026272 596.554996 598.905692 597.678091 588.420990 598.703549 601.182787 -100 
-100 -100 583.048707 586.352263 588.150791 588.504993 587.623653 590.249649 591.686612 591.827290 590.806261 593.340411 594.724136 594.836806 593.803550 596.255887 597.561780 597.598575 596.486605 598.799831 599.961123 599.858403 598.623457 600.772883 601.856003 -100 
-100 -100 587.587504 588.666411 589.670315 590.317107 590.783226 591.914633 592.859467 593.425074 593.818175 594.896057 595.807105 596.349390 596.717426 597.747003 598.596137 599.063070 599.337660 600.243289 600.947656 601.254809 601.354501 602.055710 602.527515 -100 
-100 -100 589.203856 589.764407 590.487227 591.165891 591.836214 592.676544 593.477472 594.148889 594.787028 595.597003 596.376369 597.029963 597.644815 598.415836 599.139496 599.719064 600.238240 600.887376 601.464573 601.874837 602.198521 602.613135 602.893538 -100 
-100 -100 -100 -100 -100 -100 -100 -100 -100 -100 -100 -100 -100 -100 -100 -100 -100 -100 -100 -100 -100 -100 -100 -100 -100 -100 
-100 -100 -100 -100 -100 -100 -100 -100 -100 -100 -100 -100 -100 -100 -100 -100 -100 -100 -100 -100 -100 -100 -100 -100 -100 -100 
-100 -100 -100 -100 -100 -100 -100 -100 -100 -100 -100 -100 -100 -100 -100 -100 -100 -100 -100 -100 -100 -100 -100 -100 -100 -100 
-100 -100 594.613887 595.143336 595.882027 596.630678 597.402469 598.304233 599.183840 599.958516 600.705970 601.564415 602.395351 603.117420 603.802423 604.580757 605.317256 605.933090 606.498616 607.139709 607.720398 608.160275 608.523647 608.922477 609.189167 -100 
-100 -100 593.182945 594.014829 594.952209 595.703479 596.394425 597.448878 598.419503 599.134232 599.766522 600.757751 601.669951 602.329835 602.900234 603.803434 604.615103 605.167454 605.620171 606.385227 607.042036 607.424120 607.688911 608.243363 608.638060 -100 
-100 -100 590.199847 591.917812 593.307453 593.976444 594.274594 595.841985 597.056076 597.582285 597.767266 599.236680 600.375368 600.845826 600.978420 602.337168 603.361879 603.724258 603.747107 604.961835 605.830737 606.029935 605.884551 606.947563 607.665622 -100 
-100 -100 586.033695 589.574729 591.568761 592.000738 591.132401 593.990030 595.600377 595.796374 594.769215 597.486433 598.998543 599.138154 598.092618 600.648569 602.029831 602.065675 600.933724 603.326829 604.549159 604.426005 603.131770 605.434079 606.625657 -100 
-100 -100 587.260809 589.183977 590.783462 591.572158 591.945311 593.649575 594.966658 595.513718 595.693389 597.234585 598.424140 598.875462 598.976720 600.399023 601.477713 601.829710 601.830628 603.115425 604.048647 604.255132 604.113088 605.274358 606.080398 -100 
-100 -100 587.111789 588.533966 589.976402 590.924154 591.668374 593.078563 594.296017 594.999329 595.527316 596.746896 597.803407 598.370765 598.782388 599.905451 600.875872 601.361228 601.681227 602.673039 603.502433 603.850229 604.034505 604.878732 605.519364 -100 
-100 -100 585.011213 587.038005 588.749943 589.633455 590.086874 591.870117 593.252894 593.847879 594.061748 595.619786 596.805477 597.221981 597.276919 598.768493 599.900719 600.267364 600.264487 601.604771 602.585643 602.820586 602.699113 603.894686 604.725202 -100 
-100 -100 581.472296 585.269516 587.503107 588.119830 587.400399 590.421823 592.165967 592.451224 591.489753 594.247019 595.763252 595.827962 594.629304 597.387125 598.884191 598.935235 597.753892 600.290757 601.613753 601.539329 600.274150 602.660292 603.912147 -100 
-100 -100 583.443618 585.491175 587.236526 588.158305 588.651714 590.476748 591.898437 592.526050 592.766724 594.347688 595.551641 595.981657 596.048166 597.553249 598.697777 599.073847 599.079579 600.431404 601.423509 601.667503 601.554807 602.761521 603.599922 -100 
-100 -100 583.947826 585.418818 586.934386 587.961336 588.786152 590.284025 591.581088 592.348702 592.928407 594.194078 595.286188 595.876975 596.307484 597.460036 598.456430 598.958549 599.292623 600.310617 601.164113 601.528487 601.728183 602.599809 603.260451 -100 
-100 -100 582.435202 584.456286 586.184482 587.097147 587.586837 589.436573 590.879488 591.519670 591.769835 593.383252 594.625598 595.102048 595.215948 596.694263 597.816830 598.186387 598.194074 599.531567 600.507793 600.734402 600.605204 601.826012 602.674923 -100 
-100 -100 579.443789 583.177378 585.384380 585.989472 585.254208 588.341606 590.131869 590.441034 589.486668 592.313611 593.900317 594.055646 592.984637 595.651774 597.102434 597.145006 595.979504 598.482549 599.778287 599.672417 598.363052 600.792868 602.067535 -100 
-100 -100 581.794388 583.812895 585.537422 586.446012 586.931586 588.778032 590.218969 590.858351 591.109473 592.726666 593.976048 594.461423 594.580682 596.053074 597.166222 597.527831 597.528285 598.856463 599.824564 600.045476 599.912206 601.128513 601.974394 -100 
-100 -100 582.672517 584.136282 585.643186 586.661465 587.477913 588.968603 590.260518 591.025339 591.605966 592.879639 593.988404 594.603423 595.052401 596.185858 597.158430 597.645486 597.968915 598.965100 599.799311 600.152113 600.344879 601.205544 601.858684 -100 
-100 -100 581.549222 583.578294 585.306898 586.214221 586.694094 588.506692 589.918388 590.538864 590.777395 592.370877 593.604598 594.087765 594.212061 595.658151 596.752054 597.108714 597.112299 598.418818 599.375631 599.603998 599.487572 600.670753 601.493975 -100 
-100 -100 578.982184 582.736958 584.943504 585.539891 584.801299 587.803047 589.529785 589.799849 588.826017 591.598381 593.153246 593.307273 592.264212 594.860869 596.270054 596.304165 595.158556 597.601971 598.870985 598.781291 597.530901 599.867759 601.094362 -100 
-100 -100 581.876798 583.880975 585.570188 586.431864 586.861228 588.615902 589.970887 590.542037 590.737922 592.291714 593.492174 593.950011 594.053660 595.478870 596.554711 596.897305 596.887735 598.177767 599.118323 599.333138 599.203723 600.370552 601.182478 -100 
-100 -100 583.374968 584.779366 586.200186 587.126447 587.844709 589.212700 590.386792 591.054467 591.553909 592.746028 593.787777 594.355767 594.768370 595.857389 596.792184 597.253408 597.554265 598.514710 599.314796 599.643457 599.814511 600.634964 601.259491 -100 
-100 -100 582.973893 584.870595 586.444299 587.214702 587.568920 589.206189 590.457892 590.958202 591.104218 592.588542 593.734633 594.160293 594.242827 595.635763 596.686134 597.015729 596.995790 598.258246 599.169981 599.364932 599.218962 600.347158 601.132231 -100 
-100 -100 581.257661 584.748377 586.707816 587.125987 586.264551 589.007560 590.527881 590.670647 589.623872 592.241388 593.684384 593.782257 592.710334 595.232579 596.586128 596.599383 595.442657 597.822029 599.030265 598.908305 597.640836 599.880093 601.040800 -100 
-100 -100 584.936190 586.622404 587.974856 588.608019 588.864587 590.340660 591.465313 591.920565 592.048191 593.437040 594.508473 594.930821 595.028723 596.355718 597.354688 597.696303 597.699096 598.896298 599.749137 599.939172 599.790387 600.822154 601.521066 -100 
-100 -100 587.558140 588.364340 589.259915 589.958167 590.582920 591.549643 592.429383 593.061626 593.619652 594.536242 595.384010 595.993687 596.525816 597.397904 598.184908 598.717255 599.151403 599.897869 600.536454 600.902828 601.153732 601.689543 602.072599 -100 
-100 -100 588.796201 589.300613 589.993922 590.680958 591.376369 592.188385 592.974978 593.661930 594.329171 595.113760 595.881230 596.552428 597.197915 597.945169 598.657267 599.253161 599.800313 600.422706 600.984525 601.406628 601.753819 602.137786 602.395669 -100 
-100 -100 -100 -100 -100 -100 -100 -100 -100 -100 -100 -100 -100 -100 -100 -100 -100 -100 -100 -100 -100 -100 -100 -100 -100 -100 
-100 -100 -100 -100 -100 -100 -100 -100 -100 -100 -100 -100 -100 -100 -100 -100 -100 -100 -100 -100 -100 -100 -100 -100 -100 -100 
-100 -100 -100 -100 -100 -100 -100 -100 -100 -100 -100 -100 -100 -100 -100 -100 -100 -100 -100 -100 -100 -100 -100 -100 -100 -100 
-100 -100 594.221059 594.714810 595.431738 596.183832 596.968014 597.852200 598.719771 599.500816 600.260638 601.101325 601.920198 602.648212 603.344876 604.105612 604.829500 605.450013 606.027054 606.654287 607.228067 607.677927 608.055249 608.436771 608.688350 -100 
-100 -100 592.988697 593.689574 594.562215 595.336013 596.090616 597.073910 598.006871 598.752274 599.449108 600.369755 601.244273 601.932962 602.564794 603.399180 604.172856 604.750888 605.262721 605.965886 606.594605 607.011636 607.340188 607.823460 608.168381 -100 
-100 -100 590.688354 591.877199 593.061084 593.832792 594.447740 595.686282 596.768057 597.416870 597.920440 599.064323 600.070797 600.657177 601.094780 602.138670 603.033082 603.503409 603.820479 604.737264 605.495384 605.820817 605.981988 606.721431 607.269999 -100 
-100 -100 588.140089 589.985473 591.499415 592.227252 592.555945 594.199778 595.469090 595.993672 596.162383 597.676839 598.848627 599.300890 599.404084 600.799622 601.848564 602.181263 602.164383 603.437695 604.358995 604.561920 604.414019 605.542019 606.320380 -100 
-100 -100 587.835383 589.199853 590.575237 591.468082 592.167369 593.529532 594.707507 595.385332 595.897033 597.102182 598.154780 598.732336 599.152848 600.245912 601.183966 601.648838 601.954957 602.928332 603.741757 604.080040 604.255149 605.078788 605.703539 -100 
-100 -100 587.231236 588.387617 589.696869 590.685396 591.553936 592.824003 593.970776 594.739414 595.400618 596.487071 597.479047 598.117624 598.664975 599.644759 600.534697 601.072610 601.514333 602.375337 603.140056 603.551510 603.860361 604.562465 605.104458 -100 
-100 -100 585.631453 587.076532 588.551292 589.532619 590.309306 591.749974 592.995064 593.722569 594.270101 595.498855 596.560532 597.130612 597.544228 598.671306 599.643428 600.126577 600.445984 601.451109 602.294724 602.653766 602.847720 603.702442 604.350311 -100 
-100 -100 583.713399 585.737707 587.459044 588.360253 588.835398 590.638736 592.042613 592.659422 592.894294 594.462277 595.661579 596.100885 596.183384 597.655091 598.771947 599.132803 599.131440 600.472354 601.456353 601.696378 601.581258 602.780905 603.614376 -100 
-100 -100 584.069880 585.534666 587.041619 588.060457 588.876633 590.358042 591.641320 592.401313 592.975980 594.228182 595.308980 595.893856 596.320292 597.460882 598.445362 598.938446 599.266600 600.281942 601.135613 601.502939 601.705348 602.570635 603.226065 -100 
-100 -100 584.081524 585.283269 586.662962 587.729875 588.679143 590.033527 591.257761 592.090324 592.804121 593.937566 594.967297 595.633228 596.203850 597.211681 598.127250 598.684428 599.143166 600.025664 600.810009 601.236136 601.560531 602.287626 602.848275 -100 
-100 -100 583.042653 584.493164 585.991209 587.009238 587.831290 589.327706 590.625621 591.396124 591.981347 593.258489 594.367574 594.980313 595.428481 596.567485 597.546277 598.036566 598.363596 599.373360 600.218213 600.574737 600.768715 601.641778 602.304444 -100 
-100 -100 581.627853 583.628113 585.341416 586.249449 586.740922 588.578681 590.014452 590.653562 590.906927 592.522848 593.772427 594.261125 594.385933 595.851756 596.959275 597.316768 597.315051 598.647387 599.618881 599.841837 599.710466 600.928446 601.775991 -100 
-100 -100 582.386248 583.837214 585.335208 586.352130 587.172153 588.666378 589.962706 590.732590 591.318413 592.597582 593.710791 594.328835 594.779921 595.915660 596.888489 597.372930 597.693721 598.695882 599.533953 599.885213 600.075098 600.944049 601.604008 -100 
-100 -100 582.769640 583.972957 585.352948 586.417672 587.362667 588.712151 589.932589 590.763495 591.478175 592.615062 593.653489 594.332294 594.911370 595.910409 596.812317 597.358865 597.807687 598.673646 599.442215 599.857417 600.174046 600.891829 601.446162 -100 
-100 -100 582.105375 583.574213 585.082341 586.097645 586.906500 588.379053 589.655128 590.411493 590.986513 592.241243 593.334627 593.942966 594.388861 595.508868 596.468667 596.948217 597.267026 598.253713 599.080957 599.432675 599.625939 600.474477 601.118459 -100 
-100 -100 581.106938 583.138194 584.860771 585.756015 586.219412 588.007746 589.398509 590.007141 590.239473 591.803887 593.014564 593.484780 593.601269 595.033717 596.114898 596.461899 596.457172 597.754951 598.703191 598.925008 598.802808 599.976603 600.793479 -100 
-100 -100 582.415339 583.861469 585.332313 586.303044 587.062022 588.478782 589.700256 590.408771 590.942111 592.158266 593.219227 593.802771 594.228462 595.328917 596.272069 596.738474 597.044356 598.014372 598.824462 599.161067 599.339963 600.172876 600.806344 -100 
-100 -100 583.429832 584.581438 585.881129 586.855140 587.700921 588.934495 590.042885 590.779578 591.414024 592.472520 593.445859 594.078053 594.620540 595.579148 596.446763 596.969335 597.395492 598.225868 598.957912 599.343756 599.632981 600.314804 600.843932 -100 
-100 -100 583.478199 584.832444 586.193291 587.069935 587.744720 589.052429 590.173679 590.807736 591.283790 592.440578 593.454877 594.010906 594.417760 595.487238 596.405579 596.859962 597.155740 598.096896 598.874915 599.185902 599.340754 600.141980 600.752903 -100 
-100 -100 583.269903 585.098957 586.592248 587.300799 587.604704 589.170949 590.365678 590.837229 590.967405 592.411073 593.527425 593.948332 594.035252 595.400331 596.428894 596.755780 596.737050 597.972343 598.855480 599.031806 598.866805 599.968486 600.731275 -100 
-100 -100 585.364526 586.534631 587.688517 588.423194 588.988902 590.147686 591.148513 591.729804 592.175205 593.249764 594.198165 594.745340 595.156855 596.173210 597.048166 597.508678 597.816272 598.704281 599.430798 599.730758 599.872363 600.590886 601.126996 -100 
-100 -100 587.323077 588.002378 588.836041 589.556970 590.244345 591.143718 591.990409 592.657323 593.283439 594.135527 594.951999 595.597256 596.197366 597.005408 597.759640 598.324033 598.821816 599.502281 600.105282 600.498955 600.807909 601.274393 601.609676 -100 
-100 -100 588.370117 588.840250 589.512889 590.203579 590.911544 591.707990 592.485790 593.182874 593.866562 594.638263 595.399013 596.081866 596.744577 597.478976 598.183051 598.788074 599.349411 599.956424 600.507514 600.935623 601.294118 601.660801 601.904123 -100 
-100 -100 -100 -100 -100 -100 -100 -100 -100 -100 -100 -100 -100 -100 -100 -100 -100 -100 -100 -100 -100 -100 -100 -100 -100 -100 
-100 -100 -100 -100 -100 -100 -100 -100 -100 -100 -100 -100 -100 -100 -100 -100 -100 -100 -100 -100 -100 -100 -100 -100 -100 -100 
-100 -100 -100 -100 -100 -100 -100 -100 -100 -100 -100 -100 -100 -100 -100 -100 -100 -100 -100 -100 -100 -100 -100 -100 -100 -100 
-100 -100 593.650923 594.176395 594.911667 595.658962 596.429679 597.327192 598.201153 598.970863 599.713760 600.566537 601.391985 602.109161 602.788857 603.559849 604.287419 604.894124 605.453268 606.094738 606.679050 607.122596 607.487975 607.886179 608.151956 -100 
-100 -100 592.239045 593.060954 593.991383 594.741589 595.433524 596.481211 597.444043 598.153931 598.782857 599.766468 600.671729 601.326511 601.891625 602.785031 603.584013 604.122072 604.563637 605.333317 605.999018 606.389093 606.658936 607.211251 607.603722 -100 
-100 -100 589.302479 590.990795 592.364120 593.033601 593.341244 594.892660 596.093254 596.616189 596.803760 598.258885 599.387117 599.852963 599.982432 601.325262 602.329198 602.664761 602.660126 603.894603 604.785136 605.002110 604.871087 605.925137 606.636898 -100 
-100 -100 585.212661 588.679445 590.642616 591.078397 590.241881 593.058707 594.648449 594.846003 593.839924 596.525575 598.022575 598.160479 597.120982 599.649145 600.999840 600.991367 599.791086 602.243233 603.503551 603.409818 602.151541 604.424750 605.602899 -100 
-100 -100 586.388476 588.277560 589.855323 590.639920 591.018795 592.705769 594.011096 594.557465 594.742819 596.272606 597.456125 597.908841 598.011005 599.413302 600.465398 600.786697 600.758249 602.059963 603.011557 603.234020 603.105661 604.257252 605.056340 -100 
-100 -100 586.223702 587.623354 589.046329 589.984339 590.724522 592.125277 593.336527 594.040303 594.572201 595.789265 596.849174 597.428907 597.850351 598.948681 599.889358 600.350775 600.655469 601.644905 602.476245 602.828215 603.016060 603.856163 604.493241 -100 
-100 -100 584.150888 586.141072 587.825199 588.694362 589.141971 590.915470 592.294191 592.894434 593.120081 594.675659 595.873734 596.327192 596.428455 597.862052 598.944704 599.285426 599.273797 600.599355 601.570308 601.802715 601.682153 602.872091 603.698927 -100 
-100 -100 580.676741 584.395610 586.586871 587.186366 586.465694 589.470541 591.210328 591.507601 590.577847 593.317756 594.851167 594.988151 593.932396 596.537411 597.951410 597.972738 596.794653 599.299968 600.605458 600.526854 599.267074 601.640925 602.887122 -100 
-100 -100 582.592978 584.602791 586.318453 587.224030 587.709771 589.523356 590.940088 591.572488 591.825122 593.404809 594.622803 595.091742 595.206411 596.654242 597.749903 598.100975 598.097514 599.432543 600.413009 600.652341 600.539026 601.740016 602.575004 -100 
-100 -100 583.077689 584.524012 586.016993 587.031326 587.849415 589.333838 590.621970 591.388320 591.971520 593.237846 594.337810 594.946363 595.391937 596.520457 597.488785 597.971433 598.294061 599.303028 600.150071 600.511454 600.709851 601.577997 602.236295 -100 
-100 -100 581.587628 583.571372 585.274019 586.180222 586.674475 588.498305 589.923894 590.559048 590.811480 592.421223 593.666807 594.156284 594.284492 595.739298 596.836863 597.187808 597.183240 598.517736 599.491404 599.717996 599.590016 600.806345 601.652339 -100 
-100 -100 578.650843 582.305636 584.478173 585.087399 584.390684 587.418969 589.180061 589.483215 588.537926 591.350934 592.937123 593.110009 592.076313 594.696541 596.115848 596.137157 594.952983 597.462203 598.760065 598.657811 597.355907 599.775983 601.046010 -100 
-100 -100 580.915867 582.903345 584.609652 585.517630 586.011737 587.834353 589.258817 589.893623 590.146340 591.756111 593.003005 593.494988 593.624576 595.077494 596.171654 596.518812 596.508803 597.836629 598.805087 599.027169 598.895531 600.107725 600.950977 -100 
-100 -100 581.727895 583.186046 584.689034 585.707784 586.525556 588.007159 589.292975 590.059321 590.644072 591.908514 593.010046 593.624377 594.074519 595.198201 596.159097 596.636561 596.953314 597.946953 598.779402 599.131068 599.322928 600.181031 600.832580 -100 
-100 -100 580.549356 582.592303 584.330005 585.243801 585.728640 587.536545 588.949391 589.583863 589.843491 591.412411 592.628546 593.106976 593.233009 594.669199 595.751892 596.100231 596.097809 597.401912 598.355949 598.582180 598.464559 599.644330 600.465814 -100 
-100 -100 577.924999 581.721699 583.949586 584.559420 583.835548 586.828715 588.560856 588.862614 587.955734 590.659747 592.181670 592.329647 591.296125 593.875138 595.270962 595.296170 594.142419 596.585569 597.851910 597.760271 596.511052 598.841353 600.065347 -100 
-100 -100 580.845370 582.866408 584.568210 585.439167 585.876037 587.629118 588.988748 589.577564 589.797635 591.328089 592.511904 592.966387 593.072798 594.489508 595.556685 595.893154 595.878741 597.164855 598.100340 598.310707 598.178545 599.342120 600.152778 -100 
-100 -100 582.361031 583.768983 585.194953 586.127972 586.852672 588.218498 589.394226 590.072055 590.583319 591.766885 592.802114 593.372499 593.790615 594.872003 595.798948 596.256634 596.555800 597.508352 598.299188 598.619778 598.785011 599.604402 600.229250 -100 
-100 -100 581.973662 583.864349 585.439083 586.219403 586.588845 588.214822 589.463187 589.975376 590.140903 591.611324 592.752089 593.189351 593.292281 594.665518 595.702500 596.031808 596.018624 597.263560 598.157904 598.338621 598.180930 599.312753 600.101045 -100 
-100 -100 580.275556 583.745712 585.702670 586.138425 585.318864 588.023734 589.533244 589.696014 588.699916 591.274102 592.706177 592.828631 591.817072 594.281657 595.610613 595.628926 594.501584 596.840050 598.020902 597.877642 596.585292 598.840840 600.009231 -100 
-100 -100 583.930710 585.608593 586.959183 587.599895 587.869982 589.334068 590.454750 590.920581 591.067068 592.444735 593.514143 593.950536 594.070639 595.380007 596.367557 596.710396 596.720758 597.901382 598.738189 598.914988 598.755243 599.791224 600.493624 -100 
-100 -100 586.537664 587.340543 588.234313 588.933925 589.561427 590.524953 591.404133 592.041434 592.606779 593.523362 594.373539 594.991008 595.531863 596.401144 597.184958 597.717440 598.152479 598.892558 599.523376 599.882945 600.129046 600.665062 601.049080 -100 
-100 -100 587.769314 588.271774 588.963128 589.649272 590.344420 591.155204 591.942170 592.632237 593.303761 594.091029 594.862194 595.539062 596.189934 596.938369 597.650332 598.246474 598.793346 599.412623 599.970182 600.388334 600.732811 601.116145 601.374150 -100 
-100 -100 -100 -100 -100 -100 -100 -100 -100 -100 -100 -100 -100 -100 -100 -100 -100 -100 -100 -100 -100 -100 -100 -100 -100 -100 
-100 -100 -100 -100 -100 -100 -100 -100 -100 -100 -100 -100 -100 -100 -100 -100 -100 -100 -100 -100 -100 -100 -100 -100 -100 -100 
-100 -100 -100 -100 -100 -100 -100 -100 -100 -100 -100 -100 -100 -100 -100 -100 -100 -100 -100 -100 -100 -100 -100 -100 -100 -100 
-100 -100 593.052220 593.632417 594.396039 595.134087 595.878446 596.802751 597.689580 598.442765 599.156116 600.034513 600.872758 601.573830 602.223990 603.017811 603.754382 604.341319 604.869221 605.536748 606.136192 606.567201 606.907914 607.335914 607.623668 -100 
-100 -100 591.270960 592.360782 593.396800 594.093952 594.624742 595.836294 596.863218 597.505402 597.968287 599.114181 600.084048 600.673656 601.076671 602.124896 602.981191 603.447028 603.720903 604.653029 605.386644 605.717276 605.833947 606.551931 607.033071 -100 
-100 -100 586.449846 589.731737 591.542096 591.927529 591.086151 593.793935 595.308099 595.514358 594.545713 597.153959 598.598133 598.759247 597.765607 600.223503 601.523424 601.535675 600.377817 602.760221 603.970803 603.894974 602.668188 604.848469 605.946736 -100 
-100 -100 572.609932 586.026716 589.443116 588.755880 579.473154 590.747756 593.513964 592.533931 583.082825 594.211751 596.890587 595.892369 586.656241 597.372657 599.850916 598.658600 589.062437 599.904954 602.347509 601.144138 591.825624 602.212303 604.719380 -100 
-100 -100 583.437922 586.965958 589.002143 589.492979 588.699133 591.566148 593.197516 593.416074 592.422902 595.130193 596.643056 596.780896 595.737707 598.277410 599.635925 599.620841 598.415036 600.887110 602.170029 602.087862 600.841477 603.144481 604.348002 -100 
-100 -100 584.759410 586.700762 588.334233 589.162878 589.577026 591.308108 592.650974 593.224449 593.430331 594.974189 596.166914 596.621490 596.722444 598.134441 599.193028 599.514594 599.487422 600.799789 601.762792 601.991836 601.869115 603.042253 603.857198 -100 
-100 -100 581.108860 584.803738 586.963995 587.533674 586.785155 589.761076 591.475401 591.753065 590.808866 593.537649 595.065542 595.202411 594.144817 596.731613 598.124857 598.129569 596.938956 599.432877 600.729566 600.645072 599.380044 601.745556 602.985815 -100 
-100 -100 567.553689 581.651840 585.363310 584.818981 575.487316 587.113448 590.061695 589.194601 579.873248 591.009907 593.721287 592.706102 583.332733 594.250478 596.811401 595.648566 586.062667 596.964677 599.444009 598.218645 588.716846 599.383026 601.991090 -100 
-100 -100 579.554834 583.269476 585.460653 586.065574 585.353883 588.369473 590.121356 590.430533 589.512721 592.266051 593.814240 593.966669 592.922517 595.524646 596.932148 596.948255 595.766355 598.269719 599.575111 599.496052 598.236719 600.614214 601.863395 -100 
-100 -100 581.615273 583.606783 585.310208 586.212273 586.699790 588.515702 589.935257 590.569219 590.823098 592.419184 593.653548 594.136442 594.259605 595.706086 596.795805 597.140769 597.132065 598.464238 599.440639 599.673402 599.552776 600.761129 601.601352 -100 
-100 -100 578.606392 582.256466 584.423317 585.028242 584.327742 587.349028 589.104247 589.404373 588.457225 591.264969 592.846350 593.016255 591.980102 594.594911 596.008826 596.026114 594.839948 597.349740 598.649952 598.551079 597.252028 599.671028 600.939731 -100 
-100 -100 565.828550 579.614667 583.268018 582.731771 573.442217 585.070112 588.027008 587.128440 577.588945 588.993618 591.784733 590.800299 581.421642 592.382792 594.958574 593.794953 584.168702 595.114834 597.590289 596.312326 586.577107 597.482354 600.145394 -100 
-100 -100 577.923476 581.579917 583.753145 584.361901 583.662478 586.682861 588.436725 588.736157 587.788766 590.594730 592.175424 592.346225 591.310890 593.924478 595.336629 595.352078 594.162230 596.665740 597.960991 597.858004 596.555783 598.970438 600.236278 -100 
-100 -100 580.234246 582.248248 583.969613 584.881047 585.371016 587.184733 588.601860 589.236321 589.492975 591.081442 592.312216 592.797371 592.924558 594.366990 595.452919 595.797943 595.789500 597.104570 598.065811 598.290082 598.165601 599.361612 600.194010 -100 
-100 -100 577.417895 581.215583 583.450566 584.073470 583.366226 586.376536 588.125415 588.442722 587.550358 590.268468 591.802443 591.959645 590.933017 593.517901 594.917671 594.944662 593.792867 596.242642 597.515455 597.427880 596.182223 598.520619 599.750562 -100 
-100 -100 564.433555 578.890846 582.694035 582.176139 572.854118 584.463383 587.406810 586.568237 577.416055 588.364688 591.034841 590.030489 580.747413 591.572380 594.116983 592.993726 583.621485 594.279452 596.693587 595.471943 586.112680 596.602727 599.167597 -100 
-100 -100 577.702540 581.477963 583.677119 584.258034 583.504463 586.460158 588.157197 588.431446 587.502309 590.181754 591.683477 591.817831 590.773128 593.337795 594.721805 594.737787 593.575180 596.005218 597.258139 597.154546 595.894973 598.216184 599.434713 -100 
-100 -100 580.848944 582.809971 584.454336 585.284263 585.690194 587.383028 588.691024 589.244565 589.439501 590.940353 592.102417 592.547525 592.651116 594.044437 595.094229 595.423820 595.406724 596.670744 597.584997 597.779202 597.633980 598.784388 599.586679 -100 
-100 -100 578.978775 582.518806 584.558680 585.058646 584.292649 587.064505 588.633287 588.833300 587.864060 590.472178 591.930653 592.062076 591.054431 593.536383 594.878649 594.895707 593.765999 596.122122 597.322271 597.187585 595.905429 598.191365 599.385921 -100 
-100 -100 567.585082 581.054708 584.479538 583.836357 574.838823 585.736370 588.390883 587.423274 578.281436 589.006076 591.579064 590.599398 581.631892 592.051477 594.485271 593.388496 584.278316 594.594031 596.881205 595.606684 586.228432 596.617777 599.119889 -100 
-100 -100 581.039953 584.318892 586.110082 586.477719 585.634698 588.220743 589.649861 589.815449 588.850541 591.343858 592.720073 592.862864 591.895724 594.291522 595.573222 595.615887 594.532929 596.802470 597.933907 597.807052 596.544940 598.710303 599.801283 -100 
-100 -100 585.542439 586.613392 587.611829 588.258884 588.729355 589.853006 590.797814 591.374074 591.783122 592.859424 593.774543 594.331405 594.717927 595.740984 596.585141 597.053661 597.331920 598.225628 598.917169 599.213014 599.303808 600.006178 600.479756 -100 
-100 -100 587.146151 587.702232 588.419941 589.095161 589.763713 590.601475 591.403753 592.081520 592.728110 593.543226 594.329514 594.993488 595.618611 596.392488 597.117050 597.698040 598.217520 598.861754 599.432243 599.836118 600.155169 600.568671 600.849177 -100 
-100 -100 -100 -100 -100 -100 -100 -100 -100 -100 -100 -100 -100 -100 -100 -100 -100 -100 -100 -100 -100 -100 -100 -100 -100 -100 
-100 -100 -100 -100 -100 -100 -100 -100 -100 -100 -100 -100 -100 -100 -100 -100 -100 -100 -100 -100 -100 -100 -100 -100 -100 -100 
-100 -100 -100 -100 -100 -100 -100 -100 -100 -100 -100 -100 -100 -100 -100 -100 -100 -100 -100 -100 -100 -100 -100 -100 -100 -100 
-100 -100 592.740041 593.265822 594.001698 594.749334 595.518997 596.413647 597.284178 598.050549 598.790019 599.638705 600.459881 601.172706 601.847032 602.610219 603.327807 603.924376 604.475627 605.113107 605.696539 606.140540 606.506171 606.903767 607.168860 -100 
-100 -100 591.332347 592.154579 593.085933 593.837118 594.528315 595.572560 596.531672 597.238414 597.864194 598.843266 599.743773 600.394051 600.953662 601.838410 602.625878 603.152164 603.584836 604.351069 605.017202 605.409102 605.680094 606.231726 606.623236 -100 
-100 -100 588.403681 590.092068 591.466530 592.137908 592.445087 593.991599 595.188155 595.708432 595.893670 597.343402 598.466087 598.927306 599.051227 600.384057 601.374064 601.695189 601.679842 602.911940 603.805047 604.026034 603.897667 604.950601 605.660768 -100 
-100 -100 584.324325 587.790243 589.753775 590.191596 589.355322 592.165329 593.749800 593.945045 592.937791 595.617477 597.108742 597.242405 596.197553 598.714658 600.049755 600.024822 598.812032 601.262607 602.526707 602.438230 601.183698 603.455014 604.630925 -100 
-100 -100 585.511628 587.398103 588.973271 589.756502 590.133142 591.813739 593.113665 593.657468 593.841499 595.367634 596.547957 596.998397 597.096044 598.487399 599.523959 599.829232 599.788601 601.086518 602.039428 602.264838 602.138480 603.288717 604.086159 -100 
-100 -100 585.361099 586.754974 588.170664 589.102422 589.836772 591.230996 592.437421 593.138908 593.670119 594.886464 595.947090 596.528444 596.947875 598.035051 598.959552 599.405019 599.697210 600.680042 601.509324 601.860907 602.048473 602.887479 603.523603 -100 
-100 -100 583.305143 585.285108 586.956586 587.814866 588.253386 590.019409 591.393689 591.992258 592.218402 593.775639 594.978320 595.438482 595.541762 596.962519 598.026690 598.350406 598.324980 599.641565 600.608222 600.837630 600.714959 601.903827 602.730171 -100 
-100 -100 579.844629 583.549493 585.724418 586.310360 585.578949 588.575239 590.310093 590.605767 589.677123 592.419456 593.959363 594.106475 593.056428 595.646461 597.040377 597.044694 595.853280 598.348565 599.648154 599.565021 598.302029 600.674823 601.920723 -100 
-100 -100 581.760698 583.758454 585.458987 586.351435 586.826466 588.630899 590.041445 590.671095 590.923639 592.504653 593.727101 594.202861 594.320121 595.756533 596.836104 597.173031 597.158528 598.485079 599.459917 599.695224 599.579130 600.778647 601.612935 -100 
-100 -100 582.243528 583.679783 585.159917 586.163144 586.971633 588.446040 589.726314 590.488399 591.069796 592.334693 593.435045 594.045462 594.490150 595.610230 596.566952 597.038880 597.352903 598.355932 599.199681 599.559142 599.756140 600.622438 601.279370 -100 
-100 -100 580.755041 582.728663 584.419763 585.317385 585.804062 587.616241 589.031764 589.661331 589.910728 591.515568 592.757301 593.244720 593.369795 594.817390 595.906194 596.248841 596.237066 597.568028 598.541739 598.769169 598.641683 599.855605 600.699363 -100 
-100 -100 577.818524 581.462218 583.623882 584.226774 583.524776 586.539540 588.288526 588.585090 587.636226 590.441419 592.020878 592.189648 591.152103 593.765480 595.177421 595.192020 594.002075 596.509259 597.808641 597.708825 596.408840 598.825856 600.093047 -100 
-100 -100 580.071484 582.050591 583.748012 584.649984 585.137988 586.948503 588.361009 588.987782 589.235002 590.837486 592.077988 592.565586 592.691180 594.138330 595.226410 595.568205 595.554032 596.879868 597.848312 598.071292 597.940267 599.150538 599.992000 -100 
-100 -100 580.869387 582.321293 583.817091 584.830206 585.641564 587.112021 588.385940 589.143038 589.721129 590.979559 592.076225 592.687072 593.133674 594.252362 595.207993 595.680635 595.993383 596.984159 597.814607 598.164615 598.355235 599.212611 599.863815 -100 
-100 -100 579.679888 581.716868 583.448040 584.357047 584.836329 586.632897 588.033234 588.657707 588.910476 590.474726 591.687618 592.163945 592.286794 593.718063 594.796065 595.139447 595.132502 596.432587 597.382660 597.604628 597.483856 598.664138 599.486746 -100 
-100 -100 577.045852 580.835672 583.056599 583.662014 582.933699 585.915254 587.635179 587.927562 587.014588 589.715304 591.235386 591.382580 590.346905 592.920665 594.311411 594.331257 593.172437 595.610774 596.871946 596.774331 595.520468 597.852491 599.078730 -100 
-100 -100 579.951874 581.966368 583.660249 584.524709 584.955547 586.699909 588.051483 588.634512 588.850907 590.379074 591.561456 592.015107 592.119736 593.531852 594.593612 594.924679 594.905089 596.186404 597.117129 597.322486 597.186857 598.351399 599.163750 -100 
-100 -100 581.454304 582.854981 584.270816 585.194021 585.910555 587.271117 588.444787 589.122275 589.633448 590.815635 591.849158 592.418115 592.834061 593.911115 594.832728 595.284950 595.578844 596.527023 597.314419 597.631848 597.795155 598.615075 599.240977 -100 
-100 -100 581.057874 582.939134 584.500470 585.267083 585.625454 587.249452 588.502537 589.020425 589.189950 590.659499 591.797974 592.233378 592.334041 593.702629 594.733897 595.057344 595.038307 596.279272 597.171940 597.351225 597.192831 598.325372 599.114542 -100 
-100 -100 579.352678 582.811527 584.753007 585.172865 584.340689 587.046202 588.564535 588.736879 587.747782 590.321086 591.750481 591.871099 590.857634 593.317290 594.640367 594.652861 593.519811 595.854675 597.034814 596.891112 595.598738 597.855372 599.024701 -100 
-100 -100 582.996012 584.664793 586.002229 586.629576 586.890093 588.354398 589.481907 589.955927 590.108435 591.486556 592.554421 592.989378 593.107668 594.413128 595.395827 595.733778 595.739667 596.917460 597.753560 597.930348 597.771035 598.808027 599.511210 -100 
-100 -100 585.592604 586.389012 587.272907 587.962469 588.582997 589.545850 590.429178 591.072081 591.641798 592.559651 593.409454 594.026089 594.565493 595.431973 596.212129 596.740769 597.172360 597.910286 598.540514 598.900268 599.146975 599.683835 600.068451 -100 
-100 -100 586.818679 587.316139 587.999612 588.677691 589.367249 590.176879 590.966367 591.660406 592.335292 593.124084 593.895478 594.571924 595.221678 595.967966 596.677008 597.269980 597.814035 598.431525 598.988524 599.406886 599.751974 600.136034 600.394529 -100 
-100 -100 -100 -100 -100 -100 -100 -100 -100 -100 -100 -100 -100 -100 -100 -100 -100 -100 -100 -100 -100 -100 -100 -100 -100 -100 
-100 -100 -100 -100 -100 -100 -100 -100 -100 -100 -100 -100 -100 -100 -100 -100 -100 -100 -100 -100 -100 -100 -100 -100 -100 -100 
-100 -100 -100 -100 -100 -100 -100 -100 -100 -100 -100 -100 -100 -100 -100 -100 -100 -100 -100 -100 -100 -100 -100 -100 -100 -100 
-100 -100 592.395340 592.889718 593.608198 594.361804 595.144804 596.022957 596.882900 597.656988 598.409845 599.241713 600.051428 600.770542 601.456663 602.202008 602.906121 603.506568 604.068148 604.688286 605.261171 605.712572 606.090708 606.470753 606.720709 -100 
-100 -100 591.171952 591.873449 592.748703 593.526441 594.281945 595.257220 596.180931 596.919750 597.610604 598.520725 599.384465 600.063821 600.684992 601.501940 602.252107 602.805918 603.299514 603.997496 604.628955 605.051175 605.383015 605.864112 606.206392 -100 
-100 -100 588.888906 590.077549 591.265274 592.045564 592.666651 593.891344 594.960076 595.603586 596.104603 597.233777 598.226232 598.802819 599.230178 600.253038 601.117612 601.556203 601.848877 602.765208 603.532882 603.870137 604.039777 604.774316 605.317714 -100 
-100 -100 586.363738 588.206073 589.722697 590.462424 590.804874 592.424838 593.676284 594.197637 594.370441 595.864474 597.019733 597.462905 597.557178 598.928103 599.942415 600.236738 600.187258 601.466565 602.402787 602.622708 602.489454 603.607269 604.377380 -100 
-100 -100 586.081437 587.439482 588.810328 589.704428 590.404789 591.749987 592.913688 593.586993 594.098516 595.292600 596.336264 596.909440 597.322234 598.391762 599.296367 599.726373 600.005585 600.975542 601.795433 602.143082 602.325222 603.143509 603.762994 -100 
-100 -100 585.508573 586.650462 587.943514 588.920349 589.779092 591.034777 592.170463 592.934785 593.595521 594.679392 595.672836 596.317255 596.863733 597.818435 598.673138 599.178021 599.595226 600.444126 601.204945 601.616100 601.924816 602.624084 603.163630 -100 
-100 -100 583.952262 585.368609 586.812733 587.771094 588.530713 589.955626 591.190711 591.915398 592.465240 593.696943 594.770217 595.361471 595.788877 596.881474 597.809787 598.257849 598.552723 599.538881 600.370451 600.721522 600.909940 601.762985 602.410244 -100 
-100 -100 582.075726 584.054769 585.733952 586.605647 587.060605 588.845336 590.238313 590.853216 591.093273 592.665064 593.881373 594.355190 594.471581 595.892018 596.955754 597.280549 597.256963 598.574467 599.541750 599.769538 599.645194 600.844533 601.678491 -100 
-100 -100 582.418135 583.849857 585.320588 586.311463 587.106661 588.568815 589.839194 590.594615 591.170769 592.425519 593.517871 594.124415 594.565971 595.674902 596.620191 597.083544 597.391427 598.388497 599.228575 599.586332 599.782104 600.644979 601.299388 -100 
-100 -100 582.419178 583.595542 584.945988 585.990497 586.921832 588.254474 589.461900 590.286745 590.998488 592.128359 593.159431 593.832363 594.404992 595.393217 596.282799 596.818150 597.261113 598.131780 598.908584 599.330954 599.652999 600.375733 600.933050 -100 
-100 -100 581.388620 582.811041 584.282053 585.285064 586.096838 587.564570 588.839166 589.599994 590.182806 591.446725 592.546273 593.156319 593.601079 594.723938 595.683336 596.157238 596.472704 597.476263 598.319862 598.679758 598.877466 599.742818 600.398821 -100 
-100 -100 579.986418 581.949370 583.635083 584.535686 585.028962 586.826755 588.231938 588.860702 589.115472 590.707113 591.938842 592.420406 592.541700 593.990576 595.080931 595.424884 595.414058 596.743794 597.717975 597.949755 597.829111 599.034064 599.871826 -100 
-100 -100 580.707571 582.134468 583.611383 584.619046 585.432128 586.896453 588.165150 588.920070 589.498401 590.759699 591.858221 592.468454 592.913783 594.036805 594.996208 595.469807 595.783299 596.782365 597.620818 597.975938 598.169808 599.032249 599.686659 -100 
-100 -100 581.055398 582.242678 583.606586 584.661640 585.596325 586.920602 588.114592 588.926615 589.628886 590.753372 591.782287 592.455767 593.029921 594.018510 594.908882 595.445753 595.887387 596.747926 597.511895 597.923383 598.237351 598.953769 599.507481 -100 
-100 -100 580.371186 581.823735 583.317081 584.325360 585.127277 586.572483 587.819240 588.553672 589.114659 590.361026 591.449532 592.056859 592.501268 593.609990 594.557365 595.026703 595.337538 596.316004 597.132974 597.472869 597.656431 598.508961 599.157353 -100 
-100 -100 579.360357 581.369661 583.075679 583.966653 584.430419 586.185651 587.544946 588.131493 588.350125 589.909896 591.119476 591.592914 591.712883 593.130723 594.197276 594.532873 594.518975 595.806651 596.741154 596.944989 596.805245 597.990109 598.815960 -100 
-100 -100 580.633605 582.062461 583.515716 584.475503 585.226171 586.621547 587.823220 588.518337 589.043724 590.256113 591.315774 591.900564 592.326158 593.415991 594.346679 594.802148 595.098416 596.058492 596.856841 597.179838 597.348035 598.186044 598.825332 -100 
-100 -100 581.619149 582.753211 584.030574 584.984602 585.814830 587.037918 588.141595 588.877851 589.512793 590.567994 591.538004 592.168744 592.708723 593.658298 594.514806 595.026965 595.443716 596.265103 596.988550 597.366039 597.649778 598.333589 598.865782 -100 
-100 -100 581.653696 582.983502 584.313306 585.159594 585.811190 587.118897 588.251156 588.899398 589.386659 590.538589 591.546399 592.099454 592.503757 593.562983 594.469531 594.913406 595.200030 596.132676 596.904542 597.210508 597.362428 598.165552 598.778773 -100 
-100 -100 581.439672 583.235112 584.690156 585.360810 585.633833 587.210682 588.427704 588.924338 589.076484 590.510660 591.617491 592.035469 592.122175 593.474497 594.490238 594.806987 594.780409 596.007142 596.885307 597.058148 596.890902 597.995690 598.761015 -100 
-100 -100 583.501885 584.648499 585.771846 586.476327 587.020595 588.184026 589.201581 589.802677 590.263525 591.335720 592.278808 592.823435 593.232948 594.240575 595.105545 595.557281 595.857675 596.739471 597.462724 597.761090 597.902352 598.623104 599.161048 -100 
-100 -100 585.433515 586.098099 586.910441 587.610091 588.283094 589.182567 590.038704 590.718049 591.353851 592.207429 593.022355 593.666133 594.264054 595.066560 595.813727 596.371140 596.862913 597.538975 598.139970 598.533212 598.842764 599.310832 599.647338 -100 
-100 -100 586.467036 586.926624 587.583025 588.257302 588.954124 589.748804 590.532062 591.237453 591.928047 592.702402 593.463340 594.145521 594.806443 595.536880 596.235526 596.834778 597.391022 597.994523 598.544133 598.972217 599.331560 599.699531 599.943777 -100 
-100 -100 -100 -100 -100 -100 -100 -100 -100 -100 -100 -100 -100 -100 -100 -100 -100 -100 -100 -100 -100 -100 -100 -100 -100 -100 
-100 -100 -100 -100 -100 -100 -100 -100 -100 -100 -100 -100 -100 -100 -100 -100 -100 -100 -100 -100 -100 -100 -100 -100 -100 -100 
-100 -100 -100 -100 -100 -100 -100 -100 -100 -100 -100 -100 -100 -100 -100 -100 -100 -100 -100 -100 -100 -100 -100 -100 -100 -100 
-100 -100 591.865043 592.395039 593.136031 593.887783 594.658901 595.550687 596.417957 597.182230 597.919520 598.763499 599.579459 600.287722 600.957422 601.713561 602.421623 603.008568 603.551863 604.184275 604.765196 605.208366 605.573487 605.969455 606.233232 -100 
-100 -100 590.448979 591.281017 592.222913 592.983364 593.680240 594.718710 595.672659 596.378176 597.003717 597.975423 598.868488 599.513602 600.068996 600.946134 601.722474 602.237707 602.661556 603.423353 604.088261 604.481213 604.753506 605.302158 605.691199 -100 
-100 -100 587.496290 589.211225 590.608622 591.301475 591.628528 593.156980 594.342375 594.864197 595.057335 596.490172 597.599479 598.054053 598.174677 599.498850 600.475046 600.782636 600.756300 601.986068 602.880775 603.107331 602.986383 604.030850 604.735261 -100 
-100 -100 583.374602 586.901837 588.902990 589.377999 588.597529 591.354156 592.916348 593.118336 592.142677 594.780576 596.249484 596.374493 595.326714 597.833733 599.154204 599.114004 597.885738 600.338955 601.607907 601.531100 600.299529 602.547082 603.711995 -100 
-100 -100 584.627506 586.536657 588.130011 588.930958 589.325082 590.985737 592.272792 592.817108 593.008780 594.518773 595.686940 596.131735 596.225907 597.608402 598.632494 598.925218 598.873966 600.169246 601.123024 601.352850 601.233002 602.375205 603.167454 -100 
-100 -100 584.530377 585.922786 587.336814 588.268762 589.002846 590.387244 591.585724 592.284243 592.814893 594.026461 595.083984 595.665591 596.085070 597.162556 598.074429 598.508519 598.791653 599.768619 600.594490 600.943689 601.129435 601.967654 602.603395 -100 
-100 -100 582.527142 584.482388 586.133911 586.980182 587.410364 589.167061 590.534079 591.127535 591.349997 592.908652 594.115591 594.584909 594.698714 596.102369 597.149537 597.461328 597.427559 598.735346 599.694728 599.914894 599.781523 600.977596 601.808687 -100 
-100 -100 579.127347 582.771286 584.910679 585.477935 584.735602 587.720455 589.446845 589.735145 588.798034 591.547825 593.097202 593.263575 592.248480 594.798990 596.168901 596.161614 594.965848 597.448598 598.737520 598.637655 597.345265 599.743596 601.000691 -100 
-100 -100 580.999813 582.968128 584.644065 585.520786 585.985051 587.778212 589.179982 589.803833 590.052446 591.634000 592.859817 593.344086 593.471906 594.893237 595.959422 596.288557 596.269649 597.589380 598.557671 598.784774 598.658849 599.865086 600.703458 -100 
-100 -100 581.461858 582.881138 584.345261 585.339285 586.141921 587.602236 588.871828 589.630375 590.211717 591.468778 592.563061 593.171544 593.615634 594.730535 595.682174 596.151147 596.463826 597.464377 598.306822 598.667174 598.865494 599.728869 600.383174 -100 
-100 -100 579.981831 581.934285 583.611796 584.510167 585.005983 586.790786 588.189282 588.820544 589.082653 590.661541 591.883204 592.358918 592.476106 593.923863 595.013477 595.357949 595.349571 596.680308 597.657374 597.896555 597.785390 598.983009 599.815486 -100 
-100 -100 577.078653 580.679343 582.824494 583.441355 582.787003 585.735731 587.455566 587.762795 586.864716 589.601543 591.143972 591.292976 590.238427 592.860058 594.277299 594.297348 593.116528 595.621358 596.927014 596.851670 595.601362 597.969725 599.214280 -100 
-100 -100 579.302154 581.259057 582.942897 583.846887 584.344444 586.123408 587.512421 588.134298 588.389608 589.965942 591.187239 591.663681 591.781827 593.230127 594.320203 594.664870 594.654733 595.980889 596.952870 597.186997 597.071806 598.267186 599.098730 -100 
-100 -100 580.101490 581.531661 583.010586 584.018765 584.827992 586.272503 587.518969 588.255571 588.820973 590.074662 591.169453 591.780139 592.226761 593.342939 594.296794 594.769434 595.083269 596.072525 596.900188 597.247731 597.436661 598.295791 598.948214 -100 
-100 -100 578.957845 580.947784 582.649724 583.554547 584.041166 585.795334 587.151891 587.735330 587.951739 589.535955 590.765870 591.254828 591.387812 592.810155 593.881340 594.222372 594.216052 595.510629 596.448647 596.651849 596.508155 597.710341 598.546906 -100 
-100 -100 576.411798 580.091724 582.263966 582.872412 582.191413 585.085762 586.741417 586.969131 585.966617 588.741623 590.301725 590.474599 589.468265 592.015748 593.392728 593.408107 592.250382 594.678659 595.920886 595.785631 594.461546 596.862377 598.119573 -100 
-100 -100 579.216850 581.180931 582.839328 583.691562 584.124063 585.830756 587.146229 587.693111 587.874983 589.425861 590.627902 591.094622 591.208648 592.611110 593.664546 593.990574 593.967915 595.243176 596.163148 596.349452 596.190386 597.378333 598.206264 -100 
-100 -100 580.661822 582.032264 583.415338 584.310881 585.006456 586.358524 587.525565 588.193925 588.696481 589.881698 590.918214 591.487055 591.900504 592.974451 593.891843 594.338544 594.627146 595.574149 596.359849 596.672907 596.832021 597.658728 598.290218 -100 
-100 -100 580.256698 582.098455 583.614700 584.329802 584.635739 586.287468 587.565891 588.097386 588.273990 589.737914 590.868158 591.291537 591.377389 592.750134 593.781121 594.096804 594.066736 595.314669 596.214897 596.399511 596.245773 597.379216 598.169259 -100 
-100 -100 578.580089 581.966769 583.845470 584.183362 583.225279 586.035792 587.613905 587.817563 586.852250 589.408170 590.820813 590.918212 589.867386 592.350665 593.679259 593.679991 592.520533 594.879429 596.075752 595.943874 594.664378 596.915547 598.082734 -100 
-100 -100 582.162351 583.795780 585.091801 585.669538 585.879996 587.378271 588.538793 589.033934 589.198459 590.570200 591.626928 592.046847 592.148184 593.457405 594.439904 594.770177 594.765494 595.951430 596.797193 596.982361 596.830047 597.866822 598.569429 -100 
-100 -100 584.723491 585.503397 586.364066 587.027829 587.628414 588.598946 589.495970 590.149602 590.724832 591.640377 592.483846 593.091886 593.622739 594.486405 595.263342 595.786660 596.213328 596.953065 597.587826 597.952422 598.203082 598.741284 599.126279 -100 
-100 -100 585.935476 586.423274 587.091862 587.754118 588.432700 589.243074 590.038534 590.738325 591.416100 592.203615 592.970791 593.641409 594.285272 595.027395 595.732396 596.320921 596.861525 597.478940 598.038216 598.459648 598.807456 599.193044 599.452188 -100 
-100 -100 -100 -100 -100 -100 -100 -100 -100 -100 -100 -100 -100 -100 -100 -100 -100 -100 -100 -100 -100 -100 -100 -100 -100 -100 
-100 -100 -100 -100 -100 -100 -100 -100 -100 -100 -100 -100 -100 -100 -100 -100 -100 -100 -100 -100 -100 -100 -100 -100 -100 -100 
-100 -100 -100 -100 -100 -100 -100 -100 -100 -100 -100 -100 -100 -100 -100 -100 -100 -100 -100 -100 -100 -100 -100 -100 -100 -100 
-100 -100 591.305733 591.892246 592.662994 593.406476 594.152103 595.070112 595.950451 596.699251 597.407966 598.276540 599.103738 599.794634 600.434515 601.214688 601.934176 602.503886 603.017260 603.675249 604.269605 604.698542 605.037979 605.462786 605.748136 -100 
-100 -100 589.509425 590.616918 591.669541 592.381367 592.922704 594.120515 595.137180 595.777060 596.240376 597.370122 598.324298 598.902190 599.295129 600.328647 601.165575 601.611974 601.869667 602.793679 603.524560 603.856669 603.976181 604.687631 605.164086 -100 
-100 -100 584.626245 587.973377 589.825689 590.251815 589.466821 592.117371 593.606936 593.818840 592.880238 595.440323 596.854613 597.000471 595.998039 598.438744 599.715322 599.703710 598.523285 600.904123 602.117812 602.053527 600.849757 603.004390 604.090121 -100 
-100 -100 570.540844 584.238326 587.741181 587.145328 578.177800 589.137455 591.839290 590.887055 581.643660 592.544619 595.162781 594.145042 584.906766 595.597665 598.050121 596.828011 587.176180 598.051122 600.506230 599.334850 590.151974 600.400782 602.876692 -100 
-100 -100 581.657502 585.243589 587.313155 587.837957 587.096651 589.903041 591.506201 591.728522 590.765015 593.425801 594.911575 595.037023 593.986352 596.508609 597.845171 597.807457 596.579540 599.049426 600.334220 600.261648 599.036629 601.314722 602.506555 -100 
-100 -100 583.097040 585.033623 586.661258 587.488129 587.902133 589.612035 590.939615 591.507806 591.713581 593.246638 594.432238 594.886272 594.987596 596.380036 597.415854 597.717290 597.673609 598.975122 599.931835 600.156354 600.029950 601.201386 602.015296 -100 
-100 -100 579.562351 583.191873 585.310545 585.856293 585.091813 588.048948 589.749643 590.017269 589.063240 591.796770 593.332424 593.488313 592.464354 595.004353 596.363933 596.347602 595.143720 597.619231 598.902686 598.799335 597.503206 599.893042 601.143759 -100 
-100 -100 566.277383 580.100435 583.726806 583.145765 573.799191 585.396871 588.328326 587.444266 578.079330 589.257264 591.990424 591.027368 581.860683 592.562802 595.063451 593.880759 584.307785 595.165478 597.622453 596.353949 586.687608 597.511020 600.151833 -100 
-100 -100 578.037122 581.677932 583.819011 584.393297 583.661270 586.654333 588.389356 588.686964 587.759066 590.516327 592.072009 592.243725 591.234306 593.793506 595.173334 595.175289 593.987250 596.475744 597.769113 597.673327 596.384737 598.785715 600.044230 -100 
-100 -100 580.038608 581.994912 583.666749 584.550418 585.027759 586.814227 588.212837 588.840086 589.095944 590.676487 591.900971 592.382189 592.506130 593.941997 595.021484 595.360080 595.348060 596.674982 597.649896 597.885314 597.768369 598.970316 599.805309 -100 
-100 -100 577.056261 580.652773 582.790681 583.399379 582.738167 585.683131 587.401506 587.708637 586.810913 589.546659 591.088746 591.238535 590.184734 592.804181 594.219208 594.238253 593.057851 595.564158 596.872745 596.801006 595.553361 597.921562 599.165298 -100 
-100 -100 564.454807 578.042713 581.652717 581.165728 572.194587 583.466852 586.344664 585.491254 576.292675 587.326048 590.023047 588.997608 579.544562 590.565189 593.154536 592.001837 582.414434 593.330649 595.819440 594.610995 585.165467 595.783688 598.382034 -100 
-100 -100 576.376372 579.977743 582.122573 582.737770 582.078849 585.015668 586.721743 587.016850 586.110408 588.843953 590.386513 590.537708 589.485263 592.105274 593.520789 593.540331 592.358736 594.860174 596.163548 596.086768 594.835210 597.201821 598.445087 -100 
-100 -100 578.675974 580.645512 582.334561 583.236649 583.726344 585.487567 586.854455 587.452109 587.685048 589.265972 590.494401 590.979985 591.107857 592.544747 593.626657 593.970640 593.963314 595.275802 596.234257 596.455906 596.328603 597.528634 598.363208 -100 
-100 -100 575.978815 579.655032 581.830584 582.450496 581.784342 584.689181 586.353895 586.590490 585.597881 588.385384 589.957590 590.139932 589.141407 591.698327 593.083757 593.105693 591.954587 594.393890 595.648042 595.523075 594.207282 596.615234 597.876482 -100 
-100 -100 563.463812 577.408202 581.090093 580.606285 571.638229 582.820919 585.614383 584.619212 574.985578 586.386104 589.167131 588.223960 579.098326 589.768921 592.276692 591.145176 581.787106 592.413677 594.792925 593.472497 583.705860 594.601908 597.255802 -100 
-100 -100 576.239195 579.887778 582.017648 582.582741 581.860932 584.720434 586.346592 586.548651 585.522726 588.275990 589.819158 589.978561 588.960782 591.496118 592.862620 592.869238 591.701896 594.120300 595.355150 595.212740 593.881647 596.275094 597.527682 -100 
-100 -100 579.245060 581.147388 582.733559 583.514884 583.881845 585.560950 586.857124 587.393268 587.569364 589.077050 590.243910 590.687810 590.785980 592.173281 593.215040 593.534040 593.505961 594.768702 595.680858 595.867323 595.712337 596.877339 597.690023 -100 
-100 -100 577.377699 580.828442 582.784783 583.183850 582.276245 585.144817 586.768449 586.994072 586.043388 588.633326 590.074546 590.181195 589.133501 591.635554 592.979077 592.979456 591.818334 594.196603 595.412542 595.288137 594.017644 596.301556 597.496867 -100 
-100 -100 566.199979 579.374774 582.664389 581.820962 572.151373 583.682538 586.497307 585.597344 576.564177 587.189566 589.722670 588.685932 579.526958 590.112747 592.569201 591.440134 582.184145 592.638811 594.966451 593.717610 584.396970 594.741441 597.235648 -100 
-100 -100 579.380438 582.577644 584.291842 584.562103 583.581956 586.275875 587.772570 587.976556 587.039107 589.512986 590.867339 590.980595 589.969882 592.385239 593.668271 593.694357 592.580914 594.874284 596.024267 595.912416 594.666000 596.827145 597.916416 -100 
-100 -100 583.797295 584.837603 585.795526 586.396816 586.827438 587.968509 588.937165 589.531107 589.949610 591.020554 591.924161 592.465629 592.835651 593.854483 594.692409 595.150427 595.418010 596.314977 597.013904 597.317668 597.415429 598.119778 598.594027 -100 
-100 -100 585.373215 585.912411 586.604476 587.252343 587.901154 588.739790 589.551317 590.237985 590.888919 591.701284 592.480011 593.133722 593.748198 594.514307 595.231005 595.803371 596.315895 596.959257 597.533013 597.941726 598.265321 598.681469 598.963183 -100 
-100 -100 -100 -100 -100 -100 -100 -100 -100 -100 -100 -100 -100 -100 -100 -100 -100 -100 -100 -100 -100 -100 -100 -100 -100 -100 
-100 -100 -100 -100 -100 -100 -100 -100 -100 -100 -100 -100 -100 -100 -100 -100 -100 -100 -100 -100 -100 -100 -100 -100 -100 -100 
-100 -100 -100 -100 -100 -100 -100 -100 -100 -100 -100 -100 -100 -100 -100 -100 -100 -100 -100 -100 -100 -100 -100 -100 -100 -100 
-100 -100 591.040099 591.568477 592.306762 593.055427 593.823382 594.712135 595.577032 596.339309 597.073604 597.912091 598.720664 599.421180 600.084072 600.835669 601.541172 602.125893 602.666127 603.294173 603.870358 604.309380 604.671519 605.065829 605.328933 -100 
-100 -100 589.627103 590.457356 591.396441 592.153961 592.847886 593.883219 594.834949 595.539056 596.162030 597.127415 598.011703 598.647792 599.195480 600.068386 600.843534 601.357944 601.779572 602.536663 603.196076 603.584177 603.853037 604.399968 604.788389 -100 
-100 -100 586.679617 588.392385 589.786698 590.476905 590.801447 592.326329 593.509557 594.030946 594.222459 595.647433 596.745699 597.189361 597.300916 598.621541 599.599010 599.908286 599.881413 601.105740 601.993607 602.214142 602.089003 603.131733 603.835649 -100 
-100 -100 582.563527 586.087923 588.085410 588.557714 587.775011 590.527198 592.086806 592.288849 591.312363 593.941018 595.397735 595.511409 594.454885 596.959375 598.282558 598.245999 597.018993 599.466100 600.727257 600.643695 599.407393 601.653287 602.817773 -100 
-100 -100 583.821845 585.727029 587.315117 588.111511 588.501749 590.157717 591.441568 591.984544 592.173908 593.676039 594.834005 595.269404 595.356989 596.737982 597.764671 598.060898 598.010805 599.301626 600.249112 600.473378 600.349592 601.489810 602.281195 -100 
-100 -100 583.732147 585.118214 586.523999 587.448506 588.176489 589.555388 590.749718 591.445339 591.972518 593.177745 594.227390 594.801651 595.216368 596.293783 597.208999 597.647032 597.931848 598.906102 599.727739 600.073369 600.256536 601.092483 601.726721 -100 
-100 -100 581.737647 583.682823 585.322475 586.158213 586.580180 588.330163 589.691985 590.281462 590.499990 592.053404 593.254169 593.717523 593.827723 595.233236 596.285562 596.602921 596.572367 597.878520 598.835234 599.053869 598.919561 600.112976 600.941758 -100 
-100 -100 578.343168 581.973628 584.097972 584.652400 583.900286 586.877314 588.597651 588.881337 587.940342 590.685996 592.230886 592.392753 591.375067 593.929221 595.305696 595.305340 594.114393 596.596067 597.883529 597.783954 596.492202 598.887513 600.141762 -100 
-100 -100 580.205872 582.163100 583.824872 584.688620 585.142381 586.927204 588.322374 588.941083 589.185988 590.765133 591.989200 592.472015 592.599671 594.024411 595.095910 595.430587 595.415709 596.736212 597.705279 597.934231 597.809552 599.013689 599.849707 -100 
-100 -100 580.654070 582.065137 583.517260 584.498949 585.290763 586.742483 588.004919 588.757500 589.335076 590.591870 591.687776 592.298335 592.744623 593.862243 594.817102 595.289411 595.604909 596.607927 597.453947 597.818515 598.019444 598.881291 599.533386 -100 
-100 -100 579.164120 581.109861 582.776531 583.662633 584.146953 585.922933 587.313509 587.937345 588.194865 589.775778 591.002503 591.483574 591.604972 593.054696 594.145605 594.491485 594.484729 595.819301 596.803117 597.049768 596.943568 598.139242 598.968829 -100 
-100 -100 576.257366 579.851669 581.986160 582.590340 581.923514 584.863042 586.573939 586.871960 585.967725 588.708135 590.257777 590.414063 589.364959 591.987866 593.405256 593.425783 592.246308 594.755811 596.069963 596.004523 594.761546 597.127047 598.367862 -100 
-100 -100 578.484012 580.434155 582.107129 582.998612 583.483719 585.251871 586.630389 587.242256 587.491167 589.069262 590.296388 590.779010 590.901690 592.351558 593.442125 593.787510 593.779156 595.109905 596.089573 596.332443 596.223433 597.417801 598.246913 -100 
-100 -100 579.293503 580.715211 582.181913 583.177322 583.973855 585.405538 586.639437 587.364539 587.922214 589.175496 590.274140 590.889011 591.338662 592.456545 593.411512 593.885208 594.200629 595.193961 596.028447 596.383188 596.577103 597.436664 598.088050 -100 
-100 -100 578.164447 580.142558 581.829651 582.720935 583.194406 584.933506 586.275234 586.844763 587.050686 588.633168 589.866231 590.357795 590.492276 591.916154 592.988802 593.330782 593.324689 594.622726 595.567947 595.777788 595.638656 596.841775 597.678025 -100 
-100 -100 575.628899 579.293733 581.449007 582.043672 581.350127 584.228149 585.867628 586.079995 585.065235 587.837990 589.400226 589.574077 588.567684 591.116140 592.494369 592.510453 591.352471 593.783481 595.032262 594.903110 593.583497 595.985195 597.242239 -100 
-100 -100 578.426666 580.378290 582.021342 582.860286 583.280854 584.973729 586.275218 586.809099 586.980838 588.527804 589.728829 590.194290 590.306827 591.708802 592.762293 593.088386 593.065891 594.343125 595.267351 595.458284 595.302884 596.492145 597.320308 -100 
-100 -100 579.860207 581.220602 582.590177 583.473202 584.158040 585.499857 586.656677 587.315544 587.810295 588.990410 590.023274 590.588653 590.998970 592.070799 592.986727 593.432284 593.720325 594.668430 595.456991 595.773448 595.935498 596.763925 597.396118 -100 
-100 -100 579.446849 581.278934 582.782175 583.485185 583.781769 585.426812 586.698553 587.223725 587.394486 588.852682 589.977391 590.395432 590.476558 591.845826 592.874021 593.187300 593.155664 594.403881 595.306033 595.493159 595.341803 596.477275 597.268411 -100 
-100 -100 577.763735 581.140377 583.006294 583.332513 582.365964 585.172675 586.746954 586.946698 585.977086 588.527123 589.933289 590.024233 588.967574 591.446504 592.771367 592.768702 591.606757 593.965260 595.162830 595.032789 593.755179 596.008534 597.177024 -100 
-100 -100 581.334642 582.960550 584.246430 584.814756 585.018511 586.513527 587.671247 588.163433 588.324298 589.690808 590.741371 591.154910 591.250292 592.554572 593.532692 593.859026 593.851402 595.036286 595.882635 596.069197 595.918545 596.957130 597.660838 -100 
-100 -100 583.885551 584.660397 585.513753 586.170454 586.765790 587.733117 588.627487 589.278388 589.850242 590.761234 591.599244 592.201465 592.726657 593.585205 594.357463 594.876616 595.300121 596.038332 596.673125 597.038704 597.290742 597.830326 598.216152 -100 
-100 -100 585.091912 585.575937 586.238789 586.895279 587.569316 588.376511 589.169325 589.866433 590.540977 591.324332 592.086537 592.751766 593.390236 594.127257 594.827503 595.411803 595.949160 596.564805 597.123779 597.545906 597.894859 598.281570 598.541381 -100 
-100 -100 -100 -100 -100 -100 -100 -100 -100 -100 -100 -100 -100 -100 -100 -100 -100 -100 -100 -100 -100 -100 -100 -100 -100 -100 
-100 -100 -100 -100 -100 -100 -100 -100 -100 -100 -100 -100 -100 -100 -100 -100 -100 -100 -100 -100 -100 -100 -100 -100 -100 -100 
-100 -100 -100 -100 -100 -100 -100 -100 -100 -100 -100 -100 -100 -100 -100 -100 -100 -100 -100 -100 -100 -100 -100 -100 -100 -100 
-100 -100 590.741006 591.232124 591.945268 592.692960 593.469883 594.341919 595.197274 595.967923 596.715440 597.536350 598.331403 599.035677 599.709186 600.445637 601.143972 601.739608 602.294968 602.905943 603.468965 603.911888 604.284039 604.660934 604.909677 -100 
-100 -100 589.524409 590.222198 591.091922 591.864407 592.614693 593.583306 594.502726 595.239937 595.927171 596.823978 597.669606 598.331554 598.938875 599.747668 600.494377 601.046355 601.535851 602.223175 602.842433 603.254223 603.578853 604.056828 604.398151 -100 
-100 -100 587.253255 588.437062 589.618726 590.395302 591.013535 592.229410 593.293726 593.939235 594.441197 595.551525 596.519424 597.074491 597.486175 598.502595 599.368070 599.810812 600.104616 601.006390 601.757153 602.080379 602.240390 602.972342 603.515442 -100 
-100 -100 584.741074 586.576513 588.085938 588.823221 589.166404 590.773028 592.018508 592.544900 592.725023 594.192481 595.318213 595.737789 595.816099 597.183195 598.202472 598.507272 598.466829 599.725831 600.640752 600.843791 600.698368 601.814935 602.585433 -100 
-100 -100 584.470118 585.818928 587.178669 588.064951 588.759715 590.093874 591.251021 591.924437 592.435320 593.610418 594.630938 595.184576 595.584785 596.652059 597.562076 598.000981 598.285154 599.242342 600.046274 600.380857 600.553988 601.369004 601.987249 -100 
-100 -100 583.916455 585.042491 586.316491 587.277899 588.124867 589.369101 590.496656 591.256501 591.911841 592.982207 593.958847 594.587977 595.124870 596.080318 596.942360 597.456401 597.878165 598.719502 599.470000 599.873454 600.177168 600.871496 601.407612 -100 
-100 -100 582.389789 583.777179 585.190556 586.125412 586.868239 588.279367 589.504215 590.221741 590.764618 591.985578 593.045733 593.623689 594.042401 595.141097 596.081785 596.543487 596.847308 597.826956 598.651119 598.999630 599.188026 600.033669 600.674538 -100 
-100 -100 580.538790 582.472942 584.110981 584.953387 585.388375 587.156789 588.537689 589.144028 589.377234 590.940318 592.146543 592.608531 592.715273 594.148411 595.229444 595.572940 595.565355 596.873982 597.834918 598.064699 597.946136 599.134347 599.959351 -100 
-100 -100 580.845202 582.246139 583.682428 584.644949 585.418676 586.864094 588.121487 588.866934 589.436033 590.686196 591.774851 592.377308 592.816894 593.934867 594.893022 595.370147 595.688870 596.684512 597.524059 597.886164 598.086289 598.942263 599.589795 -100 
-100 -100 580.807286 581.964104 583.287858 584.306216 585.215296 586.531312 587.724762 588.537232 589.240866 590.371588 591.407228 592.084950 592.662160 593.656060 594.552539 595.095598 595.545465 596.420113 597.203019 597.634723 597.963508 598.680733 599.231438 -100 
-100 -100 579.752614 581.160181 582.607852 583.584504 584.371545 585.823380 587.082650 587.826522 588.397052 589.669213 590.782780 591.406307 591.861488 592.986907 593.948038 594.425200 594.745619 595.756876 596.613357 596.991164 597.203348 598.059307 598.705214 -100 
-100 -100 578.342617 580.291364 581.953982 582.826359 583.290539 585.074017 586.462220 587.068186 587.302598 588.910749 590.163798 590.664786 590.801555 592.249230 593.337691 593.682478 593.675837 595.015531 596.007359 596.265377 596.170639 597.357732 598.180572 -100 
-100 -100 579.070418 580.482442 581.936289 582.917629 583.704572 585.148880 586.396627 587.128995 587.691258 588.960410 590.074469 590.699849 591.156284 592.280901 593.240137 593.715124 594.032998 595.041523 595.895771 596.271719 596.482516 597.337505 597.982868 -100 
-100 -100 579.442951 580.610226 581.947718 582.977184 583.887444 585.185856 586.353368 587.140506 587.826128 588.951978 589.990103 590.672881 591.253581 592.245331 593.137816 593.677316 594.123372 594.991984 595.768801 596.195658 596.521050 597.236083 597.785586 -100 
-100 -100 578.799862 580.219829 581.678746 582.660854 583.440367 584.852592 586.065440 586.768712 587.307244 588.553421 589.648702 590.261135 590.708187 591.820673 592.771767 593.244619 593.559571 594.544600 595.372791 595.726030 595.920050 596.772434 597.418151 -100 
-100 -100 577.826937 579.786934 581.450307 582.315446 582.762052 584.477235 585.797027 586.347029 586.535859 588.098146 589.313880 589.789012 589.907593 591.329233 592.399816 592.738978 592.729008 594.021361 594.965494 595.182074 595.054043 596.237297 597.060285 -100 
-100 -100 579.069247 580.463764 581.881004 582.814524 583.544454 584.909321 586.079513 586.745618 587.248598 588.456137 589.515044 590.097300 590.519421 591.609176 592.540907 592.997599 593.295775 594.259424 595.065032 595.397531 595.574042 596.413189 597.051619 -100 
-100 -100 580.021999 581.131256 582.378145 583.306083 584.115284 585.317972 586.400817 587.117762 587.737105 588.782986 589.745961 590.369592 590.903037 591.848814 592.702889 593.213148 593.629165 594.452585 595.181211 595.565316 595.854905 596.541733 597.074922 -100 
-100 -100 580.040885 581.345495 582.644600 583.463571 584.094607 585.391584 586.512355 587.149433 587.626325 588.766581 589.762795 590.304572 590.698887 591.751718 592.653113 593.092151 593.375295 594.308534 595.084109 595.394608 595.550641 596.358148 596.973769 -100 
-100 -100 579.820501 581.585388 583.007687 583.649384 583.899970 585.475362 586.688693 587.180338 587.326571 588.747588 589.840231 590.244226 590.318114 591.662889 592.671798 592.981524 592.949125 594.175468 595.056174 595.231854 595.066904 596.177302 596.945951 -100 
-100 -100 581.851328 582.977766 584.076531 584.758786 585.287193 586.446850 587.461265 588.058420 588.513511 589.574893 590.505089 591.036452 591.433660 592.431992 593.288602 593.732368 594.026469 594.906245 595.630628 595.931275 596.075159 596.799999 597.340520 -100 
-100 -100 583.756439 584.409038 585.204908 585.888971 586.550674 587.444699 588.296694 588.971658 589.601563 590.446215 591.250215 591.882340 592.468991 593.261604 593.999678 594.548787 595.034090 595.707062 596.308030 596.702961 597.014954 597.485853 597.824124 -100 
-100 -100 584.776363 585.227694 585.871821 586.533931 587.221393 588.010123 588.788731 589.489431 590.174148 590.940518 591.691730 592.363330 593.013685 593.734206 594.423573 595.014461 595.564175 596.164078 596.712977 597.142254 597.503686 597.873844 598.119429 -100 
-100 -100 -100 -100 -100 -100 -100 -100 -100 -100 -100 -100 -100 -100 -100 -100 -100 -100 -100 -100 -100 -100 -100 -100 -100 -100 
-100 -100 -100 -100 -100 -100 -100 -100 -100 -100 -100 -100 -100 -100 -100 -100 -100 -100 -100 -100 -100 -100 -100 -100 -100 -100 
-100 -100 -100 -100 -100 -100 -100 -100 -100 -100 -100 -100 -100 -100 -100 -100 -100 -100 -100 -100 -100 -100 -100 -100 -100 -100 
-100 -100 590.246729 590.767580 591.495614 592.234950 592.996052 593.881226 594.744929 595.506993 596.239684 597.071777 597.870998 598.562382 599.218812 599.969055 600.677694 601.267075 601.809441 602.432769 603.001293 603.432832 603.789825 604.183241 604.446833 -100 
-100 -100 588.850543 589.666814 590.590035 591.334849 592.020226 593.052846 594.005328 594.712144 595.336438 596.292950 597.164348 597.788659 598.328474 599.201672 599.983943 600.508751 600.937656 601.685155 602.331049 602.706481 602.966202 603.514297 603.905094 -100 
-100 -100 585.943736 587.622999 588.988349 589.658909 589.970599 591.495797 592.684108 593.215164 593.417602 594.825206 595.902479 596.329242 596.429665 597.754738 598.747510 599.080958 599.079244 600.276562 601.136535 601.332416 601.185805 602.238823 602.950653 -100 
-100 -100 581.890573 585.340058 587.292952 587.738523 586.934737 589.694771 591.264390 591.484856 590.540725 593.130034 594.556901 594.649251 593.576444 596.093285 597.440490 597.447424 596.291983 598.666816 599.880459 599.757352 598.470773 600.753549 601.934862 -100 
-100 -100 583.090998 584.960257 586.518181 587.294310 587.671692 589.327852 590.616348 591.168147 591.366625 592.850488 593.987932 594.406257 594.483810 595.873725 596.920609 597.245887 597.224796 598.489768 599.410355 599.612022 599.468570 600.617414 601.414681 -100 
-100 -100 582.977305 584.339695 585.722484 586.631203 587.350080 588.725686 589.920130 590.618084 591.145706 592.339301 593.372439 593.929243 594.332617 595.422955 596.360166 596.822398 597.125402 598.090896 598.900767 599.240217 599.421363 600.252039 600.882071 -100 
-100 -100 581.000775 582.908466 584.519454 585.338935 585.753170 587.497643 588.857044 589.446991 589.665474 591.205868 592.387209 592.823061 592.905166 594.343664 595.432086 595.783015 595.781278 597.075572 598.025374 598.253339 598.138924 599.308496 600.120110 -100 
-100 -100 577.659566 581.209416 583.291356 583.826744 583.068334 586.036678 587.753362 588.038453 587.103950 589.830489 591.351908 591.470176 590.375492 593.015350 594.449411 594.498390 593.369370 595.811015 597.088093 597.014744 595.789033 598.115623 599.336492 -100 
-100 -100 579.440621 581.363582 582.998343 583.844560 584.288020 586.067378 587.459244 588.075130 588.318537 589.892996 591.109222 591.574833 591.680978 593.139070 594.243447 594.607591 594.619411 595.931488 596.899492 597.143668 597.042122 598.221618 599.039898 -100 
-100 -100 579.830302 581.229790 582.665194 583.627247 584.401617 585.853359 587.113999 587.856683 588.423935 589.693922 590.803977 591.422544 591.873833 593.002336 593.969419 594.453868 594.779649 595.785098 596.636075 597.012096 597.224224 598.075307 598.717434 -100 
-100 -100 578.296974 580.245319 581.898543 582.752674 583.195816 584.992080 586.387091 586.984964 587.202310 588.835206 590.108148 590.622403 590.769931 592.214517 593.301881 593.648056 593.643276 594.985063 595.979512 596.243791 596.157116 597.335773 598.152740 -100 
-100 -100 575.349900 578.967593 581.090528 581.641601 580.870758 583.890447 585.619570 585.865265 584.834991 587.718243 589.352612 589.565137 588.575450 591.162891 592.562441 592.575287 591.389946 593.913409 595.244726 595.209766 594.018000 596.336778 597.555174 -100 
-100 -100 577.610810 579.564665 581.225208 582.084608 582.527886 584.316066 585.699065 586.285085 586.493951 588.124205 589.398298 589.915193 590.064341 591.506868 592.590556 592.932879 592.924487 594.264406 595.258635 595.522959 595.436236 596.614199 597.430524 -100 
-100 -100 578.455058 579.869170 581.321602 582.297069 583.074437 584.506177 585.738989 586.454957 587.003051 588.269714 589.384522 590.011059 590.468119 591.590322 592.548368 593.024841 593.344208 594.346081 595.195392 595.570985 595.782986 596.631840 597.272194 -100 
-100 -100 577.365490 579.322492 580.989507 581.863087 582.322117 584.057936 585.398961 585.968098 586.175406 587.752035 588.981185 589.465336 589.589387 591.028695 592.114052 592.464240 592.465297 593.773105 594.738477 594.982323 594.881963 596.055308 596.869747 -100 
-100 -100 574.878906 578.497549 580.624866 581.200973 580.491424 583.369011 585.009316 585.227293 584.227866 586.974653 588.518327 588.667716 587.620159 590.209787 591.611255 591.639866 590.492748 592.932552 594.206262 594.132735 592.913056 595.224256 596.438979 -100 
-100 -100 577.648252 579.579138 581.205491 582.033531 582.445983 584.133325 585.429849 585.961793 586.133641 587.666767 588.853966 589.303872 589.400544 590.815609 591.881170 592.215687 592.200506 593.485276 594.425773 594.646792 594.527591 595.688254 596.496185 -100 
-100 -100 579.067654 580.419243 581.782449 582.665129 583.351582 584.682228 585.824977 586.473546 586.960885 588.131814 589.156149 589.714139 590.119340 591.191894 592.110899 592.560684 592.853308 593.803849 594.598269 594.925119 595.096969 595.920238 596.546865 -100 
-100 -100 578.655695 580.481009 581.985342 582.703187 583.022501 584.641061 585.883119 586.388897 586.547453 587.997873 589.117666 589.534760 589.618549 590.979762 592.004520 592.320405 592.294539 593.536760 594.434773 594.619196 594.464167 595.604953 596.398575 -100 
-100 -100 576.983288 580.346415 582.217108 582.575545 581.675711 584.414858 585.942214 586.116289 585.131538 587.675265 589.079157 589.175549 588.136387 590.591670 591.906948 591.907977 590.761733 593.099229 594.283597 594.140841 592.843062 595.116044 596.293204 -100 
-100 -100 580.534588 582.156420 583.446586 584.032010 584.258874 585.728140 586.858001 587.331336 587.480263 588.840148 589.887284 590.301288 590.399704 591.693618 592.665076 592.990857 592.985909 594.161300 594.998966 595.177499 595.019248 596.064380 596.772554 -100 
-100 -100 583.071965 583.845986 584.701651 585.364946 585.966329 586.923740 587.803579 588.442401 589.005410 589.910236 590.743860 591.343275 591.866064 592.718791 593.486090 594.002446 594.424013 595.157260 595.787143 596.148604 596.397964 596.939255 597.326746 -100 
-100 -100 584.272005 584.755860 585.419766 586.078653 586.753690 587.555345 588.339215 589.027690 589.695102 590.472769 591.230299 591.891586 592.526205 593.258460 593.954243 594.534988 595.069236 595.681201 596.236807 596.656399 597.004035 597.391171 597.651631 -100 
-100 -100 -100 -100 -100 -100 -100 -100 -100 -100 -100 -100 -100 -100 -100 -100 -100 -100 -100 -100 -100 -100 -100 -100 -100 -100 
-100 -100 -100 -100 -100 -100 -100 -100 -100 -100 -100 -100 -100 -100 -100 -100 -100 -100 -100 -100 -100 -100 -100 -100 -100 -100 
-100 -100 -100 -100 -100 -100 -100 -100 -100 -100 -100 -100 -100 -100 -100 -100 -100 -100 -100 -100 -100 -100 -100 -100 -100 -100 
-100 -100 589.704173 590.277831 591.031389 591.758962 592.492417 593.403523 594.280763 595.028062 595.732965 596.589568 597.400172 598.074733 598.702617 599.479682 600.203848 600.780914 601.297758 601.947256 602.528712 602.945238 603.275955 603.699374 603.985456 -100 
-100 -100 587.938920 589.020250 590.045915 590.736226 591.262224 592.455065 593.472012 594.115613 594.581171 595.693250 596.624639 597.181602 597.559649 598.593241 599.442098 599.906704 600.179712 601.084046 601.791220 602.101608 602.203907 602.919287 603.400194 -100 
-100 -100 583.151773 586.417096 588.216089 588.607780 587.795872 590.451129 591.949643 592.180050 591.272825 593.787169 595.162327 595.277478 594.250948 596.702246 598.006872 598.043862 596.937645 599.240926 600.399486 600.288380 599.029161 601.220536 602.324025 -100 
-100 -100 569.378018 582.741502 586.143641 585.494837 576.446431 587.463677 590.188848 589.284189 580.228445 590.926817 593.476872 592.416240 583.115915 593.860338 596.361877 595.249830 586.000912 596.471333 598.807766 597.543902 588.103082 598.587014 601.112989 -100 
-100 -100 580.192970 583.692798 585.706446 586.195665 585.427486 588.238546 589.850356 590.090545 589.156716 591.770624 593.217635 593.312246 592.239660 594.780365 596.152564 596.171270 595.023989 597.417792 598.648744 598.532548 597.255116 599.566809 600.773034 -100 
-100 -100 581.567127 583.458096 585.046038 585.846358 586.244471 587.948605 589.276122 589.848636 590.057042 591.567980 592.724728 593.147732 593.225174 594.642778 595.716235 596.059492 596.051492 597.331747 598.266361 598.480234 598.351177 599.512286 600.318937 -100 
-100 -100 578.090608 581.628041 583.692888 584.211126 583.435140 586.380760 588.077156 588.347104 587.398741 590.104749 591.605091 591.705697 590.597639 593.228860 594.657720 594.703705 593.570641 596.001904 597.267996 597.185992 595.953273 598.271295 599.486438 -100 
-100 -100 565.125293 578.579012 582.105426 581.491490 572.150777 583.716680 586.640719 585.765346 576.458943 587.557221 590.240106 589.161710 579.542387 590.711192 593.352185 592.282322 583.015666 593.602238 596.018223 594.825253 585.548294 595.975591 598.525473 -100 
-100 -100 576.516790 580.071226 582.160977 582.705552 581.957568 584.939758 586.669130 586.963402 586.038061 588.782583 590.322608 590.456486 589.374572 592.025828 593.469933 593.527577 592.406454 594.856559 596.142126 596.077361 594.858251 597.185601 598.406953 -100 
-100 -100 578.385717 580.321045 581.964631 582.814162 583.257695 585.048467 586.445115 587.054068 587.286514 588.894966 590.144603 590.638704 590.769302 592.225156 593.325811 593.685320 593.691711 595.019395 596.000940 596.255832 596.162271 597.340102 598.156728 -100 
-100 -100 575.311803 578.925855 581.043206 581.588136 580.813408 583.836313 585.570454 585.820015 584.791977 587.677000 589.311788 589.523704 588.534052 591.124955 592.529599 592.547822 591.365907 593.886690 595.214054 595.176153 593.982683 596.299450 597.516743 -100 
-100 -100 562.537623 576.271232 579.870046 579.245034 569.706842 581.504725 584.454877 583.447578 573.483624 585.309800 588.221930 587.321662 578.151251 588.930529 591.467026 590.295171 580.663098 591.635472 594.159458 593.026431 583.862347 594.205166 596.741057 -100 
-100 -100 574.623890 578.244284 580.369394 580.919920 580.145747 583.159589 584.880995 585.118183 584.081171 586.963919 588.600223 588.815201 587.827560 590.415395 591.815421 591.829198 590.643544 593.163148 594.491317 594.454532 593.261834 595.577944 596.794469 -100 
-100 -100 577.000574 578.956302 580.620132 581.486145 581.937472 583.702491 585.067760 585.647410 585.857504 587.465549 588.722178 589.226945 589.367193 590.811632 591.899595 592.248924 592.247728 593.573874 594.556450 594.813788 594.722727 595.897515 596.711645 -100 
-100 -100 574.391205 578.014802 580.151222 580.738406 580.042874 582.943621 584.607012 584.843855 583.861151 586.628560 588.191347 588.355973 587.320887 589.922729 591.334779 591.371819 590.233145 592.686465 593.975466 593.917155 592.709698 595.023187 596.237589 -100 
-100 -100 562.085798 575.823138 579.439062 578.916871 569.895362 581.099418 583.897345 582.921783 573.400154 584.667922 587.404160 586.396718 577.034300 587.941220 590.510170 589.404109 580.077924 590.704134 593.129247 591.951228 582.741298 593.095513 595.629200 -100 
-100 -100 574.687320 578.283196 580.378668 580.921641 580.181067 583.031794 584.649518 584.849857 583.832924 586.552125 588.068491 588.196101 587.132167 589.708118 591.099670 591.121552 589.967758 592.396573 593.659401 593.577409 592.350533 594.651980 595.860372 -100 
-100 -100 577.651625 579.534741 581.106590 581.884605 582.253543 583.909281 585.181148 585.700239 585.864376 587.354842 588.506042 588.936011 589.023661 590.412685 591.459878 591.786292 591.766709 593.032123 593.953679 594.158364 594.023303 595.176110 595.978571 -100 
-100 -100 575.790898 579.221622 581.175593 581.601746 580.756259 583.549185 585.118224 585.311690 584.340108 586.916870 588.348968 588.454826 587.420251 589.898212 591.233690 591.240084 590.097179 592.456480 593.663045 593.531650 592.246002 594.548081 595.749934 -100 
-100 -100 564.680700 577.779678 581.070669 580.308966 571.006043 582.161404 584.867142 583.921659 574.857087 585.477510 588.007378 586.989551 577.948669 588.403847 590.833504 589.719005 580.566447 590.908199 593.202648 591.920764 582.482739 592.943982 595.463570 -100 
-100 -100 577.776287 580.958469 582.676236 582.978205 582.062237 584.682243 586.126789 586.299328 585.341328 587.804020 589.151632 589.266322 588.269288 590.656182 591.925341 591.951783 590.851124 593.119603 594.252660 594.124923 592.856441 595.038209 596.137366 -100 
-100 -100 582.161875 583.198742 584.158162 584.768721 585.210015 586.330381 587.274354 587.848442 588.251933 589.311778 590.206727 590.742194 591.107762 592.114694 592.943204 593.396048 593.660684 594.548050 595.238353 595.534942 595.627310 596.335620 596.813036 -100 
-100 -100 583.725502 584.263333 584.955408 585.605344 586.254346 587.082566 587.879086 588.551369 589.190015 589.992002 590.761630 591.407275 592.013982 592.770853 593.479088 594.044651 594.551318 595.187955 595.755856 596.160278 596.481608 596.898614 597.181471 -100 
-100 -100 -100 -100 -100 -100 -100 -100 -100 -100 -100 -100 -100 -100 -100 -100 -100 -100 -100 -100 -100 -100 -100 -100 -100 -100 
-100 -100 -100 -100 -100 -100 -100 -100 -100 -100 -100 -100 -100 -100 -100 -100 -100 -100 -100 -100 -100 -100 -100 -100 -100 -100 
-100 -100 -100 -100 -100 -100 -100 -100 -100 -100 -100 -100 -100 -100 -100 -100 -100 -100 -100 -100 -100 -100 -100 -100 -100 -100 
-100 -100 589.428491 589.945876 590.668693 591.402448 592.158688 593.040134 593.900947 594.660352 595.390057 596.218942 597.014880 597.703132 598.357599 599.107934 599.818547 600.410687 600.955146 601.578966 602.147086 602.578174 602.934927 603.328178 603.591663 -100 
-100 -100 588.034773 588.846598 589.763721 590.502285 591.182478 592.211447 593.161236 593.865474 594.486581 595.439904 596.308298 596.929543 597.467553 598.341497 599.126824 599.655620 600.087430 600.835079 601.479893 601.854390 602.113595 602.661280 603.051816 -100 
-100 -100 585.131273 586.804305 588.162460 588.825887 589.132031 590.653911 591.839994 592.368644 592.567351 593.971846 595.046936 595.470851 595.569725 596.896640 597.894216 598.233728 598.236423 599.433025 600.290639 600.484783 600.337248 601.389426 602.100724 -100 
-100 -100 581.079921 584.521646 586.466309 586.904431 586.095204 588.852695 590.420983 590.639895 589.692771 592.279248 593.703859 593.793320 592.719118 595.238703 596.591962 596.606558 595.456947 597.829986 599.040131 598.914684 597.626908 599.908429 601.088963 -100 
-100 -100 582.272190 584.136130 585.687738 586.458323 586.831840 588.486393 589.774596 590.326220 590.523487 592.004994 593.139536 593.555035 593.631580 595.024031 596.076384 596.408349 596.392003 597.656049 598.573825 598.773332 598.628509 599.776108 600.572653 -100 
-100 -100 582.144870 583.505336 584.885560 585.791947 586.509288 587.884634 589.080113 589.779516 590.307559 591.499171 592.529112 593.083233 593.485886 594.578370 595.520140 595.987829 596.294550 597.259597 598.067299 598.404869 598.584490 599.413857 600.043302 -100 
-100 -100 580.153794 582.062689 583.674825 584.495175 584.910162 586.655730 588.017642 588.610894 588.831628 590.370147 591.547950 591.981256 592.062957 593.503561 594.596232 594.952286 594.954019 596.247382 597.194677 597.420500 597.303901 598.471764 599.283124 -100 
-100 -100 576.799942 580.353229 582.438874 582.977348 582.221430 585.191741 586.911742 587.201311 586.270481 588.995340 590.513681 590.630216 589.535916 592.178310 593.616816 593.671109 592.545679 594.985259 596.258816 596.182707 594.954585 597.278917 598.499215 -100 
-100 -100 578.573697 580.499865 582.138460 582.987906 583.434030 585.215882 586.610956 587.230581 587.477102 589.051921 590.267720 590.733754 590.841748 592.303185 593.412157 593.781047 593.795293 595.104931 596.068623 596.308832 596.204291 597.381744 598.199265 -100 
-100 -100 578.957538 580.359680 581.798179 582.762407 583.538568 584.992862 586.256283 587.001409 587.570979 588.843706 589.956656 590.578352 591.033300 592.166226 593.138385 593.627423 593.954738 594.956696 595.801797 596.171720 596.379379 597.228884 597.870876 -100 
-100 -100 577.418560 579.369560 581.025384 581.880193 582.323658 584.122613 585.520173 586.119161 586.337816 587.975778 589.254683 589.774432 589.927187 591.377250 592.470571 592.822085 592.818762 594.155280 595.141694 595.397187 595.304069 596.482072 597.300025 -100 
-100 -100 574.469520 578.089956 580.214717 580.764917 579.992831 583.015641 584.747512 584.993550 583.963506 586.853333 588.495096 588.713920 587.729938 590.323307 591.729552 591.748921 590.566222 593.083137 594.404843 594.359386 593.159656 595.478948 596.699286 -100 
-100 -100 576.736576 578.691661 580.352400 581.210301 581.652502 583.443160 584.829179 585.416831 585.627092 587.261814 588.540739 589.061846 589.215304 590.663168 591.753233 592.101658 592.095922 593.431602 594.418532 594.675000 594.582524 595.759955 596.577161 -100 
-100 -100 577.589962 579.003822 580.454934 581.428246 582.204606 583.638776 584.875605 585.595223 586.145867 587.413969 588.529243 589.156121 589.614808 590.741217 591.705096 592.187210 592.509588 593.510068 594.355956 594.727998 594.937337 595.784739 596.424510 -100 
-100 -100 576.509801 578.465525 580.129951 581.000389 581.457897 583.196685 584.543173 585.117996 585.328796 586.903644 588.128553 588.608668 588.731194 590.173801 591.264912 591.620941 591.625891 592.934363 593.899595 594.143894 594.043862 595.214916 596.027355 -100 
-100 -100 574.031819 577.648748 579.772898 580.345199 579.633340 582.514097 584.160324 584.384703 583.389036 586.131233 587.667259 587.809431 586.757802 589.350181 590.757320 590.791941 589.649403 592.090711 593.366008 593.295414 592.078253 594.386353 595.598144 -100 
-100 -100 576.808828 578.738292 580.362113 581.187212 581.597547 583.286011 584.585920 585.121493 585.294551 586.822944 588.002658 588.445395 588.537865 589.954186 591.023922 591.363201 591.351743 592.638202 593.580321 593.803732 593.686238 594.845032 595.650952 -100 
-100 -100 578.235260 579.586058 580.947908 581.828975 582.513155 583.841995 584.984751 585.633333 586.119188 587.285554 588.303561 588.855403 589.256781 590.329584 591.251316 591.704408 591.999499 592.950943 593.745859 594.073427 594.245658 595.068040 595.693736 -100 
-100 -100 577.829272 579.654423 581.158498 581.875923 582.192000 583.805405 585.045235 585.548350 585.703530 587.149393 588.263713 588.675322 588.755367 590.116513 591.143242 591.461466 591.437027 592.678832 593.575730 593.759078 593.603183 594.743539 595.536945 -100 
-100 -100 576.160081 579.523565 581.395018 581.754495 580.852126 583.583577 585.106523 585.276010 584.286691 586.825859 588.224783 588.315977 587.272844 589.727968 591.044675 591.047256 589.901595 592.237364 593.419250 593.274085 591.974493 594.247217 595.424512 -100 
-100 -100 579.711151 581.333493 582.624646 583.211095 583.436132 584.899345 586.023866 586.491955 586.636039 587.991474 589.034129 589.443595 589.538404 590.831169 591.802670 592.128560 592.122922 593.296070 594.130905 594.306771 594.146600 595.191171 595.899343 -100 
-100 -100 582.246750 583.021190 583.877543 584.541267 585.141040 586.094251 586.969505 587.603599 588.162183 589.062900 589.892494 590.487928 591.007345 591.858018 592.624028 593.139165 593.559026 594.289782 594.916895 595.275851 595.523414 596.063917 596.451207 -100 
-100 -100 583.445338 583.929527 584.593917 585.252923 585.926605 586.725055 587.504936 588.189191 588.852552 589.626379 590.380141 591.037720 591.669032 592.398752 593.092514 593.671313 594.203333 594.812685 595.365606 595.782844 596.128784 596.515042 596.775198 -100 
-100 -100 -100 -100 -100 -100 -100 -100 -100 -100 -100 -100 -100 -100 -100 -100 -100 -100 -100 -100 -100 -100 -100 -100 -100 -100 
-100 -100 -100 -100 -100 -100 -100 -100 -100 -100 -100 -100 -100 -100 -100 -100 -100 -100 -100 -100 -100 -100 -100 -100 -100 -100 
-100 -100 -100 -100 -100 -100 -100 -100 -100 -100 -100 -100 -100 -100 -100 -100 -100 -100 -100 -100 -100 -100 -100 -100 -100 -100 
-100 -100 589.105039 589.588302 590.289816 591.025569 591.792346 592.656874 593.506610 594.272307 595.014416 595.828898 596.616705 597.314115 597.983328 598.720125 599.422967 600.024833 600.584914 601.196703 601.758674 602.200655 602.572409 602.948994 603.197514 -100 
-100 -100 587.897235 588.583828 589.438724 590.197136 590.936230 591.897570 592.811990 593.544764 594.226796 595.117164 595.955330 596.609959 597.212924 598.023613 598.777591 599.339135 599.835782 600.522561 601.138773 601.548420 601.872088 602.349132 602.689828 -100 
-100 -100 585.642104 586.807337 587.968370 588.727416 589.332774 590.542427 591.603187 592.245323 592.742508 593.846478 594.806750 595.353744 595.760707 596.781929 597.659493 598.118083 598.424568 599.321757 600.065211 600.384204 600.542555 601.272316 601.813987 -100 
-100 -100 583.142815 584.950960 586.435175 587.153105 587.482503 589.085323 590.329424 590.854177 591.030803 592.492275 593.610186 594.021131 594.094083 595.469049 596.504247 596.830712 596.810522 598.058174 598.961213 599.158412 599.011304 600.124129 600.892308 -100 
-100 -100 582.843689 584.176391 585.519025 586.391737 587.077384 588.408672 589.565730 590.239502 590.748938 591.918826 592.931755 593.478062 593.875047 594.948630 595.872061 596.328191 596.625866 597.577919 598.373543 598.703178 598.874080 599.686004 600.302102 -100 
-100 -100 582.253905 583.375011 584.642827 585.599080 586.442898 587.686469 588.816027 589.579357 590.236376 591.301712 592.270307 592.892877 593.427731 594.388008 595.260613 595.787838 596.219090 597.058156 597.803086 598.202948 598.504756 599.196016 599.729799 -100 
-100 -100 580.691841 582.083798 583.500987 584.438804 585.184425 586.597161 587.826635 588.552194 589.101901 590.316322 591.366542 591.937921 592.355320 593.458523 594.409039 594.883586 595.197179 596.172915 596.990781 597.336053 597.523193 598.364357 599.001940 -100 
-100 -100 578.810026 580.756662 582.405528 583.256495 583.699038 585.469856 586.856953 587.475079 587.721075 589.274765 590.470462 590.927157 591.034227 592.472660 593.564189 593.922235 593.927509 595.227175 596.178566 596.404069 596.284992 597.466185 598.286748 -100 
-100 -100 579.106398 580.516551 581.962417 582.932535 583.712480 585.162349 586.426008 587.180134 587.757332 589.005758 590.091424 590.693732 591.136768 592.261701 593.230291 593.719528 594.046041 595.034581 595.863596 596.217706 596.413113 597.264188 597.909044 -100 
-100 -100 579.059253 580.222840 581.553373 582.575739 583.487754 584.809162 586.008236 586.825152 587.532850 588.669268 589.710917 590.394998 590.979665 591.982799 592.890649 593.445278 593.900644 594.766493 595.534971 595.952551 596.271392 596.986230 597.537205 -100 
-100 -100 577.992079 579.407237 580.860023 581.835976 582.620718 584.079972 585.345004 586.088789 586.658340 587.944237 589.072712 589.708616 590.174948 591.311953 592.286881 592.778870 593.107269 594.103674 594.938151 595.293037 595.487767 596.346069 596.996692 -100 
-100 -100 576.573565 578.532730 580.199420 581.066275 581.521215 583.316555 584.712046 585.314245 585.540335 587.170709 588.444438 588.960464 589.109831 590.570094 591.674541 592.038966 592.047541 593.364583 594.327824 594.555873 594.434931 595.632076 596.464146 -100 
-100 -100 577.317759 578.734337 580.188663 581.164731 581.946379 583.397927 584.652747 585.386341 585.947949 587.229603 588.356187 588.991193 589.456783 590.592811 591.566667 592.057654 592.385151 593.380947 594.215523 594.571026 594.766122 595.623596 596.273288 -100 
-100 -100 577.711808 578.878949 580.213280 581.236833 582.143410 583.447861 584.624664 585.419533 586.110174 587.238900 588.277701 588.960540 589.543975 590.545077 591.450802 592.003671 592.457536 593.321904 594.090274 594.509333 594.829362 595.541675 596.089955 -100 
-100 -100 577.088846 578.505835 579.958409 580.932026 581.706140 583.126582 584.353230 585.071103 585.619740 586.859068 587.942464 588.543838 588.985386 590.106742 591.071874 591.558694 591.883276 592.868576 593.696640 594.053380 594.251846 595.096686 595.735753 -100 
-100 -100 576.133281 578.089071 579.744529 580.598853 581.036324 582.762817 584.099185 584.667979 584.872099 586.417175 587.611176 588.066509 588.171377 589.603647 590.689742 591.044325 591.047050 592.340097 593.287927 593.515616 593.401418 594.570662 595.382662 -100 
-100 -100 577.390080 578.781369 580.192916 581.119581 581.844357 583.213456 584.392203 585.068307 585.576750 586.771181 587.811352 588.376032 588.787168 589.881782 590.824379 591.292685 591.600029 592.566283 593.375636 593.715849 593.899665 594.731899 595.363604 -100 
-100 -100 578.356107 579.463986 580.709028 581.635928 582.443665 583.642315 584.722716 585.438738 586.055079 587.090398 588.039049 588.648750 589.173392 590.120862 590.981907 591.500064 591.921919 592.746832 593.476528 593.863037 594.154545 594.838939 595.369463 -100 
-100 -100 578.386609 579.691768 580.993187 581.818267 582.453252 583.736041 584.843141 585.469985 585.937944 587.068211 588.052514 588.581830 588.967187 590.021594 590.928771 591.374048 591.661289 592.592958 593.365678 593.673738 593.827824 594.635054 595.250504 -100 
-100 -100 578.172088 579.939035 581.367150 582.022065 582.285955 583.835613 585.026091 585.501484 585.635265 587.046675 588.128585 588.520088 588.582961 589.930856 590.945415 591.260566 591.231724 592.452801 593.327168 593.496871 593.326868 594.438507 595.208383 -100 
-100 -100 580.201317 581.329759 582.433416 583.124297 583.657872 584.801291 585.797531 586.379923 586.823389 587.875473 588.796236 589.317427 589.706194 590.703810 591.562152 592.007564 592.301489 593.176170 593.894270 594.189072 594.328667 595.053260 595.594355 -100 
-100 -100 582.101960 582.755943 583.554701 584.242607 584.904663 585.789330 586.629193 587.292883 587.913150 588.749451 589.545258 590.169090 590.748723 591.537840 592.274089 592.821453 593.303900 593.971905 594.567312 594.957264 595.265752 595.735487 596.073629 -100 
-100 -100 583.118517 583.570828 584.216728 584.880507 585.566820 586.349104 587.118767 587.810387 588.486794 589.245545 589.989283 590.653458 591.297231 592.013000 592.698722 593.286109 593.831712 594.426593 594.970332 595.395142 595.753428 596.122104 596.367238 -100 
-100 -100 -100 -100 -100 -100 -100 -100 -100 -100 -100 -100 -100 -100 -100 -100 -100 -100 -100 -100 -100 -100 -100 -100 -100 -100 
-100 -100 -100 -100 -100 -100 -100 -100 -100 -100 -100 -100 -100 -100 -100 -100 -100 -100 -100 -100 -100 -100 -100 -100 -100 -100 
-100 -100 -100 -100 -100 -100 -100 -100 -100 -100 -100 -100 -100 -100 -100 -100 -100 -100 -100 -100 -100 -100 -100 -100 -100 -100 
-100 -100 588.582365 589.097643 589.817340 590.547451 591.299832 592.177320 593.033831 593.788786 594.515208 595.344091 596.141467 596.831173 597.487151 598.239568 598.952680 599.547839 600.096123 600.724958 601.299262 601.737049 602.098957 602.492944 602.755753 -100 
-100 -100 587.189942 587.998561 588.911853 589.646327 590.322285 591.347059 592.291645 592.989405 593.605023 594.560633 595.432820 596.056601 596.596432 597.473183 598.261413 598.793357 599.229184 599.982769 600.635725 601.020391 601.288341 601.833657 602.220959 -100 
-100 -100 584.290144 585.956597 587.309436 587.968059 588.269242 589.787101 590.966435 591.483570 591.668864 593.083844 594.168588 594.596913 594.697211 596.028865 597.030162 597.372781 597.379346 598.583578 599.453233 599.666229 599.540230 600.577860 601.278685 -100 
-100 -100 580.244655 583.672815 585.610800 586.044165 585.229064 587.984733 589.545720 589.746537 588.766031 591.384597 592.826755 592.921814 591.845483 594.373817 595.731422 595.748246 594.600813 596.983150 598.208847 598.114438 596.881725 599.115143 600.273674 -100 
-100 -100 581.409826 583.272960 584.825553 585.596665 585.969300 587.622909 588.907627 589.451642 589.639388 591.132594 592.277119 592.698590 592.777637 594.171981 595.224254 595.556037 595.540936 596.810449 597.737918 597.953634 597.828384 598.961913 599.748814 -100 
-100 -100 581.241632 582.617734 584.012319 584.928158 585.650927 587.028160 588.225191 588.927033 589.458634 590.653546 591.688248 592.250730 592.661149 593.746888 594.680539 595.143026 595.447560 596.413897 597.224124 597.564517 597.746550 598.576602 599.206042 -100 
-100 -100 579.177676 581.137650 582.786894 583.629631 584.058920 585.807955 587.175856 587.781833 588.020257 589.553445 590.732082 591.182689 591.290088 592.702675 593.772237 594.115227 594.109304 595.400788 596.343733 596.559041 596.428125 597.610393 598.431001 -100 
-100 -100 575.710515 579.387693 581.538810 582.112615 581.383553 584.352898 586.080794 586.393504 585.505573 588.202200 589.716657 589.866322 588.848793 591.410567 592.806322 592.840607 591.700803 594.138619 595.401677 595.299138 594.022691 596.391934 597.633128 -100 
-100 -100 577.584096 579.564412 581.245171 582.122715 582.588459 584.376877 585.780789 586.416423 586.681953 588.248661 589.462201 589.942522 590.074824 591.510090 592.599466 592.958663 592.965575 594.266562 595.215121 595.432664 595.304905 596.498029 597.327930 -100 
-100 -100 578.026674 579.451881 580.915699 581.902327 582.696382 584.157143 585.428249 586.186365 586.768286 588.034256 589.139471 589.759476 590.216889 591.348544 592.322271 592.816611 593.146221 594.131016 594.950856 595.291074 595.474567 596.335486 596.989735 -100 
-100 -100 576.509889 578.475890 580.152230 581.031733 581.501237 583.297985 584.700035 585.316566 585.557355 587.173578 588.430901 588.933294 589.072522 590.539910 591.654677 592.032496 592.053639 593.350100 594.288835 594.489035 594.340265 595.555279 596.400429 -100 
-100 -100 573.564187 577.201709 579.347701 579.930441 579.210486 582.205017 583.935662 584.210495 583.239209 586.067535 587.669045 587.854005 586.827046 589.468320 590.915006 590.986013 589.882683 592.304100 593.548871 593.411158 592.071178 594.508139 595.783327 -100 
-100 -100 575.841982 577.807330 579.482632 580.360169 580.825509 582.614695 584.007232 584.614132 584.847019 586.458504 587.712550 588.212139 588.349383 589.816999 590.932805 591.311609 591.333159 592.628970 593.567331 593.767913 593.619434 594.832968 595.676669 -100 
-100 -100 576.695310 578.118173 579.579409 580.562390 581.348619 582.792876 584.043315 584.780356 585.344789 586.602399 587.701597 588.315105 588.767020 589.900970 590.878589 591.376425 591.708098 592.690651 593.509230 593.851071 594.036732 594.892857 595.542578 -100 
-100 -100 575.599966 577.572527 579.247484 580.120178 580.576570 582.336150 583.705543 584.305319 584.538749 586.097887 587.304163 587.771701 587.888807 589.334610 590.434519 590.802569 590.816756 592.109993 593.054670 593.276867 593.158467 594.337378 595.156209 -100 
-100 -100 573.091078 576.746978 578.886036 579.453017 578.717991 581.640734 583.320138 583.580938 582.635185 585.335540 586.844183 586.971876 585.914070 588.508580 589.923655 589.973060 588.852957 591.267599 592.520659 592.425928 591.176654 593.508923 594.731170 -100 
-100 -100 575.907062 577.852545 579.484949 580.309478 580.715429 582.421948 583.742080 584.299315 584.492255 586.006167 587.169829 587.601345 587.688277 589.106541 590.182634 590.530956 590.527795 591.804219 592.734022 592.944071 592.813864 593.979294 594.789796 -100 
-100 -100 577.357186 578.715399 580.082817 580.966896 581.653243 582.986804 584.137711 584.795614 585.287945 586.449383 587.457997 587.999579 588.393737 589.471502 590.400959 590.860733 591.159561 592.108286 592.898102 593.220047 593.387842 594.210441 594.836879 -100 
-100 -100 576.959035 578.793016 580.303770 581.028714 581.353080 582.958502 584.196569 584.700937 584.856184 586.299545 587.405562 587.801760 587.864108 589.241918 590.283231 590.609369 590.587831 591.830313 592.726171 592.908437 592.752330 593.889916 594.681874 -100 
-100 -100 575.282536 578.664548 580.547101 580.921778 580.046725 582.747835 584.258752 584.423705 583.429316 585.968134 587.357865 587.423441 586.331949 588.834981 590.177251 590.189639 589.045571 591.384610 592.567697 592.424434 591.129711 593.395200 594.569202 -100 
-100 -100 578.849069 580.479367 581.777220 582.371736 582.605244 584.057569 585.175414 585.640153 585.781406 587.135005 588.171408 588.567170 588.645014 589.954107 590.938998 591.271199 591.267326 592.441680 593.276853 593.453218 593.293903 594.335363 595.041605 -100 
-100 -100 581.392005 582.169548 583.029196 583.696363 584.298284 585.248252 586.120948 586.753483 587.310708 588.209897 589.036034 589.625465 590.139412 590.994371 591.765439 592.283321 592.703851 593.434462 594.060947 594.419229 594.666091 595.205023 595.591289 -100 
-100 -100 582.592770 583.078552 583.744949 584.405841 585.080388 585.877862 586.656784 587.340352 588.002992 588.775720 589.527353 590.181786 590.810604 591.541215 592.236718 592.816449 593.348333 593.956912 594.508731 594.924814 595.269633 595.654738 595.914202 -100 
-100 -100 -100 -100 -100 -100 -100 -100 -100 -100 -100 -100 -100 -100 -100 -100 -100 -100 -100 -100 -100 -100 -100 -100 -100 -100 
-100 -100 -100 -100 -100 -100 -100 -100 -100 -100 -100 -100 -100 -100 -100 -100 -100 -100 -100 -100 -100 -100 -100 -100 -100 -100 
-100 -100 -100 -100 -100 -100 -100 -100 -100 -100 -100 -100 -100 -100 -100 -100 -100 -100 -100 -100 -100 -100 -100 -100 -100 -100 
-100 -100 588.013165 588.582298 589.329170 590.048966 590.774371 591.677494 592.546264 593.284806 593.982886 594.839023 595.651874 596.328671 596.959089 597.740297 598.469761 599.053101 599.577453 600.236287 600.828805 601.257155 601.597261 602.022176 602.307411 -100 
-100 -100 586.251295 587.325489 588.342947 589.024470 589.541516 590.726028 591.732843 592.363552 592.816760 593.933669 594.871993 595.433031 595.813813 596.853245 597.708452 598.179728 598.460567 599.375895 600.097498 600.426181 600.546130 601.255513 601.730584 -100 
-100 -100 581.476757 584.724151 586.511348 586.892387 586.068964 588.717235 590.202666 590.408128 589.461006 592.007396 593.403114 593.525419 592.498134 594.961668 596.275110 596.318902 595.219584 597.537638 598.718049 598.644768 597.446072 599.589511 600.670070 -100 
-100 -100 567.756270 581.052037 584.435281 583.774062 574.702395 585.726344 588.437253 587.483270 578.236809 589.120843 591.717778 590.664809 581.333053 592.121532 594.636010 593.529005 584.277142 594.772581 597.139879 595.955800 586.820267 597.011305 599.473722 -100 
-100 -100 578.482997 581.974781 583.986670 584.474099 583.701429 586.510843 588.115346 588.337622 587.371309 590.019134 591.486507 591.590725 590.519638 593.067743 594.442637 594.462993 593.318459 595.723560 596.972449 596.889508 595.668825 597.933374 599.118096 -100 
-100 -100 579.775973 581.696138 583.307408 584.122053 584.528337 586.234145 587.563190 588.138665 588.351787 589.867339 591.032037 591.469900 591.564194 592.968348 594.029344 594.365945 594.355723 595.639795 596.579493 596.798479 596.673521 597.835567 598.642559 -100 
-100 -100 576.125049 579.792286 581.928125 582.485237 581.737829 584.682978 586.388002 586.682194 585.778418 588.458082 589.957241 590.095180 589.067720 591.616395 592.999879 593.024595 591.877743 594.310165 595.569739 595.465269 594.186338 596.549633 597.786200 -100 
-100 -100 562.607860 576.633555 580.315594 579.771423 570.524319 582.039638 584.972516 584.153788 575.065864 585.968647 588.630971 587.648167 578.486715 589.193130 591.722312 590.613366 581.297894 591.909160 594.309092 593.048143 583.498447 594.191642 596.801362 -100 
-100 -100 574.524165 578.214071 580.383849 580.977648 580.268201 583.255760 584.999325 585.324562 584.447915 587.161746 588.695240 588.861663 587.858163 590.430101 591.834494 591.876328 590.742121 593.181674 594.442924 594.335737 593.055585 595.430921 596.678177 -100 
-100 -100 576.537630 578.516637 580.203709 581.091459 581.567769 583.367313 584.776950 585.409736 585.668115 587.261196 588.497255 588.989759 589.127413 590.580673 591.685238 592.056498 592.071909 593.368305 594.307286 594.510607 594.368296 595.573385 596.412828 -100 
-100 -100 573.499332 577.142370 579.295756 579.886865 579.175537 582.176431 583.915551 584.201658 583.239115 586.061569 587.654322 587.833064 586.803057 589.443351 590.891159 590.964696 589.862700 592.279190 593.516739 593.371532 592.025935 594.463464 595.740175 -100 
-100 -100 560.703387 574.492633 578.133296 577.585263 568.305848 579.886999 582.818191 581.888962 572.264859 583.749041 586.562048 585.581233 576.169265 587.201117 589.833393 588.794884 579.631625 590.109172 592.454567 591.095978 581.176618 592.236341 594.930063 -100 
-100 -100 572.834821 576.476005 578.627001 579.215224 578.499513 581.493028 583.223187 583.500094 582.529639 585.347424 586.936307 587.111117 586.078177 588.719521 590.169542 590.245087 589.144092 591.559398 592.795862 592.650635 591.305227 593.740522 595.015344 -100 
-100 -100 575.215675 577.188299 578.869374 579.751718 580.220532 582.003170 583.392786 584.004569 584.243763 585.830137 587.059258 587.541774 587.669474 589.129413 590.241947 590.620028 590.640269 591.932013 592.867877 593.072802 592.934505 594.131170 594.964233 -100 
-100 -100 572.567258 576.233668 578.390028 578.977649 578.266028 581.217461 582.924951 583.210338 582.286050 585.007420 586.534638 586.677783 585.633572 588.241879 589.669826 589.730309 588.618430 591.036285 592.288610 592.190164 590.938170 593.277681 594.506396 -100 
-100 -100 560.091788 574.015425 577.669192 577.122655 567.931767 579.338519 582.212947 581.324050 572.059643 583.084023 585.751991 584.717314 575.342344 586.255545 588.840080 587.771167 578.573781 589.065244 591.440477 590.206710 580.830579 591.336631 593.902540 -100 
-100 -100 572.878741 576.516271 578.628757 579.167653 578.405346 581.301891 582.958987 583.202068 582.238619 584.913758 586.398241 586.506070 585.432366 588.012424 589.415588 589.455646 588.326516 590.728740 591.968581 591.861251 590.600353 592.925285 594.144457 -100 
-100 -100 575.896992 577.795192 579.377658 580.161301 580.533924 582.198085 583.484821 584.020985 584.198351 585.678856 586.813840 587.225982 587.299336 588.699307 589.760493 590.098803 590.086763 591.346911 592.259914 592.455180 592.311735 593.465738 594.269659 -100 
-100 -100 574.041149 577.494488 579.463533 579.906953 579.088739 581.854195 583.418608 583.614236 582.641671 585.216376 586.634870 586.710136 585.624023 588.152383 589.517796 589.538123 588.399212 590.760675 591.965874 591.833584 590.550536 592.844879 594.043404 -100 
-100 -100 562.864861 576.049831 579.370618 578.652765 569.520282 580.499024 583.170097 582.213932 573.125345 583.761544 586.276113 585.191073 575.872913 586.605258 589.102932 588.006488 578.846489 589.203834 591.501780 590.226664 580.823233 591.245694 593.756120 -100 
-100 -100 576.040486 579.243862 580.976856 581.297471 580.410048 582.997566 584.428237 584.594603 583.630343 586.092377 587.430067 587.517190 586.469870 588.906438 590.203255 590.240590 589.141586 591.412861 592.546540 592.420303 591.156203 593.329526 594.424509 -100 
-100 -100 580.447318 581.490956 582.457554 583.075588 583.522497 584.636179 585.575864 586.147448 586.548735 587.606718 588.496502 589.021744 589.376051 590.392443 591.229863 591.687029 591.952323 592.839155 593.528114 593.823495 593.914892 594.620073 595.095529 -100 
-100 -100 582.016337 582.557536 583.254046 583.908226 584.559515 585.386357 586.181554 586.852871 587.490525 588.291088 589.057651 589.698375 590.300828 591.059265 591.770120 592.336835 592.842860 593.477805 594.043527 594.445809 594.765147 595.180046 595.461631 -100 
-100 -100 -100 -100 -100 -100 -100 -100 -100 -100 -100 -100 -100 -100 -100 -100 -100 -100 -100 -100 -100 -100 -100 -100 -100 -100 
-100 -100 -100 -100 -100 -100 -100 -100 -100 -100 -100 -100 -100 -100 -100 -100 -100 -100 -100 -100 -100 -100 -100 -100 -100 -100 
-100 -100 -100 -100 -100 -100 -100 -100 -100 -100 -100 -100 -100 -100 -100 -100 -100 -100 -100 -100 -100 -100 -100 -100 -100 -100 
-100 -100 587.712944 588.226499 588.943218 589.669663 590.418005 591.291146 592.142856 592.893156 593.616817 594.446426 595.246659 595.939567 596.598747 597.354908 598.071971 598.671170 599.224469 599.860192 600.442213 600.887109 601.254536 601.651991 601.916381 -100 
-100 -100 586.321090 587.127592 588.037341 588.767587 589.438976 590.458917 591.397790 592.089479 592.701274 593.658323 594.534430 595.161827 595.704848 596.585716 597.378020 597.913558 598.354057 599.115443 599.777384 600.170167 600.444235 600.993170 601.382021 -100 
-100 -100 583.421905 585.085640 586.434184 587.087876 587.383835 588.896431 590.068842 590.577598 590.757084 592.175178 593.265768 593.698198 593.801335 595.137829 596.143349 596.488484 596.498637 597.712316 598.593045 598.815674 598.696647 599.737985 600.440234 -100 
-100 -100 579.375247 582.800559 584.734409 585.163081 584.342903 587.093779 588.647624 588.838744 587.850785 590.474494 591.924049 592.023326 590.949107 593.482895 594.844547 594.862497 593.716945 596.110000 597.348013 597.263887 596.038389 598.275286 599.435092 -100 
-100 -100 580.535564 582.397295 583.947913 584.716700 585.086491 586.736683 588.016093 588.553253 588.736309 590.233125 591.383684 591.809319 591.891034 593.289352 594.344466 594.677311 594.664482 595.942255 596.879586 597.103702 596.984296 598.120916 598.909134 -100 
-100 -100 580.361188 581.737896 583.133657 584.050724 584.773935 586.149947 587.344371 588.043077 588.572788 589.769834 590.808913 591.375235 591.788546 592.876588 593.811588 594.274854 594.581494 595.553304 596.370039 596.715993 596.901816 597.734192 598.364923 -100 
-100 -100 578.290928 580.253579 581.907437 582.755335 583.188755 584.938755 586.306494 586.912396 587.150702 588.684959 589.867026 590.321202 590.431547 591.844943 592.914382 593.257400 593.252808 594.547702 595.494328 595.712536 595.583291 596.766922 597.588742 -100 
-100 -100 574.818866 578.500312 580.658589 581.240781 580.519207 583.491407 585.221358 585.536760 584.650816 587.347615 588.863878 589.016228 588.001436 590.562996 591.957963 591.991926 590.852676 593.292495 594.557162 594.455441 593.179088 595.548728 596.790699 -100 
-100 -100 576.690108 578.675056 580.363738 581.250804 581.725400 583.519452 584.928192 585.568826 585.837850 587.404741 588.618025 589.098938 589.232607 590.668443 591.758559 592.118878 592.126748 593.428102 594.375960 594.592183 594.463121 595.655744 596.485800 -100 
-100 -100 577.131047 578.561049 580.033221 581.030094 581.834157 583.302800 584.581310 585.346786 585.933540 587.198899 588.301398 588.919451 589.376858 590.510418 591.487505 591.985625 592.317431 593.300807 594.117031 594.453254 594.633646 595.493212 596.147240 -100 
-100 -100 575.613009 577.584137 579.269407 580.160134 580.641053 582.447070 583.858641 584.485331 584.732938 586.346563 587.597890 588.095467 588.233277 589.703946 590.824882 591.209625 591.234774 592.527601 593.459348 593.652577 593.498701 594.711741 595.556588 -100 
-100 -100 572.667182 576.309941 578.464979 579.059438 578.351927 581.356222 583.097742 583.385091 582.422832 585.246505 586.839516 587.017676 585.988168 588.633596 590.088097 590.168047 589.070248 591.485911 592.721150 592.574367 591.227825 593.662602 594.937575 -100 
-100 -100 574.947290 576.916831 578.599740 579.487469 579.964144 581.763806 583.167781 583.786719 584.027526 585.636355 586.883633 587.377463 587.512674 588.983513 590.105687 590.491498 590.516644 591.807666 592.737379 592.929257 592.774364 593.985483 594.828913 -100 
-100 -100 575.803799 577.229459 578.696293 579.687346 580.483415 581.938384 583.200550 583.949161 584.520900 585.777581 586.872227 587.481656 587.932228 589.068142 590.049753 590.551752 590.884899 591.863549 592.674894 593.008842 593.188348 594.042381 594.692284 -100 
-100 -100 574.711272 576.685331 578.364097 579.243028 579.707993 581.478306 582.859874 583.471799 583.713032 585.271440 586.474202 586.938715 587.054933 588.501770 589.603802 589.973974 589.988329 591.277919 592.216038 592.430447 592.305349 593.483056 594.303349 -100 
-100 -100 572.203468 575.860077 578.001912 578.573931 577.846366 580.779481 582.471134 582.744776 581.808108 584.507242 586.012584 586.137896 585.079582 587.674761 589.091088 589.141722 588.021417 590.432687 591.679874 591.577797 590.321844 592.653981 593.878399 -100 
-100 -100 575.016561 576.963452 578.599159 579.428679 579.841389 581.556782 582.887360 583.455339 583.656080 585.171040 586.333560 586.764237 586.851433 588.270706 589.348094 589.697540 589.694353 590.968526 591.894342 592.099548 591.965199 593.130106 593.941544 -100 
-100 -100 576.460954 577.822082 579.194525 580.084405 580.777051 582.117612 583.276417 583.942179 584.440651 585.605270 586.615486 587.158220 587.553780 588.633374 589.564754 590.026175 590.325688 591.273475 592.061432 592.381349 592.547351 593.368862 593.994970 -100 
-100 -100 576.055628 577.894537 579.412875 580.144983 580.475496 582.086138 583.329800 583.839540 583.999532 585.447597 586.557436 586.956437 587.021166 588.401751 589.445839 589.774455 589.754538 590.997056 591.892743 592.075404 591.919485 593.055282 593.845743 -100 
-100 -100 574.375554 577.763914 579.655542 580.038212 579.169339 581.874331 583.389184 583.557788 582.567033 585.111469 586.506315 586.575597 585.486948 587.993362 589.338914 589.354311 588.212530 590.552001 591.735844 591.594523 590.301445 592.564445 593.736169 -100 
-100 -100 577.947117 579.582518 580.887863 581.489330 581.728326 583.184496 584.306006 584.774232 584.919234 586.277991 587.319355 587.718976 587.799830 589.111946 590.099630 590.434295 590.432268 591.607354 592.443489 592.621540 592.463378 593.503233 594.207798 -100 
-100 -100 580.496200 581.277381 582.142671 582.815541 583.422385 584.376425 585.253012 585.889333 586.450535 587.354303 588.184823 588.777829 589.294581 590.151969 590.925088 591.444657 591.866411 592.597705 593.224951 593.584254 593.831658 594.369749 594.755065 -100 
-100 -100 581.700662 582.189286 582.860277 583.526166 584.205372 585.007052 585.790030 586.477576 587.144280 587.921262 588.676880 589.334612 589.966003 590.698658 591.395753 591.976702 592.509440 593.118571 593.670950 594.087651 594.432710 594.817315 595.076202 -100 
-100 -100 -100 -100 -100 -100 -100 -100 -100 -100 -100 -100 -100 -100 -100 -100 -100 -100 -100 -100 -100 -100 -100 -100 -100 -100 
-100 -100 -100 -100 -100 -100 -100 -100 -100 -100 -100 -100 -100 -100 -100 -100 -100 -100 -100 -100 -100 -100 -100 -100 -100 -100 
-100 -100 -100 -100 -100 -100 -100 -100 -100 -100 -100 -100 -100 -100 -100 -100 -100 -100 -100 -100 -100 -100 -100 -100 -100 -100 
-100 -100 587.367010 587.846660 588.542080 589.270512 590.029405 590.885657 591.726043 592.482306 593.218779 594.035513 594.829658 595.533490 596.208871 596.953200 597.663687 598.272890 598.842183 599.467716 600.045200 600.501309 600.883893 601.267094 601.518542 -100 
-100 -100 586.161166 586.842967 587.690204 588.439767 589.169562 590.121645 591.024504 591.743869 592.416878 593.312130 594.159737 594.821619 595.430308 596.249854 597.011873 597.579199 598.083508 598.786887 599.422181 599.848588 600.184622 600.668507 601.011942 -100 
-100 -100 583.909158 585.067368 586.218291 586.966162 587.559918 588.759741 589.805726 590.426819 590.906783 592.023027 592.999214 593.554186 593.964447 594.997986 595.884511 596.344951 596.653976 597.574380 598.343736 598.683940 598.857214 599.593684 600.137516 -100 
-100 -100 581.409604 583.208952 584.682491 585.388762 585.705237 587.300234 588.528489 589.025594 589.173595 590.659410 591.799795 592.218091 592.288942 593.681551 594.726578 595.049665 595.022642 596.302423 597.237278 597.458527 597.327991 598.446348 599.216010 -100 
-100 -100 581.097550 582.426030 583.763456 584.630485 585.309465 586.634464 587.779909 588.435904 588.930791 590.113804 591.142562 591.696831 592.096770 593.180862 594.110498 594.565630 594.863332 595.836456 596.655795 597.004405 597.188160 598.005635 598.623670 -100 
-100 -100 580.492573 581.614788 582.884927 583.844038 584.689256 585.930205 587.054164 587.810687 588.463948 589.535027 590.512700 591.142789 591.683113 592.648127 593.522835 594.049969 594.483794 595.335364 596.094990 596.507109 596.817235 597.512904 598.048716 -100 
-100 -100 578.915709 580.314068 581.741465 582.691692 583.448059 584.861120 586.089726 586.816959 587.370317 588.585835 589.640271 590.218633 590.643084 591.746116 592.694440 593.167330 593.482369 594.466113 595.292418 595.644454 595.835894 596.679673 597.318961 -100 
-100 -100 577.021222 578.978828 580.644228 581.515989 581.979233 583.751168 585.140788 585.767367 586.024053 587.574033 588.769403 589.232073 589.348154 590.781874 591.868570 592.223633 592.227853 593.533652 594.489633 594.717787 594.599944 595.781817 596.603282 -100 
-100 -100 577.313075 578.733948 580.197416 581.189169 581.989587 583.448899 584.721562 585.487683 586.075120 587.321922 588.404845 589.008404 589.455529 590.580016 591.548725 592.039413 592.367276 593.357171 594.185225 594.537093 594.730376 595.580534 596.225473 -100 
-100 -100 577.262568 578.436751 579.785347 580.829988 581.763633 583.100029 584.313979 585.147773 585.867789 587.000867 588.034605 588.713693 589.298249 590.305521 591.220866 591.784426 592.245448 593.107459 593.867588 594.276589 594.589109 595.301589 595.852253 -100 
-100 -100 576.191759 577.618640 579.091102 580.091970 580.902169 582.378430 583.662895 584.431443 585.020577 586.295356 587.406345 588.029353 588.491071 589.636838 590.627327 591.137783 591.478992 592.463765 593.280365 593.619096 593.802462 594.657837 595.308485 -100 
-100 -100 574.771542 576.743667 578.430961 579.325059 579.810295 581.621116 583.038640 583.673886 583.931616 585.538845 586.785689 587.282356 587.422312 588.895613 590.021259 590.411915 590.442703 591.737683 592.674513 592.880427 592.743550 593.938717 594.771675 -100 
-100 -100 575.522909 576.948899 578.419621 579.417892 580.224394 581.695498 582.973943 583.736503 584.320253 585.590458 586.697566 587.317412 587.776957 588.921777 589.911873 590.421813 590.761576 591.743407 592.556615 592.892306 593.073355 593.927246 594.577169 -100 
-100 -100 575.926089 577.098564 578.443836 579.483586 580.410163 581.736029 582.937614 583.759217 584.468319 585.592202 586.618011 587.290430 587.870366 588.876284 589.791612 590.355065 590.813851 591.669121 592.421361 592.823439 593.130820 593.840119 594.389215 -100 
-100 -100 575.311884 576.730273 578.188915 579.173837 579.964449 581.407353 582.660963 583.408627 583.979524 585.212571 586.283249 586.875878 587.314959 588.438583 589.408664 589.901002 590.227165 591.204498 592.018327 592.358121 592.542619 593.387668 594.030107 -100 
-100 -100 574.361629 576.315684 577.974162 578.836558 579.287350 581.036640 582.401465 583.004479 583.239476 584.771378 585.950184 586.397297 586.500397 587.933873 589.022916 589.381186 589.385132 590.670252 591.604747 591.814950 591.683858 592.858528 593.676601 -100 
-100 -100 575.610706 577.003236 578.419672 579.354905 580.092263 581.479937 582.681824 583.383983 583.913468 585.105597 586.138999 586.699920 587.111059 588.207771 589.153459 589.624959 589.933252 590.894637 591.695252 592.024501 592.198823 593.032310 593.666852 -100 
-100 -100 576.563708 577.677283 578.931481 579.869252 580.689100 581.901381 582.997918 583.730801 584.360692 585.401481 586.352021 586.963235 587.490427 588.441994 589.307642 589.830105 590.254280 591.077305 591.803259 592.186005 592.474432 593.156712 593.686320 -100 
-100 -100 576.578548 577.895313 579.211562 580.050899 580.698325 581.989745 583.106709 583.743032 584.219222 585.360050 586.352648 586.887449 587.277225 588.338261 589.252327 589.704165 589.996277 590.927650 591.700316 592.011028 592.168011 592.969395 593.580097 -100 
-100 -100 576.352797 578.137342 579.584642 580.256670 580.534780 582.088459 583.283976 583.763543 583.900697 585.326826 586.420989 586.819943 586.887480 588.244205 589.267335 589.590901 589.569629 590.790015 591.666115 591.843222 591.682479 592.783253 593.545077 -100 
-100 -100 578.394631 579.535480 580.654734 581.360109 581.905222 583.054456 584.056192 584.643603 585.092740 586.156587 587.088442 587.617546 588.012096 589.016834 589.882031 590.333849 590.632966 591.508714 592.229061 592.529189 592.673629 593.392522 593.928378 -100 
-100 -100 580.309124 580.971022 581.781162 582.480553 583.152408 584.044432 584.891220 585.561606 586.189165 587.035037 587.840081 588.471231 589.056533 589.850989 590.591976 591.143436 591.628982 592.298418 592.895608 593.288392 593.598768 594.066086 594.401638 -100 
-100 -100 581.333377 581.791533 582.446585 583.120282 583.815752 584.606055 585.383395 586.082552 586.766805 587.534169 588.286068 588.956961 589.605986 590.326106 591.015372 591.605599 592.153265 592.749409 593.294465 593.720862 594.079923 594.447391 594.691131 -100 
-100 -100 -100 -100 -100 -100 -100 -100 -100 -100 -100 -100 -100 -100 -100 -100 -100 -100 -100 -100 -100 -100 -100 -100 -100 -100 
-100 -100 -100 -100 -100 -100 -100 -100 -100 -100 -100 -100 -100 -100 -100 -100 -100 -100 -100 -100 -100 -100 -100 -100 -100 -100 
-100 -100 -100 -100 -100 -100 -100 -100 -100 -100 -100 -100 -100 -100 -100 -100 -100 -100 -100 -100 -100 -100 -100 -100 -100 -100 
-100 -100 586.822774 587.334552 588.048280 588.771496 589.516729 590.387169 591.235049 591.980467 592.701461 593.535530 594.342170 595.039869 595.702820 596.464658 597.186460 597.788244 598.344616 598.988648 599.579449 600.030743 600.402748 600.804941 601.072231 -100 
-100 -100 585.433834 586.237268 587.142059 587.866955 588.533111 589.549991 590.482863 591.164249 591.767336 592.733825 593.620177 594.251833 594.795885 595.685363 596.483208 597.017664 597.456123 598.231467 598.906714 599.306552 599.584012 600.140600 600.534317 -100 
-100 -100 582.540893 584.198468 585.538157 586.181936 586.466801 587.978270 589.141133 589.625876 589.775163 591.222471 592.333920 592.767536 592.859844 594.217003 595.231380 595.564843 595.552710 596.801442 597.707633 597.937260 597.814443 598.873566 599.586126 -100 
-100 -100 578.501317 581.915327 583.837156 584.250849 583.406977 586.167177 587.709669 587.856594 586.781854 589.490016 590.977468 591.070189 589.950337 592.539631 593.917744 593.906533 592.682291 595.167532 596.450008 596.369536 595.115759 597.396520 598.575544 -100 
-100 -100 579.659181 581.512161 583.053143 583.812786 584.172764 585.821770 587.091242 587.604140 587.756637 589.281877 590.452025 590.877194 590.947014 592.366958 593.432040 593.753902 593.719307 595.032809 595.996283 596.228239 596.105148 597.258085 598.055749 -100 
-100 -100 579.500079 580.862114 582.246244 583.158258 583.879491 585.250613 586.437018 587.124410 587.644367 588.848688 589.894612 590.460095 590.870145 591.970852 592.915393 593.379699 593.685635 594.673752 595.506364 595.863415 596.055824 596.890698 597.522388 -100 
-100 -100 577.478942 579.401248 581.032312 581.877526 582.318392 584.056767 585.414654 586.013886 586.248272 587.782360 588.963462 589.409465 589.508299 590.942200 592.027110 592.377146 592.377561 593.687036 594.648348 594.884968 594.775035 595.946067 596.759517 -100 
-100 -100 574.094120 577.675238 579.793244 580.376908 579.684865 582.626246 584.341573 584.652505 583.766366 586.458947 587.968193 588.100125 587.043790 589.654573 591.075336 591.118292 589.979292 592.440772 593.725088 593.654479 592.429555 594.753659 595.974811 -100 
-100 -100 575.868362 577.814972 579.484192 580.372781 580.859579 582.646967 584.052370 584.694416 584.965778 586.530195 587.737855 588.208049 588.329070 589.783585 590.889065 591.258083 591.271833 592.586522 593.550120 593.787633 593.680440 594.856500 595.674108 -100 
-100 -100 576.248811 577.669105 579.137268 580.138514 580.951197 582.424584 583.709509 584.484562 585.079903 586.341529 587.438057 588.051118 588.506427 589.646429 590.631431 591.136958 591.476420 592.469699 593.299921 593.655876 593.853510 594.700593 595.342791 -100 
-100 -100 574.700806 576.673579 578.362781 579.260890 579.751617 581.567921 582.993838 583.642239 583.913928 585.512242 586.750945 587.244303 587.384073 588.855051 589.979520 590.370996 590.405489 591.706849 592.655889 592.881992 592.767631 593.945643 594.765970 -100 
-100 -100 571.740237 575.391220 577.553764 578.157277 577.461140 580.478101 582.239708 582.564050 581.663105 584.436725 586.005131 586.178692 585.157390 587.795204 589.249638 589.336225 588.251667 590.671902 591.928529 591.838313 590.599597 592.930658 594.157821 -100 
-100 -100 574.029249 576.001740 577.689687 578.585493 579.072968 580.884976 582.306136 582.950156 583.217891 584.812037 586.047199 586.538038 586.676051 588.145231 589.267949 589.657668 589.689603 590.986665 591.930782 592.152117 592.034169 593.211201 594.031526 -100 
-100 -100 574.903808 576.324929 577.791638 578.788994 579.595764 581.060707 582.336298 583.103314 583.691700 584.944065 586.032869 586.640993 587.093342 588.229463 589.211047 589.713936 590.049213 591.032364 591.850756 592.194842 592.383071 593.229547 593.872788 -100 
-100 -100 573.845259 575.797960 577.467647 578.351836 578.831093 580.605904 581.997864 582.630307 582.895416 584.441967 585.635967 586.099097 586.217802 587.664503 588.764501 589.131814 589.143008 590.437407 591.378687 591.592609 591.463318 592.644885 593.467456 -100 
-100 -100 571.389299 574.989210 577.110713 577.689170 576.988181 579.912151 581.611181 581.914078 581.031651 583.689144 585.176701 585.299911 584.245912 586.839438 588.252049 588.296091 587.163662 589.586270 590.836397 590.727314 589.452769 591.802748 593.035501 -100 
-100 -100 574.142746 576.069229 577.696631 578.531239 578.957107 580.675781 582.015237 582.601560 582.825406 584.332350 585.491100 585.924664 586.016885 587.436701 588.512293 588.858846 588.852150 590.129823 591.056903 591.259443 591.119615 592.289682 593.104512 -100 
-100 -100 575.542096 576.901975 578.277008 579.173455 579.874932 581.223059 582.390512 583.066701 583.575936 584.747941 585.766515 586.319514 586.724385 587.804531 588.734858 589.196728 589.497820 590.446144 591.235407 591.557973 591.726395 592.545735 593.169940 -100 
-100 -100 575.101030 576.952347 578.482392 579.223496 579.561226 581.181456 582.432798 582.946584 583.108521 584.575707 585.705061 586.124578 586.209322 587.583890 588.624184 588.956271 588.944511 590.183136 591.080155 591.272966 591.131585 592.253549 593.034656 -100 
-100 -100 573.388126 576.807121 578.717949 579.110787 578.245650 580.963931 582.485837 582.651468 581.644691 584.227801 585.652822 585.754258 584.709888 587.188490 588.523956 588.546622 587.427777 589.749986 590.933390 590.812273 589.562648 591.783210 592.935298 -100 
-100 -100 576.984242 578.634581 579.953834 580.565292 580.811540 582.277370 583.405962 583.876788 584.022645 585.401841 586.464469 586.885791 586.987342 588.294144 589.278933 589.618116 589.625270 590.797117 591.635465 591.824918 591.682344 592.708223 593.402999 -100 
-100 -100 579.551303 580.339885 581.214618 581.896357 582.511291 583.473775 584.357886 585.000321 585.568114 586.484457 587.328915 587.935479 588.463186 589.322904 590.097272 590.620054 591.046130 591.778805 592.408970 592.774002 593.026828 593.561522 593.943321 -100 
-100 -100 580.764186 581.257665 581.936055 582.610009 583.297282 584.107084 584.897814 585.592670 586.267211 587.054163 587.820455 588.488223 589.127495 589.864194 590.563910 591.147732 591.683572 592.295078 592.850323 593.270649 593.618466 594.002494 594.260133 -100 
-100 -100 -100 -100 -100 -100 -100 -100 -100 -100 -100 -100 -100 -100 -100 -100 -100 -100 -100 -100 -100 -100 -100 -100 -100 -100 
-100 -100 -100 -100 -100 -100 -100 -100 -100 -100 -100 -100 -100 -100 -100 -100 -100 -100 -100 -100 -100 -100 -100 -100 -100 -100 
-100 -100 -100 -100 -100 -100 -100 -100 -100 -100 -100 -100 -100 -100 -100 -100 -100 -100 -100 -100 -100 -100 -100 -100 -100 -100 
-100 -100 586.230184 586.796749 587.539547 588.255004 588.976199 589.875900 590.739293 591.470642 592.165053 593.030471 593.855687 594.542007 595.179959 595.972296 596.711095 597.299969 597.830232 598.504350 599.112442 599.552100 599.900157 600.333510 600.623830 -100 
-100 -100 584.472384 585.541699 586.552053 587.225717 587.734371 588.915779 589.913698 590.526927 590.962520 592.101031 593.059451 593.628665 594.010044 595.067980 595.934493 596.404039 596.678301 597.622200 598.368008 598.708568 598.832527 599.556911 600.040943 -100 
-100 -100 579.708951 582.944103 584.717599 585.081798 584.232761 586.889008 588.360244 588.517032 587.480448 590.117629 591.559230 591.680685 590.611578 593.136516 594.470931 594.487417 593.311107 595.729387 596.962210 596.897811 595.674264 597.866157 598.968742 -100 
-100 -100 566.019259 579.275504 582.637054 581.942910 572.756672 583.874184 586.571936 585.500490 575.755752 587.137290 589.842381 588.756899 579.125711 590.233340 592.800295 591.602509 581.859490 592.870275 595.356354 594.162710 584.815925 595.244681 597.760435 -100 
-100 -100 576.717959 580.193345 582.190697 582.663472 581.868330 584.686184 586.276356 586.449966 585.393876 588.131465 589.642975 589.743793 588.628972 591.240154 592.637662 592.631467 591.410280 593.916379 595.218513 595.145622 593.900410 596.210684 597.415794 -100 
-100 -100 578.033326 579.926397 581.520532 582.330518 582.737422 584.436920 585.754279 586.311339 586.505648 588.039626 589.219448 589.656778 589.742289 591.173670 592.252848 592.590406 592.574199 593.890470 594.858330 595.095932 594.982150 596.148096 596.956882 -100 
-100 -100 574.502231 578.065491 580.159809 580.719773 580.003830 582.917632 584.605034 584.889771 583.981600 586.662296 588.161938 588.283281 587.216415 589.821775 591.236921 591.272822 590.127761 592.589932 593.876681 593.808098 592.583199 594.903395 596.121208 -100 
-100 -100 561.441229 574.984668 578.566573 578.043094 568.982699 580.316920 583.211081 582.386524 573.309812 584.197359 586.846777 585.807773 576.390050 587.367612 589.964012 588.866876 579.504794 590.198095 592.639811 591.456216 582.189949 592.609166 595.159501 -100 
-100 -100 572.881544 576.471199 578.605420 579.209756 578.540463 581.505432 583.242733 583.572752 582.703548 585.413881 586.939168 587.084488 586.040030 588.665269 590.100868 590.156899 589.026984 591.493352 592.781989 592.714906 591.493433 593.818347 595.039803 -100 
-100 -100 574.751751 576.713270 578.397177 579.297619 579.794479 581.603882 583.026807 583.679117 583.957002 585.542907 586.769819 587.254998 587.388780 588.855590 589.974754 590.358970 590.386928 591.699208 592.660485 592.897592 592.790807 593.967485 594.785240 -100 
-100 -100 571.657656 575.308088 577.472476 578.080630 577.390404 580.411428 582.178166 582.509546 581.615163 584.388185 585.955122 586.128377 585.107377 587.744927 589.198864 589.285283 588.202353 590.628942 591.894420 591.814261 590.583477 592.912573 594.136722 -100 
-100 -100 558.817343 572.643725 576.303033 575.774821 566.521147 578.124105 581.094685 580.259147 570.964653 582.142204 584.886857 583.901563 574.545627 585.524793 588.153522 587.130550 578.018617 588.474445 590.856214 589.646109 580.344369 590.792013 593.350309 -100 
-100 -100 570.986335 574.636381 576.798953 577.404096 576.710197 579.727040 581.489723 581.817876 580.920807 583.690193 585.254135 585.425558 584.403259 587.038543 588.490003 588.574108 587.488216 589.909580 591.169126 591.083080 589.847748 592.176366 593.401027 -100 
-100 -100 573.404079 575.367847 577.049963 577.945442 578.435829 580.237127 581.652463 582.299903 582.574892 584.151207 585.370916 585.852862 585.985515 587.446595 588.560517 588.941426 588.965640 590.264556 591.210923 591.432406 591.311740 592.491334 593.312379 -100 
-100 -100 570.838689 574.447075 576.584593 577.184160 576.507899 579.460330 581.187588 581.516247 580.657657 583.338993 584.848512 584.990733 583.953094 586.561414 587.987317 588.043195 586.921217 589.352437 590.609885 590.507159 589.238203 591.592489 592.827854 -100 
-100 -100 558.631367 572.276926 575.875340 575.348970 566.288914 577.598613 580.481546 579.669910 570.698290 581.456781 584.072188 583.034366 573.677394 584.579543 587.157737 586.072849 576.805755 587.366450 589.750996 588.494799 579.007895 589.622057 592.212782 -100 
-100 -100 571.137084 574.718205 576.813039 577.363395 576.634435 579.529878 581.204047 581.486654 580.587484 583.229593 584.704869 584.819127 583.756649 586.337848 587.739234 587.774703 586.635250 589.049181 590.291806 590.177427 588.898017 591.240246 592.467549 -100 
-100 -100 574.052643 575.948285 577.536350 578.332946 578.723149 580.402053 581.706422 582.263647 582.463080 583.957578 585.108643 585.540441 585.632877 587.033532 588.094149 588.434990 588.427399 589.688604 590.603858 590.803916 590.665648 591.814744 592.615147 -100 
-100 -100 572.121529 575.607212 577.600512 578.060983 577.254508 580.041357 581.621881 581.824327 580.845426 583.467032 584.923946 585.039770 584.005159 586.508793 587.866054 587.895940 586.782400 589.128108 590.334355 590.224194 588.986041 591.236862 592.414642 -100 
-100 -100 560.808395 574.129287 577.495353 576.795173 567.646957 578.674921 581.362136 580.389774 571.166387 581.980403 584.563942 583.554646 574.456630 584.999898 587.465287 586.392464 577.363180 587.602099 589.891125 588.672501 579.521447 589.693562 592.147905 -100 
-100 -100 574.109316 577.349541 579.110492 579.449900 578.574247 581.183202 582.628627 582.798912 581.825899 584.336939 585.715751 585.845191 584.850365 587.263302 588.553361 588.601932 587.530081 589.786830 590.923331 590.821682 589.604590 591.734170 592.807653 -100 
-100 -100 578.560076 579.618434 580.603116 581.238155 581.700630 582.831191 583.786052 584.369921 584.783187 585.865637 586.781022 587.331063 587.706849 588.726871 589.567404 590.031720 590.306687 591.195824 591.890300 592.196684 592.299862 592.997336 593.466202 -100 
-100 -100 580.145901 580.696328 581.406969 582.076730 582.743768 583.586637 584.397291 585.083215 585.736104 586.555511 587.341717 588.000776 588.617968 589.384388 590.100976 590.673871 591.186413 591.826257 592.397605 592.806720 593.131390 593.545339 593.824848 -100 
-100 -100 -100 -100 -100 -100 -100 -100 -100 -100 -100 -100 -100 -100 -100 -100 -100 -100 -100 -100 -100 -100 -100 -100 -100 -100 
-100 -100 -100 -100 -100 -100 -100 -100 -100 -100 -100 -100 -100 -100 -100 -100 -100 -100 -100 -100 -100 -100 -100 -100 -100 -100 
-100 -100 -100 -100 -100 -100 -100 -100 -100 -100 -100 -100 -100 -100 -100 -100 -100 -100 -100 -100 -100 -100 -100 -100 -100 -100 
-100 -100 585.903765 586.417211 587.134531 587.862687 588.613445 589.489290 590.342532 591.093618 591.820838 592.661658 593.475287 594.179839 594.848930 595.615805 596.341929 596.947571 597.507100 598.153228 598.745285 599.197397 599.570171 599.973358 600.241440 -100 
-100 -100 584.513036 585.318044 586.226764 586.957088 587.629151 588.651330 589.589277 590.276110 590.885414 591.858923 592.752718 593.391821 593.942457 594.836839 595.638801 596.177080 596.618633 597.395594 598.071421 598.471391 598.749077 599.306620 599.701312 -100 
-100 -100 581.616279 583.275172 584.619457 585.269656 585.561280 587.077850 588.245288 588.735084 588.890518 590.345293 591.464943 591.907064 592.006836 593.368547 594.386667 594.724002 594.715030 595.964562 596.870226 597.098847 596.975296 598.035409 598.749344 -100 
-100 -100 577.571368 580.986357 582.913040 583.334107 582.498077 585.263332 586.810104 586.961766 585.892963 588.608926 590.105193 590.207290 589.095803 591.689270 593.070949 593.063878 591.843135 594.328546 595.609754 595.527566 594.272502 596.554396 597.734934 -100 
-100 -100 578.718703 580.573901 582.120577 582.888315 583.256688 584.911915 586.186469 586.704445 586.862896 588.395618 589.574155 590.007940 590.085387 591.510416 592.580009 592.906389 592.875243 594.189635 595.152635 595.383557 595.259823 596.413621 597.212351 -100 
-100 -100 578.546005 579.911973 581.303506 582.224928 582.955556 584.334153 585.526563 586.219433 586.745285 587.956657 589.010170 589.583008 589.999666 591.106359 592.056729 592.526269 592.835863 593.825821 594.659296 595.016397 595.208909 596.044542 596.677000 -100 
-100 -100 576.511473 578.439458 580.079943 580.936267 581.387867 583.134628 584.499081 585.103938 585.344016 586.884968 588.073090 588.525333 588.629708 590.070279 591.162335 591.518373 591.522202 592.834252 593.798373 594.036206 593.927096 595.099022 595.913159 -100 
-100 -100 573.116391 576.704473 578.833352 579.429474 578.749369 581.699764 583.422131 583.738955 582.858529 585.558181 587.074304 587.211948 586.160603 588.778376 590.206698 590.256125 589.121257 591.585882 592.873808 592.805387 591.582021 593.907275 595.129088 -100 
-100 -100 574.886542 576.839714 578.519626 579.420734 579.919727 581.717042 583.130529 583.779539 584.057557 585.629233 586.843922 587.320275 587.446804 588.907424 590.019133 590.393890 590.412491 591.731319 592.698997 592.939991 592.835402 594.012834 594.830935 -100 
-100 -100 575.266318 576.692435 578.170541 579.183844 580.008653 581.492522 582.786456 583.569646 584.172761 585.442173 586.546323 587.166463 587.627833 588.772612 589.761838 590.271541 590.615454 591.613868 592.449764 592.811187 593.012919 593.861404 594.503647 -100 
-100 -100 573.719326 575.697297 577.395629 578.305210 578.807860 580.634648 582.070042 582.727495 583.008014 584.614879 585.862159 586.363907 586.510542 587.984802 589.111311 589.505165 589.543355 590.850743 591.807225 592.041058 591.932594 593.111538 593.931051 -100 
-100 -100 570.761102 574.416541 576.587069 577.201041 576.516255 579.543264 581.314530 581.648624 580.757465 583.540466 585.118463 585.301707 584.288273 586.928206 588.383170 588.470872 587.389245 589.815949 591.080934 590.999734 589.768143 592.099326 593.324974 -100 
-100 -100 573.054339 575.029842 576.723677 577.627800 578.124987 579.946801 581.378030 582.032379 582.310590 583.915104 585.160606 585.661329 585.806979 587.279150 588.403075 588.794325 588.829322 590.131943 591.083099 591.311802 591.199434 592.377322 593.196934 -100 
-100 -100 573.934469 575.356619 576.826448 577.829383 578.643821 580.118172 581.404273 582.182123 582.781635 584.045537 585.145658 585.764125 586.224304 587.364407 588.348337 588.853669 589.192272 590.179748 591.003094 591.352108 591.544046 592.391834 593.035206 -100 
-100 -100 572.881719 574.833144 576.503084 577.390183 577.875073 579.658957 581.061958 581.705608 581.982351 583.541885 584.748648 585.223319 585.350745 586.801893 587.904954 588.275484 588.290291 589.587956 590.532390 590.749272 590.622273 591.805195 592.628358 -100 
-100 -100 570.428450 574.025530 576.145766 576.725851 576.029565 578.962714 580.673084 580.987249 580.116541 582.788301 584.290033 584.426176 583.382190 585.980300 587.396292 587.444124 586.315713 588.741032 589.993385 589.886308 588.613359 590.964597 592.198042 -100 
-100 -100 573.176004 575.101517 576.729458 577.567096 577.998864 579.727027 581.077802 581.675684 581.911731 583.432764 584.605711 585.052242 585.154570 586.580124 587.659971 588.010871 588.008515 589.289414 590.219107 590.423987 590.285964 591.457043 592.272277 -100 
-100 -100 574.566455 575.928069 577.306699 578.208566 578.917632 580.276081 581.455157 582.143156 582.664779 583.850609 584.883219 585.449118 585.864231 586.950926 587.886275 588.353170 588.659268 589.611695 590.404567 590.730615 590.901630 591.721553 592.345552 -100 
-100 -100 574.117586 575.973193 577.509735 578.258350 578.604996 580.236669 581.500130 582.025726 582.199822 583.680900 584.824539 585.257381 585.352899 586.734153 587.779737 588.117478 588.111600 589.355105 590.256788 590.454629 590.317100 591.438821 592.218767 -100 
-100 -100 572.401574 575.826636 577.745806 578.147365 577.291749 580.022380 581.556753 581.733964 580.738795 583.335799 584.775162 584.890157 583.857001 586.341942 587.682632 587.711339 586.599043 588.926544 590.115333 590.000511 588.756035 590.975473 592.125623 -100 
-100 -100 576.002661 577.658595 578.986226 579.606993 579.863434 581.341236 582.481906 582.964158 583.121438 584.513383 585.589019 586.022551 586.134241 587.447734 588.438131 588.783377 588.796915 589.974345 590.818172 591.013417 590.875250 591.901151 592.594832 -100 
-100 -100 578.576912 579.370237 580.252746 580.943788 581.569064 582.542940 583.438581 584.092193 584.671080 585.598963 586.454876 587.072069 587.608760 588.475299 589.255538 589.784243 590.216338 590.954569 591.590000 591.960045 592.216559 592.752296 593.133963 -100 
-100 -100 579.794543 580.292264 580.977964 581.661042 582.358566 583.179393 583.981306 584.687126 585.372476 586.170261 586.947082 587.624547 588.272149 589.015627 589.721284 590.310901 590.852511 591.469467 592.029803 592.454718 592.805910 593.191450 593.449452 -100 
-100 -100 -100 -100 -100 -100 -100 -100 -100 -100 -100 -100 -100 -100 -100 -100 -100 -100 -100 -100 -100 -100 -100 -100 -100 -100 
-100 -100 -100 -100 -100 -100 -100 -100 -100 -100 -100 -100 -100 -100 -100 -100 -100 -100 -100 -100 -100 -100 -100 -100 -100 -100 
-100 -100 -100 -100 -100 -100 -100 -100 -100 -100 -100 -100 -100 -100 -100 -100 -100 -100 -100 -100 -100 -100 -100 -100 -100 -100 
-100 -100 585.531398 586.014151 586.716526 587.455080 588.225421 589.092580 589.943611 590.711065 591.459888 592.290185 593.098502 593.816359 594.504285 595.258573 595.977626 596.594686 597.170522 597.800274 598.380289 598.838160 599.222551 599.608027 599.861144 -100 
-100 -100 584.323987 585.007998 585.862096 586.622618 587.364776 588.327195 589.239772 589.969663 590.654919 591.564453 592.427429 593.105009 593.727606 594.556446 595.326324 595.901510 596.412447 597.118751 597.754874 598.181424 598.518114 599.004398 599.349888 -100 
-100 -100 582.068866 583.226927 584.384439 585.145214 585.753791 586.962457 588.016285 588.646587 589.138357 590.270281 591.264030 591.838047 592.265514 593.306246 594.199044 594.667690 594.984267 595.904907 596.671955 597.009369 597.180981 597.920572 598.467388 -100 
-100 -100 579.561544 581.357563 582.837638 583.559605 583.895102 585.496907 586.731326 587.236362 587.395030 588.898015 590.058071 590.498789 590.591610 591.987835 593.037561 593.369850 593.352773 594.629548 595.559334 595.775296 595.640499 596.763530 597.537135 -100 
-100 -100 579.219979 580.550912 581.898813 582.783165 583.480833 584.817128 585.971492 586.636713 587.142913 588.341747 589.388659 589.962274 590.379804 591.472205 592.409605 592.874289 593.180318 594.153689 594.970333 595.315631 595.497310 596.317603 596.938422 -100 
-100 -100 578.581103 579.711581 580.997410 581.976879 582.842388 584.098188 585.233642 586.000536 586.665140 587.750866 588.744540 589.390177 589.944505 590.921290 591.807373 592.345558 592.787952 593.642488 594.402262 594.813580 595.123512 595.821115 596.358836 -100 
-100 -100 576.972390 578.384517 579.833122 580.807959 581.587857 583.017451 584.258499 584.996048 585.559772 586.789872 587.859163 588.450126 588.885743 590.003190 590.966243 591.452549 591.777845 592.765804 593.594158 593.947266 594.139776 594.985521 595.626460 -100 
-100 -100 575.052918 577.029201 578.720073 579.620107 580.110500 581.899233 583.301646 583.938434 584.204404 585.770317 586.980401 587.453812 587.578311 589.028679 590.131952 590.502100 590.518948 591.829141 592.788480 593.019587 592.904209 594.088538 594.911539 -100 
-100 -100 575.339546 576.776303 578.263961 579.283348 580.110317 581.589392 582.877703 583.657004 584.256872 585.518858 586.616241 587.231778 587.689306 588.826914 589.808751 590.311867 590.650859 591.648325 592.483278 592.841678 593.040097 593.892887 594.538728 -100 
-100 -100 575.290178 576.477566 577.848034 578.918820 579.878405 581.236095 582.468010 583.317958 584.053365 585.202097 586.251260 586.944839 587.541852 588.558133 589.481330 590.053018 590.523099 591.395570 592.167227 592.587932 592.909538 593.624017 594.173998 -100 
-100 -100 574.222320 575.660945 577.153505 578.179472 579.015566 580.512733 581.815960 582.602748 583.209804 584.501438 585.629918 586.271301 586.748857 587.898554 588.890707 589.404335 589.751960 590.750083 591.583295 591.940296 592.138722 592.993105 593.639808 -100 
-100 -100 572.806872 574.789521 576.494749 577.412380 577.923436 579.753185 581.189347 581.844315 582.122349 583.747660 585.014287 585.533607 585.694765 587.166171 588.288340 588.678212 588.712247 590.023082 590.979866 591.209039 591.093873 592.282411 593.108103 -100 
-100 -100 573.568468 575.001207 576.484907 577.501535 578.329317 579.819999 581.118312 581.901509 582.506337 583.797068 584.925397 585.566994 586.044287 587.192180 588.181755 588.692777 589.037433 590.031652 590.860802 591.214111 591.409540 592.262351 592.908693 -100 
-100 -100 573.985613 575.159538 576.511075 577.562716 578.505708 579.851027 581.073496 581.916286 582.647151 583.794474 584.843820 585.538582 586.135886 587.148182 588.065985 588.633035 589.097966 589.962000 590.724637 591.137514 591.453246 592.164505 592.713260 -100 
-100 -100 573.388341 574.800863 576.258150 577.248468 578.050798 579.513151 580.788472 581.557139 582.149645 583.410348 584.508757 585.127504 585.587591 586.717696 587.690509 588.187923 588.521221 589.504227 590.323857 590.669466 590.858528 591.706438 592.350223 -100 
-100 -100 572.450506 574.391371 576.043328 576.907252 577.366469 579.136518 580.523845 581.146993 581.401632 582.966091 584.177065 584.654861 584.784463 586.222028 587.313153 587.677708 587.690486 588.979003 589.916738 590.130384 590.002026 591.179812 591.999725 -100 
-100 -100 573.680924 575.068341 576.483956 577.424439 578.173394 579.581324 580.805866 581.529804 582.081954 583.304070 584.368162 584.957833 585.392040 586.497789 587.449249 587.928415 588.245455 589.212344 590.017647 590.351572 590.529655 591.365375 592.000853 -100 
-100 -100 574.610182 575.727230 576.988793 577.937411 578.772471 580.006396 581.126472 581.882298 582.536063 583.605363 584.585327 585.223968 585.772956 586.736146 587.610079 588.141832 588.575971 589.406809 590.140124 590.530821 590.825571 591.508413 592.037005 -100 
-100 -100 574.604353 575.932341 577.263369 578.117812 578.782312 580.098392 581.240447 581.899704 582.398922 583.568913 584.591834 585.155361 585.568601 586.640747 587.563384 588.025982 588.330282 589.270917 590.053556 590.377025 590.545159 591.343211 591.949411 -100 
-100 -100 574.367899 576.170279 577.637244 578.326241 578.620666 580.202658 581.424702 581.926309 582.083946 583.540826 584.666432 585.095821 585.189979 586.554837 587.585502 587.920823 587.914074 589.143743 590.031484 590.225985 590.083315 591.174652 591.928329 -100 
-100 -100 576.425760 577.580662 578.718531 579.442531 580.007072 581.181774 582.208429 582.818047 583.288781 584.379277 585.338560 585.893766 586.310188 587.326155 588.200790 588.664290 588.976610 589.863087 590.595093 590.909536 591.066239 591.782271 592.313700 -100 
-100 -100 578.359434 579.031938 579.858544 580.576749 581.269122 582.184369 583.054385 583.746735 584.395890 585.264962 586.093227 586.746029 587.349505 588.156632 588.908405 589.471259 589.968790 590.649224 591.257346 591.661320 591.980300 592.448967 592.783500 -100 
-100 -100 579.395334 579.862475 580.532652 581.224811 581.940797 582.753247 583.552889 584.273652 584.979093 585.767883 586.540686 587.230844 587.896288 588.629346 589.329853 589.931250 590.490267 591.097255 591.652723 592.088859 592.455213 592.825611 593.069869 -100 
-100 -100 -100 -100 -100 -100 -100 -100 -100 -100 -100 -100 -100 -100 -100 -100 -100 -100 -100 -100 -100 -100 -100 -100 -100 -100 
-100 -100 -100 -100 -100 -100 -100 -100 -100 -100 -100 -100 -100 -100 -100 -100 -100 -100 -100 -100 -100 -100 -100 -100 -100 -100 
-100 -100 -100 -100 -100 -100 -100 -100 -100 -100 -100 -100 -100 -100 -100 -100 -100 -100 -100 -100 -100 -100 -100 -100 -100 -100 
-100 -100 584.961581 585.479966 586.207948 586.951041 587.718048 588.608127 589.475916 590.242834 590.984779 591.834751 592.656455 593.370875 594.049339 594.820075 595.549799 596.161082 596.724757 597.366974 597.953048 598.400998 598.771654 599.173264 599.440577 -100 
-100 -100 583.569467 584.377924 585.298039 586.046584 586.738970 587.773993 588.726749 589.433558 590.063177 591.042147 591.942156 592.594751 593.160609 594.053664 594.856770 595.404677 595.856501 596.621439 597.284029 597.676754 597.951702 598.505658 598.898412 -100 
-100 -100 580.674498 582.330423 583.686619 584.363093 584.688190 586.209082 587.389977 587.910419 588.105642 589.549627 590.669214 591.135618 591.273281 592.612282 593.623392 593.982530 594.009335 595.218082 596.091997 596.307938 596.183306 597.233752 597.942688 -100 
-100 -100 576.637210 580.032627 581.970395 582.429879 581.659995 584.401465 585.956513 586.154933 585.175916 587.833117 589.318004 589.463376 588.452550 590.961957 592.321032 592.357148 591.245246 593.614461 594.836472 594.737866 593.492916 595.750931 596.921795 -100 
-100 -100 577.723912 579.582813 581.148476 581.947938 582.353588 584.016180 585.305957 585.854936 586.052847 587.576051 588.756904 589.216934 589.333535 590.736024 591.798873 592.147683 592.152674 593.425232 594.354784 594.571081 594.445128 595.590431 596.385283 -100 
-100 -100 577.482071 578.872655 580.295064 581.247110 582.005308 583.403432 584.614444 585.327837 585.873468 587.093917 588.158491 588.749328 589.184623 590.289249 591.240741 591.721591 592.043060 593.017489 593.832748 594.176455 594.361348 595.198124 595.832869 -100 
-100 -100 575.350515 577.342137 579.034610 579.925902 580.401246 582.174553 583.559560 584.178886 584.429195 585.988682 587.194807 587.666549 587.789835 589.228701 590.322529 590.688221 590.702943 592.000792 592.947859 593.166495 593.038310 594.225854 595.051046 -100 
-100 -100 571.820958 575.552502 577.760629 578.395249 577.729451 580.717271 582.462173 582.787920 581.904051 584.635996 586.177509 586.341324 585.323938 587.925764 589.352023 589.414277 588.305794 590.741007 592.005736 591.906609 590.632602 593.007388 594.252555 -100 
-100 -100 573.702430 575.720071 577.452385 578.387489 578.908537 580.730945 582.162048 582.820769 583.105230 584.697789 585.933642 586.430502 586.575502 588.034687 589.146765 589.527890 589.555661 590.865350 591.821703 592.047283 591.926056 593.122766 593.954263 -100 
-100 -100 574.153805 575.607671 577.117372 578.158253 579.005597 580.506858 581.812583 582.602424 583.211961 584.500852 585.626367 586.266293 586.742869 587.888273 588.875877 589.385579 589.730731 590.730130 591.564350 591.920069 592.116875 592.977158 593.628479 -100 
-100 -100 572.642100 574.634598 576.354486 577.288290 577.814352 579.650309 581.089588 581.744479 582.020272 583.657537 584.935016 585.464214 585.634392 587.100703 588.217704 588.603124 588.633653 589.951062 590.912144 591.140513 591.021967 592.221818 593.054065 -100 
-100 -100 569.700835 573.365824 575.553231 576.190904 575.536852 578.559606 580.326300 580.644629 579.717709 582.563192 584.186156 584.409741 583.445437 586.052682 587.486946 587.556482 586.448260 588.903470 590.178632 590.084722 588.814161 591.196927 592.445337 -100 
-100 -100 572.002263 573.984405 575.690104 576.609976 577.124350 578.952067 580.385374 581.035770 581.309066 582.946953 584.226162 584.757237 584.928369 586.392993 587.507215 587.890169 587.918213 589.232449 590.190708 590.416815 590.295997 591.493921 592.325722 -100 
-100 -100 572.886528 574.312966 575.789766 576.800592 577.623537 579.109462 580.403635 581.183433 581.786371 583.078681 584.209617 584.855201 585.335668 586.476587 587.457730 587.963166 588.304784 589.297012 590.124978 590.477229 590.671974 591.526973 592.175082 -100 
-100 -100 571.836048 573.789760 575.461762 576.347347 576.828421 578.632755 580.048309 580.688702 580.955814 582.561721 583.810791 584.320856 584.479218 585.926517 587.024926 587.401191 587.428047 588.723234 589.668659 589.891435 589.772878 590.955784 591.778865 -100 
-100 -100 569.384228 572.982577 575.101386 575.669463 574.943392 577.921249 579.649709 579.946031 579.016199 581.786760 583.351623 583.536876 582.550078 585.121399 586.527068 586.586407 585.488388 587.894015 589.142026 589.043362 587.788729 590.129040 591.357992 -100 
-100 -100 572.133170 574.061169 575.690922 576.526285 576.954056 578.704692 580.070795 580.668178 580.895986 582.462215 583.675762 584.155624 584.286283 585.709638 586.789301 587.148968 587.160865 588.440131 589.371640 589.583902 589.455407 590.624738 591.438244 -100 
-100 -100 573.524285 574.890932 576.275423 577.181826 577.896797 579.272876 580.468347 581.167072 581.698464 582.907771 583.964237 584.550742 584.981873 586.074428 587.014414 587.488476 587.803332 588.761738 589.561145 589.895557 590.074501 590.895057 591.518330 -100 
-100 -100 573.073621 574.938892 576.484626 577.239091 577.590799 579.245196 580.529367 581.071456 581.260635 582.757069 583.916083 584.362794 584.469499 585.858100 586.909682 587.253497 587.254065 588.507941 589.419934 589.629625 589.504148 590.623006 591.400296 -100 
-100 -100 571.353482 574.796942 576.727985 577.132401 576.268621 579.037341 580.598424 580.795420 579.818390 582.425622 583.875943 584.001507 582.977476 585.469661 586.816325 586.849542 585.739204 588.082835 589.285463 589.187686 587.967795 590.172240 591.315651 -100 
-100 -100 574.978395 576.644697 577.983003 578.611676 578.874865 580.375275 581.536589 582.036013 582.208156 583.611096 584.696774 585.139578 585.259490 586.580105 587.576942 587.928262 587.948133 589.136804 589.991765 590.199132 590.073000 591.096431 591.787782 -100 
-100 -100 577.571035 578.371084 579.263227 579.964651 580.601456 581.591602 582.503431 583.171631 583.763373 584.702075 585.567596 586.193453 586.737924 587.611521 588.398508 588.934101 589.373732 590.120947 590.765348 591.144181 591.408031 591.945879 592.327947 -100 
-100 -100 578.798309 579.301552 579.996343 580.690394 581.400325 582.235396 583.051602 583.770720 584.468018 585.276300 586.062454 586.748296 587.403476 588.153969 588.866467 589.463163 590.012406 590.637553 591.205970 591.638422 591.995690 592.384536 592.643907 -100 
-100 -100 -100 -100 -100 -100 -100 -100 -100 -100 -100 -100 -100 -100 -100 -100 -100 -100 -100 -100 -100 -100 -100 -100 -100 -100 
-100 -100 -100 -100 -100 -100 -100 -100 -100 -100 -100 -100 -100 -100 -100 -100 -100 -100 -100 -100 -100 -100 -100 -100 -100 -100 
-100 -100 -100 -100 -100 -100 -100 -100 -100 -100 -100 -100 -100 -100 -100 -100 -100 -100 -100 -100 -100 -100 -100 -100 -100 -100 
-100 -100 584.344449 584.921705 585.686574 586.431862 587.185141 588.112652 589.003922 589.764828 590.486809 591.369709 592.210889 592.916138 593.572315 594.372527 595.118843 595.718642 596.257637 596.925947 597.525197 597.959140 598.304893 598.736623 599.026394 -100 
-100 -100 582.581281 583.657943 584.692012 585.402169 585.952189 587.157160 588.182938 588.833615 589.309391 590.455752 591.426237 592.021745 592.435474 593.488280 594.357029 594.845622 595.143993 596.063424 596.786670 597.116414 597.237963 597.956573 598.437990 -100 
-100 -100 577.826978 581.048296 582.845746 583.265113 582.499714 585.146006 586.639438 586.858359 585.926132 588.512112 589.949339 590.123643 589.165038 591.608883 592.924012 592.989829 591.927911 594.225994 595.394329 595.310394 594.095798 596.263156 597.356295 -100 
-100 -100 564.242315 577.369274 580.746085 580.146662 571.271434 582.160444 584.855789 583.903472 574.625868 585.597183 588.251194 587.286990 578.223558 588.795201 591.281662 590.212400 581.122726 591.470325 593.799409 592.583753 583.341593 593.644878 596.134755 -100 
-100 -100 574.734337 578.208001 580.241709 580.779474 580.075086 582.888983 584.505075 584.742066 583.790340 586.478941 587.989382 588.145685 587.143132 589.673331 591.052150 591.096590 589.990736 592.375210 593.610622 593.515461 592.277590 594.565708 595.763247 -100 
-100 -100 575.908732 577.851411 579.504925 580.373744 580.834962 582.571554 583.924638 584.520779 584.754106 586.302860 587.502351 587.972855 588.096803 589.520570 590.602055 590.962273 590.974536 592.260094 593.197992 593.414855 593.288901 594.459834 595.273919 -100 
-100 -100 572.152355 575.877314 578.076636 578.701974 578.025298 580.997122 582.725688 583.036994 582.140864 584.863312 586.397017 586.554960 585.532247 588.124980 589.543073 589.599829 588.487044 590.915178 592.173638 592.070079 590.792619 593.163693 594.406465 -100 
-100 -100 558.460420 572.656587 576.429061 575.974344 566.878266 578.348446 581.293327 580.479148 571.324087 582.344078 585.048580 584.067817 574.807098 585.660576 588.244931 587.184077 577.977238 588.514432 590.904844 589.645592 580.092692 590.801042 593.417397 -100 
-100 -100 570.489091 574.241697 576.481095 577.148871 576.515862 579.536825 581.310838 581.659687 580.795754 583.552152 585.116568 585.299726 584.298306 586.911581 588.347851 588.419457 587.319568 589.761728 591.031865 590.936699 589.666886 592.049254 593.299691 -100 
-100 -100 572.535840 574.553158 576.297281 577.250594 577.791844 579.636934 581.085410 581.752639 582.041479 583.665348 584.930073 585.449746 585.612672 587.079127 588.196827 588.583165 588.615749 589.933440 590.896173 591.126307 591.009428 592.212527 593.048045 -100 
-100 -100 569.507436 573.186130 575.392485 576.049304 575.412223 578.447762 580.224625 580.551195 579.630379 582.478456 584.102613 584.326987 583.363649 585.971680 587.406975 587.477634 586.371598 588.831677 590.112034 590.022071 588.754864 591.143231 592.395474 -100 
-100 -100 556.696158 570.541871 574.235737 573.761796 564.631804 576.168091 579.125925 578.243221 568.697601 580.176850 583.024792 582.129956 573.012211 583.782690 586.356990 585.288536 576.020478 586.641737 589.057419 587.807131 578.247202 588.979228 591.601941 -100 
-100 -100 568.879343 572.543687 574.731487 575.370610 574.718893 577.744642 579.514408 579.835372 578.911316 581.761200 583.388646 583.616328 582.655006 585.261266 586.693618 586.761982 585.654059 588.111514 589.390091 589.299301 588.031110 590.417445 591.668952 -100 
-100 -100 571.304657 573.278656 574.977310 575.891209 576.400525 578.228426 579.663314 580.316939 580.594832 582.227446 583.502539 584.032142 584.202981 585.663033 586.773184 587.155901 587.187385 588.497880 589.456288 589.686871 589.572641 590.768176 591.598843 -100 
-100 -100 568.743444 572.358657 574.503827 575.101828 574.406860 577.417081 579.174270 579.493510 578.584554 581.383671 582.976271 583.184629 582.216260 584.801431 586.218826 586.288469 585.201012 587.619072 588.879516 588.791785 587.546942 589.896883 591.131795 -100 
-100 -100 556.539076 570.189732 573.788265 573.226763 563.965354 575.512017 578.446408 577.569420 568.174610 579.429249 582.197946 581.269148 572.165418 582.866530 585.411859 584.359534 575.255190 585.675739 588.043643 586.811533 577.419608 587.956676 590.533442 -100 
-100 -100 569.048588 572.637051 574.739268 575.286799 574.538659 577.495276 579.203773 579.481611 578.535087 581.293337 582.849340 583.027171 582.031208 584.592147 585.990739 586.044183 584.942385 587.343955 588.590453 588.493234 587.239826 589.574515 590.798613 -100 
-100 -100 571.966388 573.874426 575.477544 576.286359 576.688900 578.406008 579.744062 580.322778 580.538628 582.079727 583.275167 583.744657 583.867490 585.277300 586.346016 586.699633 586.708792 587.981585 588.910983 589.128946 589.008606 590.159397 590.959388 -100 
-100 -100 570.028463 573.539432 575.554457 576.027876 575.224353 578.065730 579.689044 579.924424 578.976100 581.625796 583.111480 583.253271 582.239588 584.756493 586.124100 586.163532 585.058345 587.427075 588.655178 588.570662 587.364670 589.603930 590.776337 -100 
-100 -100 558.669119 572.068227 575.463878 574.762445 565.510849 576.702949 579.452594 578.521199 569.346923 580.167097 582.770475 581.781553 572.700930 583.257408 585.732653 584.663561 575.608722 585.906564 588.227272 587.051289 578.023036 588.093507 590.527672 -100 
-100 -100 572.059401 575.325786 577.110509 577.465953 576.595870 579.258481 580.745983 580.950029 580.007341 582.538618 583.937040 584.084696 583.105734 585.531805 586.833097 586.891354 585.827625 588.108821 589.268299 589.192431 588.007121 590.125605 591.194110 -100 
-100 -100 576.553540 577.626541 578.631857 579.288771 579.774173 580.937801 581.924540 582.536849 582.975321 584.078949 585.013308 585.580369 585.971182 587.004422 587.857200 588.333771 588.622242 589.528939 590.241381 590.565571 590.684384 591.386244 591.856484 -100 
-100 -100 578.160248 578.722391 579.452216 580.144856 580.837140 581.708429 582.547204 583.259125 583.935387 584.775430 585.580029 586.255491 586.887314 587.666992 588.396240 588.982129 589.508899 590.164609 590.752049 591.176343 591.513496 591.934581 592.217299 -100 
-100 -100 -100 -100 -100 -100 -100 -100 -100 -100 -100 -100 -100 -100 -100 -100 -100 -100 -100 -100 -100 -100 -100 -100 -100 -100 
-100 -100 -100 -100 -100 -100 -100 -100 -100 -100 -100 -100 -100 -100 -100 -100 -100 -100 -100 -100 -100 -100 -100 -100 -100 -100 
-100 -100 -100 -100 -100 -100 -100 -100 -100 -100 -100 -100 -100 -100 -100 -100 -100 -100 -100 -100 -100 -100 -100 -100 -100 -100 
-100 -100 583.993648 584.524552 585.273281 586.040366 586.831298 587.743595 588.631314 589.415478 590.171522 591.032475 591.863334 592.585904 593.271745 594.048731 594.783721 595.399328 595.965916 596.609125 597.195263 597.643536 598.015562 598.419400 598.688433 -100 
-100 -100 582.581068 583.404245 584.348051 585.123269 585.841718 586.900476 587.874573 588.600045 589.244652 590.234276 591.143077 591.803801 592.377224 593.276361 594.084782 594.637497 595.092567 595.857565 596.518957 596.911018 597.186898 597.743252 598.138019 -100 
-100 -100 579.650924 581.325412 582.710233 583.417838 583.772601 585.319529 586.524030 587.065691 587.277726 588.731390 589.858947 590.333455 590.479143 591.823684 592.840152 593.205217 593.236358 594.443392 595.313935 595.527646 595.403280 596.456487 597.167968 -100 
-100 -100 575.574266 578.992025 580.963046 581.457897 580.721297 583.490913 585.071733 585.294025 584.334383 587.000065 588.491675 588.644875 587.642506 590.156592 591.521010 591.564270 590.458365 592.824334 594.041558 593.939923 592.695039 594.956364 596.130330 -100 
-100 -100 576.627296 578.509497 580.110304 580.946887 581.387185 583.080164 584.397061 584.969824 585.186503 586.720216 587.908462 588.375558 588.499309 589.907154 590.975663 591.330862 591.340859 592.612743 593.540067 593.755123 593.630425 594.779648 595.577918 -100 
-100 -100 576.351539 577.767194 579.226809 580.217151 581.010649 582.440701 583.679515 584.415853 584.979337 586.212122 587.285230 587.882688 588.324134 589.434637 590.391978 590.878383 591.204360 592.181077 592.997701 593.342973 593.530955 594.372591 595.011163 -100 
-100 -100 574.184698 576.205494 577.938802 578.869673 579.380494 581.186818 582.600042 583.241461 583.508817 585.081782 586.297297 586.775423 586.904304 588.349370 589.449201 589.820127 589.839591 591.142144 592.093718 592.316523 592.193238 593.386867 594.216535 -100 
-100 -100 570.631067 574.395366 576.646342 577.320509 576.689272 579.710294 581.483118 581.829797 580.961789 583.707593 585.258937 585.428941 584.416719 587.024934 588.457443 588.525036 587.421946 589.863776 591.135484 591.042698 589.775186 592.157262 593.407581 -100 
-100 -100 572.518767 574.564003 576.334448 577.306407 577.860515 579.713918 581.171054 581.849369 582.148758 583.754070 584.999155 585.501806 585.651625 587.116958 588.235275 588.621872 588.655718 589.973671 590.939114 591.173058 591.059832 592.264713 593.101820 -100 
-100 -100 572.985994 574.461658 576.003490 577.077267 577.955189 579.484748 580.814260 581.622206 582.245596 583.545916 584.679645 585.324591 585.805410 586.956716 587.950394 588.465387 588.816968 589.826295 590.671755 591.037726 591.243777 592.113074 592.770588 -100 
-100 -100 571.486844 573.497535 575.245090 576.208118 576.762056 578.624037 580.085256 580.756879 581.045499 582.693287 583.978175 584.511458 584.685048 586.157374 587.280405 587.670513 587.707209 589.036475 590.011154 590.251427 590.142862 591.352665 592.192114 -100 
-100 -100 568.553110 572.234397 574.446636 575.110671 574.482099 577.529146 579.316505 579.650610 578.735925 581.591758 583.222137 583.449542 582.488172 585.101906 586.542296 586.615927 585.513362 587.982207 589.272939 589.192401 587.932808 590.326302 591.582312 -100 
-100 -100 570.859477 572.856634 574.585196 575.529319 576.067304 577.917931 579.371024 580.036666 580.322114 581.971097 583.259143 583.795708 583.971042 585.441938 586.562172 586.949710 586.984417 588.311995 589.285995 589.526414 589.417875 590.626695 591.465489 -100 
-100 -100 571.744832 573.186003 574.684704 575.718210 576.563208 578.071318 579.384907 580.179546 580.794621 582.099561 583.241847 583.895366 584.381432 585.528592 586.515747 587.026006 587.374770 588.380114 589.223916 589.591207 589.799151 590.664997 591.319557 -100 
-100 -100 570.691962 572.661448 574.355512 575.262598 575.764234 577.590934 579.026139 579.680827 579.959493 581.580073 582.843533 583.363679 583.527371 584.980926 586.086463 586.467114 586.500667 587.809424 588.771440 589.010144 588.905625 590.099323 590.928438 -100 
-100 -100 568.240660 571.856150 573.997589 574.586491 573.879838 576.880788 578.629460 578.939860 578.021154 580.808079 582.389152 582.585769 581.604838 584.182181 585.594330 585.656879 584.564385 586.984059 588.249248 588.166949 586.926717 589.277638 590.512450 -100 
-100 -100 571.002015 572.946021 574.597978 575.454707 575.902809 577.675814 579.062013 579.674573 579.915103 581.496660 582.724948 583.215711 583.353565 584.782553 585.866418 586.228749 586.246030 587.537955 588.485407 588.713038 588.598113 589.778078 590.597682 -100 
-100 -100 572.410287 573.792146 575.198615 576.127062 576.863190 578.261166 579.476758 580.191819 580.737028 581.960002 583.028817 583.624658 584.062362 585.159760 586.102785 586.578802 586.898458 587.868319 588.682472 589.031096 589.222680 590.053877 590.683534 -100 
-100 -100 571.977414 573.858302 575.426378 576.203176 576.576115 578.252257 579.556834 580.116088 580.319580 581.828039 582.997161 583.451556 583.563934 584.956398 586.009675 586.353974 586.357943 587.622982 588.549480 588.772653 588.659030 589.788666 590.572696 -100 
-100 -100 570.279124 573.738557 575.691765 576.117978 575.274712 578.064658 579.645878 579.860093 578.897319 581.515029 582.973737 583.105740 582.086668 584.582053 585.929700 585.962416 584.854285 587.209325 588.426425 588.341493 587.132634 589.347794 590.498037 -100 
-100 -100 573.935167 575.615041 576.973085 577.621967 577.904557 579.424558 580.604290 581.119474 581.304535 582.717317 583.810699 584.259382 584.383919 585.707982 586.706698 587.059034 587.082432 588.281325 589.149244 589.368509 589.252796 590.285837 590.983244 -100 
-100 -100 576.557893 577.368834 578.277812 578.997497 579.652317 580.660214 581.588501 582.270817 582.874200 583.822217 584.695136 585.326769 585.875976 586.753590 587.543771 588.082392 588.527107 589.283593 589.939360 590.329088 590.602666 591.148907 591.536088 -100 
-100 -100 577.803283 578.315861 579.025686 579.736710 580.463702 581.315368 582.146821 582.879067 583.587285 584.404528 585.197924 585.889567 586.549652 587.304569 588.021102 588.622037 589.177245 589.811244 590.390142 590.832868 591.199386 591.595898 591.859807 -100 
-100 -100 -100 -100 -100 -100 -100 -100 -100 -100 -100 -100 -100 -100 -100 -100 -100 -100 -100 -100 -100 -100 -100 -100 -100 -100 
-100 -100 -100 -100 -100 -100 -100 -100 -100 -100 -100 -100 -100 -100 -100 -100 -100 -100 -100 -100 -100 -100 -100 -100 -100 -100 
-100 -100 -100 -100 -100 -100 -100 -100 -100 -100 -100 -100 -100 -100 -100 -100 -100 -100 -100 -100 -100 -100 -100 -100 -100 -100 
-100 -100 583.606950 584.116801 584.862700 585.650030 586.468119 587.379337 588.269877 589.071506 589.848272 590.699566 591.524961 592.258092 592.960154 593.726618 594.456196 595.082032 595.663861 596.295305 596.875037 597.333080 597.720176 598.110987 598.368463 -100 
-100 -100 582.350886 583.068340 583.973667 584.789371 585.584183 586.593834 587.549181 588.317035 589.033235 589.962243 590.840620 591.533195 592.170569 593.010902 593.791445 594.376987 594.895395 595.600540 596.232858 596.656818 596.994936 597.487343 597.838313 -100 
-100 -100 580.011315 581.214878 582.437105 583.264169 583.934323 585.194425 586.296207 586.972096 587.502448 588.648611 589.653577 590.242424 590.687070 591.736603 592.639941 593.123036 593.452400 594.364865 595.121090 595.451074 595.621882 596.369191 596.923521 -100 
-100 -100 577.411390 579.266113 580.823763 581.622871 582.030200 583.685628 584.972436 585.531498 585.740967 587.248651 588.414611 588.870448 588.985261 590.384692 591.444155 591.796163 591.802075 593.060505 593.973040 594.178311 594.041381 595.174144 595.957200 -100 
-100 -100 577.007162 578.395089 579.822476 580.785763 581.555081 582.951907 584.161388 584.876777 585.424514 586.639442 587.697318 588.283920 588.716897 589.818058 590.766894 591.246910 591.566966 592.534469 593.342822 593.682668 593.865581 594.696373 595.326902 -100 
-100 -100 576.299938 577.490826 578.859896 579.919444 580.856130 582.176884 583.368829 584.181559 584.881752 585.991116 587.000681 587.658203 588.224197 589.212827 590.111281 590.661112 591.113148 591.971535 592.733226 593.146313 593.461957 594.171697 594.719633 -100 
-100 -100 574.605536 576.093658 577.636356 578.693851 579.543708 581.042356 582.341573 583.121875 583.717478 584.975777 586.064329 586.666569 587.111941 588.242964 589.219121 589.715507 590.049664 591.047758 591.885838 592.246533 592.448507 593.309184 593.961901 -100 
-100 -100 572.614779 574.687610 576.482354 577.465235 578.021302 579.882526 581.343810 582.020117 582.313456 583.910586 585.142139 585.626294 585.758933 587.224138 588.341514 588.721662 588.748354 590.072992 591.047580 591.290674 591.187745 592.389897 593.226376 -100 
-100 -100 572.937413 574.446830 576.023412 577.119967 578.012092 579.556443 580.898575 581.715201 582.342183 583.631311 584.748147 585.373690 585.839045 586.990408 587.986024 588.499310 588.849477 589.864903 590.719488 591.094393 591.308826 592.180735 592.840428 -100 
-100 -100 572.937416 574.177623 575.620291 576.759583 577.780442 579.196555 580.476916 581.361557 582.122778 583.294893 584.360621 585.062305 585.665826 586.695192 587.631623 588.212735 588.694328 589.588680 590.384795 590.826387 591.167143 591.902173 592.466562 -100 
-100 -100 571.899192 573.381301 574.935654 576.022278 576.914326 578.465348 579.813275 580.632023 581.262907 582.575866 583.718773 584.365194 584.846105 586.010183 587.015839 587.536447 587.893241 588.919308 589.783226 590.165106 590.384899 591.262139 591.924820 -100 
-100 -100 570.498040 572.520585 574.281875 575.254097 575.815972 577.696584 579.175285 579.860349 580.161019 581.807370 583.088128 583.610490 583.771378 585.260428 586.396896 586.790671 586.828856 588.175186 589.168727 589.426033 589.333838 590.547422 591.390340 -100 
-100 -100 571.272315 572.741375 574.276478 575.343320 576.218305 577.756815 579.095953 579.908507 580.536142 581.849644 582.995345 583.644846 584.127205 585.289708 586.292080 586.809218 587.163398 588.188547 589.052930 589.435782 589.656392 590.533803 591.196348 -100 
-100 -100 571.691948 572.901666 574.302436 575.400704 576.387305 577.779319 579.042264 579.913766 580.667534 581.841541 582.914069 583.623131 584.230405 585.255767 586.184792 586.758696 587.235302 588.128115 588.925125 589.368880 589.711695 590.446782 591.010352 -100 
-100 -100 571.082918 572.536186 574.044160 575.077633 575.918475 577.429982 578.747580 579.543319 580.156450 581.450498 582.579717 583.218460 583.691526 584.834149 585.816536 586.318127 586.660625 587.674502 588.530897 588.909704 589.128085 589.999286 590.656808 -100 
-100 -100 570.136060 572.125390 573.831010 574.735286 575.226755 577.051484 578.483865 579.132218 579.402788 581.008325 582.256097 582.757368 582.901826 584.350957 585.449379 585.813792 585.829954 587.153664 588.131170 588.379706 588.282417 589.482243 590.315318 -100 
-100 -100 571.399701 572.828678 574.295701 575.279367 576.066569 577.523754 578.791424 579.544060 580.118700 581.375398 582.471504 583.082799 583.531169 584.648066 585.606002 586.086363 586.410051 587.405880 588.246460 588.612112 588.818155 589.676792 590.326325 -100 
-100 -100 572.368434 573.523266 574.835142 575.829670 576.706888 577.987251 579.149473 579.937393 580.617763 581.715618 582.721082 583.377617 583.938946 584.911811 585.790801 586.323530 586.764578 587.620541 588.385409 588.804477 589.124348 589.830541 590.374103 -100 
-100 -100 572.394883 573.763157 575.146471 576.048192 576.755580 578.117914 579.302808 579.996685 580.524721 581.718370 582.761239 583.338938 583.762559 584.842349 585.767280 586.227081 586.534200 587.500752 588.314911 588.664572 588.855192 589.677751 590.300393 -100 
-100 -100 572.197036 574.044014 575.564486 576.299868 576.635303 578.263308 579.528248 580.065608 580.253923 581.729304 582.870468 583.311344 583.414764 584.785506 585.816494 586.145249 586.135352 587.395022 588.315664 588.534630 588.411419 589.528459 590.299528 -100 
-100 -100 574.330150 575.519993 576.703850 577.470612 578.074398 579.290531 580.355704 580.997305 581.494297 582.603714 583.577880 584.143762 584.568610 585.591392 586.468889 586.931125 587.246879 588.156984 588.916913 589.254169 589.430313 590.168096 590.714203 -100 
-100 -100 576.337582 577.035828 577.899858 578.656219 579.385152 580.337004 581.240666 581.961166 582.633376 583.520926 584.363836 585.027549 585.639909 586.455056 587.212812 587.780201 588.286442 588.986314 589.617707 590.042763 590.380543 590.867183 591.213301 -100 
-100 -100 577.417309 577.905338 578.607893 579.335157 580.085703 580.931888 581.762299 582.509074 583.236029 584.042674 584.829892 585.531248 586.206098 586.947944 587.656270 588.265326 588.835503 589.460297 590.036699 590.492821 590.877284 591.263588 591.517667 -100 
-100 -100 -100 -100 -100 -100 -100 -100 -100 -100 -100 -100 -100 -100 -100 -100 -100 -100 -100 -100 -100 -100 -100 -100 -100 -100 
-100 -100 -100 -100 -100 -100 -100 -100 -100 -100 -100 -100 -100 -100 -100 -100 -100 -100 -100 -100 -100 -100 -100 -100 -100 -100 
-100 -100 -100 -100 -100 -100 -100 -100 -100 -100 -100 -100 -100 -100 -100 -100 -100 -100 -100 -100 -100 -100 -100 -100 -100 -100 
-100 -100 583.050894 583.610316 584.397407 585.199349 586.020201 586.960664 587.871623 588.671800 589.439073 590.309312 591.146662 591.871890 592.560619 593.345401 594.087606 594.706355 595.275066 595.923680 596.515207 596.966648 597.343266 597.757083 598.034461 -100 
-100 -100 581.564609 582.431557 583.426755 584.242639 584.993346 586.085122 587.086657 587.829938 588.486600 589.484579 590.398026 591.056980 591.629103 592.539449 593.358016 593.913121 594.368583 595.141014 595.808991 596.202082 596.480316 597.051576 597.459299 -100 
-100 -100 578.495252 580.251321 581.713657 582.471480 582.860843 584.450200 585.690325 586.254632 586.484138 587.940563 589.067403 589.529759 589.662032 591.028250 592.062000 592.428016 592.455264 593.674858 594.554553 594.763953 594.633962 595.714377 596.448434 -100 
-100 -100 574.252755 577.817048 579.894781 580.448130 579.745675 582.568699 584.193757 584.447090 583.525348 586.174003 587.655754 587.783434 586.742744 589.301391 590.692618 590.735431 589.618925 592.005889 593.235742 593.123226 591.854348 594.165236 595.372607 -100 
-100 -100 575.344478 577.319314 579.010241 579.905570 580.386461 582.129197 583.487793 584.086169 584.321867 585.859788 587.046088 587.497045 587.603938 589.034363 590.121714 590.477718 590.484081 591.772752 592.714370 592.928867 592.801688 593.981370 594.804902 -100 
-100 -100 575.076916 576.563551 578.102418 579.149331 579.984626 581.463534 582.742634 583.501509 584.078448 585.323473 586.399733 586.986458 587.418161 588.544034 589.515658 590.002760 590.327743 591.322771 592.158996 592.514884 592.713468 593.575487 594.231823 -100 
-100 -100 572.859094 574.962179 576.779579 577.764424 578.311115 580.173136 581.630439 582.292454 582.569576 584.160083 585.380896 585.844832 585.957649 587.424507 588.540617 588.909043 588.922393 590.253793 591.236375 591.482346 591.384174 592.588315 593.430008 -100 
-100 -100 569.231646 573.113015 575.458877 576.182348 575.570668 578.663464 580.486462 580.851508 579.986759 582.755564 584.313179 584.460255 583.409713 586.061123 587.517514 587.578092 586.453157 588.944796 590.261063 590.206291 588.995739 591.360634 592.614698 -100 
-100 -100 571.183709 573.306575 575.155470 576.176786 576.763781 578.671626 580.171985 580.869606 581.176597 582.797344 584.046019 584.531776 584.662614 586.150512 587.287978 587.674342 587.704790 589.056127 590.058287 590.321388 590.237730 591.453491 592.302018 -100 
-100 -100 571.697497 573.230343 574.837447 575.957349 576.870709 578.447940 579.817629 580.647587 581.282662 582.590440 583.721300 584.347688 584.811940 585.981734 586.994815 587.514204 587.869322 588.907343 589.785731 590.177273 590.406143 591.293428 591.965313 -100 
-100 -100 570.200545 572.266971 574.076392 575.079754 575.662893 577.576926 579.083060 579.783130 580.092612 581.734708 583.004649 583.504083 583.642133 585.149237 586.301949 586.697151 586.733378 588.099397 589.113009 589.383450 589.304324 590.527608 591.380466 -100 
-100 -100 567.252751 570.995771 573.270753 573.968272 573.353711 576.466777 578.307524 578.680978 577.816373 580.634892 582.234715 582.405853 581.358968 584.055254 585.542004 585.617544 584.496789 587.023040 588.363928 588.324326 587.120831 589.504032 590.767447 -100 
-100 -100 569.578977 571.630664 573.418863 574.400632 574.965101 576.865789 578.362867 579.056510 579.362481 581.004973 582.277857 582.780663 582.920220 584.425031 585.573270 585.963507 585.996004 587.361779 588.377070 588.649304 588.571712 589.796201 590.649454 -100 
-100 -100 570.467805 571.964072 573.523709 574.598310 575.474047 577.025926 578.377567 579.193805 579.820693 581.130054 582.268164 582.902891 583.371496 584.535026 585.537517 586.045634 586.392491 587.431527 588.313572 588.708409 588.939964 589.830281 590.503042 -100 
-100 -100 569.371609 571.417282 573.183870 574.133498 574.662129 576.537210 578.012871 578.688730 578.979938 580.605758 581.868151 582.370020 582.512293 583.984487 585.101553 585.466611 585.479108 586.838178 587.848297 588.115891 588.034112 589.257261 590.107746 -100 
-100 -100 566.852843 570.588110 572.818296 573.448876 572.756551 575.819842 577.615355 577.950804 577.056805 579.838010 581.415177 581.586223 580.562843 583.177807 584.602390 584.629332 583.463971 585.982984 587.314474 587.263756 586.046310 588.428948 589.688095 -100 
-100 -100 569.698703 571.720356 573.446831 574.347513 574.822923 576.642585 578.067283 578.699874 578.953261 580.542338 581.773097 582.249938 582.369280 583.813529 584.902640 585.243478 585.234627 586.573813 587.566849 587.819676 587.724061 588.934751 589.778204 -100 
-100 -100 571.169601 572.610859 574.082742 575.056089 575.824640 577.260792 578.508475 579.241024 579.797012 581.030256 582.104595 582.694145 583.123723 584.226871 585.169852 585.630109 585.937095 586.935007 587.781372 588.148155 588.354496 589.216381 589.870419 -100 
-100 -100 570.753063 572.700301 574.337352 575.160730 575.568040 577.278135 578.612493 579.189338 579.406777 580.922132 582.096204 582.545912 582.653128 584.047709 585.095914 585.417463 585.398720 586.696487 587.654685 587.888119 587.777677 588.947499 589.762583 -100 
-100 -100 569.059070 572.607125 574.636332 575.110747 574.307538 577.122383 578.731071 578.965605 578.031229 580.640300 582.099764 582.226863 581.206439 583.699071 585.037383 585.034992 583.872696 586.288678 587.544362 587.460453 586.228696 588.508168 589.698955 -100 
-100 -100 572.827941 574.563750 575.979358 576.667594 576.979700 578.527241 579.731313 580.261591 580.459494 581.877593 582.975285 583.420986 583.542021 584.867273 585.861267 586.193801 586.196551 587.423668 588.317448 588.543169 588.427482 589.496085 590.220915 -100 
-100 -100 575.557217 576.401038 577.349495 578.100311 578.779743 579.811469 580.759628 581.454354 582.066521 583.022315 583.900539 584.532042 585.079964 585.959481 586.748582 587.279686 587.719609 588.490488 589.163112 589.562541 589.844712 590.411443 590.814891 -100 
-100 -100 576.862871 577.397821 578.137550 578.875092 579.624388 580.496879 581.345450 582.089103 582.805428 583.630128 584.428753 585.121856 585.782329 586.539310 587.256541 587.855504 588.411496 589.055678 589.647632 590.100928 590.477960 590.889079 591.164002 -100 
-100 -100 -100 -100 -100 -100 -100 -100 -100 -100 -100 -100 -100 -100 -100 -100 -100 -100 -100 -100 -100 -100 -100 -100 -100 -100 
-100 -100 -100 -100 -100 -100 -100 -100 -100 -100 -100 -100 -100 -100 -100 -100 -100 -100 -100 -100 -100 -100 -100 -100 -100 -100 
-100 -100 -100 -100 -100 -100 -100 -100 -100 -100 -100 -100 -100 -100 -100 -100 -100 -100 -100 -100 -100 -100 -100 -100 -100 -100 
-100 -100 582.507866 583.145446 583.987212 584.797865 585.605785 586.588515 587.525113 588.314539 589.055899 589.959011 590.814991 591.524419 592.184298 593.001602 593.763355 594.367655 594.908504 595.588659 596.198999 596.636687 596.988755 597.442181 597.751016 -100 
-100 -100 580.574287 581.751821 582.893599 583.678894 584.284445 585.557715 586.639126 587.319308 587.813377 588.980926 589.965368 590.554350 590.959295 592.040459 592.932946 593.422237 593.715324 594.654200 595.393085 595.719776 595.839009 596.594101 597.107899 -100 
-100 -100 575.465441 578.907913 580.879970 581.389021 580.672184 583.416730 584.987783 585.241501 584.340131 586.934442 588.379567 588.519760 587.508224 590.021905 591.382664 591.440346 590.352477 592.692072 593.886855 593.781651 592.530163 594.778792 595.934476 -100 
-100 -100 561.253349 574.977699 578.621343 578.122617 569.265035 580.304082 583.103428 582.207365 573.107275 583.941509 586.579932 585.537151 576.253119 587.058798 589.627272 588.538762 579.373171 589.815247 592.185711 590.919577 581.501397 592.034358 594.627768 -100 
-100 -100 572.110903 575.832185 578.068566 578.712522 578.067003 580.994831 582.701113 582.977010 582.057267 584.758713 586.276469 586.390590 585.327348 587.930965 589.359677 589.394475 588.261342 590.696544 591.968764 591.857825 590.587643 592.965453 594.233197 -100 
-100 -100 573.351894 575.465784 577.292240 578.266083 578.795765 580.637656 582.074667 582.704449 582.951951 584.535489 585.751595 586.195716 586.288657 587.755941 588.873761 589.227487 589.225008 590.556234 591.537253 591.764534 591.648071 592.871845 593.734973 -100 
-100 -100 569.446253 573.392192 575.784621 576.507161 575.874083 578.978938 580.804005 581.141031 580.241860 583.018650 584.577542 584.697085 583.614252 586.279332 587.743852 587.783336 586.631151 589.139435 590.467624 590.397998 589.169638 591.563526 592.846545 -100 
-100 -100 555.410472 570.053585 574.065533 573.688163 564.519089 576.239448 579.306845 578.506710 569.306254 580.421212 583.160165 582.107291 572.627787 583.710775 586.372524 585.271736 575.901370 586.652448 589.154530 587.969183 578.682012 589.205617 591.838355 -100 
-100 -100 567.761449 571.726874 574.149475 574.906230 574.311262 577.463041 579.332101 579.704502 578.834237 581.641496 583.227888 583.367908 582.301635 584.988711 586.475562 586.533231 585.398337 587.929020 589.279513 589.229322 588.017059 590.423065 591.712990 -100 
-100 -100 569.946429 572.108313 574.000618 575.040123 575.637355 577.586259 579.118739 579.818558 580.119074 581.769333 583.040333 583.519511 583.637697 585.155033 586.317902 586.702985 586.727183 588.110479 589.141513 589.410232 589.328101 590.577664 591.456243 -100 
-100 -100 566.894062 570.726784 573.080856 573.808788 573.203097 576.362958 578.237726 578.608956 577.729182 580.567568 582.175579 582.322579 581.247400 583.968776 585.476431 585.541700 584.403881 586.959912 588.325921 588.283039 587.071280 589.490203 590.786492 -100 
-100 -100 553.998093 568.041721 571.896073 571.468212 562.265259 574.027992 577.114462 576.309161 567.020959 578.269882 581.058615 580.010143 570.424794 581.660426 584.370425 583.276980 573.841435 584.700070 587.240070 586.067942 576.754541 587.332663 589.981269 -100 
-100 -100 566.279328 570.094745 572.425219 573.129755 572.504072 575.650127 577.515566 577.880062 576.996472 579.835397 581.446687 581.597517 580.524134 583.242343 584.744297 584.803255 583.660702 586.217067 587.585503 587.544803 586.334814 588.755716 590.052926 -100 
-100 -100 568.741718 570.854923 572.691707 573.680770 574.236375 576.160072 577.674428 578.359726 578.650691 580.303699 581.583288 582.072729 582.197581 583.704953 584.853347 585.222828 585.234345 586.621982 587.659156 587.931645 587.851522 589.106923 589.988123 -100 
-100 -100 566.047895 569.873173 572.187842 572.859726 572.191418 575.318975 577.165481 577.513702 576.619418 579.440068 581.045004 581.208512 580.170363 582.822569 584.277694 584.301234 583.125230 585.684668 587.051406 587.004845 585.785126 588.211328 589.508551 -100 
-100 -100 553.489006 567.615912 571.441424 570.941472 561.608602 573.373757 576.423857 575.586033 566.297116 577.484309 580.256843 579.250957 569.919646 580.841663 583.442129 582.273996 572.713796 583.638525 586.180977 584.992641 575.624705 586.244632 588.897211 -100 
-100 -100 566.386332 570.187171 572.461765 573.085346 572.364468 575.435366 577.230013 577.535267 576.604309 579.387972 580.961991 581.102523 580.043335 582.665100 584.089295 584.086521 582.887818 585.425695 586.774033 586.711879 585.477975 587.891285 589.181345 -100 
-100 -100 569.473026 571.528242 573.276730 574.167296 574.620495 576.422223 577.829369 578.433152 578.659892 580.231993 581.448255 581.899911 581.996646 583.431402 584.510670 584.827715 584.798119 586.139409 587.137457 587.380583 587.275895 588.500491 589.361987 -100 
-100 -100 567.527489 571.219718 573.394766 573.952070 573.202991 576.121678 577.812656 578.072198 577.144159 579.814820 581.321012 581.444537 580.407809 582.944574 584.316015 584.300023 583.117449 585.584270 586.886663 586.807756 585.577295 587.927912 589.181601 -100 
-100 -100 556.034581 569.767219 573.356011 572.742740 563.595875 574.809413 577.624480 576.726373 567.683965 578.411307 581.023025 580.011377 570.933961 581.481450 583.953783 582.783206 573.423686 584.041237 586.471119 585.266588 576.031194 586.393326 588.947757 -100 
-100 -100 569.798309 573.221407 575.141265 575.567352 574.744117 577.470389 579.014289 579.239250 578.316340 580.863630 582.279462 582.412700 581.415388 583.857651 585.161619 585.170855 584.035353 586.404752 587.626906 587.551182 586.337152 588.556125 589.696568 -100 
-100 -100 574.568818 575.721525 576.812757 577.527346 578.054824 579.269613 580.298615 580.930874 581.381552 582.505515 583.454736 584.018278 584.401867 585.445403 586.301909 586.761509 587.034584 587.976428 588.725307 589.063801 589.192520 589.941807 590.450525 -100 
-100 -100 576.320662 576.932112 577.723604 578.466297 579.199237 580.112475 580.985714 581.717931 582.407900 583.264765 584.081646 584.758926 585.390070 586.176698 586.910171 587.491952 588.018853 588.696390 589.310223 589.753018 590.108243 590.559935 590.866666 -100 
-100 -100 -100 -100 -100 -100 -100 -100 -100 -100 -100 -100 -100 -100 -100 -100 -100 -100 -100 -100 -100 -100 -100 -100 -100 -100 
-100 -100 -100 -100 -100 -100 -100 -100 -100 -100 -100 -100 -100 -100 -100 -100 -100 -100 -100 -100 -100 -100 -100 -100 -100 -100 
-100 -100 -100 -100 -100 -100 -100 -100 -100 -100 -100 -100 -100 -100 -100 -100 -100 -100 -100 -100 -100 -100 -100 -100 -100 -100 
-100 -100 582.348197 582.961693 583.802166 584.630658 585.465465 586.436295 587.369542 588.170291 588.932234 589.818459 590.667372 591.385589 592.064695 592.864560 593.619365 594.232616 594.792541 595.455757 596.059564 596.507069 596.879881 597.317529 597.618069 -100 
-100 -100 580.662954 581.643218 582.730114 583.570338 584.317404 585.465497 586.505259 587.235734 587.864321 588.901110 589.839692 590.476308 591.014967 591.964032 592.810415 593.346541 593.770724 594.580803 595.275382 595.650850 595.904467 596.528647 596.985199 -100 
-100 -100 577.167862 579.195158 580.834998 581.599769 581.920596 583.644753 584.964434 585.478970 585.607308 587.175822 588.365064 588.764535 588.787881 590.267939 591.369936 591.680122 591.603868 592.934392 593.879103 594.033257 593.808681 595.026751 595.871966 -100 
-100 -100 572.419217 576.496131 578.851223 579.375201 578.472866 581.573530 583.335117 583.486024 582.325470 585.224334 586.821689 586.830273 585.539931 588.352761 589.868386 589.802977 588.447087 591.082299 592.431468 592.210646 590.712106 593.308569 594.705264 -100 
-100 -100 573.819548 576.099022 577.995657 578.905380 579.317023 581.209056 582.657568 583.201997 583.328738 584.987906 586.242659 586.623219 586.611400 588.164626 589.327443 589.622041 589.517304 590.927684 591.943592 592.100100 591.874176 593.206118 594.154950 -100 
-100 -100 573.695727 575.400091 577.107348 578.187023 579.000757 580.582059 581.930010 582.658080 583.174535 584.493168 585.616273 586.155836 586.517607 587.717082 588.741089 589.188827 589.451018 590.521919 591.413273 591.737397 591.887850 592.850055 593.598166 -100 
-100 -100 571.247676 573.670423 575.703568 576.703559 577.177995 579.197361 580.750573 581.358732 581.524358 583.239780 584.531914 584.923874 584.914251 586.506467 587.700553 588.006446 587.907413 589.367446 590.432698 590.628048 590.436633 591.793465 592.760087 -100 
-100 -100 567.207476 571.638423 574.284828 574.980351 574.159738 577.549948 579.522558 579.784388 578.673917 581.701973 583.380740 583.403855 582.094348 585.007434 586.593736 586.542648 585.173050 587.928288 589.380172 589.229337 587.798795 590.451753 591.896978 -100 
-100 -100 569.558499 572.000052 574.062843 575.097025 575.610085 577.675443 579.272419 579.916456 580.111966 581.857211 583.175851 583.588126 583.595997 585.209580 586.425122 586.749408 586.668502 588.151092 589.239290 589.454898 589.280210 590.649585 591.623275 -100 
-100 -100 570.282971 572.032057 573.804008 574.951482 575.839121 577.520401 578.961432 579.761025 580.334655 581.715694 582.891401 583.466870 583.858187 585.102979 586.170323 586.651182 586.944995 588.065028 589.006365 589.373181 589.558850 590.548099 591.312136 -100 
-100 -100 568.607630 570.978909 572.990250 573.999007 574.503945 576.574114 578.176934 578.823559 579.020921 580.785826 582.122289 582.543936 582.555713 584.190329 585.423005 585.756713 585.681499 587.181000 588.283037 588.507332 588.337806 589.716028 590.694953 -100 
-100 -100 565.284341 569.548951 572.103220 572.760090 571.929296 575.337771 577.328198 577.598452 576.486700 579.562477 581.277963 581.317869 580.005797 582.967898 584.587304 584.551598 583.185384 585.980069 587.461293 587.328378 585.906066 588.580177 590.036485 -100 
-100 -100 567.992495 570.347260 572.335166 573.320393 573.805326 575.861254 577.454261 578.093983 578.287554 580.052799 581.392365 581.817633 581.830872 583.462369 584.689226 585.016586 584.936904 586.436457 587.540701 587.767200 587.599593 588.979834 589.959845 -100 
-100 -100 569.068937 570.776507 572.495511 573.593120 574.439883 576.094146 577.516118 578.301304 578.866317 580.248944 581.432340 582.016894 582.412709 583.649096 584.702373 585.168179 585.451218 586.573258 587.519993 587.890932 588.079688 589.073969 589.840769 -100 
-100 -100 567.776572 570.129583 572.099609 573.054079 573.503114 575.533815 577.105198 577.726752 577.905933 579.656614 580.989902 581.420073 581.440512 583.033959 584.222305 584.517705 584.412844 585.906026 587.006126 587.227174 587.053757 588.434488 589.414091 -100 
-100 -100 564.875426 569.139828 571.654760 572.246167 571.336614 574.696025 576.640646 576.872199 575.731777 578.773408 580.473080 580.523284 579.244503 582.113608 583.657537 583.561396 582.141163 584.929888 586.403181 586.257514 584.818233 587.495387 588.951174 -100 
-100 -100 568.121076 570.449830 572.379497 573.285240 573.681027 575.655258 577.174650 577.752753 577.894660 579.609240 580.912249 581.319363 581.317870 582.881455 584.038746 584.307148 584.179021 585.650291 586.731259 586.936307 586.748706 588.116696 589.088779 -100 
-100 -100 569.810866 571.462370 573.093156 574.090329 574.830323 576.365818 577.681037 578.382278 578.877963 580.185205 581.307625 581.852188 582.212284 583.383006 584.369248 584.781111 585.019865 586.096332 587.003453 587.343463 587.505399 588.470500 589.218253 -100 
-100 -100 569.245222 571.491131 573.325175 574.153537 574.483425 576.341151 577.765295 578.288578 578.398028 580.034833 581.279127 581.661996 581.652040 583.160891 584.273520 584.522902 584.386339 585.810155 586.850525 587.033733 586.830792 588.154289 589.095034 -100 
-100 -100 567.239389 571.294495 573.592355 574.026863 573.012963 576.106801 577.853631 577.987224 576.816253 579.674843 581.251781 581.265115 579.999845 582.734062 584.183118 584.059507 582.648289 585.320088 586.705464 586.523400 585.071112 587.635137 589.014159 -100 
-100 -100 571.509788 573.512295 575.098345 575.785408 576.021589 577.702518 578.986015 579.466793 579.564221 581.094157 582.255371 582.641004 582.654395 584.085355 585.137448 585.404803 585.298501 586.641102 587.607726 587.786127 587.582255 588.789520 589.625398 -100 
-100 -100 574.659993 575.613839 576.648742 577.417986 578.088519 579.173769 580.158573 580.839557 581.423145 582.417219 583.320625 583.930276 584.443880 585.357246 586.167957 586.674639 587.080756 587.891966 588.596423 588.983762 589.245736 589.867302 590.320232 -100 
-100 -100 576.161736 576.748178 577.537050 578.296332 579.055180 579.954879 580.823551 581.566256 582.276182 583.115999 583.925576 584.611066 585.260372 586.028989 586.754665 587.344746 587.890800 588.551621 589.159816 589.613493 589.990275 590.427317 590.726329 -100 
-100 -100 -100 -100 -100 -100 -100 -100 -100 -100 -100 -100 -100 -100 -100 -100 -100 -100 -100 -100 -100 -100 -100 -100 -100 -100 
-100 -100 -100 -100 -100 -100 -100 -100 -100 -100 -100 -100 -100 -100 -100 -100 -100 -100 -100 -100 -100 -100 -100 -100 -100 -100 
-100 -100 -100 -100 -100 -100 -100 -100 -100 -100 -100 -100 -100 -100 -100 -100 -100 -100 -100 -100 -100 -100 -100 -100 -100 -100 
-100 -100 -100 -100 -100 -100 -100 -100 -100 -100 -100 -100 -100 -100 -100 -100 -100 -100 -100 -100 -100 -100 -100 -100 -100 -100 
-100 -100 -100 -100 -100 -100 -100 -100 -100 -100 -100 -100 -100 -100 -100 -100 -100 -100 -100 -100 -100 -100 -100 -100 -100 -100 
-100 -100 -100 -100 -100 -100 -100 -100 -100 -100 -100 -100 -100 -100 -100 -100 -100 -100 -100 -100 -100 -100 -100 -100 -100 -100 
-100 -100 -100 -100 -100 -100 -100 -100 -100 -100 -100 -100 -100 -100 -100 -100 -100 -100 -100 -100 -100 -100 -100 -100 -100 -100 
-100 -100 -100 -100 -100 -100 -100 -100 -100 -100 -100 -100 -100 -100 -100 -100 -100 -100 -100 -100 -100 -100 -100 -100 -100 -100 
-100 -100 -100 -100 -100 -100 -100 -100 -100 -100 -100 -100 -100 -100 -100 -100 -100 -100 -100 -100 -100 -100 -100 -100 -100 -100 
-100 -100 -100 -100 -100 -100 -100 -100 -100 -100 -100 -100 -100 -100 -100 -100 -100 -100 -100 -100 -100 -100 -100 -100 -100 -100 
-100 -100 -100 -100 -100 -100 -100 -100 -100 -100 -100 -100 -100 -100 -100 -100 -100 -100 -100 -100 -100 -100 -100 -100 -100 -100 
-100 -100 -100 -100 -100 -100 -100 -100 -100 -100 -100 -100 -100 -100 -100 -100 -100 -100 -100 -100 -100 -100 -100 -100 -100 -100 
-100 -100 -100 -100 -100 -100 -100 -100 -100 -100 -100 -100 -100 -100 -100 -100 -100 -100 -100 -100 -100 -100 -100 -100 -100 -100 
-100 -100 -100 -100 -100 -100 -100 -100 -100 -100 -100 -100 -100 -100 -100 -100 -100 -100 -100 -100 -100 -100 -100 -100 -100 -100 
-100 -100 -100 -100 -100 -100 -100 -100 -100 -100 -100 -100 -100 -100 -100 -100 -100 -100 -100 -100 -100 -100 -100 -100 -100 -100 
-100 -100 -100 -100 -100 -100 -100 -100 -100 -100 -100 -100 -100 -100 -100 -100 -100 -100 -100 -100 -100 -100 -100 -100 -100 -100 
-100 -100 -100 -100 -100 -100 -100 -100 -100 -100 -100 -100 -100 -100 -100 -100 -100 -100 -100 -100 -100 -100 -100 -100 -100 -100 
-100 -100 -100 -100 -100 -100 -100 -100 -100 -100 -100 -100 -100 -100 -100 -100 -100 -100 -100 -100 -100 -100 -100 -100 -100 -100 
-100 -100 -100 -100 -100 -100 -100 -100 -100 -100 -100 -100 -100 -100 -100 -100 -100 -100 -100 -100 -100 -100 -100 -100 -100 -100 
-100 -100 -100 -100 -100 -100 -100 -100 -100 -100 -100 -100 -100 -100 -100 -100 -100 -100 -100 -100 -100 -100 -100 -100 -100 -100 
-100 -100 -100 -100 -100 -100 -100 -100 -100 -100 -100 -100 -100 -100 -100 -100 -100 -100 -100 -100 -100 -100 -100 -100 -100 -100 
-100 -100 -100 -100 -100 -100 -100 -100 -100 -100 -100 -100 -100 -100 -100 -100 -100 -100 -100 -100 -100 -100 -100 -100 -100 -100 
-100 -100 -100 -100 -100 -100 -100 -100 -100 -100 -100 -100 -100 -100 -100 -100 -100 -100 -100 -100 -100 -100 -100 -100 -100 -100 
-100 -100 -100 -100 -100 -100 -100 -100 -100 -100 -100 -100 -100 -100 -100 -100 -100 -100 -100 -100 -100 -100 -100 -100 -100 -100 
-100 -100 -100 -100 -100 -100 -100 -100 -100 -100 -100 -100 -100 -100 -100 -100 -100 -100 -100 -100 -100 -100 -100 -100 -100 -100 
-100 -100 -100 -100 -100 -100 -100 -100 -100 -100 -100 -100 -100 -100 -100 -100 -100 -100 -100 -100 -100 -100 -100 -100 -100 -100 
-100 -100 -100 -100 -100 -100 -100 -100 -100 -100 -100 -100 -100 -100 -100 -100 -100 -100 -100 -100 -100 -100 -100 -100 -100 -100 
