# Supplementary material for: A computational model of spatio-temporal cardiac intracellular calcium handling with realistic structure and spatial flux distribution from sarcoplasmic reticulum and t-tubule reconstructions
Source: PLoS Comput Biol. 2017 Aug 31;13(8):e1005714. doi: 10.1371/journal.pcbi.1005714 (PMC5597258; doi:10.1371/journal.pcbi.1005714)
Supplement: S1 Code — Code provided in C/C++ and includes the structural datasets used in this study. Documentation is provided on use of and updating the code. Updates may also be available on Michael Colman’s website, http://www.physicsoftheheart.com and github repository: https://github.com/michaelcolman/CODE---PLOS-Comp-Biol-2017-Model-SR. (ZIP) [file pcbi.1005714.s001.zip › PLOS_SR_Clean/Spatial_diff_out/CaSR_1D_output_0190.dat]

618.289432
618.524071
618.903543
619.349106
619.837689
620.371569
620.918343
621.457337
622.003412
622.576483
623.150406
623.705538
624.256014
624.820644
625.371106
625.883829
626.369266
626.843681
627.278275
627.647149
627.953742
628.201802
628.346646
617.814137
618.097599
618.524082
618.991346
619.490705
620.052344
620.619759
621.158929
621.700184
622.289493
622.875304
623.424303
623.965722
624.544512
625.106719
625.614163
626.091406
626.579994
627.026995
627.393295
627.697139
627.967376
628.133397
616.988733
617.365115
617.873725
618.372907
618.882962
619.498752
620.104985
620.641595
621.168338
621.792734
622.402714
622.938665
623.458329
624.068310
624.653887
625.149147
625.605732
626.124728
626.595487
626.953350
627.244735
627.558157
627.763541
616.098821
616.567672
617.153219
617.683680
618.202448
618.880833
619.529497
620.066718
620.576588
621.243094
621.880069
622.405531
622.900679
623.547444
624.156743
624.640215
625.072075
625.626073
626.120404
626.469304
626.742319
627.100838
627.342535
615.505087
615.946214
616.540076
617.113905
617.689603
618.373650
619.034624
619.602932
620.151371
620.806006
621.441546
621.987642
622.513766
623.142382
623.744140
624.242889
624.701692
625.237460
625.725554
626.091682
626.393727
626.734616
626.964475
614.919897
615.345977
615.946874
616.552822
617.169252
617.867354
618.543708
619.138289
619.714374
620.368137
621.006237
621.568257
622.113977
622.735170
623.333217
623.842231
624.316629
624.844562
625.330296
625.708476
626.027310
626.359353
626.581149
614.200460
614.670270
615.308738
615.932019
616.558978
617.295562
618.001485
618.604625
619.180443
619.859612
620.515593
621.076121
621.613466
622.254053
622.864839
623.368312
623.831823
624.378210
624.877605
625.252421
625.563103
625.916337
626.155787
613.495936
614.026601
614.704962
615.333966
615.951860
616.733480
617.470685
618.074599
618.636343
619.351695
620.029653
620.582384
621.098118
621.769417
622.397813
622.890521
623.331124
623.907293
624.424934
624.790937
625.081338
625.467009
625.730214
613.114113
613.594726
614.251953
614.898558
615.551171
616.315498
617.049053
617.676513
618.273269
618.970860
619.642254
620.214601
620.760716
621.408271
622.024646
622.532735
623.001315
623.554453
624.061498
624.443831
624.761661
625.121326
625.364740
612.739763
613.189616
613.831032
614.486430
615.156747
615.911190
616.641080
617.281880
617.897652
618.587504
619.256224
619.841493
620.404354
621.039154
621.647586
622.164584
622.647978
623.189224
623.690108
624.082771
624.415549
624.761170
624.991716
612.218274
612.700662
613.362187
614.015173
614.674674
615.444959
616.184811
616.818302
617.421745
618.128965
618.809564
619.388701
619.938625
620.586983
621.203200
621.711419
622.181158
622.736835
623.247502
623.633970
623.955996
624.319310
624.564600
611.694865
612.230270
612.918917
613.562318
614.195708
614.991484
615.743856
616.361694
616.937292
617.670907
618.365238
618.929562
619.451584
620.123830
620.751596
621.244145
621.686564
622.267357
622.791676
623.165168
623.463081
623.855678
624.122713
611.476809
611.957455
612.615763
613.264264
613.918097
614.681955
615.415699
616.043930
616.642783
617.345152
618.020099
618.593145
619.136533
619.777833
620.387139
620.889302
621.354322
621.906751
622.415260
622.800189
623.121046
623.483721
623.728872
611.257470
611.703597
612.338282
612.984479
613.643197
614.384338
615.101825
615.732148
616.338976
617.019403
617.676958
618.250314
618.800364
619.420920
620.015339
620.520096
620.994021
621.528959
622.025837
622.415815
622.746663
623.090998
623.320987
610.892088
611.366561
612.013006
612.645263
613.279988
614.023429
614.738053
615.349755
615.933319
616.617246
617.272234
617.827484
618.355246
618.981401
619.576679
620.066385
620.520738
621.064646
621.565876
621.944343
622.259393
622.616889
622.859118
610.536738
611.058461
611.721250
612.329886
612.922968
613.675954
614.388072
614.970650
615.513904
616.211128
616.868219
617.399574
617.892493
618.536177
619.137528
619.606594
620.028521
620.592339
621.101661
621.461774
621.747853
622.129977
622.391116
610.510212
610.968537
611.586087
612.181615
612.775880
613.478361
614.154257
614.730824
615.282349
615.937315
616.567486
617.101879
617.611681
618.221273
618.801681
619.278166
619.719576
620.249425
620.736317
621.101536
621.405066
621.752935
621.989224
610.516978
610.928982
611.503541
612.074708
612.651810
613.310889
613.951936
614.514476
615.060280
615.683490
616.290716
616.822592
617.337404
617.924767
618.489528
618.968608
619.417485
619.924199
620.392168
620.755804
621.063780
621.388113
621.605239
610.423809
610.848352
611.410575
611.943049
612.473111
613.113143
613.733559
614.264329
614.776674
615.394742
615.995105
616.508597
617.002179
617.593949
618.159224
618.625030
619.054861
619.564708
620.029402
620.375356
620.662411
620.993028
621.216294
610.396363
610.846837
611.396930
611.880913
612.348501
612.977854
613.580296
614.073927
614.541585
615.165994
615.764638
616.256155
616.718371
617.325926
617.896460
618.344848
618.744991
619.269012
619.734584
620.057240
620.309831
620.655446
620.889561
610.756223
611.112942
611.584222
612.034154
612.489386
613.050736
613.604385
614.090583
614.568651
615.146792
615.715568
616.214900
616.699515
617.271239
617.819072
618.279270
618.702918
619.189471
619.627860
619.955152
620.221561
620.518803
620.716021
611.189273
611.452366
611.840596
612.257155
612.699310
613.202468
613.712392
614.196084
614.684337
615.224324
615.766035
616.275656
616.780199
617.321977
617.848256
618.321622
618.765846
619.221063
619.634169
619.968025
620.244707
620.496577
620.653543
611.453500
611.667476
612.008314
612.402489
612.832642
613.305966
613.792722
614.273668
614.764569
615.286675
615.814892
616.329098
616.841789
617.370052
617.885694
618.365091
618.817728
619.258609
619.658929
619.994857
620.273534
620.502290
620.637580
617.774777
618.058164
618.484525
618.951685
619.451052
620.012939
620.580934
621.121035
621.663550
622.254375
622.841840
623.392493
623.935452
624.515602
625.078978
625.587412
626.065468
626.554697
627.002201
627.368913
627.673122
627.943668
628.109878
617.113143
617.500313
618.008335
618.493337
618.985352
619.599472
620.203036
620.730016
621.245825
621.875592
622.488692
623.019252
623.530845
624.147984
624.737848
625.228512
625.677325
626.202664
626.676533
627.028574
627.311182
627.630888
627.841863
615.887863
616.515509
617.184060
617.681167
618.119217
618.862525
619.544087
620.032007
620.462668
621.199659
621.874028
622.354009
622.772513
623.493104
624.145401
624.589568
624.949858
625.574955
626.109484
626.419092
626.624959
627.066407
627.374233
614.520668
615.467722
616.305247
616.795844
617.113751
618.057282
618.835517
619.271875
619.551308
620.465323
621.219902
621.637094
621.897281
622.789467
623.519651
623.903002
624.110478
624.899990
625.509447
625.761026
625.823109
626.446862
626.863573
614.218396
614.940344
615.718299
616.295006
616.796616
617.620851
618.365563
618.879694
619.323245
620.099421
620.806787
621.291262
621.708108
622.456610
623.132171
623.574391
623.929176
624.580436
625.139754
625.453305
625.664472
626.147227
626.493546
613.771051
614.394095
615.142955
615.769891
616.359112
617.151902
617.891168
618.454219
618.972717
619.700683
620.388601
620.910676
621.393839
622.088004
622.737277
623.209619
623.624400
624.223721
624.760668
625.107592
625.380072
625.806860
626.115638
612.842473
613.600305
614.427957
615.053963
615.605269
616.489982
617.284523
617.834371
618.304340
619.106306
619.834737
620.331289
620.756222
621.519656
622.205251
622.648884
623.003995
623.671285
624.246191
624.568340
624.786550
625.286512
625.646607
611.757397
612.785744
613.729532
614.318027
614.727645
615.793492
616.671869
617.175727
617.503307
618.470465
619.268971
619.708067
619.980119
620.905478
621.658424
622.043694
622.248200
623.073673
623.715862
623.983168
624.057222
624.720767
625.169325
611.731901
612.501149
613.347989
613.997016
614.573093
615.486204
616.310080
616.884950
617.376091
618.197324
618.941940
619.450473
619.883878
620.654295
621.345479
621.793246
622.153103
622.827904
623.411393
623.741592
623.967386
624.474742
624.839536
611.536993
612.185959
612.977130
613.653657
614.296253
615.147418
615.942274
616.551451
617.108861
617.875274
618.596155
619.142052
619.641907
620.349996
621.009288
621.487800
621.910026
622.524916
623.079402
623.441592
623.728396
624.171501
624.491212
610.834565
611.603982
612.454601
613.111025
613.695096
614.610816
615.437633
616.014508
616.508702
617.343632
618.101736
618.620155
619.059284
619.829169
620.518772
620.965720
621.326190
622.003445
622.590488
622.924527
623.154278
623.666333
624.033534
609.950769
610.980424
611.933582
612.538602
612.966859
614.039788
614.927913
615.438575
615.771673
616.766527
617.589363
618.045479
618.327697
619.250681
620.000270
620.383568
620.588801
621.418948
622.067855
622.341995
622.422508
623.095443
623.549147
610.097152
610.864861
611.712507
612.364870
612.943504
613.852377
614.672607
615.243984
615.733703
616.564054
617.316632
617.829144
618.261727
619.023855
619.705621
620.145680
620.500850
621.174665
621.759505
622.091927
622.320338
622.831712
623.198903
610.063330
610.708488
611.493445
612.161943
612.793733
613.630187
614.411267
615.009295
615.558015
616.315930
617.026138
617.560903
618.048344
618.740260
619.383138
619.847350
620.258715
620.867129
621.417833
621.777548
622.062508
622.504237
622.823386
609.523966
610.286435
611.123252
611.760515
612.321113
613.209433
614.011325
614.568880
615.046937
615.856982
616.586557
617.080325
617.497455
618.241962
618.907172
619.332627
619.675515
620.341471
620.920086
621.247255
621.470892
621.975811
622.339186
608.817828
609.835491
610.764380
611.336529
611.726581
612.755709
613.604408
614.084251
614.391774
615.345637
616.126458
616.548890
616.803640
617.692856
618.411306
618.767216
618.948533
619.763231
620.398874
620.661756
620.732851
621.392209
621.838198
609.172697
609.918248
610.725175
611.325033
611.844731
612.691561
613.454479
613.977018
614.422776
615.203159
615.908056
616.381556
616.781186
617.508381
618.157919
618.569952
618.899789
619.550680
620.113935
620.427419
620.639452
621.134089
621.490714
609.389838
609.998551
610.720585
611.312468
611.861850
612.614938
613.319470
613.851588
614.341118
615.039528
615.697812
616.192048
616.645726
617.301829
617.912725
618.351212
618.738022
619.315340
619.834420
620.167049
620.429504
620.849420
621.153288
609.161032
609.866542
610.611435
611.144858
611.599028
612.380758
613.087450
613.567007
613.977198
614.716383
615.389502
615.845100
616.233167
616.938285
617.570535
617.975416
618.298821
618.922808
619.457841
619.750612
619.947438
620.422303
620.761668
608.843079
609.772826
610.573282
611.014263
611.277345
612.175447
612.911355
613.308300
613.549697
614.419019
615.136500
615.526204
615.762537
616.603930
617.285902
617.629110
617.802441
618.560218
619.139201
619.362164
619.401754
620.017496
620.427533
609.682903
610.291174
610.921216
611.366976
611.748233
612.438599
613.069622
613.509140
613.892312
614.581948
615.216562
615.663847
616.051243
616.727731
617.336288
617.741732
618.067125
618.658343
619.158988
619.436109
619.615692
620.043184
620.343853
610.517932
610.884622
611.353572
611.786612
612.220283
612.775968
613.322412
613.794238
614.256941
614.836790
615.406328
615.898996
616.374733
616.952343
617.503232
617.957664
618.372162
618.863185
619.302198
619.620718
619.875548
620.177642
620.380127
610.969537
611.232052
611.619155
612.034006
612.474007
612.974770
613.482307
613.963892
614.450603
614.989864
615.531638
616.041786
616.547020
617.089456
617.616274
618.090015
618.534381
618.989436
619.402057
619.735201
620.011154
620.262686
620.419680
616.871361
617.247532
617.755802
618.254676
618.764710
619.381155
619.989029
620.528338
621.058814
621.687799
622.302851
622.843899
623.368294
623.982402
624.571466
625.069618
625.528494
626.049175
626.521138
626.879927
627.172170
627.486402
627.692320
615.809884
616.437385
617.105702
617.602579
618.040555
618.784215
619.466794
619.956448
620.389578
621.129688
621.807549
622.291051
622.712805
623.436184
624.090797
624.536859
624.898603
625.524685
626.059829
626.369861
626.576160
627.018109
627.326300
613.502240
614.895197
615.940018
616.358048
616.445857
617.632281
618.520087
618.848142
618.890826
620.046786
620.909038
621.217812
621.240058
622.375078
623.219642
623.503665
623.483800
624.505258
625.221567
625.373175
625.215776
626.093332
626.669364
610.108603
613.140289
614.706593
614.905251
613.937819
616.274741
617.506059
617.539680
616.487766
618.765134
619.952603
619.956124
618.880363
621.128638
622.298284
622.291997
621.217986
623.307738
624.333864
624.196584
622.999346
624.980071
625.964086
611.509790
613.056963
614.255100
614.756946
614.897640
616.192547
617.160867
617.503009
617.537019
618.753541
619.665110
619.965811
619.966360
621.151223
622.034176
622.304250
622.259882
623.329674
624.086565
624.232056
624.064881
625.012975
625.654711
611.616014
612.703616
613.748177
614.373265
614.830969
615.866846
616.748822
617.225131
617.566029
618.502499
619.310832
619.731499
620.027813
620.928331
621.700191
622.077386
622.312151
623.111640
623.768732
624.028149
624.141936
624.807782
625.306718
610.003169
611.604774
612.862289
613.408510
613.585878
614.966176
615.996719
616.376958
616.434508
617.680581
618.614354
618.920347
618.917920
620.128861
621.024695
621.287214
621.226681
622.331442
623.115250
623.268183
623.100043
624.079411
624.744267
607.039573
610.211321
611.910640
612.191847
611.256047
613.796107
615.161325
615.264984
614.247790
616.592813
617.830549
617.838559
616.733086
619.055977
620.260081
620.232681
619.096055
621.286097
622.372819
622.244446
621.025699
623.092796
624.133476
608.849499
610.463748
611.741343
612.310123
612.509935
613.920093
614.984119
615.390699
615.469669
616.736609
617.687852
618.005869
618.010530
619.228530
620.130692
620.396493
620.339982
621.453900
622.248124
622.410021
622.250058
623.238637
623.909527
609.286362
610.404318
611.494609
612.169349
612.678760
613.778054
614.720099
615.241952
615.618931
616.599363
617.445170
617.890168
618.201532
619.117046
619.898523
620.278063
620.516086
621.336933
622.016662
622.292388
622.419940
623.108073
623.622268
607.953200
609.562071
610.842148
611.422332
611.637194
613.039419
614.097971
614.495869
614.564070
615.858936
616.834318
617.169357
617.185795
618.398164
619.295123
619.558100
619.500981
620.617269
621.414661
621.578940
621.420729
622.417427
623.092278
605.237283
608.393472
610.099013
610.406691
609.515550
612.029577
613.388143
613.475521
612.417648
614.837845
616.123541
616.163144
615.085852
617.388779
618.581932
618.548530
617.409732
619.605213
620.698312
620.573199
619.351756
621.439539
622.489677
607.223319
608.830515
610.108099
610.685154
610.895236
612.289725
613.340615
613.732272
613.795864
615.086582
616.056760
616.386454
616.396615
617.599985
618.487516
618.742187
618.678734
619.791270
620.586351
620.748847
620.588932
621.584849
622.259964
607.829016
608.942767
610.027917
610.697526
611.198842
612.279832
613.204737
613.713198
614.080816
615.054687
615.891180
616.327377
616.628361
617.523564
618.284056
618.645521
618.869906
619.684274
620.360666
620.634267
620.760180
621.446610
621.960155
606.669890
608.274666
609.543892
610.108610
610.303887
611.675947
612.709136
613.092661
613.154889
614.417918
615.358241
615.668884
615.667177
616.845885
617.711133
617.946432
617.865973
618.973717
619.765442
619.926048
619.765666
620.750480
621.419206
604.144878
607.296419
608.982234
609.262580
608.342902
610.805063
612.124022
612.192197
611.137680
613.491220
614.722044
614.730212
613.641368
615.889124
617.038832
616.968187
615.791349
617.982196
619.068048
618.938993
617.722866
619.781220
620.817480
606.372994
607.959628
609.197455
609.723851
609.877605
611.207043
612.200531
612.549057
612.578229
613.809931
614.726042
615.017675
614.999627
616.159430
617.007466
617.229096
617.135645
618.226314
619.000704
619.146771
618.974690
619.948009
620.608538
607.273774
608.347112
609.364940
609.955979
610.374289
611.368834
612.216344
612.662503
612.975641
613.883617
614.664680
615.063082
615.335145
616.187942
616.911501
617.247800
617.450194
618.226728
618.865793
619.110888
619.215561
619.876492
620.370165
606.493095
608.026300
609.189794
609.645104
609.733328
610.991368
611.927167
612.240687
612.248355
613.423196
614.301576
614.583515
614.570801
615.692208
616.516382
616.740982
616.661447
617.701725
618.432525
618.554622
618.371477
619.319928
619.954375
604.467477
607.490627
609.018540
609.159884
608.120080
610.430279
611.630164
611.635888
610.566207
612.779480
613.930371
613.927846
612.880411
615.021346
616.115630
616.058834
614.947362
617.001935
617.993862
617.819234
616.580486
618.579189
619.561415
607.344519
608.720785
609.726113
610.088927
610.114299
611.253547
612.095750
612.380107
612.379416
613.482163
614.307075
614.593293
614.599845
615.671857
616.458690
616.697210
616.639624
617.625083
618.305063
618.419791
618.230680
619.102502
619.674358
609.268293
609.875798
610.504236
610.947350
611.324944
612.010934
612.637295
613.072497
613.452378
614.140488
614.775350
615.223883
615.612813
616.290704
616.900408
617.306672
617.632365
618.223076
618.722337
618.997398
619.174937
619.601589
619.902475
610.122391
610.477643
610.946000
611.391377
611.840660
612.395202
612.941858
613.421755
613.895108
614.471006
615.039967
615.540919
616.027650
616.601387
617.150892
617.612277
618.036385
618.522372
618.959106
619.283964
619.547909
619.844049
620.041413
615.865932
616.334434
616.919428
617.449373
617.968056
618.647560
619.299255
619.841599
620.358777
621.034572
621.682000
622.218022
622.722912
623.378005
623.994173
624.483203
624.919246
625.475968
625.971874
626.321783
626.595883
626.955766
627.198484
614.327324
615.274053
616.111083
616.601177
616.918787
617.862893
618.643335
619.083674
619.369096
620.291128
621.054906
621.481414
621.750117
622.649368
623.385222
623.773104
623.983843
624.775133
625.385210
625.636898
625.699380
626.324230
626.741913
609.993452
613.024898
614.590898
614.789239
613.821405
616.158220
617.390460
617.426057
616.377549
618.660093
619.853705
619.863463
618.793313
621.045939
622.218879
622.215203
621.142921
623.233139
624.258778
624.120635
622.922989
624.904420
625.889240
597.033622
609.774056
612.870572
612.066703
603.196475
613.544914
615.942634
614.867642
605.882647
616.130255
618.467947
617.358733
608.374203
618.558604
620.877821
619.808183
611.138591
620.843171
622.962227
621.755868
612.984330
622.631195
624.925577
607.690225
610.937660
612.696672
612.979389
612.046823
614.524657
615.856619
615.895563
614.815157
617.185081
618.442445
618.429962
617.312479
619.641797
620.869037
620.839274
619.719081
621.885232
622.968399
622.814299
621.587320
623.671998
624.747793
609.215354
610.927883
612.284492
612.865604
613.049630
614.470033
615.532373
615.896831
615.929389
617.215083
618.179896
618.472836
618.449170
619.694992
620.622374
620.876069
620.800065
621.932697
622.739975
622.881063
622.701694
623.730639
624.444465
606.021623
609.358952
611.188883
611.502505
610.554974
613.178043
614.596824
614.679361
613.617606
616.026009
617.305941
617.286972
616.134406
618.520243
619.768331
619.717338
618.536361
620.786573
621.915091
621.765943
620.513494
622.661122
623.772068
593.475413
606.563812
609.831790
609.055828
599.823024
610.786199
613.396113
612.397632
603.394792
613.770230
616.163635
615.018254
605.776252
616.260310
618.645929
617.503262
608.436957
618.583971
620.824353
619.606461
610.612110
620.561631
622.954913
604.815197
608.166803
610.018659
610.356279
609.432675
612.088263
613.542274
613.651797
612.611357
615.042123
616.340299
616.333108
615.187058
617.580072
618.834221
618.785674
617.608008
619.869540
621.010716
620.871820
619.628189
621.786999
622.905260
606.770756
608.519392
609.926347
610.558648
610.793679
612.286112
613.413733
613.823436
613.887403
615.224831
616.230814
616.547261
616.535567
617.798394
618.735337
618.987491
618.908404
620.071740
620.908183
621.066971
620.898997
621.958306
622.692030
603.925756
607.258633
609.110851
609.468210
608.584562
611.207281
612.643198
612.728137
611.639785
614.135243
615.472264
615.490728
614.371014
616.744438
617.987777
617.934194
616.754110
619.018308
620.161790
620.021965
618.771618
620.947186
622.072715
591.746574
604.735063
608.000881
607.280822
598.272103
609.030523
611.594560
610.528106
601.217212
611.934585
614.425054
613.337090
604.225289
614.588466
616.944575
615.790333
606.712937
616.871825
619.117724
617.892725
608.835316
618.866808
621.280475
603.205411
606.536688
608.387025
608.742440
607.855128
610.469175
611.896072
611.973448
610.879394
613.370820
614.703236
614.717161
613.591773
615.955053
617.187631
617.124544
615.937075
618.197063
619.337883
619.196033
617.943928
620.118586
621.244280
605.334110
607.077852
608.481072
609.112322
609.344921
610.813747
611.919439
612.311650
612.362225
613.695125
614.694424
615.005610
614.987922
616.225050
617.136510
617.367082
617.271004
618.428019
619.261010
619.417498
619.248125
620.305113
621.037926
602.675367
606.010314
607.855892
608.203102
607.308618
609.892965
611.300211
611.374803
610.298435
612.741350
614.038266
614.037079
612.914191
615.237008
616.439785
616.351290
615.136050
617.400038
618.541372
618.402469
617.162016
619.313136
620.428052
590.680589
603.697620
606.952554
606.216664
597.231225
607.886236
610.403983
609.339785
600.179249
610.679836
613.093527
611.988721
602.971751
613.170499
615.460175
614.251332
605.064363
615.286268
617.537830
616.325113
607.361894
617.274130
619.658641
602.444937
605.760792
607.574022
607.882321
606.945729
609.485752
610.851849
610.891194
609.782327
612.191719
613.463009
613.443320
612.305216
614.607169
615.791072
615.688561
614.460483
616.705023
617.826684
617.671740
616.418619
618.556858
619.662757
604.919820
606.619589
607.952714
608.504643
608.654665
610.031765
611.056875
611.389046
611.392289
612.648488
613.587595
613.864587
613.826582
615.011111
615.879757
616.086142
615.973359
617.082597
617.871027
617.995978
617.804802
618.831452
619.541707
602.714030
605.956617
607.685229
607.920423
606.924625
609.380756
610.686136
610.702948
609.612454
611.923166
613.144624
613.128018
612.039924
614.258533
615.406452
615.323659
614.166039
616.300411
617.354601
617.169275
615.905437
618.011228
619.087488
591.391149
604.172746
607.238661
606.364116
597.321690
607.747687
610.135229
609.056320
600.177265
610.237201
612.525128
611.458353
602.809879
612.573785
614.760811
613.629072
604.924927
614.586773
616.665931
615.397210
606.436350
616.249464
618.567094
603.888902
606.912406
608.441863
608.581961
607.538742
609.843521
611.036741
611.035805
609.960765
612.171667
613.323584
613.323771
612.279295
614.422508
615.518589
615.463255
614.352312
616.405284
617.392980
617.211446
615.962492
617.959483
618.947637
607.854039
608.782612
609.580808
610.016686
610.271989
611.160122
611.884926
612.271320
612.504510
613.370024
614.088322
614.481392
614.721769
615.566718
616.251603
616.597009
616.771180
617.527384
618.102091
618.318560
618.350686
618.964181
619.376580
609.190374
609.638482
610.183905
610.660091
611.117120
611.733935
612.323128
612.804578
613.262975
613.882908
614.481921
614.976693
615.443175
616.054766
616.628700
617.079604
617.480779
618.003556
618.465455
618.782702
619.029545
619.372890
619.607882
615.120284
615.561036
616.154395
616.727824
617.303539
617.989218
618.654831
619.231099
619.791327
620.461657
621.115206
621.679549
622.222372
622.864864
623.477741
623.985308
624.450388
624.989511
625.478685
625.844900
626.147597
626.490453
626.722072
613.873555
614.595033
615.372481
615.948775
616.449917
617.274570
618.022498
618.542839
618.996554
619.787727
620.512762
621.015134
621.448132
622.209370
622.894729
623.344707
623.704720
624.357739
624.916192
625.227817
625.438191
625.922933
626.271400
611.243923
612.790471
613.988241
614.490027
614.629899
615.923283
616.892456
617.237570
617.278375
618.508173
619.435969
619.752999
619.767963
620.962930
621.853056
622.128999
622.088278
623.157375
623.910583
624.051165
623.880864
624.831362
625.476017
607.540222
610.786998
612.546017
612.829532
611.897097
614.372252
615.702741
615.741248
614.663088
617.042318
618.311158
618.309946
617.202170
619.537126
620.768133
620.741860
619.623837
621.787761
622.866258
622.706261
621.474843
623.562418
624.641355
608.880820
610.608748
611.988380
612.589200
612.790145
614.206689
615.268812
615.631056
615.665178
616.963272
617.943460
618.248234
618.236827
619.487860
620.423222
620.684783
620.618783
621.745546
622.548945
622.686841
622.510880
623.545646
624.267998
608.929564
610.178379
611.396572
612.128397
612.659223
613.809966
614.785243
615.293034
615.648951
616.656986
617.526402
617.956039
618.250127
619.206074
620.025091
620.401078
620.626794
621.476478
622.178916
622.442446
622.562544
623.304221
623.873721
607.151552
608.944193
610.394224
611.045662
611.285421
612.796722
613.934867
614.344284
614.408002
615.738716
616.740430
617.047676
617.029734
618.307770
619.259311
619.514860
619.435513
620.605454
621.445930
621.601281
621.432721
622.502373
623.248965
604.016923
607.427008
609.344000
609.725050
608.832301
611.530064
613.017634
613.141065
612.108586
614.561905
615.879324
615.876754
614.732936
617.145294
618.416722
618.371327
617.194480
619.474210
620.632071
620.498357
619.260676
621.443159
622.583031
605.891883
607.699704
609.173952
609.853188
610.122851
611.669131
612.842211
613.280296
613.367194
614.719251
615.737680
616.055842
616.045012
617.329756
618.286571
618.545514
618.471203
619.652922
620.507539
620.675561
620.518143
621.598896
622.352470
606.378514
607.663495
608.935809
609.726121
610.318548
611.543150
612.587203
613.147802
613.544682
614.597874
615.502790
615.953657
616.260509
617.231005
618.059976
618.439191
618.670620
619.547342
620.280042
620.567485
620.707497
621.475342
622.062107
604.969000
606.770058
608.246474
608.938814
609.227067
610.767948
611.936337
612.366959
612.443856
613.822359
614.862634
615.195937
615.195917
616.474579
617.425686
617.681671
617.606425
618.789047
619.645108
619.813643
619.656415
620.746129
621.505225
602.153455
605.546297
607.470367
607.882564
607.043335
609.720233
611.200942
611.309640
610.237595
612.763431
614.125124
614.151179
613.034635
615.426215
616.684919
616.633127
615.453731
617.736811
618.899056
618.766528
617.524513
619.729668
620.881480
604.258004
606.057959
607.533021
608.223730
608.508374
610.041412
611.200901
611.623550
611.693899
613.067130
614.102254
614.430421
614.424018
615.693085
616.633949
616.880673
616.797873
617.975096
618.827200
618.992762
618.833485
619.922317
620.681386
604.958764
606.240806
607.510595
608.299378
608.886763
610.092764
611.116657
611.660016
612.043242
613.087439
613.983516
614.426449
614.723142
615.672043
616.478093
616.837273
617.052664
617.919357
618.644996
618.927267
619.064006
619.830096
620.416446
603.767944
605.568390
607.038795
607.720625
607.992017
609.499520
610.635964
611.044422
611.106931
612.450961
613.460348
613.773254
613.757115
615.000372
615.916941
616.142572
616.041120
617.211096
618.057311
618.218963
618.058054
619.135453
619.887877
601.194131
604.586974
606.497048
606.887370
606.022151
608.641279
610.073035
610.152619
609.074179
611.530276
612.841902
612.841724
611.716728
614.050534
615.262005
615.169800
613.949333
616.223007
617.373005
617.232453
615.993295
618.168162
619.305376
603.606584
605.387940
606.825934
607.468368
607.696451
609.157809
610.250240
610.620331
610.648465
611.959113
612.941570
613.234691
613.201798
614.424813
615.322361
615.532729
615.416739
616.567242
617.392951
617.536827
617.361132
618.425199
619.169034
604.683330
605.922274
607.122163
607.830106
608.330944
609.442471
610.378718
610.851015
611.173628
612.147362
612.985894
613.391614
613.659770
614.563476
615.328721
615.659719
615.850411
616.674241
617.355563
617.602157
617.710363
618.446821
619.012953
603.968716
605.688104
607.043556
607.608336
607.765875
609.148349
610.175054
610.505268
610.509443
611.759076
612.700111
612.983097
612.955835
614.137833
615.008800
615.221454
615.119710
616.216603
616.992504
617.105740
616.909216
617.943188
618.662719
602.015849
605.259728
606.990800
607.226620
606.229731
608.680643
609.977771
609.987034
608.890905
611.197999
612.420585
612.408527
611.325729
613.546631
614.696676
614.617110
613.462405
615.593151
616.638718
616.443170
615.167868
617.271813
618.353089
605.221187
606.754915
607.919821
608.372721
608.454865
609.701997
610.623573
610.923284
610.920096
612.089485
612.969718
613.257969
613.252472
614.378695
615.206837
615.435474
615.358247
616.394503
617.115329
617.223828
617.024449
617.969511
618.611052
607.481214
608.184859
608.925966
609.451644
609.894073
610.660021
611.348544
611.810902
612.207767
612.940434
613.614692
614.076158
614.471485
615.182707
615.820073
616.229257
616.554738
617.175871
617.703200
617.985406
618.171196
618.642426
618.984330
608.528336
608.949375
609.504608
610.025798
610.540577
611.162035
611.762410
612.274696
612.772950
613.383972
613.984676
614.503267
615.003741
615.602000
616.172868
616.643091
617.075008
617.582962
618.041837
618.379704
618.658721
618.985915
619.209797
614.347428
614.773410
615.374597
615.981300
616.598704
617.299254
617.982086
618.587650
619.180592
619.858155
620.523993
621.114099
621.685286
622.326939
622.940941
623.462536
623.945519
624.476882
624.962104
625.338124
625.656251
625.991181
626.215993
613.239423
613.861958
614.611085
615.239089
615.828732
616.621180
617.364040
617.934719
618.467352
619.219882
619.937224
620.488898
620.998410
621.711909
622.375467
622.859411
623.281771
623.881524
624.413913
624.754143
625.022506
625.453390
625.766853
611.165428
612.251471
613.296476
613.924259
614.383021
615.412848
616.292870
616.769855
617.118218
618.081259
618.921740
619.373989
619.697807
620.614515
621.397288
621.784711
622.026308
622.820724
623.466287
623.710715
623.812973
624.487155
624.994691
608.882979
610.592476
611.950130
612.537302
612.727672
614.135414
615.188788
615.545628
615.575149
616.889295
617.885911
618.208628
618.210897
619.466880
620.401284
620.664038
620.595778
621.717780
622.508337
622.627575
622.427257
623.472118
624.198754
608.743845
609.991708
611.211275
611.947153
612.481247
613.625991
614.595299
615.098072
615.453141
616.475688
617.363005
617.809603
618.117791
619.080126
619.903373
620.284225
620.513181
621.356996
622.049270
622.300028
622.409736
623.158245
623.734571
608.314890
609.359173
610.507169
611.323573
612.010233
613.071444
614.015532
614.606208
615.104060
616.018037
616.854029
617.365448
617.798278
618.646276
619.414896
619.855957
620.206589
620.948207
621.600354
621.926435
622.167081
622.795121
623.288530
606.926846
608.238411
609.534062
610.332570
610.923072
612.150988
613.193377
613.746363
614.136100
615.190617
616.099640
616.553152
616.863480
617.843931
618.681633
619.063855
619.294965
620.174891
620.906461
621.188770
621.324903
622.094024
622.684218
605.212252
607.067819
608.590588
609.304132
609.598216
611.177382
612.375120
612.823231
612.913296
614.294756
615.338300
615.671577
615.671698
616.970617
617.938611
618.200873
618.126949
619.325855
620.194021
620.369026
620.217709
621.310718
622.074321
605.613935
606.941898
608.264035
609.093517
609.718037
610.984149
612.063950
612.648700
613.063916
614.138672
615.062189
615.524935
615.841727
616.828699
617.672111
618.059030
618.296781
619.189631
619.937579
620.235597
620.385353
621.165261
621.761635
605.656663
606.739150
607.945471
608.826248
609.581944
610.722919
611.743035
612.395974
612.942808
613.897163
614.761894
615.290223
615.734328
616.596156
617.376490
617.825413
618.187805
618.957076
619.642916
620.000262
620.268116
620.919115
621.426333
604.673932
605.995482
607.317509
608.154988
608.791458
610.065197
611.152785
611.745227
612.167776
613.251730
614.182205
614.649600
614.969064
615.955368
616.797732
617.185310
617.424658
618.315756
619.062566
619.359606
619.509592
620.297285
620.899315
603.304835
605.149883
606.677404
607.411077
607.733013
609.329320
610.545217
611.010246
611.114579
612.514505
613.571156
613.912498
613.916958
615.213576
616.179124
616.442176
616.372089
617.568149
618.436438
618.611530
618.460463
619.570353
620.345119
603.972675
605.293561
606.614770
607.451110
608.084418
609.351074
610.430201
611.014792
611.430248
612.507382
613.431472
613.892678
614.205005
615.182213
616.015337
616.394517
616.626437
617.510603
618.251393
618.543640
618.690554
619.477437
620.079629
604.255187
605.336164
606.541266
607.421213
608.172075
609.297285
610.299146
610.936325
611.469750
612.410493
613.262450
613.779597
614.211059
615.053551
615.813878
616.245572
616.593248
617.348188
618.021510
618.368741
618.630078
619.280150
619.788152
603.513332
604.838250
606.159091
606.990538
607.612306
608.849960
609.899207
610.460096
610.856444
611.910374
612.815105
613.263988
613.565944
614.520700
615.331732
615.692885
615.909892
616.780286
617.508603
617.790228
617.928658
618.709115
619.307894
602.411727
604.261661
605.781994
606.500003
606.796908
608.331236
609.486443
609.903615
609.970195
611.322696
612.341539
612.659406
612.646322
613.897960
614.821810
615.051442
614.953337
616.122084
616.964909
617.118133
616.949626
618.046090
618.813698
603.421526
604.727265
606.015787
606.807869
607.385574
608.574456
609.575537
610.093717
610.452672
611.472727
612.350176
612.778754
613.063168
613.997748
614.789282
615.133983
615.335291
616.186116
616.893169
617.155633
617.277781
618.044539
618.634997
604.120073
605.157864
606.293360
607.092824
607.755865
608.780777
609.684640
610.238572
610.700834
611.572653
612.369208
612.848345
613.248144
614.047865
614.767434
615.167740
615.486771
616.200930
616.829337
617.137744
617.366479
617.986828
618.475926
603.892963
605.134354
606.337002
607.048049
607.551751
608.659430
609.586785
610.052486
610.371270
611.340149
612.179401
612.591435
612.867497
613.772540
614.539889
614.876783
615.074749
615.892571
616.560015
616.794249
616.893604
617.628996
618.196175
603.433870
605.137760
606.474572
607.029301
607.180701
608.547922
609.556199
609.875565
609.871801
611.117172
612.057327
612.345979
612.323607
613.508941
614.380640
614.596710
614.496167
615.593767
616.359924
616.463652
616.254802
617.280703
617.994620
605.220136
606.294484
607.312117
607.900112
608.311481
609.290328
610.116384
610.543138
610.841942
611.740077
612.523396
612.933149
613.219006
614.077761
614.806969
615.151666
615.361092
616.129546
616.751033
616.976913
617.064994
617.722420
618.219180
606.928940
607.535128
608.251295
608.833167
609.367866
610.100072
610.779907
611.289115
611.761155
612.450160
613.109867
613.613112
614.078169
614.742723
615.360980
615.806763
616.198109
616.771059
617.278707
617.597757
617.848504
618.264154
618.568648
607.840459
608.247866
608.813018
609.369809
609.927649
610.562792
611.177592
611.716016
612.243497
612.857237
613.464893
614.004073
614.528874
615.125331
615.698108
616.184071
616.636764
617.141149
617.601388
617.955122
618.254376
618.574619
618.791273
613.404226
613.874776
614.515674
615.142879
615.773754
616.514659
617.229753
617.847265
618.445335
619.157875
619.852855
620.452650
621.025382
621.693478
622.325394
622.845805
623.320837
623.870665
624.367581
624.737275
625.045196
625.403048
625.647478
612.088468
612.845823
613.675967
614.307491
614.863293
615.746196
616.544283
617.101870
617.588290
618.427816
619.200581
619.740956
620.204667
620.993881
621.698217
622.158309
622.524843
623.189931
623.754774
624.062633
624.270048
624.779526
625.149176
609.335401
610.932173
612.192387
612.750244
612.939736
614.300740
615.322341
615.694277
615.749215
617.047717
618.037960
618.396749
618.440883
619.670694
620.580434
620.860278
620.815733
621.904419
622.662691
622.780823
622.577107
623.585993
624.273116
605.483454
608.805381
610.638446
610.976839
610.076718
612.642583
614.031031
614.081408
612.969922
615.468955
616.819197
616.860044
615.768138
618.153568
619.408778
619.379189
618.233445
620.441312
621.527542
621.317835
619.971295
622.203764
623.356662
606.742938
608.531820
609.986641
610.652991
610.910156
612.401392
613.522031
613.914606
613.966105
615.337984
616.383530
616.730350
616.746711
618.034476
618.993823
619.261996
619.195026
620.346995
621.161522
621.282329
621.078025
622.176000
622.943713
606.695350
608.007449
609.306939
610.112398
610.708927
611.932607
612.969683
613.518029
613.907554
614.977652
615.905887
616.377611
616.703091
617.691010
618.534011
618.921871
619.156751
620.031225
620.752936
621.022656
621.148513
621.924575
622.521675
604.786520
606.669904
608.217769
608.948177
609.252090
610.844474
612.049569
612.496821
612.583920
613.991115
615.059299
615.410970
615.424748
616.734421
617.709638
617.974496
617.899878
619.107250
619.978132
620.151499
619.998892
621.097978
621.867093
601.497172
605.059843
607.096993
607.558984
606.716168
609.516201
611.076397
611.225266
610.171243
612.748490
614.148414
614.192938
613.079448
615.524965
616.819060
616.774296
615.576273
617.923653
619.125488
619.015590
617.794320
620.009706
621.172393
603.421141
605.322882
606.899533
607.662919
608.003197
609.637766
610.884156
611.366695
611.481468
612.908126
613.988725
614.347648
614.366788
615.683433
616.665301
616.935736
616.868362
618.090700
618.981236
619.173575
619.036956
620.146474
620.920943
603.926949
605.283263
606.646253
607.518470
608.185825
609.499982
610.624045
611.244396
611.689523
612.796876
613.747794
614.230788
614.563808
615.567555
616.425198
616.823132
617.071421
617.978888
618.741142
619.050236
619.210211
620.006295
620.613961
602.490313
604.371170
605.938942
606.705553
607.055859
608.704486
609.967703
610.470585
610.606623
612.029043
613.103753
613.458385
613.474392
614.794469
615.779875
616.057122
615.998585
617.211541
618.094542
618.279405
618.135195
619.258863
620.042781
599.620695
603.130154
605.154147
605.627913
604.807887
607.638853
609.233647
609.424855
608.425284
610.981250
612.368565
612.404292
611.279669
613.735360
615.036901
615.006430
613.836297
616.156204
617.344925
617.221521
615.975233
618.230793
619.413752
601.799220
603.679620
605.247070
606.013472
606.361662
608.003246
609.258048
609.753399
609.882110
611.296167
612.363321
612.710984
612.719266
614.030180
615.007275
615.277122
615.211521
616.415737
617.290205
617.467854
617.318960
618.442106
619.226712
602.545622
603.901032
605.264317
606.138810
606.805216
608.102440
609.207923
609.814359
610.247789
611.336568
612.270583
612.740724
613.061295
614.044930
614.883698
615.267391
615.503292
616.390781
617.133515
617.425650
617.573838
618.371259
618.982035
601.350389
603.250300
604.829245
605.603338
605.954857
607.552082
608.765043
609.229738
609.335881
610.726204
611.777723
612.120625
612.129176
613.408549
614.359067
614.611938
614.535046
615.718297
616.573380
616.733718
616.569825
617.691049
618.475332
598.735799
602.294098
604.335226
604.820563
604.025255
606.743346
608.251435
608.382675
607.341702
609.846467
611.201712
611.230157
610.123511
612.500287
613.748815
613.688060
612.503933
614.776388
615.925585
615.766740
614.484445
616.741513
617.924305
601.325854
603.205906
604.752415
605.487707
605.795294
607.340427
608.500636
608.918868
608.985280
610.340351
611.364170
611.687195
611.678595
612.936431
613.865924
614.101357
614.008576
615.171592
616.004138
616.144387
615.963530
617.070587
617.846461
602.549642
603.858978
605.152029
605.949052
606.531303
607.718571
608.713619
609.227824
609.585040
610.601485
611.480107
611.915080
612.207370
613.143289
613.936880
614.287229
614.495338
615.340395
616.034610
616.285800
616.400133
617.166326
617.757796
601.941812
603.731812
605.178263
605.830236
606.070015
607.524919
608.599390
608.960708
608.988312
610.284773
611.267363
611.575824
611.564991
612.784495
613.684185
613.909491
613.817686
614.950571
615.741529
615.857718
615.661068
616.727650
617.475491
600.077993
603.411261
605.235188
605.553633
604.631500
607.154623
608.493961
608.523632
607.428985
609.799598
611.067441
611.074010
609.986241
612.263427
613.445013
613.365920
612.186454
614.389207
615.460875
615.265204
613.971026
616.125755
617.241328
603.452971
605.045120
606.285282
606.811282
606.961486
608.271208
609.237095
609.564719
609.582413
610.795012
611.713229
612.024735
612.033829
613.194360
614.047359
614.284559
614.210489
615.283224
616.027230
616.144638
615.949026
616.923625
617.588552
605.851898
606.595786
607.396843
607.986394
608.490749
609.313110
610.046239
610.542265
610.968353
611.736138
612.443311
612.930309
613.347036
614.083795
614.742420
615.165673
615.504632
616.148857
616.695863
616.992150
617.190666
617.682006
618.039306
606.975912
607.429392
608.036504
608.616053
609.188726
609.863495
610.508532
611.056961
611.587164
612.230848
612.862231
613.406805
613.930198
614.551312
615.142125
615.628372
616.076112
616.603517
617.081092
617.435068
617.729435
618.073438
618.309119
612.438176
612.971453
613.656321
614.295205
614.923762
615.714500
616.465506
617.088854
617.679091
618.437752
619.165414
619.767708
620.328043
621.033863
621.689300
622.204103
622.660307
623.241428
623.756659
624.116473
624.402974
624.795570
625.065633
610.742170
611.770701
612.721391
613.323771
613.748976
614.813046
615.695792
616.208371
616.553156
617.573280
618.430578
618.926424
619.249161
620.205642
620.982689
621.390647
621.613047
622.434399
623.063296
623.310358
623.365065
624.047271
624.510906
606.119820
609.278541
610.984953
611.295917
610.413312
612.903200
614.246501
614.327730
613.272292
615.721407
617.044050
617.126393
616.094898
618.428652
619.649000
619.650250
618.554389
620.706043
621.752907
621.565319
620.253604
622.407113
623.490999
592.749313
605.755031
609.027203
608.323334
599.394126
610.052757
612.583579
611.498175
602.152972
612.927625
615.458449
614.414848
605.364294
615.739229
618.123133
617.030065
608.159569
618.103891
620.260959
618.906654
609.415463
619.851011
622.354219
603.343287
606.742417
608.669995
609.085129
608.250968
610.897182
612.353428
612.444939
611.364329
613.911442
615.302872
615.363281
614.282736
616.697740
617.979718
617.958397
616.818523
619.057335
620.173957
619.980258
618.648819
620.916616
622.098818
604.695249
606.554129
608.088115
608.819388
609.131306
610.704857
611.895682
612.337653
612.427290
613.841773
614.922630
615.290800
615.320997
616.634451
617.613894
617.888327
617.824321
619.014451
619.867329
620.021362
619.849651
620.959159
621.735995
601.204000
604.771707
606.817351
607.289063
606.454382
609.256809
610.817567
610.967248
609.917434
612.507817
613.923912
613.984116
612.884039
615.338743
616.639734
616.600617
615.406341
617.753012
618.951423
618.836427
617.611233
619.830029
620.996208
588.060559
601.759043
605.313894
604.690956
595.442928
606.726925
609.498571
608.515960
599.181448
610.087140
612.675571
611.614826
602.412853
612.979115
615.416793
614.252759
604.972988
615.424365
617.776388
616.600723
607.612149
617.662069
620.115918
599.791323
603.379538
605.456123
605.962233
605.165069
608.013248
609.618532
609.805980
608.785313
611.394675
612.821980
612.888137
611.792647
614.255506
615.564746
615.532491
614.346415
616.710004
617.929868
617.835646
616.627926
618.856618
620.027544
601.824850
603.736438
605.339356
606.137841
606.517165
608.194220
609.482046
610.003168
610.153586
611.602503
612.702158
613.077208
613.110586
614.444751
615.442909
615.728813
615.676996
616.907302
617.806547
618.005881
617.874827
619.000034
619.784636
598.898104
602.429746
604.484141
604.988689
604.199541
607.066209
608.694683
608.914480
607.939829
610.520243
611.929602
611.983882
610.876150
613.350421
614.669181
614.652811
613.495348
615.830493
617.033523
616.921979
615.685317
617.948193
619.135429
586.418690
599.845992
603.348118
602.726788
593.490392
604.821370
607.640941
606.735630
597.625091
608.340088
610.880582
609.792310
600.524135
611.154020
613.615135
612.493206
603.379519
613.666640
615.976684
614.756737
605.592176
615.831005
618.329577
598.216943
601.747876
603.801844
604.306625
603.516264
606.375482
607.995627
608.208615
607.227290
609.798170
611.198840
611.245743
610.130476
612.595149
613.905609
613.882425
612.718375
615.043255
616.235795
616.115077
614.872169
617.134935
618.323357
600.463710
602.373769
603.977286
604.780903
605.165115
606.820694
608.088754
608.598483
608.741424
610.166220
611.245317
611.607220
611.630686
612.941631
613.920467
614.194776
614.134766
615.338681
616.212245
616.388421
616.238997
617.369647
618.159967
597.752761
601.336886
603.417918
603.948227
603.201336
605.975714
607.538385
607.717004
606.716656
609.258239
610.644710
610.698030
609.613603
612.016592
613.290187
613.250839
612.085503
614.376180
615.542277
615.397560
614.127879
616.399038
617.591042
585.353855
599.033952
602.598238
602.045158
593.122982
604.050670
606.732173
605.761717
596.648769
607.269679
609.778207
608.719947
599.690804
610.020904
612.392911
611.247188
602.199764
612.353377
614.604004
613.329970
604.051785
614.367205
616.878732
597.788496
601.351613
603.399364
603.890739
603.099718
605.818713
607.325451
607.455488
606.414265
608.918945
610.276889
610.310577
609.209602
611.588900
612.839519
612.781584
611.599846
613.869543
615.012868
614.848204
613.561841
615.818647
617.002165
600.593131
602.452030
603.983150
604.711629
605.017095
606.550087
607.698573
608.112183
608.179326
609.525622
610.547338
610.877467
610.880229
612.132912
613.059795
613.298441
613.211349
614.369342
615.193204
615.329118
615.147628
616.245267
617.015475
598.574538
601.988748
603.915362
604.321637
603.475470
606.084137
607.497803
607.575086
606.516766
608.937375
610.246575
610.272815
609.198130
611.507346
612.716451
612.646875
611.472882
613.705295
614.808593
614.629738
613.351904
615.544717
616.691780
587.307000
600.401693
603.681646
602.966442
594.033080
604.635983
607.125060
606.075324
597.083930
607.388516
609.781806
608.732901
599.945027
609.947254
612.211906
611.050081
602.070123
612.090403
614.260344
612.981614
603.864821
613.905222
616.318051
600.279706
603.447952
605.141651
605.425531
604.507787
606.944999
608.235338
608.288010
607.240398
609.553108
610.784932
610.824147
609.790324
612.017538
613.167774
613.120641
611.986258
614.137011
615.182713
615.017100
613.762259
615.838222
616.884347
604.567504
605.585974
606.510703
607.073424
607.448340
608.451191
609.268718
609.721882
610.010783
610.948884
611.733448
612.173946
612.452358
613.350405
614.079006
614.449680
614.645078
615.450903
616.068726
616.313223
616.369526
617.028834
617.477036
606.077737
606.595297
607.248042
607.840472
608.411024
609.134636
609.814183
610.367253
610.888179
611.573516
612.233293
612.777587
613.287405
613.944700
614.558731
615.040283
615.471182
616.033577
616.534274
616.883842
617.161617
617.541288
617.802532
611.755108
612.242076
612.911729
613.575458
614.247408
615.031593
615.789109
616.446370
617.081914
617.830655
618.559313
619.188594
619.786214
620.475792
621.125992
621.661407
622.149953
622.713441
623.223299
623.604250
623.922022
624.288570
624.538424
610.407214
611.182475
612.042836
612.711630
613.308950
614.236177
615.077418
615.674736
616.198587
617.075464
617.883180
618.453524
618.941806
619.752655
620.475631
620.950263
621.329832
622.009339
622.587956
622.907282
623.124688
623.643986
624.020069
607.596312
609.214015
610.507288
611.103821
611.335527
612.743046
613.809268
614.220841
614.312883
615.651020
616.678554
617.068127
617.136111
618.387976
619.317232
619.610763
619.578197
620.683043
621.456781
621.586708
621.392993
622.413906
623.109322
603.672855
607.019543
608.889617
609.269142
608.412530
611.027815
612.462708
612.552908
611.478256
614.019639
615.409748
615.482972
614.415864
616.824184
618.098730
618.081651
616.946621
619.172848
620.276515
620.079210
618.742687
620.989641
622.152578
604.862132
606.677535
608.173309
608.885478
609.190296
610.732007
611.899915
612.333815
612.424220
613.838543
614.924569
615.305438
615.349249
616.660835
617.639337
617.921155
617.866777
619.036730
619.869233
620.004234
619.812193
620.924350
621.701714
604.742702
606.084938
607.430911
608.287805
608.936274
610.211764
611.296650
611.887097
612.316641
613.429683
614.399127
614.906183
615.261010
616.274209
617.137498
617.540828
617.790066
618.682675
619.423115
619.708638
619.848451
620.638567
621.244904
602.761456
604.681639
606.283356
607.070876
607.430333
609.076346
610.329723
610.818480
610.944988
612.396895
613.508020
613.896100
613.940302
615.277130
616.274305
616.555946
616.496266
617.722851
618.613973
618.804091
618.666035
619.779913
620.558643
599.412645
603.018478
605.115275
605.638332
604.853571
607.709236
609.318515
609.508243
608.492273
611.116257
612.560529
612.641749
611.558787
614.033281
615.351314
615.324830
614.142678
616.510735
617.733566
617.640469
616.433433
618.664554
619.837439
601.312828
603.253748
604.887951
605.712506
606.112280
607.803999
609.101510
609.627654
609.782899
611.254238
612.377115
612.771751
612.821531
614.167394
615.174733
615.465902
615.417135
616.660337
617.571194
617.780535
617.658778
618.783155
619.567171
601.807788
603.199470
604.616680
605.548400
606.275349
607.648470
608.826496
609.493659
609.981292
611.131490
612.122147
612.638918
613.001677
614.034950
614.919672
615.340424
615.609181
616.537747
617.319897
617.645923
617.820888
618.631192
619.247900
600.361887
602.278138
603.899119
604.723563
605.132583
606.842496
608.162657
608.714537
608.893649
610.358238
611.471203
611.857354
611.901060
613.251652
614.266297
614.567750
614.530401
615.764950
616.667657
616.868804
616.738919
617.876969
618.670135
597.490533
601.037272
603.114729
603.645038
602.882329
605.776653
607.430532
607.671861
606.715375
609.313615
610.738383
610.804015
609.705481
612.192883
613.524831
613.518924
612.369690
614.711509
615.919623
615.811501
614.578400
616.848846
618.041518
599.690306
601.604844
603.223755
604.046475
604.452763
606.156305
607.469494
608.015333
608.188017
609.643600
610.747565
611.125808
611.161726
612.503066
613.509069
613.803147
613.758499
614.983378
615.876088
616.068496
615.932786
617.069862
617.863665
600.465743
601.853699
603.267446
604.198174
604.922806
606.280615
607.443289
608.099686
608.577003
609.706826
610.677675
611.179315
611.528541
612.541610
613.407972
613.815231
614.071635
614.978435
615.738005
616.043899
616.204767
617.015673
617.635512
599.300859
601.235228
602.865898
603.696044
604.104717
605.762086
607.031621
607.545190
607.694126
609.125362
610.213926
610.588433
610.625486
611.934109
612.911640
613.187307
613.130023
614.331645
615.202341
615.374859
615.222384
616.357835
617.152024
596.726939
600.322414
602.416367
602.956803
602.216529
604.994399
606.558333
606.736978
605.737148
608.282567
609.674532
609.733728
608.654395
611.060387
612.335529
612.296663
611.131067
613.421582
614.586062
614.438418
613.166372
615.439079
616.632875
599.385006
601.298085
602.894018
603.682598
604.043878
605.645461
606.858994
607.323093
607.429771
608.823669
609.882609
610.235364
610.253440
611.538787
612.493359
612.749414
612.674168
613.855249
614.704603
614.858053
614.689364
615.811317
616.597574
600.685628
602.024327
603.363144
604.210653
604.843458
606.083494
607.129698
607.687936
608.083919
609.137415
610.049304
610.512195
610.829599
611.791617
612.608804
612.977779
613.201040
614.064925
614.779554
615.046976
615.175511
615.956592
616.558177
600.153135
601.971467
603.461585
604.160428
604.444045
605.948300
607.074782
607.478432
607.542659
608.875104
609.889420
610.223191
610.234779
611.480056
612.402378
612.643139
612.559785
613.712939
614.531972
614.667722
614.486596
615.569285
616.328027
598.365389
601.726809
603.592632
603.954929
603.072541
605.642247
607.031755
607.101093
606.040294
608.446215
609.744599
609.774119
608.705995
611.009453
612.213665
612.148674
610.975281
613.199790
614.302171
614.126989
612.848235
615.020271
616.147423
601.822467
603.438691
604.716488
605.284167
605.475644
606.829252
607.838793
608.203694
608.254371
609.499844
610.447093
610.781802
610.811535
611.996106
612.870794
613.124188
613.063096
614.156471
614.924813
615.061557
614.881820
615.872046
616.547072
604.289957
605.053945
605.888327
606.517014
607.061939
607.925922
608.699457
609.231507
609.690238
610.489139
611.224331
611.735273
612.173737
612.932783
613.611955
614.052669
614.407668
615.071392
615.639591
615.954475
616.169016
616.674252
617.040031
605.452628
605.924050
606.561977
607.179037
607.791641
608.506772
609.190537
609.774317
610.336894
611.010883
611.669821
612.238733
612.784354
613.427000
614.037811
614.542069
615.007171
615.553516
616.050732
616.422831
616.733071
617.090027
617.333291
611.044004
611.505124
612.166415
612.847800
613.548251
614.336404
615.104399
615.788647
616.455445
617.205500
617.939228
618.588675
619.210063
619.894408
620.543556
621.093517
621.602359
622.161285
622.672762
623.071134
623.408928
623.762433
623.999266
609.864242
610.526437
611.339535
612.043531
612.716480
613.599490
614.429429
615.078133
615.683596
616.512029
617.301071
617.913896
618.473844
619.230542
619.928780
620.438607
620.884503
621.514251
622.075191
622.437737
622.725275
623.178096
623.506588
607.660196
608.796003
609.912676
610.618358
611.159432
612.286924
613.258211
613.811364
614.228833
615.275673
616.195418
616.711911
617.086151
618.047527
618.864395
619.272493
619.531586
620.362693
621.041977
621.308105
621.426890
622.130721
622.659385
605.217803
606.991298
608.431216
609.099733
609.370052
610.886526
612.036684
612.467756
612.560006
613.969439
615.053373
615.443533
615.496517
616.800127
617.768378
618.046416
617.986524
619.156325
619.987167
620.127422
619.938228
621.023692
621.777969
604.942014
606.252967
607.562132
608.391223
609.018786
610.269395
611.335371
611.917342
612.344815
613.457088
614.429726
614.945658
615.308875
616.319686
617.179083
617.582067
617.830616
618.715339
619.446402
619.723494
619.854219
620.637194
621.237799
604.366611
605.481654
606.731764
607.654861
608.446080
609.613459
610.653920
611.325714
611.899719
612.902568
613.823869
614.406178
614.897006
615.796467
616.605500
617.075607
617.453355
618.233622
618.924123
619.280350
619.547462
620.207327
620.722653
602.815037
604.219937
605.638163
606.556897
607.259433
608.597027
609.735887
610.366308
610.827441
611.977698
612.977306
613.503410
613.872394
614.909598
615.792689
616.207607
616.467843
617.389259
618.161203
618.474514
618.637108
619.440552
620.053998
600.953482
602.932022
604.596458
605.439793
605.849923
607.544138
608.839348
609.359495
609.509737
610.999305
612.139854
612.545803
612.601842
613.964173
614.982803
615.279884
615.234020
616.480217
617.391272
617.596109
617.467186
618.600057
619.389753
601.334969
602.761530
604.214124
605.172254
605.917010
607.299976
608.481818
609.148282
609.637156
610.807282
611.819462
612.352748
612.728115
613.775994
614.671860
615.099080
615.372223
616.309614
617.099153
617.429319
617.606559
618.420955
619.040394
601.371610
602.537108
603.862413
604.866553
605.742268
607.004190
608.133508
608.877856
609.506751
610.548822
611.493993
612.088075
612.589408
613.511902
614.347296
614.840836
615.242851
616.055893
616.782443
617.172761
617.469831
618.152705
618.681129
600.364688
601.772321
603.211939
604.167566
604.919357
606.322005
607.527383
608.216960
608.723366
609.893813
610.900423
611.427117
611.797911
612.849099
613.751303
614.185729
614.464888
615.401584
616.189263
616.517536
616.694343
617.515556
618.140028
598.974960
600.920233
602.569248
603.416339
603.844545
605.580499
606.921572
607.485799
607.671418
609.160673
610.292248
610.687142
610.734156
612.103512
613.133586
613.443584
613.410038
614.654993
615.564457
615.767551
615.637775
616.785714
617.585525
599.703766
601.107714
602.542413
603.493394
604.240555
605.637677
606.837728
607.522534
608.023217
609.185156
610.182712
610.701187
611.063900
612.105823
612.999009
613.425384
613.696732
614.624544
615.403248
615.723677
615.895183
616.714885
617.339558
600.052891
601.209510
602.524203
603.519480
604.386772
605.637138
606.755827
607.491949
608.110934
609.134426
610.060109
610.637934
611.124019
612.027031
612.843807
613.321877
613.709300
614.503933
615.211569
615.585162
615.870926
616.552017
617.081732
599.362328
600.771698
602.206912
603.153188
603.887912
605.251536
606.416901
607.073818
607.552084
608.689492
609.669309
610.179082
610.534615
611.550530
612.417545
612.823720
613.078544
613.986854
614.746429
615.049487
615.207373
616.022744
616.646491
598.322205
600.273950
601.915423
602.745543
603.146599
604.811321
606.083007
606.592252
606.734442
608.172716
609.267098
609.643081
609.678104
610.994202
611.974832
612.247706
612.184299
613.391429
614.264313
614.434059
614.276839
615.416652
616.214119
599.488467
600.875647
602.274310
603.176550
603.861426
605.168700
606.278187
606.885480
607.320837
608.420118
609.368749
609.854464
610.188864
611.181447
612.025581
612.411615
612.647729
613.535905
614.275275
614.560207
614.702582
615.505378
616.121797
600.353884
601.459915
602.695819
603.601425
604.369511
605.502987
606.507085
607.144966
607.680628
608.627089
609.490590
610.023365
610.470718
611.325238
612.094632
612.533308
612.885049
613.638303
614.304019
614.640898
614.895147
615.548964
616.062127
600.277616
601.586851
602.886921
603.699204
604.301046
605.510824
606.532467
607.074512
607.458954
608.501873
609.405553
609.864313
610.179557
611.142340
611.960445
612.331377
612.555462
613.417742
614.129846
614.395340
614.519523
615.291928
615.885862
599.964667
601.742052
603.174955
603.825142
604.066430
605.531671
606.628732
607.016069
607.067037
608.389708
609.393264
609.720993
609.724991
610.976501
611.902050
612.148380
612.065900
613.216189
614.032274
614.166881
613.977651
615.047407
615.791492
601.932677
603.064544
604.165650
604.842323
605.341135
606.410072
607.318692
607.813333
608.171421
609.137345
609.979549
610.431944
610.753561
611.666092
612.442922
612.820632
613.057507
613.870932
614.537283
614.796741
614.911651
615.604617
616.125638
603.793515
604.444275
605.231742
605.895316
606.514062
607.330564
608.088902
608.666785
609.200964
609.952088
610.667676
611.217101
611.723704
612.434396
613.095151
613.575981
614.000122
614.612989
615.161239
615.515290
615.796375
616.241443
616.564745
604.789775
605.235511
605.865264
606.499442
607.138847
607.855289
608.546470
609.153689
609.744095
610.417776
611.080031
611.666873
612.235184
612.874947
613.487998
614.009797
614.497183
615.039530
615.538309
615.927289
616.257691
616.604597
616.837353
610.155791
610.655442
611.345689
612.035108
612.737234
613.556813
614.350848
615.042896
615.710748
616.489549
617.245081
617.897424
618.514357
619.220394
619.884688
620.432287
620.933982
621.515598
622.045295
622.444672
622.776715
623.150571
623.403226
608.780369
609.572615
610.455708
611.149395
611.775012
612.741134
613.621866
614.255123
614.811506
615.719749
616.555363
617.149111
617.656352
618.482808
619.218278
619.701625
620.090872
620.793551
621.397955
621.741244
621.977371
622.501888
622.878785
605.910619
607.559458
608.881192
609.499555
609.750737
611.208975
612.322037
612.771308
612.894781
614.267945
615.325893
615.739927
615.826774
617.092571
618.030785
618.323613
618.286775
619.431252
620.244749
620.411233
620.249747
621.266208
621.956496
601.895067
605.305930
607.215749
607.612174
606.748711
609.444878
610.937202
611.065593
610.016288
612.600882
614.025323
614.125212
613.079256
615.499734
616.778884
616.746460
615.568171
617.874571
619.036347
618.891307
617.618406
619.832300
620.980454
603.072655
604.927923
606.463127
607.205329
607.534608
609.129112
610.343794
610.814090
610.935138
612.386564
613.505771
613.913553
613.978910
615.307170
616.295684
616.577224
616.518647
617.728313
618.600325
618.770990
618.610617
619.720086
620.494028
602.904152
604.288357
605.682393
606.581884
607.268836
608.586621
609.709438
610.330748
610.788412
611.938868
612.942466
613.476111
613.852208
614.888575
615.769492
616.183876
616.443252
617.359075
618.123907
618.429491
618.584435
619.385401
619.997464
600.818460
602.817364
604.490794
605.334599
605.740535
607.425018
608.709223
609.218313
609.359600
610.859907
612.010692
612.423003
612.481652
613.854720
614.879208
615.178739
615.132882
616.377381
617.283855
617.480084
617.340525
618.479318
619.273141
597.311802
601.082123
603.282587
603.873738
603.141890
606.032735
607.667130
607.862876
606.826461
609.532201
611.026398
611.125864
610.032098
612.572232
613.930281
613.926537
612.758331
615.144379
616.377317
616.275813
615.033577
617.321588
618.521360
599.308457
601.331408
603.041634
603.926315
604.375011
606.105279
607.432010
607.975922
608.143730
609.664269
610.828287
611.247565
611.312257
612.698426
613.738952
614.053121
614.021288
615.281433
616.203978
616.415056
616.288684
617.438771
618.239213
599.842419
601.285581
602.761700
603.745175
604.516514
605.931027
607.142290
607.833060
608.342312
609.533903
610.562794
611.106503
611.490564
612.557555
613.472538
613.915280
614.200861
615.148658
615.946052
616.280543
616.461166
617.287334
617.914879
598.369662
600.350089
602.032549
602.904381
603.350534
605.107982
606.464095
607.035216
607.225010
608.742729
609.899385
610.309982
610.366762
611.759589
612.808510
613.129998
613.103870
614.365143
615.287831
615.498494
615.372119
616.529230
617.334140
595.422635
599.087934
601.241143
601.814838
601.071667
604.030336
605.723855
605.972837
604.987715
607.679245
609.159441
609.242544
608.127675
610.687119
612.062167
612.072090
610.915933
613.303590
614.537842
614.436031
613.190788
615.496607
616.706205
597.720726
599.694624
601.368720
602.232952
602.672816
604.425240
605.777640
606.345862
606.531385
608.040547
609.187845
609.590234
609.639063
611.022071
612.061280
612.374159
612.340005
613.592723
614.506947
614.710115
614.578469
615.734112
616.539300
598.553812
599.979087
601.435349
602.402474
603.160998
604.565857
605.770903
606.458589
606.962395
608.133752
609.141663
609.669254
610.038991
611.084357
611.978734
612.404571
612.675027
613.605301
614.385123
614.703782
614.873179
615.697991
616.326936
597.400931
599.380672
601.053373
601.911348
602.340157
604.056987
605.376828
605.923149
606.094608
607.572263
608.698431
609.095315
609.145871
610.491957
611.498504
611.788768
611.737866
612.970325
613.865184
614.050097
613.902747
615.056496
615.862052
594.806282
598.484513
600.627810
601.183404
600.423755
603.298755
604.924984
605.131922
604.130806
606.746099
608.180665
608.254204
607.162762
609.629783
610.939754
610.908219
609.723978
612.070419
613.267298
613.129703
611.848649
614.155586
615.366232
597.566185
599.521760
601.155887
601.968567
602.346765
604.005729
605.269016
605.765931
605.894653
607.332678
608.425753
608.797015
608.825361
610.146967
611.129951
611.399845
611.330261
612.542591
613.417802
613.585420
613.423394
614.565244
615.363839
598.937812
600.305756
601.677961
602.553725
603.213553
604.496207
605.584393
606.175184
606.597824
607.687383
608.628214
609.107859
609.437838
610.431288
611.276405
611.662702
611.898206
612.786089
613.524525
613.807888
613.947325
614.746142
615.359241
598.438019
600.295113
601.822461
602.549290
602.855853
604.401144
605.567654
605.998308
606.079696
607.453902
608.496282
608.836423
608.842937
610.135083
611.094035
611.352712
611.276509
612.457230
613.303485
613.453228
613.276561
614.386188
615.161315
596.651786
600.084921
601.996954
602.384628
601.511600
604.131987
605.561373
605.647129
604.573568
607.047399
608.377657
608.396448
607.271696
609.672091
610.929510
610.881575
609.700264
611.967692
613.101061
612.932538
611.632760
613.858450
615.011000
600.210469
601.861975
603.173577
603.767524
603.981097
605.371350
606.415327
606.803753
606.869244
608.153350
609.126102
609.465819
609.489601
610.719195
611.629590
611.901896
611.850492
612.970641
613.763570
613.913609
613.738449
614.755020
615.445851
602.747411
603.530037
604.389260
605.043428
605.614446
606.509693
607.314710
607.874116
608.357082
609.184405
609.942638
610.468451
610.919357
611.704338
612.408137
612.867512
613.238171
613.922591
614.511661
614.843040
615.070461
615.591406
615.966813
603.943334
604.428020
605.087011
605.728732
606.368206
607.112953
607.826873
608.438924
609.027817
609.727679
610.409190
610.996541
611.559402
612.222958
612.854387
613.376864
613.859101
614.424391
614.940868
615.330092
615.654814
616.024338
616.274913
609.242099
609.801331
610.528644
611.220326
611.910153
612.771923
613.595536
614.287893
614.942338
615.761054
616.542604
617.191337
617.790761
618.530258
619.214836
619.754678
620.236782
620.852425
621.404391
621.798054
622.111273
622.518180
622.794308
607.488872
608.553166
609.551083
610.204700
610.686205
611.829434
612.790595
613.374082
613.782992
614.866079
615.779363
616.322283
616.683404
617.672154
618.475895
618.902318
619.142112
620.009229
620.685845
620.976749
621.067635
621.758798
622.224717
602.730646
605.967657
607.735532
608.089345
607.230038
609.837886
611.276513
611.431205
610.433581
612.956730
614.341022
614.472521
613.479650
615.842063
617.082920
617.081162
615.954312
618.204701
619.329489
619.212178
617.978312
620.105933
621.178071
589.031329
602.312318
605.679464
604.993676
595.882079
606.871536
609.533794
608.520201
599.183213
610.085605
612.689662
611.700551
602.700870
613.093292
615.486913
614.341220
605.155281
615.486089
617.779324
616.543508
607.349355
617.545280
620.002041
599.751734
603.244725
605.252392
605.724577
604.922606
607.690753
609.242598
609.405540
608.381370
611.006596
612.464810
612.578903
611.542163
613.991037
615.295222
615.271877
614.101593
616.440041
617.635036
617.510803
616.256678
618.502216
619.675817
601.024285
602.968243
604.595024
605.408821
605.795455
607.454681
608.721852
609.225712
609.369749
610.860638
612.009393
612.429760
612.500571
613.861847
614.878204
615.176045
615.131006
616.368632
617.268616
617.460636
617.317801
618.448987
619.237587
597.287181
601.048645
603.237472
603.817555
603.075074
605.953195
607.576600
607.765225
606.725917
609.432506
610.930307
611.035202
609.946653
612.488738
613.847645
613.844869
612.677188
615.061624
616.291627
616.186405
614.940358
617.226820
618.425849
583.435999
597.856098
601.651993
601.163987
592.033976
603.373894
606.194671
605.204976
595.631215
606.899680
609.607155
608.566202
599.182241
610.036878
612.571088
611.452177
602.187712
612.688934
615.063231
613.853160
604.610340
614.958698
617.485279
595.753959
599.541878
601.769313
602.390811
601.690633
604.615095
606.280763
606.503184
605.489439
608.216779
609.728497
609.840392
608.757631
611.315112
612.691941
612.704662
611.551003
613.950832
615.196041
615.104319
613.870312
616.168360
617.374478
597.904577
599.919588
601.634737
602.532439
602.998409
604.759773
606.116637
606.687450
606.879318
608.414202
609.589698
610.017386
610.089634
611.492109
612.549255
612.877675
612.858085
614.128208
615.059112
615.276348
615.155046
616.313980
617.120090
594.894748
598.579539
600.756081
601.350703
600.625042
603.597797
605.302209
605.559674
604.584381
607.294345
608.793830
608.893481
607.793054
610.367573
611.755794
611.776280
610.629627
613.028849
614.273734
614.180043
612.940576
615.251198
616.463468
581.987322
595.926080
599.603532
599.057810
589.759727
601.320934
604.231094
603.319283
593.913313
605.054179
607.728571
606.657320
597.176262
608.127474
610.691031
609.588856
600.350274
610.838647
613.211588
611.994421
602.706100
613.114716
615.657752
594.256015
597.931642
600.097030
600.681858
599.948731
602.916766
604.618706
604.875011
603.897093
606.598182
608.088077
608.179836
607.071965
609.635999
611.013870
611.025401
609.870702
612.261440
613.498115
613.397114
612.152357
614.461858
615.674565
596.645440
598.631781
600.318820
601.194589
601.644669
603.397620
604.751747
605.325079
605.518735
607.028877
608.181293
608.594136
608.655511
610.032389
611.066343
611.376957
611.342671
612.594761
613.508210
613.709307
613.575307
614.735040
615.543502
593.938491
597.632220
599.799344
600.382367
599.654336
602.570463
604.237545
604.479993
603.510251
606.158394
607.621216
607.716455
606.643989
609.135694
610.468928
610.456450
609.289140
611.655282
612.870908
612.748959
611.480236
613.796716
615.012641
581.305810
595.344570
599.025645
598.481157
589.293546
600.643682
603.472709
602.544984
593.281364
604.189084
606.796377
605.751822
596.550067
607.149662
609.605430
608.459850
599.226043
609.639703
611.969007
610.705732
601.317809
611.792693
614.347266
594.137134
597.804513
599.931296
600.468489
599.690143
602.546644
604.156362
604.349835
603.338005
605.944762
607.372600
607.441077
606.345941
608.811590
610.120412
610.087612
608.902203
611.248206
612.444706
612.306456
611.024098
613.329229
614.538357
597.104990
599.024138
600.621876
601.407485
601.765520
603.386608
604.619917
605.098682
605.216848
606.637333
607.717162
608.081074
608.105764
609.423543
610.404892
610.676667
610.610794
611.817981
612.689897
612.857499
612.695879
613.830276
614.622928
595.136883
598.644644
600.647406
601.108692
600.299640
602.998461
604.496290
604.625995
603.585848
606.106831
607.475143
607.510681
606.396687
608.827503
610.111675
610.073708
608.899839
611.196195
612.358947
612.206806
610.922942
613.184289
614.365629
583.708778
597.112446
600.500506
599.829041
590.836955
601.617403
604.196611
603.163455
593.976656
604.587963
607.061532
605.962040
596.760072
607.255591
609.654468
608.515479
599.419525
609.619587
611.864831
610.585021
601.270232
611.573677
614.052830
597.050599
600.305609
602.068643
602.404155
601.523427
604.042106
605.403704
605.501397
604.467098
606.874026
608.160111
608.206003
607.131204
609.476316
610.699865
610.686625
609.559774
611.772897
612.870420
612.729511
611.468580
613.611816
614.691153
601.494475
602.550930
603.525182
604.139299
604.566489
605.633085
606.514266
607.022293
607.358495
608.354739
609.185959
609.656856
609.958138
610.909131
611.685198
612.091354
612.315948
613.163375
613.823220
614.100642
614.181389
614.872682
615.339582
603.071366
603.615261
604.310229
604.952687
605.577795
606.361209
607.101301
607.711017
608.284490
609.021474
609.726521
610.308269
610.852621
611.550922
612.204730
612.721576
613.185905
613.785682
614.324582
614.708228
615.014678
615.419018
615.694378
608.618473
609.127875
609.834759
610.544881
611.271035
612.117769
612.940151
613.659770
614.353394
615.155648
615.931849
616.602298
617.235212
617.955506
618.632649
619.192535
619.707185
620.303225
620.847809
621.260836
621.603598
621.984138
622.239801
607.226027
608.029803
608.931285
609.646259
610.296074
611.290474
612.200731
612.862258
613.444862
614.377157
615.233814
615.845792
616.369023
617.209772
617.957893
618.453107
618.855199
619.573295
620.194048
620.552413
620.800229
621.331499
621.711212
604.326318
605.990221
607.333656
607.974097
608.249314
609.737891
610.882397
611.360769
611.510810
612.909016
613.988628
614.421021
614.523811
615.804166
616.754951
617.059042
617.034741
618.196472
619.028750
619.212599
619.064397
620.087480
620.780168
600.280707
603.710012
605.643828
606.062670
605.222516
607.950854
609.475789
609.633221
608.609928
611.220285
612.666938
612.785202
611.755082
614.190843
615.483238
615.462140
614.296221
616.621685
617.804029
617.677881
616.419499
618.639660
619.789870
601.442469
603.314354
604.872726
605.638497
605.992616
607.617380
608.862596
609.360605
609.507001
610.983116
612.123950
612.549836
612.631264
613.975691
614.979304
615.274424
615.230120
616.458127
617.349294
617.537264
617.390172
618.506678
619.283455
601.258430
602.658361
604.075651
605.000250
605.713277
607.059157
608.209526
608.856170
609.337659
610.511704
611.536093
612.087057
612.479047
613.533138
614.431924
614.862689
615.138150
616.071420
616.853096
617.173306
617.339643
618.148276
618.764162
599.152131
601.168504
602.867129
603.737836
604.170608
605.881662
607.190721
607.722257
607.885105
609.408805
610.580239
611.008885
611.082553
612.475595
613.521182
613.839398
613.810718
615.072309
615.993773
616.202136
616.072109
617.219138
618.017729
595.624551
599.414906
601.642698
602.262088
601.557444
604.473993
606.131429
606.347282
605.330397
608.060366
609.576104
609.691940
608.612897
611.175196
612.556089
612.571692
611.420421
613.823450
615.070507
614.979556
613.745407
616.042209
617.247440
597.612208
599.653109
601.389452
602.301977
602.777703
604.533338
605.882815
606.447042
606.635311
608.179878
609.366508
609.804691
609.886961
611.294456
612.356100
612.688506
612.672903
613.949061
614.885318
615.106880
614.988770
616.146962
616.952518
598.139728
599.599343
601.100270
602.110716
602.908591
604.348465
605.582716
606.294326
606.824999
608.041576
609.095125
609.660744
610.064885
611.152230
612.085992
612.544917
612.845383
613.808605
614.619784
614.965026
615.154103
615.988019
616.620473
596.659720
598.657383
600.364781
601.262982
601.735006
603.518034
604.897326
605.489020
605.700214
607.245130
608.429222
608.864297
608.942779
610.355548
611.421343
611.756695
611.743656
613.020652
613.957825
614.179453
614.061351
615.226554
616.036745
593.710473
597.394360
599.572639
600.171824
599.453594
602.438241
604.155343
604.424588
603.460231
606.181208
607.690919
607.799808
606.707168
609.286585
610.677721
610.700077
609.555600
611.959949
613.209652
613.119100
611.881945
614.196503
615.411768
596.023095
598.012206
599.708234
600.595980
601.060103
602.838434
604.215574
604.806208
605.014580
606.551851
607.727308
608.154757
608.225578
609.628483
610.684322
611.010736
610.989588
612.258495
613.188132
613.403340
613.280794
614.444635
615.254857
596.877153
598.314299
599.788762
600.776571
601.558013
602.989189
604.220784
604.933346
605.461688
606.659629
607.693387
608.244095
608.634760
609.700230
610.612348
611.053271
611.338174
612.284841
613.080482
613.412208
613.591713
614.424367
615.057769
595.746343
597.736222
599.424318
600.299894
600.749535
602.493760
603.842225
604.415176
604.611810
606.115157
607.265162
607.682721
607.752445
609.119186
610.144592
610.450851
610.415079
611.665131
612.577146
612.776471
612.640243
613.801982
614.611805
593.175913
596.863740
599.020808
599.591619
598.850639
601.754147
603.410405
603.644721
602.668615
605.309098
606.765976
606.857927
605.783529
608.271662
609.601150
609.585785
608.416643
610.782163
611.997808
611.876072
610.607243
612.922700
614.137701
595.966014
597.930049
599.577183
600.405241
600.802734
602.488482
603.780631
604.304738
604.458571
605.920623
607.034681
607.423597
607.468647
608.809585
609.811084
610.097149
610.043350
611.274576
612.169043
612.353638
612.205088
613.356164
614.159251
597.368923
598.744893
600.130093
601.021871
601.701481
603.009328
604.124830
604.742127
605.189662
606.302324
607.262910
607.759398
608.105406
609.116436
609.978613
610.380381
610.631589
611.538344
612.296788
612.598491
612.752979
613.561995
614.179679
596.898438
598.763974
600.304712
601.047744
601.373810
602.943443
604.136213
604.592525
604.698338
606.095146
607.155996
607.511610
607.532764
608.841409
609.816283
610.089190
610.027724
611.227884
612.095522
612.265140
612.105227
613.226183
614.005797
595.139895
598.582034
600.507689
600.911306
600.057002
602.701176
604.155873
604.266063
603.215717
605.711829
607.059900
607.093145
605.981786
608.398315
609.671051
609.636342
608.468689
610.756061
611.911353
611.762942
610.480073
612.717782
613.875047
598.726759
600.386251
601.710756
602.320482
602.552651
603.965282
605.033078
605.444816
605.532557
606.837665
607.828046
608.182620
608.220311
609.465218
610.390418
610.676284
610.639177
611.777855
612.590923
612.759679
612.600233
613.627896
614.323600
601.286290
602.075860
602.947129
603.616807
604.206228
605.122659
605.950166
606.531906
607.036329
607.883665
608.659455
609.200776
609.666299
610.466223
611.184645
611.658130
612.043600
612.745147
613.352319
613.700634
613.942260
614.473152
614.853262
602.494585
602.985671
603.656197
604.313200
604.970873
605.736164
606.471820
607.105605
607.715442
608.434845
609.133936
609.737194
610.315082
610.993527
611.639581
612.176481
612.673720
613.255370
613.788723
614.193712
614.531613
614.910388
615.165525
607.973234
608.454672
609.149458
609.871896
610.619955
611.462833
612.287936
613.027357
613.745617
614.542795
615.318065
616.003828
616.657263
617.370358
618.045315
618.619626
619.154073
619.742065
620.283639
620.709591
621.068964
621.435507
621.678030
606.755280
607.442994
608.293562
609.039148
609.759096
610.700121
611.590404
612.295829
612.953497
613.830733
614.662316
615.311634
615.903427
616.689038
617.412582
617.945368
618.416038
619.077622
619.672523
620.066370
620.378123
620.843715
621.177103
604.480684
605.654257
606.816370
607.563504
608.148022
609.341097
610.378863
610.990524
611.459975
612.559127
613.523434
614.076500
614.481831
615.473099
616.314918
616.743274
617.024423
617.893456
618.613848
618.917906
619.066082
619.780974
620.312608
601.959874
603.787513
605.281093
605.989834
606.295848
607.888370
609.110409
609.599526
609.740100
611.206208
612.337142
612.763733
612.846401
614.182493
615.176929
615.473255
615.430821
616.646606
617.524899
617.708497
617.554521
618.647359
619.402534
601.662852
603.015974
604.375759
605.250424
605.923587
607.239837
608.370439
609.007864
609.484594
610.648787
611.666284
612.218357
612.612950
613.657105
614.546394
614.973981
615.247830
616.172693
616.945635
617.260445
617.420431
618.215574
618.820346
601.060957
602.213131
603.513645
604.487732
605.330529
606.555853
607.652452
608.374197
608.994812
610.046660
611.010580
611.627120
612.149030
613.085404
613.930437
614.432071
614.840571
615.657073
616.382621
616.768887
617.059195
617.734547
618.257578
599.460834
600.909884
602.384939
603.360118
604.117072
605.508522
606.696583
607.369277
607.870618
609.071442
610.113656
610.670618
611.066905
612.148392
613.075365
613.526862
613.819897
614.777083
615.579586
615.916205
616.096216
616.918317
617.542860
597.543036
599.579297
601.308703
602.212575
602.678269
604.424477
605.764276
606.319267
606.500385
608.047020
609.233619
609.668268
609.745266
611.162099
612.230903
612.565922
612.550549
613.834318
614.774665
614.998280
614.880901
616.036670
616.840415
597.919093
599.390885
600.902534
601.919556
602.719588
604.153865
605.380292
606.084182
606.610175
607.832244
608.891633
609.460856
609.867958
610.962814
611.903356
612.366583
612.670614
613.641736
614.459503
614.809568
615.001558
615.834738
616.466270
597.948572
599.152820
600.532578
601.593005
602.522679
603.836229
605.011205
605.795066
606.464502
607.559153
608.555668
609.193445
609.734050
610.698687
611.572179
612.097030
612.527407
613.372738
614.127990
614.539612
614.853042
615.552972
616.092357
596.921056
598.372088
599.867814
600.878321
601.681848
603.137498
604.389085
605.116179
605.660572
606.890827
607.956471
608.533191
608.947042
610.039049
610.974462
611.433819
611.735605
612.707221
613.526384
613.876518
614.068778
614.908698
615.545251
595.514062
597.513284
599.221672
600.121723
600.597883
602.389612
603.777905
604.376172
604.592007
606.152222
607.350234
607.798415
607.888787
609.299861
610.361246
610.691059
610.672679
611.959042
612.903886
613.128865
613.011695
614.182247
614.996076
596.285654
597.728428
599.212640
600.212245
601.007594
602.458796
603.708753
604.435198
604.976975
606.200440
607.258424
607.828084
608.234387
609.316996
610.242975
610.693622
610.987382
611.951091
612.763177
613.107602
613.296045
614.134421
614.770655
596.685359
597.869611
599.223547
600.260626
601.173280
602.478710
603.652067
604.437265
605.103917
606.182683
607.161711
607.785682
608.312897
609.257288
610.109873
610.616793
611.031437
611.860600
612.601462
613.001497
613.307253
614.004824
614.544061
596.039564
597.472861
598.940661
599.920364
600.693472
602.117120
603.343552
604.054157
604.581600
605.772367
606.800659
607.350000
607.741123
608.801700
609.708035
610.144871
610.427430
611.373720
612.169898
612.502552
612.682743
613.514475
614.147043
595.044530
597.021438
598.692240
599.548196
599.977385
601.710208
603.048591
603.613195
603.802579
605.294974
606.434852
606.843744
606.905586
608.271786
609.294939
609.597950
609.559064
610.810431
611.724730
611.927421
611.794717
612.951978
613.758377
596.277222
597.684460
599.110425
600.041303
600.761257
602.127274
603.298468
603.960940
604.445698
605.594792
606.585792
607.104723
607.469507
608.504233
609.387311
609.804436
610.069493
610.998111
611.778280
612.098006
612.267486
613.088977
613.714439
597.208906
598.333059
599.596248
600.533370
601.339978
602.526217
603.587148
604.278667
604.864078
605.857938
606.761193
607.326621
607.804797
608.696057
609.500361
609.968808
610.350086
611.142429
611.849834
612.224074
612.508701
613.183387
613.705652
597.190901
598.520131
599.848852
600.693160
601.332586
602.593387
603.669589
604.263164
604.696032
605.786340
606.727242
607.215567
607.558169
608.556025
609.406613
609.803757
610.053632
610.957297
611.715050
612.021247
612.179238
612.975853
613.578669
596.930902
598.731979
600.194841
600.875931
601.151268
602.668153
603.818321
604.253793
604.348474
605.720299
606.760504
607.114893
607.141284
608.429529
609.386973
609.656108
609.593826
610.789786
611.654049
611.829449
611.672656
612.770058
613.524236
598.962158
600.112830
601.241471
601.949492
602.484328
603.599895
604.557564
605.098635
605.500364
606.510324
607.388446
607.869571
608.217365
609.162409
609.969399
610.372235
610.634532
611.487263
612.195991
612.493184
612.639102
613.355689
613.886764
600.873458
601.539272
602.351800
603.046665
603.702148
604.561830
605.365872
605.988551
606.565594
607.357484
608.108545
608.688809
609.224349
609.965593
610.655772
611.164016
611.616603
612.264181
612.849214
613.237095
613.546377
614.011611
614.344319
601.896891
602.356025
603.009514
603.674688
604.350776
605.108807
605.843903
606.494777
607.127185
607.840292
608.537970
609.156725
609.755175
610.425042
611.067438
611.617742
612.134608
612.709593
613.242082
613.662333
614.018803
614.384106
614.625890
607.159261
607.678737
608.399722
609.124622
609.867053
610.734220
611.577920
612.317483
613.029537
613.849245
614.640572
615.324481
615.970291
616.703703
617.393239
617.964999
618.491198
619.098396
619.653287
620.075284
620.425118
620.810273
621.068061
605.741975
606.562884
607.482728
608.212057
608.875763
609.894325
610.828799
611.510750
612.111210
613.063049
613.935654
614.560621
615.096017
615.951434
616.712990
617.220563
617.634486
618.364218
618.995763
619.363547
619.618790
620.154835
620.536657
602.785430
604.489022
605.861172
606.512768
606.790620
608.316412
609.492423
609.990684
610.153449
611.578441
612.676607
613.120154
613.231235
614.531704
615.498858
615.816593
615.804616
616.979103
617.823062
618.016998
617.876668
618.904809
619.599642
598.654071
602.173135
604.149402
604.570869
603.699287
606.499043
608.066120
608.239366
607.209552
609.865609
611.336086
611.461606
610.426015
612.896056
614.210941
614.205648
613.052369
615.392684
616.587766
616.472208
615.221801
617.447404
618.599930
599.889340
601.799263
603.383762
604.158398
604.513287
606.173805
607.448840
607.964444
608.120879
609.622295
610.780220
611.214447
611.301287
612.667157
613.690944
614.002761
613.973272
615.216419
616.120621
616.319452
616.180627
617.302405
618.081555
599.752798
601.165802
602.596277
603.530580
604.253612
605.621130
606.792721
607.455666
607.950708
609.142524
610.178601
610.735243
611.132768
612.205939
613.125248
613.573329
613.864369
614.815203
615.611014
615.942719
616.117767
616.931335
617.549451
597.672355
599.689060
601.392281
602.269880
602.711921
604.440769
605.766760
606.310691
606.483191
608.026229
609.206292
609.633567
609.702308
611.123093
612.194321
612.529269
612.512448
613.799244
614.738133
614.959765
614.840040
615.990693
616.790838
594.161001
597.939431
600.166104
600.789223
600.088705
603.025228
604.697651
604.919582
603.897035
606.659693
608.186773
608.292918
607.181388
609.798973
611.213067
611.240269
610.081918
612.529060
613.801129
613.726835
612.507349
614.804055
616.009667
596.127127
598.166280
599.905861
600.825185
601.309941
603.080546
604.443367
605.016781
605.212094
606.777026
607.976851
608.418341
608.498990
609.932771
611.015643
611.359467
611.350491
612.651185
613.606967
613.842544
613.734717
614.896969
615.704577
596.634445
598.099149
599.608232
600.628563
601.437707
602.891121
604.137793
604.859373
605.400602
606.637487
607.709864
608.290861
608.708510
609.809392
610.753291
611.218658
611.525668
612.507104
613.334948
613.691765
613.888444
614.728704
615.364886
595.134422
597.144918
598.865385
599.775488
600.259041
602.055823
603.446275
604.044179
604.260413
605.835755
607.048620
607.511253
607.616518
609.032101
610.096082
610.427319
610.409823
611.710799
612.667686
612.899715
612.785737
613.961030
614.777348
592.164063
595.874120
598.069975
598.681466
597.972626
600.973161
602.700513
602.968576
601.987360
604.763516
606.314214
606.462407
605.418290
607.979943
609.358291
609.364254
608.188731
610.641436
611.918877
611.837862
610.596498
612.930221
614.154741
594.502367
596.503393
598.211139
599.109400
599.584320
601.377305
602.767348
603.366132
603.580906
605.149509
606.355467
606.812026
606.910342
608.316430
609.371323
609.694191
609.668929
610.961730
611.911454
612.137937
612.020314
613.193996
614.009831
595.382754
596.822515
598.301756
599.295776
600.086082
601.533647
602.782454
603.510583
604.054502
605.273317
606.327936
606.897863
607.305873
608.384762
609.306140
609.753691
610.045799
611.009500
611.822246
612.167627
612.356870
613.194618
613.830300
594.282951
596.265243
597.949815
598.824178
599.275321
601.042655
602.414629
603.008859
603.225663
604.744208
605.907833
606.335775
606.414382
607.803824
608.845233
609.162906
609.136818
610.406016
611.337491
611.555488
611.435823
612.596742
613.404868
591.752619
595.416057
597.561008
598.121600
597.364056
600.308200
601.995720
602.256166
601.306275
603.955313
605.419970
605.513046
604.428036
606.957302
608.310057
608.307149
607.142840
609.535636
610.775571
610.679734
609.442963
611.743630
612.951574
594.539899
596.494100
598.135189
598.960268
599.358620
601.067974
602.384951
602.932385
603.107911
604.583321
605.707548
606.103817
606.154625
607.517423
608.536639
608.835551
608.793069
610.044976
610.961204
611.167772
611.039013
612.189493
612.989526
595.952083
597.323806
598.707155
599.600894
600.287942
601.613868
602.750223
603.389377
603.858485
604.986483
605.958967
606.468441
606.828167
607.850465
608.722579
609.133572
609.395604
610.321915
611.102223
611.425719
611.598855
612.412244
613.027504
595.503371
597.362194
598.900589
599.646101
599.980101
601.569032
602.782225
603.261974
603.394435
604.806190
605.877368
606.251627
606.296307
607.602991
608.577128
608.851290
608.793389
610.018526
610.912995
611.109616
610.975818
612.100481
612.873027
593.775065
597.200176
599.120158
599.523801
598.670877
601.341199
602.818311
602.953931
601.935966
604.442555
605.800896
605.861775
604.799556
607.186452
608.445716
608.402356
607.220134
609.548686
610.737327
610.620422
609.372421
611.606959
612.753691
597.357536
599.011708
600.335597
600.949165
601.189229
602.619809
603.706510
604.139038
604.249300
605.568635
606.572170
606.946926
607.008643
608.250287
609.173138
609.459002
609.424287
610.586018
611.423114
611.614984
611.476727
612.507823
613.199486
599.916309
600.705980
601.580349
602.256626
602.856248
603.787191
604.630762
605.229739
605.751825
606.613834
607.403150
607.959905
608.440671
609.247820
609.972177
610.452462
610.847004
611.564198
612.188346
612.552776
612.807880
613.343931
613.723863
601.125589
601.618522
602.293669
602.958363
603.626732
604.405405
605.155874
605.805266
606.430772
607.164566
607.877224
608.494294
609.085341
609.774115
610.429501
610.976065
611.484271
612.079237
612.626406
613.044126
613.392165
613.776196
614.032728
606.337406
606.915560
607.669689
608.390145
609.111883
610.013662
610.878719
611.609824
612.299951
613.152912
613.964550
614.639977
615.264729
616.030367
616.740104
617.304124
617.809638
618.447751
619.020275
619.431648
619.758721
620.174731
620.455151
604.535407
605.634045
606.667033
607.348119
607.855141
609.047096
610.055308
610.677870
611.119835
612.241967
613.187308
613.755874
614.139970
615.158421
615.989615
616.441215
616.704948
617.595591
618.293763
618.603237
618.708599
619.409171
619.879401
599.639878
602.978808
604.805486
605.177217
604.302481
607.003234
608.506042
608.696488
607.710370
610.297072
611.720809
611.873230
610.887685
613.297672
614.573486
614.599391
613.496764
615.773531
616.921827
616.824424
615.605763
617.743458
618.820057
585.530424
599.229112
602.702265
602.000838
592.623199
603.956743
606.721972
605.727265
596.260706
607.367256
610.031011
609.048828
599.957316
610.497260
612.944658
611.830339
602.663009
613.029982
615.349528
614.134706
604.954875
615.162925
617.624599
596.631262
600.223591
602.285739
602.772265
601.951932
604.810707
606.423981
606.618900
605.601829
608.288062
609.782794
609.912820
608.878707
611.377622
612.722654
612.731573
611.589059
613.958064
615.179422
615.076875
613.839054
616.095299
617.273856
598.016173
599.987760
601.641708
602.475924
602.881768
604.586074
605.895237
606.430495
606.598543
608.126154
609.299920
609.732725
609.813117
611.213900
612.270248
612.600668
612.583423
613.856064
614.784854
614.999869
614.874541
616.015685
616.809064
594.328371
598.087439
600.287381
600.883443
600.158654
603.075889
604.733456
604.944603
603.913635
606.667207
608.186758
608.288504
607.174552
609.788225
611.199748
611.226096
610.067060
612.511105
613.779108
613.701029
612.477694
614.769622
615.971937
580.550309
594.902903
598.695181
598.214648
589.068179
600.476329
603.329818
602.343050
592.670686
604.089577
606.830431
605.754990
596.140468
607.272093
609.888891
608.780734
599.388431
610.085956
612.522895
611.349043
602.158122
612.483738
615.009288
592.779536
596.561370
598.797619
599.435041
598.752383
601.710950
603.404737
603.644626
602.635936
605.412169
606.952366
607.068840
605.966765
608.593612
610.016111
610.049905
608.897212
611.355515
612.640659
612.576164
611.364134
613.668261
614.878535
594.886504
596.913167
598.646604
599.565964
600.055820
601.846079
603.229148
603.820459
604.031318
605.607698
606.820335
607.277686
607.375744
608.806780
609.886911
610.230160
610.222247
611.529956
612.492933
612.731714
612.624451
613.796204
614.609959
591.831384
595.549008
597.753746
598.373168
597.670431
600.673600
602.401877
602.670273
601.690729
604.473412
606.031109
606.185221
605.147223
607.717990
609.105781
609.119901
607.951777
610.413309
611.698339
611.622973
610.385487
612.721148
613.946577
578.820906
592.874480
596.594254
596.073032
586.780687
598.389254
601.321743
600.393866
590.817315
602.202728
604.972434
603.989898
594.717831
605.521125
608.051632
606.904918
597.457628
608.191756
610.633930
609.429581
600.079321
610.578244
613.145393
591.201464
594.908169
597.099181
597.706142
596.994398
599.994415
601.723345
601.994295
601.015389
603.791279
605.342711
605.492404
604.449257
607.010333
608.388737
608.394642
607.219121
609.672015
610.949539
610.868506
609.627278
611.961255
613.186076
593.648624
595.641672
597.340521
598.230751
598.699198
600.486693
601.875672
602.479982
602.703634
604.256048
605.449855
605.900430
605.995936
607.400854
608.456234
608.782373
608.762118
610.049128
610.995175
611.221706
611.106221
612.275678
613.088825
591.009059
594.682826
596.845206
597.427174
596.694090
599.666875
601.382151
601.666830
600.739681
603.415983
604.906466
605.021219
603.954931
606.503263
607.873225
607.884431
606.732689
609.140247
610.393516
610.308093
609.079116
611.385766
612.597327
578.524860
592.447342
596.100228
595.527517
586.207865
597.740364
600.641887
599.768769
590.585602
601.482520
604.103347
603.050821
593.720612
604.509642
607.025651
605.902365
596.636798
607.145136
609.525758
608.320669
599.077042
609.440078
611.972439
591.281303
594.924595
597.042039
597.574794
596.789817
599.703467
601.363302
601.602084
600.635070
603.266506
604.716377
604.799598
603.706448
606.227412
607.575082
607.568400
606.401502
608.791539
610.029466
609.932982
608.695305
610.990744
612.193558
594.261934
596.174063
597.771259
598.563103
598.935647
600.593702
601.867653
602.387694
602.546624
603.997546
605.103832
605.495562
605.549276
606.891336
607.895287
608.187535
608.142808
609.388635
610.300671
610.506661
610.377860
611.519198
612.309473
592.343870
595.834963
597.834845
598.301844
597.503666
600.244611
601.783212
601.956627
600.966175
603.513725
604.907650
604.985216
603.934636
606.349942
607.634454
607.600860
606.425730
608.779946
609.992918
609.887341
608.649559
610.912823
612.085486
581.029584
594.348885
597.722111
597.046685
588.012968
598.887882
601.516113
600.533283
591.433144
602.035282
604.533240
603.506956
594.556190
604.844668
607.204937
606.041284
596.819352
607.198570
609.515961
608.295510
599.081424
609.334373
611.795081
594.313423
597.553975
599.316790
599.660226
598.790647
601.348848
602.748068
602.885168
601.894836
604.326748
605.641049
605.730493
604.719473
607.046414
608.267345
608.256278
607.126183
609.393822
610.537008
610.436832
609.215253
611.359960
612.434135
598.752948
599.810251
600.791971
601.420069
601.867345
602.962999
603.875715
604.416797
604.786680
605.811719
606.670833
607.173009
607.506592
608.473119
609.264180
609.686635
609.929800
610.808494
611.499817
611.805793
611.909963
612.610378
613.078367
600.333230
600.881529
601.586679
602.245191
602.891884
603.701980
604.471320
605.111501
605.715487
606.481110
607.213663
607.823216
608.394501
609.115032
609.789778
610.327885
610.814960
611.440892
612.005765
612.412601
612.737202
613.151388
613.430039
605.833288
606.355898
607.082159
607.813732
608.564150
609.440600
610.293935
611.042610
611.763094
612.591220
613.390982
614.083159
614.737927
615.482199
616.184135
616.768298
617.305474
617.921023
618.481544
618.907268
619.259770
619.647046
619.906109
604.411892
605.236408
606.161783
606.897580
607.568981
608.597016
609.541277
610.232083
610.840388
611.800467
612.681516
613.314373
613.858285
614.724972
615.499905
616.020804
616.446354
617.184531
617.821350
618.192390
618.449989
618.988278
619.371577
601.448728
603.156852
604.534911
605.192435
605.477247
607.012948
608.199080
608.705742
608.875251
610.308188
611.414758
611.865360
611.983719
613.296119
614.278405
614.610784
614.611365
615.794432
616.643225
616.839810
616.701427
617.732212
618.428937
597.312595
600.836832
602.818877
603.245337
602.379615
605.189695
606.767233
606.948684
605.924983
608.588549
610.066488
610.197726
609.168285
611.650637
612.981179
612.990900
611.850422
614.199513
615.399734
615.286934
614.038473
616.267416
617.422311
598.551166
600.464321
602.052825
602.831593
603.192153
604.861908
606.146779
606.670627
606.833337
608.340907
609.504366
609.943020
610.035811
611.412917
612.450863
612.776530
612.758933
614.011454
614.922436
615.125614
614.989986
616.115325
616.896862
598.421185
599.834893
601.266844
602.203875
602.931971
604.307697
605.488452
606.159487
606.660349
607.856581
608.896153
609.455331
609.857585
610.941171
611.873641
612.334172
612.635738
613.596750
614.401609
614.739578
614.919114
615.736689
616.357313
596.346967
598.361832
600.063811
600.942310
601.388360
603.124901
604.459824
605.011754
605.188989
606.734641
607.916741
608.344185
608.415630
609.847081
610.931478
611.277598
611.269308
612.567187
613.517718
613.747177
613.632706
614.788063
615.591108
592.838032
596.612793
598.836425
599.459084
598.761595
601.705674
603.387177
603.617568
602.600285
605.364626
606.892325
606.996890
605.886271
608.515532
609.943319
609.981167
608.830531
611.289352
612.573490
612.507023
611.292566
613.594465
614.803332
594.798538
596.835033
598.572336
599.491618
599.979556
601.757078
603.128413
603.710083
603.911564
605.479746
606.681268
607.123375
607.207022
608.651182
609.746596
610.101110
610.101025
611.412152
612.377619
612.619763
612.516520
613.683349
614.493928
595.297932
596.761390
598.269625
599.290872
600.103590
601.563509
602.817997
603.547262
604.095037
605.337421
606.414635
606.999858
607.423020
608.533506
609.488845
609.964537
610.280644
611.271178
612.106558
612.468371
612.668738
613.513084
614.152088
593.791295
595.801466
597.522115
598.433773
598.921089
600.724385
602.122321
602.727476
602.950345
604.533302
605.754379
606.224366
606.336804
607.761988
608.837241
609.178371
609.169592
610.478964
611.441993
611.677476
611.565970
612.745466
613.564928
590.817014
594.527209
596.723802
597.337140
596.632042
599.639361
601.374282
601.649647
600.675605
603.461136
605.022364
605.180263
604.145023
606.716743
608.106148
608.121533
606.954188
609.415299
610.698527
610.620174
609.380349
611.718752
612.946776
593.154371
595.155808
596.864720
597.765326
598.244403
600.043974
601.441569
602.048127
602.271308
603.850259
605.067646
605.535392
605.644320
607.061368
608.127383
608.460135
608.443692
609.744851
610.700763
610.930908
610.815825
611.993266
612.811759
594.036921
595.477105
596.957626
597.954214
598.748860
600.202832
601.459102
602.195223
602.748157
603.977983
605.044675
605.626590
606.046086
607.136988
608.070626
608.529298
608.831402
609.804012
610.623877
610.974456
611.167440
612.008055
612.645349
592.942205
594.924636
596.610210
597.486924
597.942217
599.715864
601.095156
601.697165
601.922947
603.453099
604.629362
605.069600
605.159157
606.561653
607.617751
607.948121
607.933303
609.212264
610.151890
610.376457
610.261478
611.424461
612.233278
590.419161
594.082363
596.227922
596.790493
596.036736
598.987143
600.681784
600.949541
600.008123
602.669213
604.147042
604.252798
603.179059
605.722243
607.090790
607.101622
605.949487
608.352668
609.601313
609.512666
608.280921
610.582807
611.790810
593.214563
595.168618
596.810280
597.637300
598.039407
599.754695
601.078504
601.633019
601.816770
603.303696
604.441239
604.850809
604.914700
606.291727
607.325823
607.638705
607.608730
608.871123
609.795637
610.008367
609.883179
611.034645
611.835057
594.636168
596.007689
597.391395
598.286818
598.977299
600.308871
601.451768
602.097307
602.573450
603.712361
604.698795
605.222198
605.595708
606.632378
607.519274
607.944406
608.219071
609.155617
609.943126
610.270766
610.444822
611.258536
611.875121
594.197509
596.055765
597.593915
598.340376
598.676737
600.271153
601.490933
601.975694
602.111877
603.534128
604.621872
605.011135
605.070125
606.391262
607.380181
607.668555
607.623243
608.858246
609.758519
609.956704
609.819649
610.943444
611.719527
592.477680
595.901962
597.821389
598.225592
597.374491
600.050490
601.534253
601.674264
600.658692
603.175610
604.551061
604.626979
603.578942
605.980073
607.253917
607.224516
606.054494
608.392617
609.586389
609.470115
608.217594
610.450170
611.600655
596.064852
597.718737
599.042856
599.657948
599.901182
601.337424
602.430398
602.868334
602.983918
604.313033
605.330088
605.718180
605.793144
607.048464
607.985401
608.284761
608.261767
609.432415
610.274496
610.467618
610.327099
611.356713
612.049791
598.625823
599.415848
600.291400
600.970231
601.573982
602.510698
603.360668
603.966030
604.494978
605.366339
606.167216
606.735996
607.229210
608.049420
608.787215
609.280340
609.685964
610.411439
611.040424
611.406605
611.660936
612.196162
612.576471
599.835913
600.329575
601.006483
601.674325
602.347329
603.131923
603.888969
604.545294
605.178423
605.921387
606.644659
607.273087
607.876128
608.577556
609.245905
609.804814
610.323638
610.926526
611.478498
611.898292
612.246403
612.629990
612.886468
605.321131
605.809445
606.515432
607.251634
608.016081
608.878383
609.723738
610.482343
611.218419
612.032949
612.824959
613.527078
614.198341
614.932917
615.631978
616.230449
616.786456
617.390916
617.943676
618.377218
618.742188
619.113262
619.358426
604.092653
604.788953
605.651658
606.410446
607.145849
608.107233
609.018621
609.743069
610.417765
611.312290
612.160322
612.824884
613.433495
614.241781
614.991460
615.550346
616.044015
616.722139
617.327254
617.727492
618.044042
618.514675
618.851251
601.799407
602.985645
604.161681
604.920344
605.517491
606.733472
607.794263
608.424524
608.909106
610.025791
611.005971
611.571728
611.991063
613.007611
613.879131
614.336599
614.643042
615.528568
616.257666
616.566141
616.717498
617.439070
617.975198
599.262292
601.107565
602.615922
603.333198
603.646685
605.266036
606.513206
607.020338
607.173373
608.657563
609.802839
610.238287
610.330145
611.694829
612.721666
613.048719
613.032811
614.264984
615.151960
615.339105
615.186472
616.289025
617.050475
598.979056
600.341744
601.710976
602.593143
603.276177
604.614092
605.767281
606.422948
606.913433
608.091300
609.118926
609.677740
610.082194
611.150701
612.069609
612.525644
612.824032
613.767201
614.552404
614.874504
615.039648
615.843265
616.453726
598.397314
599.550728
600.853556
601.832217
602.684686
603.928340
605.045661
605.786054
606.420849
607.481597
608.449966
609.068463
609.597328
610.556221
611.429409
611.957005
612.387718
613.224993
613.967142
614.364496
614.662767
615.346811
615.875484
596.816541
598.258475
599.727955
600.702893
601.466852
602.875982
604.085058
604.777938
605.294383
606.498831
607.538683
608.089384
608.484981
609.592346
610.549749
611.025360
611.337176
612.318695
613.142177
613.492018
613.680515
614.513224
615.144594
594.909604
596.931154
598.649394
599.549100
600.018333
601.783383
603.145487
603.722917
603.922349
605.468125
606.647467
607.068818
607.135061
608.586114
609.689074
610.046428
610.045083
611.357492
612.321194
612.557688
612.446679
613.615795
614.427913
595.267080
596.730030
598.234304
599.249483
600.055006
601.505250
602.751465
603.475273
604.017269
605.244205
606.302789
606.867898
607.275753
608.395794
609.364583
609.849451
610.170552
611.164661
612.001587
612.363249
612.562628
613.406351
614.045005
595.275354
596.475957
597.852994
598.914600
599.851301
601.179303
602.371716
603.172890
603.857361
604.963125
605.967952
606.612625
607.163355
608.148331
609.044734
609.589358
610.037039
610.901202
611.671248
612.091612
612.411109
613.120291
613.666385
594.232345
595.682371
597.178057
598.191110
599.001717
600.472173
601.740446
602.483406
603.042718
604.289470
605.371268
605.963150
606.392907
607.504055
608.459477
608.936079
609.253144
610.242402
611.073630
611.428616
611.623162
612.474040
613.118903
592.816893
594.816140
596.525616
597.428296
597.910249
599.718503
601.123980
601.737706
601.968505
603.549802
604.769517
605.238319
605.348595
606.779211
607.859380
608.204278
608.198022
609.503732
610.460410
610.687380
610.567467
611.753233
612.577611
593.586341
595.029873
596.516314
597.520225
598.323483
599.789488
601.055903
601.798553
602.357640
603.603232
604.684979
605.277939
605.706616
606.810765
607.757000
608.225137
608.534416
609.515636
610.340145
610.690240
610.881446
611.729753
612.373121
593.990665
595.175646
596.532112
597.574287
598.495737
599.815050
601.004248
601.805808
602.490755
603.592709
604.596853
605.245584
605.796772
606.765113
607.640777
608.168686
608.602378
609.449447
610.204663
610.614914
610.927913
611.631619
612.174428
593.356100
594.789062
596.258510
597.242651
598.023919
599.461434
600.703311
601.429268
601.974033
603.189909
604.245058
604.820109
605.235896
606.322970
607.255645
607.716746
608.021270
608.987085
609.800066
610.147006
610.337984
611.172775
611.805899
592.377298
594.352228
596.023405
596.882583
597.318427
599.065799
600.419363
600.997649
601.201656
602.721791
603.890257
604.325454
604.412084
605.807177
606.859124
607.188740
607.173875
608.446126
609.378868
609.598536
609.479707
610.636392
611.440888
593.625373
595.031667
596.458444
597.393076
598.120687
599.499971
600.685653
601.362308
601.863384
603.037373
604.055789
604.601477
604.992677
606.056104
606.968153
607.412712
607.702605
608.652556
609.450576
609.785172
609.964871
610.787226
611.411638
594.575951
595.699404
596.963258
597.904069
598.718511
599.917506
600.992254
601.697520
602.298917
603.315799
604.245823
604.838332
605.343705
606.263387
607.096570
607.592722
607.999093
608.812750
609.536646
609.923023
610.214450
610.889487
611.411265
594.579457
595.906918
597.234880
598.081450
598.727422
600.001631
601.091277
601.696767
602.142867
603.255915
604.224584
604.740586
605.110687
606.136722
607.016027
607.440732
607.715430
608.640672
609.413919
609.730673
609.893478
610.687363
611.289244
594.338352
596.136315
597.597254
598.279113
598.558793
600.091040
601.255051
601.701047
601.806196
603.201752
604.270247
604.652182
604.705747
606.021563
607.007124
607.302875
607.263884
608.481986
609.361617
609.547934
609.397583
610.487733
611.239039
596.378106
597.527599
598.656375
599.367463
599.909396
601.038411
602.009449
602.562579
602.977573
604.008630
604.911774
605.418400
605.792054
606.763838
607.598209
608.027176
608.312523
609.184839
609.906907
610.212515
610.361943
611.074703
611.603648
598.293212
598.959661
599.774672
600.475007
601.139538
602.011885
602.829425
603.465796
604.058068
604.869429
605.642905
606.246791
606.806932
607.573934
608.290481
608.823932
609.298610
609.963669
610.560284
610.954728
611.266221
611.730063
612.061696
599.318125
599.778824
600.436113
601.108039
601.794057
602.564690
603.313581
603.979043
604.627564
605.359536
606.078388
606.719773
607.342095
608.037043
608.705022
609.279725
609.817834
610.409241
610.952528
611.378687
611.737208
612.102148
612.343359
604.641446
605.162486
605.887563
606.619291
607.370897
608.248593
609.103152
609.852991
610.574515
611.403821
612.205447
612.900184
613.559211
614.311124
615.023194
615.617946
616.164065
616.784431
617.345927
617.770827
618.122519
618.510552
618.770490
603.227575
604.047828
604.970020
605.705241
606.377789
607.406227
608.351080
609.042768
609.651802
610.611874
611.493610
612.127509
612.674272
613.549635
614.336471
614.869831
615.305930
616.048187
616.683924
617.051767
617.306607
617.847005
618.232297
600.282614
601.978111
603.348252
604.004156
604.291236
605.824880
607.010350
607.518047
607.689009
609.118875
610.223387
610.671444
610.788293
612.112809
613.110566
613.458774
613.473654
614.658268
615.501643
615.689795
615.542504
616.581040
617.282939
596.176303
599.669528
601.636956
602.061287
601.202695
604.004951
605.580513
605.764710
604.747422
607.401523
608.873036
608.996323
607.955072
610.458271
611.807814
611.835802
610.714830
613.059267
614.250671
614.123256
612.850215
615.102920
616.268766
597.393676
599.291737
600.869194
601.643908
602.005589
603.673927
604.959905
605.487157
605.652690
607.154503
608.311365
608.743134
608.831384
610.219698
611.271637
611.610490
611.603919
612.857857
613.765695
613.961687
613.817625
614.952295
615.740463
597.258606
598.660864
600.081525
601.011904
601.738090
603.116418
604.302537
604.980937
605.486853
606.674665
607.703607
608.252508
608.648639
609.741816
610.686447
611.156264
611.463815
612.429482
613.235836
613.570999
613.747097
614.571123
615.197119
595.199796
597.194796
598.878734
599.745428
600.185136
601.929741
603.276799
603.846175
604.041355
605.564283
606.723978
607.129676
607.181628
608.632527
609.733849
610.087356
610.079547
611.386257
612.341510
612.566904
612.443904
613.612346
614.424305
591.720406
595.453779
597.650705
598.255419
597.541381
600.504291
602.206073
602.469217
601.506832
604.211307
605.699301
605.765635
604.600999
607.282091
608.737624
608.781949
607.621604
610.099465
611.390162
611.313136
610.069663
612.405298
613.630134
593.645664
595.662226
597.381683
598.288192
598.768853
600.555181
601.940464
602.541717
602.763157
604.308856
605.486982
605.906517
605.970255
607.434428
608.547766
608.910736
608.912189
610.231556
611.199634
611.435900
611.322969
612.502710
613.322329
594.126225
595.577986
597.073588
598.085205
598.893332
600.358561
601.622550
602.363460
602.919823
604.153388
605.218294
605.791463
606.207164
607.328920
608.298585
608.785073
609.107956
610.101844
610.935770
611.291708
611.486308
612.337520
612.982637
592.618634
594.614364
596.321514
597.222405
597.702597
599.513545
600.921615
601.538596
601.772156
603.345699
604.556058
605.014885
605.118091
606.559492
607.653092
608.009457
608.012597
609.321056
610.276815
610.500246
610.375249
611.567229
612.395778
589.656517
593.339685
595.518931
596.118098
595.396329
598.421070
600.169959
600.462088
599.513359
602.276647
603.823592
603.966036
602.906170
605.512579
606.927568
606.962915
605.815252
608.267693
609.538348
609.438760
608.162403
610.535203
611.779490
591.964983
593.955323
595.654926
596.548217
597.021801
598.827887
600.233103
600.848716
601.082043
602.656716
603.870628
604.334735
604.440327
605.874596
606.958210
607.306037
607.301324
608.601270
609.550581
609.769530
609.641522
610.830226
611.656612
592.826502
594.264713
595.743449
596.739235
597.534101
598.989140
600.246756
600.984479
601.540040
602.775708
603.849334
604.438198
604.865122
605.966454
606.911946
607.382275
607.693621
608.667829
609.485445
609.832050
610.021593
610.864624
611.504263
591.715748
593.703168
595.393259
596.275068
596.735882
598.505206
599.879209
600.474150
600.692816
602.240346
603.434332
603.891098
603.996785
605.404901
606.469506
606.811169
606.807506
608.086784
609.025060
609.248934
609.134318
610.295749
611.103891
589.177714
592.854972
595.010148
595.583198
594.844871
597.780699
599.463182
599.713411
598.741997
601.443967
602.951022
603.082234
602.039001
604.577070
605.951058
605.975265
604.842068
607.238637
608.484131
608.396007
607.168258
609.463651
610.668724
591.984414
593.945005
595.592874
596.426266
596.834413
598.544623
599.861080
600.405709
600.580366
602.086289
603.244697
603.673755
603.756625
605.142014
606.186967
606.513434
606.496356
607.759820
608.683019
608.894806
608.768935
609.916090
610.714214
593.414743
594.789160
596.175612
597.073426
597.765509
599.096156
600.234966
600.874002
601.345927
602.496266
603.498124
604.034988
604.420978
605.474212
606.378740
606.820702
607.108549
608.048370
608.834264
609.159175
609.329825
610.137542
610.751713
592.980454
594.841318
596.380087
597.125513
597.459468
599.056178
600.272714
600.747899
600.873048
602.309411
603.412837
603.809521
603.871233
605.220977
606.237258
606.549026
606.522083
607.758379
608.654579
608.849494
608.710273
609.820822
610.592622
591.258937
594.689118
596.608737
597.008616
596.147137
598.832936
600.314715
600.439513
599.394747
601.942007
603.336176
603.410990
602.340302
604.796403
606.109003
606.109728
604.967927
607.299395
608.486732
608.371029
607.131297
609.333062
610.473759
594.853029
596.508754
597.832566
598.445657
598.686063
600.125371
601.216701
601.647267
601.753756
603.095728
604.125314
604.518272
604.594457
605.878414
606.843084
607.165761
607.160607
608.332599
609.171029
609.361322
609.219499
610.235552
610.922955
597.416711
598.207168
599.082585
599.761064
600.364803
601.302884
602.152686
602.756362
603.284714
604.163236
604.973432
605.550325
606.052554
606.890497
607.647485
608.157630
608.575575
609.304851
609.932241
610.294766
610.544540
611.073192
611.450442
598.627287
599.121119
599.798161
600.466356
601.140186
601.926091
602.684039
603.341160
603.976508
604.725451
605.456938
606.094367
606.707987
607.423644
608.107390
608.680194
609.209080
609.816225
610.367636
610.784161
611.127849
611.507076
611.761373
603.946363
604.522394
605.275666
605.997896
606.723361
607.628918
608.497643
609.232166
609.925379
610.781667
611.597926
612.279074
612.912306
613.692330
614.420599
615.003707
615.525505
616.173323
616.749391
617.160828
617.487322
617.905266
618.187508
602.158231
603.249059
604.277524
604.959225
605.470282
606.664196
607.674867
608.300369
608.745067
609.868138
610.816076
611.387576
611.777008
612.812113
613.664940
614.138633
614.421352
615.320158
616.018733
616.324235
616.424762
617.130677
617.605052
597.305688
600.612589
602.424628
602.795677
601.930421
604.625286
606.127625
606.321749
605.342519
607.921652
609.342604
609.490409
608.496572
610.934665
612.239738
612.294021
611.219572
613.496712
614.637845
614.525665
613.281884
615.444492
616.533143
583.336647
596.892282
600.330663
599.630175
590.302164
601.587762
604.346954
603.361685
593.939038
604.998515
607.648211
606.646146
597.478166
608.111653
610.600274
609.522570
600.424203
610.749122
613.051153
611.800890
602.482048
612.829570
615.322873
594.312383
597.868061
599.909850
600.391040
599.577678
602.431368
604.047078
604.249831
603.242464
605.916441
607.400614
607.518764
606.471458
608.997068
610.368403
610.401287
609.281911
611.651127
612.868547
612.753081
611.490969
613.774931
614.967788
595.678636
597.628104
599.262727
600.086091
600.489143
602.199182
603.518914
604.068839
604.249545
605.761305
606.918123
607.334322
607.402661
608.823843
609.902429
610.249034
610.242001
611.524499
612.458269
612.669551
612.536825
613.692249
614.495863
592.030978
595.742292
597.909001
598.483370
597.741519
600.679936
602.361693
602.609926
601.635522
604.326392
605.804049
605.864843
604.696058
607.367115
608.813128
608.851032
607.685137
610.152981
611.433054
611.346609
610.095063
612.424664
613.645915
578.412846
592.584334
596.316624
595.796416
586.562306
598.062784
600.962604
600.062482
590.711712
601.802654
604.447202
603.279670
593.366780
604.795470
607.485180
606.382386
596.906891
607.704428
610.161641
608.955766
599.585458
610.100144
612.669657
590.474829
594.208291
596.410415
597.023754
596.321879
599.302578
601.023330
601.303966
600.356131
603.070289
604.566478
604.640712
603.483149
606.168375
607.627009
607.674206
606.516878
608.997733
610.290441
610.214001
608.971528
611.313034
612.542468
592.535640
594.539251
596.249870
597.151966
597.632467
599.433382
600.833750
601.446990
601.677527
603.237159
604.430325
604.868525
604.951943
606.406829
607.512877
607.874595
607.878097
609.192894
610.155096
610.384257
610.264848
611.452088
612.277511
589.486596
593.169911
595.348818
595.947646
595.225517
598.248966
599.997012
600.289144
599.339686
602.097652
603.637207
603.771611
602.706581
605.318708
606.741643
606.783194
605.639913
608.096196
609.369398
609.270974
607.995199
610.369044
611.614162
576.567245
590.501778
594.181469
593.626940
584.243023
595.944695
598.910866
598.025279
588.587257
599.842670
602.577613
601.555889
592.130822
603.106821
605.696556
604.590938
595.220692
605.897474
608.312919
607.055019
597.499794
608.201628
610.814992
588.825639
592.504168
594.676883
595.269555
594.541769
597.560430
599.305206
599.595517
598.645940
601.406297
602.951621
603.094434
602.035013
604.639233
606.051590
606.085125
604.935007
607.382174
608.648522
608.545770
607.267295
609.637155
610.879556
591.224833
593.213966
594.909685
595.798839
596.268236
598.058581
599.451243
600.059879
600.289450
601.854409
603.062434
603.527006
603.636565
605.061278
606.138429
606.485724
606.483274
607.773350
608.716771
608.937337
608.815406
609.990847
610.808617
588.550394
592.237491
594.409052
595.001858
594.285471
597.245862
598.952041
599.223102
598.270738
600.993958
602.520394
602.667546
601.637836
604.189340
605.574775
605.607822
604.481858
606.886122
608.137416
608.052470
606.827332
609.129217
610.339141
576.001827
589.987489
593.662848
593.116471
583.881816
595.333351
598.207193
597.288539
587.918841
599.025236
601.716114
600.720045
591.517210
602.225094
604.744670
603.650994
594.466680
604.917898
607.288955
606.088230
596.875043
607.204264
609.728783
588.816377
592.475869
594.605589
595.151512
594.384257
597.284547
598.932313
599.153065
598.157410
600.838847
602.330314
602.451274
601.400635
603.929737
605.296211
605.315358
604.177295
606.565306
607.801201
607.704593
606.468853
608.754453
609.952987
591.817585
593.735685
595.338276
596.134831
596.510913
598.168913
599.438453
599.949215
600.100097
601.575696
602.712035
603.129238
603.205694
604.578998
605.615025
605.937689
605.917773
607.169329
608.079609
608.281989
608.148578
609.278389
610.064968
589.905145
593.403647
595.405629
595.870030
595.062276
597.813826
599.351056
599.507853
598.486390
601.073144
602.501325
602.591451
601.530825
604.014543
605.351372
605.360526
604.223350
606.574836
607.781043
607.672503
606.440844
608.669782
609.834822
578.567097
591.918657
595.294945
594.606634
585.506798
596.447507
599.080317
598.060459
588.798158
599.566924
602.114558
601.071958
591.927173
602.470072
604.918414
603.815817
594.695837
605.011478
607.313815
606.106818
597.017964
607.112395
609.546008
591.885687
595.132260
596.895544
597.234867
596.355372
598.925471
600.325422
600.449573
599.432823
601.901755
603.243682
603.341115
602.317429
604.712985
605.986976
606.018669
604.925772
607.190784
608.327796
608.225650
607.012710
609.122530
610.185588
596.333613
597.392142
598.374197
599.002177
599.449583
600.549459
601.464097
602.004114
602.373683
603.414694
604.293123
604.811698
605.161628
606.162456
606.988564
607.441730
607.707737
608.593450
609.282898
609.583422
609.680821
610.368923
610.831907
597.915429
598.464242
599.170097
599.829898
600.478853
601.292558
602.065245
602.708777
603.318549
604.096868
604.846183
605.473892
606.065779
606.813100
607.516130
608.079658
608.585414
609.219796
609.784650
610.186460
610.503757
610.910525
611.185652
603.555678
604.075101
604.798379
605.528938
606.279571
607.155558
608.007750
608.755095
609.474260
610.301458
611.101607
611.795663
612.454824
613.207591
613.920884
614.516820
615.064171
615.686467
616.250013
616.676073
617.028070
617.416163
617.676204
602.148031
602.965508
603.884821
604.618405
605.289831
606.316085
607.258110
607.947089
608.553587
609.511037
610.390724
611.023423
611.569832
612.445552
613.232963
613.766616
614.203101
614.947503
615.586109
615.955646
616.210989
616.751596
617.137159
599.213892
600.904249
602.269461
602.922895
603.208683
604.739250
605.921216
606.426128
606.594591
608.021019
609.122579
609.568668
609.684428
611.008488
612.005669
612.352531
612.365970
613.553144
614.400942
614.591613
614.445019
615.483989
616.186528
595.117783
598.603332
600.563725
600.984598
600.124517
602.922820
604.494632
604.676544
603.657412
606.307530
607.775470
607.896339
606.853507
609.355502
610.703391
610.728742
609.605231
611.952475
613.148531
613.023789
611.751599
614.004861
615.171398
596.336171
598.227352
599.797552
600.567626
600.926634
602.591664
603.875006
604.400913
604.565160
606.063885
607.217811
607.647667
607.734521
609.121106
610.170792
610.507050
610.498692
611.754086
612.664447
612.861972
612.718501
613.853674
614.642332
596.201305
597.596924
599.009933
599.934422
600.656930
602.032810
603.217975
603.896753
604.402681
605.588284
606.615111
607.163106
607.558490
608.649291
609.590826
610.057854
610.363683
611.329224
612.135885
612.470961
612.646861
613.471296
614.097810
594.145709
596.132548
597.807675
598.667049
599.102297
600.845132
602.192953
602.765048
602.962282
604.483101
605.640942
606.046853
606.099099
607.546529
608.643423
608.993453
608.983498
610.288761
611.242462
611.466131
611.341914
612.510825
613.323529
590.671837
594.394817
596.580848
597.176753
596.457428
599.418772
601.122370
601.390054
600.431698
603.133537
604.619493
604.686870
603.523690
606.200298
607.650451
607.690815
606.527923
609.003560
610.291663
610.211805
608.966246
611.302539
612.528369
592.595860
594.603333
596.311819
597.209255
597.684172
599.468306
600.854703
601.459428
601.683820
603.228158
604.405007
604.825319
604.889912
606.351133
607.460515
607.820301
607.819379
609.136498
610.101985
610.335453
610.220572
611.400539
612.220888
593.073797
594.517563
596.002897
597.005849
597.808148
599.270280
600.534048
601.276809
601.834870
603.067722
604.131850
604.705448
605.121684
606.242194
607.209875
607.694498
608.015566
609.007552
609.839244
610.192579
610.385334
611.236554
611.882242
591.565327
593.552660
595.249557
596.142304
596.616948
598.424006
599.830821
600.448760
600.683554
602.256246
603.465817
603.924963
604.028899
605.470298
606.563441
606.919052
606.920607
608.227521
609.181660
609.402428
609.275349
610.467510
611.296791
588.599659
592.273871
594.443335
595.035510
594.309219
597.329778
599.076896
599.369787
598.422546
601.184757
602.731002
602.874143
601.815675
604.423005
605.838564
605.874066
604.725479
607.176689
608.445748
608.343213
607.064317
609.437579
610.682794
590.893222
592.877872
594.571004
595.459553
595.929853
597.732823
599.136519
599.752623
599.987217
601.561962
602.776475
603.242464
603.350528
604.786665
605.871576
606.220285
606.215683
607.514810
608.462343
608.678671
608.548476
609.736991
610.563789
591.736259
593.172591
594.649061
595.643145
596.436574
597.889769
599.146410
599.884721
600.441787
601.678793
602.754655
603.347092
603.777977
604.881964
605.829080
606.300672
606.612656
607.586335
608.402320
608.746703
608.934319
609.776459
610.415876
590.608500
592.597350
594.289049
595.172268
595.633740
597.402160
598.775639
599.371595
599.592438
601.142214
602.339835
602.802018
602.913493
604.324806
605.391035
605.734216
605.731596
607.010405
607.946971
608.168690
608.052100
609.211977
610.019347
588.058131
591.739027
593.898310
594.474907
593.738840
596.674212
598.356426
598.608099
597.639562
600.344269
601.855900
601.993941
600.958028
603.499817
604.875899
604.902238
603.770595
606.166641
607.410164
607.319619
606.089582
608.382770
609.586643
590.860670
592.824301
594.476073
595.312965
595.723317
597.433648
598.750185
599.296212
599.473626
600.982991
602.146713
602.583016
602.673473
604.064116
605.112955
605.442808
605.427836
606.690897
607.611793
607.820459
607.691480
608.836018
609.632793
592.290163
593.666455
595.055763
595.956293
596.650031
597.980838
599.119803
599.760023
600.234441
601.388589
602.396276
602.940675
603.334639
604.394666
605.305053
605.751985
606.042673
606.981968
607.764957
608.085768
608.252279
609.056855
609.669583
591.855396
593.717239
595.258111
596.005674
596.340841
597.937280
599.153815
599.630036
599.757516
601.197744
602.307360
602.711988
602.782288
604.139995
605.163779
605.482103
605.458834
606.694109
607.586670
607.776558
607.632253
608.739060
609.509347
590.133439
593.563931
595.485031
595.886635
595.026160
597.711191
599.192804
599.318666
598.276353
600.827431
602.227914
602.310954
601.249352
603.714049
605.035155
605.043647
603.906498
606.236468
607.419673
607.298582
606.053511
608.251177
609.390230
593.726660
595.382461
596.707031
597.321078
597.561945
599.000774
600.092157
600.523864
600.632893
601.978994
603.014927
603.415983
603.501133
604.793950
605.767305
606.097650
606.097075
607.268565
608.103538
608.288945
608.142214
609.154558
609.840332
596.289267
597.079678
597.955328
598.634151
599.238023
600.175954
601.026089
601.631092
602.162160
603.045078
603.861600
604.446336
604.957220
605.803891
606.569252
607.086514
607.508809
608.238544
608.863527
609.222108
609.467763
609.993295
610.369068
597.499158
597.992872
598.669877
599.338111
600.011943
600.797869
601.556337
602.214951
602.853164
603.606632
604.344398
604.989482
605.611526
606.335718
607.027536
607.607074
608.140184
608.748293
609.297981
609.711248
610.051407
610.427909
610.680844
603.146967
603.631498
604.333611
605.067743
605.830783
606.689989
607.531000
608.285218
609.017205
609.827897
610.617276
611.318305
611.990060
612.726623
613.428496
614.029783
614.588868
615.197550
615.754207
616.189946
616.555570
616.926766
617.172048
601.933959
602.622899
603.478789
604.234559
604.968568
605.925470
606.831259
607.550931
608.221356
609.110610
609.954538
610.616776
611.224784
612.034057
612.785290
613.345224
613.840486
614.523746
615.134301
615.537744
615.855413
616.326440
616.663342
599.670123
600.840521
602.003665
602.757802
603.354401
604.562692
605.615691
606.241311
606.722525
607.831081
608.804483
609.365946
609.782946
610.798826
611.669513
612.124333
612.428718
613.321697
614.059196
614.372586
614.525819
615.248215
615.784997
597.164446
598.982356
600.470990
601.182208
601.497298
603.104459
604.342252
604.846424
604.999460
606.472149
607.608168
608.037973
608.126250
609.488684
610.511990
610.832245
610.809128
612.052004
612.949499
613.142460
612.992181
614.095871
614.858154
596.874478
598.217099
599.567906
600.440773
601.120390
602.450182
603.597407
604.251621
604.741462
605.911588
606.932147
607.486839
607.888516
608.953359
609.867243
610.317048
610.610937
611.559305
612.350671
612.676301
612.842959
613.647787
614.259200
596.290322
597.426105
598.709903
599.675801
600.521531
601.760309
602.876054
603.618829
604.255476
605.310565
606.273864
606.891033
607.419277
608.372390
609.238201
609.759377
610.186339
611.024102
611.767282
612.164498
612.462330
613.147738
613.677816
594.723625
596.141713
597.586653
598.544487
599.299541
600.705940
601.917777
602.619571
603.144395
604.341081
605.375403
605.928191
606.327479
607.424436
608.370016
608.837321
609.144528
610.123212
610.943389
611.289011
611.474094
612.309175
612.943066
592.837994
594.824719
596.511380
597.389867
597.847902
599.611216
600.979367
601.572266
601.789589
603.321248
604.492644
604.919242
604.995894
606.429862
607.516779
607.864258
607.857464
609.165163
610.122989
610.352041
610.234109
611.407675
612.223653
593.180078
594.617629
596.094390
597.089192
597.882981
599.329656
600.579766
601.314259
601.866600
603.087216
604.141239
604.709478
605.122130
606.232855
607.190972
607.668474
607.984844
608.974371
609.805529
610.160470
610.354728
611.200402
611.841660
593.176878
594.357312
595.710504
596.753754
597.679127
599.001083
600.193639
601.000252
601.689952
602.792857
603.795093
604.441068
604.993808
605.975347
606.867069
607.408079
607.852881
608.713319
609.478062
609.892197
610.207199
610.917297
611.465338
592.135655
593.562716
595.033993
596.030319
596.831215
598.292941
599.558278
600.304458
600.868142
602.111204
603.189978
603.782299
604.213831
605.324709
606.279479
606.755586
607.071608
608.057842
608.883664
609.231378
609.420027
610.272823
610.920377
590.721945
592.691590
594.375682
595.264361
595.740418
597.537428
598.938132
599.555282
599.793022
601.367881
602.583660
603.053335
603.166835
604.598865
605.680514
606.026905
606.021114
607.324273
608.275264
608.493453
608.364832
609.554963
610.383275
591.450662
592.877591
594.348144
595.342636
596.140752
597.599340
598.862083
599.606700
600.169992
601.413886
602.495486
603.091981
603.525913
604.633651
605.582666
606.053311
606.363950
607.343639
608.163611
608.507078
608.692506
609.541941
610.187247
591.809277
592.989696
594.341374
595.380832
596.300361
597.615431
598.802276
599.605484
600.294198
601.398082
602.406194
603.062396
603.622190
604.595528
605.474197
606.005031
606.440781
607.286973
608.038649
608.444165
608.753168
609.455550
609.998271
591.134326
592.572653
594.047373
595.036248
595.820568
597.255180
598.495286
599.223800
599.774032
600.993395
602.055471
602.642498
603.071761
604.163921
605.098630
605.562876
605.870336
606.835161
607.644583
607.987481
608.175056
609.006583
609.638035
590.125367
592.113664
593.797041
594.666568
595.110443
596.854223
598.205849
598.787897
599.000069
600.523337
601.700289
602.151129
602.256266
603.655475
604.709416
605.043380
605.032988
606.303546
607.231996
607.447370
607.325173
608.476565
609.278160
591.371158
592.786328
594.223107
595.166712
595.900556
597.278947
598.463774
599.143407
599.650827
600.830688
601.859463
602.420722
602.828775
603.901361
604.820224
605.271978
605.567174
606.516089
607.309065
607.637509
607.811407
608.628172
609.249697
592.325660
593.453360
594.723402
595.670717
596.489858
597.688601
598.762381
599.469414
600.075661
601.099580
602.041206
602.649304
603.171296
604.104222
604.949254
605.456632
605.870396
606.682528
607.399345
607.776787
608.059605
608.728058
609.247031
592.332851
593.661343
594.992853
595.844917
596.495865
597.768531
598.855629
599.461723
599.911847
601.031651
602.012703
602.545090
602.933044
603.974851
604.870083
605.310831
605.596779
606.518043
607.280726
607.585504
607.737103
608.522709
609.121806
592.093802
593.890342
595.353053
596.040154
596.326136
597.854480
599.014646
599.461169
599.571117
600.972486
602.053326
602.452320
602.525262
603.857642
604.861441
605.177228
605.154540
606.364833
607.231159
607.404317
607.242553
608.322879
609.070889
594.129533
595.278032
596.407509
597.121420
597.666434
598.793600
599.762737
600.317103
600.736859
601.775302
602.690906
603.213914
603.605885
604.595194
605.447803
605.894756
606.192656
607.061992
607.774279
608.068508
608.207386
608.911972
609.437689
596.040296
596.706121
597.521122
598.222426
598.888068
599.759971
600.577443
601.216054
601.813556
602.633386
603.419353
604.038838
604.616230
605.400565
606.134248
606.683070
607.167759
607.833219
608.423870
608.809681
609.112530
609.569915
609.898686
597.062723
597.522901
598.179825
598.851881
599.538260
600.309027
601.058814
601.727197
602.381408
603.122306
603.853565
604.510070
605.149025
605.860874
606.545113
607.133754
607.680862
608.274122
608.813570
609.232937
609.584267
609.943754
610.182339
602.562045
603.078165
603.798655
604.528234
605.278162
606.151014
606.999140
607.743010
608.459187
609.282715
610.079600
610.771035
611.427187
612.174990
612.881570
613.470160
614.012145
614.634714
615.201432
615.630672
615.984373
616.371980
616.631272
601.170656
601.979710
602.893120
603.625774
604.297938
605.318902
606.255261
606.940952
607.545474
608.497616
609.372813
610.002703
610.546115
611.414841
612.192415
612.714426
613.141575
613.889635
614.535789
614.912130
615.171722
615.710737
616.094532
598.275893
599.941172
601.292398
601.945870
602.238704
603.756162
604.928388
605.431490
605.602978
607.018506
608.112592
608.556235
608.670782
609.982831
610.963591
611.288688
611.279705
612.482594
613.348226
613.553640
613.418733
614.450884
615.148502
594.243832
597.666747
599.600984
600.024748
599.190526
601.954919
603.510823
603.694793
602.693969
605.318683
606.775155
606.895891
605.859413
608.339731
609.663444
609.653298
608.475105
610.869384
612.096196
611.995266
610.751568
612.982337
614.138417
595.418240
597.280822
598.832999
599.599934
599.964011
601.614835
602.888623
603.414250
603.583711
605.073625
606.223426
606.655542
606.744445
608.115979
609.145084
609.457229
609.425680
610.694762
611.620052
611.830479
611.697913
612.825637
613.608882
595.269342
596.646277
598.043678
598.960994
599.681302
601.049527
602.228932
602.907897
603.417293
604.601215
605.631395
606.190331
606.594840
607.667055
608.585902
609.034775
609.329185
610.293228
611.101462
611.439753
611.618389
612.439617
613.063368
593.236818
595.193074
596.846048
597.695198
598.128166
599.862943
601.205484
601.781139
601.988126
603.506949
604.675069
605.111447
605.202007
606.604363
607.662982
607.993690
607.978008
609.272074
610.217663
610.438940
610.315142
611.479662
612.289528
589.818765
593.475333
595.626729
596.210050
595.492735
598.439613
600.137471
600.414317
599.482416
602.169521
603.669276
603.795288
602.747722
605.303351
606.688498
606.706612
605.547665
607.998805
609.272809
609.189191
607.947375
610.274267
611.495786
591.696808
593.672398
595.356346
596.241080
596.710801
598.485205
599.866578
600.474944
600.709394
602.252710
603.441170
603.893492
603.997818
605.414550
606.486273
606.827491
606.820392
608.124836
609.081274
609.310935
609.195417
610.371002
611.188758
592.159233
593.582070
595.048267
596.040779
596.837802
598.288707
599.544745
600.286484
600.847747
602.081418
603.152388
603.741125
604.170557
605.273103
606.219710
606.690008
607.002732
607.988251
608.815480
609.166634
609.358415
610.207015
610.850939
590.671311
592.626738
594.301215
595.188096
595.666471
597.452075
598.844422
599.458490
599.695775
601.265701
602.478387
602.948898
603.065349
604.489022
605.563474
605.905112
605.896649
607.201825
608.155594
608.376834
608.250839
609.439675
610.266772
587.752494
591.359583
593.498841
594.093673
593.399002
596.370777
598.093839
598.382363
597.443869
600.194477
601.740714
601.899013
600.871873
603.442383
604.833866
604.853091
603.689316
606.145882
607.418198
607.318906
606.045798
608.411767
609.653486
589.973426
591.931452
593.608540
594.496034
594.973185
596.756477
598.146726
598.759572
598.996325
600.565557
601.778947
602.251639
602.369672
603.791234
604.861531
605.199231
605.186559
606.485796
607.434171
607.651559
607.522628
608.708018
609.532786
590.761091
592.192158
593.664777
594.658918
595.453347
596.899008
598.150740
598.890679
599.451802
600.682269
601.753670
602.347554
602.781844
603.879100
604.816593
605.280471
605.587211
606.559066
607.373861
607.717350
607.904210
608.744313
609.382417
589.588083
591.587465
593.286102
594.174519
594.640227
596.404591
597.778961
598.386548
598.625115
600.156254
601.341559
601.802818
601.919645
603.324105
604.379520
604.715036
604.707195
605.984031
606.918443
607.138364
607.020689
608.177835
608.983716
586.991774
590.705286
592.881411
593.469172
592.745932
595.673608
597.359917
597.637368
596.723418
599.374281
600.861308
600.997471
599.973367
602.502011
603.865277
603.883281
602.744556
605.140196
606.381511
606.289155
605.059638
607.347728
608.549446
589.813477
591.790283
593.452145
594.296897
594.713927
596.422858
597.742953
598.303381
598.500844
599.992434
601.144293
601.580053
601.675375
603.060179
604.101320
604.425762
604.406623
605.666396
606.583092
606.787936
606.656468
607.798285
608.593915
591.255987
592.635040
594.028691
594.935286
595.635137
596.964390
598.104208
598.752522
599.236836
600.384910
601.388552
601.936394
602.336473
603.391296
604.295412
604.739399
605.028525
605.961405
606.736971
607.051170
607.212799
608.016304
608.629141
590.831943
592.688751
594.230730
594.987337
595.336672
596.924436
598.136857
598.622065
598.765359
600.195013
601.301292
601.716353
601.804159
603.146931
604.160348
604.478423
604.460289
605.681489
606.560347
606.738926
606.585165
607.694575
608.467273
589.124922
592.538113
594.457362
594.874206
594.049435
596.704379
598.175709
598.317017
597.315546
599.832267
601.224766
601.328435
600.316116
602.735454
604.037348
604.049935
602.936020
605.233230
606.394882
606.257003
604.992225
607.202416
608.347396
592.698094
594.347048
595.670409
596.291280
596.544116
597.973673
599.061300
599.501337
599.625781
600.963463
601.998569
602.411777
602.515603
603.795113
604.759909
605.091464
605.096837
606.255088
607.077472
607.252368
607.096828
608.112279
608.800706
595.248252
596.036058
596.910540
597.590937
598.197611
599.133231
599.982829
600.592008
601.129348
602.012913
602.832209
603.424113
603.942898
604.788150
605.551599
606.069332
606.492436
607.217122
607.835970
608.189064
608.430746
608.956275
609.332730
596.452991
596.945233
597.620894
598.288732
598.962699
599.747846
600.506724
601.168087
601.810210
602.566529
603.308128
603.958705
604.585998
605.311980
606.004359
606.584519
607.117598
607.723297
608.269592
608.679611
609.017451
609.393309
609.646271
601.948966
602.519209
603.267758
603.988308
604.712458
605.612137
606.473571
607.201947
607.889935
608.739600
609.550082
610.226702
610.854818
611.626177
612.342663
612.912726
613.424580
614.072628
614.653823
615.070340
615.399523
615.816346
616.097246
600.192058
601.266039
602.283939
602.964450
603.478007
604.660923
605.661179
606.281167
606.723406
607.835962
608.775614
609.342295
609.727104
610.749539
611.584937
612.037448
612.301147
613.208016
613.920006
614.237221
614.345799
615.047657
615.518676
595.433619
598.674461
600.458117
600.832077
599.992875
602.650407
604.132662
604.325669
603.362081
605.911452
607.316727
607.460958
606.470235
608.882161
610.156667
610.167492
609.031347
611.356882
612.534356
612.450512
611.237415
613.377066
614.454874
581.762388
595.021727
598.393513
597.711621
588.555051
599.654207
602.370867
601.399301
592.102591
603.023120
605.641036
604.642911
595.533275
606.081238
608.519098
607.354171
597.964329
608.565809
610.947056
609.752739
600.581851
610.791388
613.254512
592.478239
595.961211
597.967109
598.445186
597.654029
600.468259
602.064261
602.268638
601.280780
603.928277
605.402135
605.524508
604.486077
606.979658
608.313156
608.298598
607.116540
609.530571
610.779044
610.688810
609.456332
611.716365
612.897446
593.799818
595.711448
597.317063
598.127220
598.526854
600.220952
601.530528
602.081701
602.270606
603.776542
604.937684
605.373561
605.463079
606.845830
607.883089
608.197048
608.167724
609.448544
610.385639
610.602862
610.476233
611.624787
612.423415
590.215826
593.850271
595.972633
596.527622
595.783615
598.702629
600.375811
600.633575
599.687386
602.362948
603.856151
603.980576
602.930363
605.470018
606.837234
606.840924
605.670823
608.111246
609.376550
609.286792
608.039491
610.358353
611.574244
576.878413
590.748300
594.396446
593.854456
584.660693
596.095302
598.982833
598.111506
588.906130
599.871767
602.532796
601.523968
592.287255
603.029295
605.547279
604.407465
595.006862
605.691456
608.116790
606.907468
597.574212
608.042382
610.601056
588.678902
592.332920
594.485815
595.075393
594.366985
597.325315
599.036963
599.326834
598.407493
601.107872
602.621670
602.762012
601.725513
604.280508
605.661940
605.677075
604.516076
606.967042
608.242677
608.160154
606.919884
609.250646
610.475103
590.690109
592.651285
594.325972
595.208804
595.681005
597.459093
598.845253
599.457257
599.694841
601.253133
602.456335
602.921311
603.033761
604.450716
605.518853
605.856059
605.845345
607.148526
608.103149
608.328669
608.208132
609.390269
610.212581
587.699182
591.302161
593.436518
594.027708
593.329961
596.296031
598.014287
598.300396
597.360508
600.106983
601.649453
601.805461
600.776528
603.343116
604.730931
604.747581
603.582728
606.040057
607.314336
607.217692
605.946770
608.311843
609.552500
575.053709
588.675158
592.279574
591.747608
582.589861
594.033249
596.936069
596.046492
586.672087
597.857356
600.586364
599.605489
590.366499
601.146704
603.678811
602.539582
593.106704
603.829142
606.255839
605.007549
595.489037
606.151492
608.755443
586.992384
590.600068
592.739269
593.332827
592.634957
595.598996
597.315028
597.599721
596.658956
599.403220
600.944705
601.101547
600.073715
602.638603
604.023497
604.037763
602.870145
605.321774
606.590811
606.490639
605.217208
607.578604
608.816788
589.267285
591.245036
592.932563
593.821299
594.293610
596.066776
597.448558
598.059415
598.298236
599.848356
601.047594
601.514881
601.631962
603.043761
604.105451
604.440527
604.429090
605.716777
606.658325
606.877259
606.754253
607.925691
608.741120
586.497774
590.213893
592.398734
593.000745
592.295179
595.241642
596.946566
597.241324
596.343371
599.009530
600.509448
600.655427
599.638727
602.174203
603.542681
603.563678
602.427851
604.830351
606.078256
605.990245
604.764502
607.060131
608.267293
573.770006
587.910692
591.626500
591.104667
581.932796
593.326997
596.203084
595.354241
586.301734
597.091540
599.713377
598.716953
589.576828
600.219322
602.714139
601.605481
592.396293
602.860120
605.229107
604.026752
594.828375
605.134570
607.653833
586.714097
590.407120
592.555169
593.114304
592.361563
595.252673
596.904391
597.154173
596.217509
598.843848
600.310328
600.431751
599.394875
601.909883
603.263723
603.274304
602.128183
604.512025
605.741047
605.637916
604.399037
606.678417
607.874759
589.749363
591.671322
593.279354
594.084335
594.470328
596.122151
597.392505
597.918306
598.090775
599.552213
600.681413
601.106154
601.196658
602.559417
603.585377
603.904219
603.883108
605.122769
606.020370
606.211231
606.068679
607.197058
607.983976
587.862482
591.343512
593.343526
593.823060
593.050660
595.771083
597.300393
597.478076
596.503054
599.054252
600.473911
600.587306
599.579577
602.016874
603.332471
603.344277
602.228464
604.543435
605.724209
605.594833
604.340081
606.580147
607.750829
576.607263
589.867897
593.232432
592.582437
583.675647
594.427676
597.031191
596.058919
587.030112
597.579013
600.095921
599.111956
590.249937
600.518808
602.912209
601.829111
592.863357
603.008344
605.259987
604.015649
594.831317
605.008683
607.460027
589.831408
593.057425
594.814939
595.166000
594.319021
596.857646
598.250316
598.394514
597.423601
599.860935
601.198533
601.322016
600.353170
602.705158
603.961027
603.998023
602.928376
605.158413
606.271639
606.150040
604.915167
607.036965
608.106010
594.248966
595.301108
596.279093
596.907907
597.359709
598.453767
599.368285
599.917267
600.300525
601.341622
602.225062
602.757241
603.123877
604.121193
604.944646
605.399879
605.669107
606.545351
607.224483
607.515659
607.605511
608.294101
608.758310
595.820558
596.365904
597.067957
597.725420
598.373432
599.185416
599.959466
600.608674
601.226214
602.010073
602.766708
603.404672
604.006700
604.758031
605.463150
606.028705
606.535127
607.165705
607.725090
608.121458
608.434619
608.840140
609.115184
601.619885
602.136086
602.856854
603.586601
604.335775
605.206510
606.052221
606.794119
607.508569
608.330025
609.124792
609.814030
610.466906
611.208984
611.907579
612.487722
613.022881
613.641561
614.206777
614.635698
614.989101
615.375911
615.634509
600.232364
601.041434
601.955308
602.688641
603.360411
604.378759
605.312298
605.996118
606.599144
607.548828
608.421475
609.049033
609.589070
610.451389
611.219771
611.732094
612.151725
612.896336
613.541943
613.918995
614.178981
614.717139
615.100020
597.344848
599.009788
600.361529
601.016456
601.309600
602.823217
603.991741
604.493217
604.663857
606.076166
607.166937
607.608101
607.719245
609.023806
609.993474
610.306881
610.289131
611.489467
612.356146
612.563959
612.430647
613.461610
614.157822
593.322146
596.743791
598.677724
599.102898
598.269374
601.028246
602.579452
602.762059
601.761283
604.382209
605.835111
605.953612
604.913865
607.385831
608.697141
608.673745
607.485424
609.877903
611.106885
611.009489
609.768356
611.997388
613.151580
594.506386
596.366263
597.915569
598.680805
599.042764
600.688280
601.957853
602.482008
602.651304
604.139209
605.287430
605.718784
605.804994
607.168280
608.185085
608.484315
608.442829
609.708525
610.634448
610.846908
610.715733
611.842258
612.624135
594.369703
595.741287
597.131795
598.043092
598.757788
600.120435
601.296434
601.974261
602.483948
603.668116
604.699737
605.260895
605.664602
606.728406
607.634509
608.070552
608.354763
609.313389
610.119981
610.458004
610.636441
611.456792
612.079771
592.351777
594.298896
595.940306
596.779262
597.203195
598.931434
600.271472
600.846717
601.054978
602.575832
603.748354
604.190876
604.283759
605.676353
606.720468
607.037578
607.010701
608.297642
609.240148
609.459356
609.334084
610.497832
611.307327
588.945289
592.589543
594.726342
595.297321
594.569699
597.509077
599.203897
599.480304
598.550089
601.239680
602.745211
602.880017
601.837704
604.381875
605.751337
605.756015
604.586442
607.029757
608.299504
608.212691
606.968592
609.294751
610.516065
590.822720
592.787793
594.458472
595.331590
595.791695
597.558246
598.934911
599.541523
599.776442
601.321277
602.513825
602.972261
603.079363
604.487561
605.546909
605.877200
605.861616
607.159605
608.111900
608.338699
608.221199
609.395715
610.212948
591.283055
592.697177
594.152292
595.135117
595.923772
597.366224
598.615944
599.354496
599.914693
601.147604
602.219365
602.810226
603.239690
604.336132
605.274023
605.736340
606.042893
607.024073
607.848793
608.198632
608.389456
609.236667
609.879538
589.795873
591.742627
593.407481
594.286968
594.758844
596.534743
597.918899
598.528641
598.763802
600.330104
601.540114
602.009580
602.124363
603.542908
604.610884
604.946728
604.934037
606.236840
607.190009
607.411898
607.286346
608.473316
609.298668
586.877448
590.475010
592.605210
593.194556
592.495368
595.455982
597.169227
597.452636
596.511587
599.256145
600.797260
600.952719
599.923209
602.488804
603.874961
603.889739
602.722964
605.178375
606.451257
606.353871
605.082328
607.445901
608.685391
589.088884
591.039656
592.709096
593.591352
594.063349
595.836747
597.217424
597.824075
598.056744
599.620296
600.828628
601.297920
601.412968
602.830394
603.896629
604.230927
604.215903
605.514067
606.462524
606.680786
606.552456
607.736373
608.559744
589.865046
591.290649
592.756981
593.746211
594.535278
595.971941
597.214323
597.947238
598.503424
599.729165
600.796424
601.387114
601.818083
602.911702
603.846204
604.307311
604.611767
605.581900
606.395385
606.737778
606.923796
607.763399
608.401267
588.683165
590.677283
592.370117
593.254315
593.715371
595.470666
596.835376
597.435521
597.669123
599.196528
600.378602
600.837072
600.949763
602.350506
603.404206
603.737268
603.726843
605.001073
605.932674
606.149439
606.029420
607.187071
607.993910
586.078832
589.786289
591.956243
592.540106
591.813147
594.731564
596.408532
596.679148
595.760940
598.409160
599.894000
600.028300
599.000679
601.525225
602.886475
602.901660
601.759870
604.152228
605.389766
605.292915
604.059908
606.349496
607.553078
588.888105
590.859245
592.514263
593.353450
593.765454
595.467482
596.781619
597.338110
597.533259
599.023159
600.173496
600.607913
600.700901
602.082088
603.119950
603.440927
603.418331
604.674729
605.587962
605.789137
605.655184
606.797951
607.595019
590.319017
591.691887
593.076933
593.975180
594.668077
595.993177
597.132028
597.780902
598.265844
599.413139
600.415378
600.961853
601.359852
602.411235
603.311530
603.751578
604.036939
604.966684
605.739815
606.051854
606.212288
607.016447
607.630240
589.886979
591.735846
593.266504
594.011385
594.351032
595.937194
597.154435
597.645332
597.792697
599.222156
600.326821
600.740469
600.826436
602.165487
603.174444
603.488043
603.465558
604.683858
605.561622
605.739410
605.585475
606.695734
607.469273
588.173838
591.577532
593.483743
593.887012
593.051164
595.706553
597.186114
597.336322
596.341410
598.858018
600.248733
600.351166
599.337435
601.752802
603.049957
603.057975
601.939764
604.234306
605.395585
605.257718
603.993351
606.204718
607.350604
591.737114
593.378457
594.690794
595.300337
595.544841
596.974563
598.068509
598.516072
598.646166
599.984803
601.019089
601.431439
601.533970
602.810337
603.771157
604.098773
604.100726
605.256904
606.078970
606.254286
606.099550
607.116149
607.805378
594.278759
595.061180
595.927424
596.599372
597.200093
598.135210
598.988674
599.603043
600.144555
601.029683
601.849099
602.440638
602.958430
603.801451
604.561885
605.076478
605.496890
606.220038
606.838730
607.192422
607.435048
607.961599
608.338717
595.478987
595.967082
596.636193
597.297291
597.966558
598.750834
599.512125
600.177222
600.822614
601.580660
602.322854
602.973395
603.599967
604.324261
605.014232
605.591788
606.122651
606.727103
607.273289
607.683925
608.022704
608.399487
608.653025
601.259766
601.744408
602.447276
603.182321
603.944428
604.799108
605.634783
606.384845
607.113246
607.919145
608.703619
609.399946
610.065208
610.790449
611.476515
612.061128
612.606931
613.208676
613.763167
614.198929
614.564332
614.933804
615.177528
600.055163
600.743974
601.601247
602.359792
603.094545
604.045216
604.944243
605.660070
606.327795
607.210825
608.048407
608.705552
609.306989
610.103282
610.835740
611.375827
611.855856
612.533710
613.144756
613.550993
613.870376
614.339125
614.673659
597.807431
598.976518
600.141608
600.902120
601.503771
602.700887
603.743778
604.366592
604.848095
605.946874
606.910948
607.466836
607.877672
608.877630
609.724497
610.153775
610.438588
611.329992
612.073015
612.394308
612.553356
613.271335
613.803754
595.322718
597.136345
598.625513
599.345561
599.671805
601.259310
602.482889
602.985868
603.144563
604.602525
605.726957
606.151660
606.234898
607.578417
608.574095
608.863653
608.814619
610.061221
610.968784
611.174006
611.034636
612.129830
612.885360
595.051326
596.387238
597.732656
598.605379
599.285293
600.600963
601.736947
602.388715
602.880248
604.043106
605.058208
605.611389
606.008706
607.055650
607.943063
608.364968
608.637236
609.582231
610.377843
610.710302
610.882188
611.682555
612.289675
594.493611
595.616138
596.884814
597.839686
598.676428
599.902993
601.010093
601.750462
602.388269
603.442708
604.408702
605.032269
605.561378
606.495445
607.333607
607.828499
608.235786
609.063664
609.803578
610.200526
610.498261
611.181391
611.709496
592.964445
594.357199
595.774688
596.711967
597.451790
598.844509
600.048586
600.749192
601.277349
602.477459
603.522233
604.093395
604.505094
605.575485
606.486810
606.926467
607.214234
608.177886
608.988803
609.328486
609.509471
610.343315
610.976734
591.114158
593.061510
594.711124
595.563811
596.004337
597.751274
599.110664
599.703018
599.926021
601.461309
602.647154
603.102651
603.207842
604.601776
605.647149
605.966531
605.942548
607.231873
608.176921
608.396827
608.272022
609.445454
610.261836
591.443186
592.852058
594.297272
595.267817
596.043539
597.473657
598.713200
599.444626
599.999181
601.222504
602.286640
602.873464
603.299619
604.386211
605.314115
605.768845
606.069861
607.045426
607.866377
608.214274
608.403655
609.247563
609.888055
591.430251
592.588691
593.916484
594.940245
595.850174
597.153791
598.332550
599.133324
599.822103
600.922800
601.926975
602.579777
603.135544
604.102697
604.974892
605.499677
605.933000
606.784803
607.544131
607.955759
608.269198
608.975968
609.521425
590.395937
591.798662
593.246464
594.229494
595.021405
596.459246
597.705454
598.444152
599.006575
600.239536
601.311398
601.902723
602.332987
603.432165
604.372667
604.837080
605.145357
606.127497
606.952693
607.303452
607.495271
608.342030
608.984369
588.993448
590.930750
592.590764
593.472424
593.949566
595.713549
597.089287
597.698518
597.938210
599.493838
600.695771
601.160708
601.272798
602.692223
603.761317
604.098376
604.086958
605.388862
606.342326
606.567878
606.447994
607.627815
608.448409
589.690927
591.096905
592.548959
593.535052
594.327137
595.761207
597.001730
597.734885
598.292946
599.522817
600.592846
601.183575
601.613722
602.712201
603.651753
604.115208
604.421432
605.399588
606.220468
606.567433
606.756275
607.600625
608.241565
590.019862
591.186228
592.523718
593.554570
594.465381
595.760032
596.926039
597.714969
598.394691
599.488917
600.489175
601.140941
601.696924
602.662636
603.533479
604.058086
604.489390
605.332248
606.081024
606.484076
606.791243
607.492672
608.034969
589.328720
590.752679
592.214245
593.196704
593.975051
595.387656
596.605044
597.317279
597.857595
599.070427
600.127823
600.713165
601.140582
602.224152
603.150519
603.608142
603.910266
604.869483
605.671758
606.005825
606.185992
607.020857
607.655952
588.309825
590.278790
591.947473
592.812912
593.256922
594.974007
596.301283
596.867145
597.069937
598.589530
599.764643
600.217016
600.324114
601.711793
602.755423
603.081651
603.064863
604.328160
605.246672
605.448358
605.312604
606.472985
607.281872
589.525172
590.925365
592.346968
593.281221
594.008231
595.369551
596.539330
597.209579
597.711980
598.889129
599.916351
600.477984
600.885515
601.949726
602.859434
603.303389
603.591751
604.533447
605.317796
605.636037
605.801922
606.623031
607.249338
590.454319
591.567160
592.818425
593.749106
594.555469
595.745925
596.816797
597.524794
598.132688
599.154549
600.093523
600.700326
601.220213
602.145991
602.982503
603.482054
603.888875
604.694417
605.405047
605.776538
606.055608
606.726038
607.247642
590.449235
591.757243
593.062896
593.889866
594.521790
595.794453
596.891293
597.510216
597.970677
599.087386
600.063641
600.593906
600.979989
602.013579
602.899404
603.331919
603.610940
604.525844
605.284210
605.585769
605.735782
606.523368
607.124526
590.205157
591.973548
593.404499
594.060422
594.321224
595.857883
597.036830
597.504994
597.634021
599.028664
600.102487
600.499642
600.572784
601.894825
602.888177
603.195831
603.167148
604.370893
605.233801
605.405035
605.242359
606.325655
607.075935
592.213619
593.342557
594.446769
595.135804
595.663148
596.794019
597.777461
598.349039
598.782484
599.819992
600.732067
601.253606
601.644330
602.626609
603.471020
603.910814
604.203056
605.067722
605.778012
606.071836
606.211308
606.918253
607.445729
594.102084
594.755731
595.553151
596.236922
596.890711
597.762781
598.588541
599.238182
599.844556
600.666520
601.452009
602.070893
602.646881
603.426824
604.154703
604.697793
605.177716
605.839963
606.429632
606.815932
607.120088
607.579347
607.909413
595.113474
595.564966
596.208527
596.867071
597.544284
598.313757
599.068518
599.744460
600.405189
601.149114
601.881286
602.537839
603.175720
603.884487
604.564279
605.148176
605.691242
606.282004
606.820884
607.241037
607.593842
607.954961
608.194607
600.717172
601.236338
601.960615
602.693138
603.443179
604.311542
605.154950
605.895985
606.609848
607.428539
608.219899
608.906178
609.555789
610.292209
610.982849
611.554950
612.083474
612.697271
613.259163
613.686403
614.038773
614.423939
614.681333
599.323694
600.140033
601.061657
601.801928
602.478083
603.491640
604.421248
605.104992
605.709254
606.653977
607.521180
608.145232
608.682403
609.538583
610.297788
610.801272
611.214161
611.954379
612.597119
612.973653
613.233922
613.769280
614.150005
596.418605
598.103684
599.472834
600.144591
600.453941
601.952593
603.112081
603.615923
603.795191
605.194618
606.274388
606.710757
606.820152
608.117517
609.075727
609.378861
609.353782
610.551348
611.416401
611.626814
611.498562
612.522198
613.213562
592.364642
595.833053
597.795659
598.250299
597.462485
600.177118
601.710106
601.899395
600.926874
603.514138
604.948619
605.060858
604.020308
606.483190
607.782140
607.747079
606.548063
608.941496
610.171678
610.082078
608.858842
611.068155
612.213258
593.601268
595.477780
597.040023
597.818481
598.194104
599.822870
601.082133
601.607645
601.784594
603.260003
604.398685
604.826063
604.910091
606.265886
607.272278
607.561424
607.511782
608.774697
609.700098
609.915432
609.789261
610.909092
611.686669
593.508947
594.877705
596.264578
597.174366
597.887753
599.241776
600.411642
601.087957
601.598299
602.779132
603.808588
604.370329
604.774286
605.830057
606.725711
607.152307
607.429023
608.382540
609.186157
609.522365
609.699553
610.519231
611.141836
591.536973
593.461500
595.083313
595.910347
596.326185
598.045649
599.380236
599.952433
600.159034
601.681100
602.857131
603.307245
603.408732
604.787154
605.817386
606.124668
606.090914
607.370388
608.307300
608.519756
608.386613
609.555994
610.369148
588.182103
591.772780
593.877048
594.431120
593.694636
596.622266
598.310215
598.581881
597.647026
600.341523
601.854352
602.004953
600.991501
603.502913
604.852800
604.848209
603.675720
606.108083
607.369501
607.270228
606.003998
608.349821
609.579736
590.019560
591.958686
593.607213
594.466301
594.917112
596.673446
598.042934
598.645492
598.878166
600.423258
601.618484
602.084026
602.199973
603.595799
604.644322
604.968436
604.949549
606.241900
607.189209
607.410045
607.285304
608.465030
609.285390
590.460580
591.859679
593.300484
594.274981
595.058390
596.488861
597.729817
598.465776
599.026334
600.252999
601.319983
601.909584
602.338926
603.431217
604.365088
604.825258
605.131105
606.110390
606.934185
607.285040
607.477162
608.322007
608.962766
588.980308
590.908218
592.560904
593.440429
593.919555
595.672701
597.042826
597.654041
597.899739
599.445092
600.639008
601.099437
601.208515
602.627029
603.695685
604.033474
604.024521
605.327204
606.282691
606.514058
606.401631
607.575438
608.391819
586.091439
589.650602
591.765807
592.366078
591.706012
594.612050
596.301291
596.593426
595.693814
598.382859
599.893981
600.033932
598.991976
601.563237
602.953541
602.973409
601.815528
604.268770
605.546221
605.468550
604.237079
606.561333
607.782690
588.276437
590.207569
591.864871
592.748296
593.227995
594.975474
596.337135
596.940103
597.179612
598.721771
599.914088
600.374047
600.483082
601.901097
602.969225
603.306554
603.295621
604.594337
605.545890
605.773385
605.657965
606.829910
607.645373
589.052912
590.459835
591.911536
592.896204
593.683230
595.098834
596.319518
597.036584
597.583101
598.804530
599.869064
600.458349
600.888324
601.979618
602.913366
603.375338
603.681224
604.650710
605.462810
605.803777
605.988754
606.829834
607.468795
587.909338
589.863658
591.531478
592.411486
592.877822
594.598753
595.929273
596.497724
596.703485
598.246002
599.439504
599.905938
600.024861
601.417794
602.467058
602.799171
602.788959
604.059364
604.983380
605.186129
605.048319
606.223462
607.041689
585.378997
588.993862
591.122445
591.707905
591.018874
593.866339
595.492666
595.713021
594.725295
597.431297
598.945547
599.098139
598.092359
600.594580
601.945623
601.958189
600.817260
603.201751
604.426256
604.300580
603.012653
605.356706
606.585122
588.103443
590.032133
591.657187
592.485828
592.898849
594.570334
595.856131
596.384692
596.553151
598.060402
599.224755
599.667867
599.766930
601.139544
602.171077
602.488680
602.464092
603.716125
604.621803
604.808652
604.656749
605.818346
606.628018
589.486262
590.833765
592.191457
593.066794
593.742391
595.060422
596.194486
596.836830
597.315437
598.464755
599.468350
600.013589
600.408578
601.456746
602.353551
602.789430
603.070939
604.000172
604.772623
605.081913
605.239686
606.049648
606.668119
589.047354
590.863102
592.356392
593.059181
593.356280
594.963996
596.202090
596.704753
596.858430
598.283137
599.380603
599.784019
599.857619
601.199110
602.207340
602.514714
602.483802
603.707859
604.592017
604.774702
604.625196
605.736597
606.511054
587.358875
590.701866
592.556176
592.893156
591.956784
594.694571
596.222299
596.398494
595.423582
597.925830
599.302699
599.386348
598.342898
600.775740
602.076463
602.074921
600.936168
603.249660
604.424006
604.296195
603.042945
605.250267
606.394635
590.870659
592.482424
593.760580
594.329775
594.533854
595.990153
597.110851
597.575953
597.716178
599.049590
600.074678
600.474720
600.563390
601.841860
602.801748
603.122847
603.116409
604.279088
605.109142
605.291755
605.143319
606.160201
606.849210
593.382448
594.151151
594.998251
595.649090
596.233496
597.174556
598.039231
598.662569
599.208752
600.091981
600.906084
601.490395
602.000876
602.840936
603.598103
604.107974
604.524300
605.248958
605.871613
606.229762
606.476195
607.004307
607.381986
594.570848
595.050958
595.707820
596.355933
597.016163
597.800953
598.567196
599.237141
599.884989
600.641950
601.380528
602.026024
602.647370
603.367684
604.053773
604.627284
605.155172
605.759632
606.307995
606.721657
607.063226
607.441712
607.696027
600.145948
600.720468
601.473618
602.197559
602.922226
603.816718
604.673460
605.399764
606.086049
606.929615
607.732635
608.402271
609.022837
609.783135
610.485233
611.040677
611.540129
612.179095
612.754247
613.167596
613.494829
613.908579
614.187326
598.378446
599.465419
600.495314
601.186721
601.708602
602.880162
603.872401
604.492071
604.937050
606.038258
606.966377
607.524775
607.902343
608.912744
609.731967
610.168524
610.419237
611.318115
612.025270
612.341761
612.451555
613.147555
613.614546
593.574024
596.864399
598.679805
599.085903
598.293504
600.903728
602.365366
602.564680
601.629095
604.140466
605.521738
605.654844
604.658900
607.055953
608.310807
608.302860
607.150251
609.472706
610.648812
610.571804
609.376153
611.494311
612.561684
579.716275
593.190623
596.628489
596.019960
587.123713
597.962447
600.625698
599.678888
590.557932
601.290692
603.859078
602.847061
593.742641
604.263826
606.679232
605.491005
596.060687
606.683881
609.071421
607.900935
598.839600
608.936275
611.373825
590.656997
594.183136
596.212946
596.716784
595.967860
598.731570
600.304791
600.513890
599.552873
602.163338
603.615877
603.729417
602.686512
605.164864
606.479777
606.446756
605.247378
607.658274
608.906642
608.823387
607.608054
609.847631
611.019113
592.074445
593.979349
595.576698
596.382823
596.780574
598.456281
599.754169
600.302730
600.493613
601.991652
603.147687
603.583905
603.674293
605.040795
606.059067
606.356174
606.313110
607.584496
608.516374
608.730375
608.601362
609.748494
610.546192
588.589925
592.166229
594.249684
594.782060
594.023403
596.924232
598.587562
598.839498
597.888507
600.567337
602.066861
602.207236
601.185002
603.685887
605.025392
605.011702
603.830991
606.255535
607.510725
607.407228
606.136790
608.474482
609.698428
575.484769
589.115708
592.688289
592.114753
582.916634
594.315902
597.189480
596.307532
587.077563
598.067979
600.745291
599.779507
590.714535
601.277584
603.746050
602.590749
593.205523
603.849037
606.256506
605.014831
595.556537
606.145081
608.728856
587.073795
590.663410
592.772075
593.334999
592.609985
595.547324
597.245212
597.527076
596.602010
599.304556
600.824237
600.980759
599.973439
602.493134
603.852115
603.856176
602.691233
605.129606
606.395982
606.301255
605.039173
607.388004
608.619585
589.032514
590.962775
592.609705
593.476258
593.939486
595.692617
597.061644
597.668753
597.908779
599.454604
600.650072
601.114340
601.228303
602.636758
603.696845
604.029543
604.017226
605.316367
606.269825
606.497982
606.380916
607.557833
608.375895
586.064469
589.619908
591.728855
592.322273
591.656542
594.559344
596.247250
596.539246
595.639936
598.328154
599.839120
599.979834
598.938601
601.508227
602.896952
602.916264
601.758956
604.213377
605.492994
605.418060
604.188628
606.512649
607.733285
573.576582
587.021075
590.586611
590.094277
581.199225
592.348785
595.186366
594.333563
585.236573
596.120130
598.772930
597.760444
588.468884
599.290468
601.832822
600.704269
591.308940
602.004202
604.439781
603.247357
593.963008
604.393362
606.945194
585.360675
588.919600
591.033606
591.631647
590.966966
593.862212
595.539357
595.820968
594.913897
597.599047
599.108921
599.249573
598.208528
600.777577
602.165810
602.184987
601.026249
603.476510
604.752187
604.673512
603.441292
605.763965
606.984042
587.623953
589.563529
591.223140
592.103376
592.575098
594.305539
595.647271
596.229393
596.449941
597.993006
599.188375
599.653881
599.769661
601.176509
602.236623
602.572811
602.563880
603.850530
604.790974
605.008735
604.884168
606.058913
606.876212
584.954280
588.567813
590.701942
591.300307
590.627511
593.488198
595.126490
595.358232
594.382184
597.101731
598.628657
598.791027
597.793227
600.304958
601.664754
601.684264
600.550230
602.945188
604.180603
604.064308
602.783996
605.134804
606.367136
572.621261
586.330287
589.943291
589.447898
580.564697
591.610552
594.366771
593.395162
583.965278
595.108824
597.814635
596.863483
587.848811
598.362566
600.830111
599.717677
590.523942
600.960437
603.303781
602.024904
592.506955
603.133001
605.722943
585.150356
588.736613
590.826192
591.371518
590.644357
593.457188
595.052689
595.246168
594.233858
596.917211
598.413922
598.552428
597.534610
600.024380
601.365217
601.369845
600.221527
602.596666
603.812703
603.680215
602.386081
604.723049
605.946732
588.067819
589.940509
591.499985
592.264823
592.618873
594.259079
595.520730
596.033776
596.191998
597.658044
598.789314
599.211143
599.295487
600.652085
601.671569
601.982489
601.953491
603.192859
604.089864
604.275894
604.126883
605.267589
606.063172
586.184219
589.590219
591.521022
591.918462
591.032289
593.828303
595.402462
595.602146
594.643191
597.179080
598.583809
598.676386
597.636022
600.087445
601.403103
601.401620
600.261662
602.594446
603.788382
603.668370
602.424329
604.663469
605.835137
575.112900
588.124441
591.377044
590.566274
581.128024
592.378176
595.109957
594.193613
585.255435
595.721937
598.205890
597.176247
588.164609
598.560575
600.970206
599.861241
590.782025
601.035569
603.319497
602.096809
592.960807
603.102120
605.547410
588.104913
591.262355
592.956361
593.228595
592.271907
594.895152
596.342406
596.518418
595.570494
597.991733
599.311229
599.410623
598.406700
600.772311
602.027748
602.050832
600.957173
603.206007
604.334424
604.225903
603.004946
605.124129
606.192236
592.450269
593.476944
594.421611
595.013128
595.432555
596.540167
597.474184
598.037913
598.429114
599.465725
600.339458
600.858659
601.211243
602.203827
603.020995
603.466955
603.727386
604.606305
605.291926
605.590497
605.687110
606.378173
606.843398
593.998536
594.529967
595.211001
595.846121
596.477978
597.290546
598.072278
598.728965
599.350151
600.131628
600.881731
601.510762
602.103313
602.847216
603.544826
604.102559
604.602998
605.232981
605.795615
606.196892
606.514815
606.923342
607.199832
599.863592
600.380993
601.102366
601.831674
602.578635
603.444327
604.285951
605.025763
605.737549
606.551873
607.336961
608.016332
608.659641
609.391581
610.079392
610.648966
611.174358
611.784446
612.342827
612.767095
613.117381
613.501414
613.758362
598.472966
599.287346
600.205935
600.943110
601.616375
602.627174
603.555115
604.238106
604.840563
605.780229
606.640090
607.256183
607.786268
608.638159
609.395572
609.897482
610.307615
611.043868
611.682847
612.056078
612.314019
612.848226
613.228549
595.572534
597.255254
598.621132
599.290062
599.596951
601.092482
602.250283
602.754069
602.931875
604.324953
605.395944
605.822886
605.923949
607.217502
608.175928
608.479224
608.452155
609.645181
610.506081
610.712671
610.581686
611.604203
612.295263
591.523214
594.988682
596.947607
597.399498
596.609573
599.320381
600.851306
601.040905
600.067590
602.647355
604.072108
604.174647
603.126125
605.586019
606.886337
606.853069
605.653643
608.042029
609.267254
609.173280
607.946942
610.155197
611.300040
592.763446
594.636317
596.193878
596.968320
597.340627
598.965465
600.222182
600.746879
600.922153
602.391207
603.521458
603.940776
604.018841
605.372621
606.380284
606.671418
606.621930
607.881191
608.802251
609.013867
608.885109
610.003631
610.780623
592.675915
594.039368
595.419649
596.323441
597.031944
598.381475
599.547984
600.222138
600.729862
601.905577
602.928499
603.484006
603.883719
604.938774
605.836342
606.265447
606.543054
607.494361
608.295018
608.628940
608.804545
609.622686
610.244222
590.709709
592.626114
594.239018
595.057994
595.467533
597.181577
598.511858
599.080926
599.284497
600.802312
601.973249
602.418453
602.516898
603.896266
604.929871
605.241049
605.209563
606.487704
607.422793
607.634503
607.501005
608.668505
609.479973
587.359348
590.939058
593.031785
593.575978
592.831986
595.753268
597.436179
597.704171
596.766313
599.457413
600.966534
601.113504
600.097974
602.611870
603.966401
603.966981
602.798222
605.229708
606.490172
606.391515
605.126131
607.469703
608.697458
589.189903
591.119893
592.757086
593.605846
594.048336
595.797894
597.161971
597.760427
597.990196
599.533291
600.727013
601.191344
601.307124
602.705430
603.757919
604.086394
604.070819
605.363841
606.311868
606.534401
606.410891
607.589045
608.407561
589.620369
591.012581
592.443507
593.407969
594.182643
595.606102
596.841225
597.572407
598.129972
599.356343
600.424509
601.015690
601.446742
602.541120
603.477587
603.940686
604.249142
605.230517
606.057098
606.411329
606.605646
607.449302
608.088260
588.132670
590.054794
591.698329
592.567752
593.037527
594.783415
596.147059
596.752293
596.994295
598.541126
599.738924
600.203524
600.315925
601.736015
602.805934
603.145399
603.138291
604.444200
605.404941
605.642143
605.533757
606.705973
607.519907
585.241321
588.794860
590.900964
591.490759
590.820546
593.718947
595.400816
595.685476
594.780843
597.472505
598.989145
599.134742
598.097060
600.669332
602.060051
602.080967
600.924837
603.382020
604.666134
604.596271
603.370767
605.692694
606.910918
587.428809
589.354087
591.002179
591.875257
592.344805
594.083349
595.436297
596.031001
596.265116
597.808339
599.004995
599.469600
599.582029
601.001234
602.070043
602.408560
602.399798
603.702493
604.660143
604.894685
604.784381
605.955584
606.769073
588.213576
589.613306
591.054736
592.028873
592.805626
594.210659
595.420763
596.128127
596.667920
597.888537
598.955780
599.547999
599.979970
601.072468
602.007393
602.470816
602.778878
603.752030
604.569548
604.916508
605.105810
605.947425
606.585587
587.082209
589.026568
590.682000
591.550968
592.006978
593.715521
595.033209
595.589685
595.786007
597.326464
598.522267
598.990275
599.109737
600.503618
601.554439
601.888129
601.879897
603.153533
604.082527
604.290814
604.157172
605.333338
606.151298
584.560869
588.163074
590.277559
590.851848
590.153079
592.987122
594.599420
594.806521
593.807797
596.511183
598.026846
598.179619
597.173020
599.675572
601.027856
601.041687
599.902355
602.289470
603.518426
603.397975
602.114276
604.459357
605.687656
587.279548
589.197861
590.810268
591.628170
592.031729
593.691856
594.965714
595.483012
595.642406
597.145679
598.308562
598.749946
598.847009
600.218635
601.250051
601.567871
601.544046
602.798029
603.707282
603.898425
603.750115
604.913173
605.723177
588.653319
589.992551
591.339294
592.204691
592.871837
594.181455
595.306713
595.940618
596.412027
597.556356
598.556225
599.097870
599.489494
600.535230
601.430411
601.865200
602.146427
603.076795
603.851893
604.164510
604.325254
605.137026
605.756266
588.208168
590.016024
591.498935
592.192349
592.482252
594.084472
595.316602
595.813287
595.961275
597.380408
598.472550
598.870825
598.939759
600.277603
601.282917
601.587960
601.555695
602.780089
603.666124
603.851368
603.704346
604.817785
605.593330
586.514808
589.849626
591.693834
592.021935
591.079226
593.813854
595.337874
595.509975
594.530588
597.027086
598.397831
598.475426
597.426408
599.854803
601.151708
601.146888
600.005906
602.319061
603.494647
603.368780
602.117574
604.327020
605.472632
590.017296
591.623023
592.893283
593.455435
593.654601
595.108245
596.226120
596.687972
596.824292
598.152534
599.171756
599.565780
599.648741
600.922262
601.877742
602.195026
602.185872
603.347613
604.178320
604.362454
604.215820
605.234515
605.924610
592.520527
593.285247
594.126743
594.772353
595.352926
596.291415
597.153518
597.773946
598.316583
599.195282
600.004120
600.582852
601.087836
601.922807
602.675311
603.181131
603.594491
604.317785
604.940609
605.299898
605.547856
606.077425
606.455971
593.704181
594.181368
594.833884
595.477742
596.134636
596.916889
597.680660
598.347850
598.992367
599.745185
600.478917
601.119184
601.735245
602.450490
603.131858
603.701252
604.226071
604.828946
605.377187
605.791730
606.134611
606.514333
606.769378
599.548167
600.029257
600.726415
601.455316
602.211556
603.060913
603.893209
604.641412
605.366447
606.163738
606.935711
607.618828
608.272448
608.989011
609.669029
610.248566
610.788420
611.382368
611.929067
612.358423
612.719471
613.086723
613.329620
598.349999
599.034702
599.885975
600.638896
601.368547
602.313427
603.209304
603.924857
604.590737
605.463214
606.285346
606.927077
607.515799
608.303888
609.032066
609.569381
610.045049
610.713935
611.315541
611.714014
612.028198
612.494759
612.828649
596.113251
597.276928
598.435470
599.191695
599.790405
600.979886
602.019400
602.644935
603.128380
604.212023
605.155337
605.692430
606.089077
607.082015
607.927965
608.359137
608.643588
609.522905
610.253118
610.564135
610.716318
611.432506
611.964749
593.640107
595.446190
596.927792
597.644805
597.971377
599.547394
600.766179
601.274278
601.440119
602.876524
603.976195
604.380644
604.449777
605.788222
606.786171
607.082773
607.039925
608.269801
609.161094
609.353966
609.205977
610.300340
611.056169
593.376478
594.703584
596.038695
596.904286
597.579392
598.885731
600.016476
600.669107
601.161031
602.308578
603.304306
603.840770
604.226844
605.270369
606.160598
606.588445
606.863871
607.798397
608.581887
608.904949
609.070610
609.868735
610.474983
592.832762
593.941570
595.194062
596.136079
596.963288
598.180371
599.280831
600.018056
600.652111
601.695683
602.647687
603.258308
603.778888
604.712246
605.554919
606.056076
606.466352
607.288059
608.020345
608.412153
608.706782
609.386438
609.912046
591.327023
592.695418
594.087637
595.006023
595.732772
597.114100
598.309519
599.004578
599.527598
600.718946
601.752840
602.313034
602.717374
603.791482
604.711414
605.161079
605.455553
606.413869
607.219434
607.558043
607.739786
608.568099
609.196759
589.498278
591.407862
593.023625
593.852886
594.278075
596.011317
597.360410
597.946056
598.164110
599.692044
600.869465
601.315459
601.412994
602.815963
603.874084
604.207906
604.196722
605.478716
606.419058
606.641413
606.522022
607.686682
608.496111
589.797855
591.180815
592.597510
593.545072
594.303728
595.720028
596.948809
597.672358
598.221558
599.441011
600.501946
601.085438
601.509980
602.603215
603.540914
604.006648
604.316662
605.291117
606.111777
606.463624
606.656995
607.495512
608.130571
589.753445
590.895247
592.200687
593.203013
594.094952
595.384893
596.552211
597.343141
598.025577
599.126787
600.134387
600.790910
601.350297
602.321794
603.199593
603.731187
604.170945
605.026126
605.790028
606.209073
606.528061
607.230440
607.770576
588.700668
590.090293
591.518121
592.479425
593.251311
594.675908
595.909518
596.634657
597.187350
598.426573
599.509292
600.111245
600.549873
601.651060
602.593442
603.061788
603.375705
604.364238
605.198889
605.563484
605.766834
606.605916
607.240021
587.293029
589.217296
590.857302
591.715732
592.169496
593.921212
595.282849
595.873778
596.097279
597.665452
598.883844
599.364036
599.488537
600.906833
601.975001
602.314320
602.308276
603.618349
604.585070
604.831185
604.732105
605.897383
606.705838
587.995191
589.388041
590.820379
591.784701
592.555534
593.972937
595.196159
595.910976
596.455886
597.691312
598.773003
599.375208
599.813800
600.913349
601.853336
602.319225
602.630534
603.616781
604.450119
604.813783
605.016425
605.854860
606.488550
588.344052
589.493312
590.808469
591.818091
592.708939
593.982272
595.126423
595.894859
596.560580
597.654955
598.661582
599.319737
599.879992
600.847820
601.720893
602.248741
602.684948
603.535027
604.294439
604.710302
605.027158
605.727805
606.266907
587.687264
589.083682
590.516292
591.477060
592.237213
593.622684
594.811962
595.498382
596.019730
597.231117
598.292656
598.880664
599.308703
600.394530
601.324449
601.786045
602.093019
603.058322
603.870018
604.215592
604.404981
605.240202
605.873419
586.700587
588.628003
590.260929
591.105043
591.535304
593.219416
594.513912
595.049503
595.227356
596.747304
597.925812
598.377954
598.482318
599.871837
600.918928
601.248934
601.236776
602.504508
603.431271
603.644257
603.519053
604.678639
605.485515
587.890522
589.261929
590.653597
591.566393
592.276720
593.612965
594.756539
595.402435
595.885587
597.057220
598.082224
598.640146
599.043200
600.106024
601.016187
601.461366
601.751961
602.697169
603.488202
603.815285
603.989021
604.811754
605.437759
588.793143
589.885381
591.111689
592.021458
592.811104
593.984778
595.038001
595.729228
596.323117
597.335822
598.267488
598.866899
599.379841
600.301079
601.134738
601.632430
602.038840
602.846462
603.562077
603.940052
604.224978
604.898614
605.421435
588.776279
590.063428
591.344240
592.149746
592.765640
594.029297
595.115912
595.724371
596.174840
597.280338
598.245577
598.765170
599.141607
600.168338
601.048682
601.476567
601.752648
602.668168
603.430121
603.736370
603.890814
604.682636
605.286095
588.528144
590.271122
591.675682
592.309172
592.552851
594.087821
595.262654
595.725189
595.847786
597.229859
598.290540
598.674921
598.736247
600.050247
601.036444
601.337440
601.303759
602.507001
603.372317
603.546765
603.387062
604.475427
605.228678
590.510493
591.622886
592.707558
593.379606
593.895059
595.022674
596.002522
596.569374
596.996517
598.023531
598.923571
599.432850
599.812015
600.784887
601.620818
602.052956
602.339499
603.202287
603.913774
604.210210
604.352727
605.063581
605.593470
592.376598
593.020616
593.805157
594.477139
595.122511
595.990145
596.811765
597.456606
598.056764
598.869973
599.645084
600.252953
600.818124
601.588226
602.307029
602.842074
603.315969
603.975426
604.565313
604.953638
605.260568
605.722745
606.054596
593.376463
593.821439
594.455523
595.104908
595.775131
596.539819
597.290213
597.961322
598.616028
599.352093
600.074905
600.721296
601.348901
602.047838
602.718419
603.294180
603.831090
604.418617
604.957133
605.378854
605.734090
606.097600
606.338685
599.040628
599.551505
600.264020
600.985256
601.726328
602.588942
603.429657
604.169525
604.880086
605.688672
606.464938
607.135367
607.771973
608.501621
609.191138
609.763938
610.290787
610.897409
611.450547
611.869812
612.216803
612.600613
612.858173
597.664177
598.466608
599.371755
600.098159
600.764265
601.772628
602.701231
603.386767
603.990518
604.922407
605.770431
606.375318
606.897506
607.748284
608.510475
609.020061
609.435571
610.164442
610.793793
611.158163
611.409817
611.945412
612.327805
594.797416
596.451807
597.793836
598.446632
598.743321
600.238573
601.400405
601.912485
602.099442
603.477746
604.530379
604.941982
605.032641
606.328094
607.297654
607.619463
607.611831
608.783368
609.623603
609.812249
609.665593
610.696530
611.393917
590.800905
594.203116
596.125261
596.555730
595.750113
598.465831
600.004418
600.209390
599.262936
601.809787
603.209058
603.293066
602.230817
604.698329
606.016595
606.017483
604.875260
607.205371
608.394037
608.270442
607.006250
609.243294
610.401287
591.991630
593.834388
595.367227
596.125604
596.488301
598.112958
599.373129
599.905146
600.088065
601.541727
602.654300
603.058730
603.127799
604.487309
605.510142
605.824011
605.797582
607.036225
607.936765
608.131657
607.988410
609.113920
609.895638
591.882441
593.226420
594.588445
595.480308
596.182603
597.529608
598.695692
599.371580
599.879647
601.045525
602.054397
602.595111
602.985024
604.049379
604.963696
605.411757
605.703863
606.648296
607.440152
607.769961
607.944568
608.758771
609.377239
589.930040
591.815624
593.406145
594.213528
594.619047
596.328839
597.655894
598.224818
598.428261
599.935099
601.089909
601.512776
601.588633
602.993282
604.054830
604.392563
604.384321
605.652863
606.582638
606.802249
606.685065
607.833586
608.631652
586.624856
590.137365
592.196125
592.726530
591.980176
594.894080
596.572675
596.841389
595.909079
598.583995
600.073851
600.186084
599.109903
601.690549
603.090103
603.130121
602.011774
604.410497
605.662482
605.585130
604.373276
606.661423
607.862603
588.388366
590.289912
591.905389
592.740855
593.176289
594.921491
596.282421
596.878490
597.107163
598.646133
599.833259
600.283765
600.382459
601.806668
602.884972
603.237188
603.243556
604.529655
605.476569
605.711354
605.606552
606.764910
607.569360
588.771763
590.154232
591.571455
592.520446
593.281660
594.705185
595.938743
596.662057
597.211464
598.448151
599.527349
600.124747
600.559673
601.662437
602.608687
603.082123
603.399750
604.383033
605.212903
605.575965
605.779241
606.614207
607.245167
587.250927
589.174480
590.806014
591.649754
592.086887
593.848786
595.215872
595.800515
596.010675
597.598667
598.833047
599.323976
599.457199
600.872997
601.940442
602.281399
602.277580
603.589054
604.557008
604.807584
604.714795
605.873068
606.676684
584.328264
587.899447
589.994875
590.542096
589.789359
592.751024
594.447168
594.690254
593.685635
596.490483
598.074316
598.264717
597.274725
599.818236
601.195073
601.211363
600.052958
602.520452
603.816814
603.770730
602.586675
604.870393
606.070289
586.541846
588.469500
590.106991
590.954232
591.390429
593.144565
594.500778
595.074737
595.276874
596.861303
598.095183
598.587020
598.720512
600.133608
601.197125
601.534075
601.526545
602.836401
603.804923
604.056336
603.964041
605.121923
605.925066
587.354588
588.747678
590.177126
591.135071
591.896445
593.301121
594.509819
595.209412
595.741114
596.972024
598.052059
598.653525
599.091252
600.186901
601.124289
601.590361
601.902291
602.882308
603.711362
604.074996
604.278957
605.112098
605.741520
586.256240
588.182636
589.821251
590.675856
591.120496
592.825775
594.141921
594.697220
594.893898
596.429101
597.621768
598.083953
598.195052
599.600691
600.661492
601.002065
601.000442
602.281808
603.226450
603.462018
603.359679
604.512154
605.312821
583.776640
587.339539
589.430554
589.989928
589.279079
592.111589
593.723262
593.933828
592.946675
595.628328
597.129054
597.262514
596.223490
598.757668
600.128031
600.152128
599.022686
601.416241
602.664590
602.588843
601.385661
603.658271
604.852826
586.471423
588.372126
589.970568
590.779730
591.177037
592.832113
594.100978
594.615647
594.774142
596.265513
597.417030
597.845815
597.929950
599.311186
600.351680
600.676070
600.658325
601.918141
602.840364
603.055896
602.936966
604.077323
604.871306
587.833850
589.165563
590.507030
591.372425
592.041182
593.341495
594.454552
595.078999
595.543320
596.679319
597.671757
598.206997
598.593950
599.639451
600.536414
600.974171
601.258914
602.191071
602.970919
603.292188
603.461171
604.268995
604.883896
587.390998
589.192803
590.676566
591.382491
591.691145
593.271800
594.479270
594.959049
595.096025
596.507585
597.594892
597.991747
598.062162
599.392590
600.394328
600.700928
600.673048
601.892291
602.774990
602.958420
602.808980
603.926597
604.704090
585.708171
589.030589
590.878471
591.233290
590.345099
593.024934
594.510379
594.660545
593.668147
596.157642
597.525403
597.606645
596.571149
598.979316
600.267563
600.265161
599.136737
601.432285
602.597103
602.461476
601.195138
603.419571
604.571845
589.193430
590.795415
592.069290
592.645998
592.864552
594.297357
595.391908
595.837267
595.962787
597.284320
598.299753
598.693317
598.777901
600.042029
600.991193
601.307316
601.299866
602.453467
603.277006
603.454862
603.302503
604.326260
605.019832
591.684739
592.448756
593.292388
593.943920
594.529932
595.460413
596.310119
596.919763
597.454209
598.326892
599.131278
599.706873
600.209003
601.038282
601.785832
602.288592
602.699782
603.418622
604.037276
604.393261
604.639187
605.170132
605.550020
592.862811
593.339929
593.993562
594.639816
595.297937
596.075719
596.831751
597.491159
598.129031
598.876372
599.605475
600.241679
600.853693
601.564105
602.240914
602.806602
603.328256
603.927704
604.472993
604.885444
605.227315
605.607430
605.863034
598.486401
599.049753
599.787983
600.498133
601.212348
602.100913
602.955202
603.680593
604.363785
605.196752
605.984442
606.638375
607.246754
608.002431
608.706783
609.267093
609.768714
610.401384
610.967867
611.373092
611.694859
612.108406
612.388156
596.745205
597.809788
598.816713
599.489870
599.998975
601.165991
602.158441
602.781528
603.228409
604.314316
605.222026
605.760935
606.123963
607.132022
607.959092
608.408894
608.670799
609.554360
610.244869
610.546383
610.644354
611.344293
611.815156
592.021309
595.242355
597.013328
597.391217
596.578033
599.190393
600.658821
600.873583
599.963468
602.436333
603.784401
603.890397
602.873087
605.275263
606.550558
606.579809
605.485122
607.745286
608.880680
608.769767
607.533156
609.680500
610.761964
578.426789
591.618392
594.972290
594.321850
585.368651
596.245236
598.925766
598.018196
589.052215
599.616635
602.128157
601.080219
591.929202
602.485044
604.937044
603.835856
594.730828
605.025942
607.321238
606.081231
596.823390
607.101434
609.577830
589.110667
592.564192
594.547921
595.023568
594.254805
597.020993
598.600650
598.824580
597.888201
600.459478
601.879108
601.966187
600.904600
603.394750
604.736273
604.747407
603.612441
605.962154
607.169346
607.053867
605.799555
608.065619
609.248491
590.470134
592.337355
593.903167
594.689111
595.075756
596.746908
598.044249
598.596373
598.789585
600.269067
601.400691
601.810767
601.880926
603.265576
604.312327
604.642074
604.627432
605.881963
606.797337
607.004481
606.874786
608.014117
608.806382
587.031871
590.531869
592.573191
593.085809
592.321344
595.212766
596.871274
597.124860
596.178936
598.834634
600.304895
600.400623
599.311552
601.882781
603.275778
603.311351
602.187948
604.576508
605.818257
605.732965
604.514621
606.794782
607.990615
574.196810
587.517608
591.009170
590.411925
581.226201
592.595468
595.461167
594.586399
585.407023
596.329573
598.965573
597.908418
588.488513
599.416124
601.994211
600.929339
591.794230
602.215927
604.590089
603.410065
594.267731
604.535814
607.046561
585.478807
588.996321
591.063577
591.603937
590.868349
593.796612
595.489445
595.768851
594.846578
597.538089
599.044646
599.170904
598.106376
600.697630
602.106854
602.155603
601.045413
603.452376
604.712254
604.642878
603.437413
605.726984
606.928876
587.329733
589.242248
590.866131
591.705802
592.142860
593.899476
595.266892
595.859679
596.081389
597.649131
598.864214
599.338453
599.457537
600.881195
601.957935
602.308078
602.311788
603.611417
604.569494
604.813158
604.715243
605.872812
606.676114
584.290622
587.858804
589.949774
590.492240
589.736670
592.701112
594.401474
594.647938
593.645437
596.451941
598.036292
598.226324
597.236366
599.782463
601.163108
601.183429
600.027558
602.492759
603.785945
603.737621
602.552344
604.834484
606.033496
571.668342
585.225558
588.780121
588.177807
578.833917
590.399012
593.293614
592.318731
582.614954
594.126906
596.950290
596.037712
586.974030
597.600052
600.100288
598.958955
589.535584
600.270059
602.731624
601.599573
592.544938
602.750510
605.251293
583.580734
587.153599
589.250789
589.796952
589.040731
591.996505
593.685313
593.920625
592.909686
595.712845
597.296955
597.488248
596.498906
599.041444
600.417380
600.433235
599.273587
601.737668
603.032220
602.985625
601.801554
604.083290
605.281689
585.906134
587.833543
589.471990
590.323006
590.764143
592.496891
593.836342
594.403302
594.604916
596.168864
597.386451
597.867036
597.992311
599.404452
600.469278
600.810410
600.807795
602.105436
603.064710
603.311376
603.216563
604.371356
605.172364
583.310285
586.878980
588.980288
589.552246
588.856914
591.712912
593.348134
593.578565
592.609129
595.311346
596.830779
596.979085
595.952189
598.498266
599.878983
599.911392
598.790111
601.195906
602.457654
602.395037
601.202507
603.477908
604.672780
571.156161
584.688673
588.246117
587.720229
578.799037
589.856720
592.613645
591.656101
582.316228
593.350032
596.019788
595.017943
585.818349
596.514846
599.030055
597.938977
588.776884
599.209139
601.587090
600.422797
591.353185
601.544199
604.037735
583.537576
587.078969
589.139662
589.667190
588.925791
591.730151
593.317055
593.507449
592.500918
595.155380
596.629994
596.742720
595.687782
598.207944
599.567654
599.584283
598.447815
600.830671
602.068818
601.985456
600.775916
603.039512
604.227973
586.420921
588.277121
589.824553
590.586953
590.943031
592.563795
593.804467
594.302060
594.448993
595.899579
597.017178
597.426865
597.501655
598.857967
599.880468
600.196536
600.174185
601.415375
602.319998
602.521363
602.389242
603.520526
604.308082
584.545340
587.933356
589.861776
590.281657
589.446277
592.180732
593.709670
593.881710
592.904581
595.427392
596.823135
596.913816
595.882824
598.312898
599.620467
599.622801
598.497205
600.813929
602.000309
601.875508
600.620787
602.874000
604.050742
573.537052
586.479366
589.731797
588.987855
579.847542
590.792822
593.435372
592.481027
583.519682
593.975927
596.454871
595.439153
586.522690
596.809975
599.196064
598.097910
589.103536
599.263098
601.519898
600.271997
591.047579
601.277479
603.742157
586.453024
589.596738
591.293432
591.592141
590.688311
593.251601
594.655511
594.804454
593.838651
596.248326
597.560512
597.659517
596.665161
599.005694
600.248066
600.270052
599.185969
601.413618
602.528053
602.407212
601.169701
603.304720
604.380490
590.770733
591.794360
592.740430
593.340133
593.768879
594.859690
595.772804
596.319044
596.696606
597.722543
598.587680
599.100428
599.447688
600.428731
601.236429
601.676629
601.933493
602.803768
603.482028
603.774879
603.867462
604.561707
605.029482
592.308173
592.838504
593.519802
594.157135
594.789660
595.593769
596.362624
597.006509
597.616425
598.388077
599.129332
599.750233
600.334735
601.069273
601.758176
602.308764
602.803174
603.426824
603.984277
604.382017
604.698245
605.107571
605.385057
598.196649
598.704716
599.413013
600.129811
600.867027
601.726640
602.564916
603.302363
604.010080
604.815676
605.588940
606.256351
606.890774
607.619967
608.310748
608.885674
609.414360
610.021824
610.575342
610.995042
611.342565
611.726766
611.984510
596.822369
597.621160
598.521301
599.242736
599.904745
600.910152
601.836425
602.519500
603.120120
604.049029
604.894420
605.496474
606.016666
606.867528
607.631859
608.144556
608.562540
609.291983
609.921215
610.285678
610.537673
611.073463
611.455909
593.958993
595.608178
596.943914
597.590978
597.883291
599.375836
600.535680
601.045368
601.228742
602.604141
603.654892
604.064005
604.152961
605.449387
606.422494
606.749074
606.745097
607.916500
608.755638
608.943791
608.797193
609.827963
610.525163
589.964084
593.359773
595.274771
595.699255
594.889383
597.603055
599.140505
599.343969
598.394728
600.938966
602.336293
602.417783
601.353983
603.823174
605.145973
605.152919
604.015504
606.344574
607.531187
607.406603
606.142258
608.378761
609.536327
591.147518
592.985830
594.513417
595.267364
595.627021
597.250538
598.510772
599.042829
599.224755
600.676366
601.786408
602.188203
602.255955
603.616977
604.643869
604.963014
604.940524
606.178792
607.077728
607.271680
607.128103
608.253056
609.034338
591.026896
592.369230
593.729111
594.619051
595.319994
596.667076
597.834799
598.512548
599.021399
600.185712
601.191693
601.729739
602.118497
603.184042
604.101676
604.554015
604.849220
605.793611
606.584284
606.913321
607.087506
607.901065
608.519081
589.062485
590.948949
592.540320
593.348205
593.753780
595.464783
596.795346
597.368134
597.574257
599.079765
600.231320
600.651568
600.726516
602.132296
603.196876
603.538588
603.533213
604.801257
605.729543
605.948226
605.830073
606.977587
607.775442
585.747067
589.262241
591.323937
591.856692
591.111899
594.027741
595.710482
595.984051
595.055643
597.729437
599.216459
599.326794
598.250397
600.832498
602.235172
602.279232
601.163761
603.560997
604.810665
604.731901
603.518907
605.805575
607.006276
587.504610
589.408713
591.027366
591.865527
592.303162
594.050786
595.415221
596.015207
596.247094
597.786577
598.973157
599.423616
599.523322
600.949647
602.031098
602.386702
602.394785
603.679059
604.623101
604.855501
604.749106
605.906203
606.710055
587.883155
589.267821
590.687823
591.638819
592.401743
593.827729
595.064151
595.790087
596.341883
597.580961
598.662368
599.261983
599.699413
600.805131
601.754761
602.231164
602.549459
603.530043
604.356028
604.715176
604.915695
605.749839
606.380832
586.357124
588.282978
589.917541
590.762252
591.200023
592.964445
594.334038
594.920089
595.131722
596.723913
597.962984
598.458076
598.595084
600.014613
601.085969
601.430193
601.426643
602.733957
603.696589
603.941366
603.844360
605.002593
605.807188
583.433327
587.006847
589.104651
589.651574
588.898205
591.862654
593.561359
593.805155
592.801094
595.611290
597.200936
597.396156
596.410345
598.957912
600.339212
600.359694
599.202500
601.664777
602.954556
602.901344
601.711906
603.996494
605.198109
585.653322
587.581968
589.219811
590.066028
590.501583
592.257923
593.616850
594.192488
594.396064
595.984140
597.221751
597.716693
597.853214
599.269939
600.337781
600.678805
600.672759
601.979268
602.942786
603.188964
603.092951
604.250851
605.054829
586.474359
587.867149
589.295485
590.251708
591.012371
592.419136
593.631295
594.334159
594.868222
596.100345
597.180556
597.781961
598.220525
599.318919
600.260297
600.730268
601.044199
602.023158
602.850078
603.211760
603.414436
604.246831
604.875844
585.384519
587.309676
588.945955
589.797898
590.241307
591.949014
593.269732
593.829949
594.029813
595.563642
596.752619
597.211171
597.320541
598.728177
599.792941
600.137674
600.138894
601.420818
602.365803
602.602563
602.501365
603.652377
604.451384
582.912632
586.473834
588.561902
589.117935
588.405104
591.240099
592.856681
593.072765
592.089056
594.767088
596.261377
596.388643
595.345842
597.881534
599.255774
599.284180
598.158147
600.552845
601.802780
601.730101
600.529746
602.800170
603.992260
585.614052
587.513264
589.109177
589.915508
590.310798
591.966654
593.238423
593.756430
593.916316
595.403997
596.549291
596.971936
597.052169
598.433722
599.476869
599.804511
599.789384
601.050390
601.974072
602.191999
602.075001
603.214079
604.006380
586.982539
588.313222
589.653001
590.516423
591.182845
592.481522
593.594824
594.219830
594.683466
595.815977
596.803174
597.333106
597.716447
598.761447
599.659867
600.099641
600.385891
601.318485
602.098708
602.420787
602.590393
603.397629
604.011743
586.544874
588.346083
589.828968
590.533713
590.839215
592.415488
593.621342
594.099670
594.234570
595.642709
596.725487
597.117571
597.184433
598.514076
599.516615
599.824392
599.797095
601.015581
601.897197
602.079813
601.929820
603.047107
603.824368
584.865158
588.187312
590.035040
590.389738
589.498909
592.172273
593.654333
593.801576
592.806215
595.292298
596.655935
596.732642
595.693413
598.100678
599.389240
599.387325
598.258731
600.552341
601.714835
601.577186
600.309420
602.533557
603.685843
588.350631
589.952501
591.226352
591.802899
592.019225
593.446883
594.537442
594.979278
595.101519
596.419706
597.431416
597.820973
597.902096
599.164525
600.112861
600.428246
600.419507
601.570676
602.391505
602.566997
602.412997
603.436175
604.129644
590.840539
591.604456
592.447929
593.098978
593.683047
594.609919
595.456180
596.062528
596.593860
597.463415
598.264443
598.836477
599.335319
600.162172
600.907807
601.408713
601.817726
602.533875
603.149788
603.503435
603.747723
604.277881
604.657510
592.017357
592.494375
593.147782
593.793442
594.449930
595.224944
595.977957
596.634347
597.269297
598.013682
598.739634
599.372497
599.981268
600.688866
601.363162
601.926386
602.445407
603.042033
603.584605
603.994782
604.335046
604.714286
604.969549
597.860467
598.335112
599.022825
599.742144
600.490291
601.333597
602.161229
602.905070
603.625090
604.416444
605.181742
605.858215
606.507113
607.222888
607.905912
608.490292
609.034244
609.629764
610.177099
610.607356
610.969568
611.337618
611.580865
596.669769
597.345217
598.184395
598.926047
599.646820
600.585796
601.477425
602.188919
602.849818
603.716323
604.531773
605.166648
605.750669
606.539203
607.272599
607.817412
608.299068
608.968433
609.569208
609.967755
610.282746
610.749596
611.083486
594.446824
595.594979
596.736520
597.478742
598.067370
599.251698
600.288047
600.910341
601.389095
602.466795
603.403513
603.933385
604.325181
605.320830
606.175839
606.619519
606.914307
607.790795
608.516917
608.826526
608.979112
609.694502
610.226022
591.984852
593.767956
595.228695
595.930324
596.246350
597.819081
599.036588
599.543208
599.705866
601.136639
602.229519
602.626380
602.690343
604.033821
605.043830
605.357651
605.331342
606.552781
607.436178
607.626347
607.478832
608.570956
609.325232
591.697372
593.010944
594.332002
595.186867
595.855069
597.159316
598.290394
598.943778
599.434755
600.577734
601.566722
602.096426
602.478894
603.526354
604.426670
604.868189
605.154739
606.085828
606.863995
607.184744
607.350146
608.146591
608.751432
591.123373
592.227949
593.475435
594.413541
595.238603
596.455725
597.558837
598.300062
598.936412
599.975942
600.920676
601.524952
602.042792
602.978955
603.829436
604.341025
604.759195
605.579673
606.308559
606.698859
606.993286
607.671223
608.195222
589.588438
590.960285
592.355713
593.276800
594.006170
595.389505
596.590225
597.293599
597.823833
599.010160
600.035018
600.588774
600.991019
602.067614
602.994683
603.454488
603.757090
604.712663
605.514022
605.851293
606.033387
606.858700
607.484792
587.735032
589.654257
591.278857
592.115457
592.547334
594.283155
595.638812
596.235914
596.466178
597.986829
599.154856
599.595655
599.692666
601.098628
602.164285
602.509536
602.508957
603.783883
604.717276
604.937467
604.819114
605.978554
606.784394
588.026353
589.416564
590.841148
591.795316
592.559654
593.980311
595.215428
595.947534
596.504655
597.723077
598.781139
599.363819
599.790365
600.888095
601.833215
602.308118
602.624260
603.593193
604.406240
604.752955
604.943811
605.778975
606.412049
587.974530
589.121765
590.432937
591.439025
592.334031
593.629069
594.801952
595.597683
596.284441
597.390567
598.402756
599.063885
599.628547
600.606394
601.492202
602.032162
602.475803
603.324100
604.077511
604.486708
604.799048
605.500203
606.040821
586.912068
588.307797
589.740128
590.701471
591.472264
592.903434
594.142488
594.868587
595.421410
596.671853
597.766336
598.377843
598.824800
599.934108
600.886224
601.365250
601.684748
602.661449
603.479784
603.827789
604.018699
604.860314
605.498443
585.498586
587.431087
589.074658
589.929231
590.376366
592.137965
593.506061
594.094905
594.312666
595.898633
597.133331
597.625264
597.759380
599.186427
600.265973
600.619819
600.625244
601.917074
602.862182
603.086207
602.967938
604.141722
604.957686
586.215092
587.611441
589.044199
590.004597
590.771672
592.195224
593.424637
594.141195
594.686293
595.931806
597.023245
597.632733
598.077997
599.185491
600.135899
600.613521
600.931907
601.907995
602.726671
603.075639
603.267274
604.108334
604.745643
586.582700
587.731572
589.043955
590.048867
590.937015
592.215422
593.367426
594.142719
594.813125
595.909897
596.916665
597.574290
598.135926
599.110092
599.992588
600.530212
600.972199
601.818959
602.572499
602.983618
603.297656
603.996820
604.535052
585.943976
587.337445
588.764366
589.718121
590.474076
591.866152
593.066738
593.765534
594.295839
595.501795
596.553144
597.131575
597.554327
598.645997
599.585985
600.057955
600.372384
601.337885
602.150104
602.499899
602.694360
603.524157
604.152015
584.972995
586.896142
588.521822
589.356849
589.779822
591.472725
592.780633
593.331991
593.523071
595.029224
596.189595
596.625168
596.717743
598.114312
599.172545
599.514095
599.511913
600.779914
601.710001
601.933143
601.820481
602.969266
603.767184
586.175150
587.543195
588.929365
589.835928
590.541702
591.881063
593.031739
593.686372
594.174685
595.335925
596.345443
596.888589
597.281902
598.347236
599.264769
599.718244
600.015598
600.962509
601.756750
602.090881
602.271498
603.089050
603.709568
587.088971
588.179355
589.403209
590.311095
591.098751
592.268847
593.320521
594.011899
594.604216
595.608671
596.528506
597.116066
597.620950
598.542167
599.379998
599.882832
600.293060
601.101287
601.817677
602.198023
602.485088
603.156971
603.677582
587.082032
588.368750
589.650479
590.459622
591.077610
592.329411
593.405606
594.007016
594.451364
595.549105
596.504477
597.013424
597.381693
598.408216
599.291657
599.723223
600.001557
600.914937
601.674197
601.978616
602.131830
602.923375
603.526539
586.839841
588.583295
589.991416
590.634095
590.887294
592.400984
593.558059
594.008862
594.122695
595.497223
596.548946
596.922691
596.974273
598.289141
599.278190
599.582114
599.550172
600.747981
601.607509
601.777064
601.613524
602.702523
603.456471
588.821675
589.934672
591.021990
591.699458
592.217829
593.331899
594.297702
594.853791
595.272566
596.292352
597.184527
597.684988
598.056342
599.027066
599.862667
600.294535
600.579555
601.436963
602.142525
602.433874
602.572820
603.283149
603.813252
590.684188
591.328534
592.114228
592.787987
593.432608
594.292352
595.104634
595.741205
596.334314
597.141035
597.909303
598.509823
599.068243
599.833997
600.549594
601.081526
601.551566
602.205670
602.790078
603.173786
603.477542
603.938470
604.270016
591.681149
592.126263
592.760739
593.410347
594.078794
594.838015
595.581534
596.245953
596.894522
597.624650
598.341196
598.980915
599.602086
600.295671
600.961571
601.532751
602.064716
602.646793
603.180076
603.597477
603.949721
604.311716
604.552254
597.328375
597.834893
598.540992
599.255258
599.989716
600.846303
601.681052
602.414632
603.119364
603.924960
604.699807
605.368835
606.004763
606.735844
607.428916
608.006651
608.538915
609.151032
609.710265
610.136146
610.488539
610.873865
611.131335
595.955313
596.751586
597.648905
598.367474
599.026457
600.028577
600.950498
601.627945
602.223664
603.154364
604.003415
604.608148
605.130201
605.983557
606.750564
607.266238
607.688003
608.422792
609.059266
609.432675
609.692417
610.226828
610.606932
593.095703
594.739315
596.070785
596.714416
597.003246
598.492453
599.646591
600.146570
600.318720
601.702323
602.761579
603.175108
603.265791
604.566189
605.542679
605.872324
605.872158
607.050096
607.899478
608.103480
607.974866
608.994453
609.683471
589.106888
592.490605
594.399932
594.821014
594.007313
596.718986
598.250344
598.439248
597.463592
600.032921
601.444841
601.531695
600.467099
602.943077
604.269638
604.279043
603.144446
605.480931
606.680377
606.581301
605.361770
607.560101
608.700199
590.267773
592.105012
593.633209
594.387712
594.746960
596.369737
597.627482
598.153903
598.328736
599.789795
600.908111
601.315106
601.385229
602.747804
603.774896
604.094399
604.073548
605.316464
606.223553
606.431037
606.303712
607.417721
608.191398
590.113953
591.468700
592.839949
593.737368
594.442632
595.791480
596.961355
597.642250
598.155226
599.322597
600.332172
600.876807
601.271771
602.331933
603.243297
603.691900
603.985861
604.931564
605.724596
606.056380
606.233058
607.047382
607.665394
588.090530
590.018110
591.639257
592.464922
592.881779
594.595778
595.932626
596.517623
596.740796
598.242537
599.393226
599.826710
599.921967
601.305191
602.351436
602.683138
602.672238
603.938829
604.863864
605.074705
604.945970
606.104991
606.909938
584.683341
588.298584
590.413096
590.974310
590.251456
593.166330
594.856788
595.151052
594.260248
596.911617
598.393931
598.530170
597.515058
600.032264
601.400727
601.429219
600.303232
602.698488
603.939883
603.840763
602.590553
604.912600
606.129534
586.521417
588.469263
590.121978
590.982894
591.436582
593.189805
594.562404
595.176729
595.425485
596.958938
598.143394
598.605041
598.724033
600.129087
601.194598
601.542343
601.544657
602.821931
603.754338
603.969436
603.845365
605.015059
605.828719
586.947168
588.350523
589.791160
590.760485
591.538190
592.969868
594.213304
594.950728
595.513492
596.747664
597.822976
598.421266
598.860583
599.964808
600.915049
601.395002
601.714590
602.681479
603.488168
603.824707
604.006838
604.850410
605.491302
585.438904
587.376955
589.028517
589.893588
590.352864
592.115999
593.489885
594.090896
594.321189
595.896346
597.118359
597.599816
597.726163
599.158691
600.246114
600.610212
600.625279
601.900455
602.826264
603.028458
602.888309
604.076281
604.902683
582.518380
586.105603
588.220963
588.794646
588.083970
591.026002
592.724303
592.992086
592.036278
594.797245
596.354818
596.523414
595.504076
598.088325
599.500567
599.561159
598.466801
600.852184
602.081695
601.956661
600.657333
603.035303
604.280532
584.747680
586.684637
588.334485
589.196956
589.651694
591.407312
592.772094
593.364024
593.586675
595.156462
596.374223
596.852089
596.975729
598.407348
599.494719
599.859044
599.874124
601.148591
602.074223
602.277144
602.137686
603.324525
604.149602
585.569521
586.969583
588.406178
589.370522
590.139613
591.554942
592.778708
593.496543
594.042830
595.266967
596.334061
596.924576
597.357493
598.461261
599.412826
599.894628
600.215492
601.180022
601.985743
602.324354
602.509105
603.348715
603.985587
584.468556
586.407167
588.051734
588.905735
589.348789
591.073467
592.413299
592.994902
593.214852
594.736515
595.909650
596.357617
596.462338
597.871810
598.942884
599.296703
599.305073
600.574556
601.503483
601.723534
601.608670
602.766024
603.569909
581.972387
585.564739
587.664479
588.216454
587.485876
590.354289
591.998144
592.245027
591.303759
593.948508
595.419837
595.535057
594.487325
597.023690
598.403516
598.443400
597.335532
599.708125
600.940348
600.849263
599.624557
601.913817
603.113813
584.704902
586.616772
588.219273
589.024949
589.416787
591.087202
592.376027
592.912906
593.090502
594.567228
595.699431
596.112901
596.188528
597.570996
598.618579
598.952990
598.944244
600.196742
601.110520
601.318234
601.191719
602.335947
603.131568
586.091967
587.428303
588.772224
589.637448
590.305113
591.607636
592.728552
593.362745
593.833307
594.962797
595.942712
596.464467
596.841896
597.890355
598.794344
599.238927
599.527724
600.457638
601.233541
601.551237
601.717536
602.524800
603.139255
585.659657
587.467532
588.955755
589.665735
589.977090
591.546797
592.752527
593.233999
593.371038
594.778225
595.854823
596.234817
596.287579
597.629945
598.643483
598.957056
598.931665
600.149958
601.030281
601.211957
601.061922
602.176649
602.952459
583.974719
587.310799
589.167288
589.533236
588.663610
591.312024
592.785753
592.931778
591.934938
594.421537
595.778305
595.834948
594.757544
597.202107
598.510311
598.515757
597.388341
599.683331
600.846083
600.709829
599.446331
601.663870
602.813085
587.473812
589.081340
590.359832
590.941563
591.163573
592.582223
593.668703
594.109918
594.231899
595.549714
596.557028
596.935962
597.003605
598.278483
599.236808
599.556590
599.548686
600.699897
601.520299
601.695839
601.542398
602.562627
603.254244
589.970304
590.736118
591.581352
592.233975
592.818815
593.742990
594.588218
595.194896
595.726688
596.596088
597.394974
597.962478
598.456877
599.286676
600.035666
600.538007
600.946774
601.661961
602.276655
602.629263
602.872648
603.401198
603.779780
591.149135
591.626911
592.281071
592.927228
593.583661
594.357877
595.110950
595.768071
596.403736
597.148226
597.873077
598.503660
599.110319
599.818169
600.493167
601.056328
601.574392
602.169553
602.710504
603.119187
603.458132
603.836118
604.090630
596.751225
597.311153
598.044474
598.749032
599.457372
600.339812
601.187219
601.905127
602.582277
603.414849
604.205016
604.861453
605.472334
606.231689
606.940796
607.506885
608.015568
608.657046
609.234013
609.650457
609.981334
610.397186
610.676778
595.013231
596.072079
597.072711
597.739497
598.242089
599.402548
600.386604
600.998672
601.434868
602.524523
603.438797
603.982054
604.347986
605.361102
606.193835
606.649829
606.919148
607.812745
608.516376
608.834299
608.948036
609.644248
610.110903
590.301783
593.507364
595.268357
595.638390
594.817126
597.423382
598.880799
599.074883
598.132478
600.630308
601.995995
602.109309
601.092726
603.504733
604.787660
604.823432
603.735893
606.008575
607.162780
607.083862
605.897413
608.007314
609.070761
576.756097
589.887589
593.224956
592.565493
583.598068
594.476184
597.144605
596.197845
587.083065
597.791861
600.341442
599.301487
590.129315
600.717724
603.180256
602.084572
592.981625
603.294450
605.615104
604.440487
595.429074
605.472958
607.898656
587.363587
590.809395
592.791178
593.265632
592.494063
595.258650
596.832993
597.043466
596.082322
598.680579
600.117093
600.212807
599.153463
601.649396
602.993481
603.006920
601.875663
604.234768
605.457137
605.369492
604.161940
606.390873
607.556683
588.656505
590.546852
592.131023
592.928217
593.321267
594.994131
596.294414
596.850953
597.049998
598.533908
599.671946
600.094099
600.178021
601.552009
602.589201
602.914449
602.899101
604.157209
605.077312
605.289561
605.164404
606.304879
607.097300
585.077011
588.681605
590.779791
591.323187
590.581207
593.472241
595.140561
595.417006
594.511113
597.146420
598.614292
598.739482
597.714980
600.219963
601.576937
601.596422
600.463560
602.852803
604.089673
603.987601
602.734231
605.050229
606.262597
571.795291
585.578461
589.195559
588.654736
579.547445
590.872716
593.747934
592.922432
583.925010
594.689198
597.306932
596.325937
587.273574
597.829670
600.318232
599.223339
590.054525
600.491500
602.852635
601.620067
592.265533
602.741921
605.299284
583.501251
587.128233
589.260167
589.840453
589.136580
592.069430
593.775611
594.082500
593.202175
595.869785
597.370974
597.523246
596.521560
599.048779
600.425789
600.461827
599.341767
601.739780
602.980969
602.879242
601.627018
603.954706
605.176960
585.468391
587.416310
589.075780
589.946820
590.411010
592.175573
593.554987
594.168827
594.413249
595.969629
597.174240
597.647481
597.772292
599.193067
600.271818
600.630153
600.640145
601.914754
602.840461
603.045019
602.909972
604.089784
604.911408
582.457217
586.048932
588.170407
588.751101
588.047749
590.995319
592.700949
592.978405
592.030297
594.787226
596.338419
596.502596
595.481246
598.064907
599.478065
599.540558
598.447087
600.828429
602.052214
601.921260
600.617479
602.995864
604.242289
569.819440
583.420472
587.010122
586.471075
577.337830
588.728243
591.608579
590.698148
581.270770
592.506908
595.251139
594.275606
585.024804
595.845527
598.419373
597.382767
588.335590
598.670886
600.991763
599.683578
590.034532
600.806718
603.432549
581.769077
585.358703
587.477407
588.054852
587.346886
590.287079
591.984014
592.252720
591.296968
594.048520
595.594955
595.754650
594.729855
597.313169
598.727129
598.790633
597.697647
600.077730
601.300645
601.170037
599.866856
602.243429
603.488128
584.099314
586.040405
587.693090
588.557986
589.014207
590.761917
592.122059
592.716417
592.943220
594.490575
595.686105
596.148885
596.263986
597.687374
598.770424
599.133220
599.146852
600.416704
601.339699
601.546331
601.415604
602.588208
603.404141
581.473871
585.076910
587.194211
587.767203
587.060372
589.957231
591.628919
591.900367
590.980696
593.646616
595.136744
595.267531
594.233319
596.783157
598.175260
598.225497
597.125461
599.502046
600.734974
600.641932
599.415904
601.711872
602.917632
569.184242
582.866183
586.453792
585.909288
576.856858
588.073661
590.892595
590.007115
580.878675
591.716164
594.330128
593.306489
584.099330
594.796965
597.323044
596.261310
587.205291
597.525539
599.863294
598.656200
589.458864
599.767533
602.285608
581.714705
585.289189
587.363070
587.887156
587.128899
589.969853
591.589632
591.816756
590.856077
593.476236
594.925330
595.022279
593.959647
596.481775
597.849539
597.879865
596.762881
599.123201
600.342683
600.239828
599.004465
601.286212
602.482606
584.641236
586.508902
588.064082
588.829954
589.188342
590.815979
592.070352
592.584537
592.745049
594.189299
595.294557
595.690238
595.753503
597.117622
598.150163
598.474722
598.457580
599.693498
600.590733
600.784676
600.646259
601.778154
602.566419
582.769351
586.174237
588.113994
588.546251
587.731915
590.443899
591.971081
592.148536
591.174502
593.697301
595.083036
595.149807
594.078014
596.547002
597.877203
597.889691
596.766733
599.083503
600.267822
600.142145
598.889943
601.136056
602.309551
571.711876
584.718827
587.993837
587.283526
578.281373
589.081738
591.698232
590.739721
581.766049
592.233995
594.701354
593.632956
584.498256
595.002699
597.441384
596.356992
587.358931
597.526124
599.784101
598.541592
589.347939
599.542861
601.999126
584.690807
587.849847
589.557083
589.868556
588.986193
591.522831
592.917729
593.065407
592.098435
594.509312
595.814612
595.892224
594.858056
597.236871
598.499928
598.529417
597.445794
599.673657
600.787202
600.666919
599.432910
601.560053
602.631865
589.025911
590.053884
591.004097
591.607810
592.039612
593.125013
594.036523
594.583619
594.962249
595.988620
596.850750
597.355795
597.693904
598.681544
599.495026
599.937218
600.193126
601.061331
601.737142
602.028070
602.119244
602.810305
603.276090
590.567908
591.100054
591.783446
592.422515
593.055718
593.858835
594.628201
595.273677
595.885175
596.657490
597.397387
598.014759
598.595595
599.330474
600.020129
600.570078
601.062340
601.683016
602.237314
602.632255
602.946092
603.353111
603.629216
596.440532
596.945749
597.649647
598.361229
599.092738
599.946115
600.777261
601.507352
602.210160
603.016712
603.794350
604.466568
605.105753
605.840511
606.537431
607.119177
607.656365
608.275048
608.841662
609.274517
609.632485
610.021260
610.280183
595.067994
595.862627
596.757294
597.472714
598.128308
599.126808
600.044390
600.717232
601.310208
602.242461
603.095189
603.703507
604.228882
605.086235
605.857162
606.376472
606.802876
607.544957
608.189855
608.571135
608.837064
609.375044
609.756467
592.208951
593.850405
595.178627
595.818534
596.103430
597.588643
598.737471
599.231035
599.398910
600.785454
601.850005
602.267625
602.361478
603.666486
604.646978
604.979371
604.982961
606.169453
607.028902
607.242054
607.120457
608.143643
608.833694
588.219507
591.600867
593.506958
593.924425
593.106864
595.814884
597.340769
597.522249
596.541061
599.115024
600.533600
600.624766
599.562865
602.043988
603.374427
603.385478
602.253250
604.599162
605.809443
605.719801
604.507273
606.708894
607.849869
589.376878
591.212851
592.739340
593.491965
593.849037
595.469256
596.723032
597.244324
597.415819
598.880406
600.004519
600.415947
600.489303
601.855914
602.885969
603.207086
603.188879
604.439068
605.354628
605.569525
605.447588
606.564383
607.339060
589.218476
590.573492
591.945356
592.843581
593.549197
594.897240
596.065343
596.744071
597.255826
598.425664
599.440077
599.989148
600.387696
601.450629
602.363765
602.813774
603.110261
604.060800
604.859138
605.195531
605.375484
606.191773
606.810781
587.190469
589.119893
590.744137
591.573630
591.993727
593.708669
595.045721
595.630900
595.853447
597.356858
598.512675
598.950718
599.049826
600.434655
601.481417
601.813934
601.805036
603.074628
604.002234
604.215146
604.087659
605.247712
606.053580
583.779139
587.397538
589.517259
590.084971
589.368137
592.285533
593.978044
594.274800
593.385188
596.037530
597.523602
597.663639
596.652139
599.170045
600.538399
600.567307
599.442568
601.839584
603.081825
602.983046
601.732763
604.055014
605.272503
585.614498
587.565952
589.224864
590.093439
590.554437
592.312560
593.689566
594.308475
594.560538
596.094995
597.280546
597.743907
597.865066
599.271266
600.337784
600.686844
600.690354
601.968048
602.899764
603.113728
602.988611
604.157863
604.971592
586.038307
587.445546
588.892995
589.870801
590.656940
592.095459
593.345458
594.089473
594.656816
595.891328
596.965449
597.563124
598.003229
599.109467
600.062640
600.545765
600.867234
601.833100
602.637054
602.970611
603.150462
603.993013
604.633697
584.528706
586.471012
588.130047
589.004584
589.473585
591.244767
592.626960
593.236846
593.473367
595.047230
596.265274
596.743670
596.869509
598.304974
599.397398
599.766957
599.785127
601.057469
601.978029
602.175090
602.031244
603.217761
604.043878
581.608072
585.199698
587.322743
587.906425
587.206418
590.156942
591.864632
592.143161
591.195330
593.953319
595.504887
595.668805
594.648009
597.235786
598.654228
598.721776
597.631634
600.012401
601.234609
601.102776
599.798607
602.174940
603.419945
583.839405
585.779972
587.436425
588.307748
588.772327
590.537034
591.911616
592.513811
592.743436
594.311840
595.525069
595.999147
596.121758
597.556169
598.648553
599.018241
599.035936
600.306461
601.225310
601.421513
601.277149
602.462115
603.286948
584.664026
586.066606
587.508275
588.479834
589.257613
590.682216
591.915920
592.643480
593.196015
594.420161
595.484740
596.072985
596.505524
597.611119
598.565778
599.050634
599.372361
600.333527
601.133359
601.465635
601.645479
602.483381
603.120353
583.565410
585.505518
587.153862
588.013670
588.464433
590.198372
591.548387
592.139951
592.366115
593.887957
595.059918
595.506752
595.611619
597.022209
598.094848
598.450043
598.458171
599.724346
600.647708
600.861300
600.740971
601.897213
602.702128
581.070398
584.663555
586.766168
587.322914
586.599113
589.476472
591.130585
591.388037
590.454046
593.098650
594.569092
594.683770
593.636530
596.173707
597.554373
597.594891
596.486441
598.855827
600.082881
599.985548
598.755288
601.044196
602.245741
583.801106
585.714210
587.319646
588.129793
588.527674
590.205846
591.503684
592.049831
592.234288
593.712841
594.845500
595.259433
595.336028
596.719544
597.768003
598.102951
598.093723
599.343873
600.253924
600.457300
600.327123
601.470660
602.266889
585.184118
586.522718
587.870515
588.740521
589.413656
590.722434
591.850533
592.492053
592.968599
594.101788
595.084174
595.607811
595.986978
597.037089
597.942461
598.388007
598.676875
599.605477
600.379337
600.694926
600.859405
601.665514
602.279564
584.747106
586.558606
588.052072
588.767506
589.084012
590.658533
591.869755
592.356856
592.499094
593.911329
594.992096
595.375175
595.430351
596.775061
597.790654
598.105863
598.081295
599.299033
600.178645
600.360152
600.209885
601.322873
602.097317
583.059662
586.400417
588.263089
588.634992
587.770462
590.422618
591.900609
592.051065
591.058716
593.551158
594.913090
594.973468
593.898772
596.346094
597.656728
597.664227
596.538160
598.832873
599.995628
599.860439
598.597881
600.813089
601.960288
586.561945
588.173313
589.457214
590.044270
590.270861
591.693262
592.783854
593.229412
593.355992
594.679292
595.691615
596.074340
596.144745
597.422050
598.382372
598.703721
598.696760
599.847919
600.668469
600.844842
600.691918
601.710531
602.400616
589.063069
589.831670
590.681155
591.338265
591.927288
592.855425
593.704947
594.316149
594.852644
595.727015
596.530403
597.101415
597.598351
598.430060
599.180406
599.683635
600.092796
600.807875
601.422544
601.775427
602.018816
602.546372
602.924016
590.244856
590.724838
591.382563
592.032730
592.693181
593.471480
594.228957
594.890692
595.531057
596.280206
597.009202
597.643039
598.252015
598.961437
599.637391
600.201030
600.719162
601.314100
601.854858
602.263481
602.602179
602.979448
603.233328
596.085117
596.557054
597.240331
597.954360
598.696818
599.534059
600.354667
601.091360
601.807340
602.601216
603.372640
604.055520
604.710691
605.433804
606.124299
606.716086
607.269193
607.877773
608.439904
608.884049
609.257298
609.631970
609.877853
594.896023
595.567777
596.401318
597.136470
597.850411
598.782481
599.665276
600.366432
601.020590
601.891751
602.715918
603.358014
603.948094
604.745070
605.486248
606.037228
606.526813
607.211511
607.830012
608.244810
608.572449
609.046104
609.382173
592.675636
593.818193
594.952220
595.686127
596.266099
597.442965
598.467868
599.073763
599.539311
600.627622
601.578397
602.116317
602.512472
603.519382
604.382892
604.829615
605.128273
606.025262
606.774532
607.104198
607.271975
607.993984
608.526696
590.214375
591.990105
593.442553
594.135316
594.441606
596.008350
597.213587
597.698705
597.839305
599.290402
600.402728
600.807362
600.871616
602.230634
603.249839
603.562582
603.532707
604.781417
605.692195
605.904208
605.772792
606.870318
607.625189
589.917409
591.227207
592.543836
593.394176
594.057329
595.356902
596.479294
597.119265
597.599588
598.754261
599.757650
600.295805
600.682730
601.740190
602.646845
603.089182
603.377541
604.326761
605.124978
605.462352
605.639631
606.441132
607.047279
589.332196
590.437121
591.685674
592.625649
593.451826
594.667245
595.766708
596.503512
597.138000
598.183617
599.137705
599.750397
600.274988
601.216664
602.070158
602.583356
603.005506
603.836884
604.577517
604.977877
605.279506
605.961171
606.486652
587.786569
589.162779
590.564970
591.495218
592.232993
593.616973
594.818047
595.523993
596.058381
597.247240
598.277945
598.840048
599.250721
600.328924
601.255348
601.715621
602.021761
602.984263
603.791175
604.133185
604.318645
605.145893
605.773115
585.922548
587.849863
589.486455
590.339145
590.787662
592.524823
593.883662
594.488960
594.729255
596.248565
597.418730
597.866993
597.973911
599.377633
600.440328
600.784757
600.785481
602.065550
603.001308
603.222876
603.105383
604.265048
605.071332
586.208214
587.606730
589.045003
590.016528
590.797734
592.226758
593.470358
594.213588
594.780511
595.999312
597.057209
597.643067
598.074900
599.173505
600.119453
600.596416
600.914695
601.884955
602.696862
603.041640
603.230882
604.065225
604.698239
586.152144
587.307938
588.633818
589.658328
590.571544
591.879685
593.065855
593.876667
594.574925
595.680009
596.687611
597.346497
597.912565
598.894573
599.786753
600.334093
600.782500
601.627962
602.375096
602.777978
603.085752
603.785177
604.325530
585.085966
586.491383
587.940180
588.922506
589.714943
591.160998
592.417034
593.164554
593.734716
594.977781
596.059826
596.662553
597.107058
598.223833
599.188370
599.681882
600.011332
600.978850
601.783753
602.119918
602.302623
603.142156
603.780294
583.671143
585.614416
587.275427
588.153141
588.626085
590.401386
591.788520
592.405402
592.650182
594.219013
595.433679
595.911653
596.039505
597.477129
598.573332
598.947656
598.970415
600.244475
601.169279
601.376766
601.246782
602.419126
603.235725
584.393862
585.798225
587.245123
588.224724
589.013304
590.453932
591.703612
592.444781
593.009099
594.246906
595.324344
595.923257
596.364859
597.479664
598.442770
598.934999
599.262654
600.227354
601.029384
601.363227
601.544256
602.382577
603.020029
584.769481
585.923115
587.245310
588.264677
589.170505
590.467499
591.640573
592.438485
593.124963
594.219374
595.217549
595.868571
596.428689
597.407101
598.296991
598.842499
599.287815
600.126870
600.867477
601.265219
601.569361
602.266088
602.804886
584.138522
585.533533
586.966359
587.930690
588.701595
590.113041
591.336298
592.060004
592.609257
593.811746
594.855052
595.428519
595.850808
596.944714
597.888294
598.364047
598.679081
599.637477
600.437841
600.773899
600.957156
601.786835
602.417152
583.172513
585.094509
586.723463
587.566339
588.001673
589.714109
591.045922
591.625902
591.843051
593.340311
594.490777
594.921937
595.014746
596.412614
597.472771
597.816635
597.814787
599.075406
599.994024
600.202753
600.076432
601.228976
602.031369
584.368745
585.737932
587.128521
588.042886
588.760029
590.115587
591.286260
591.963474
592.470494
593.631871
594.638140
595.180247
595.574966
596.642344
597.561978
598.017343
598.314662
599.256634
600.042954
600.367649
600.540215
601.358220
601.980676
585.272297
586.367222
587.598449
588.515425
589.313619
590.495951
591.562450
592.269686
592.875316
593.886460
594.809936
595.400470
595.908557
596.833370
597.674565
598.180197
598.591434
599.397097
600.109498
600.486046
600.770047
601.439688
601.959245
585.253257
586.549018
587.842097
588.662505
589.290931
590.550915
591.637276
592.249254
592.703249
593.812000
594.776104
595.291053
595.663864
596.695887
597.584518
598.020732
598.302147
599.214160
599.972306
600.278025
600.432944
601.219177
601.818163
585.002321
586.759520
588.182241
588.838232
589.103150
590.621274
591.784862
592.242370
592.362353
593.751285
594.814851
595.196073
595.252317
596.574275
597.569797
597.879871
597.853228
599.049206
599.908955
600.083601
599.926914
601.006447
601.753490
586.994198
588.116863
589.216136
589.904892
590.432794
591.552824
592.525576
593.089010
593.515671
594.547552
595.450615
595.958792
596.335508
597.311931
598.152576
598.588864
598.877104
599.734122
600.440295
600.734975
600.877096
601.582177
602.107676
588.868162
589.518670
590.313168
590.995986
591.648864
592.515874
593.336149
593.981164
594.583198
595.400167
596.177771
596.785424
597.348977
598.118953
598.837821
599.372191
599.843635
600.497640
601.082271
601.467237
601.771711
602.230074
602.559188
589.871652
590.321326
590.962956
591.620510
592.296814
593.063867
593.815877
594.489217
595.146961
595.886465
596.611422
597.257727
597.883627
598.580598
599.248754
599.821287
600.353758
600.935587
601.468708
601.886334
602.238370
602.598790
602.837881
595.533975
596.037886
596.739744
597.449123
598.178593
599.030309
599.858947
600.585758
601.287104
602.097870
602.881295
603.558126
604.201218
604.941426
605.643069
606.227905
606.768684
607.395267
607.970368
608.410025
608.773315
609.166588
609.427674
594.163372
594.955690
595.846980
596.558608
597.210501
598.207029
599.120371
599.785649
600.372406
601.312858
602.174428
602.786959
603.314112
604.179266
604.955530
605.475000
605.900942
606.655445
607.312584
607.701598
607.972529
608.517357
608.902031
591.308506
592.945123
594.267348
594.900079
595.176736
596.661444
597.803172
598.278284
598.422899
599.833412
600.915297
601.334773
601.421086
602.743529
603.731968
604.056103
604.043176
605.258843
606.140339
606.361716
606.240367
607.278449
607.975258
587.325821
590.697593
592.594781
593.000945
592.165240
594.880839
596.398079
596.544995
595.495527
598.137443
599.587065
599.674127
598.577179
601.103543
602.448013
602.436977
601.243534
603.663779
604.910834
604.826372
603.594271
605.831321
606.986200
588.482272
590.310850
591.829532
592.574998
592.924599
594.544142
595.790379
596.292850
596.440657
597.928724
599.069635
599.482163
599.547635
600.932678
601.971617
602.285184
602.251103
603.530561
604.467423
604.689575
604.566087
605.696160
606.477727
588.337656
589.680286
591.041871
591.935703
592.639845
593.984225
595.146251
595.816317
596.320768
597.497341
598.518848
599.069262
599.467365
600.541774
601.463357
601.915615
602.213534
603.177648
603.987830
604.332798
604.518219
605.336479
605.955969
586.351858
588.247646
589.851187
590.677605
591.103589
592.809369
594.138800
594.718916
594.938629
596.442836
597.600033
598.034200
598.127210
599.529869
600.589388
600.929290
600.927994
602.209581
603.145904
603.372045
603.259427
604.409120
605.208099
583.010961
586.546994
588.631918
589.199979
588.506963
591.399738
593.080850
593.374473
592.485383
595.135022
596.617536
596.743915
595.702438
598.260853
599.650131
599.687889
598.566747
600.981275
602.236232
602.160768
600.950956
603.236397
604.437053
584.764546
586.684507
588.326908
589.196545
589.667682
591.420904
592.795785
593.416448
593.671135
595.204563
596.387235
596.844006
596.957131
598.379427
599.458907
599.816058
599.825821
601.114400
602.057620
602.287851
602.179853
603.335636
604.139286
585.137536
586.536863
587.981050
588.962715
589.756394
591.199387
592.455261
593.207751
593.782856
595.015381
596.086035
596.681203
597.121092
598.233484
599.193718
599.683559
600.011962
600.985967
601.800869
602.150025
602.343587
603.176078
603.807219
583.602872
585.546619
587.209185
588.090350
588.568142
590.348313
591.742822
592.371039
592.627898
594.190425
595.399485
595.875775
596.004436
597.440921
598.536816
598.912391
598.938613
600.217842
601.152274
601.375722
601.263580
602.422099
603.228532
580.670162
584.268543
586.398180
586.990103
586.300548
589.261809
590.986387
591.295571
590.398155
593.116751
594.649671
594.811221
593.798461
596.380562
597.799441
597.872900
596.794143
599.178151
600.417386
600.330864
599.112994
601.406424
602.613137
582.908474
584.851701
586.512889
587.391723
587.866161
589.641652
591.030819
591.653977
591.906154
593.463768
594.668552
595.141620
595.267754
596.701528
597.794804
598.167987
598.191400
599.466593
600.396848
600.616536
600.501651
601.659296
602.465603
583.747700
585.146948
586.589281
587.567009
588.354617
589.788211
591.033396
591.776343
592.342932
593.564695
594.626163
595.215009
595.650390
596.756944
597.711930
598.197664
598.521137
599.485675
600.290865
600.630966
600.817543
601.649187
602.280759
582.676766
584.599867
586.241709
587.106950
587.570540
589.309102
590.668043
591.276456
591.522197
593.035608
594.202518
594.650278
594.758863
596.170098
597.241302
597.594243
597.599830
598.869369
599.794753
600.007524
599.883571
601.042419
601.848971
580.224266
583.771512
585.858423
586.421548
585.720519
588.591550
590.252187
590.533561
589.643671
592.255863
593.714080
593.829264
592.787529
595.323850
596.701608
596.736917
595.619037
597.996572
599.225283
599.121941
597.876901
600.179073
601.386924
582.906513
584.803336
586.402753
587.218113
587.627917
589.309851
590.615632
591.177249
591.381098
592.854435
593.985833
594.403910
594.486100
595.870730
596.917931
597.250593
597.238501
598.490892
599.401362
599.602103
599.467195
600.614305
601.413031
584.253077
585.590994
586.941471
587.817786
588.499308
589.815388
590.951502
591.602474
592.088821
593.229239
594.219849
594.753195
595.141041
596.192286
597.097113
597.543108
597.833155
598.761791
599.536210
599.853456
600.019479
600.823456
601.435811
583.787406
585.609346
587.112631
587.836230
588.159829
589.743358
590.962001
591.453721
591.598991
593.027832
594.125553
594.526306
594.598531
595.939037
596.951956
597.270154
597.252169
598.466397
599.346640
599.535921
599.397041
600.498520
601.265256
582.073004
585.439305
587.317917
587.698966
586.838792
589.502973
590.988016
591.137704
590.134355
592.658859
594.046107
594.133329
593.095051
595.520573
596.823505
596.837164
595.729821
598.010103
599.172053
599.052821
597.825140
600.005666
601.136823
585.595209
587.219190
588.514952
589.111078
589.344811
590.776375
591.874138
592.323416
592.452344
593.793328
594.823844
595.224938
595.312698
596.586242
597.544601
597.869811
597.870297
599.018537
599.840501
600.025732
599.885113
600.892156
601.574194
588.111234
588.886248
589.744048
590.409306
591.006075
591.942390
592.799471
593.417191
593.960544
594.846360
595.662075
596.244882
596.751287
597.585329
598.336976
598.842926
599.255528
599.971482
600.588184
600.945361
601.192841
601.717431
602.092123
589.300164
589.784462
590.448856
591.106493
591.774628
592.560828
593.326047
593.995233
594.643414
595.401919
596.140620
596.783404
597.399353
598.112454
598.790765
599.356799
599.877350
600.473980
601.016750
601.427986
601.768637
602.145241
602.398015
594.935769
595.493905
596.224653
596.926598
597.632602
598.513423
599.357728
600.071179
600.746757
601.588066
602.389473
603.055076
603.673722
604.443731
605.162086
605.734546
606.250089
606.906082
607.498062
607.926341
608.266206
608.690081
608.973754
593.200700
594.255843
595.251693
595.913161
596.410132
597.569170
598.547312
599.146792
599.570412
600.678648
601.610323
602.161730
602.530011
603.559676
604.403170
604.859722
605.125979
606.044664
606.770338
607.101018
607.221335
607.930808
608.404063
588.497793
591.693257
593.444590
593.802431
592.962122
595.575524
597.022724
597.179442
596.167414
598.738930
600.142626
600.257078
599.209317
601.672068
602.973381
602.989370
601.842898
604.197470
605.396232
605.328278
604.126572
606.276241
607.355692
574.981091
588.077094
591.397603
590.713125
581.657170
592.609079
595.267821
594.228893
584.719393
595.825363
598.462754
597.399075
587.991098
598.835402
601.341446
600.175689
590.685385
601.409026
603.826360
602.647508
593.472461
603.705954
606.172542
585.563867
588.995633
590.965699
591.428992
590.640574
593.412511
594.976355
595.149208
594.117935
596.789300
598.263266
598.358973
597.267647
599.816012
601.179908
601.174346
599.984598
602.425505
603.691334
603.613384
602.388399
604.654237
605.835608
586.875765
588.743556
590.313001
591.106404
591.500576
593.169136
594.460958
595.003700
595.188692
596.689083
597.842301
598.267573
598.348100
599.746243
600.799623
601.127967
601.110792
602.395693
603.337688
603.564785
603.449068
604.592743
605.386299
583.395989
586.915136
588.977209
589.522173
588.805920
591.672372
593.327332
593.596895
592.687605
595.325295
596.798196
596.914731
595.863725
598.416372
599.799772
599.830880
598.704091
601.117851
602.373299
602.298391
601.087726
603.368940
604.566108
570.484386
583.874548
587.408025
586.883292
577.927447
589.107109
591.952077
591.123087
582.137219
592.888578
595.500251
594.479088
585.228427
596.001834
598.544928
597.461999
588.260530
598.763367
601.154714
599.982388
590.854216
601.110694
603.620319
581.799582
585.344806
587.447310
588.036353
587.365835
590.281609
591.984052
592.296193
591.423486
594.089951
595.587630
595.726557
594.695779
597.267532
598.670848
598.720111
597.605782
600.025775
601.287831
601.217477
600.011937
602.299050
603.500514
583.648110
585.581960
587.239213
588.121444
588.603601
590.377562
591.769246
592.400453
592.662334
594.214917
595.414707
595.884824
596.009185
597.442612
598.534447
598.904588
598.926036
600.213878
601.157378
601.388992
601.282487
602.439583
603.243759
580.590754
584.188712
586.319942
586.915891
586.231576
589.196745
590.926252
591.241984
590.350770
593.069813
594.602489
594.764720
593.753117
596.335855
597.755126
597.829208
596.752409
599.141836
600.388175
600.309638
599.098064
601.389894
602.594173
567.917577
581.548335
585.154132
584.633156
575.524779
586.932424
589.845885
589.012812
579.853575
590.844065
593.535475
592.559064
583.357657
594.135266
596.707051
595.684350
586.682259
596.997137
599.346809
598.157637
589.002656
599.285703
601.803159
579.896702
583.494009
585.623403
586.216496
585.528558
588.489154
590.213925
590.525614
589.630852
592.345455
593.874359
594.034019
593.020350
595.599946
597.015927
597.087100
596.007118
598.391624
599.632877
599.549629
598.334519
600.625781
601.830300
582.256784
584.191374
585.846420
586.723994
587.199932
588.964639
590.347075
590.971537
591.228579
592.770042
593.961135
594.426580
594.548321
595.974090
597.058963
597.424432
597.441480
598.716737
599.647761
599.867299
599.750434
600.909063
601.715255
579.698986
583.255469
585.359215
585.944077
585.268198
588.167899
589.856911
590.164169
589.298135
591.934055
593.414039
593.547990
592.522416
595.073505
596.464395
596.511167
595.403377
597.789657
599.025864
598.928854
597.689284
599.995973
601.206611
567.629016
581.084381
584.628546
584.102474
575.158009
586.298673
589.125919
588.303742
579.412245
590.037568
592.613503
591.591699
582.404493
593.092416
595.613473
594.539433
585.430468
595.802300
598.146140
596.920843
587.638116
598.028647
600.565527
579.930396
583.459491
585.520349
586.055677
585.326712
588.169010
589.804384
590.065035
589.157856
591.753906
593.199112
593.304704
592.254154
594.778308
596.145039
596.171875
595.046841
597.415359
598.636050
598.526816
597.276437
599.570759
600.773190
582.774064
584.640209
586.200845
586.978931
587.353815
588.995702
590.266533
590.800000
590.980700
592.438814
593.559968
593.974243
594.055124
595.421103
596.453797
596.780610
596.766959
598.003028
598.901254
599.098284
598.963417
600.090656
600.875784
580.842236
584.274080
586.233695
586.681156
585.878603
588.610286
590.152989
590.338813
589.362892
591.925750
593.344866
593.446554
592.418042
594.868377
596.192760
596.213349
595.110996
597.414297
598.598700
598.490198
597.273731
599.484030
600.640477
569.671906
582.791833
586.103877
585.409329
576.397144
587.239472
589.871720
588.903676
579.827130
590.438342
592.963108
591.957595
583.001619
593.355059
595.768574
594.703920
585.812837
595.882462
598.132346
596.934913
587.945351
597.936720
600.347277
582.753729
585.943641
587.674350
588.002702
587.132223
589.688759
591.098448
591.252584
590.282092
592.734739
594.075295
594.188800
593.198298
595.559133
596.817467
596.856450
595.794921
598.010395
599.125542
599.024509
597.828025
599.919254
600.973423
587.125017
588.165643
589.131598
589.750797
590.197429
591.299077
592.225765
592.785933
593.177336
594.226051
595.111028
595.637824
595.994551
596.986043
597.802624
598.250843
598.514486
599.384107
600.063785
600.362995
600.463161
601.147576
601.607823
588.681128
589.221424
589.917455
590.570855
591.218977
592.037631
592.822394
593.482742
594.109518
594.899671
595.657619
596.291511
596.885495
597.627665
598.322443
598.877548
599.374928
599.999150
600.557436
600.957312
601.274943
601.680821
601.955060
594.601237
595.106827
595.812159
596.526414
597.261405
598.118610
598.952701
599.685165
600.392543
601.209706
601.999679
602.682913
603.331829
604.076976
604.782995
605.371840
605.916031
606.545067
607.121754
607.562388
607.926387
608.320766
608.582937
593.229298
594.023154
594.917997
595.634824
596.292538
597.294484
598.213059
598.883820
599.476596
600.423662
601.292164
601.911589
602.444928
603.314910
604.095374
604.618809
605.048083
605.804594
606.462648
606.851821
607.122628
607.668479
608.054654
590.371707
592.009520
593.335416
593.973976
594.257105
595.747082
596.893656
597.373937
597.524487
598.941974
600.031445
600.458693
600.551909
601.878889
602.871210
603.199319
603.189724
604.406652
605.287993
605.508223
605.385340
606.424401
607.123495
586.383846
589.756586
591.657787
592.070628
591.242318
593.963180
595.485051
595.636897
594.593210
597.242365
598.700071
598.795606
597.706270
600.236850
601.585048
601.578150
600.388231
602.809202
604.055574
603.969498
602.735553
604.973682
606.130847
587.529794
589.360585
590.884603
591.637646
591.995224
593.621023
594.872559
595.380242
595.533865
597.028930
598.177556
598.597909
598.670310
600.060283
601.103726
601.421627
601.390809
602.671620
603.608839
603.830477
603.706395
604.837410
605.620395
587.372188
588.718683
590.087606
590.990399
591.703464
593.055171
594.223260
594.898852
595.409063
596.592294
597.620867
598.178023
598.582047
599.662077
600.589297
601.046259
601.347128
602.313406
603.125668
603.471569
603.657519
604.476731
605.097145
585.373045
587.274435
588.887955
589.725119
590.161290
591.875210
593.211192
593.796962
594.022268
595.532985
596.696769
597.136645
597.234277
598.643064
599.709562
600.054498
600.054667
601.339035
602.280448
602.509083
602.397947
603.548780
604.348529
582.023320
585.566040
587.662124
588.242057
587.560239
590.461717
592.149818
592.449360
591.565930
594.222276
595.711295
595.843006
594.805787
597.370612
598.767202
598.810435
597.691481
600.109267
601.369867
601.297689
600.090003
602.376791
603.578157
583.774889
585.700960
587.353523
588.234786
588.717246
590.479923
591.862690
592.490212
592.751398
594.291758
595.481140
595.943803
596.062099
597.490202
598.575714
598.938118
598.951994
600.244657
601.192523
601.426581
601.321364
602.478626
603.282822
584.147924
585.552617
587.006017
587.998773
588.803675
590.256596
591.521171
592.281551
592.864146
594.104101
595.182006
595.783925
596.229657
597.346889
598.311547
598.805651
599.138374
600.117280
600.937585
601.291858
601.489284
602.323239
602.954535
582.614290
584.562847
586.233841
587.125550
587.614372
589.404510
590.808178
591.445120
591.710413
593.281062
594.498210
594.982387
595.117659
596.557854
597.656458
598.035004
598.065196
599.350034
600.291014
600.521220
600.414301
601.573872
602.379755
579.683555
583.286142
585.423245
586.024863
585.345863
588.316776
590.050736
590.369306
589.481194
592.208671
593.750572
593.921123
592.915850
595.500756
596.921114
596.996522
595.921127
598.311039
599.557446
599.478617
598.266888
600.560684
601.766272
581.925459
583.871690
585.538614
586.425389
586.909057
588.694026
590.092971
590.726079
590.988231
592.555632
593.770105
594.252429
594.385927
595.823190
596.918384
597.293686
597.320384
598.600655
599.536991
599.762985
599.652929
600.811484
601.617297
582.769372
584.169996
585.615802
586.599224
587.394385
588.837156
590.092569
590.846005
591.423227
592.655846
593.727912
594.326498
594.769465
595.880276
596.837957
597.326334
597.653093
598.621596
599.431132
599.775497
599.965302
600.798165
601.429916
581.703292
583.625906
585.268901
586.137641
586.607117
588.354619
589.724311
590.343658
590.600571
592.126119
593.304897
593.763455
593.880377
595.296221
596.370607
596.726646
596.735584
598.008126
598.936334
599.151702
599.029746
600.189787
600.996874
579.253256
582.798769
584.885602
585.451178
584.755277
587.635369
589.307069
589.599510
588.720938
591.346356
592.817615
592.944740
591.912389
594.453421
595.834582
595.873387
594.759111
597.139141
598.369879
598.268310
597.024647
599.327883
600.536329
581.931235
583.827815
585.428604
586.247582
586.663519
588.354787
589.671626
590.244529
590.460080
591.946490
593.090917
593.520915
593.612551
595.002821
596.054138
596.390782
596.382555
597.637853
598.550660
598.753420
598.620022
599.767973
600.567048
583.271117
584.610990
585.965328
586.847250
587.536344
588.862455
590.009840
590.672251
591.170406
592.323641
593.327088
593.872224
594.269568
595.327111
596.236743
596.687335
596.981813
597.914083
598.691679
599.011879
599.180042
599.984503
600.596702
582.799631
584.625638
586.135168
586.866117
587.198411
588.792905
590.023206
590.526320
590.683159
592.124819
593.235521
593.648338
593.730438
595.077362
596.095361
596.418707
596.405862
597.624374
598.508705
598.702227
598.566512
599.667806
600.433607
581.083233
584.455099
586.341509
586.730943
585.879994
588.555893
590.052855
590.213699
589.221416
591.758686
593.158915
593.258342
592.230254
594.661920
595.969921
595.989081
594.887438
597.172352
598.338991
598.225029
597.001558
599.181185
600.310778
584.610180
586.239324
587.542938
588.147967
588.391509
589.834473
590.943779
591.404023
591.543804
592.896581
593.938960
594.351141
594.448200
595.728162
596.691921
597.022704
597.028818
598.181940
599.008631
599.198689
599.061666
600.068730
600.749883
587.132769
587.912215
588.777359
589.451514
590.058219
591.005434
591.873557
592.501979
593.055870
593.952464
594.778760
595.371351
595.886099
596.726639
597.483897
597.995340
598.413328
599.134156
599.755372
600.116720
600.367213
600.892655
601.267244
588.326010
588.814306
589.485646
590.152022
590.830008
591.626789
592.402733
593.082416
593.740877
594.509567
595.258083
595.909884
596.533630
597.253173
597.937140
598.508572
599.034333
599.635756
600.182884
600.597944
600.941363
601.319208
601.572285
594.221587
594.696804
595.387112
596.111239
596.865143
597.713494
598.544975
599.292882
600.020858
600.827597
601.612306
602.308285
602.975343
603.708247
604.407422
605.007340
605.567489
606.181106
606.746680
607.193333
607.568822
607.946056
608.193867
593.030721
593.705016
594.545454
595.291390
596.017556
596.960317
597.853272
598.565124
599.231166
600.115769
600.954249
601.610831
602.213920
603.020144
603.769404
604.328488
604.825146
605.513758
606.134203
606.550001
606.878680
607.354922
607.693367
590.807070
591.950200
593.090745
593.836982
594.431206
595.617616
596.651213
597.266749
597.743744
598.846604
599.813609
600.368805
600.780679
601.795130
602.665396
603.120457
603.426872
604.325475
605.073987
605.402015
605.568576
606.293623
606.829675
588.338031
590.111787
591.570799
592.278230
592.602245
594.176954
595.389588
595.883379
596.034596
597.501406
598.631663
599.056329
599.140167
600.503811
601.528469
601.850294
601.830043
603.077644
603.985427
604.193860
604.059258
605.160956
605.919819
588.014963
589.327660
590.654406
591.520939
592.201656
593.512886
594.644936
595.294635
595.786149
596.955544
597.975612
598.531318
598.934248
600.000116
600.914675
601.366237
601.662693
602.613452
603.410818
603.746520
603.922742
604.727042
605.335975
587.400005
588.512766
589.776047
590.734904
591.580064
592.810089
593.921311
594.668733
595.314405
596.373860
597.342978
597.970215
598.507881
599.460742
600.325037
600.848471
601.278579
602.113704
602.856153
603.257237
603.559649
604.243501
604.770919
585.826156
587.214976
588.636879
589.589726
590.349244
591.749305
592.962965
593.679487
594.224229
595.426899
596.471839
597.046177
597.467563
598.559049
599.499032
599.971256
600.286265
601.253522
602.064306
602.408939
602.596467
603.425973
604.054852
583.940460
585.884581
587.544495
588.422852
588.896109
590.649704
592.021541
592.637452
592.887364
594.421595
595.605912
596.064987
596.180523
597.599315
598.677078
599.034881
599.046505
600.331472
601.272125
601.497877
601.383675
602.545959
603.353749
584.222045
585.634870
587.095107
588.091702
588.897218
590.345130
591.604152
592.360544
592.939787
594.173038
595.244862
595.842552
596.284742
597.395745
598.354052
598.842566
599.171097
600.148888
600.968041
601.319590
601.514148
602.351274
602.985272
584.167014
585.334807
586.680591
587.728896
588.665942
589.994281
591.197885
592.024426
592.737557
593.857591
594.879912
595.552669
596.130843
597.122095
598.022547
598.578299
599.035735
599.891111
600.648866
601.062454
601.378639
602.080345
602.620385
583.103125
584.519372
585.986596
586.991820
587.808022
589.274059
590.548340
591.313457
591.900707
593.159816
594.258307
594.878087
595.337506
596.459569
597.427541
597.925727
598.262415
599.242158
600.061460
600.413412
600.609217
601.448612
602.083829
581.692047
583.645266
585.322975
586.222289
586.718898
588.512695
589.918122
590.553963
590.817930
592.403947
593.637037
594.135626
594.282799
595.721100
596.816595
597.192392
597.219841
598.508002
599.449726
599.676859
599.565195
600.732838
601.543841
582.423492
583.834609
585.294132
586.291149
587.099787
588.559432
589.828459
590.589464
591.173770
592.430944
593.528194
594.147230
594.605560
595.724998
596.689534
597.184360
597.517591
598.493458
599.309179
599.658033
599.851387
600.689358
601.324126
582.810824
583.966857
585.296218
586.327760
587.249725
588.565658
589.759005
590.577369
591.284593
592.400966
593.421110
594.093051
594.669814
595.655475
596.548884
597.098540
597.549978
598.397057
599.146794
599.553891
599.865312
600.564003
601.102712
582.193829
583.585359
585.019234
585.990473
586.773683
588.204138
589.448499
590.192712
590.762792
591.990857
593.059777
593.657477
594.099395
595.200619
596.147797
596.628504
596.950105
597.913813
598.719449
599.060677
599.247989
600.080218
600.711767
581.238402
583.151055
584.776895
585.623519
586.068452
587.801060
589.154756
589.754700
589.991247
591.518131
592.697867
593.156998
593.273883
594.677158
595.740312
596.089963
596.095893
597.359872
598.281608
598.493494
598.369656
599.524827
600.328801
582.420744
583.787019
585.179002
586.100129
586.829521
588.204836
589.397520
590.096052
590.624940
591.813875
592.848127
593.416502
593.832575
594.909306
595.834851
596.297222
596.602272
597.549303
598.339920
598.668724
598.844510
599.664412
600.287706
583.306295
584.405233
585.644426
586.572718
587.386158
588.589388
589.678604
590.408076
591.036516
592.073964
593.024245
593.639743
594.167962
595.104196
595.953514
596.467644
596.887653
597.700287
598.419233
598.802576
599.091853
599.762041
600.280845
583.271614
584.577782
585.884836
586.720035
587.365234
588.648605
589.758972
590.393155
590.869216
592.004710
592.996201
593.536965
593.931074
594.974111
595.871241
596.317239
596.609213
597.529404
598.296350
598.612840
598.776961
599.560603
600.156010
583.012964
584.786166
586.226956
586.899325
587.180424
588.724948
589.913703
590.392632
590.532537
591.949401
593.041145
593.449422
593.529375
594.859966
595.863256
596.184010
596.169855
597.374036
598.243977
598.433155
598.291247
599.363263
600.103781
585.019510
586.154945
587.271472
587.978037
588.524746
589.668819
590.665301
591.250161
591.697530
592.753932
593.681855
594.213528
594.610082
595.597584
596.447572
596.894597
597.194387
598.060819
598.777099
599.083733
599.235906
599.938751
600.460715
586.910747
587.571072
588.381018
589.081791
589.754378
590.643536
591.486038
592.152155
592.774796
593.613422
594.412430
595.039945
595.620316
596.402474
597.131762
597.676713
598.158849
598.822511
599.416550
599.810866
600.122418
600.581942
600.910273
587.924745
588.382841
589.038775
589.713967
590.409959
591.198235
591.971644
592.665722
593.343685
594.103370
594.847827
595.512039
596.153309
596.862634
597.541552
598.124508
598.667218
599.258589
599.800651
600.226427
600.584489
600.947357
601.186914
593.647815
594.158214
594.873554
595.601661
596.351706
597.222335
598.069968
598.816800
599.537429
600.363331
601.161149
601.853463
602.510905
603.260065
603.969823
604.563982
605.112214
605.738709
606.310969
606.748363
607.110613
607.504009
607.766052
592.273865
593.071377
593.976800
594.710159
595.386258
596.400592
597.332958
598.021368
598.631726
599.584570
600.459587
601.091060
601.637616
602.507429
603.289637
603.821548
604.259725
605.007142
605.654835
606.038046
606.306258
606.849447
607.234783
589.416299
591.052707
592.389503
593.051065
593.363173
594.858856
596.018205
596.524596
596.708007
598.118219
599.209524
599.657599
599.782210
601.091828
602.079300
602.425564
602.445219
603.629974
604.486024
604.695670
604.571100
605.602484
606.298639
585.432051
588.790415
590.702126
591.147856
590.374743
593.079051
594.609713
594.800708
593.830087
596.433473
597.883821
598.015300
597.007582
599.471505
600.802270
600.830545
599.728262
602.056762
603.256085
603.156775
601.930650
604.149483
605.299814
586.526727
588.361893
589.903264
590.684209
591.074178
592.708426
593.974447
594.508873
594.695591
596.184386
597.336177
597.778491
597.882935
599.255468
600.294145
600.630492
600.628985
601.876970
602.788260
602.998749
602.873160
603.997704
604.778216
586.310592
587.678635
589.075073
590.005282
590.743204
592.113242
593.298646
593.992716
594.520410
595.712259
596.750741
597.322966
597.742294
598.821178
599.749933
600.216261
600.526718
601.481366
602.280613
602.617116
602.797881
603.618647
604.241379
584.229513
586.184758
587.843820
588.712320
589.170416
590.908528
592.263538
592.863014
593.098202
594.625094
595.804211
596.260146
596.372984
597.780825
598.849496
599.202305
599.210804
600.484683
601.414896
601.630234
601.505328
602.669408
603.478406
580.768304
584.430676
586.594773
587.208969
586.541277
589.476032
591.184895
591.493741
590.609239
593.292809
594.803094
594.956263
593.946433
596.498904
597.894661
597.948498
596.850663
599.245686
600.490163
600.395670
599.149368
601.476321
602.696663
582.612225
584.592691
586.290609
587.202225
587.705168
589.490873
590.890339
591.527766
591.795817
593.354286
594.561652
595.041449
595.175063
596.602699
597.689387
598.057600
598.079442
599.365855
600.306428
600.529929
600.412887
601.586339
602.401601
583.044402
584.473204
585.954592
586.972204
587.797829
589.267450
590.544004
591.311821
591.901271
593.158274
594.254449
594.873117
595.331821
596.450511
597.414959
597.910188
598.245122
599.226039
600.046270
600.397365
600.592072
601.436266
602.075213
581.539315
583.501373
585.192069
586.105619
586.615515
588.415842
589.825245
590.462274
590.725488
592.322074
593.564700
594.071884
594.226915
595.662028
596.754381
597.127682
597.153486
598.447706
599.393218
599.620131
599.506048
600.683105
601.499744
578.621400
582.234190
584.387276
585.009999
584.357264
587.328088
589.061197
589.369326
588.454193
591.233593
592.812951
593.016870
592.051671
594.612140
596.017466
596.079904
594.984942
597.399196
598.654610
598.566669
597.324682
599.660440
600.884784
580.871455
582.824641
584.503164
585.404643
585.904131
587.696564
589.099851
589.732119
589.992300
591.588265
592.831248
593.339173
593.494231
594.926896
596.015684
596.385687
596.408307
597.699263
598.642389
598.867488
598.751758
599.927097
600.743033
581.719468
583.124840
584.578125
585.569857
586.373898
587.828498
589.093091
589.850628
590.432874
591.690211
592.788554
593.410331
593.870803
594.983631
595.940341
596.429855
596.760236
597.733858
598.548319
598.896488
599.089616
599.929043
600.564962
580.655140
582.581095
584.227673
585.097036
585.565269
587.331830
588.714508
589.334054
589.585814
591.150688
592.364952
592.853269
592.995148
594.409369
595.482282
595.843815
595.863382
597.135297
598.065568
598.286834
598.172618
599.333523
600.140967
578.205871
581.754620
583.842391
584.399992
583.681482
586.600544
588.289872
588.570893
587.647454
590.354444
591.877947
592.045766
591.059043
593.580457
594.955728
595.004489
593.915132
596.281047
597.509674
597.415936
596.187638
598.483219
599.688571
580.887264
582.787271
584.391312
585.210184
585.624644
587.336521
588.668507
589.243741
589.455166
590.979992
592.158706
592.617014
592.732691
594.122726
595.175077
595.519514
595.523529
596.778843
597.694432
597.904230
597.779325
598.926683
599.724789
582.229485
583.574592
584.935308
585.822610
586.518273
587.860914
589.024108
589.697648
590.205920
591.380052
592.404389
592.967646
593.379317
594.443000
595.357513
595.814747
596.117124
597.055389
597.839569
598.167627
598.343022
599.148670
599.760646
581.757586
583.592848
585.111539
585.848879
586.186875
587.802020
589.051590
589.570278
589.741224
591.197294
592.322135
592.747649
592.840173
594.194475
595.218487
595.547580
595.540634
596.768621
597.662687
597.866920
597.741708
598.841372
599.605395
580.038269
583.427315
585.325303
585.718660
584.862372
587.571590
589.092656
589.271481
588.295267
590.843094
592.254003
592.363441
591.343951
593.783087
595.097180
595.120831
594.021373
596.320388
597.499625
597.400490
596.197401
598.365755
599.490313
583.587598
585.226505
586.540443
587.153562
587.404227
588.867623
589.995817
590.471825
590.625239
591.988746
593.040915
593.462074
593.567158
594.854346
595.824600
596.161281
596.173291
597.336526
598.173441
598.374238
598.247546
599.253187
599.932770
586.127350
586.913184
587.787595
588.471858
589.089703
590.052061
590.935251
591.577260
592.143188
593.050173
593.885799
594.486863
595.009317
595.856978
596.621011
597.139157
597.564207
598.293310
598.922804
599.292062
599.549066
600.076665
600.451829
587.329564
587.823135
588.503204
589.180154
589.870024
590.680246
591.469625
592.161801
592.831550
593.610304
594.367881
595.027906
595.659193
596.385804
597.076633
597.654998
598.188004
598.797059
599.351641
599.773528
600.122415
600.503345
600.757757
593.029404
593.597833
594.349182
595.078798
595.814572
596.721711
597.592119
598.332627
599.033267
599.891387
600.708240
601.391318
602.026609
602.804811
603.530954
604.113810
604.637861
605.290513
605.876324
606.300409
606.638487
607.061772
607.346095
591.288182
592.351015
593.368680
594.063212
594.597508
595.779632
596.783973
597.416831
597.875479
598.992808
599.936979
600.511814
600.908037
601.935420
602.782426
603.255817
603.542812
604.443105
605.151373
605.473253
605.590958
606.296376
606.769150
586.589611
589.776036
591.549060
591.954891
591.185812
593.795821
595.264892
595.474753
594.548892
597.082124
598.485507
598.644777
597.687574
600.087030
601.374496
601.431436
600.377813
602.637259
603.784809
603.700493
602.504466
604.634608
605.708917
573.150556
586.146604
589.482562
588.878085
580.075020
590.849610
593.510925
592.571087
583.438961
594.218604
596.818060
595.853885
586.902971
597.318982
599.761934
598.700298
589.733935
599.928020
602.220517
601.024142
591.934153
602.065115
604.512907
583.562530
586.995961
588.999590
589.520013
588.809366
591.583372
593.172639
593.400175
592.455704
595.090555
596.566150
596.708141
595.708151
598.192919
599.543208
599.579185
598.482493
600.827437
602.041677
601.947108
600.728758
602.977456
604.154157
584.754659
586.666107
588.289056
589.135571
589.578903
591.282664
592.607986
593.186128
593.405709
594.920696
596.091821
596.545034
596.657117
598.050271
599.106908
599.454001
599.459594
600.721507
601.642834
601.855996
601.732398
602.881389
603.680251
581.084260
584.739854
586.894721
587.499042
586.820055
589.739132
591.432267
591.727329
590.831043
593.504923
595.007051
595.153852
594.138186
596.681614
598.069179
598.117171
597.014596
599.402690
600.641248
600.542583
599.292999
601.616306
602.834300
567.651262
581.582576
585.279368
584.816783
575.835972
587.133152
590.024404
589.208010
580.162622
591.022965
593.680757
592.707340
583.583029
594.257579
596.792894
595.739662
586.662775
597.040855
599.396695
598.168519
588.816409
599.303670
601.866598
579.453261
583.135590
585.329603
585.975929
585.340091
588.306861
590.043919
590.375339
589.510218
592.216405
593.747592
593.918327
592.923107
595.486655
596.892313
596.955357
595.866108
598.268627
599.519493
599.430132
598.188937
600.523406
601.748803
581.447893
583.430467
585.141609
586.071975
586.595212
588.403434
589.820608
590.467877
590.741877
592.327786
593.560235
594.059826
594.209107
595.644183
596.736970
597.110851
597.138077
598.432574
599.379861
599.608571
599.496373
600.676213
601.495427
578.443323
582.068264
584.238344
584.878415
584.241273
587.224177
588.966974
589.282940
588.373731
591.156151
592.737279
592.942465
591.978631
594.540458
595.947433
596.011555
594.919088
597.337990
598.598261
598.514097
597.275377
599.616154
600.843916
565.787827
579.443444
583.082561
582.609314
573.600378
584.964552
587.873610
587.006814
577.648380
588.885334
591.662454
590.760369
581.749137
592.365047
594.896450
593.840115
584.715228
595.166195
597.545152
596.326068
586.966863
597.478561
600.048495
577.785639
581.398285
583.552414
584.177135
583.527002
586.500577
588.236271
588.546583
587.633792
590.416543
591.999325
592.206511
591.243717
593.803160
595.206623
595.267818
594.172890
596.589104
597.847949
597.763273
596.524086
598.863075
600.089875
580.153993
582.099617
583.771909
584.668427
585.163778
586.954976
588.358318
588.992493
589.256053
590.846388
592.084995
592.591401
592.746185
594.173934
595.258413
595.627643
595.652970
596.940204
597.883407
598.112673
598.003144
599.176212
599.990932
577.599263
581.164730
583.278642
583.866028
583.178635
586.130265
587.848900
588.153776
587.251892
589.986399
591.536186
591.725818
590.756848
593.292613
594.680420
594.740299
593.662106
596.040897
597.282196
597.199598
595.981260
598.286472
599.497667
565.527252
578.994932
582.543821
581.992743
572.886624
584.226394
587.101170
586.231844
577.004727
588.033171
590.735391
589.803318
580.817491
591.350282
593.849171
592.802881
583.823691
594.088728
596.422290
595.218417
586.011836
596.344376
598.871281
577.839760
581.378137
583.448742
583.985389
583.244364
586.141179
587.809624
588.071542
587.130872
589.824306
591.337691
591.497206
590.502335
593.013602
594.380750
594.423919
593.330770
595.692353
596.918859
596.825623
595.597739
597.887890
599.088670
580.689113
582.567830
584.144132
584.935754
585.324378
587.001765
588.304746
588.860217
589.058363
590.557894
591.718127
592.165721
592.273831
593.650118
594.691861
595.031018
595.032786
596.280629
597.192782
597.406387
597.287652
598.417719
599.203308
578.753424
582.209214
584.190175
584.651700
583.854885
586.635478
588.217623
588.434267
587.486496
590.076205
591.522035
591.647635
590.638651
593.102739
594.438026
594.468310
593.374409
595.698541
596.903119
596.817360
595.628223
597.830734
598.983661
567.542486
580.734723
584.075330
583.383129
574.288349
585.270419
587.958118
587.026742
577.990431
588.613318
591.157990
590.171770
581.231285
591.599628
594.023872
592.964191
584.053902
594.173393
596.451331
595.290038
586.399429
596.311616
598.706889
580.707396
583.921804
585.675387
586.020293
585.157696
587.762192
589.210216
589.395274
588.452262
590.925153
592.284940
592.416094
591.441030
593.815497
595.085535
595.134452
594.081240
596.318521
597.454419
597.375888
596.206134
598.289722
599.340578
585.119222
586.173725
587.159465
587.799922
588.268849
589.401285
590.357681
590.944395
591.359429
592.428569
593.332005
593.875465
594.247109
595.252067
596.081133
596.541528
596.818077
597.703886
598.400007
598.715146
598.829113
599.518048
599.979965
586.694865
587.246333
587.960746
588.636155
589.308477
590.154009
590.965272
591.650121
592.299049
593.109039
593.884873
594.534894
595.143472
595.899074
596.606663
597.174624
597.685622
598.324648
598.897729
599.311330
599.640202
600.052737
600.330074
592.677343
593.199392
593.933994
594.684343
595.456591
596.347912
597.214097
597.976973
598.710897
599.547384
600.354060
601.054212
601.718711
602.473973
603.188952
603.787433
604.338825
604.967025
605.540262
605.978756
606.342919
606.738969
607.003039
591.283999
592.095159
593.022485
593.780454
594.480643
595.517067
596.469274
597.174983
597.799491
598.762701
599.646173
600.285344
600.839002
601.714757
602.502233
603.038827
603.480396
604.228772
604.876416
605.259871
605.529583
606.075618
606.463322
588.393238
590.046783
591.409906
592.100018
592.439391
593.959330
595.140621
595.666594
595.865928
597.285807
598.384650
598.840171
598.972067
600.287137
601.279893
601.631669
601.655517
602.839825
603.694097
603.902678
603.779015
604.813641
605.512755
584.371991
587.750939
589.693200
590.171298
589.428688
592.159300
593.713922
593.926774
592.974170
595.586336
597.043260
597.181877
596.181664
598.650262
599.986200
600.020834
598.923980
601.250839
602.447343
602.346419
601.121147
603.343789
604.497612
585.435232
587.291914
588.865714
589.680840
590.102782
591.765403
593.056664
593.612953
593.817059
595.316263
596.475394
596.924292
597.035156
598.412775
599.456708
599.798664
599.801716
601.050131
601.960791
602.171328
602.047794
603.176746
603.960984
585.188030
586.579196
588.010070
588.975774
589.746514
591.146399
592.357760
593.073102
593.617402
594.821125
595.867953
596.446416
596.871314
597.955589
598.889598
599.360727
599.675255
600.632732
601.434395
601.773430
601.957949
602.783982
603.410762
583.075208
585.057189
586.753902
587.659233
588.150501
589.919532
591.300950
591.921017
592.172075
593.711760
594.899974
595.361943
595.479838
596.893296
597.967305
598.324563
598.337237
599.615943
600.551266
600.771392
600.651832
601.822269
602.635878
579.592460
583.284675
585.488245
586.139360
585.504162
588.470065
590.205103
590.533534
589.663855
592.360498
593.880225
594.039244
593.034106
595.592404
596.993760
597.052176
595.959076
598.360542
599.612187
599.524266
598.284623
600.618962
601.844498
581.441288
583.447218
585.180698
586.126989
586.661210
588.476160
589.900097
590.555895
590.837955
592.408500
593.624734
594.110071
594.248199
595.681551
596.773942
597.147022
597.174321
598.468557
599.417975
599.649647
599.540469
600.721984
601.542781
581.886720
583.336105
584.848002
585.896978
586.751828
588.248349
589.547289
590.332044
590.934493
592.202404
593.306581
593.930221
594.393097
595.517446
596.487645
596.987786
597.328586
598.318759
599.149636
599.510423
599.714008
600.566919
601.211823
580.391823
582.371537
584.089053
585.030894
585.567750
587.393013
588.823039
589.475633
589.750831
591.357553
592.607557
593.119017
593.277659
594.718728
595.817014
596.194885
596.226365
597.531557
598.489879
598.727949
598.623541
599.810118
600.633388
577.480131
581.109046
583.286527
583.934989
583.307021
586.301249
588.053835
588.376622
587.472883
590.262301
591.849098
592.057133
591.095247
593.662282
595.073903
595.140697
594.051231
596.478124
597.748113
597.672633
596.441204
598.787204
600.018540
579.735313
581.703299
583.404237
584.329378
584.851782
586.666247
588.088266
588.734805
589.006364
590.612931
591.864518
592.377966
592.537509
593.976729
595.071995
595.447193
595.476644
596.780240
597.738109
597.976571
597.872511
599.058286
599.880851
580.585512
582.005196
583.479719
584.493455
585.318812
586.794636
588.077636
588.849168
589.442812
590.711994
591.821000
592.450297
592.916548
594.036064
594.999468
595.494806
595.832886
596.819241
597.648674
598.011079
598.216918
599.066842
599.708896
579.520236
581.461268
583.128930
584.019017
584.507060
586.294862
587.696131
588.329222
588.591870
590.170288
591.397795
591.895481
592.043914
593.465010
594.544825
594.912075
594.939320
596.224595
597.170594
597.407066
597.306575
598.478063
599.291193
577.072244
580.637232
582.746486
583.324101
582.624292
585.565131
587.273505
587.567898
586.655006
589.376991
590.915298
591.093561
590.113908
592.642135
594.023861
594.077491
592.994939
595.374703
596.619593
596.541445
595.327188
597.633276
598.844193
579.765380
581.680588
583.305751
584.145075
584.578980
586.311957
587.662831
588.252373
588.475771
590.014810
591.207143
591.675541
591.798451
593.194962
594.252893
594.601741
594.612328
595.880217
596.810963
597.035360
596.923565
598.081324
598.885285
581.123776
582.483357
583.864990
584.773315
585.489126
586.852421
588.034427
588.723197
589.244407
590.431466
591.467565
592.039827
592.458290
593.527773
594.446838
594.907700
595.215993
596.165631
596.963732
597.305153
597.492600
598.308492
598.926579
580.668817
582.518920
584.058859
584.817461
585.175685
586.811337
588.079826
588.614323
588.798582
590.266310
591.401186
591.834476
591.933085
593.292376
594.319763
594.651124
594.648819
595.887750
596.795237
597.011904
596.897802
598.007699
598.778139
578.970492
582.374684
584.293722
584.707804
583.871065
586.600317
588.139991
588.334580
587.371570
589.929831
591.349419
591.465656
590.451670
592.895227
594.211997
594.236959
593.141030
595.451047
596.643472
596.556023
595.363165
597.541607
598.672638
582.549673
584.201472
585.534169
586.166499
586.435621
587.917530
589.062877
589.553475
589.719030
591.092365
592.152589
592.580105
592.690456
593.982139
594.955600
595.294657
595.311109
596.484235
597.333053
597.544741
597.427723
598.442409
599.127732
585.118320
585.914530
586.804972
587.506619
588.141611
589.120796
590.019466
590.674740
591.251785
592.168063
593.011394
593.618710
594.146518
594.999017
595.767178
596.289222
596.719861
597.457981
598.098089
598.477461
598.743563
599.279082
599.659098
586.337961
586.840442
587.534852
588.227983
588.934108
589.760104
590.563925
591.268560
591.948840
592.736536
593.501623
594.167894
594.804660
595.536376
596.231947
596.815146
597.354400
597.972085
598.536569
598.968090
599.325674
599.713853
599.972575
592.292202
592.792723
593.523533
594.292923
595.091163
595.980618
596.848875
597.628417
598.382506
599.209596
600.011115
600.721879
601.402453
602.147322
602.856981
603.465611
604.032158
604.648973
605.216150
605.664496
606.043663
606.427017
606.679811
591.055130
591.760531
592.648399
593.445222
594.219987
595.206831
596.139516
596.886159
597.580779
598.484647
599.338583
600.009523
600.626410
601.444061
602.203989
602.772975
603.277101
603.966673
604.585894
605.000967
605.332082
605.815261
606.159937
588.751755
589.936964
591.137018
591.943821
592.594303
593.828952
594.907048
595.563705
596.075501
597.193694
598.172783
598.741853
599.169050
600.192779
601.073670
601.541713
601.859612
602.753690
603.495445
603.818649
603.985591
604.719196
605.263669
586.195742
588.023566
589.553764
590.331331
590.720384
592.345977
593.607331
594.149251
594.345065
595.819850
596.958040
597.396575
597.499250
598.867623
599.902129
600.240823
600.239913
601.475036
602.371212
602.572390
602.437311
603.549559
604.318671
585.813909
587.179291
588.579388
589.518366
590.264849
591.632927
592.816268
593.511356
594.040242
595.226674
596.258754
596.826613
597.243080
598.317797
599.243174
599.707816
600.016331
600.964563
601.757815
602.091064
602.270191
603.085867
603.705106
585.136644
586.305068
587.645375
588.678355
589.589586
590.880425
592.044365
592.833949
593.512302
594.594795
595.579904
596.218399
596.766485
597.730403
598.605934
599.139196
599.577652
600.418055
601.164984
601.570012
601.879511
602.576265
603.114311
583.485956
584.943971
586.452694
587.482367
588.307331
589.771995
591.040022
591.796204
592.370403
593.599842
594.663654
595.248688
595.678709
596.782649
597.734453
598.214985
598.537380
599.515138
600.337196
600.690844
600.888774
601.733736
602.374632
581.537287
583.568225
585.323520
586.279073
586.814282
588.635619
590.062511
590.715307
590.990768
592.554280
593.759271
594.228490
594.351206
595.783712
596.874300
597.240405
597.260215
598.559403
599.515947
599.754285
599.652876
600.833177
601.654512
581.849108
583.328448
584.871299
585.940388
586.807609
588.317026
589.626597
590.417928
591.022583
592.281520
593.372101
593.979413
594.428896
595.552789
596.523807
597.021246
597.359647
598.354511
599.192808
599.560480
599.770727
600.626736
601.274452
581.835558
583.053151
584.467451
585.581046
586.576662
587.960580
589.209803
590.068753
590.806060
591.948511
592.987124
593.668102
594.252820
595.256663
596.169729
596.734319
597.202387
598.078128
598.858827
599.291984
599.626347
600.347968
600.902090
580.795088
582.253782
583.781082
584.845044
585.715340
587.233150
588.549514
589.344263
589.953650
591.233543
592.346708
592.972314
593.435882
594.572077
595.553398
596.058829
596.404521
597.409906
598.257433
598.632187
598.847929
599.709264
600.359926
579.394836
581.388065
583.121163
584.073787
584.619620
586.462774
587.908441
588.572094
588.856860
590.463680
591.711413
592.214263
592.362683
593.818351
594.928445
595.309436
595.342139
596.662610
597.637823
597.890540
597.800157
598.991834
599.819458
580.139757
581.586961
583.097126
584.143227
584.997659
586.503476
587.811278
588.599724
589.205306
590.484483
591.598935
592.226365
592.690646
593.825132
594.803477
595.306028
595.649718
596.654503
597.502709
597.878801
598.095818
598.957443
599.607814
580.532262
581.723219
583.100550
584.177536
585.141800
586.502461
587.734253
588.579759
589.308593
590.450078
591.492095
592.177683
592.764566
593.764237
594.670676
595.229418
595.693923
596.568618
597.350442
597.786509
598.123928
598.845776
599.398647
579.907065
581.337632
582.820210
583.833430
584.654151
586.131176
587.415544
588.185637
588.775485
590.034234
591.131332
591.747228
592.201736
593.316925
594.276288
594.764516
595.097951
596.091522
596.931337
597.303884
597.519762
598.375088
599.019595
578.944980
580.903541
582.580605
583.466586
583.943421
585.727180
587.123250
587.747535
587.999957
589.564091
590.777067
591.257193
591.388050
592.804933
593.878754
594.232512
594.245522
595.543214
596.501746
596.746292
596.652300
597.829916
598.646538
580.158665
581.564505
583.005652
583.968455
584.734774
586.156451
587.389707
588.115481
588.665841
589.886712
590.950410
591.538656
591.968492
593.058271
593.993618
594.460924
594.775308
595.750532
596.574266
596.932908
597.135538
597.978119
598.615016
581.081560
582.216547
583.503788
584.475966
585.329582
586.576647
587.705399
588.464831
589.118192
590.182718
591.157315
591.790030
592.330870
593.278791
594.136377
594.654885
595.084055
595.921287
596.669918
597.079890
597.393130
598.085910
598.619111
581.077811
582.422305
583.779120
584.659213
585.345010
586.672070
587.822418
588.488399
588.991011
590.149799
591.161320
591.716408
592.121522
593.174618
594.077616
594.524550
594.821927
595.767049
596.563251
596.904001
597.089305
597.896304
598.507422
580.856618
582.672043
584.163589
584.879815
585.199545
586.787620
588.016322
588.527715
588.695357
590.131554
591.239914
591.660315
591.750181
593.089492
594.096910
594.415185
594.401152
595.633423
596.533458
596.745025
596.621294
597.717578
598.474631
582.935297
584.103930
585.264152
586.011225
586.595029
587.778311
588.810826
589.425128
589.896857
590.972525
591.916262
592.459514
592.865586
593.862146
594.717851
595.166527
595.471713
596.360632
597.102681
597.430301
597.600605
598.323998
598.859922
584.897423
585.582297
586.427902
587.164953
587.872248
588.796129
589.670345
590.362844
591.007389
591.864543
592.678863
593.318194
593.908597
594.700435
595.437627
595.988885
596.480703
597.163133
597.778965
598.192902
598.522070
598.998598
599.337955
585.953635
586.431700
587.118550
587.827206
588.556104
589.376464
590.179042
590.897776
591.596436
592.373945
593.133343
593.809599
594.461362
595.180815
595.868963
596.460757
597.015145
597.623816
598.185672
598.630200
599.005296
599.383228
599.632133
591.741300
592.290067
593.060562
593.843387
594.643501
595.561238
596.449182
597.226920
597.971490
598.817474
599.631141
600.334452
601.002065
601.764971
602.487077
603.088776
603.642509
604.276426
604.855486
605.297620
605.666680
606.072700
606.345095
590.278367
591.130144
592.105270
592.900882
593.630920
594.698336
595.676171
596.398082
597.033690
598.006056
598.895233
599.533650
600.086623
600.973060
601.770321
602.309326
602.751540
603.507602
604.162294
604.547452
604.820042
605.380589
605.780971
587.257766
588.985762
590.420318
591.156466
591.527465
593.087364
594.301826
594.847627
595.061844
596.487338
597.588018
598.033799
598.154410
599.489218
600.498014
600.850548
600.870859
602.067732
602.931669
603.137247
603.009545
604.069703
604.790372
583.085009
586.595077
588.634858
589.166254
588.454385
591.235621
592.831350
593.070445
592.148029
594.751265
596.203394
596.321095
595.288734
597.796184
599.156143
599.189771
598.082983
600.430108
601.639653
601.530138
600.285518
602.552833
603.737873
584.176948
586.118765
587.776250
588.645743
589.105173
590.814836
592.145043
592.723768
592.943856
594.450241
595.610764
596.046716
596.143350
597.541443
598.602442
598.944478
598.943765
600.208305
601.133064
601.343730
601.218916
602.376692
603.185208
583.933453
585.391358
586.896999
587.915893
588.725882
590.171987
591.421157
592.156768
592.712880
593.929848
594.982194
595.552410
595.969158
597.067744
598.014747
598.485826
598.798893
599.773331
600.593179
600.941577
601.135720
601.982252
602.627019
581.771084
583.830859
585.607528
586.564210
587.089699
588.911327
590.334067
590.972486
591.231529
592.789226
593.985363
594.436192
594.540183
595.973638
597.062664
597.416915
597.423453
598.728033
599.690990
599.930295
599.831561
601.015285
601.842822
578.219284
582.021194
584.315060
585.013641
584.398242
587.431319
589.213180
589.557632
588.689459
591.409628
592.938481
593.078784
592.040632
594.637350
596.060369
596.111736
594.998841
597.444078
598.734707
598.677386
597.482958
599.809718
601.043336
580.126226
582.206297
584.015359
585.009502
585.575778
587.442328
588.906627
589.579521
589.867882
591.454562
592.676816
593.148538
593.270492
594.724522
595.834179
596.206202
596.229620
597.553484
598.535208
598.790864
598.706060
599.901217
600.735534
580.613129
582.118465
583.694408
584.788795
585.678440
587.220364
588.556350
589.360210
589.972525
591.249530
592.354031
592.962860
593.411983
594.553332
595.540869
596.044048
596.387026
597.402749
598.262801
598.645009
598.867995
599.739703
600.400080
579.116686
581.152484
582.932016
583.914573
584.481011
586.355716
587.826144
588.502107
588.793586
590.399342
591.640239
592.124335
592.253549
593.725351
594.849708
595.231023
595.261138
596.599091
597.591832
597.854900
597.774817
598.977278
599.815737
576.188043
579.880874
582.122085
582.805086
582.192629
585.249005
587.049220
587.403312
586.537525
589.302157
590.867953
591.030183
589.997606
592.635170
594.087067
594.154558
593.048487
595.526357
596.840549
596.798429
595.611623
597.956030
599.198539
578.466667
580.489370
582.249744
583.212485
583.761142
585.622894
587.084686
587.754189
588.041624
589.646487
590.888768
591.374952
591.505023
592.974729
594.095495
594.473181
594.500768
595.838962
596.833670
597.099058
597.021233
598.224929
599.063395
579.324941
580.798141
582.331748
583.385359
584.240288
585.757395
587.075186
587.864950
588.468098
589.743675
590.851823
591.466077
591.918067
593.053723
594.032732
594.527760
594.865751
595.883012
596.746585
597.133307
597.360889
598.235385
598.895391
578.223414
580.236261
581.972164
582.902554
583.416116
585.249321
586.687653
587.338348
587.610482
589.196499
590.425984
590.908729
591.039331
592.479128
593.572211
593.928964
593.942149
595.272624
596.260008
596.522093
596.443534
597.644474
598.477491
575.715730
579.391282
581.583036
582.199680
581.513415
584.512432
586.263623
586.578207
585.683143
588.405451
589.944116
590.101145
589.085545
591.649103
593.045490
593.072187
591.932847
594.398678
595.700075
595.649228
594.455583
596.794734
598.028674
578.485016
580.473200
582.168602
583.049257
583.508706
585.285504
586.671826
587.278153
587.511482
589.060108
590.257415
590.714600
590.822058
592.234607
593.300734
593.633891
593.624881
594.935404
595.906629
596.153462
596.059798
597.247966
598.074757
579.900924
581.317071
582.760834
583.711371
584.457371
585.856939
587.068848
587.772729
588.302923
589.501290
590.544584
591.112214
591.524184
592.601443
593.523826
593.973368
594.272726
595.248697
596.076177
596.434193
596.635839
597.481174
598.122444
579.460836
581.374192
582.979645
583.781519
584.170905
585.839902
587.136651
587.686109
587.881501
589.358373
590.500284
590.930005
591.023807
592.388334
593.415219
593.729078
593.708883
594.978125
595.914570
596.140777
596.030560
597.177815
597.977350
577.767659
581.255614
583.246483
583.704402
582.901709
585.658316
587.224832
587.436111
586.494650
589.050810
590.474525
590.586555
589.569512
592.015508
593.328623
593.325404
592.184744
594.548833
595.775982
595.689903
594.478479
596.714664
597.883007
581.454739
583.159885
584.547265
585.216048
585.511815
587.021169
588.189972
588.693644
588.869665
590.250619
591.317129
591.742643
591.849912
593.145608
594.117945
594.441449
594.441335
595.640518
596.513059
596.730919
596.614813
597.662342
598.373269
584.126423
584.954173
585.882311
586.613291
587.271327
588.273571
589.191282
589.857969
590.443085
591.367940
592.217660
592.825789
593.353221
594.209274
594.978432
595.495192
595.922743
596.674731
597.330681
597.719270
597.993759
598.548624
598.944041
585.404643
585.928641
586.651695
587.370035
588.097326
588.943325
589.763554
590.479003
591.167135
591.962709
592.733772
593.402353
594.040440
594.775413
595.473049
596.055614
596.596539
597.224273
597.801239
598.242855
598.610545
599.012669
599.281911
591.204114
591.829520
592.653244
593.443876
594.230525
595.189645
596.102659
596.869602
597.588553
598.467185
599.299590
599.987705
600.627146
601.422080
602.163375
602.750805
603.277134
603.942274
604.540127
604.969052
605.314227
605.759207
606.062511
589.300736
590.458111
591.576770
592.340931
592.926379
594.173054
595.229719
595.889173
596.364196
597.504331
598.464193
599.034363
599.423227
600.477651
601.347475
601.821518
602.103769
603.023998
603.748942
604.069393
604.186264
604.927225
605.431689
584.270442
587.660015
589.595419
590.083228
589.357352
592.061027
593.603184
593.842273
592.939674
595.489476
596.905622
597.035710
596.032073
598.495126
599.825099
599.873495
598.795074
601.095675
602.270816
602.168621
600.941216
603.147316
604.281552
570.270204
583.795140
587.376059
586.862321
578.070540
588.990143
591.749385
590.853726
581.854621
592.542523
595.138913
594.107590
584.970267
595.586815
598.103599
597.021851
587.984437
598.268233
600.602924
599.363268
590.125623
600.457822
603.002377
580.990372
584.652552
586.845812
587.464275
586.806865
589.689697
591.364039
591.624258
590.703274
593.359331
594.848484
594.954498
593.901108
596.452673
597.848818
597.873906
596.750319
599.144464
600.395436
600.287427
599.041578
601.374713
602.619039
582.236763
584.310421
586.097482
587.042695
587.549926
589.353883
590.758550
591.366424
591.597285
593.148880
594.340261
594.771323
594.855647
596.289658
597.379939
597.719314
597.709756
599.014832
599.977009
600.198860
600.083230
601.285340
602.133423
578.423142
582.288420
584.627451
585.324102
584.686776
587.731838
589.516140
589.833299
588.931511
591.660259
593.191264
593.305168
592.235569
594.845599
596.276299
596.306538
595.166495
597.627809
598.929859
598.857592
597.645392
600.000779
601.263033
564.672914
579.019456
582.944081
582.556150
573.512588
585.041327
588.047635
587.241422
578.147863
589.104140
591.800670
590.764693
581.450294
592.326410
594.932349
593.840946
584.619555
595.185700
597.641063
596.468908
587.319490
597.681389
600.273035
576.768425
580.654045
583.024612
583.756959
583.158616
586.249601
588.076235
588.427567
587.554165
590.312118
591.868959
592.002605
590.949706
593.581179
595.033379
595.081584
593.958528
596.441205
597.764270
597.710165
596.513098
598.880434
600.149626
578.888889
581.012834
582.869061
583.883891
584.461827
586.369338
587.864996
588.539911
588.822136
590.437465
591.681447
592.147160
592.257447
593.739729
594.873739
595.244316
595.261439
596.615652
597.624607
597.884714
597.800705
599.029041
599.893062
575.852323
579.631978
581.949361
582.660898
582.056105
585.157605
586.990396
587.341455
586.460490
589.246197
590.822224
590.962764
589.903680
592.565695
594.037324
594.093772
592.969929
595.475939
596.813532
596.766702
595.570569
597.950166
599.225367
563.098851
576.963650
580.765196
580.340475
571.267555
582.844269
585.870709
585.061988
575.893397
586.968257
589.708780
588.678470
579.277696
590.285494
592.935491
591.853715
582.579354
593.241210
595.731600
594.572592
585.399881
595.812878
598.419427
575.208484
578.972797
581.268900
581.958984
581.335182
584.423163
586.246951
586.591205
585.705892
588.490743
590.068413
590.211471
589.153592
591.812911
593.280144
593.332131
592.205215
594.712090
596.052399
596.008388
594.814882
597.196382
598.472003
577.622729
579.704111
581.510987
582.480587
583.020424
584.902717
586.379758
587.039776
587.311762
588.926287
590.174912
590.647777
590.763185
592.236809
593.359454
593.718940
593.728190
595.086736
596.101427
596.366836
596.287371
597.520678
598.385627
574.950789
578.715330
580.990782
581.648526
580.986287
584.048980
585.850586
586.177836
585.282800
588.045144
589.612695
589.763893
588.735000
591.335431
592.761999
592.785695
591.636039
594.141049
595.476375
595.428820
594.232323
596.614443
597.886120
562.561044
576.465188
580.227422
579.734225
570.562216
582.106229
585.088197
584.246728
575.089162
586.084716
588.800855
587.802064
578.620446
589.350982
591.905386
590.764581
581.409304
592.102137
594.587199
593.417757
584.220686
594.647734
597.249821
575.224246
578.963386
581.198064
581.806493
581.090671
584.095705
585.844447
586.127646
585.194902
587.919548
589.455466
589.582897
588.532584
591.103638
592.500768
592.499237
591.326421
593.809980
595.128012
595.064602
593.852825
596.221643
597.486864
578.230438
580.250419
581.965928
582.834627
583.270036
585.028533
586.396526
586.972794
587.178197
588.710745
589.894532
590.327221
590.412420
591.816914
592.874802
593.185523
593.156093
594.468222
595.443647
595.679680
595.575675
596.776875
597.621684
576.286104
579.915752
582.049866
582.589062
581.839317
584.697724
586.344809
586.580372
585.645081
588.262315
589.732706
589.842005
588.809880
591.300396
592.647414
592.632438
591.473226
593.887482
595.160474
595.079563
593.869805
596.175747
597.405598
564.953173
578.459678
581.984004
581.370048
572.351545
583.377037
586.130387
585.222843
576.279634
586.847694
589.409571
588.401075
579.449269
589.829844
592.262443
591.117564
581.949129
592.346227
594.722638
593.535937
584.468842
594.637740
597.144262
578.472260
581.836956
583.719839
584.129839
583.307230
585.976811
587.479655
587.681424
586.751160
589.246787
590.627952
590.746428
589.752818
592.149599
593.428783
593.437133
592.322888
594.640912
595.834666
595.756265
594.561992
596.738370
597.857050
583.151758
584.283168
585.351403
586.046280
586.554339
587.736562
588.733575
589.338341
589.764026
590.855070
591.775289
592.316966
592.683031
593.701261
594.537658
594.985182
595.249766
596.169281
596.899757
597.228353
597.352116
598.086017
598.584653
584.868804
585.467907
586.241620
586.964715
587.675622
588.561528
589.405858
590.109878
590.771999
591.599501
592.388906
593.042287
593.651899
594.416557
595.130750
595.696993
596.209737
596.870223
597.468553
597.899755
598.245949
598.687797
598.988189
591.045764
591.647247
592.469419
593.277379
594.090348
595.037424
595.946927
596.724947
597.464221
598.326271
599.151855
599.848796
600.507297
601.285121
602.019532
602.615728
603.160850
603.809363
604.400889
604.839595
605.205263
605.634839
605.930014
589.387424
590.350102
591.414384
592.232639
592.957936
594.080317
595.095468
595.804430
596.412291
597.423407
598.338133
598.955334
599.475873
600.400440
601.224859
601.744979
602.156374
602.949745
603.631098
603.999512
604.248358
604.860977
605.309281
585.948411
587.942578
589.550357
590.291402
590.593120
592.285616
593.578304
594.074624
594.188904
595.725780
596.889217
597.274300
597.288479
598.735207
599.810713
600.107880
600.026131
601.332509
602.261088
602.413203
602.193225
603.388517
604.218183
581.277980
585.291811
587.602814
588.102722
587.191290
590.246535
591.976912
592.114497
590.956163
593.807418
595.375178
595.377217
594.100207
596.857468
598.339174
598.265658
596.922834
599.514675
600.842383
600.627423
599.158050
601.705517
603.076188
582.674633
584.915307
586.773571
587.655161
588.044539
589.901013
591.319595
591.844703
591.957236
593.584112
594.813429
595.181373
595.161984
596.680730
597.815401
598.096435
597.985975
599.370312
600.368453
600.522571
600.301106
601.608317
602.539774
582.573868
584.244844
585.914574
586.964086
587.751537
589.297844
590.614362
591.319254
591.815858
593.106087
594.205514
594.730324
595.078948
596.249781
597.247736
597.679548
597.930368
598.979052
599.852790
600.169680
600.316334
601.261356
601.996400
580.186934
582.559405
584.546457
585.516518
585.969768
587.945555
589.462129
590.047119
590.196611
591.878150
593.145260
593.526333
593.510971
595.067413
596.232121
596.524231
596.419637
597.849910
598.893204
599.081697
598.890502
600.224596
601.175312
576.230945
580.570794
583.158121
583.827672
583.005552
586.330662
588.259104
588.501305
587.391078
590.367675
592.016873
592.036609
590.745167
593.598673
595.148292
595.089134
593.734938
596.438252
597.860801
597.707366
596.295226
598.905785
600.327962
578.527895
580.920063
582.938193
583.943939
584.436592
586.457478
588.016195
588.635705
588.814174
590.524318
591.816676
592.217476
592.219464
593.796813
594.982509
595.292795
595.205921
596.657642
597.722446
597.929775
597.754266
599.100615
600.058390
579.219130
580.936965
582.674687
583.795660
584.659281
586.302964
587.708547
588.481855
589.033515
590.383533
591.533655
592.093995
592.472456
593.687368
594.727579
595.192179
595.474064
596.569164
597.489521
597.845788
598.025161
598.997058
599.748295
577.544376
579.880951
581.859585
582.847244
583.335911
585.363666
586.928753
587.551291
587.732039
589.459912
590.768333
591.178169
591.184824
592.781611
593.983728
594.303897
594.223559
595.691345
596.769384
596.985218
596.814904
598.169726
599.132465
574.244057
578.452008
580.969087
581.612105
580.786002
584.132576
586.079504
586.330898
585.221093
588.240600
589.922792
589.958843
588.667901
591.565982
593.147277
593.104842
591.756805
594.497045
595.947415
595.811449
594.407810
597.038554
598.471226
576.900134
579.222067
581.179648
582.145841
582.615700
584.629566
586.184904
586.800269
586.976549
588.703387
590.013333
590.425548
590.433166
592.027383
593.225089
593.540795
593.457708
594.926226
596.006801
596.225491
596.057820
597.414628
598.378070
577.944831
579.626254
5
