# Supplementary material for: A computational model of spatio-temporal cardiac intracellular calcium handling with realistic structure and spatial flux distribution from sarcoplasmic reticulum and t-tubule reconstructions
Source: PLoS Comput Biol. 2017 Aug 31;13(8):e1005714. doi: 10.1371/journal.pcbi.1005714 (PMC5597258; doi:10.1371/journal.pcbi.1005714)
Supplement: S1 Code — Code provided in C/C++ and includes the structural datasets used in this study. Documentation is provided on use of and updating the code. Updates may also be available on Michael Colman’s website, http://www.physicsoftheheart.com and github repository: https://github.com/michaelcolman/CODE---PLOS-Comp-Biol-2017-Model-SR. (ZIP) [file pcbi.1005714.s001.zip › PLOS_SR_Clean/Spatial_diff_out/CaSR_1D_output_0090.dat]

531.417398
531.692888
532.143185
532.683323
533.291214
533.970681
534.685717
535.412698
536.165599
536.962348
537.769462
538.563989
539.363201
540.185888
540.989377
541.734815
542.422135
543.061215
543.621206
544.081137
544.452599
544.745197
544.913085
530.841805
531.177357
531.688546
532.261522
532.887991
533.600985
534.338202
535.062051
535.805319
536.617109
537.433932
538.216757
539.003118
539.846111
540.670691
541.417945
542.101596
542.758658
543.333067
543.790445
544.159697
544.478866
544.672030
529.822077
530.269555
530.883901
531.503977
532.151404
532.928374
533.708260
534.424998
535.145709
535.992163
536.829484
537.587765
538.342822
539.227941
540.091401
540.837393
541.507396
542.202411
542.805410
543.255380
543.613462
543.984727
544.224799
528.680920
529.237315
529.944251
530.605666
531.269104
532.120464
532.951419
533.669519
534.368297
535.258025
536.116984
536.850675
537.567242
538.497940
539.396805
540.138674
540.789630
541.529629
542.165288
542.611654
542.955432
543.383462
543.668300
527.844526
528.366159
529.077309
529.781881
530.507367
531.373863
532.231857
532.996378
533.744450
534.616516
535.464449
536.212139
536.956963
537.857100
538.740797
539.496046
540.177770
540.907815
541.550072
542.028069
542.414797
542.831792
543.108675
527.002150
527.500586
528.208182
528.935055
529.698821
530.591519
531.485409
532.296099
533.084076
533.951966
534.792170
535.544944
536.300083
537.180487
538.049790
538.807241
539.503195
540.235590
540.891158
541.396385
541.813144
542.231263
542.506138
526.018448
526.561038
527.298362
528.026876
528.789896
529.736193
530.681807
531.517209
532.312244
533.205768
534.054649
534.788437
535.516945
536.413290
537.290645
538.031682
538.709036
539.472617
540.158047
540.670105
541.085749
541.539826
541.842931
525.097948
525.706103
526.479257
527.199922
527.939653
528.941595
529.929566
530.770376
531.551407
532.484206
533.352252
534.065839
534.755518
535.685029
536.577259
537.295594
537.937788
538.741131
539.455638
539.962997
540.359126
540.859449
541.195993
524.621785
525.168707
525.914681
526.655756
527.435330
528.401836
529.367628
530.221158
531.035081
531.951398
532.821652
533.569164
534.301113
535.191269
536.055456
536.781716
537.451041
538.219493
538.917883
539.444932
539.876118
540.346127
540.659767
524.226910
524.735739
525.463382
526.217890
527.016947
527.952646
528.887475
529.732342
530.555764
531.470787
532.355792
533.136865
533.898798
534.766015
535.606841
536.331091
537.007943
537.751352
538.434080
538.968463
539.415182
539.867152
540.165200
523.724015
524.267602
525.018337
525.772412
526.556783
527.494973
528.416993
529.228606
530.023682
530.969279
531.887278
532.677262
533.430967
534.310425
535.148820
535.847958
536.494498
537.244617
537.930172
538.449298
538.877390
539.349637
539.665866
523.260922
523.865016
524.649713
525.397112
526.152474
527.112958
528.035922
528.813742
529.566526
530.553979
531.503375
532.286611
533.009800
533.914098
534.754915
535.419465
536.017410
536.787859
537.481877
537.977913
538.370683
538.877117
539.219514
523.168460
523.717996
524.478773
525.242450
526.029274
526.958063
527.863373
528.659132
529.447369
530.399357
531.330519
532.130074
532.880332
533.738571
534.542776
535.203126
535.814560
536.538588
537.205874
537.711815
538.130081
538.595379
538.907954
523.102720
523.623654
524.372387
525.148399
525.954733
526.871054
527.771151
528.583086
529.392653
530.323661
531.238769
532.042247
532.799060
533.621986
534.391503
535.035616
535.640943
536.333571
536.981666
537.491144
537.919198
538.357518
538.648142
522.901980
523.466672
524.244999
525.021960
525.817998
526.755862
527.670378
528.475287
529.269026
530.215912
531.137222
531.922954
532.650249
533.470290
534.223333
534.826057
535.386091
536.081507
536.730882
537.222120
537.626157
538.075755
538.378187
522.743275
523.372412
524.184869
524.952254
525.719907
526.691829
527.626081
528.416280
529.177751
530.156909
531.091786
531.853419
532.536709
533.370683
534.116648
534.673568
535.171436
535.880277
536.528914
536.986129
537.344318
537.816959
538.139008
522.984745
523.547796
524.321336
525.091521
525.882796
526.821941
527.743810
528.558531
529.357527
530.299459
531.209631
531.980961
532.687050
533.474471
534.187673
534.747139
535.258965
535.898744
536.490335
536.928692
537.289812
537.709527
537.996684
523.257894
523.774106
524.509449
525.266569
526.057994
526.973290
527.886457
528.718656
529.539767
530.458400
531.350054
532.127080
532.844850
533.602200
534.292156
534.852605
535.365067
535.946342
536.477839
536.881353
537.223805
537.602206
537.861788
523.382899
523.919709
524.648783
525.369987
526.120285
527.036508
527.953740
528.777866
529.584321
530.511045
531.404584
532.170327
532.870642
533.629791
534.315633
534.857784
535.339313
535.897428
536.390137
536.739333
537.031199
537.406523
537.671280
523.534394
524.102726
524.817519
525.482402
526.164264
527.082536
527.997534
528.798196
529.569846
530.514635
531.413495
532.160888
532.830667
533.605285
534.293734
534.813147
535.253862
535.810646
536.281070
536.579631
536.811709
537.197881
537.473031
524.073796
524.522909
525.133845
525.751802
526.418301
527.257190
528.119740
528.919923
529.712260
530.609036
531.474314
532.228772
532.922031
533.658325
534.322564
534.854943
535.319001
535.827661
536.261360
536.562559
536.809262
537.127877
537.350562
524.608429
524.935233
525.432171
525.998761
526.643735
527.409479
528.219125
529.018499
529.826548
530.681092
531.513004
532.275090
532.988376
533.692889
534.335015
534.883308
535.370562
535.843828
536.250728
536.564369
536.826118
537.083878
537.250968
524.891486
525.151518
525.580192
526.110845
526.736605
527.463922
528.244772
529.041630
529.854754
530.689358
531.504109
532.269098
532.990572
533.680820
534.311984
534.867800
535.365134
535.823070
536.217536
536.537253
536.803572
537.030648
537.167662
530.801907
531.137225
531.647864
532.219760
532.844380
533.554834
534.289444
535.011528
535.754643
536.568139
537.388071
538.174500
538.963993
539.808911
540.633796
541.379516
542.059718
542.711661
543.280025
543.731482
544.095919
544.411918
544.603569
530.006759
530.466020
531.078451
531.680486
532.304312
533.073886
533.844698
534.545727
535.251893
536.105808
536.949889
537.705295
538.453485
539.349317
540.217949
540.956412
541.612518
542.305956
542.902327
543.336087
543.676315
544.049130
544.292698
528.517931
529.260607
530.068832
530.699593
531.275108
532.188475
533.040717
533.687846
534.285851
535.256978
536.161865
536.841653
537.467308
538.499841
539.464489
540.173137
540.746794
541.552246
542.214281
542.599809
542.855463
543.368822
543.724203
526.816602
527.931346
528.939909
529.573034
530.025352
531.161479
532.121923
532.707432
533.125242
534.296297
535.280927
535.865174
536.280660
537.532113
538.607628
539.266692
539.687402
540.676213
541.424789
541.750067
541.849843
542.575109
543.057599
526.309467
527.158954
528.088291
528.804113
529.451624
530.471967
531.417842
532.111577
532.729891
533.735676
534.654718
535.311172
535.912663
536.972087
537.967261
538.679226
539.255643
540.110067
540.823659
541.234361
541.513654
542.090884
542.500890
525.616619
526.343493
527.220502
527.966524
528.693990
529.701287
530.674877
531.452507
532.172350
533.117501
533.999582
534.683950
535.349960
536.329178
537.276684
538.002587
538.633417
539.450830
540.165042
540.630539
540.990361
541.520390
541.898687
524.379658
525.254733
526.201529
526.911338
527.563719
528.705313
529.780627
530.571334
531.250279
532.273075
533.180970
533.803826
534.368245
535.432140
536.419729
537.094407
537.638198
538.558069
539.341377
539.790084
540.091430
540.726803
541.178724
523.011169
524.195075
525.260403
525.896073
526.344873
527.726997
528.923009
529.674668
530.198910
531.403949
532.378128
532.905244
533.247347
534.524379
535.595597
536.185316
536.527601
537.655859
538.535621
538.924820
539.053223
539.900206
540.467672
522.959235
523.836720
524.789434
525.508914
526.175953
527.338395
528.434194
529.241415
529.938146
530.987778
531.921969
532.561461
533.129822
534.185918
535.156586
535.811226
536.343562
537.271493
538.072141
538.537946
538.856009
539.511077
539.976580
522.791913
523.523846
524.413779
525.179447
525.936281
526.989034
528.003851
528.808987
529.558082
530.562858
531.503792
532.224229
532.898521
533.860786
534.769990
535.447336
536.047267
536.886116
537.639206
538.137054
538.526708
539.101656
539.512137
522.106435
522.966708
523.922357
524.670889
525.361894
526.462908
527.473814
528.195552
528.837735
529.950037
530.970835
531.684935
532.298030
533.330497
534.261337
534.882249
535.389848
536.294250
537.077084
537.530030
537.841006
538.501614
538.972461
521.252146
522.400788
523.473299
524.167764
524.681426
525.951045
527.008334
527.617502
528.032944
529.370186
530.498163
531.152664
531.576510
532.795056
533.786611
534.309865
534.605456
535.691275
536.543211
536.913180
537.029904
537.891626
538.470876
521.558276
522.426159
523.395348
524.157978
524.853848
525.941400
526.928470
527.627219
528.258625
529.380522
530.420853
531.150688
531.763396
532.771529
533.662227
534.238135
534.706300
535.584495
536.350415
536.791279
537.092950
537.746606
538.213742
521.682945
522.430636
523.350125
524.149648
524.921937
525.942990
526.903621
527.656399
528.379831
529.411180
530.400066
531.160076
531.839040
532.747458
533.569131
534.149953
534.666781
535.457027
536.180775
536.657569
537.030602
537.591824
537.994477
521.262214
522.163184
523.163807
523.945949
524.653028
525.755985
526.759764
527.477584
528.124181
529.233230
530.257295
530.971830
531.561021
532.522193
533.347412
533.844905
534.241808
535.107958
535.873889
536.312997
536.609016
537.242956
537.696102
520.683454
521.894859
523.020680
523.745549
524.272932
525.566041
526.647275
527.286874
527.733173
529.043694
530.145927
530.778496
531.164604
532.295927
533.166826
533.543354
533.693131
534.755467
535.594104
535.946893
536.045849
536.862872
537.414135
521.365184
522.267839
523.266930
524.044172
524.748138
525.856230
526.873188
527.607872
528.264954
529.367948
530.379518
531.081157
531.650693
532.575560
533.356976
533.809735
534.157261
534.962495
535.664540
536.046022
536.296098
536.898729
537.336122
521.876361
522.629228
523.543595
524.327746
525.087624
526.117537
527.106515
527.899325
528.650350
529.662928
530.623008
531.362046
532.009326
532.840400
533.571556
534.067217
534.491900
535.156189
535.747073
536.106310
536.386821
536.885062
537.255489
521.829239
522.708120
523.661463
524.385328
525.044555
526.139413
527.168453
527.938522
528.629382
529.701084
530.688039
531.399612
531.988283
532.864727
533.612412
534.072716
534.423259
535.101033
535.658320
535.921032
536.084186
536.642884
537.059797
521.631606
522.783976
523.806099
524.419153
524.850956
526.108048
527.198259
527.897945
528.414599
529.646653
530.693386
531.343392
531.776429
532.794854
533.591311
533.980879
534.157868
534.963069
535.536949
535.680381
535.620138
536.353345
536.859389
522.767900
523.525214
524.333135
524.948762
525.527468
526.531449
527.497646
528.252170
528.939655
529.969015
530.917829
531.624446
532.216305
533.060371
533.781431
534.243523
534.589456
535.204195
535.689492
535.906211
536.028483
536.512730
536.870661
523.808780
524.264692
524.864758
525.455712
526.093795
526.928241
527.787582
528.577831
529.358836
530.261596
531.129425
531.876979
532.559862
533.299741
533.963023
534.484065
534.931998
535.437780
535.862872
536.145008
536.371011
536.691308
536.917627
524.333323
524.655908
525.146200
525.706555
526.347365
527.110909
527.919869
528.719859
529.529160
530.384537
531.216636
531.978628
532.691402
533.394331
534.033771
534.578767
535.062089
535.530463
535.931917
536.240592
536.498326
536.752890
536.917964
529.703018
530.149944
530.762993
531.380218
532.022085
532.790661
533.561446
534.271656
534.991315
535.843247
536.690934
537.461260
538.226730
539.118269
539.983081
540.724804
541.384488
542.063609
542.647503
543.078715
543.421814
543.783699
544.019558
528.439904
529.182265
529.989842
530.618994
531.190770
532.097802
532.942803
533.584463
534.181204
535.156279
536.068937
536.757743
537.391111
538.428324
539.394092
540.100036
540.666671
541.460816
542.108997
542.480873
542.725831
543.232941
543.585752
525.688986
527.324514
528.583114
529.150272
529.355759
530.742310
531.797685
532.232507
532.356991
533.807841
534.919752
535.368068
535.488158
537.059443
538.299875
538.870520
539.049781
540.269815
541.105885
541.292791
541.128144
542.129564
542.786921
521.628183
525.166043
527.038782
527.385713
526.460461
529.093370
530.517050
530.598448
529.434120
532.189831
533.658606
533.692338
532.403700
535.396689
537.080752
537.376545
536.450609
538.814429
539.982846
539.844426
538.513205
540.765007
541.887794
523.081085
524.891018
526.316539
526.965484
527.223983
528.755293
529.934482
530.410272
530.536050
532.044174
533.180316
533.580254
533.644631
535.271758
536.564414
537.124439
537.282963
538.583502
539.496368
539.700117
539.542497
540.645623
541.392622
523.010665
524.277029
525.492934
526.225338
526.786719
528.086294
529.237121
529.919314
530.431609
531.603597
532.598477
533.122598
533.531437
534.787549
535.915045
536.548038
536.973378
538.026418
538.877761
539.233658
539.401178
540.214038
540.818500
520.955819
522.810777
524.236957
524.799047
524.935228
526.731773
528.145148
528.775201
528.997356
530.503287
531.599586
531.917697
531.878323
533.554832
534.845407
535.305499
535.323016
536.805898
537.859392
538.102217
537.924410
539.153708
539.982241
517.381988
521.063554
522.972912
523.135459
521.764179
525.115674
527.007144
527.362532
526.395759
529.122066
530.524931
530.394700
528.819104
532.015719
533.725090
533.802284
532.419794
535.315571
536.779539
536.686814
535.207990
537.804260
539.109099
519.492310
521.346249
522.773938
523.341131
523.489184
525.309671
526.745808
527.390191
527.627460
529.168076
530.298855
530.637724
530.602622
532.268719
533.536454
533.967568
533.967193
535.465891
536.545738
536.809403
536.649491
537.905711
538.753330
520.100643
521.360483
522.576226
523.313466
523.891980
525.248004
526.444709
527.141112
527.663974
528.925421
530.006195
530.578878
530.997635
532.230496
533.302822
533.857272
534.223246
535.327199
536.243522
536.635870
536.826426
537.709695
538.364826
518.754696
520.541305
521.963272
522.606358
522.861258
524.515088
525.770425
526.224691
526.284133
528.006736
529.319037
529.805378
529.885164
531.474439
532.665999
533.052489
533.029925
534.490420
535.539988
535.777748
535.596241
536.870280
537.730815
515.891985
519.383692
521.276160
521.611144
520.600369
523.508115
525.058716
525.045607
523.565873
526.823045
528.589232
528.738021
527.459160
530.408499
531.952479
531.942662
530.532884
533.346118
534.759601
534.622056
533.086484
535.741017
537.076339
518.219409
520.016411
521.458114
522.123947
522.389582
524.022763
525.242383
525.661630
525.702736
527.441081
528.783518
529.295699
529.380536
530.939267
532.080612
532.411602
532.341637
533.775981
534.810330
535.036788
534.845933
536.112447
536.969062
519.018714
520.300336
521.561266
522.358473
522.975574
524.272482
525.378363
525.985511
526.454941
527.768252
528.930654
529.574838
530.020602
531.176706
532.130603
532.558051
532.816112
533.879547
534.776429
535.152899
535.329184
536.197036
536.843129
517.838357
519.724287
521.230949
521.927354
522.202230
523.867287
525.119776
525.582393
525.672503
527.366733
528.674820
529.170070
529.236002
530.727010
531.772525
531.973667
531.762927
533.248206
534.328647
534.582687
534.411366
535.640146
536.471627
515.113419
518.827469
520.843564
521.225552
520.206624
523.183661
524.790448
524.861605
523.525642
526.648096
528.347464
528.476460
527.186380
529.995120
531.358425
531.088299
529.304368
532.308328
533.810133
533.713844
532.235513
534.780073
536.060796
517.979861
519.874153
521.385122
522.079279
522.352602
524.028492
525.302892
525.793786
525.903716
527.587795
528.880164
529.365837
529.416240
530.862959
531.856892
532.011073
531.750184
533.164812
534.170964
534.359863
534.138005
535.333578
536.148747
519.276469
520.587030
521.859459
522.645653
523.250043
524.573445
525.733755
526.418088
526.951386
528.222908
529.342418
529.979324
530.416205
531.464138
532.303528
532.645725
532.820789
533.726113
534.459280
534.698503
534.771063
535.572216
536.184793
518.544073
520.428475
521.893294
522.521292
522.730938
524.420698
525.743688
526.333064
526.564190
528.146310
529.386481
529.926495
530.089431
531.401787
532.335717
532.568547
532.446484
533.576963
534.326037
534.333713
533.981706
535.149376
535.953559
516.278379
519.974635
521.883326
522.123690
520.943138
523.960997
525.647878
525.920822
524.941486
527.726190
529.293203
529.549686
528.628995
531.013663
532.225168
532.143069
530.867639
533.097536
534.083403
533.656759
531.904124
534.430697
535.686928
519.909450
521.602626
522.870963
523.385658
523.527496
525.095738
526.338128
526.929760
527.183498
528.694158
529.875516
530.424919
530.615838
531.871770
532.766514
533.024612
532.928351
533.964789
534.616755
534.586697
534.209688
535.266382
535.978883
522.297843
523.050471
523.850722
524.458619
525.031576
526.032376
526.997780
527.753522
528.442903
529.473318
530.422185
531.128350
531.718831
532.559668
533.275808
533.731784
534.070026
534.674850
535.148998
535.355234
535.468987
535.947057
536.301535
523.330299
523.770299
524.366458
524.969789
525.625662
526.458616
527.319249
528.120896
528.916116
529.814687
530.680137
531.433911
532.125169
532.856695
533.513417
534.036442
534.488988
534.983157
535.400674
535.686781
535.921132
536.230403
536.447604
528.443176
528.998850
529.704285
530.361428
531.014122
531.846721
532.655969
533.357615
534.052676
534.954548
535.837284
536.598516
537.338641
538.283735
539.186382
539.920687
540.551190
541.257825
541.852384
542.258219
542.570394
542.980205
543.257706
526.624410
527.738582
528.746715
529.377690
529.821225
530.938556
531.875904
532.442939
532.855197
534.037785
535.045895
535.657143
536.095292
537.359969
538.439233
539.092544
539.495676
540.453462
541.162783
541.449095
541.519251
542.229587
542.707201
521.519789
525.057119
526.930614
527.278415
526.348681
528.966198
530.369591
530.433783
529.262855
532.027614
533.515296
533.570356
532.299076
535.301094
536.987919
537.281147
536.344406
538.685484
539.823928
539.655363
538.301972
540.545760
541.667658
506.360803
521.156508
524.824611
524.121985
514.686006
525.940252
528.584059
527.322655
516.832863
528.928980
531.720151
530.310393
518.953471
532.060184
535.265776
534.491835
525.513183
535.942840
538.236285
536.853908
526.971645
537.859398
540.464672
518.524787
522.307962
524.392190
524.817507
523.915622
526.721955
528.277791
528.374850
527.180686
530.032528
531.557976
531.542219
530.178976
533.273035
535.033791
535.301484
534.315369
536.775482
538.016588
537.856917
536.489291
538.876811
540.119926
520.073966
522.067626
523.643176
524.313305
524.537515
526.295658
527.659946
528.210451
528.363177
529.928080
531.086455
531.424283
531.404505
533.119519
534.463809
534.962691
535.021388
536.461737
537.481516
537.687451
537.500696
538.743943
539.604910
516.145003
520.027881
522.103141
522.318595
520.944075
524.387063
526.330250
526.650431
525.623497
528.418890
529.867726
529.702866
528.073320
531.360960
533.142804
533.210710
531.785940
534.742050
536.240425
536.111990
534.585652
537.265952
538.646730
501.338779
516.626036
520.325584
519.008891
506.547154
521.138814
524.740646
523.925620
514.061283
525.729775
528.350537
526.559627
513.775355
528.194187
531.545262
530.201648
518.577167
531.755754
534.724024
533.289658
522.127835
534.543891
537.532141
514.622285
518.501562
520.575800
520.794133
519.431337
522.905965
524.878996
525.215736
524.202408
527.040063
528.527938
528.384413
526.757792
530.032847
531.788185
531.821265
530.374048
533.357285
534.893169
534.791407
533.284528
535.999093
537.403241
517.051164
519.025068
520.590238
521.253310
521.481589
523.322655
524.749343
525.307017
525.440970
527.137325
528.404306
528.795810
528.783692
530.470255
531.747228
532.140254
532.100467
533.642730
534.761908
535.010648
534.830972
536.179858
537.109620
514.079719
517.768512
519.814879
520.185975
519.170546
522.225662
523.896357
523.904881
522.399676
525.730536
527.528541
527.620070
526.269572
529.316956
530.943476
530.927618
529.481461
532.393860
533.880216
533.731540
532.164576
534.930580
536.360423
500.798349
515.125581
518.725384
517.860877
507.531665
519.887581
522.769129
521.140857
508.506355
522.958897
526.367012
525.121079
513.763278
526.822887
529.822153
528.388732
516.926209
529.816523
532.685025
531.149050
519.676919
532.398514
535.460589
513.559356
517.261294
519.333420
519.736296
518.739769
521.768760
523.395724
523.360912
521.830441
525.182322
527.016914
527.140468
525.799541
528.809860
530.378129
530.298726
528.797261
531.682092
533.150937
532.987559
531.408579
534.165390
535.590869
516.000117
518.001311
519.627385
520.380560
520.686673
522.433558
523.737448
524.173357
524.215801
525.998662
527.375551
527.864924
527.909018
529.486054
530.616094
530.855023
530.675420
532.189820
533.293210
533.522720
533.326112
534.654909
535.574415
513.022654
516.937100
519.124008
519.569427
518.562777
521.656020
523.332237
523.372710
521.978321
525.198676
526.970825
527.080414
525.744306
528.650353
530.087824
529.804457
527.981577
531.087227
532.666985
532.564206
531.059847
533.726024
535.108755
499.192607
514.469182
518.332620
517.522298
506.986675
519.632397
522.621969
521.189577
509.338894
523.016464
526.256664
525.008289
513.829503
526.534645
529.263952
527.332558
514.220083
528.556658
531.734497
530.339560
519.318261
531.539509
534.483217
513.226237
517.156015
519.352746
519.798001
518.789342
521.895724
523.597095
523.671874
522.304376
525.507981
527.261217
527.364998
526.018752
528.870743
530.247740
529.914268
528.041129
531.066439
532.563373
532.389997
530.831952
533.463933
534.830048
516.358599
518.421252
520.076777
520.821254
521.105752
522.893959
524.268390
524.811611
524.964974
526.662263
527.978597
528.479064
528.554392
529.973991
530.959532
531.113695
530.872655
532.185812
533.095952
533.172385
532.862714
534.123973
535.009954
513.889658
517.848911
520.000181
520.355345
519.223695
522.401704
524.192978
524.452689
523.424349
526.317871
527.965441
528.198359
527.218513
529.685118
530.942837
530.804366
529.454093
531.795700
532.879667
532.457507
530.687872
533.355547
534.731110
500.349307
515.891001
519.663474
518.637995
507.529088
520.622935
523.808772
522.864849
512.932403
524.727396
527.623451
526.778417
517.826781
528.255057
530.593877
529.280618
519.516221
530.210452
532.352928
530.444764
518.621411
531.317263
534.309877
515.674597
519.369218
521.275223
521.513116
520.331123
523.349235
525.039316
525.317656
524.343084
527.129136
528.696521
528.953652
528.032087
530.411091
531.614748
531.524092
530.236853
532.448652
533.413602
532.966985
531.198204
533.715629
534.968557
520.560317
521.705777
522.716487
523.317975
523.741305
524.994461
526.085779
526.790548
527.312746
528.547249
529.594228
530.243609
530.673604
531.683755
532.468086
532.842981
533.000755
533.779858
534.324012
534.439211
534.356151
535.074192
535.572747
522.192726
522.749170
523.444377
524.089344
524.756397
525.666774
526.580523
527.385265
528.162554
529.110373
530.009387
530.755345
531.420962
532.186097
532.860256
533.361893
533.779957
534.307453
534.744864
535.012188
535.218745
535.586750
535.852091
527.444757
527.965754
528.676797
529.378072
530.087705
530.919572
531.734829
532.465441
533.204250
534.099455
534.993295
535.793579
536.582624
537.508970
538.400670
539.145645
539.794506
540.466236
541.034521
541.439067
541.770051
542.158862
542.426525
525.966469
526.814773
527.746149
528.463905
529.099027
530.078708
530.971430
531.620677
532.223110
533.254620
534.225878
534.941172
535.590822
536.675962
537.679223
538.383860
538.930106
539.722480
540.354737
540.683740
540.902654
541.456824
541.863264
522.840659
524.647359
526.077740
526.738087
526.993212
528.475711
529.588447
530.005778
530.105206
531.643564
532.839343
533.304325
533.420287
535.068669
536.368001
536.926609
537.063157
538.298891
539.123668
539.237010
539.013570
540.106260
540.860654
518.408731
522.186064
524.275492
524.718233
523.824947
526.585439
528.080511
528.122583
526.898302
529.779890
531.357129
531.395549
530.075163
533.179062
534.942592
535.214744
534.221367
536.628456
537.797374
537.561501
536.136056
538.530092
539.789280
519.752384
521.767070
523.399833
524.161605
524.481819
526.128136
527.378698
527.839007
527.939859
529.547066
530.776949
531.193115
531.250672
532.962320
534.319710
534.865522
534.982572
536.315977
537.236833
537.379607
537.174920
538.388189
539.246251
519.565730
521.020985
522.440460
523.296422
523.937117
525.354078
526.586544
527.276437
527.787526
529.045581
530.123670
530.668782
531.081299
532.405612
533.585582
534.206914
534.605455
535.698547
536.580603
536.916841
537.075258
537.979241
538.673445
517.273614
519.358652
521.015486
521.701114
521.908406
523.851812
525.372203
526.014497
526.228656
527.837948
529.025538
529.354091
529.301361
531.056933
532.404140
532.839950
532.818596
534.374840
535.495935
535.741409
535.562991
536.898184
537.823472
513.475081
517.445626
519.616665
519.895472
518.572415
522.111064
524.137037
524.500469
523.503020
526.363286
527.870822
527.734432
526.115411
529.416263
531.194332
531.231710
529.784831
532.794820
534.358542
534.273939
532.782789
535.513477
536.932503
515.672650
517.757866
519.418054
520.112353
520.340556
522.325284
523.889803
524.565952
524.806878
526.450925
527.665803
528.006428
527.951658
529.694420
531.019555
531.430151
531.399052
532.984963
534.150196
534.434621
534.286741
535.651944
536.595269
516.368933
517.820796
519.243899
520.110306
520.784473
522.294887
523.619564
524.365862
524.912560
526.258378
527.405702
527.980153
528.388724
529.685085
530.811432
531.360643
531.714715
532.887175
533.872013
534.283954
534.493059
535.471319
536.211738
514.966990
516.966235
518.603433
519.365959
519.703471
521.532094
522.932886
523.438821
523.513951
525.328980
526.706342
527.177632
527.228198
528.896010
530.154747
530.533815
530.488276
532.024471
533.140327
533.379646
533.196814
534.581207
535.541852
512.008308
515.759506
517.889457
518.332964
517.378957
520.494956
522.211354
522.242308
520.755234
524.126902
525.965180
526.079169
524.739921
527.795436
529.422501
529.393788
527.934091
530.842697
532.326624
532.168165
530.599247
533.392152
534.848964
514.459459
516.474023
518.139514
518.935003
519.291711
521.103550
522.470281
522.942485
522.999213
524.826556
526.229085
526.722074
526.774724
528.408958
529.614852
529.935823
529.836961
531.334538
532.418484
532.629970
532.426388
533.799777
534.756678
515.339290
516.823773
518.310967
519.260060
519.991522
521.449349
522.685249
523.344876
523.838330
525.228329
526.446942
527.084882
527.514673
528.727890
529.731180
530.149663
530.385488
531.491627
532.422003
532.782867
532.953207
533.911314
534.645534
514.090165
516.225079
517.994827
518.855978
519.242606
521.078571
522.460276
522.959451
523.055562
524.840002
526.215536
526.701242
526.740073
528.296849
529.392676
529.570534
529.317994
530.851422
531.964117
532.184751
531.987112
533.323679
534.259666
511.291599
515.317841
517.634860
518.182413
517.255414
520.425520
522.167833
522.255922
520.895958
524.134048
525.915908
526.024785
524.682675
527.578698
528.999415
528.687183
526.830799
529.902993
531.443979
531.293737
529.757150
532.442044
533.851147
514.394869
516.542117
518.321884
519.185327
519.570190
521.409762
522.802716
523.320288
523.429677
525.201706
526.562819
527.041353
527.063919
528.568835
529.601657
529.721275
529.409646
530.866205
531.900211
532.052556
531.802447
533.105085
534.024524
515.934152
517.456207
518.967258
519.915876
520.635274
522.103560
523.370905
524.087233
524.631442
525.975610
527.155094
527.792680
528.213769
529.302043
530.165944
530.475261
530.609358
531.544953
532.302951
532.519774
532.581545
533.471414
534.172034
515.320568
517.435221
519.141766
519.916519
520.220187
522.060741
523.493574
524.104763
524.332206
525.997651
527.304841
527.839777
527.974977
529.334179
530.292156
530.478218
530.299035
531.474539
532.260054
532.241443
531.867414
533.139060
534.043375
513.179979
517.144594
519.304252
519.670408
518.550393
521.735200
523.538225
523.817432
522.807675
525.697422
527.342389
527.583003
526.611946
529.062399
530.304614
530.160077
528.801469
531.103282
532.140730
531.677068
529.876878
532.534965
533.909255
517.235083
519.121614
520.589881
521.223451
521.440197
523.136686
524.472684
525.082156
525.331072
526.914156
528.153507
528.698543
528.864167
530.159646
531.073146
531.289263
531.143430
532.223899
532.913601
532.866310
532.472610
533.620312
534.418028
520.058699
520.932609
521.877758
522.594308
523.249819
524.345489
525.382637
526.167311
526.871757
527.947321
528.934288
529.646553
530.231858
531.092317
531.817915
532.253952
532.571586
533.198718
533.696863
533.903850
534.023410
534.555819
534.960922
521.346500
521.872231
522.582962
523.285904
524.023556
524.934925
525.855843
526.690602
527.508191
528.439694
529.333327
530.097408
530.791561
531.534904
532.197782
532.712194
533.157282
533.665457
534.100827
534.395667
534.643980
534.990209
535.240305
526.386242
526.884006
527.595465
528.325410
529.071843
529.908896
530.730202
531.481360
532.251112
533.159367
534.078092
534.919107
535.746988
536.667910
537.550872
538.297745
538.949081
539.591745
540.130025
540.517620
540.847080
541.229529
541.497321
525.079658
525.802224
526.687173
527.450187
528.170867
529.101764
529.972270
530.660794
531.343666
532.341235
533.323354
534.116954
534.870476
535.888443
536.848698
537.570792
538.162521
538.872770
539.442584
539.760371
540.011811
540.519891
540.906364
522.620288
523.870214
525.099608
525.879308
526.466793
527.645391
528.638214
529.178168
529.612434
530.867485
532.001866
532.671143
533.195637
534.477238
535.611895
536.257324
536.665141
537.576861
538.237426
538.391471
538.403719
539.235992
539.883484
519.856065
521.812847
523.403379
524.153048
524.460952
526.045349
527.212218
527.581949
527.605415
529.296509
530.621779
531.124965
531.246952
532.954494
534.294681
534.826203
534.911705
536.178087
536.981733
536.950381
536.551501
537.885408
538.828760
519.437677
520.878180
522.309763
523.210614
523.886403
525.215763
526.334253
526.919105
527.365794
528.685297
529.859460
530.501269
530.990213
532.319773
533.500310
534.138663
534.542295
535.543646
536.300784
536.501543
536.553066
537.492837
538.231192
518.644993
519.865011
521.209870
522.174568
523.001343
524.287279
525.444285
526.189746
526.841730
528.018821
529.107808
529.805196
530.425382
531.594162
532.677753
533.346000
533.868076
534.815156
535.616592
536.000343
536.281544
537.060832
537.677628
516.760867
518.306061
519.814657
520.720992
521.400410
522.937867
524.276183
525.024323
525.572255
526.911801
528.064933
528.658253
529.094485
530.417110
531.567120
532.129293
532.482762
533.659208
534.639701
535.048041
535.257988
536.206281
536.928260
514.585534
516.778361
518.542164
519.311788
519.593576
521.602111
523.170850
523.821851
524.025141
525.752956
527.051030
527.468187
527.486290
529.207728
530.511369
530.902322
530.854373
532.471297
533.672314
533.998589
533.898491
535.234462
536.159527
515.076406
516.626307
518.143494
519.064251
519.774115
521.369147
522.774361
523.581460
524.172205
525.536210
526.698001
527.288099
527.714356
529.024970
530.160588
530.710342
531.068107
532.281464
533.317292
533.781967
534.035903
535.007028
535.737553
515.268339
516.499500
517.861592
518.849296
519.730465
521.144167
522.446906
523.315850
524.055013
525.279728
526.383845
527.071515
527.668509
528.812658
529.862850
530.494617
531.013786
532.043896
532.967716
533.473502
533.849194
534.670247
535.300599
514.346743
515.814455
517.280935
518.207004
518.943564
520.499932
521.862010
522.638904
523.216393
524.603627
525.796970
526.417191
526.863272
528.159118
529.283251
529.839789
530.203712
531.354988
532.318671
532.717435
532.924706
533.914605
534.666619
512.993866
515.030102
516.716818
517.515513
517.875898
519.816294
521.322237
521.933049
522.116422
523.894427
525.248289
525.715757
525.768534
527.447143
528.716718
529.111237
529.083505
530.581963
531.665502
531.886376
531.700978
533.086691
534.053603
513.851332
515.336799
516.834619
517.796385
518.555808
520.105300
521.446249
522.203452
522.770708
524.159672
525.361652
525.988999
526.428652
527.694099
528.774180
529.282675
529.597040
530.695735
531.606342
531.956661
532.129326
533.107054
533.857920
514.257825
515.528147
516.960430
518.032618
518.971961
520.361962
521.611532
522.435384
523.152531
524.384538
525.512260
526.223111
526.814884
527.891445
528.846678
529.380599
529.801984
530.725705
531.540353
531.943686
532.245288
533.050067
533.684759
513.509314
515.124153
516.759003
517.833596
518.665800
520.196641
521.501129
522.233284
522.789266
524.173713
525.382811
526.026121
526.465298
527.653747
528.631598
529.033113
529.251134
530.304691
531.174692
531.476246
531.604930
532.575584
533.328683
512.404554
514.684176
516.602404
517.590007
518.083662
519.970496
521.405449
521.971397
522.135768
523.903222
525.268375
525.766509
525.829108
527.355048
528.436127
528.634207
528.417979
529.832788
530.829980
530.947377
530.665856
532.038553
533.008080
513.922053
515.547980
517.194678
518.275595
519.105553
520.625081
521.918656
522.645788
523.197989
524.571883
525.772158
526.409324
526.828889
527.964536
528.874205
529.207528
529.358120
530.339266
531.137673
531.375748
531.454675
532.393379
533.131098
515.086980
516.385031
517.843299
518.928684
519.862673
521.222785
522.446522
523.263892
523.979746
525.185575
526.295585
527.006287
527.573366
528.532947
529.341407
529.738815
530.029658
530.804750
531.471120
531.743726
531.943060
532.684152
533.288153
515.123989
516.660616
518.194092
519.170987
519.919153
521.400558
522.689490
523.444632
524.027986
525.357895
526.528913
527.185000
527.631318
528.686566
529.524159
529.834087
529.970565
530.837026
531.515501
531.664292
531.677929
532.561010
533.264622
514.837560
516.922800
518.610566
519.397360
519.729059
521.529466
522.935617
523.545816
523.777652
525.435745
526.733418
527.268811
527.402266
528.748677
529.684236
529.842673
529.621549
530.800781
531.571995
531.531460
531.133238
532.388834
533.281154
517.168551
518.492884
519.786549
520.600994
521.236021
522.576370
523.766829
524.502922
525.086573
526.346284
527.457021
528.113315
528.573329
529.575644
530.371904
530.697002
530.849870
531.646376
532.253348
532.380532
532.370883
533.145724
533.753173
519.318581
520.073479
520.991093
521.782133
522.552628
523.593556
524.603483
525.428933
526.209264
527.224121
528.181681
528.926162
529.574570
530.376190
531.071124
531.534828
531.915304
532.493164
532.981631
533.246174
533.455136
533.916266
534.272049
520.441073
520.950922
521.675829
522.424296
523.212844
524.131928
525.058657
525.913134
526.754629
527.679409
528.570340
529.346541
530.057333
530.790293
531.446566
531.969210
532.430817
532.935774
533.378101
533.697601
533.974405
534.312123
534.552621
525.110607
525.651550
526.399214
527.144480
527.897324
528.765870
529.606779
530.354791
531.121344
532.079724
533.047318
533.911333
534.745756
535.695639
536.592303
537.326552
537.953334
538.594804
539.117164
539.463501
539.756848
540.175423
540.479573
523.587177
524.447281
525.410609
526.170195
526.846136
527.856541
528.760704
529.400691
530.004836
531.128880
532.205129
533.004872
533.711751
534.817918
535.819368
536.503567
537.015881
537.768570
538.327826
538.541431
538.662077
539.303525
539.793807
520.406613
522.194308
523.643439
524.342499
524.636542
526.138909
527.233655
527.573783
527.579046
529.311958
530.689603
531.284004
531.487855
533.143126
534.424103
534.941727
535.016768
536.205648
536.905238
536.756701
536.213610
537.611595
538.580871
515.944274
519.628386
521.720412
522.204863
521.357158
524.127245
525.573578
525.438403
523.863538
527.202946
529.072952
529.294935
528.123031
531.188467
532.910444
533.117222
532.013557
534.401696
535.402466
534.691812
532.358517
535.648984
537.329756
516.993625
519.015107
520.699537
521.527681
521.904624
523.575787
524.802891
525.174497
525.175397
526.994928
528.433212
529.003641
529.165599
530.883460
532.216054
532.715494
532.772292
534.072172
534.887408
534.789251
534.281134
535.802353
536.874003
516.529536
518.065191
519.593858
520.553050
521.273597
522.726723
523.952242
524.595850
525.080639
526.484432
527.737620
528.431943
528.948353
530.278933
531.431508
532.012589
532.373371
533.460745
534.319148
534.594576
534.699627
535.685057
536.451887
513.928132
516.193552
518.031553
518.867262
519.190409
521.163546
522.665208
523.231597
523.363392
525.184708
526.595290
527.122500
527.237774
528.939318
530.218757
530.592695
530.521510
532.124610
533.299409
533.604397
533.505663
534.812828
535.729285
509.772743
514.100077
516.526705
516.998899
515.852271
519.384624
521.370804
521.588642
520.290160
523.590724
525.411011
525.551043
524.277973
527.347798
528.991880
528.932450
527.372905
530.519156
532.201526
532.270709
531.036516
533.576540
534.919204
512.163462
514.437206
516.286953
517.138412
517.496898
519.548757
521.144903
521.797682
521.988918
523.823233
525.222272
525.729350
525.825633
527.517076
528.790015
529.161463
529.104699
530.756798
532.003126
532.385430
532.346364
533.666197
534.579394
512.982736
514.539505
516.090184
517.065431
517.836400
519.477118
520.922206
521.765819
522.393171
523.800673
525.010051
525.649960
526.118631
527.431957
528.569946
529.135176
529.512140
530.711689
531.734009
532.194158
532.451597
533.432436
534.170588
511.621802
513.696458
515.419696
516.229951
516.593969
518.654962
520.288079
521.026484
521.330698
523.064742
524.381452
524.836786
524.896417
526.608959
527.921835
528.367292
528.396823
529.910936
531.019475
531.275529
531.123380
532.511682
533.475973
508.664831
512.492375
514.687615
515.107460
513.995496
517.553360
519.621624
520.034709
519.090137
522.071607
523.714877
523.751626
522.376000
525.506084
527.217859
527.306707
526.029090
528.803729
530.226915
530.064117
528.535158
531.305921
532.761524
511.140487
513.235714
514.994727
515.847356
516.242474
518.301150
519.921300
520.651765
520.952982
522.679302
523.990039
524.440990
524.488636
526.170540
527.445302
527.852138
527.836259
529.282606
530.314737
530.498203
530.294143
531.672366
532.640985
511.993194
513.599199
515.233937
516.315151
517.171832
518.789381
520.195179
521.024805
521.655904
523.038979
524.232133
524.868712
525.322707
526.566687
527.625567
528.123710
528.425927
529.472964
530.322565
530.614016
530.744269
531.729735
532.494725
510.603632
512.973362
514.975784
516.040278
516.614324
518.554402
520.055713
520.701555
520.943910
522.700594
524.058496
524.575007
524.684473
526.237469
527.381907
527.685321
527.585837
528.945999
529.886056
529.956003
529.634166
531.061459
532.068855
507.552341
512.044223
514.690334
515.505932
514.864478
518.040627
519.860805
520.112528
519.018473
522.095565
523.828882
524.000359
522.835129
525.625098
527.078669
526.980159
525.558573
528.157590
529.398624
528.999071
527.150452
530.102745
531.646490
511.113795
513.498145
515.518175
516.595671
517.168545
519.080425
520.547466
521.166176
521.389777
523.134422
524.488024
525.003380
525.095195
526.588089
527.654092
527.878642
527.704747
528.995055
529.868652
529.878469
529.508681
530.907178
531.901385
513.011663
514.658339
516.337163
517.456574
518.324003
519.863035
521.182465
521.951072
522.543992
523.904648
525.097116
525.752904
526.197251
527.298971
528.180992
528.513063
528.663711
529.573164
530.289390
530.456935
530.486044
531.417495
532.158332
512.667250
514.857358
516.697419
517.637671
518.106815
519.963181
521.402853
522.025695
522.266001
523.961357
525.287362
525.825242
525.954846
527.336109
528.294119
528.436827
528.187053
529.440194
530.274351
530.263689
529.888268
531.200982
532.138959
510.767476
514.768195
517.044003
517.598620
516.749437
519.815347
521.566415
521.823357
520.789622
523.729019
525.396521
525.624880
524.607166
527.107199
528.339253
528.083627
526.486046
529.045069
530.213076
529.787644
527.982278
530.705147
532.118257
514.973738
516.906301
518.470278
519.234319
519.587555
521.279553
522.604510
523.207795
523.454660
525.063473
526.319489
526.862178
527.014783
528.327501
529.232670
529.393356
529.171865
530.352051
531.122928
531.114740
530.740140
531.928183
532.753701
517.933901
518.851265
519.873048
520.681107
521.419905
522.550639
523.605083
524.400131
525.114484
526.207521
527.208238
527.925550
528.512267
529.381440
530.106287
530.525689
530.829915
531.498041
532.041538
532.280371
532.424009
532.984422
533.408790
519.305724
519.870723
520.647488
521.425349
522.229744
523.184928
524.133519
524.986192
525.818142
526.765121
527.671708
528.443865
529.144110
529.895397
530.562379
531.075548
531.524689
532.058338
532.525285
532.847435
533.119452
533.488730
533.754088
523.787291
524.393227
525.184021
525.937242
526.682494
527.597100
528.467355
529.210903
529.962224
530.986080
532.006126
532.883210
533.706415
534.698138
535.614403
536.332001
536.926319
537.588612
538.114250
538.427378
538.677308
539.148890
539.494693
521.852055
523.003480
524.093124
524.818016
525.350374
526.541895
527.517317
528.074763
528.480540
529.853788
531.059187
531.822012
532.364925
533.670223
534.751605
535.369368
535.712084
536.615326
537.212467
537.297615
537.163040
538.075239
538.716864
516.635037
520.121094
522.053291
522.491277
521.649286
524.324092
525.713190
525.612817
524.108413
527.401553
529.258636
529.551797
528.464577
531.456328
533.111761
533.324807
532.250945
534.556143
535.493552
534.789699
532.481595
535.675592
537.275635
501.778375
516.025686
519.691233
519.084827
509.774311
521.044605
523.604798
521.846039
509.168181
523.659493
527.174553
526.140027
515.334659
528.091798
531.196446
530.269643
520.835330
531.510362
533.520411
530.871075
515.748576
531.880989
535.688663
512.977350
516.762638
518.971489
519.540792
518.761702
521.637735
523.172175
523.084428
521.544740
524.957484
526.897819
527.161363
526.011093
529.095552
530.817135
530.997302
529.877436
532.327096
533.401530
532.742462
530.450198
533.794972
535.516186
513.949302
516.128522
517.941851
518.824721
519.215064
521.062290
522.437064
522.908064
522.986353
524.851943
526.333702
526.934238
527.109469
528.833840
530.140732
530.571433
530.559140
532.013202
533.010018
533.109888
532.806032
534.238206
535.248509
509.319245
513.665078
516.130798
516.651612
515.534789
519.029021
520.952934
521.111406
519.782575
523.122412
525.009205
525.218354
524.000616
527.089601
528.743425
528.694681
527.135098
530.237604
531.857697
531.859573
530.574365
533.125346
534.486284
493.026750
509.828569
514.139082
513.241545
501.402914
515.723969
519.226667
517.979539
506.148924
520.042666
523.413889
522.255530
511.178833
524.107693
527.104652
525.528091
513.262722
527.139248
530.395012
529.349110
519.573722
530.740892
533.502660
507.484066
511.842253
514.323641
514.861329
513.781214
517.372410
519.410948
519.674424
518.417302
521.759249
523.619395
523.796261
522.553485
525.636759
527.292592
527.249653
525.710854
528.872184
530.574389
530.667248
529.454208
532.006642
533.354712
510.253299
512.464585
514.304997
515.190692
515.602618
517.707893
519.365140
520.096443
520.375968
522.190525
523.578852
524.089835
524.195066
525.918458
527.230841
527.658269
527.663006
529.263398
530.458580
530.795852
530.715305
532.075223
533.015638
507.349296
511.223163
513.469582
513.928629
512.852205
516.468911
518.595741
519.057339
518.150806
521.157215
522.821858
522.880679
521.531146
524.692169
526.436643
526.556124
525.310172
528.129843
529.601730
529.486169
527.993428
530.768325
532.220335
494.007401
508.571821
512.331248
511.312335
499.552275
513.883326
517.564838
516.842097
506.992999
518.943171
521.802983
520.383024
508.804648
522.171011
525.363874
524.216141
513.702373
525.742744
528.445525
526.915519
515.677994
528.219947
531.282369
506.888870
510.783190
513.065293
513.569780
512.531559
516.146462
518.265883
518.729323
517.826977
520.818706
522.467129
522.513989
521.149165
524.276346
525.984250
526.070703
524.783442
527.523612
528.903008
528.697612
527.138644
529.908033
531.369483
509.296989
511.563593
513.494095
514.505388
515.043722
517.101762
518.721515
519.464170
519.777813
521.536383
522.879106
523.372882
523.466798
525.104903
526.340946
526.724339
526.686315
528.085731
529.058003
529.170867
528.900447
530.306814
531.300114
505.924250
510.426416
513.093835
513.937248
513.334964
516.579512
518.474290
518.794246
517.752460
520.846429
522.585841
522.766081
521.623920
524.463960
525.984501
525.959139
524.600369
527.220034
528.469767
528.079184
526.242309
529.210072
530.764338
490.535956
507.802866
512.432989
512.196529
502.721598
514.864313
517.957532
516.913967
506.391714
518.943244
522.018260
520.949246
510.732294
522.608996
525.347903
523.999617
513.461182
525.167937
527.603825
525.619648
512.953697
526.768249
530.105051
506.523718
511.044176
513.732880
514.593345
513.990860
517.191842
519.034096
519.310797
518.238817
521.316603
523.051836
523.233800
522.077263
524.847951
526.280846
526.169323
524.731704
527.283183
528.469359
528.020173
526.135879
529.078092
530.621407
510.473104
512.802361
514.794126
515.866382
516.442471
518.366429
519.849252
520.492132
520.740869
522.472929
523.821859
524.355349
524.474298
525.923453
526.949209
527.144136
526.938630
528.209244
529.056462
529.046266
528.669176
530.034969
531.011897
508.526818
512.644272
515.071065
515.759401
515.018147
518.166765
519.971983
520.251142
519.229795
522.204713
523.900085
524.131384
523.115061
525.656839
526.929945
526.691355
525.104357
527.702481
528.905894
528.495012
526.705356
529.480487
530.937772
495.563559
511.084575
515.099783
514.520218
504.660995
516.812474
519.833109
518.825092
508.704838
520.743174
523.706265
522.810994
513.558644
524.302191
526.652514
525.022362
513.823035
525.990341
528.493432
526.641796
514.665818
527.635215
530.734570
511.101642
514.896675
517.006634
517.513539
516.668556
519.618215
521.287727
521.553309
520.558591
523.416746
525.025575
525.271447
524.300358
526.745813
527.950373
527.740205
526.207221
528.713236
529.850880
529.467998
527.714720
530.334216
531.655539
516.293457
517.536505
518.708619
519.492348
520.084738
521.408493
522.541796
523.269628
523.809784
525.083821
526.161446
526.819310
527.249513
528.285688
529.078300
529.424716
529.549020
530.416619
531.047294
531.217345
531.175750
531.954759
532.497581
518.122176
518.763835
519.596257
520.390467
521.189539
522.190357
523.163962
524.006079
524.811818
525.792196
526.718462
527.479992
528.157694
528.942950
529.631236
530.134643
530.561537
531.139009
531.635483
531.951926
532.202515
532.618469
532.917323
522.762108
523.315161
524.085748
524.862159
525.652225
526.562428
527.446737
528.239550
529.055466
530.070254
531.096192
532.011627
532.881507
533.845815
534.740828
535.466599
536.088273
536.734465
537.267219
537.624752
537.929742
538.361280
538.674510
521.207130
522.078940
523.064925
523.855187
524.567802
525.620062
526.566967
527.250031
527.903195
529.088311
530.230226
531.088693
531.835000
532.952234
533.944797
534.612392
535.114081
535.872696
536.444869
536.670289
536.802658
537.460105
537.962262
517.966395
519.765983
521.239162
521.969805
522.300522
523.845957
524.982197
525.361360
525.413394
527.215547
528.671663
529.337899
529.589447
531.249918
532.510346
532.998125
533.052951
534.251815
534.969435
534.833222
534.300744
535.720559
536.706859
513.415731
517.116180
519.240211
519.763453
518.956147
521.771912
523.257541
523.155579
521.623024
525.039047
526.998695
527.304843
526.190879
529.257889
530.952547
531.121434
529.990368
532.394847
533.418651
532.720407
530.395620
533.713655
535.415538
514.340847
516.395427
518.134283
519.022063
519.453168
521.170433
522.431728
522.831878
522.873838
524.766849
526.294150
526.948696
527.169298
528.900521
530.218952
530.694215
530.735448
532.048325
532.883621
532.799602
532.303959
533.848282
534.937394
513.727322
515.322602
516.940244
517.989947
518.783901
520.283061
521.533669
522.195823
522.715212
524.190041
525.532206
526.310764
526.888574
528.246169
529.403021
529.979626
530.339601
531.438423
532.312977
532.602881
532.722249
533.725715
534.505428
510.967699
513.326887
515.294376
516.255231
516.673474
518.690778
520.205176
520.774651
520.928964
522.824647
524.330275
524.946564
525.129306
526.867789
528.166139
528.552179
528.492530
530.107569
531.295777
531.614215
531.529314
532.851194
533.777649
506.691348
511.139850
513.723843
514.344620
513.310430
516.886303
518.879544
519.091413
517.805041
521.185423
523.104846
523.336089
522.134573
525.246510
526.919318
526.884151
525.345904
528.505418
530.199763
530.281218
529.059766
531.612535
532.963540
509.076051
511.453264
513.446554
514.437606
514.905316
517.015804
518.638272
519.304243
519.520811
521.422411
522.903673
523.487975
523.648368
525.386791
526.697551
527.101801
527.071971
528.741581
530.001269
530.395868
530.368955
531.700027
532.620294
509.920848
511.559445
513.229397
514.324584
515.197027
516.913560
518.412618
519.297278
519.966470
521.428915
522.698253
523.394869
523.915487
525.278211
526.462185
527.067868
527.476674
528.696586
529.732902
530.204832
530.473410
531.464042
532.208285
508.574354
510.721002
512.547473
513.461298
513.919857
516.072300
517.784956
518.589327
518.949202
520.729237
522.086673
522.579010
522.677706
524.441615
525.808142
526.301498
526.367511
527.901692
529.022032
529.287518
529.144532
530.540885
531.510399
505.629673
509.527964
511.819051
512.332494
511.309747
514.970662
517.135699
517.631131
516.751732
519.773434
521.445076
521.505309
520.158470
523.341402
525.111407
525.252653
524.014155
526.805466
528.235656
528.078017
526.555289
529.332212
530.792338
508.150152
510.307737
512.155917
513.100198
513.586941
515.747497
517.465843
518.280909
518.647622
520.415403
521.753772
522.227655
522.304199
524.032997
525.361137
525.816869
525.836130
527.296127
528.330091
528.512607
528.310203
529.693696
530.667197
509.049460
510.715803
512.439083
513.613415
514.563547
516.279944
517.780565
518.692075
519.386569
520.811994
522.034772
522.697167
523.181717
524.467218
525.573738
526.116810
526.450044
527.504372
528.347005
528.628106
528.753483
529.744405
530.516147
507.698580
510.136298
512.233462
513.393380
514.060045
516.096969
517.689885
518.414264
518.717222
520.513839
521.900780
522.443986
522.584237
524.175303
525.364708
525.712936
525.643926
527.002193
527.923357
527.971070
527.636172
529.071469
530.089460
504.705534
509.274472
512.020317
512.930892
512.377450
515.646382
517.552044
517.875818
516.837132
519.948166
521.706437
521.902120
520.765899
523.591111
525.088245
525.035821
523.647112
526.237376
527.452290
527.023451
525.156122
528.121054
529.679432
508.396179
510.845000
512.954894
514.122068
514.777629
516.768642
518.304997
518.979989
519.246033
521.018455
522.391751
522.925009
523.040155
524.566365
525.673205
525.938299
525.792382
527.082640
527.940979
527.931583
527.551352
528.961183
529.968425
510.444051
512.142664
513.899935
515.102256
516.044867
517.645717
519.013153
519.817131
520.435731
521.815966
523.020842
523.684390
524.143098
525.277854
526.200227
526.567838
526.743276
527.665091
528.383008
528.546253
528.575197
529.519595
530.272878
510.240124
512.476150
514.387994
515.406442
515.943906
517.844280
519.310205
519.946826
520.195021
521.902261
523.233057
523.765560
523.897161
525.315284
526.317431
526.493154
526.265997
527.543635
528.395277
528.392197
528.023672
529.354532
530.307364
508.466461
512.510077
514.852506
515.480517
514.693965
517.789180
519.550508
519.805831
518.766738
521.713901
523.381168
523.593851
522.566316
525.108738
526.388594
526.164032
524.586528
527.179358
528.375557
527.964876
526.169745
528.916288
530.347060
512.790886
514.758297
516.377929
517.203319
517.607948
519.326109
520.659813
521.261497
521.504365
523.116646
524.371188
524.903445
525.053223
526.397924
527.342239
527.532169
527.333952
528.546077
529.346182
529.357933
528.999235
530.208880
531.049690
515.843093
516.787801
517.854422
518.712181
519.493247
520.649835
521.716455
522.514961
523.229912
524.325842
525.327190
526.042120
526.633356
527.525879
528.280690
528.726776
529.055647
529.752528
530.323786
530.585110
530.747821
531.327099
531.763765
517.265395
517.853613
518.668994
519.489953
520.331835
521.312685
522.275840
523.135426
523.970980
524.921536
525.830572
526.604899
527.313199
528.084033
528.776220
529.314392
529.788387
530.349162
530.842809
531.188306
531.480478
531.867199
532.143245
521.708113
522.231515
522.991018
523.785181
524.607648
525.530060
526.438911
527.278359
528.145132
529.167138
530.204611
531.150788
532.051114
532.998967
533.875493
534.602235
535.241818
535.896984
536.459258
536.870484
537.223984
537.635318
537.923622
520.336391
521.082329
522.013272
522.837793
523.631758
524.649335
525.606171
526.377606
527.154651
528.278673
529.398566
530.316684
531.154431
532.188479
533.122139
533.801633
534.365362
535.094282
535.696025
536.037912
536.311504
536.857841
537.272977
517.757468
519.026586
520.300893
521.139604
521.795426
523.066603
524.143798
524.753319
525.269796
526.677533
527.985551
528.817254
529.454770
530.727861
531.798754
532.359952
532.704635
533.656281
534.366934
534.543290
534.567517
535.460026
536.153184
514.820084
516.797884
518.445921
519.264541
519.639634
521.329183
522.576896
522.996580
523.077066
524.953158
526.487239
527.192114
527.470566
529.138612
530.385169
530.798029
530.776859
532.122705
532.997715
532.983646
532.574751
533.999769
535.006408
514.125590
515.634199
517.178332
518.198949
518.980171
520.406060
521.590473
522.219406
522.733395
524.215920
525.587895
526.418403
527.042706
528.379609
529.509008
530.074525
530.424475
531.471552
532.282636
532.509091
532.576045
533.579043
534.364714
512.991869
514.353522
515.897717
517.058007
518.039381
519.412781
520.608669
521.373900
522.080124
523.411781
524.695175
525.574419
526.325965
527.541066
528.623048
529.273284
529.788083
530.763601
531.602120
532.014596
532.323085
533.145598
533.794000
510.712042
512.509056
514.328551
515.521556
516.416341
518.021528
519.356680
520.075335
520.633962
522.150990
523.522711
524.312606
524.895537
526.284515
527.465441
528.050369
528.429766
529.628246
530.634420
531.069020
531.307341
532.289276
533.034445
508.190230
510.754774
512.919015
514.044873
514.604665
516.652179
518.186604
518.766302
518.920404
520.873866
522.418233
523.045630
523.228914
525.019027
526.371423
526.813369
526.818382
528.452254
529.671607
530.020589
529.946450
531.311803
532.256262
508.769995
510.593590
512.451458
513.687765
514.640509
516.332441
517.762717
518.562233
519.170457
520.695612
522.046886
522.805954
523.369320
524.768471
525.976478
526.593742
527.010110
528.254701
529.314491
529.803154
530.082587
531.079339
531.826425
509.077180
510.504079
512.132434
513.375204
514.465387
516.028315
517.431964
518.372150
519.185338
520.524518
521.753631
522.555365
523.254930
524.499212
525.643838
526.359853
526.946138
528.015103
528.965408
529.494979
529.894798
530.738080
531.382628
508.185818
509.829205
511.523293
512.658810
513.576749
515.328633
516.859248
517.773149
518.465813
519.937446
521.203592
521.885962
522.397830
523.806885
525.048913
525.709820
526.154186
527.340692
528.324382
528.741938
528.970084
529.977991
530.741921
506.824003
509.054072
510.958049
511.937385
512.450062
514.629112
516.351935
517.144096
517.474954
519.313480
520.705355
521.196813
521.278550
523.088902
524.495027
525.009697
525.076415
526.595257
527.685112
527.915362
527.745968
529.144622
530.121664
507.809596
509.448564
511.142201
512.285715
513.218230
514.986873
516.538565
517.475351
518.181107
519.643256
520.888625
521.547812
522.031929
523.402051
524.600479
525.216469
525.609193
526.729023
527.637906
527.984335
528.161504
529.152709
529.916071
508.320929
509.733982
511.359313
512.620413
513.743661
515.339327
516.787085
517.780912
518.628488
519.940325
521.120742
521.876695
522.524974
523.687502
524.743580
525.374714
525.864547
526.796390
527.589422
527.965804
528.254604
529.076933
529.731007
507.615626
509.405783
511.255732
512.526519
513.539982
515.275619
516.773965
517.671480
518.355268
519.813561
521.074511
521.768010
522.268759
523.533139
524.605476
525.109365
525.403628
526.435933
527.249840
527.489740
527.578087
528.581046
529.368053
506.566860
509.076103
511.234363
512.418084
513.076059
515.169734
516.791788
517.514659
517.803690
519.626961
521.033685
521.578336
521.702660
523.296162
524.470208
524.782950
524.668398
526.026174
526.938901
526.967023
526.613610
528.046755
529.067502
508.403936
510.197412
512.050097
513.317991
514.311601
515.999069
517.439516
518.285290
518.927585
520.352586
521.587527
522.257031
522.722203
523.925360
524.922147
525.348407
525.569026
526.533759
527.284268
527.466380
527.509442
528.487824
529.265111
509.911047
511.331532
512.963295
514.224120
515.313269
516.797884
518.116799
519.002785
519.768080
521.013640
522.145612
522.863444
523.450814
524.483772
525.380676
525.852915
526.194674
526.993145
527.658900
527.915570
528.108696
528.885514
529.523136
510.239634
511.884797
513.578956
514.728231
515.626927
517.186926
518.516752
519.287075
519.874866
521.236002
522.413700
523.038212
523.461044
524.615891
525.559888
525.935171
526.107792
527.035017
527.753746
527.912434
527.931396
528.864701
529.608775
510.201404
512.396276
514.239066
515.197184
515.683486
517.517173
518.921345
519.505212
519.699220
521.393919
522.689731
523.156193
523.205659
524.699528
525.764522
525.980136
525.772826
527.050210
527.891315
527.872183
527.473794
528.803403
529.747289
512.792764
514.199972
515.619290
516.571765
517.323744
518.706400
519.901985
520.621835
521.185486
522.460233
523.566376
524.181603
524.608694
525.700837
526.592848
526.974240
527.162879
528.036014
528.708682
528.872074
528.886454
529.716705
530.363883
515.146960
515.962778
516.977867
517.876202
518.737459
519.828285
520.858543
521.686375
522.464659
523.487903
524.445876
525.178128
525.827137
526.682779
527.443387
527.959334
528.385584
529.024414
529.570707
529.878983
530.124199
530.627509
531.011761
516.380779
516.940632
517.747672
518.587172
519.454392
520.425576
521.380836
522.248107
523.096411
524.029697
524.925517
525.703437
526.427524
527.201398
527.909551
528.481181
528.990776
529.550552
530.046794
530.412435
530.729153
531.103646
531.367332
520.472508
521.037443
521.828521
522.632453
523.460576
524.426081
525.374914
526.234726
527.113754
528.180036
529.253723
530.213810
531.113919
532.077839
532.956959
533.668374
534.297724
534.996229
535.607431
536.049190
536.416465
536.855193
537.159061
518.887864
519.773410
520.779285
521.591722
522.336291
523.455744
524.481459
525.246662
525.976976
527.208412
528.398105
529.312992
530.103021
531.197291
532.145308
532.768390
533.255060
534.097118
534.792352
535.156170
535.400053
536.028895
536.491116
515.587535
517.408129
518.901806
519.640357
519.976428
521.626275
522.873676
523.369692
523.542337
525.360480
526.858218
527.613345
527.965420
529.532001
530.681843
531.052464
531.009097
532.389210
533.331674
533.464690
533.209863
534.455805
535.314615
510.946097
514.688672
516.843559
517.357435
516.478868
519.487171
521.122025
521.178829
519.869873
523.203091
525.185262
525.633017
524.782684
527.587283
529.089818
529.045480
527.595812
530.412681
531.786203
531.533277
529.904913
532.641576
534.074857
511.778701
513.893605
515.702113
516.639849
517.100137
518.915373
520.266604
520.759617
520.904594
522.811422
524.383959
525.131258
525.458435
527.110387
528.336374
528.711224
528.663091
530.149556
531.194144
531.361935
531.131674
532.504232
533.470542
510.977787
512.703308
514.468152
515.645890
516.536418
518.074344
519.344891
520.026925
520.576189
522.100957
523.503333
524.344107
524.973201
526.345460
527.503864
528.080908
528.454202
529.608878
530.560224
530.937843
531.129790
532.119313
532.876639
507.840594
510.517183
512.769919
513.970795
514.587266
516.554475
518.000599
518.506975
518.609506
520.599061
522.187848
522.849007
523.049456
524.874074
526.252044
526.722790
526.755395
528.335007
529.492478
529.775951
529.640098
531.038163
532.008260
502.965664
508.117351
511.151785
512.136641
511.514181
514.835504
516.659629
516.722273
515.235280
518.832775
520.874131
521.130282
519.867664
523.170200
524.989552
525.116865
523.814198
526.788347
528.360339
528.304475
526.849525
529.639102
531.097351
505.853365
508.567606
510.870357
512.121636
512.797197
514.848635
516.381641
516.956943
517.099092
519.095031
520.662507
521.288299
521.466535
523.315476
524.738134
525.254877
525.329779
526.947411
528.142834
528.462567
528.355372
529.769361
530.745865
506.943216
508.770937
510.651609
511.926638
512.923795
514.651017
516.113046
516.941429
517.572060
519.104925
520.451113
521.194261
521.749091
523.198108
524.470419
525.151251
525.614146
526.839517
527.862656
528.312028
528.562270
529.582121
530.350877
505.561323
507.924493
509.953941
511.023495
511.587453
513.759182
515.440878
516.166372
516.433901
518.346519
519.810389
520.340885
520.440251
522.320226
523.783876
524.338389
524.437960
526.006128
527.143509
527.412178
527.268666
528.685184
529.669566
502.377942
506.674009
509.212329
509.884006
508.979767
512.639780
514.760688
515.116003
513.952864
517.304868
519.142436
519.216074
517.755980
521.165439
523.065067
523.261715
522.030191
524.887858
526.354901
526.210433
524.683720
527.490686
528.966244
505.240670
507.580675
509.584991
510.639481
511.204802
513.400496
515.119078
515.883324
516.174837
518.077975
519.517739
520.022023
520.090635
521.925366
523.338213
523.841064
523.885740
525.391764
526.461874
526.665893
526.474933
527.876456
528.860338
506.332498
508.090313
509.903287
511.136347
512.127481
513.913402
515.462865
516.386743
517.083359
518.580161
519.865357
520.556930
521.058099
522.407640
523.572348
524.150037
524.505779
525.607089
526.491685
526.801323
526.945000
527.950460
528.730089
505.024414
507.554750
509.714060
510.873906
511.504691
513.683940
515.381378
516.145487
516.453648
518.326314
519.765803
520.320910
520.454037
522.118894
523.364600
523.729329
523.652693
525.089943
526.074362
526.160237
525.847744
527.298302
528.323972
501.974480
506.717212
509.526037
510.366139
509.587672
513.180915
515.255528
515.617135
514.519056
517.767436
519.585131
519.763024
518.540877
521.509186
523.080445
523.020087
521.536904
524.297132
525.608366
525.226129
523.382097
526.365286
527.932795
505.889266
508.418319
510.574630
511.727619
512.336120
514.461626
516.097357
516.807880
517.071531
518.902369
520.304906
520.825575
520.916494
522.519665
523.692759
523.983021
523.834714
525.205007
526.124665
526.149546
525.789016
527.218129
528.237102
508.079628
509.834019
511.641800
512.870914
513.831082
515.487352
516.896760
517.710974
518.323311
519.732547
520.943047
521.572519
521.998307
523.218027
524.230857
524.656529
524.867592
525.836780
526.589440
526.767550
526.802607
527.776154
528.550027
507.913661
510.240201
512.228385
513.300127
513.877366
515.796401
517.261371
517.862291
518.050510
519.803663
521.125800
521.554988
521.542799
523.158833
524.328873
524.600561
524.425996
525.743818
526.612663
526.593984
526.190514
527.589272
528.585864
506.084158
510.316605
512.771221
513.470875
512.743431
515.825776
517.553797
517.717400
516.491208
519.585490
521.248650
521.249278
519.761816
522.819280
524.384323
524.288482
522.767293
525.403152
526.604994
526.137899
524.200646
527.121346
528.632913
510.632428
512.684500
514.376576
515.255327
515.697170
517.416906
518.730460
519.282344
519.455563
521.103769
522.342896
522.769300
522.774071
524.312004
525.420724
525.706352
525.561260
526.809136
527.621928
527.615612
527.221188
528.498912
529.383902
513.824362
514.805377
515.913776
516.807560
517.614317
518.779533
519.840664
520.620559
521.313455
522.413149
523.403588
524.081246
524.642018
525.606004
526.443009
526.950978
527.323171
528.052193
528.643663
528.912392
529.079018
529.687587
530.145478
515.307469
515.916202
516.760109
517.608587
518.471519
519.463302
520.427929
521.281638
522.109717
523.059214
523.962707
524.725273
525.432821
526.241483
526.983872
527.567379
528.078539
528.669858
529.187190
529.549651
529.856377
530.262310
530.551468
519.227494
519.858463
520.692145
521.501769
522.322042
523.343146
524.335130
525.204448
526.076342
527.201262
528.316863
529.283134
530.169300
531.167102
532.062108
532.759360
533.368107
534.122444
534.782059
535.238957
535.599087
536.083719
536.416279
517.231290
518.412319
519.544370
520.314795
520.905816
522.229796
523.353077
524.063715
524.620362
526.079773
527.380512
528.257037
528.897774
530.160185
531.167725
531.708689
532.011989
533.074139
533.885545
534.214088
534.299766
535.137013
535.705607
511.888272
515.424182
517.400622
517.847524
516.964781
519.889467
521.495824
521.623346
520.408019
523.672125
525.604807
526.091074
525.303252
528.027816
529.468526
529.445147
528.050434
530.819728
532.184049
532.008909
530.461979
533.075118
534.394922
496.799583
511.188010
514.916710
514.236988
504.281770
516.426235
519.328644
517.938729
506.300588
520.020816
523.526401
522.873068
513.560339
524.847295
527.479918
526.003244
514.646674
527.407427
530.223309
528.676141
517.319691
529.887597
532.918613
507.890296
511.795541
514.133974
514.785507
514.008334
517.121541
518.835231
518.932347
517.649606
521.030281
523.053166
523.517321
522.677390
525.520841
527.059011
527.032071
525.608662
528.510678
529.987969
529.830516
528.279592
531.048517
532.497250
508.514247
510.949400
513.032182
514.148984
514.724166
516.639763
518.053991
518.564389
518.700305
520.667658
522.270399
522.995118
523.276681
525.029637
526.344071
526.778525
526.787048
528.347792
529.482829
529.742055
529.584623
530.978913
531.948809
502.974847
508.104646
511.125308
512.109246
511.481874
514.762261
516.540135
516.569575
515.069271
518.673437
520.739009
521.029538
519.796512
523.099602
524.912690
525.037242
523.732217
526.690766
528.242885
528.165990
526.693878
529.485907
530.948554
483.780286
503.692277
509.040883
508.962941
499.075363
511.738528
514.790143
513.171938
500.196045
515.281778
518.973613
517.817728
506.123427
519.913122
523.244772
522.062951
511.034754
523.775375
526.715974
525.312277
514.168017
526.721475
529.790377
500.966459
506.143095
509.221050
510.257253
509.685213
513.048598
514.907246
514.996612
513.528650
517.136823
519.179586
519.429990
518.169196
521.508636
523.377728
523.554983
522.293787
525.283431
526.862938
526.811337
525.360500
528.167860
529.638668
504.394829
506.975518
509.197643
510.409927
511.065642
513.187461
514.789121
515.428353
515.629297
517.600849
519.140547
519.740028
519.899195
521.790987
523.262723
523.824705
523.934908
525.545355
526.725976
527.031213
526.914794
528.340624
529.327798
501.315458
505.697392
508.330473
509.076412
508.213216
511.861684
513.944316
514.253076
513.061511
516.447914
518.337520
518.458263
517.037600
520.483970
522.415852
522.640870
521.440045
524.341304
525.854557
525.750947
524.253985
527.076334
528.557479
486.531855
502.834668
507.161103
506.458715
495.066957
509.264512
512.854045
511.749415
500.177057
513.956957
517.260260
515.799603
503.309663
517.795742
521.302219
520.241812
509.589110
521.903849
524.694960
523.186315
511.870546
524.543400
527.643248
501.042305
505.384799
507.973237
508.686494
507.814174
511.492571
513.624840
513.986760
512.831021
516.206409
518.068772
518.162013
516.710063
520.105089
521.980124
522.149018
520.891600
523.733041
525.182901
525.017148
523.472890
526.284179
527.766726
503.925433
506.375691
508.475344
509.597724
510.210666
512.418235
514.144510
514.921787
515.234592
517.145328
518.608080
519.155609
519.271092
521.038734
522.384179
522.830995
522.828709
524.320472
525.369481
525.533462
525.295675
526.729878
527.738166
500.586961
505.317078
508.111733
508.940063
508.163852
511.798922
513.921164
514.319650
513.250202
516.533884
518.379416
518.574409
517.373089
520.399388
522.035291
522.033807
520.606070
523.426805
524.800286
524.477437
522.679156
525.675734
527.244510
484.623135
502.696470
507.492281
507.009637
496.014450
509.880132
513.420774
512.419390
501.362587
514.603343
517.834203
516.685922
505.859742
518.455603
521.381681
519.964883
508.708384
521.273306
523.945409
522.048171
509.413896
523.271368
526.626105
501.514705
506.240316
509.027792
509.847556
509.050012
512.625113
514.682411
515.027239
513.912606
517.147615
518.947645
519.101103
517.853746
520.815891
522.379648
522.305362
520.807329
523.562507
524.870945
524.484582
522.635028
525.614166
527.179201
505.796166
508.238609
510.327800
511.453464
512.059803
514.103403
515.673992
516.342800
516.576955
518.379276
519.746763
520.219239
520.257787
521.883952
523.075344
523.371498
523.224126
524.588374
525.503279
525.522530
525.152979
526.579664
527.595716
503.880676
508.219811
510.797544
511.590653
510.939019
514.118395
515.926524
516.133891
514.934958
518.077542
519.777918
519.788484
518.307174
521.411135
523.022915
522.952918
521.452681
524.131888
525.374305
524.928982
523.012126
525.982104
527.533758
490.334422
506.700165
510.978364
510.550064
500.908920
512.937815
515.884809
514.632399
503.462789
516.492080
519.520978
518.027720
506.002556
519.616513
522.702813
521.311908
510.171796
522.459898
524.981585
522.961532
510.084377
524.022967
527.346445
506.786699
510.791683
513.043804
513.653358
512.891881
515.838581
517.474384
517.640974
516.450404
519.457537
521.059068
521.079652
519.641350
522.639244
524.174645
524.131192
522.686013
525.265863
526.436271
526.016551
524.136176
526.951596
528.368250
512.299343
513.613093
514.862392
515.714213
516.358415
517.701746
518.830709
519.529453
520.028154
521.322099
522.388336
522.980880
523.339010
524.521016
525.460047
525.912373
526.112931
527.043714
527.719470
527.910080
527.875258
528.716934
529.300626
514.245605
514.924887
515.810180
516.657049
517.498350
518.523525
519.504988
520.341768
521.138295
522.121943
523.043519
523.788825
524.466234
525.319733
526.094842
526.676995
527.171267
527.808409
528.354817
528.709244
528.991245
529.445452
529.769118
518.319724
518.901101
519.718103
520.553398
521.420764
522.436797
523.442005
524.357378
525.287313
526.398689
527.512040
528.505880
529.431794
530.412690
531.304995
532.033303
532.690765
533.432879
534.098614
534.595080
535.003349
535.460372
535.768605
516.703784
517.610351
518.645473
519.489081
520.272285
521.446862
522.534636
523.359585
524.143268
525.421047
526.651831
527.602443
528.419299
529.528087
530.485480
531.122164
531.636500
532.527831
533.287650
533.718049
534.010999
534.654831
535.116456
513.351643
515.202961
516.732628
517.501595
517.873522
519.586736
520.905041
521.466270
521.694922
523.560087
525.100458
525.894593
526.275990
527.852920
529.006303
529.385276
529.368105
530.806992
531.830364
532.050080
531.859404
533.111575
533.959754
508.666977
512.451400
514.650359
515.195421
514.348646
517.426527
519.135593
519.257098
518.002264
521.379841
523.403737
523.892220
523.074475
525.887074
527.391035
527.353165
525.928660
528.811592
530.276221
530.123918
528.573231
531.304838
532.718264
509.506609
511.661099
513.518431
514.497889
514.998040
516.869915
518.278076
518.820157
519.007254
520.951889
522.560935
523.343343
523.700104
525.368767
526.607670
526.999619
526.983137
528.529064
529.651852
529.902737
529.733825
531.111256
532.066480
508.722300
510.488764
512.311367
513.545524
514.484224
516.061627
517.363067
518.069783
518.643000
520.196418
521.628285
522.496181
523.151367
524.552440
525.741087
526.350204
526.761653
527.965549
528.974544
529.409758
529.643773
530.645528
531.401892
505.588488
508.314798
510.639476
511.913235
512.586035
514.575338
516.025450
516.530395
516.637245
518.648314
520.261648
520.942511
521.164998
523.031198
524.456529
524.972777
525.048272
526.667719
527.865000
528.185490
528.077289
529.489817
530.464868
500.710450
505.921059
509.038342
510.107353
509.547536
512.876598
514.684978
514.727163
513.229953
516.847337
518.913125
519.185876
517.941784
521.295267
523.171357
523.350022
522.091257
525.097771
526.698065
526.666892
525.231022
528.035233
529.500930
503.616347
506.382872
508.762265
510.090619
510.820559
512.880924
514.397739
514.951498
515.084769
517.100016
518.696432
519.347885
519.552823
521.445472
522.914879
523.473746
523.585005
525.232148
526.453259
526.794790
526.704872
528.132478
529.116446
504.718946
506.592681
508.541408
509.883511
510.926811
512.664743
514.113847
514.923214
515.549133
517.108484
518.495797
519.279470
519.870132
521.352311
522.653868
523.360225
523.848339
525.102414
526.154022
526.627733
526.896812
527.930373
528.706456
503.336990
505.746298
507.840373
508.971324
509.577029
511.758165
513.426677
514.131491
514.394658
516.347337
517.869770
518.457053
518.600722
520.503722
521.979134
522.541859
522.655193
524.254115
525.426143
525.724303
525.602648
527.034042
528.026008
500.160122
504.503121
507.101792
507.828966
506.963468
510.631618
512.740673
513.075262
511.906546
515.311336
517.219368
517.358987
515.948192
519.372964
521.273508
521.467721
520.242446
523.135466
524.643828
524.534158
523.032427
525.855466
527.338710
503.072976
505.444080
507.489917
508.583561
509.178862
511.389132
513.110332
513.871701
514.172077
516.120613
517.619117
518.178231
518.287813
520.140452
521.559211
522.065580
522.122865
523.663840
524.776449
525.018533
524.855344
526.272768
527.263306
504.232090
506.002369
507.832821
509.083573
510.093662
511.903131
513.474848
514.417711
515.136773
516.668595
517.993169
518.720392
519.250478
520.622204
521.803470
522.396060
522.773757
523.912953
524.843094
525.195778
525.371125
526.390939
527.174735
502.993709
505.520368
507.674766
508.830455
509.467470
511.679944
513.418294
514.219407
514.559053
516.457823
517.918938
518.490770
518.640499
520.331793
521.604201
521.993340
521.945960
523.427495
524.464324
524.601544
524.327073
525.788576
526.814316
500.009207
504.737753
507.527262
508.347998
507.564537
511.198180
513.324605
513.732471
512.669730
515.937313
517.764551
517.945885
516.730410
519.728439
521.332544
521.301504
519.850908
522.661007
524.030466
523.706446
521.906751
524.896940
526.461019
503.975978
506.491976
508.630079
509.766917
510.374315
512.531690
514.211440
514.963022
515.257736
517.105409
518.515212
519.038722
519.137211
520.765030
521.968111
522.288082
522.174024
523.592100
524.566817
524.645347
524.324600
525.765403
526.784559
506.216284
507.961553
509.757454
510.978502
511.942289
513.620563
515.061001
515.905704
516.542144
517.966406
519.185329
519.820632
520.255963
521.495097
522.532218
522.984078
523.227172
524.240392
525.043102
525.268446
525.338411
526.327414
527.105511
506.100544
508.420301
510.401494
511.471167
512.054402
513.987908
515.472876
516.094539
516.300279
518.066194
519.397593
519.834521
519.832223
521.463918
522.652983
522.945378
522.797971
524.157622
525.074030
525.098943
524.727735
526.143225
527.146160
504.315101
508.541639
510.992031
511.692907
510.972301
514.064060
515.804727
515.982297
514.768858
517.873695
519.546038
519.554997
518.077067
521.148041
522.728621
522.648937
521.149977
523.826525
525.074267
524.648373
522.741813
525.678885
527.197340
508.890924
510.939931
512.630618
513.512060
513.960139
515.687427
517.010278
517.572489
517.755738
519.413167
520.661110
521.096265
521.111032
522.661822
523.785410
524.087675
523.965260
525.248708
526.101486
526.131490
525.764709
527.058627
527.950842
512.098710
513.078921
514.188009
515.085242
515.897764
517.069887
518.138997
518.927530
519.629052
520.737207
521.736205
522.422913
522.994220
523.971346
524.824031
525.350447
525.746254
526.506602
527.132378
527.432601
527.623830
528.248047
528.713357
513.589189
514.198177
515.043774
515.896063
516.764602
517.763077
518.735210
519.596898
520.433035
521.390610
522.302460
523.074203
523.792648
524.614813
525.373572
525.976681
526.511934
527.132472
527.680958
528.072148
528.401748
528.822856
529.119426
517.419623
517.978041
518.789562
519.643596
520.541156
521.565192
522.587983
523.538783
524.506854
525.618108
526.734515
527.748648
528.700664
529.679771
530.578584
531.334562
532.026418
532.767515
533.439417
533.962430
534.399470
534.842217
535.134521
515.970430
516.765861
517.757640
518.639013
519.502891
520.636342
521.723505
522.617613
523.502516
524.718547
525.920959
526.913042
527.806674
528.864280
529.809085
530.507852
531.120707
531.950499
532.688062
533.174596
533.556579
534.120218
534.522874
513.250453
514.604868
515.959451
516.846042
517.552313
518.971925
520.209745
520.959400
521.592820
523.093662
524.488590
525.406097
526.111782
527.391702
528.453540
529.015322
529.398825
530.480572
531.373833
531.758036
531.948589
532.815446
533.458315
510.173941
512.288255
514.041931
514.899426
515.288524
517.169231
518.599994
519.165291
519.363645
521.325373
522.945458
523.746301
524.113381
525.768516
526.992180
527.392107
527.392812
528.900373
529.994788
530.245588
530.082354
531.408573
532.322415
509.535739
511.150081
512.803751
513.898285
514.740311
516.300038
517.615053
518.349892
518.951735
520.509509
521.956339
522.863536
523.554943
524.912869
526.054239
526.639338
527.039535
528.218104
529.206658
529.633739
529.861280
530.836381
531.571466
508.456544
509.916624
511.588975
512.867107
513.945480
515.397974
516.654059
517.464913
518.215238
519.606042
520.949414
521.880986
522.681692
523.954999
525.097014
525.808582
526.396511
527.472152
528.431531
528.969796
529.372273
530.207924
530.844234
506.167993
508.091306
510.078852
511.440121
512.467539
514.098033
515.420968
516.118668
516.670105
518.238843
519.662062
520.479922
521.089808
522.578974
523.869145
524.553096
525.022826
526.295983
527.377704
527.884960
528.177636
529.187023
529.940094
503.602866
506.335824
508.705062
510.040127
510.773565
512.789981
514.254702
514.760838
514.859531
516.877310
518.477699
519.116467
519.295235
521.230291
522.725806
523.287202
523.392968
525.079460
526.345636
526.736916
526.694045
528.092727
529.053964
504.252129
506.207623
508.244736
509.660997
510.745280
512.434422
513.809062
514.544118
515.116491
516.691091
518.105367
518.905677
519.505686
521.009391
522.325697
523.035451
523.529067
524.827545
525.933351
526.460986
526.771166
527.796629
528.559836
504.598358
506.134671
507.916680
509.309023
510.502191
512.078050
513.442056
514.328233
515.119113
516.521425
517.842677
518.728131
519.498068
520.809461
522.012181
522.776410
523.409551
524.536680
525.544354
526.121441
526.557350
527.428317
528.087946
503.687649
505.450082
507.295462
508.570189
509.583124
511.344283
512.831857
513.679227
514.337037
515.915505
517.324202
518.137821
518.750691
520.193399
521.444428
522.105947
522.562413
523.820834
524.882253
525.361184
525.632579
526.670606
527.449989
502.301015
504.674878
506.731863
507.844312
508.454243
510.631493
512.306378
513.015462
513.276769
515.281546
516.859667
517.515458
517.726488
519.537666
520.918630
521.399823
521.444740
523.062271
524.252597
524.557817
524.438091
525.869849
526.862558
503.428641
505.153177
506.947671
508.181312
509.182305
510.974263
512.519705
513.429723
514.129492
515.708574
517.096130
517.882823
518.461774
519.854991
521.049964
521.656062
522.057721
523.258775
524.262660
524.689388
524.922765
525.944654
526.720159
504.107611
505.550560
507.213985
508.509847
509.669497
511.317506
512.812716
513.841750
514.729904
516.118594
517.384103
518.214077
518.920462
520.126234
521.211823
521.865795
522.392603
523.404898
524.295279
524.763362
525.119248
525.965176
526.623117
503.564267
505.339122
507.169436
508.415853
509.424228
511.248181
512.847227
513.829180
514.581795
516.089533
517.387847
518.104390
518.626193
519.953869
521.085762
521.635705
521.982119
523.110577
524.039482
524.395867
524.574616
525.584006
526.359415
502.665820
505.126205
507.225502
508.337985
508.940493
511.164674
512.925441
513.760653
514.134540
515.985426
517.397261
517.926848
518.034133
519.715196
520.970106
521.338932
521.277050
522.751021
523.797436
523.967365
523.737478
525.149331
526.141920
504.594261
506.351117
508.155216
509.373225
510.346179
512.119565
513.668193
514.608523
515.320194
516.773855
518.014703
518.677299
519.144374
520.408599
521.473448
521.957975
522.241872
523.309937
524.180904
524.484578
524.621982
525.608261
526.374099
506.195032
507.592654
509.195752
510.434922
511.527252
513.063023
514.451581
515.403700
516.220036
517.493837
518.638789
519.363221
519.965531
521.040736
521.988243
522.510624
522.913014
523.803823
524.575604
524.933382
525.201439
526.003567
526.644438
506.628243
508.254883
509.932295
511.077318
511.989648
513.579335
514.950249
515.763486
516.387762
517.773371
518.967324
519.605134
520.046477
521.233386
522.213576
522.624255
522.844057
523.862601
524.683888
524.935627
525.023317
525.986684
526.739895
506.687771
508.861435
510.692230
511.654884
512.160102
514.009198
515.436515
516.048301
516.269286
517.983728
519.295797
519.777312
519.844694
521.365983
522.458051
522.695050
522.515999
523.891720
524.836670
524.907921
524.577782
525.935246
526.888918
509.327043
510.724129
512.139331
513.098943
513.866290
515.262873
516.475730
517.215953
517.800222
519.092838
520.215581
520.847597
521.294306
522.411985
523.331011
523.739469
523.966482
524.918050
525.677518
525.918372
525.991384
526.852061
527.511659
511.708117
512.521432
513.538107
514.444799
515.319296
516.424106
517.470026
518.315092
519.110942
520.151053
521.125859
521.876114
522.546284
523.428032
524.218593
524.768801
525.239950
525.943613
526.561159
526.934497
527.230228
527.764239
528.162478
512.955206
513.515709
514.326936
515.175444
516.055254
517.040466
518.010944
518.894336
519.759029
520.708644
521.621283
522.417727
523.163803
523.964597
524.704744
525.314312
525.871082
526.489849
527.049397
527.473375
527.836363
528.241008
528.519169
516.384189
516.993878
517.841964
518.701179
519.594802
520.657047
521.711745
522.668883
523.633243
524.778256
525.920684
526.938271
527.885894
528.891685
529.812645
530.573115
531.263137
532.032266
532.725311
533.250083
533.681263
534.147419
534.457524
514.677946
515.644103
516.726450
517.587214
518.381334
519.622743
520.776625
521.646923
522.461757
523.780844
525.045978
526.020900
526.858465
527.997381
528.991120
529.670396
530.227749
531.141114
531.925832
532.389154
532.711781
533.357226
533.814484
511.106847
513.120739
514.739265
515.499756
515.816187
517.669934
519.097086
519.706045
519.944887
521.877758
523.466044
524.283384
524.677582
526.299213
527.506269
527.953374
528.013486
529.449849
530.488489
530.753857
530.618946
531.845249
532.672176
506.077412
510.257840
512.605878
513.089564
511.992919
515.405735
517.287057
517.446733
516.130899
519.644524
521.735565
522.239623
521.406286
524.294837
525.874119
525.940288
524.677849
527.483163
528.944701
528.860409
527.437962
530.070625
531.436424
507.335906
509.640398
511.573822
512.536154
512.973356
514.974875
516.479474
517.055950
517.239534
519.238845
520.880993
521.670222
522.028224
523.744770
525.044656
525.509932
525.575020
527.127433
528.276304
528.583469
528.477202
529.825824
530.755989
506.883342
508.667666
510.502152
511.734809
512.672070
514.289982
515.627770
516.349665
516.924177
518.494189
519.928969
520.780602
521.422699
522.870252
524.116172
524.776816
525.235229
526.485175
527.548004
528.046641
528.333999
529.323025
530.060939
504.046231
506.678077
508.953508
510.222684
510.915871
512.895024
514.337748
514.830543
514.918026
516.934639
518.529146
519.151577
519.301494
521.259820
522.763305
523.317123
523.408603
525.113173
526.399842
526.819276
526.807794
528.171424
529.108124
499.496798
504.432961
507.438248
508.502289
508.004365
511.260493
513.024679
513.026767
511.470774
515.115283
517.156329
517.318826
515.852259
519.438932
521.430919
521.624997
520.307089
523.473911
525.204585
525.325614
524.112310
526.746384
528.133120
502.181653
504.840341
507.161190
508.484575
509.232970
511.260748
512.743007
513.263404
513.366779
515.391110
516.982632
517.594131
517.736159
519.700846
521.215908
521.779260
521.882151
523.611452
524.924534
525.364703
525.370178
526.752147
527.701062
503.141983
504.985991
506.919639
508.268803
509.323717
511.037770
512.452366
513.225507
513.827420
515.415965
516.844495
517.667774
518.286147
519.751629
521.022275
521.693524
522.162306
523.472259
524.594789
525.133699
525.450948
526.484100
527.252228
501.694397
504.104169
506.208164
507.366238
508.003884
510.139928
511.753212
512.394809
512.601833
514.645399
516.282763
517.013686
517.308939
519.074024
520.416143
520.869374
520.896653
522.584575
523.845280
524.206015
524.123615
525.566489
526.560228
498.496623
502.852509
505.471528
506.247849
505.474502
509.035126
511.059516
511.288948
509.956156
513.581438
515.684139
516.089300
515.107022
518.119239
519.765280
519.764835
518.303239
521.419068
523.064022
523.029468
521.572373
524.405957
525.891728
501.449926
503.814944
505.859559
506.967837
507.588072
509.761442
511.444190
512.162253
512.423401
514.467793
516.084402
516.792637
517.058760
518.772987
520.057336
520.455583
520.429371
522.058358
523.260206
523.568458
523.447898
524.874797
525.864421
502.703401
504.428317
506.216832
507.441762
508.440777
510.252197
511.833449
512.791733
513.532502
515.092022
516.455608
517.232692
517.803636
519.152376
520.297264
520.859769
521.228373
522.415556
523.414354
523.841259
524.075642
525.086057
525.852922
501.656994
504.045566
506.090856
507.170284
507.755470
510.010298
511.807401
512.684197
513.109287
514.966112
516.393336
516.941002
517.063449
518.796210
520.096503
520.505796
520.488336
522.015130
523.129932
523.386021
523.241897
524.624226
525.590796
498.979296
503.380873
505.981380
506.673277
505.758983
509.512496
511.746446
512.295095
511.451844
514.541826
516.266048
516.364237
515.023733
518.156010
519.834027
519.850641
518.457393
521.308738
522.773721
522.641735
521.165560
523.886818
525.324564
502.727443
505.090426
507.101784
508.148512
508.697835
510.903055
512.655388
513.500441
513.892563
515.689395
517.051573
517.541653
517.608778
519.276726
520.510787
520.857884
520.782271
522.252138
523.313151
523.521370
523.339300
524.698383
525.654149
504.890475
506.545210
508.252695
509.413195
510.349075
512.046492
513.534197
514.446371
515.147119
516.564988
517.782647
518.445999
518.915782
520.125805
521.130499
521.567625
521.821803
522.891993
523.779056
524.105773
524.259803
525.224737
525.970555
504.859092
507.051947
508.934192
509.949802
510.515800
512.458854
513.986204
514.688166
514.992941
516.733949
518.086035
518.634511
518.789599
520.260060
521.314645
521.526970
521.340517
522.783467
523.807606
523.955889
523.701007
525.064691
526.023094
503.282629
507.246017
509.558747
510.203376
509.474845
512.567979
514.354247
514.649978
513.655996
516.626003
518.313942
518.544792
517.535394
520.126314
521.440327
521.209938
519.575119
522.414961
523.808814
523.555893
521.893700
524.652751
526.086155
507.636241
509.574163
511.184369
512.026362
512.464452
514.197184
515.552320
516.182992
516.457346
518.094374
519.372339
519.928041
520.104927
521.489806
522.470889
522.685017
522.515735
523.874032
524.822970
524.961828
524.700569
525.947239
526.801357
510.712191
511.650859
512.720896
513.595144
514.400508
515.577864
516.666928
517.490617
518.231857
519.352782
520.379233
521.120976
521.743803
522.676120
523.474499
523.966757
524.356125
525.156438
525.840255
526.202794
526.443525
527.066573
527.522320
512.150871
512.740674
513.564593
514.402401
515.266244
516.269376
517.255597
518.139325
518.999569
519.974873
520.909526
521.712026
522.453710
523.265357
524.005043
524.598202
525.140790
525.791114
526.381207
526.815211
527.177167
527.608251
527.905212
515.419870
516.101391
516.990483
517.844504
518.714102
519.823161
520.908690
521.857842
522.795552
523.984222
525.154006
526.164189
527.089719
528.131812
529.077213
529.831928
530.501427
531.308701
532.024019
532.538497
532.945184
533.448547
533.785518
513.250838
514.550822
515.769006
516.568209
517.168983
518.629495
519.879176
520.675323
521.287548
522.828188
524.193035
525.113664
525.789807
527.106585
528.177651
528.794948
529.181945
530.283810
531.146661
531.543438
531.692929
532.530941
533.091302
507.365751
511.331622
513.490053
513.896544
512.786061
516.097458
517.931502
518.142955
516.902509
520.337321
522.366196
522.891364
522.107452
524.927783
526.466268
526.574214
525.371969
528.089421
529.480510
529.406485
528.014526
530.535326
531.806768
490.467115
506.767479
510.890065
509.968653
498.359353
512.318249
515.676149
514.321900
502.136712
516.544160
520.220583
519.579239
510.067476
521.657726
524.447567
523.215904
512.645071
524.778279
527.544265
526.177288
515.500617
527.449821
530.341660
503.489895
507.804314
510.305055
510.903663
509.887759
513.368986
515.288398
515.445575
514.112398
517.638741
519.728782
520.200185
519.341601
522.287528
523.937654
524.052299
522.828945
525.694080
527.214489
527.174202
525.789473
528.459964
529.853650
504.855328
507.330221
509.441151
510.560269
511.130317
513.134399
514.622016
515.163685
515.298456
517.300979
518.906796
519.595818
519.839957
521.687319
523.107963
523.636189
523.730991
525.375549
526.608724
526.985904
526.938240
528.299240
529.234811
499.952436
504.822152
507.747099
508.738962
508.187953
511.427154
513.191247
513.199648
511.646853
515.278879
517.307026
517.465327
515.999138
519.569077
521.547680
521.736205
520.415284
523.572448
525.293519
525.408283
524.189938
526.813756
528.193174
482.173988
500.755943
505.820894
505.772858
496.295015
508.546558
511.488698
509.778746
496.512150
511.829649
515.480786
514.009803
500.994606
516.124236
519.778036
518.589602
507.022345
520.485406
523.714962
522.673177
512.688376
524.173805
527.013430
498.124920
503.018227
505.985441
507.029962
506.532545
509.813807
511.610334
511.640676
510.100530
513.741809
515.769913
515.919330
514.444031
518.015973
519.997290
520.183795
518.864054
522.046383
523.795355
523.930346
522.727598
525.371984
526.765433
501.193742
503.718892
505.922177
507.158188
507.849853
509.929311
511.474436
512.051834
512.201914
514.231406
515.839580
516.503761
516.717032
518.577928
520.004296
520.511232
520.579101
522.301706
523.605883
524.021753
523.994748
525.412276
526.385557
497.984774
502.376613
505.036800
505.847245
505.089061
508.622091
510.602117
510.784970
509.416761
513.039524
515.148309
515.557999
514.582437
517.613541
519.280914
519.299221
517.858579
521.011909
522.697929
522.701277
521.272847
524.113064
525.598888
483.130277
499.495926
503.874120
503.311966
492.473150
506.101113
509.490557
508.111194
495.534933
510.419085
514.170789
513.385209
503.300405
515.417157
518.275010
516.756889
504.829111
518.401850
521.536104
520.167799
508.951987
521.620296
524.724065
497.748438
502.088348
504.682772
505.436741
504.654860
508.231389
510.288964
510.558912
509.257792
512.880779
514.972697
515.369547
514.375101
517.354355
518.961969
518.925724
517.433356
520.525729
522.151172
522.100912
520.632937
523.458406
524.940571
500.815366
503.180022
505.210168
506.292536
506.889792
509.105245
510.851285
511.657412
512.010791
513.973135
515.508471
516.150200
516.354063
518.076549
519.364101
519.764127
519.742922
521.329510
522.500808
522.797047
522.675397
524.081131
525.057666
497.934444
502.318691
504.905474
505.592520
504.681192
508.441383
510.681098
511.232655
510.399583
513.530572
515.304187
515.449060
514.149425
517.312454
519.018221
519.062318
517.699993
520.595007
522.107956
522.023084
520.583646
523.313280
524.750357
483.411093
500.005414
504.361022
503.592593
491.931794
506.449032
510.242560
509.588517
499.700005
511.853348
514.810331
513.449710
501.880008
515.250033
518.380251
517.070622
506.000199
518.562713
521.410280
519.996392
509.108483
521.318670
524.308393
499.027343
503.380384
505.929161
506.583193
505.638506
509.346902
511.543354
512.070097
511.212534
514.277453
515.981350
516.068899
514.717261
517.815219
519.456261
519.442163
518.027105
520.869907
522.334447
522.207117
520.733160
523.440700
524.866541
503.072490
505.340840
507.277181
508.300561
508.856247
510.937906
512.590530
513.378493
513.740509
515.517589
516.883381
517.412976
517.533078
519.103993
520.248506
520.530616
520.408104
521.883371
522.951542
523.156998
522.959074
524.323605
525.278537
501.398383
505.429836
507.822103
508.524205
507.848867
511.039824
512.920228
513.282048
512.336927
515.352247
517.076951
517.328461
516.337237
518.961513
520.307668
520.096771
518.484437
521.373956
522.824541
522.620086
521.000070
523.790279
525.244923
488.960654
504.125353
508.078070
507.551699
497.943865
509.928387
512.955909
511.998114
501.969194
514.001618
516.988157
516.109028
506.830298
517.693329
520.089872
518.366344
506.485768
519.584071
522.440642
520.834267
509.204094
522.016214
525.091714
504.297843
508.022470
510.119850
510.662665
509.889807
512.840190
514.530663
514.831170
513.879518
516.766217
518.405849
518.680814
517.739965
520.249090
521.504920
521.306906
519.736305
522.512066
523.870715
523.666555
522.063256
524.707910
526.038775
509.489855
510.724043
511.906119
512.720120
513.353228
514.704695
515.866687
516.626280
517.200418
518.507503
519.619310
520.312983
520.785405
521.878179
522.731320
523.136565
523.331587
524.345455
525.129226
525.434786
525.498315
526.331034
526.896861
511.339956
511.986674
512.836283
513.659603
514.493480
515.526531
516.531428
517.405162
518.243353
519.257139
520.218484
521.018297
521.741477
522.583231
523.336628
523.913333
524.429733
525.126495
525.750627
526.183720
526.526089
526.999299
527.324913
514.918539
515.532928
516.387796
517.255048
518.160028
519.238892
520.312061
521.285089
522.260409
523.411353
524.555874
525.574548
526.526505
527.543278
528.481053
529.260778
529.967540
530.747056
531.446251
531.975830
532.411723
532.882342
533.195264
513.208075
514.180166
515.269311
516.136393
516.940387
518.200205
519.375175
520.262806
521.088495
522.412327
523.677285
524.650496
525.490815
526.642508
527.657004
528.360137
528.937135
529.859089
530.646553
531.111719
531.437163
532.086538
532.546641
509.634929
511.657087
513.281911
514.044675
514.367070
516.242650
517.695571
518.324048
518.572926
520.507783
522.090932
522.900326
523.293099
524.930348
526.164780
526.643825
526.729342
528.170552
529.206100
529.468647
529.333621
530.563423
531.393503
504.621835
508.811227
511.162558
511.642528
510.546209
513.983879
515.894553
516.075067
514.767173
518.277564
520.354935
520.841137
519.998791
522.904196
524.515759
524.620431
523.389412
526.196129
527.650750
527.561054
526.136879
528.773378
530.142718
505.938617
508.242122
510.169106
511.122593
511.559046
513.580388
515.111700
515.708498
515.897413
517.883950
519.499316
520.258367
520.599122
522.326697
523.655547
524.155252
524.248014
525.808327
526.957060
527.263438
527.158236
528.510941
529.444409
505.567960
507.336787
509.149963
510.365197
511.298098
512.931045
514.293798
515.037221
515.615116
517.158894
518.547660
519.349951
519.960945
521.414455
522.686493
523.376166
523.858040
525.123314
526.195697
526.700592
526.993012
527.987319
528.728755
502.817547
505.416414
507.652766
508.893017
509.575795
511.567601
513.036949
513.556440
513.648926
515.623283
517.148646
517.697120
517.796849
519.761877
521.293861
521.873509
521.984481
523.710451
525.014949
525.446285
525.442796
526.813276
527.754233
498.330460
503.219646
506.173264
507.200011
506.686344
509.953570
511.745430
511.778702
510.232257
513.823258
515.781144
515.853950
514.321880
517.919818
519.942287
520.157920
518.853697
522.044360
523.796138
523.930719
522.725946
525.367868
526.759558
501.010134
503.631055
505.906570
507.195371
507.927890
509.961946
511.464866
512.007976
512.114934
514.097774
515.622635
516.162697
516.253484
518.217067
519.748088
520.323675
520.435333
522.180324
523.508056
523.957676
523.969676
525.358979
526.313078
501.943799
503.760962
505.659601
506.980083
508.020201
509.736033
511.163217
511.949907
512.552548
514.116696
515.505211
516.285911
516.872511
518.327298
519.597262
520.268584
520.738220
522.053976
523.181946
523.722950
524.042331
525.082802
525.857256
500.474668
502.862762
504.937819
506.070865
506.693877
508.828995
510.449825
511.100139
511.309274
513.343113
514.964069
515.678224
515.958956
517.708651
519.037856
519.480515
519.500733
521.187436
522.446254
522.801389
522.715464
524.167712
525.170490
497.263668
501.599021
504.191539
504.944441
504.156014
507.714317
509.743467
509.979676
508.651792
512.277693
514.380451
514.787371
513.804566
516.800876
518.428918
518.413202
516.940927
520.053699
521.694325
521.650384
520.185614
523.031569
524.528586
500.203278
502.551076
504.572479
505.659820
506.265947
508.434587
510.118728
510.841339
511.108608
513.160144
514.785847
515.504151
515.775802
517.482531
518.755407
519.144049
519.112288
520.740708
521.942274
522.248094
522.126159
523.560871
524.557230
501.452805
503.161210
504.927485
506.132578
507.117718
508.921934
510.501162
511.461269
512.207982
513.778801
515.157174
515.949312
516.530804
517.881559
519.025710
519.589455
519.962297
521.155475
522.162560
522.599121
522.841313
523.854457
524.621475
500.415160
502.783766
504.804166
505.862674
506.433212
508.678486
510.470521
511.346237
511.776178
513.647916
515.095036
515.662674
515.801017
517.543454
518.853083
519.275214
519.273291
520.813565
521.946579
522.226339
522.100896
523.480373
524.439862
497.749387
502.126332
504.698481
505.367831
504.438143
508.180646
510.407911
510.953812
510.114550
513.222705
514.970874
515.093233
513.773393
516.920167
518.614132
518.652268
517.284179
520.154996
521.646666
521.550455
520.103647
522.816924
524.242025
501.492955
503.834466
505.818850
506.842860
507.376381
509.571556
511.318811
512.163425
512.562184
514.377178
515.763600
516.278917
516.368366
518.053600
519.305828
519.676143
519.627804
521.124233
522.218247
522.464988
522.311582
523.668768
524.615099
503.653317
505.288273
506.969357
508.106487
509.026141
510.715368
512.200917
513.115841
513.825848
515.262116
516.504181
517.193582
517.686495
518.913698
519.935435
520.394267
520.675694
521.777476
522.702953
523.071235
523.254888
524.221570
524.960115
503.628268
505.798811
507.652139
508.642217
509.190893
511.127882
512.656057
513.363168
513.678678
515.439161
516.817068
517.393639
517.573356
519.058557
520.126954
520.358485
520.198841
521.676655
522.744685
522.941336
522.721679
524.084649
525.033104
502.057415
505.995357
508.277321
508.895432
508.149148
511.238496
513.027830
513.329986
512.347075
515.337233
517.051738
517.312014
516.328642
518.931176
520.255963
520.042664
518.433725
521.309235
522.749515
522.550068
520.929292
523.682174
525.101826
506.395146
508.313902
509.899423
510.719804
511.143898
512.873440
514.231807
514.869440
515.155182
516.810471
518.111852
518.693031
518.892269
520.290124
521.283167
521.514194
521.369280
522.760301
523.750170
523.933568
523.705090
524.952154
525.798212
509.451685
510.377819
511.430523
512.289185
513.084643
514.259595
515.351777
516.182502
516.934813
518.071683
519.117755
519.880376
520.521997
521.468490
522.280584
522.790039
523.202098
524.030988
524.748166
525.144441
525.409449
526.038160
526.491896
510.878694
511.459480
512.270319
513.096146
513.952494
514.953909
515.943277
516.834038
517.705041
518.694903
519.646893
520.467625
521.226216
522.052379
522.806566
523.416974
523.981096
524.657286
525.276075
525.737722
526.119687
526.558576
526.856532
514.489446
515.058485
515.884068
516.753493
517.673202
518.732048
519.793578
520.777363
521.767956
522.891184
524.010984
525.025590
525.984272
526.984426
527.916596
528.711681
529.438013
530.199240
530.883276
531.416821
531.864635
532.317484
532.615914
513.024410
513.835517
514.842432
515.734444
516.615620
517.790055
518.923467
519.854430
520.761882
521.987888
523.188848
524.174629
525.070564
526.154722
527.143455
527.893967
528.550267
529.393776
530.133751
530.623305
531.011574
531.584597
531.993623
510.281874
511.664529
513.036058
513.921350
514.630320
516.106004
517.405159
518.198001
518.852312
520.358737
521.741599
522.637091
523.332405
524.650354
525.776037
526.414515
526.863072
527.941560
528.817846
529.191762
529.380571
530.257258
530.907769
507.213514
509.370914
511.139117
511.977260
512.342950
514.301459
515.808981
516.422212
516.635984
518.594886
520.185139
520.939254
521.271587
522.977751
524.283456
524.784415
524.880993
526.359810
527.419627
527.650246
527.477874
528.817469
529.741211
506.719575
508.340937
509.983766
511.053534
511.884254
513.497016
514.877650
515.660105
516.275359
517.807487
519.196013
520.033152
520.680099
522.069492
523.280714
523.948233
524.417434
525.599200
526.577039
526.997537
527.224883
528.210800
528.954168
505.836842
507.259305
508.882314
510.119431
511.185300
512.674918
513.990825
514.855582
515.620875
516.952083
518.190735
519.007407
519.732208
521.028318
522.234447
523.010387
523.647793
524.753124
525.730325
526.280295
526.692538
527.540186
528.184500
503.767732
505.594944
507.483067
508.775194
509.776809
511.440932
512.831481
513.605124
514.189916
515.649258
516.902588
517.535111
518.007865
519.541487
520.913224
521.653647
522.157194
523.482277
524.605749
525.138617
525.447145
526.472122
527.234841
501.383961
503.957813
506.186005
507.428520
508.120310
510.172547
511.713596
512.320252
512.490614
514.345069
515.725250
516.120133
516.086014
518.117821
519.718592
520.327119
520.442514
522.200143
523.521824
523.943261
523.915876
525.333852
526.307008
501.967538
503.815871
505.740312
507.076557
508.124723
509.833976
511.263292
512.065702
512.668354
514.135283
515.385829
516.007886
516.470439
518.002069
519.372932
520.109696
520.613609
521.953115
523.094863
523.642267
523.964116
525.006600
525.782094
502.223131
503.693029
505.395024
506.725001
507.887181
509.470751
510.866683
511.789476
512.590189
513.936840
515.168054
515.958138
516.656710
517.952819
519.158709
519.921458
520.552197
521.693321
522.712808
523.290960
523.727202
524.616809
525.292721
501.261478
502.970333
504.750242
505.970825
506.952609
508.716126
510.223353
511.093091
511.759693
513.318046
514.694201
515.479043
516.070140
517.474570
518.691784
519.324847
519.760687
521.017943
522.073468
522.531473
522.783434
523.852385
524.658986
499.856117
502.172358
504.166369
505.226199
505.800964
507.980546
509.670108
510.396948
510.672798
512.679032
514.261822
514.935378
515.167266
516.924497
518.252119
518.690351
518.702255
520.318183
521.496917
521.765867
521.602000
523.087119
524.119079
500.942593
502.624212
504.366485
505.555378
506.526770
508.312792
509.863943
510.785184
511.499388
513.094269
514.504149
515.319799
515.919624
517.287772
518.449461
519.028910
519.413873
520.614391
521.615563
522.029119
522.248775
523.297037
524.093666
501.610113
503.013562
504.628101
505.883167
507.015754
508.650917
510.142982
511.175641
512.075670
513.489385
514.788007
515.652887
516.384427
517.590363
518.670062
519.324631
519.859619
520.882417
521.788871
522.277559
522.650686
523.500090
524.156501
501.097829
502.819047
504.591279
505.794319
506.775140
508.579948
510.167654
511.144405
511.903123
513.446130
514.789477
515.550815
516.108752
517.452782
518.601293
519.180317
519.564223
520.714316
521.680192
522.096265
522.329358
523.315401
524.063486
500.247604
502.630152
504.658092
505.722881
506.297625
508.497672
510.241918
511.064998
511.436707
513.335606
514.803844
515.388606
515.544685
517.249193
518.534489
518.954935
518.960157
520.459064
521.558962
521.825254
521.696668
523.048876
523.989962
502.144879
503.844445
505.585723
506.756328
507.699146
509.452465
510.989846
511.926047
512.646886
514.142042
515.436244
516.153434
516.668543
517.964365
519.064296
519.599286
519.944555
521.060647
521.999422
522.395227
522.609151
523.571258
524.302366
503.731586
505.080857
506.624680
507.814648
508.874527
510.395703
511.780852
512.737710
513.571375
514.884264
516.080858
516.860751
517.511987
518.618137
519.596733
520.162451
520.620803
521.574086
522.426416
522.878792
523.217632
524.010760
524.625714
504.190184
505.757221
507.366016
508.454070
509.328618
510.910423
512.285635
513.109133
513.753967
515.181380
516.430718
517.131220
517.628906
518.837106
519.837830
520.283940
520.556998
521.646820
522.563850
522.932028
523.113148
524.051759
524.766803
504.285340
506.378696
508.130138
509.029362
509.490417
511.340701
512.778685
513.402935
513.643284
515.403375
516.774612
517.326636
517.463015
518.989617
520.091019
520.357259
520.229021
521.679016
522.729387
522.941424
522.745692
524.039373
524.934334
506.868911
508.213741
509.569528
510.480024
511.215794
512.609851
513.831592
514.585607
515.191546
516.522986
517.695950
518.385134
518.883530
520.019252
520.955226
521.394132
521.668984
522.687740
523.536707
523.884897
524.045068
524.884568
525.511262
509.194194
509.977891
510.956308
511.829950
512.684012
513.785506
514.838582
515.697606
516.515107
517.587524
518.602518
519.396509
520.106079
521.013460
521.828555
522.411457
522.927228
523.688391
524.375446
524.822705
525.173160
525.711407
526.099168
510.411553
510.952735
511.736921
512.561337
513.426538
514.409155
515.386350
516.283648
517.169409
518.147866
519.095121
519.928363
520.708481
521.537211
522.305111
522.948257
523.547410
524.217567
524.835100
525.316202
525.720606
526.138198
526.415750
513.932848
514.532568
515.371321
516.227885
517.126444
518.197750
519.264356
520.231165
521.195737
522.325417
523.442572
524.433547
525.364207
526.372926
527.311823
528.097350
528.807725
529.579216
530.265301
530.782193
531.211059
531.686438
532.005117
512.275585
513.215947
514.277200
515.131088
515.931126
517.178387
518.344687
519.228787
520.047038
521.341460
522.568595
523.503338
524.314087
525.464105
526.489488
527.210023
527.800298
528.702305
529.461355
529.898089
530.203314
530.865852
531.338998
508.830486
510.766947
512.335021
513.082525
513.415666
515.260189
516.698225
517.332167
517.589677
519.470506
520.991115
521.736012
522.072105
523.730320
524.999334
525.525057
525.659686
527.041219
528.011676
528.207960
528.009481
529.287773
530.152146
504.025342
508.009180
510.261950
510.729369
509.691916
513.048743
514.935983
515.141306
513.891850
517.290307
519.268630
519.650834
518.683400
521.668112
523.346483
523.539134
522.451527
525.099857
526.440876
526.233399
524.637917
527.424054
528.863757
505.214132
507.417038
509.268283
510.190477
510.631100
512.631811
514.169584
514.796242
515.006288
516.917329
518.433603
519.090016
519.346084
521.092883
522.461761
523.009410
523.148141
524.646381
525.725361
525.956837
525.780544
527.184980
528.157610
504.813185
506.508129
508.245190
509.406615
510.315676
511.966676
513.377746
514.188024
514.806714
516.253958
517.506526
518.170489
518.674895
520.142265
521.450606
522.164351
522.652352
523.896709
524.930626
525.383040
525.630991
526.654986
527.425699
502.149358
504.628901
506.752516
507.899599
508.517875
510.581480
512.164784
512.843113
513.091833
514.848983
516.132597
516.441871
516.321795
518.383397
519.998770
520.601021
520.692580
522.425689
523.704537
524.067114
523.979434
525.421631
526.414515
497.842253
502.490696
505.278236
506.161780
505.486859
508.931282
510.911102
511.233514
510.155539
513.213318
514.783094
514.480089
512.446863
516.403790
518.600122
518.841489
517.464643
520.715772
522.448642
522.468232
521.039616
523.891546
525.382317
500.348401
502.848742
505.006563
506.193766
506.855834
508.968594
510.597019
511.309938
511.580100
513.344075
514.621840
514.916415
514.782899
516.845116
518.462074
519.060131
519.149158
520.895220
522.189010
522.560689
522.481470
523.941772
524.948904
501.191606
502.934985
504.746242
505.988612
506.983184
508.742415
510.251866
511.135955
511.800314
513.258586
514.493413
515.116118
515.580297
517.059867
518.377041
519.075098
519.545695
520.828563
521.900449
522.367431
522.624317
523.697636
524.506811
499.724267
502.023759
504.005258
505.048607
505.600596
507.798561
509.506123
510.253682
510.541127
512.461097
513.938986
514.502150
514.647066
516.460725
517.863222
518.364736
518.426309
520.033524
521.194064
521.432943
521.231870
522.759385
523.819187
496.581942
500.759715
503.235577
503.868130
502.918415
506.627240
508.774133
509.145714
508.017099
511.415311
513.342175
513.560571
512.312136
515.525344
517.288182
517.381511
516.050660
518.983383
520.473192
520.245402
518.502624
521.580677
523.186458
499.359664
501.640236
503.596006
504.617897
505.163137
507.377223
509.114541
509.897231
510.224795
512.197834
513.738555
514.365254
514.544463
516.320623
517.662368
518.110882
518.125474
519.674293
520.780253
520.978000
520.747660
522.251124
523.297515
500.483819
502.179409
503.929840
505.120230
506.093080
507.888264
509.458099
510.406223
511.141567
512.716208
514.097229
514.886671
515.465040
516.825336
517.987994
518.578149
518.968648
520.119487
521.072454
521.459258
521.665490
522.684783
523.462081
499.338320
501.738992
503.787465
504.878407
505.482514
507.665870
509.385402
510.170288
510.502196
512.473438
514.014942
514.664151
514.879791
516.583290
517.875995
518.320227
518.355921
519.843893
520.933515
521.196663
521.074467
522.428268
523.373866
496.558869
501.027942
503.664588
504.412055
503.607265
507.190937
509.283934
509.649965
508.519343
511.925688
513.865423
514.148842
513.042748
516.039967
517.683474
517.763248
516.514179
519.264293
520.701936
520.613310
519.223947
521.862743
523.252741
500.351142
502.734349
504.758297
505.823656
506.393972
508.521292
510.182864
510.919703
511.210431
513.139209
514.640546
515.254272
515.434834
517.097560
518.349297
518.757131
518.762123
520.225220
521.299643
521.556923
521.426406
522.751495
523.673827
502.535047
504.186529
505.882552
507.028087
507.945146
509.607843
511.046891
511.897373
512.555125
514.043257
515.344299
516.068549
516.583784
517.858641
518.935151
519.452031
519.782804
520.883442
521.810608
522.202085
522.411614
523.349494
524.061807
502.504454
504.686596
506.540489
507.512907
508.027956
509.966898
511.467305
512.103644
512.333473
514.170189
515.592946
516.140536
516.250377
517.882181
519.082935
519.421672
519.352529
520.819241
521.893373
522.144232
522.001515
523.287575
524.181737
500.907275
504.869150
507.146136
507.722232
506.885286
510.031326
511.806236
511.998583
510.790295
513.989983
515.769365
515.924453
514.651536
517.625571
519.178561
519.130292
517.704394
520.496394
521.931390
521.833693
520.434554
522.966782
524.282846
505.269611
507.193847
508.771631
509.566710
509.954239
511.693476
513.037361
513.618852
513.827583
515.550232
516.881271
517.418684
517.538812
519.085884
520.216380
520.557037
520.503587
521.888909
522.889982
523.129511
522.978651
524.151796
524.946050
508.338264
509.263233
510.308918
511.154217
511.934730
513.106347
514.188599
514.997384
515.729006
516.885963
517.946386
518.702387
519.337869
520.345740
521.229061
521.801184
522.261653
523.106858
523.839700
524.263237
524.553603
525.162929
525.597491
509.768744
510.346893
511.151682
511.968885
512.816793
513.813344
514.796385
515.678306
516.544485
517.544018
518.506742
519.333465
520.103100
520.964663
521.762759
522.414441
523.011218
523.706502
524.340710
524.819050
525.212834
525.646984
525.937609
513.410246
514.066294
514.928095
515.764261
516.623793
517.720660
518.796070
519.735114
520.653975
521.803814
522.923419
523.881785
524.765380
525.788839
526.731512
527.493041
528.169003
528.965456
529.664558
530.163967
530.563026
531.077814
531.425689
511.342425
512.580440
513.749289
514.526981
515.125204
516.561647
517.797067
518.588923
519.191422
520.676169
521.971860
522.820791
523.436530
524.748728
525.834256
526.479195
526.894786
527.959864
528.779621
529.133521
529.246857
530.117361
530.702982
505.760317
509.506581
511.553069
511.939710
510.884289
514.106973
515.910168
516.139315
514.947704
518.253810
520.163175
520.562559
519.634478
522.524567
524.126853
524.325451
523.270981
525.825190
527.096978
526.900755
525.335383
528.012929
529.360354
489.811829
505.165112
509.048172
508.137649
496.958962
510.449579
513.732047
512.456148
500.678162
514.584844
518.045148
517.171043
507.073606
519.156872
522.106571
521.097226
511.358761
522.635020
525.133523
523.486922
511.884435
524.730917
527.823210
502.041428
506.108075
508.461501
509.010340
508.036122
511.445840
513.370020
513.586951
512.326701
515.686954
517.596363
517.878281
516.826500
519.838847
521.558808
521.762707
520.679059
523.375402
524.767193
524.589127
523.016913
525.849867
527.327060
503.300436
505.628541
507.599518
508.620462
509.143562
511.180141
512.752144
513.416716
513.648111
515.460174
516.825437
517.269774
517.303586
519.188244
520.665181
521.224730
521.326437
522.932944
524.104498
524.393599
524.257162
525.687635
526.677940
498.638342
503.220239
505.924818
506.732554
506.001224
509.425862
511.406220
511.740262
510.672337
513.717995
515.278419
514.978758
512.945251
516.857220
519.006327
519.216587
517.816029
521.021506
522.707856
522.687655
521.229605
524.075554
525.566244
481.787047
499.332050
504.016612
503.632522
493.289213
506.425178
509.788088
508.825677
498.290465
510.768463
513.492020
511.142743
495.584908
512.997521
517.139229
515.958718
503.912000
517.820777
521.051143
519.709475
508.463170
521.188899
524.307458
496.835874
501.438697
504.176265
505.021390
504.331475
507.808681
509.838656
510.211387
509.167988
512.220705
513.774180
513.457410
511.407996
515.325334
517.479431
517.684810
516.277482
519.495214
521.192633
521.174535
519.718052
522.583038
524.089561
499.668380
502.047890
504.090686
505.182854
505.777846
507.939144
509.624293
510.374410
510.661324
512.481023
513.822058
514.211634
514.184134
516.105902
517.604446
518.142042
518.202914
519.861953
521.069231
521.354174
521.199747
522.695463
523.734135
496.503052
500.688796
503.170770
503.806866
502.856977
506.557054
508.696696
509.064529
507.921157
511.259845
513.105609
513.235421
511.920423
515.155398
516.957311
517.077761
515.762707
518.709563
520.209586
519.987410
518.248608
521.332886
522.943370
482.151872
497.845544
501.961886
501.111811
489.408546
503.873738
507.542879
506.500383
495.071824
508.760549
512.102409
510.870852
499.393685
512.807319
516.004961
514.745175
503.647556
516.309972
519.098589
517.281614
504.573350
518.657587
522.075680
496.089922
500.262951
502.729264
503.352708
502.399715
506.114845
508.277210
508.670313
507.561058
510.962195
512.888077
513.104420
511.846688
515.039021
516.776800
516.848561
515.494335
518.381358
519.826673
519.566364
517.801685
520.859187
522.453653
498.871548
501.210397
503.210653
504.266134
504.840855
507.040405
508.770563
509.556426
509.887601
511.860530
513.401107
514.037046
514.230363
515.964169
517.274841
517.714975
517.731341
519.232588
520.310818
520.523585
520.334930
521.760048
522.756080
495.754307
500.223291
502.864989
503.621307
502.827605
506.423569
508.525756
508.895502
507.768974
511.197777
513.161696
513.465198
512.375068
515.384539
517.038174
517.125975
515.881751
518.632205
520.063031
519.960868
518.561275
521.215985
522.620672
480.776155
497.784259
502.288293
501.724715
490.822183
504.526804
508.013223
506.905693
495.359007
509.185536
512.621906
511.640996
501.171772
513.544012
516.497778
515.309507
504.939526
516.799493
519.500374
518.134565
507.631228
519.430539
522.322692
496.727207
501.181873
503.805167
504.544016
503.723860
507.259878
509.299409
509.618429
508.451117
511.840869
513.770659
514.045995
512.928447
515.903028
517.522010
517.580258
516.311994
519.043303
520.466008
520.367835
518.969123
521.588754
522.964457
500.848315
503.147418
505.108085
506.145567
506.700280
508.737807
510.316392
510.995646
511.250682
513.141826
514.614863
515.202769
515.353173
517.008652
518.243857
518.624839
518.596742
520.058731
521.129330
521.381745
521.244509
522.545917
523.451163
499.159864
503.219716
505.611143
506.273500
505.504674
508.738189
510.582402
510.808065
509.620150
512.871780
514.696106
514.869957
513.610267
516.631546
518.233603
518.218402
516.815940
519.627233
521.079186
520.992293
519.607766
522.164115
523.501533
486.585718
501.881596
505.829212
505.188671
495.091484
507.508522
510.545765
509.297090
497.978368
511.283316
514.482668
513.271531
502.141434
514.996201
517.953162
516.589305
505.536365
517.973710
520.769377
519.447136
509.108308
520.631309
523.414896
502.053800
505.796039
507.878267
508.367904
507.495305
510.500690
512.175924
512.363855
511.185079
514.293171
516.008603
516.183059
514.959129
517.871579
519.392755
519.394714
518.035323
520.742178
522.109938
522.025508
520.657989
523.074310
524.292537
507.272656
508.503803
509.671459
510.459963
511.063318
512.413877
513.562760
514.286740
514.820138
516.176673
517.320880
518.004665
518.454267
519.665926
520.641242
521.152131
521.433952
522.469248
523.279112
523.635469
523.753992
524.543426
525.073542
509.125714
509.766239
510.603263
511.410149
512.228654
513.254437
514.251101
515.113515
515.946935
516.982496
517.967093
518.781646
519.525315
520.428631
521.254967
521.900179
522.472123
523.201264
523.852639
524.315729
524.680324
525.145085
525.458299
513.275648
513.861975
514.682404
515.521764
516.404152
517.457520
518.505094
519.451562
520.391319
521.488390
522.566768
523.516131
524.405240
525.374754
526.278437
527.035501
527.728909
528.498224
529.192367
529.720928
530.160130
530.642111
530.963814
511.653676
512.574444
513.611638
514.445962
515.229386
516.456929
517.603327
518.468003
519.262320
520.522052
521.707079
522.596822
523.362673
524.470060
525.455871
526.142662
526.712150
527.613403
528.383929
528.835256
529.152432
529.821699
530.297665
508.269372
510.173709
511.707071
512.431228
512.747933
514.569391
515.986624
516.604135
516.840928
518.683704
520.156901
520.851635
521.137513
522.747535
523.969384
524.451375
524.556877
525.940132
526.927471
527.142412
526.957830
528.242359
529.109054
503.521999
507.460251
509.667267
510.107098
509.054294
512.385700
514.254008
514.449267
513.185784
516.544470
518.472143
518.801150
517.779580
520.710517
522.333233
522.471211
521.343948
523.994220
525.353150
525.164570
523.582953
526.373560
527.814431
504.719875
506.881123
508.684364
509.572372
509.992715
511.975733
513.505371
514.131380
514.333545
516.211908
517.682391
518.289172
518.492069
520.179960
521.486566
521.975447
522.071582
523.558736
524.642546
524.882748
524.713729
526.121193
527.094867
504.323731
505.977676
507.662126
508.780868
509.664829
511.308079
512.727039
513.552484
514.175149
515.596697
516.809212
517.430508
517.885886
519.288177
520.526099
521.176196
521.616552
522.834624
523.855971
524.302150
524.547462
525.572287
526.344501
501.681262
504.111449
506.171663
507.265462
507.853687
509.919270
511.528041
512.242067
512.511821
514.244766
515.490143
515.764860
515.603227
517.590576
519.124327
519.655769
519.692996
521.386697
522.637155
522.978547
522.877633
524.318997
525.314418
497.396134
501.985442
504.700515
505.523401
504.814319
508.266943
510.283023
510.655485
509.612929
512.642686
514.173164
513.842240
511.776615
515.651494
517.758936
517.925672
516.490711
519.694049
521.387744
521.375052
519.924441
522.774791
524.268968
499.883831
502.334293
504.427300
505.559422
506.190521
508.306500
509.963172
510.715294
511.010266
512.753850
513.997413
514.261897
514.091580
516.084339
517.624190
518.154268
518.187041
519.884387
521.135973
521.472456
521.369613
522.824392
523.832830
500.704521
502.406490
504.163022
505.359287
506.326949
508.081816
509.605654
510.512416
511.188409
512.628627
513.831615
514.420747
514.845583
516.269919
517.526576
518.168336
518.588889
519.825667
520.855525
521.286567
521.519027
522.584978
523.394438
499.223125
501.482084
503.414221
504.419130
504.948403
507.135828
508.846610
509.605520
509.896756
511.795363
513.239792
513.767134
513.873555
515.642978
516.998964
517.455741
517.474802
519.039235
520.158160
520.359413
520.131665
521.653151
522.714767
496.052899
500.189757
502.622182
503.225054
502.258642
505.953824
508.097351
508.474522
507.347056
510.720054
512.612470
512.796054
511.512742
514.689980
516.416265
516.474001
515.107763
518.001431
519.451295
519.185456
517.414221
520.489079
522.098445
498.744623
501.002551
502.934174
503.940016
504.475240
506.678833
508.410653
509.193420
509.517464
511.470003
512.983285
513.582355
513.733671
515.479975
516.791020
517.209496
517.193851
518.709613
519.781896
519.948456
519.695425
521.192983
522.239902
499.759479
501.454546
503.205577
504.397951
505.370870
507.160293
508.724668
509.670358
510.401058
511.961173
513.324074
514.096179
514.655548
515.990494
517.125631
517.689483
518.054296
519.177826
520.104219
520.468065
520.657641
521.668402
522.442612
498.507523
500.928863
503.002030
504.113679
504.729481
506.910815
508.625592
509.408741
509.738537
511.699704
513.231121
513.873909
514.080628
515.761476
517.028343
517.449711
517.464335
518.929185
519.997640
520.244433
520.110362
521.453450
522.392900
495.649818
500.154354
502.831094
503.611600
502.827190
506.410410
508.499215
508.865491
507.736688
511.135665
513.071016
513.357035
512.251880
515.228995
516.849672
516.911582
515.646929
518.376714
519.796104
519.694976
518.296909
520.923039
522.304777
499.426531
501.837725
503.896668
504.992313
505.581424
507.710845
509.369848
510.107001
510.399513
512.325548
513.826878
514.445830
514.629891
516.282609
517.521667
517.919806
517.914582
519.360822
520.417902
520.662088
520.521560
521.835005
522.749647
501.619625
503.287731
505.007309
506.175293
507.106761
508.771030
510.207613
511.057970
511.717317
513.205467
514.508971
515.239517
515.760712
517.035518
518.111481
518.629726
518.957501
520.042481
520.950315
521.325933
521.523290
522.449759
523.154919
501.599825
503.790068
505.658216
506.647151
507.173743
509.110907
510.606970
511.242794
511.474624
513.312133
514.738624
515.293998
515.413283
517.052524
518.263500
518.615965
518.552882
520.001644
521.051976
521.283750
521.127287
522.400888
523.287573
500.006071
503.970682
506.255814
506.844671
506.018058
509.158362
510.926976
511.118986
509.913939
513.114457
514.898237
515.062589
513.802132
516.787746
518.357643
518.332259
516.921058
519.691744
521.099520
520.981489
519.568822
522.087725
523.395942
504.360926
506.285705
507.867074
508.668871
509.061452
510.796594
512.136264
512.718191
512.930511
514.656219
515.992986
516.540006
516.672581
518.232814
519.380376
519.740989
519.698927
521.070412
522.050355
522.272634
522.109451
523.271717
524.059565
507.419076
508.343475
509.389594
510.236745
511.018328
512.187568
513.268072
514.078362
514.814075
515.976069
517.043587
517.809236
518.456345
519.476816
520.374495
520.960912
521.428470
522.266318
522.985571
523.396400
523.676766
524.277949
524.707802
508.842629
509.419660
510.223304
511.039948
511.887129
512.882066
513.864687
514.748872
515.619683
516.625311
517.595846
518.432202
519.212854
520.086176
520.896564
521.559162
522.160942
522.851897
523.476657
523.945173
524.330657
524.758232
525.045091
513.152223
513.692409
514.481272
515.319132
516.210232
517.234759
518.259596
519.205111
520.148599
521.207145
522.249507
523.181603
524.058512
524.981674
525.844018
526.581940
527.274642
528.034711
528.738380
529.298063
529.768321
530.234577
530.538680
511.773549
512.536839
513.491657
514.347775
515.201545
516.335540
517.428725
518.323951
519.187649
520.342407
521.456808
522.351820
523.158479
524.158488
525.067346
525.747213
526.359426
527.208161
527.978143
528.502143
528.917685
529.503907
529.917472
509.193872
510.483856
511.771833
512.615412
513.304918
514.724938
515.977162
516.742642
517.365591
518.786609
520.066204
520.857316
521.450811
522.673331
523.701045
524.241258
524.619489
525.719269
526.644940
527.066930
527.291170
528.178216
528.830165
506.299365
508.303030
509.952247
510.743561
511.107441
512.988756
514.446806
515.049924
515.258433
517.114536
518.587388
519.227628
519.447211
521.047692
522.235847
522.606249
522.590954
524.112366
525.235292
525.520309
525.388656
526.731031
527.652132
505.774359
507.280611
508.809780
509.813162
510.614694
512.183068
513.544400
514.334112
514.945840
516.401443
517.688605
518.423256
518.963478
520.233873
521.314924
521.852899
522.223807
523.401029
524.404565
524.852698
525.101098
526.091676
526.835382
504.879556
506.199903
507.702571
508.849027
509.865281
511.341437
512.679984
513.589027
514.375995
515.646386
516.797333
517.531572
518.165072
519.323560
520.379799
521.021524
521.560024
522.618299
523.575970
524.116223
524.524198
525.375798
526.024548
502.877793
504.572725
506.308017
507.477574
508.409861
510.090058
511.551358
512.427618
513.088434
514.473873
515.635754
516.211452
516.625452
517.984203
519.170674
519.760633
520.154436
521.399880
522.465137
522.951071
523.227197
524.258593
525.032080
500.588623
502.979748
505.021089
506.115040
506.715772
508.809923
510.456264
511.216665
511.532237
513.267471
514.540134
514.903948
514.864039
516.668991
518.052013
518.498761
518.498767
520.155144
521.392283
521.737667
521.649380
523.082765
524.073703
501.089274
502.803997
504.572047
505.780696
506.756223
508.483675
509.989273
510.901118
511.587027
512.987437
514.154586
514.728816
515.142176
516.508590
517.703829
518.297157
518.688562
519.928207
520.981847
521.452240
521.719687
522.760260
523.545202
501.278955
502.645766
504.221383
505.450164
506.555243
508.132521
509.564944
510.547229
511.384730
512.685319
513.845075
514.571186
515.198274
516.376789
517.454674
518.102937
518.634704
519.682954
520.616154
521.118094
521.501726
522.382813
523.064365
500.310767
501.908346
503.569372
504.707409
505.645744
507.383644
508.898323
509.800925
510.487841
511.991238
513.290281
514.001061
514.516273
515.831681
516.955403
517.500827
517.854809
519.024760
519.992916
520.367733
520.557854
521.626085
522.444139
498.894282
501.071887
502.949519
503.946102
504.497007
506.636007
508.315708
509.066918
509.369312
511.299695
512.796869
513.394845
513.555436
515.242496
516.499036
516.870251
516.817474
518.350379
519.441821
519.620038
519.377764
520.880558
521.933290
499.755876
501.367358
503.046441
504.201093
505.155813
506.914007
508.451481
509.379118
510.096236
511.638981
512.985115
513.742784
514.287029
515.596040
516.697261
517.219211
517.547036
518.679622
519.609605
519.953687
520.119861
521.166641
521.971565
500.156989
501.558687
503.174892
504.436682
505.572087
507.190824
508.668637
509.698537
510.593435
511.973427
513.232734
514.064884
514.762169
515.915106
516.937739
517.540550
518.026469
518.993988
519.846228
520.288206
520.627811
521.462488
522.114375
499.385704
501.171198
503.009528
504.265532
505.278138
507.070429
508.642622
509.618073
510.379049
511.895752
513.217313
513.973854
514.525987
515.814395
516.903213
517.436117
517.781621
518.882986
519.805630
520.192319
520.407029
521.368145
522.101169
498.330132
500.836507
502.976732
504.128388
504.763090
506.944537
508.670749
509.499159
509.889530
511.759630
513.216095
513.820988
514.006147
515.644659
516.868934
517.253166
517.235153
518.686038
519.747143
519.995030
519.861677
521.177340
522.095130
500.241850
502.022106
503.851345
505.094454
506.083219
507.832105
509.358378
510.297227
511.027975
512.512251
513.805605
514.541622
515.075594
516.340726
517.407619
517.923851
518.253176
519.331759
520.233940
520.607011
520.806696
521.740798
522.452709
501.881447
503.270755
504.867590
506.107647
507.200070
508.718756
510.094675
511.051972
511.891853
513.202729
514.403636
515.199652
515.867321
516.970293
517.946772
518.520273
518.979501
519.896047
520.704710
521.125615
521.442662
522.210752
522.809114
502.379145
503.961191
505.599352
506.725889
507.631078
509.199701
510.559808
511.383264
512.036837
513.462416
514.716655
515.434530
515.954811
517.176370
518.201219
518.689603
518.994679
520.031605
520.886355
521.213514
521.370060
522.279808
522.976439
502.490210
504.583277
506.350549
507.285248
507.785987
509.604406
511.018978
511.644615
511.901032
513.654591
515.029589
515.602090
515.769870
517.315927
518.457542
518.796511
518.741971
520.108477
521.077545
521.244153
521.027858
522.286127
523.159647
505.053518
506.396002
507.757840
508.686168
509.439525
510.817057
512.025123
512.781344
513.398860
514.733331
515.915222
516.624324
517.150099
518.311074
519.285454
519.778988
520.095562
521.069640
521.862172
522.172633
522.310529
523.124563
523.735376
507.352863
508.133525
509.111378
509.989414
510.847466
511.941928
512.990138
513.853260
514.680972
515.762972
516.791289
517.604610
518.337857
519.270002
520.115462
520.732401
521.268397
522.009912
522.664625
523.085239
523.416559
523.937569
524.314803
508.554111
509.091743
509.872195
510.694962
511.558964
512.537899
513.514322
514.417221
515.313565
516.304526
517.267244
518.119623
518.921560
519.773314
520.566124
521.232894
521.843948
522.504084
523.101089
523.562335
523.950708
524.355112
524.624837
512.841482
513.409911
514.212591
515.041085
515.913081
516.944710
517.966897
518.888604
519.799764
520.855768
521.885979
522.784003
523.617419
524.523494
525.359982
526.055086
526.712214
527.496997
528.232433
528.806044
529.278427
529.769084
530.089826
511.296420
512.175241
513.180332
514.004782
514.785543
515.980566
517.094588
517.937041
518.709481
519.921194
521.052338
521.889355
522.597876
523.628395
524.524434
525.115535
525.617346
526.565337
527.413551
527.940575
528.313430
528.980538
529.445109
508.097188
509.881148
511.345291
512.066936
512.415238
514.164321
515.530087
516.135301
516.378279
518.148014
519.554070
520.198242
520.433177
521.935502
523.019141
523.320793
523.245697
524.785755
525.938738
526.298213
526.236291
527.469827
528.294300
503.649513
507.289816
509.371388
509.826925
508.907329
512.059081
513.846237
514.051309
512.873549
516.092392
517.938746
518.233113
517.197575
519.967468
521.393062
521.225822
519.619568
522.711325
524.354571
524.393105
523.086088
525.682203
527.030252
504.632370
506.657108
508.371646
509.241651
509.685458
511.597621
513.085686
513.715629
513.944462
515.773852
517.211937
517.810983
517.990828
519.543848
520.669848
520.944202
520.834572
522.455401
523.686608
524.058668
524.003938
525.353685
526.281777
504.159156
505.724680
507.328523
508.401963
509.265177
510.880511
512.289070
513.129016
513.777448
515.199281
516.438684
517.127963
517.626224
518.854698
519.885416
520.362436
520.687847
521.899550
522.956475
523.452384
523.739030
524.744991
525.496432
501.603737
503.896831
505.842785
506.863182
507.407698
509.463995
511.085542
511.840099
512.172381
513.923951
515.265393
515.771472
515.889234
517.488685
518.684407
519.023500
518.974973
520.578841
521.793007
522.140388
522.061545
523.473501
524.447665
497.538556
501.844425
504.391276
505.116459
504.339912
507.801558
509.845701
510.288290
509.383642
512.391358
514.069285
514.201646
513.032942
515.916759
517.472194
517.419363
515.966494
518.977091
520.584494
520.564638
519.164166
521.938454
523.397485
499.827860
502.140046
504.117520
505.175487
505.761179
507.861783
509.524361
510.311760
510.668494
512.438875
513.791576
514.302732
514.425718
516.037620
517.247120
517.594871
517.545612
519.135122
520.324318
520.642089
520.543915
521.965183
522.952946
500.579748
502.191712
503.867182
505.020864
505.969237
507.679748
509.174451
510.079715
510.774540
512.237118
513.499963
514.195795
514.699999
515.958724
517.022640
517.521526
517.849230
519.026491
520.023621
520.442714
520.672063
521.718309
522.513800
499.183682
501.305952
503.154417
504.157975
504.732511
506.807558
508.436025
509.160494
509.446471
511.351206
512.829859
513.428771
513.599269
515.216534
516.406923
516.725216
516.635395
518.186443
519.307151
519.517433
519.302479
520.797598
521.841410
496.214725
500.057833
502.380248
503.040886
502.290296
505.706297
507.702230
508.023060
506.881393
510.244170
512.160784
512.438752
511.340956
514.242927
515.771921
515.670362
514.134351
517.095576
518.585231
518.353947
516.636191
519.651065
521.231485
498.550923
500.704569
502.590572
503.625296
504.224900
506.324819
507.978171
508.728289
509.040880
510.970871
512.477074
513.103226
513.292368
514.913502
516.098944
516.408866
516.303686
517.824494
518.912014
519.094868
518.858056
520.332053
521.362819
499.260949
500.963604
502.731541
503.952024
504.948963
506.712592
508.260406
509.220785
509.972681
511.478752
512.791558
513.541141
514.083306
515.347665
516.401952
516.891171
517.197826
518.306860
519.232128
519.598457
519.789804
520.787731
521.552245
497.700779
500.245799
502.406769
503.570915
504.217614
506.409070
508.159114
509.039517
509.499011
511.305138
512.713971
513.299255
513.476951
515.093028
516.290572
516.644950
516.600743
518.056972
519.123386
519.370336
519.239151
520.564740
521.493065
494.478152
499.304515
502.145093
503.004732
502.268650
505.875626
508.039053
508.614775
507.896681
510.869824
512.583106
512.791925
511.677812
514.567321
516.113445
516.101339
514.747849
517.499399
518.923289
518.825108
517.445906
520.033885
521.398653
498.490627
501.035951
503.194250
504.352038
504.982115
507.135356
508.847962
509.703755
510.143553
511.917788
513.298491
513.866941
514.032022
515.626603
516.806115
517.150973
517.095675
518.521404
519.556256
519.780581
519.629086
520.925076
521.831972
500.840175
502.549805
504.317822
505.536536
506.513207
508.180776
509.642104
510.560488
511.289317
512.715682
513.962725
514.685250
515.215996
516.427147
517.441138
517.922916
518.225257
519.255643
520.105849
520.430449
520.590753
521.513917
522.222818
500.916736
503.100092
504.993160
506.052244
506.676192
508.555414
510.043689
510.756073
511.102228
512.845847
514.225079
514.833345
515.059755
516.554516
517.664010
517.998551
517.960365
519.289513
520.227095
520.360433
520.118951
521.424568
522.337074
499.402635
503.307720
505.606233
506.312925
505.743193
508.661515
510.376603
510.693207
509.789170
512.718321
514.422143
514.722627
513.824052
516.421328
517.816273
517.805338
516.559883
519.061401
520.289357
520.017963
518.414268
521.064106
522.432826
503.679598
505.581179
507.169050
508.026743
508.507187
510.177674
511.501597
512.149347
512.470041
514.116769
515.425003
516.039009
516.288897
517.715002
518.771410
519.123450
519.113259
520.367968
521.236225
521.360350
521.112283
522.307653
523.122180
506.680835
507.596050
508.641838
509.506212
510.311867
511.469130
512.552074
513.393347
514.167248
515.316975
516.381385
517.173191
517.851201
518.831420
519.689941
520.261150
520.719696
521.504732
522.163871
522.520477
522.761243
523.362108
523.798120
508.077454
508.648745
509.448606
510.268358
511.121989
512.116581
513.106063
514.008827
514.899402
515.908983
516.883986
517.732951
518.523224
519.381486
520.171845
520.819751
521.405377
522.063987
522.650602
523.084095
523.444641
523.864351
524.150435
512.479950
513.106519
513.940993
514.761378
515.604451
516.661315
517.689166
518.580440
519.443356
520.512614
521.538387
522.397202
523.174776
524.080400
524.901200
525.551137
526.159196
526.981498
527.750197
528.326251
528.783226
529.312604
529.659334
510.558068
511.715186
512.830714
513.597489
514.200434
515.571182
516.744955
517.494799
518.057821
519.444491
520.634249
521.380923
521.889674
523.058752
523.982586
524.452284
524.726874
525.889936
526.847462
527.333622
527.552393
528.409128
528.972855
505.416479
508.850390
510.762835
511.165854
510.242548
513.263239
514.957797
515.171070
514.035052
517.152214
518.921482
519.224512
518.221733
520.892959
522.239987
522.075851
520.505666
523.526111
525.130639
525.210534
523.955358
526.444377
527.696758
490.872581
504.822353
508.393968
507.589987
497.317306
509.822120
512.882320
511.669231
500.500058
513.686316
516.936128
516.009078
506.098532
517.669944
520.221928
518.453172
506.091630
519.917185
523.140207
522.019869
511.792250
523.400876
526.221396
501.859630
505.583170
507.765612
508.301328
507.443778
510.654446
512.488383
512.719677
511.552717
514.765000
516.592097
516.850323
515.774434
518.516785
519.907316
519.689402
518.046630
521.166859
522.856706
522.930537
521.653261
524.285390
525.661196
502.890537
505.042935
506.867724
507.810026
508.302174
510.282705
511.834807
512.526733
512.808891
514.600668
515.995487
516.554128
516.694553
518.224487
519.324681
519.575335
519.458458
521.061884
522.292097
522.664498
522.608637
523.992821
524.944524
498.481416
502.727791
505.207454
505.876513
505.054021
508.472729
510.481161
510.898613
509.983274
513.004021
514.715827
514.895990
513.753113
516.564003
518.026845
517.900212
516.400106
519.387957
520.991178
520.978457
519.584564
522.348483
523.797241
482.766541
499.056194
503.343949
502.757841
492.188092
505.441877
508.875455
508.091976
498.211650
510.226933
513.187584
512.092169
501.863695
513.761268
516.474093
514.921811
503.347203
516.402392
519.414003
518.078143
507.188632
519.506561
522.532607
496.727223
500.990218
503.497218
504.199245
503.413507
506.873283
508.919908
509.367994
508.476285
511.518588
513.245505
513.434687
512.300814
515.129513
516.611535
516.498557
514.999975
517.967759
519.536647
519.483118
518.059740
520.835712
522.301004
499.349836
501.545904
503.434726
504.447533
505.013920
507.085504
508.718388
509.469100
509.791547
511.633782
513.061495
513.633323
513.783065
515.358667
516.506247
516.793499
516.690701
518.239523
519.382610
519.641379
519.482398
520.937024
521.950306
496.439275
500.273142
502.582930
503.234121
502.472560
505.859691
507.829685
508.136514
506.984883
510.319193
512.209032
512.468750
511.353313
514.218712
515.708814
515.575485
514.021737
516.987125
518.495250
518.289929
516.594414
519.605446
521.178954
483.319148
497.603056
501.425476
500.788235
490.490090
503.429980
506.711039
505.559792
494.129067
507.762706
511.138864
510.164869
499.878212
511.931194
514.672214
513.071480
501.246088
514.451299
517.359378
515.630844
503.239120
516.989393
520.328423
495.751377
499.631123
501.992622
502.684585
501.952436
505.365389
507.358091
507.687100
506.557146
509.905830
511.810894
512.087017
510.985591
513.861258
515.357975
515.227880
513.668148
516.606433
518.083094
517.851975
516.136405
519.125552
520.685655
497.867180
500.215208
502.239143
503.340974
503.962259
506.093459
507.778741
508.583319
508.962183
510.817625
512.264505
512.863130
513.037167
514.635737
515.802097
516.109218
516.014117
517.491176
518.561638
518.772288
518.585328
519.982581
520.960935
494.071906
498.864902
501.676739
502.522146
501.779070
505.371714
507.519734
508.082873
507.357611
510.329977
512.045567
512.255602
511.138216
514.015817
515.542556
515.505590
514.130843
516.883056
518.307070
518.199616
516.812715
519.421826
520.805447
477.510931
496.025976
500.924671
500.508998
489.721937
503.412096
507.023514
506.469569
497.321501
508.714411
511.567929
510.463219
500.151302
512.204626
515.003590
513.655362
502.913633
515.017226
517.744919
516.393078
506.044603
517.648381
520.497360
494.800122
499.595920
502.406446
503.247853
502.494075
506.051439
508.170524
508.722168
507.990104
510.931158
512.619165
512.816449
511.692458
514.548159
516.058523
516.017363
514.636567
517.349850
518.732982
518.596972
517.187591
519.762728
521.123020
499.306472
501.678782
503.713507
504.829362
505.462967
507.484785
509.094801
509.892502
510.296151
512.049754
513.422024
514.005977
514.196300
515.725115
516.850396
517.171250
517.106263
518.464011
519.430059
519.589466
519.379890
520.680053
521.593237
497.814403
501.826113
504.242678
505.034966
504.535614
507.551495
509.359775
509.745526
508.890249
511.845399
513.563156
513.864970
512.964962
515.566543
516.961367
516.937143
515.678286
518.184108
519.418016
519.143050
517.541892
520.221308
521.618384
485.592171
500.548034
504.487364
504.157148
495.518649
506.525376
509.363631
508.472426
498.882627
510.513365
513.443412
512.644748
503.707387
514.326488
516.804008
515.562228
505.696371
516.770819
519.138969
517.464535
506.170833
518.543252
521.507723
500.691329
504.356843
506.432855
507.028574
506.410995
509.191596
510.823299
511.158346
510.303855
513.142560
514.781230
515.104791
514.256146
516.766806
518.099454
518.109954
516.908493
519.316686
520.470198
520.200414
518.617906
521.159448
522.438404
505.774494
506.980009
508.135465
508.945028
509.593904
510.912161
512.066683
512.852350
513.468480
514.791319
515.926096
516.657986
517.178242
518.305451
519.212920
519.703833
519.982798
520.918959
521.624605
521.887133
521.930714
522.725578
523.267243
507.574265
508.199308
509.020883
509.824063
510.648814
511.672535
512.683874
513.582284
514.453896
515.496587
516.488724
517.324609
518.086552
518.964490
519.759237
520.382064
520.928814
521.602672
522.189598
522.593224
522.914115
523.364859
523.675851
512.384838
512.963880
513.783325
514.627796
515.506597
516.530439
517.534871
518.432960
519.313460
520.329032
521.311916
522.159214
522.940338
523.793548
524.579372
525.232364
525.865640
526.651743
527.406196
528.004270
528.495775
528.994710
529.317181
510.844344
511.737201
512.764563
513.611495
514.403593
515.589062
516.683074
517.502213
518.245049
519.414239
520.495344
521.279405
521.933047
522.906246
523.744658
524.285238
524.757891
525.711826
526.588088
527.148482
527.546057
528.220688
528.685011
507.654827
509.457988
510.952335
511.706611
512.074203
513.808590
515.149848
515.733386
515.950674
517.675064
519.028211
519.617784
519.795217
521.233411
522.247463
522.482850
522.366593
523.920628
525.116250
525.523017
525.494812
526.732451
527.552436
503.228099
506.889015
509.002170
509.494292
508.599381
511.729028
513.487955
513.675221
512.480184
515.655073
517.451737
517.696404
516.605381
519.306031
520.650608
520.401098
518.738463
521.848471
523.541015
523.633500
522.365978
524.960199
526.299072
504.256699
506.289804
508.018767
508.906697
509.359986
511.254014
512.719839
513.335813
513.552550
515.355838
516.764613
517.332603
517.468106
518.951298
519.991214
520.181006
520.013611
521.632306
522.890915
523.297872
523.268756
524.618846
525.541048
503.843811
505.398872
506.990739
508.055195
508.908725
510.507550
511.900860
512.732447
513.377424
514.795885
516.035973
516.725067
517.199656
518.355936
519.291940
519.680415
519.943042
521.128180
522.182526
522.685841
522.979564
523.986261
524.736127
501.354994
503.616493
505.523489
506.509879
507.027799
509.066215
510.676967
511.428467
511.766575
513.535295
514.908113
515.451314
515.573885
517.090424
518.174332
518.415368
518.296115
519.853458
521.040071
521.371201
521.283323
522.695399
523.671241
497.343391
501.601522
504.091692
504.767675
503.953656
507.394924
509.428691
509.869820
508.975169
512.010228
513.736834
513.931967
512.793492
515.580947
517.011481
516.855492
515.328991
518.283004
519.850052
519.801234
518.382011
521.156493
522.618825
499.638530
501.909494
503.834683
504.846313
505.395313
507.469720
509.115720
509.897525
510.260487
512.050589
513.439448
513.994460
514.130136
515.667225
516.773153
517.030158
516.913246
518.452174
519.605930
519.899539
519.786239
521.203703
522.191250
500.389171
501.968673
503.603685
504.723555
505.642509
507.319587
508.787119
509.678857
510.371031
511.834817
513.107408
513.816328
514.312428
515.514882
516.501084
516.927523
517.199794
518.340333
519.316681
519.725920
519.949611
520.988663
521.778840
499.001124
501.093517
502.911345
503.896821
504.453504
506.484691
508.072212
508.774743
509.049961
510.934204
512.396113
512.983482
513.132581
514.702443
515.831927
516.091876
515.957914
517.486931
518.603314
518.820479
518.611549
520.095387
521.128038
496.031490
499.843574
502.141630
502.797085
502.040259
505.400824
507.343024
507.634736
506.477619
509.802745
511.685508
511.939096
510.814957
513.673641
515.150936
514.999579
513.426184
516.374882
517.869797
517.655377
515.952237
518.951324
520.516531
498.320213
500.452492
502.320745
503.349299
503.935880
505.985359
507.583684
508.295325
508.581189
510.476168
511.951443
512.553783
512.717604
514.301550
515.443009
515.710216
515.572210
517.078243
518.164486
518.354102
518.122918
519.587541
520.609245
498.970993
500.659547
502.414413
503.626955
504.605852
506.321283
507.812204
508.725550
509.443223
510.922555
512.216294
512.951270
513.474446
514.706659
515.721214
516.170688
516.444033
517.530299
518.439581
518.793497
518.976306
519.971477
520.735955
497.359033
499.891443
502.041289
503.199305
503.829411
505.969370
507.657428
508.484172
508.905955
510.695092
512.098791
512.681913
512.849413
514.435279
515.593158
515.906713
515.825306
517.249936
518.284725
518.498315
518.342570
519.672451
520.610500
494.089120
498.899572
501.726271
502.580069
501.831739
505.384969
507.487075
508.010927
507.257546
510.223127
511.941176
512.156857
511.039970
513.899008
515.404399
515.350117
513.956214
516.670644
518.052548
517.906008
516.488764
519.087728
520.469152
498.044825
500.570776
502.705445
503.843918
504.453646
506.569601
508.243964
509.069374
509.489643
511.259172
512.642698
513.214900
513.374855
514.943497
516.086906
516.393186
516.299530
517.687358
518.680196
518.859659
518.675549
519.974193
520.891762
500.343817
502.025464
503.753297
504.932827
505.879678
507.531478
508.988058
509.907873
510.638368
512.061495
513.304545
514.023461
514.544738
515.732427
516.715039
517.163103
517.431106
518.426174
519.238853
519.526297
519.660364
520.579580
521.292659
500.384553
502.526746
504.359793
505.358067
505.941765
507.827856
509.346266
510.093517
510.463847
512.203717
513.570928
514.169169
514.383324
515.854172
516.934540
517.239043
517.170137
518.467105
519.371634
519.472952
519.208252
520.507947
521.421928
498.840128
502.694007
504.920079
505.552421
504.934099
507.877457
509.646411
510.020320
509.157251
512.080335
513.766776
514.054451
513.143821
515.716393
517.083689
517.045869
515.773288
518.245676
519.444138
519.143855
517.518131
520.162627
521.532310
503.066334
504.925897
506.451733
507.247378
507.691347
509.380852
510.751692
511.450504
511.806948
513.454918
514.751433
515.354187
515.592251
516.998417
518.031989
518.361202
518.327713
519.557516
520.400482
520.500539
520.234243
521.422872
522.236398
506.022745
506.907940
507.907884
508.727517
509.508472
510.675991
511.790848
512.668752
513.469221
514.625239
515.684893
516.469043
517.137154
518.102408
518.943043
519.495198
519.933624
520.697366
521.335066
521.671758
521.897276
522.490386
522.923767
507.394824
507.942964
508.706837
509.491950
510.326705
511.326711
512.338676
513.268877
514.180631
515.198516
516.172755
517.016755
517.798981
518.645165
519.420469
520.051521
520.618889
521.258142
521.825323
522.241002
522.587697
522.999219
523.281843
512.220988
512.783641
513.607998
514.480737
515.387869
516.395011
517.382704
518.281816
519.165645
520.142093
521.088063
521.918347
522.691591
523.510268
524.271642
524.924047
525.567966
526.334094
527.079748
527.691505
528.201515
528.681883
528.986991
510.847634
511.643158
512.648424
513.558114
514.442489
515.551295
516.599424
517.449632
518.258245
519.322997
520.331819
521.118644
521.815538
522.700791
523.491883
524.063975
524.611628
525.482217
526.319635
526.920153
527.391754
527.987158
528.394516
508.276846
509.617155
510.980328
511.911824
512.664992
514.034658
515.223667
515.950366
516.535445
517.849443
519.008444
519.684372
520.161421
521.252679
522.132174
522.518887
522.791142
523.949226
524.989508
525.531873
525.845611
526.723110
527.351422
505.409226
507.477292
509.213730
510.118031
510.587986
512.373750
513.748555
514.325994
514.532296
516.263236
517.611836
518.144409
518.251658
519.707211
520.716778
520.882323
520.694213
522.320253
523.594399
524.032093
524.027986
525.324717
526.201447
504.997667
506.529443
508.099087
509.158544
510.002567
511.513837
512.817254
513.583698
514.183973
515.571856
516.789217
517.461161
517.915540
519.039030
519.933906
520.279433
520.509967
521.712927
522.800986
523.344032
523.664607
524.638925
525.357635
504.250574
505.543329
507.017963
508.148247
509.149163
510.587345
511.892272
512.786916
513.571299
514.833294
515.989895
516.740082
517.343698
518.340479
519.187305
519.638042
520.043557
521.056400
522.017762
522.579306
523.005185
523.855350
524.498106
502.422664
504.025258
505.660739
506.749991
507.622053
509.269300
510.712080
511.584731
512.259880
513.687065
514.933587
515.633254
516.115867
517.253180
518.169337
518.545371
518.795866
519.943606
520.949285
521.395975
521.645907
522.684483
523.466104
500.291179
502.525543
504.414812
505.388160
505.897273
507.961128
509.594095
510.354684
510.692263
512.495938
513.902931
514.483314
514.641220
516.120999
517.169643
517.385003
517.241409
518.769473
519.913149
520.184457
520.036851
521.490539
522.499504
500.755710
502.355779
503.994951
505.097762
505.992777
507.670219
509.145636
510.049202
510.750983
512.198714
513.460698
514.173254
514.671680
515.833172
516.775486
517.171363
517.427337
518.559990
519.536985
519.951946
520.181177
521.221316
522.010753
500.917585
502.201341
503.683566
504.843970
505.894571
507.398098
508.772035
509.730505
510.569005
511.870512
513.054934
513.825663
514.456281
515.505468
516.410361
516.906277
517.326519
518.303328
519.198184
519.684797
520.060810
520.924880
521.593089
499.980844
501.493443
503.083422
504.200602
505.129670
506.752440
508.168275
509.033668
509.716861
511.161334
512.415817
513.106929
513.587763
514.800805
515.793906
516.216559
516.479138
517.614612
518.587224
518.994622
519.216728
520.245538
521.028139
498.602229
500.669451
502.485512
503.505915
504.111111
506.072219
507.610267
508.316452
508.630685
510.440115
511.843723
512.391172
512.508757
514.098887
515.242813
515.505360
515.367823
516.894431
518.018340
518.264101
518.097103
519.526589
520.523769
499.324320
500.870595
502.508181
503.669807
504.627477
506.255106
507.662208
508.516964
509.197021
510.651816
511.924103
512.634352
513.133424
514.364199
515.372717
515.804744
516.063886
517.177148
518.117994
518.493703
518.690243
519.702796
520.477861
499.580918
500.945110
502.533753
503.791362
504.904443
506.411199
507.760162
508.691244
509.519298
510.844188
512.066329
512.875075
513.541255
514.627606
515.567128
516.088050
516.506776
517.433306
518.257497
518.676018
518.998651
519.830377
520.483831
498.708512
500.459486
502.276181
503.536802
504.537829
506.201978
507.625965
508.478437
509.154870
510.646822
511.969646
512.736503
513.283216
514.503025
515.503984
515.950633
516.219365
517.259832
518.115306
518.418845
518.563055
519.556352
520.325352
497.575991
500.032768
502.145580
503.313590
503.971292
505.992896
507.557382
508.255638
508.552667
510.429643
511.916218
512.558875
512.767972
514.323527
515.450394
515.742026
515.636736
517.016793
517.984776
518.100875
517.835170
519.230927
520.215665
499.361538
501.093121
502.873200
504.089373
505.054699
506.708084
508.138765
509.003700
509.686390
511.169987
512.480226
513.237957
513.776152
514.980976
515.967587
516.402775
516.653482
517.657490
518.469605
518.733676
518.844458
519.809178
520.561108
500.900214
502.222448
503.728989
504.884109
505.913147
507.402114
508.771879
509.736356
510.583580
511.885948
513.079014
513.873281
514.529042
515.582043
516.492430
516.998134
517.390002
518.236629
518.967190
519.305770
519.562635
520.332238
520.946986
501.349347
502.823779
504.316012
505.291538
506.087680
507.698082
509.147641
510.067113
510.792036
512.192559
513.410182
514.108999
514.612579
515.780267
516.742262
517.171267
517.418555
518.390693
519.175649
519.432815
519.537397
520.442581
521.147469
501.436290
503.377911
504.957397
505.689810
506.025130
507.962164
509.539877
510.328535
510.719783
512.416312
513.730114
514.276889
514.435765
515.917110
516.994707
517.280535
517.177475
518.483029
519.387567
519.488217
519.217185
520.477133
521.359354
503.862458
505.096104
506.307677
507.080798
507.731143
509.176642
510.510370
511.397031
512.109908
513.428054
514.571883
515.257265
515.765434
516.880748
517.805667
518.254600
518.528028
519.451919
520.191422
520.449924
520.547500
521.353568
521.966009
506.047061
506.758557
507.633585
508.409526
509.208347
510.332566
511.456905
512.404326
513.292601
514.381117
515.394108
516.191257
516.906788
517.808142
518.617535
519.198001
519.696339
520.396384
521.008165
521.388387
521.688914
522.196643
522.570130
507.189767
507.677770
508.381771
509.130300
509.953149
510.945646
511.971398
512.932949
513.873481
514.878524
515.837135
516.679083
517.465914
518.294130
519.057874
519.692842
520.269662
520.892782
521.452018
521.878422
522.239903
522.629249
522.892893
511.836406
512.457048
513.331325
514.225695
515.135529
516.157790
517.146941
518.026680
518.881726
519.853968
520.786167
521.584295
522.322343
523.140863
523.897536
524.526459
525.144185
525.928435
526.689785
527.298435
527.797637
528.294049
528.612350
510.212725
511.189737
512.311379
513.241984
514.091381
515.261076
516.328347
517.131488
517.856948
518.968470
519.984650
520.709810
521.314145
522.253025
523.061295
523.573328
524.025716
524.985485
525.878715
526.461432
526.877205
527.541335
527.994787
506.804508
508.819541
510.497858
511.411892
511.918115
513.573788
514.854167
515.432379
515.670276
517.289950
518.544657
519.055575
519.168244
520.579008
521.562600
521.757166
521.601015
523.184867
524.420091
524.877144
524.902558
526.097621
526.887712
502.007699
506.148137
508.553317
509.296940
508.732479
511.598585
513.238594
513.445075
512.385407
515.338796
516.994469
517.141936
515.956667
518.656580
519.973598
519.662879
517.902495
521.098959
522.858834
523.037892
521.913534
524.375984
525.654647
503.477343
505.705795
507.596343
508.622848
509.198959
511.007077
512.409140
513.019094
513.260439
514.973844
516.304382
516.813757
516.898110
518.353556
519.357101
519.498815
519.283340
520.923172
522.210587
522.654316
522.668585
523.978628
524.875297
503.376868
504.970621
506.601940
507.700244
508.573804
510.144951
511.506473
512.317102
512.947746
514.345442
515.569045
516.249327
516.712312
517.825005
518.711077
519.052968
519.278325
520.451441
521.496621
521.985840
522.265738
523.278601
524.034912
501.121829
503.314165
505.167583
506.110663
506.584524
508.617285
510.209339
510.923247
511.215720
513.022925
514.438867
515.034018
515.208461
516.640055
517.644105
517.826524
517.662677
519.193407
520.341097
520.602178
520.426801
521.910313
522.933723
497.339677
501.396036
503.762099
504.340994
503.411717
506.890754
508.915710
509.294045
508.274755
511.442109
513.264809
513.574925
512.619616
515.204972
516.512591
516.284154
514.699544
517.631660
519.144197
518.964054
517.294855
520.301195
521.867282
499.505002
501.678072
503.516742
504.459116
504.946183
507.003140
508.625472
509.371402
509.693258
511.520772
512.952188
513.561065
513.753287
515.215001
516.251780
516.460509
516.307970
517.826030
518.947864
519.180572
518.986652
520.473102
521.504496
500.188660
501.718257
503.306832
504.401637
505.304093
506.928386
508.355275
509.235591
509.930807
511.361261
512.606758
513.303671
513.791992
514.974076
515.936250
516.341355
516.598808
517.735103
518.714862
519.132744
519.363778
520.395858
521.178792
498.816439
500.860382
502.658201
503.681126
504.308963
506.210014
507.721653
508.450562
508.813141
510.547299
511.889130
512.395309
512.478823
514.073161
515.217251
515.478779
515.346919
516.891108
518.048935
518.349926
518.246915
519.637368
520.606300
495.931582
499.649556
501.936471
502.708547
502.234234
505.251853
507.052114
507.428041
506.593215
509.507372
511.162916
511.272000
509.984521
512.960084
514.491399
514.356977
512.794487
515.768689
517.331352
517.281442
515.889934
518.595312
520.025899
498.175168
500.252974
502.101031
503.173825
503.831491
505.720363
507.199612
507.894890
508.238875
509.986004
511.353747
511.885564
511.991419
513.607234
514.770022
515.043648
514.909870
516.429367
517.551153
517.815014
517.682478
519.060047
520.025395
498.885096
500.496707
502.200413
503.413993
504.396013
505.972373
507.310564
508.102163
508.741515
510.214532
511.524819
512.276818
512.809556
514.038533
515.043894
515.482721
515.746032
516.821754
517.716473
518.048413
518.211108
519.224235
520.004671
497.499713
499.835407
501.874719
503.041132
503.726891
505.623256
507.053297
507.614407
507.782820
509.743863
511.309410
512.006231
512.256568
513.799289
514.914062
515.197973
515.090906
516.477706
517.439970
517.514317
517.182304
518.671046
519.715462
494.624368
498.957978
501.588060
502.498951
502.042899
505.084127
506.798628
506.888437
505.491216
509.027408
511.075620
511.495264
510.583184
513.295964
514.716753
514.617447
513.188585
515.846411
517.109006
516.683611
514.741192
517.838530
519.448446
498.130533
500.435086
502.416123
503.510553
504.142050
506.044735
507.506188
508.097235
508.281758
510.241196
511.797688
512.486055
512.727266
514.253420
515.352015
515.622017
515.493909
516.840095
517.753660
517.782069
517.411852
518.873041
519.902673
500.163898
501.704455
503.269928
504.299302
505.127383
506.752178
508.185163
509.053889
509.733733
511.200538
512.491221
513.232039
513.755441
514.946283
515.918271
516.337609
516.569995
517.555694
518.344464
518.580626
518.664826
519.621730
520.370922
500.151048
502.101796
503.691847
504.378205
504.628882
506.739715
508.446908
509.292637
509.715184
511.437521
512.770040
513.301898
513.426723
514.960996
516.067736
516.336052
516.197897
517.548704
518.490131
518.603901
518.348350
519.640770
520.554723
498.720555
502.232707
504.114329
504.223702
502.749017
506.466974
508.662932
509.251139
508.541357
511.374665
512.966826
513.102255
511.924428
514.718892
516.162945
516.062761
514.603835
517.266192
518.565143
518.321340
516.758945
519.351627
520.699268
502.675399
504.360322
505.656799
506.146362
506.268134
508.219884
509.829195
510.675568
511.115920
512.736694
513.973554
514.486109
514.619435
516.087545
517.151656
517.450128
517.354209
518.648404
519.544906
519.679253
519.437978
520.609544
521.411218
505.477935
506.278549
507.150812
507.819828
508.485194
509.723740
510.941964
511.898521
512.742646
513.894828
514.925770
515.666903
516.294752
517.266902
518.111415
518.648387
519.066169
519.844953
520.501185
520.850668
521.082939
521.670315
522.098486
506.790054
507.287715
507.971133
508.669075
509.447242
510.466872
511.528469
512.504182
513.442895
514.462910
515.422258
516.242858
517.004040
517.844421
518.614967
519.235267
519.791459
520.431350
521.002794
521.421328
521.768174
522.176085
522.455661
511.422480
512.117930
513.040853
513.941674
514.835104
515.884849
516.883306
517.739475
518.553588
519.539405
520.468434
521.232937
521.927160
522.765644
523.530196
524.133652
524.710449
525.526731
526.304890
526.897242
527.366774
527.890900
528.230508
509.344866
510.658654
511.932913
512.840597
513.550268
514.876903
515.998536
516.720007
517.256353
518.526985
519.592736
520.227147
520.639704
521.744235
522.610714
523.025123
523.256269
524.429929
525.415378
525.939542
526.194407
527.026228
527.569655
503.656114
507.612045
509.869177
510.572290
510.011294
512.762284
514.322124
514.539973
513.516922
516.362898
517.932709
518.082568
516.938441
519.575180
520.867689
520.619512
518.935874
522.043143
523.724597
523.904050
522.801467
525.154030
526.340924
487.145177
503.269064
507.514071
507.296675
498.754926
509.633811
512.350633
511.247168
501.044351
513.102933
516.004192
514.866424
504.602910
516.346470
518.863608
516.942577
504.055292
518.378365
521.766524
520.867606
511.446255
522.264998
524.911871
500.235049
504.449292
506.934566
507.730970
507.206363
510.134442
511.828944
512.064912
511.019814
513.989052
515.653191
515.795166
514.604303
517.311991
518.638166
518.324440
516.555163
519.746873
521.493655
521.643159
520.499666
522.999552
524.316277
501.995350
504.213832
506.094319
507.084538
507.611575
509.529440
511.022162
511.678147
511.936892
513.686248
515.046927
515.587364
515.709638
517.152463
518.159838
518.325046
518.135617
519.718850
520.930778
521.275064
521.188237
522.585307
523.547575
498.085793
502.134105
504.489688
505.059776
504.116922
507.554054
509.534445
509.874653
508.823681
511.965835
513.766127
514.056434
513.085601
515.661027
516.961714
516.726873
515.139045
518.084747
519.616012
519.455626
517.798909
520.792696
522.345874
483.315993
498.687213
502.670007
501.853753
490.758257
504.384993
507.833213
506.880309
496.270244
509.030603
512.234220
511.442838
502.290528
513.077011
515.476772
513.777844
502.028589
515.112480
518.022423
516.335395
504.014833
517.727694
521.053146
496.491674
500.506008
502.832052
503.389479
502.450837
505.906351
507.913747
508.285667
507.267449
510.433349
512.255093
512.565080
511.616154
514.228172
515.566305
515.362281
513.791786
516.728128
518.239012
518.055975
516.383942
519.385141
520.947941
498.912373
501.002070
502.794108
503.751413
504.287428
506.247226
507.800088
508.529124
508.867874
510.646949
512.035367
512.597574
512.742101
514.278273
515.377989
515.622600
515.489591
517.030039
518.180082
518.457110
518.314883
519.752092
520.749266
496.045331
499.752776
502.011487
502.744478
502.235884
505.243468
507.044848
507.424951
506.594144
509.505964
511.162562
511.278185
509.996893
512.963312
514.485436
514.348784
512.793557
515.784983
517.372366
517.348930
515.976803
518.686782
520.115865
483.339017
497.172700
500.946223
500.654860
492.133643
503.168440
506.052356
505.214781
495.895432
507.269178
510.067607
508.770293
497.655507
510.461633
513.357124
511.784501
499.974516
513.225114
516.273157
514.992988
504.391323
516.385097
519.333370
495.407749
499.152148
501.465143
502.253626
501.778046
504.758364
506.508816
506.837757
505.975712
508.904962
510.594950
510.741695
509.485497
512.475100
514.016427
513.892679
512.337091
515.301216
516.850190
516.787200
515.383632
518.084590
519.513128
497.601015
499.790163
501.713993
502.817265
503.468277
505.319623
506.727278
507.314895
507.547201
509.402306
510.883527
511.515128
511.708035
513.298205
514.445058
514.730669
514.617769
516.080476
517.133170
517.311637
517.085394
518.522488
519.528735
494.376930
498.655116
501.240229
502.132318
501.661730
504.647680
506.299184
506.337319
504.909000
508.438442
510.492004
510.918057
510.012643
512.741623
514.176391
514.086028
512.669624
515.360311
516.660651
516.268134
514.349969
517.464361
519.082469
479.894793
496.166461
500.570215
500.436120
491.777015
502.950805
505.656625
504.032893
491.378853
506.142468
509.865451
509.218461
499.912475
511.055018
513.626010
512.193308
501.403497
513.401466
515.901431
513.813126
500.459922
515.024961
518.526695
495.003957
499.244269
501.758182
502.560108
502.019915
505.028926
506.730733
506.811496
505.405400
508.932773
510.973618
511.387130
510.469635
513.177547
514.593401
514.487844
513.048958
515.692270
516.936148
516.490235
514.528825
517.615732
519.220494
498.871847
500.973691
502.723110
503.575733
503.985267
505.975507
507.546057
508.247538
508.538325
510.384308
511.838485
512.454298
512.640359
514.175715
515.281553
515.549095
515.412506
516.761372
517.686997
517.751272
517.433052
518.817437
519.797471
497.366651
500.956778
502.927500
503.099221
501.665548
505.423887
507.636602
508.208134
507.481430
510.360242
512.001691
512.160188
510.992448
513.811988
515.272148
515.165462
513.696011
516.376205
517.688352
517.436443
515.870023
518.510844
519.902355
486.073694
499.691976
502.904481
501.258390
487.890465
503.479868
507.460717
507.027465
498.094674
509.173520
511.876446
510.683550
500.268628
512.282232
515.004256
513.565931
502.587708
514.768228
517.401834
515.855040
504.899997
516.945162
519.843365
499.962632
503.236829
504.890621
504.875598
503.340838
506.929649
509.050567
509.655387
508.986723
511.732382
513.254660
513.397002
512.255378
514.982304
516.386747
516.322963
514.921224
517.519556
518.776544
518.564726
517.044638
519.528664
520.781741
504.673256
505.724049
506.657972
507.198830
507.610396
509.083302
510.420501
511.339242
512.032487
513.343060
514.427199
515.082853
515.522248
516.670326
517.583792
518.042346
518.271845
519.235971
519.968055
520.245760
520.298020
521.078320
521.610234
506.354407
506.891704
507.575063
508.227492
508.949523
510.006096
511.098530
512.071592
512.988149
514.033456
515.000282
515.796420
516.520756
517.387523
518.171052
518.771599
519.293916
519.963865
520.551551
520.953749
521.270582
521.712875
522.018180
511.357817
511.983772
512.866072
513.768208
514.682763
515.705010
516.690276
517.561293
518.398613
519.341285
520.238330
521.004221
521.719771
522.528605
523.284965
523.915825
524.529327
525.297893
526.036197
526.621213
527.102331
527.589388
527.904499
509.734009
510.718142
511.850128
512.790858
513.646765
514.816817
515.881530
516.678860
517.388251
518.466121
519.441277
520.129475
520.709628
521.642000
522.456084
522.976769
523.428750
524.369739
525.233877
525.786777
526.180296
526.834935
527.286136
506.327651
508.352444
510.043878
510.970900
511.485928
513.141142
514.420474
514.998209
515.224165
516.802531
518.006363
518.472660
518.558347
519.968901
520.969414
521.184988
521.036216
522.595434
523.791671
524.208807
524.204866
525.391276
526.181205
501.542457
505.692353
508.108595
508.863383
508.306953
511.168862
512.807172
513.017231
511.951101
514.856357
516.454065
516.552249
515.339011
518.046456
519.391425
519.114201
517.371549
520.538706
522.252268
522.384500
521.225092
523.680670
524.960899
503.047821
505.274422
507.161395
508.184847
508.757541
510.557496
511.954180
512.561818
512.791467
514.464891
515.745939
516.213019
516.276197
517.743027
518.778121
518.955182
518.758222
520.378427
521.628120
522.032775
522.017655
523.317299
524.212076
502.997047
504.571238
506.176163
507.250289
508.104537
509.660476
511.010898
511.811610
512.425946
513.793170
514.979263
515.626353
516.075318
517.206224
518.129606
518.510336
518.757692
519.921816
520.941980
521.404846
521.663963
522.663654
523.413763
500.793164
502.944290
504.745705
505.642393
506.080759
508.090586
509.666014
510.364156
510.638096
512.422744
513.810961
514.378780
514.543153
516.004659
517.057531
517.288236
517.155092
518.683914
519.816495
520.063489
519.876383
521.344659
522.357987
497.034833
501.032804
503.328836
503.845775
502.868823
506.318996
508.322851
508.681400
507.643268
510.796349
512.601648
512.890995
511.928241
514.555051
515.920572
515.747899
514.202612
517.137219
518.643195
518.460828
516.789772
519.779824
521.333049
499.148947
501.274100
503.048162
503.928006
504.364090
506.386893
507.983377
508.706733
509.012312
510.835284
512.265635
512.872833
513.072637
514.570815
515.655582
515.910684
515.792973
517.324335
518.453986
518.696535
518.507712
519.983129
521.003018
499.759910
501.255941
502.791549
503.827464
504.677346
506.264567
507.661160
508.514025
509.193559
510.632661
511.898420
512.616650
513.127569
514.339009
515.333707
515.770384
516.055750
517.215671
518.220377
518.664443
518.911245
519.935412
520.706348
498.329811
500.350181
502.102758
503.066763
503.637113
505.500094
506.976892
507.669110
508.010823
509.769251
511.154328
511.703382
511.822025
513.440027
514.603332
514.883486
514.773777
516.350761
517.551018
517.898348
517.826277
519.205947
520.157787
495.422860
499.121836
501.365951
502.076239
501.537250
504.515719
506.275364
506.603240
505.737469
508.687622
510.401531
510.566490
509.321989
512.317145
513.859691
513.736189
512.191941
515.204729
516.820755
516.831756
515.485061
518.173479
519.581316
497.696472
499.750656
501.553764
502.567112
503.162366
505.000588
506.428151
507.071017
507.384831
509.156441
510.573656
511.155652
511.300637
512.937934
514.113719
514.399521
514.284796
515.839300
517.008557
517.324144
517.227351
518.597815
519.547914
498.472732
500.050171
501.701608
502.856531
503.777409
505.289846
506.561704
507.292241
507.896196
509.380762
510.727170
511.517886
512.082539
513.335248
514.358631
514.813676
515.096847
516.201481
517.132569
517.501813
517.689335
518.702220
519.475139
497.167663
499.452630
501.427336
502.533312
503.158453
504.977610
506.325151
506.811074
506.932289
508.898842
510.493067
511.219002
511.493919
513.062008
514.199260
514.502479
514.414913
515.825333
516.814892
516.916221
516.602248
518.092005
519.132206
494.345109
498.612283
501.166873
502.015531
501.501511
504.458052
506.082347
506.088975
504.634986
508.176457
510.249068
510.689508
509.794158
512.531987
513.976592
513.896772
512.485285
515.162079
516.445239
516.040100
514.111900
517.208764
518.815089
497.816467
500.064126
501.972932
503.002035
503.573157
505.404603
506.793390
507.318804
507.458791
509.414195
510.982207
511.681616
511.933411
513.477379
514.594591
514.880143
514.765310
516.125020
517.052225
517.093128
516.731310
518.193031
519.221099
499.789334
501.281274
502.777490
503.737549
504.504743
506.078485
507.466925
508.296872
508.949116
510.406323
511.696050
512.437327
512.963668
514.164486
515.148402
515.577523
515.817814
516.811838
517.608016
517.849411
517.936650
518.895257
519.645270
499.726583
501.628505
503.146386
503.757020
503.945707
506.026513
507.717365
508.549468
508.959476
510.670695
511.993474
512.516238
512.635865
514.174494
515.288017
515.560472
515.424546
516.779842
517.724137
517.837126
517.579789
518.875318
519.792621
498.256873
501.717998
503.525865
503.556635
502.019448
505.724937
507.924687
508.516067
507.804027
510.626383
512.204167
512.324310
511.135030
513.930676
515.378013
515.277467
513.815949
516.480444
517.779338
517.530612
515.962649
518.559766
519.912432
502.160650
503.805543
505.041526
505.466858
505.539859
507.479759
509.093704
509.945719
510.385994
511.997971
513.221205
513.718884
513.840678
515.305863
516.369341
516.665170
516.565453
517.858462
518.752432
518.881359
518.635282
519.808936
520.613854
504.921480
505.693675
506.521082
507.142312
507.771324
508.996133
510.213966
511.172808
512.015628
513.160446
514.179978
514.908632
515.526323
516.493185
517.334398
517.867508
518.281013
519.056545
519.708966
520.053550
520.281967
520.869394
521.298915
506.211846
506.687496
507.335215
507.994793
508.742999
509.747960
510.805663
511.780794
512.716890
513.730041
514.679342
515.489063
516.241037
517.075277
517.841323
518.457204
519.008901
519.644717
520.211893
520.625926
520.969390
521.376412
521.656322
511.257494
511.831575
512.672682
513.561450
514.478026
515.483842
516.463256
517.346262
518.196091
519.110923
519.983017
520.746002
521.472743
522.272655
523.035183
523.694340
524.332524
525.066476
525.764416
526.327951
526.801779
527.265343
527.565582
509.879866
510.692688
511.721670
512.654593
513.554310
514.661832
515.704805
516.548100
517.329999
518.320581
519.238767
519.945244
520.590198
521.464916
522.272457
522.869071
523.422705
524.250699
525.023156
525.558901
525.982995
526.563295
526.969433
507.302249
508.671362
510.069154
511.035511
511.815322
513.178528
514.365731
515.105012
515.684903
516.895555
517.931728
518.503582
518.917033
520.016174
520.941715
521.388752
521.696064
522.786411
523.728678
524.175864
524.418865
525.289803
525.925925
504.443781
506.549534
508.322173
509.264488
509.770896
511.533922
512.905021
513.515001
513.752311
515.340202
516.536958
516.946435
516.976810
518.466416
519.553364
519.818285
519.709970
521.233445
522.379572
522.696364
522.594191
523.901868
524.796499
504.124980
505.659295
507.227674
508.288803
509.134910
510.625423
511.919708
512.695670
513.291072
514.578843
515.676614
516.247741
516.648099
517.803754
518.775841
519.211321
519.498203
520.641267
521.632898
522.081846
522.331428
523.294510
524.016635
503.507308
504.752205
506.167812
507.248222
508.211650
509.620082
510.905425
511.786045
512.543290
513.738773
514.810933
515.482956
516.048654
517.090049
518.023281
518.564311
519.023273
520.007034
520.906472
521.408973
521.790977
522.614699
523.245201
501.832133
503.317610
504.825029
505.809695
506.605366
508.211213
509.624852
510.467736
511.105260
512.488039
513.672775
514.300097
514.741248
515.959453
516.994924
517.486699
517.814438
518.941922
519.904253
520.321953
520.554495
521.553033
522.307550
499.812928
501.856422
503.562513
504.390965
504.791618
506.808147
508.405335
509.125444
509.418936
511.200237
512.566461
513.076048
513.171235
514.782676
515.984403
516.342507
516.311675
517.810777
518.921861
519.192623
519.060020
520.457173
521.426035
500.110960
501.580324
503.065509
504.029783
504.815979
506.431203
507.859502
508.716926
509.382743
510.826103
512.084885
512.780269
513.274319
514.528079
515.584884
516.088853
516.427137
517.571014
518.553375
518.990625
519.238092
520.242872
520.999099
500.077246
501.284191
502.651027
503.685235
504.624931
506.061042
507.378239
508.277215
509.077694
510.406651
511.640206
512.454700
513.127624
514.237681
515.209495
515.769508
516.245389
517.265076
518.209374
518.756245
519.173021
520.007917
520.640502
498.994426
500.463422
501.960124
502.947303
503.745879
505.308698
506.660921
507.437465
508.055150
509.578025
510.945363
511.737954
512.298280
513.550077
514.571707
515.022527
515.321450
516.526893
517.595726
518.120638
518.434156
519.409648
520.133564
497.550888
499.594121
501.324270
502.199930
502.638172
504.558314
506.026184
506.604890
506.797266
508.746215
510.314473
511.002490
511.229006
512.837429
513.985353
514.253443
514.135670
515.754319
517.008010
517.422840
517.415900
518.739878
519.648255
498.353023
499.855759
501.401886
502.434841
503.254172
504.795097
506.102059
506.833442
507.427018
508.961618
510.361086
511.188970
511.776293
513.040554
514.064124
514.510177
514.798650
515.987888
517.036794
517.541340
517.838450
518.805391
519.526249
498.774653
500.060602
501.538251
502.677466
503.669569
505.048297
506.258554
507.052838
507.795697
509.158999
510.468966
511.362431
512.093906
513.225820
514.197964
514.746860
515.201187
516.186340
517.087693
517.590206
517.971335
518.790637
519.418613
498.120393
499.732525
501.400895
502.545334
503.440012
504.933030
506.170959
506.846708
507.402617
508.929163
510.327966
511.156374
511.747346
513.023394
514.072540
514.557297
514.862958
515.950507
516.862276
517.225054
517.411243
518.397724
519.151053
497.168927
499.410609
501.336450
502.390654
502.969067
504.779661
506.126039
506.613543
506.740516
508.679877
510.245564
510.931339
511.159711
512.781669
513.965580
514.298019
514.225830
515.644680
516.655995
516.819634
516.593830
517.974743
518.943659
498.813738
500.391580
502.005659
503.094368
503.953237
505.448307
506.714858
507.425484
507.995367
509.491948
510.840358
511.620722
512.173847
513.421201
514.450249
514.917564
515.193681
516.224714
517.064768
517.356472
517.487745
518.447713
519.192324
500.187427
501.393218
502.746850
503.757662
504.664505
506.054055
507.335389
508.218658
509.005900
510.294257
511.488573
512.281517
512.939158
514.014908
514.951531
515.476437
515.882313
516.745666
517.490674
517.838687
518.100630
518.873028
519.488969
500.537970
501.891485
503.218163
504.021807
504.675656
506.247838
507.683414
508.585453
509.290227
510.666752
511.860722
512.534700
513.020944
514.201989
515.180361
515.615772
515.863315
516.846949
517.637544
517.888925
517.984558
518.900744
519.615289
500.572043
502.370314
503.769168
504.306566
504.469374
506.432177
508.053017
508.866832
509.265602
510.932856
512.208950
512.713827
512.835780
514.330918
515.420336
515.701804
515.584165
516.901996
517.807829
517.891097
517.595954
518.877873
519.777007
502.863604
503.997176
505.068580
505.692352
506.225604
507.670377
509.034119
509.944238
510.663494
511.960714
513.071715
513.720690
514.199532
515.313544
516.239835
516.681689
516.943498
517.867807
518.602382
518.845650
518.927868
519.743484
520.366150
504.942549
505.590536
506.368820
507.042180
507.763667
508.868916
510.001340
510.958914
511.847232
512.919842
513.907482
514.676888
515.370079
516.262177
517.065886
517.638021
518.126487
518.820379
519.423950
519.792270
520.083032
520.592243
520.969636
506.033317
506.475473
507.106331
507.776858
508.539919
509.507142
510.529239
511.492215
512.428561
513.419343
514.356681
515.175702
515.943471
516.759864
517.514984
518.140912
518.708183
519.322855
519.872815
520.288958
520.642629
521.030367
521.295004
510.926544
511.523382
512.367506
513.235037
514.126360
515.143580
516.132879
517.008289
517.840782
518.759275
519.626207
520.368598
521.077005
521.902569
522.691921
523.359046
523.989080
524.726514
525.409915
525.937520
526.376940
526.855979
527.174522
509.369809
510.295334
511.362890
512.249287
513.069105
514.244152
515.327869
516.146582
516.865194
517.904877
518.833454
519.485222
520.051810
521.015120
521.886719
522.478134
522.977383
523.854036
524.622200
525.078484
525.398721
526.063093
526.533736
506.134423
508.010873
509.576444
510.404516
510.843258
512.538679
513.872593
514.513078
514.797229
516.287983
517.404459
517.803482
517.851050
519.330956
520.443169
520.815695
520.825490
522.206726
523.208868
523.438476
523.261924
524.534948
525.391017
501.638129
505.447816
507.658049
508.257819
507.529610
510.521663
512.260925
512.589951
511.707372
514.396723
515.848858
515.837676
514.520053
517.376793
518.901319
518.907637
517.618574
520.319527
521.708560
521.538056
519.968907
522.732786
524.154613
502.898420
504.959908
506.703378
507.615304
508.104521
509.941695
511.392524
512.063156
512.348776
513.925533
515.103485
515.483609
515.499483
517.062269
518.248135
518.619322
518.608594
520.060132
521.122569
521.351791
521.173458
522.549219
523.499055
502.757747
504.219008
505.710311
506.699166
507.500914
509.055579
510.424498
511.248774
511.870210
513.176151
514.273057
514.821740
515.211705
516.455640
517.541275
518.087159
518.453855
519.562786
520.499252
520.904002
521.129291
522.097870
522.830477
500.655431
502.622838
504.277824
505.082575
505.469486
507.464875
509.044005
509.754009
510.030350
511.743399
513.015085
513.403741
513.379635
515.096928
516.411375
516.868651
516.920156
518.382627
519.469031
519.761147
519.678798
520.993622
521.909477
497.155756
500.759157
502.838919
503.242767
502.203199
505.636976
507.641223
508.015101
507.011314
510.059863
511.717343
511.701697
510.179639
513.451163
515.233351
515.387757
514.224546
516.931835
518.378381
518.353248
517.082323
519.634925
520.986683
498.859947
500.817007
502.451411
503.228777
503.596150
505.601907
507.191746
507.902279
508.198332
510.000645
511.384420
511.872797
511.920076
513.671177
514.995237
515.450384
515.504570
516.996330
518.124608
518.459105
518.407673
519.725204
520.636459
499.160648
500.602926
502.049364
502.966265
503.705508
505.304793
506.699557
507.491438
508.104616
509.638967
511.004924
511.779275
512.326849
513.624805
514.711955
515.232525
515.585131
516.773140
517.816552
518.331158
518.643119
519.599142
520.309048
497.474285
499.522849
501.201643
501.961304
502.260779
504.272524
505.788583
506.310826
506.384253
508.499631
510.201146
510.977454
511.276727
512.868417
514.012281
514.288369
514.177083
515.825485
517.109625
517.568165
517.611767
518.889253
519.765090
494.314029
498.174200
500.353494
500.714528
499.475947
503.013198
504.906813
504.886262
503.169384
507.093466
509.384644
509.932418
509.091915
511.855901
513.278969
513.084410
511.448517
514.615022
516.369169
516.571258
515.527631
517.939561
519.213803
496.811957
498.900472
500.634467
501.443968
501.766742
503.754062
505.222195
505.697236
505.745296
507.875263
509.613388
510.430075
510.758655
512.354996
513.489863
513.751359
513.625037
515.263635
516.538659
516.987438
517.021979
518.292392
519.164594
497.792010
499.339091
500.917290
501.955466
502.761110
504.290156
505.566642
506.244809
506.792463
508.373220
509.830755
510.702518
511.322523
512.616647
513.672103
514.152794
514.466851
515.640043
516.669065
517.165903
517.460884
518.401656
519.103461
496.685353
498.877964
500.756402
501.765144
502.305602
504.128173
505.488025
505.984782
506.128855
508.063281
509.630105
510.304782
510.510606
512.203822
513.444077
513.812728
513.778828
515.271686
516.390875
516.703474
516.631045
517.920370
518.816991
494.084579
498.151821
500.576615
501.320206
500.691795
503.691585
505.348487
505.411557
504.077583
507.454756
509.402280
509.672739
508.485837
511.542695
513.168347
513.178660
511.823369
514.601095
516.052692
516.001440
514.714476
517.212733
518.540857
497.435815
499.594708
501.427691
502.397885
502.916828
504.735863
506.118099
506.653007
506.812951
508.690223
510.174537
510.776161
510.928581
512.587780
513.809052
514.164568
514.103677
515.531384
516.566222
516.793881
516.656692
517.925405
518.820116
499.338520
500.798400
502.271234
503.229429
503.996958
505.510739
506.840182
507.631853
508.258341
509.676475
510.928352
511.637644
512.148074
513.378129
514.405459
514.880301
515.162976
516.183286
517.015816
517.313517
517.451449
518.373319
519.087636
499.257896
501.149492
502.688563
503.379388
503.676700
505.593174
507.144604
507.890684
508.246362
509.940228
511.260214
511.802518
511.964317
513.475294
514.589430
514.897080
514.810507
516.137275
517.051550
517.130476
516.827836
518.164942
519.104414
497.797220
501.244471
503.105438
503.321729
502.160235
505.438214
507.394326
507.858586
507.060427
509.893727
511.495632
511.682892
510.636959
513.304047
514.712014
514.652346
513.298881
515.844350
517.055208
516.699665
514.954717
517.713076
519.137305
501.651838
503.298499
504.571136
505.090346
505.280765
507.057464
508.528982
509.290547
509.674913
511.277550
512.510792
513.041440
513.211790
514.636450
515.681523
515.994510
515.926798
517.170946
518.008703
518.072461
517.758447
518.983779
519.824850
504.377488
505.152827
505.996504
506.649769
507.301319
508.463663
509.609569
510.512973
511.318615
512.447061
513.463502
514.200171
514.829256
515.785314
516.620441
517.158822
517.578492
518.334834
518.959224
519.272691
519.476886
520.076507
520.519072
505.651166
506.128536
506.782447
507.450795
508.196798
509.167520
510.181261
511.117503
512.024394
513.019572
513.959903
514.767606
515.520085
516.350023
517.113644
517.731002
518.282872
518.908949
519.460627
519.858026
520.190276
520.599691
520.884490
510.520562
511.167361
512.027802
512.871114
513.723463
514.761565
515.761361
516.618677
517.418947
518.357052
519.229967
519.950595
520.629499
521.495490
522.315828
522.981680
523.589669
524.353270
525.040841
525.538166
525.936484
526.447848
526.792533
508.568515
509.772965
510.938410
511.754336
512.395979
513.733846
514.884015
515.637880
516.192166
517.382928
518.361985
518.928899
519.310846
520.471408
521.437653
521.979322
522.313165
523.359247
524.178817
524.536988
524.652473
525.516790
526.096899
503.294225
506.885875
508.908123
509.429909
508.677816
511.555790
513.219756
513.559875
512.715711
515.319738
516.714558
516.732659
515.475581
518.274591
519.774666
519.843646
518.631507
521.238563
522.542257
522.363278
520.809090
523.468252
524.803680
488.203320
502.807829
506.584132
506.026200
496.639424
508.291060
511.254931
510.453600
501.331942
512.242860
514.788547
513.399641
502.555823
514.953814
517.852799
516.647496
506.316965
518.064368
520.657832
519.041750
507.494797
520.265593
523.331303
499.942037
503.763387
505.985072
506.580312
505.853760
508.905017
510.704251
511.064887
510.197772
512.911872
514.376593
514.355457
513.035324
515.952434
517.550886
517.615361
516.364034
519.067814
520.445077
520.254590
518.675710
521.462282
522.908556
501.434956
503.439057
505.126667
505.975226
506.408642
508.329835
509.853410
510.550159
510.830649
512.462940
513.668284
514.033010
514.022594
515.687848
516.977548
517.430598
517.475542
518.927761
519.985499
520.229517
520.087541
521.426716
522.357608
497.832954
501.434084
503.517541
503.932504
502.901310
506.316927
508.304355
508.670849
507.652027
510.644954
512.234992
512.159744
510.600402
513.877751
515.685508
515.870128
514.725735
517.418213
518.839280
518.792037
517.504874
520.040437
521.382339
484.615029
498.189619
501.669917
500.648814
489.426313
503.048054
506.503666
505.608980
495.300506
507.640164
510.531008
508.916948
496.413958
510.697509
514.122201
513.158048
503.240625
514.746001
517.419546
516.197394
506.312420
517.516791
520.278989
495.978856
499.573731
501.638709
502.022204
500.964068
504.396764
506.395613
506.752430
505.742477
508.849933
510.579748
510.625698
509.151360
512.461110
514.271531
514.444426
513.294261
516.022304
517.493946
517.498369
516.250368
518.782426
520.114757
497.712234
499.708817
501.352698
502.103205
502.422358
504.434794
505.992737
506.607102
506.791471
508.771165
510.339053
510.992435
511.185924
512.885128
514.149205
514.541322
514.529207
516.100460
517.301626
517.694514
517.687433
518.972353
519.856635
494.302449
498.145159
500.292759
500.614071
499.347851
502.907180
504.832457
504.832069
503.123097
507.056481
509.348637
509.890271
509.049479
511.842148
513.306324
513.154131
511.546822
514.702294
516.433184
516.615147
515.559020
517.961762
519.232329
480.483667
495.285628
499.002596
497.790947
485.411228
500.061623
503.457691
501.586839
487.075077
503.843269
508.107751
507.661344
498.451116
509.655322
512.198631
510.440373
498.012135
511.981970
515.323534
514.503048
505.555984
515.925901
518.504153
493.625430
497.513820
499.720336
500.094728
498.855631
502.385510
504.258917
504.208039
502.470204
506.421541
508.753299
509.338107
508.528918
511.320512
512.769912
512.598821
510.974911
514.126749
515.856641
516.036364
514.976423
517.373245
518.639885
496.274378
498.412839
500.210393
501.103478
501.520936
503.429606
504.847798
505.330260
505.424258
507.474709
509.151091
509.918348
510.205782
511.872654
513.082953
513.418241
513.353795
514.932288
516.141367
516.535217
516.524879
517.794294
518.668298
493.478349
497.529640
499.931041
500.643197
499.988177
503.006864
504.680912
504.744887
503.411064
506.820629
508.807243
509.111208
507.952847
511.037208
512.686527
512.715457
511.383655
514.215870
515.735751
515.757691
514.527224
517.013731
518.322279
479.911115
495.295521
499.399163
499.035824
489.889615
501.413147
504.209212
502.750905
490.880902
504.775329
508.193963
507.093624
496.058675
508.982864
512.023505
510.757868
500.003998
512.232005
515.052153
513.877847
504.145329
515.154264
517.865605
494.278647
498.294816
500.655382
501.339270
500.671634
503.681661
505.373637
505.479742
504.167518
507.493645
509.371446
509.583636
508.360179
511.405531
513.035546
513.055337
511.702594
514.464897
515.895478
515.826881
514.526003
517.000727
518.313663
497.947978
499.980169
501.678129
502.521425
502.938297
504.804646
506.265961
506.899231
507.147194
508.917816
510.302276
510.857953
511.008124
512.603560
513.790286
514.141022
514.082892
515.471378
516.455461
516.617784
516.404378
517.705188
518.619648
496.410832
499.963787
501.962162
502.301041
501.225694
504.517537
506.448644
506.863655
506.026233
508.885829
510.521545
510.721924
509.686561
512.396999
513.850148
513.818041
512.486432
515.069329
516.317116
515.987073
514.266141
517.054696
518.503563
485.224486
498.715004
502.016626
500.879611
489.777920
503.001026
506.359590
505.670446
496.447385
507.679838
510.441397
509.429845
499.843206
511.050875
513.643834
512.329768
501.994535
513.519398
515.939048
514.116352
502.156759
515.180022
518.290221
498.927353
502.186307
503.895109
504.071619
502.911853
506.037825
507.874303
508.317069
507.535557
510.275855
511.812834
512.018503
511.019991
513.613610
514.977680
514.957539
513.664688
516.132636
517.283237
516.942553
515.228795
517.880406
519.214436
503.560762
504.610692
505.564418
506.156456
506.618828
507.964259
509.174003
509.997654
510.624048
511.903680
512.976573
513.641054
514.102439
515.225846
516.130281
516.602364
516.850427
517.779719
518.465362
518.689640
518.693401
519.503139
520.060039
505.210043
505.746331
506.433628
507.094029
507.808409
508.802423
509.819194
510.725437
511.589826
512.600388
513.546351
514.333718
515.056230
515.915084
516.696413
517.301954
517.827256
518.482515
519.046069
519.421500
519.719283
520.166664
520.480507
510.384554
510.963109
511.778393
512.614741
513.478651
514.475096
515.448141
516.309237
517.128719
518.036554
518.896395
519.637367
520.353320
521.197335
522.012396
522.705215
523.352031
524.091534
524.767064
525.283705
525.713366
526.185598
526.500735
508.840426
509.742479
510.775127
511.625418
512.415186
513.570411
514.639891
515.445664
516.151774
517.181018
518.102172
518.751792
519.326440
520.312382
521.216323
521.840729
522.361303
523.237281
523.992452
524.433591
524.741446
525.397597
525.864242
505.623282
507.467123
508.988460
509.773232
510.178124
511.856805
513.180845
513.811120
514.083682
515.564498
516.672871
517.067903
517.123387
518.632898
519.788479
520.206662
520.246572
521.621020
522.600904
522.808511
522.615481
523.878073
524.729217
501.129971
504.900821
507.062785
507.617231
506.854641
509.835614
511.570520
511.893037
511.000608
513.680681
515.123525
515.106027
513.794988
516.686995
518.263206
518.325395
517.075180
519.762438
521.121373
520.923711
519.335058
522.086626
523.502576
502.341905
504.378126
506.088195
506.968292
507.434164
509.263783
510.713277
511.381540
511.660826
513.227892
514.395173
514.769173
514.792929
516.387821
517.621262
518.042531
518.064329
519.507915
520.544982
520.748906
520.551211
521.913902
522.857141
502.129012
503.583756
505.064327
506.041402
506.834533
508.387618
509.759648
510.587446
511.207396
512.502540
513.586385
514.128295
514.525974
515.797760
516.924623
517.512849
517.905890
519.010691
519.926990
520.309685
520.516802
521.471615
522.196764
499.948976
501.928083
503.594252
504.406055
504.797851
506.798576
508.386923
509.108436
509.390278
511.090537
512.345982
512.726451
512.709401
514.453229
515.806639
516.303704
516.379543
517.836117
518.901990
519.172287
519.071837
520.371126
521.278237
496.382870
500.011054
502.116105
502.538452
501.512196
504.955867
506.973680
507.365375
506.374597
509.410216
511.052292
511.030695
509.517703
512.817870
514.640060
514.835061
513.696549
516.391953
517.812073
517.760887
516.469630
519.004349
520.346510
498.056609
500.034654
501.692157
502.486420
502.866070
504.883172
506.486100
507.210896
507.517984
509.319660
510.702536
511.196980
511.261717
513.044693
514.409017
514.902183
514.975729
516.452346
517.546985
517.845738
517.766512
519.066997
519.971165
498.334082
499.791618
501.253338
502.178080
502.922318
504.532142
505.937457
506.736187
507.356450
508.905590
510.291059
511.088038
511.664164
512.999971
514.130616
514.690015
515.058984
516.224435
517.221019
517.683634
517.956183
518.898070
519.606490
496.621597
498.683756
500.371138
501.126931
501.420627
503.443783
504.969294
505.490003
505.564090
507.710215
509.451398
510.265228
510.602611
512.239328
513.433519
513.755391
513.663522
515.278108
516.497356
516.883064
516.871975
518.142376
519.025723
493.447174
497.321496
499.504533
499.851811
498.597432
502.150045
504.055232
504.028221
502.304687
506.270506
508.611375
509.201897
508.402247
511.215059
512.693833
512.552782
510.943776
514.069216
515.748685
515.866223
514.756947
517.171313
518.460695
495.970313
498.065482
499.797408
500.592790
500.903873
502.903659
504.386133
504.864321
504.914624
507.072150
508.843292
509.690176
510.051974
511.693072
512.880892
513.192182
513.090873
514.703820
515.923974
516.309869
516.296734
517.562001
518.441306
496.989412
498.536726
500.107999
501.132369
501.930455
503.473924
504.772654
505.468209
506.026343
507.614654
509.077215
509.955265
510.592591
511.924726
513.029777
513.557190
513.898292
515.065740
516.069202
516.535585
516.806287
517.735554
518.433914
495.919855
498.109749
499.978118
500.971018
501.503988
503.347594
504.740822
505.268804
505.429345
507.350488
508.892618
509.546144
509.749840
511.476945
512.767677
513.185001
513.184405
514.687433
515.806097
516.117555
516.042249
517.315302
518.199426
493.352098
497.417291
499.832795
500.560262
499.922385
502.947727
504.642307
504.741562
503.425738
506.771707
508.672898
508.902014
507.697047
510.786471
512.464008
512.525304
511.208793
514.005269
515.470905
515.437265
514.163305
516.641404
517.951495
496.736379
498.896622
500.728394
501.693779
502.210545
504.043024
505.444697
505.996749
506.158417
508.003528
509.442568
510.004203
510.139646
511.822506
513.087326
513.488114
513.463350
514.912618
515.963856
516.208142
516.081228
517.338583
518.221263
498.666662
500.134581
501.619710
502.590174
503.364333
504.874104
506.194916
506.976075
507.585191
508.971915
510.186046
510.862839
511.360269
512.608543
513.671758
514.185012
514.498507
515.537273
516.380974
516.686525
516.827958
517.746220
518.456367
498.604513
500.512382
502.079024
502.801276
503.115895
505.009231
506.523396
507.233146
507.555256
509.217167
510.505027
511.019543
511.169717
512.698538
513.845838
514.187960
514.127784
515.467153
516.384696
516.461511
516.155298
517.493960
518.435713
497.154217
500.623273
502.521418
502.782131
501.647608
504.886692
506.786249
507.198427
506.357225
509.158900
510.732387
510.894141
509.835792
512.522022
513.961852
513.933687
512.603213
515.155811
516.363804
515.999287
514.245583
517.009019
518.439426
501.017809
502.683245
503.987657
504.541890
504.748705
506.493781
507.914772
508.627004
508.970322
510.542522
511.750750
512.261161
512.423035
513.861337
514.930670
515.268116
515.218015
516.467877
517.302793
517.359005
517.038753
518.267346
519.113086
503.748530
504.537346
505.403120
506.078010
506.735741
507.875218
508.982739
509.845801
510.616089
511.716710
512.711261
513.432141
514.055424
515.019796
515.871372
516.427197
516.859921
517.621770
518.245514
518.555061
518.756189
519.357487
519.802746
505.024305
505.511830
506.181787
506.864120
507.611455
508.563823
509.546546
510.448453
511.323782
512.292982
513.213132
514.007164
514.754762
515.590127
516.365754
516.996546
517.559040
518.190586
518.743137
519.138932
519.469934
519.880446
520.166873
510.178508
510.713452
511.494391
512.319115
513.180017
514.144991
515.092385
515.946453
516.769515
517.662076
518.518372
519.276340
520.016312
520.853186
521.668442
522.381366
523.055063
523.791377
524.471636
525.012753
525.467624
525.918346
526.212240
508.838308
509.596085
510.547824
511.403139
512.239326
513.309366
514.325751
515.143228
515.899246
516.868140
517.769275
518.467812
519.125737
520.048242
520.925523
521.595696
522.198701
523.019266
523.759492
524.262353
524.661539
525.225932
525.624453
506.328208
507.608279
508.898413
509.764149
510.465427
511.802666
512.975817
513.695489
514.250627
515.441395
516.458010
517.014470
517.435976
518.603796
519.629902
520.188855
520.578298
521.634676
522.515082
522.911064
523.119626
523.969759
524.596185
503.517410
505.496428
507.140323
507.968351
508.382274
510.141774
511.515263
512.113540
512.327187
513.898448
515.072640
515.456967
515.482708
517.064000
518.278564
518.692525
518.712756
520.160313
521.214262
521.464882
521.321115
522.603708
523.486566
503.059816
504.521385
506.005414
506.989448
507.777959
509.260455
510.557830
511.330483
511.911812
513.178733
514.250518
514.800863
515.208459
516.438199
517.520532
518.078269
518.453282
519.559477
520.482264
520.873260
521.082661
522.019290
522.728124
502.260771
503.490876
504.882576
505.936466
506.880200
508.286893
509.580905
510.471952
511.228633
512.396543
513.434905
514.086104
514.662300
515.763236
516.787014
517.424768
517.947235
518.914007
519.764111
520.219541
520.565734
521.361015
521.975772
500.395645
501.921785
503.462811
504.467048
505.275945
506.891536
508.325841
509.201575
509.862420
511.203107
512.339501
512.939850
513.388899
514.663821
515.785053
516.369618
516.760289
517.864716
518.776328
519.149409
519.349333
520.313066
521.047222
498.206255
500.340280
502.120261
502.997129
503.432981
505.465427
507.092914
507.867370
508.217949
509.937667
511.247158
511.729720
511.832745
513.508586
514.801410
515.260833
515.307555
516.758235
517.801083
518.019387
517.854697
519.206924
520.151431
498.476177
500.008136
501.553189
502.556974
503.370311
505.007765
506.464664
507.358822
508.057195
509.484796
510.728608
511.427212
511.950590
513.271381
514.416305
515.009449
515.400379
516.502208
517.406467
517.768464
517.961495
518.930689
519.672306
498.412301
499.660756
501.064129
502.111897
503.056616
504.517559
505.858050
506.767820
507.577723
508.938645
510.212724
511.071187
511.799449
512.987626
514.053025
514.702402
515.221638
516.185516
517.021771
517.451369
517.780096
518.594895
519.231983
497.265398
498.777783
500.296062
501.262880
502.029898
503.631462
505.008409
505.765529
506.358605
507.968933
509.435525
510.309745
510.947113
512.293874
513.426880
513.990267
514.350765
515.462602
516.370113
516.714163
516.884698
517.876166
518.637869
495.765671
497.869628
499.614163
500.437132
500.796363
502.788839
504.293438
504.827184
504.942572
507.040332
508.748184
509.533997
509.843029
511.557936
512.833865
513.244736
513.231683
514.711477
515.762454
515.946158
515.730111
517.130977
518.112396
496.650048
498.180270
499.724334
500.713839
501.488021
503.071161
504.414639
505.137487
505.710276
507.325484
508.810062
509.703560
510.357031
511.716691
512.857935
513.424601
513.785350
514.897570
515.806009
516.150820
516.319807
517.305181
518.061751
497.171651
498.461919
499.923510
501.024317
501.989687
503.406644
504.670605
505.502020
506.264162
507.642942
508.960710
509.860411
510.620512
511.834821
512.916180
513.570490
514.088441
515.053270
515.892376
516.325803
516.653732
517.452972
518.076881
496.596921
498.204567
499.846812
500.943688
501.805533
503.358788
504.684260
505.443637
506.051868
507.530664
508.856959
509.620539
510.187724
511.548077
512.715187
513.310926
513.693708
514.796594
515.705784
516.077354
516.275434
517.211285
517.926530
495.706541
497.946516
499.845571
500.842483
501.364682
503.265777
504.723087
505.323097
505.535818
507.361747
508.792004
509.355599
509.504579
511.230441
512.547151
513.001296
513.024666
514.471541
515.512789
515.738891
515.586714
516.879403
517.784007
497.418739
498.999850
500.606958
501.674121
502.514353
504.051255
505.374483
506.140858
506.735215
508.145097
509.378245
510.054980
510.553939
511.865814
512.999203
513.569288
513.926469
514.997202
515.871551
516.210555
516.381766
517.299137
518.004916
498.844246
500.068277
501.448867
502.487770
503.411255
504.788583
506.050304
506.915530
507.672210
508.891346
510.000544
510.717168
511.339948
512.460575
513.478971
514.088026
514.559943
515.457967
516.223677
516.589536
516.861846
517.623054
518.226940
499.222751
500.616381
502.010873
502.901543
503.618310
505.114950
506.450783
507.268019
507.900039
509.213457
510.340393
510.949636
511.402223
512.631437
513.688183
514.201108
514.507193
515.511339
516.302058
516.542406
516.624477
517.549773
518.272268
499.265527
501.122259
502.618037
503.291473
503.578339
505.392744
506.851762
507.537888
507.836572
509.447668
510.667203
511.108250
511.183333
512.742480
513.914262
514.271233
514.210414
515.532793
516.421858
516.472889
516.141929
517.451966
518.372943
501.579740
502.758822
503.907697
504.627707
505.223698
506.575093
507.810958
508.608371
509.238934
510.478684
511.540441
512.143062
512.596668
513.749610
514.735040
515.233329
515.535586
516.467040
517.189503
517.409573
517.471385
518.301181
518.938510
503.672073
504.349826
505.177773
505.904109
506.647192
507.697759
508.743809
509.615866
510.432305
511.451527
512.396762
513.133468
513.813512
514.726503
515.567550
516.177907
516.694551
517.398232
517.998055
518.355572
518.637985
519.153004
519.537759
504.767965
505.231180
505.895872
506.597656
507.366287
508.294443
509.251816
510.145449
511.019759
511.960859
512.859634
513.651966
514.410367
515.239576
516.020769
516.675159
517.264655
517.890084
518.441068
518.853140
519.203869
519.594759
519.863477
509.741231
510.304968
511.095366
511.901015
512.731701
513.694698
514.632340
515.458164
516.252695
517.159812
518.030081
518.783622
519.513741
520.376389
521.211869
521.925687
522.595720
523.364085
524.073757
524.626301
525.081650
525.551960
525.859012
508.202276
509.085172
510.088994
510.905015
511.658074
512.779172
513.807894
514.564900
515.231497
516.275506
517.221278
517.889021
518.478372
519.487376
520.414325
521.059897
521.604035
522.516097
523.319455
523.820252
524.178106
524.811215
525.252452
504.995743
506.808766
508.294472
509.039038
509.398897
511.048046
512.322619
512.869852
513.048977
514.601165
515.770713
516.193465
516.258048
517.803402
518.987031
519.423909
519.482619
520.908542
521.965443
522.292331
522.236244
523.393028
524.169679
500.506682
504.226293
506.351990
506.865602
506.042635
509.018040
510.701110
510.892112
509.761847
512.663969
514.222966
514.240167
512.910819
515.867363
517.475207
517.546116
516.292545
519.053281
520.517015
520.522232
519.298382
521.716158
522.979549
501.585790
503.627474
505.344640
506.220310
506.668062
508.487002
509.903830
510.506535
510.706907
512.349536
513.583605
513.997090
514.036783
515.647262
516.881795
517.298164
517.320099
518.801209
519.899813
520.204285
520.129087
521.389942
522.265478
501.153615
502.701608
504.265923
505.293809
506.111014
507.667284
509.034211
509.856470
510.477007
511.787263
512.906722
513.506980
513.957473
515.185887
516.259064
516.808739
517.180224
518.292617
519.220595
519.610668
519.821199
520.776734
521.501903
498.564888
500.838620
502.719976
503.658033
504.125762
506.140528
507.749194
508.524114
508.885136
510.544654
511.819189
512.321993
512.478699
514.036320
515.233713
515.634727
515.644480
517.094354
518.128111
518.311773
518.094097
519.495333
520.470111
494.361623
498.700147
501.181228
501.801514
500.917326
504.355498
506.407981
506.917582
506.159969
509.014574
510.647385
510.853533
509.854249
512.616019
514.148535
514.192583
512.919702
515.631863
516.984327
516.733105
515.073893
517.938993
519.435511
496.622365
498.909675
500.806771
501.757357
502.241680
504.289808
505.932142
506.735209
507.137465
508.878757
510.249129
510.838366
511.063258
512.671700
513.904024
514.324722
514.335601
515.759795
516.748072
516.876899
516.619854
518.032548
519.027102
497.249609
498.836537
500.439101
501.487501
502.328290
503.964372
505.401115
506.261933
506.940317
508.434578
509.763424
510.541843
511.127584
512.458864
513.604585
514.199917
514.581265
515.629580
516.445694
516.690382
516.782837
517.803136
518.599069
495.674571
497.817443
499.616411
500.511073
500.953358
502.946594
504.482815
505.094423
505.287875
507.284214
508.874965
509.557549
509.785523
511.555026
512.906982
513.411394
513.484293
514.828503
515.711920
515.700210
515.287110
516.817188
517.893977
492.521966
496.485338
498.783999
499.320400
498.380478
501.738154
503.617763
503.751106
502.372557
505.942034
508.011507
508.350297
507.212110
510.396103
512.172365
512.385669
511.304390
513.794768
514.942332
514.404608
512.294988
515.542551
517.222099
495.087981
497.237163
499.047384
499.952535
500.395645
502.372284
503.880228
504.461065
504.633872
506.632338
508.232777
508.922360
509.158420
510.950310
512.325751
512.847088
512.928962
514.275048
515.158868
515.148305
514.734277
516.255277
517.324522
496.085713
497.681779
499.306022
500.378209
501.224438
502.822005
504.194047
504.981697
505.606636
507.116424
508.470126
509.254571
509.842438
511.233614
512.439044
513.075384
513.478988
514.528094
515.343878
515.595441
515.693245
516.686450
517.460669
494.908918
497.193156
499.116109
500.107445
500.613498
502.589088
504.119374
504.785689
505.062973
506.874747
508.299276
508.869968
509.035603
510.794707
512.151723
512.649983
512.706857
514.117097
515.099414
515.251407
515.032573
516.369454
517.312836
492.147591
496.434529
498.929882
499.603420
498.780278
502.096777
504.000921
504.309374
503.274983
506.351929
508.082554
508.215259
506.958259
510.084032
511.825222
511.982478
510.798081
513.443925
514.769818
514.561389
513.035065
515.707222
517.111306
495.737061
497.993374
499.879701
500.839375
501.320399
503.272818
504.792856
505.459376
505.719738
507.460935
508.794108
509.280137
509.377483
511.085569
512.403108
512.868703
512.900279
514.298704
515.277415
515.430535
515.208999
516.525081
517.451412
497.779001
499.301862
500.840196
501.847415
502.647773
504.189072
505.541839
506.353014
506.974509
508.313335
509.458141
510.062520
510.511980
511.804034
512.930899
513.498468
513.845960
514.882806
515.705178
515.978487
516.091464
517.021753
517.745584
497.727184
499.708723
501.354492
502.160615
502.557107
504.405964
505.877979
506.555749
506.841034
508.470468
509.692602
510.095613
510.123170
511.779234
513.040198
513.446917
513.415194
514.783428
515.712210
515.789424
515.482390
516.819546
517.762646
496.212857
499.820005
501.831945
502.229759
501.296136
504.358129
506.148037
506.484499
505.559653
508.353278
509.856102
509.833331
508.434037
511.471943
513.105050
513.153343
511.831071
514.448539
515.689997
515.344369
513.609470
516.360503
517.786127
500.188109
501.921374
503.301919
503.940634
504.225651
505.906028
507.257422
507.911147
508.201149
509.745391
510.900699
511.311587
511.358164
512.924997
514.105039
514.502740
514.480285
515.768346
516.629480
516.702645
516.393944
517.620743
518.464685
502.983069
503.803954
504.713189
505.432564
506.119406
507.236624
508.306294
509.130861
509.866043
510.939389
511.900490
512.577860
513.169690
514.178963
515.085367
515.681832
516.142013
516.929062
517.571803
517.894539
518.103939
518.707526
519.153208
504.284005
504.790676
505.488983
506.198696
506.960420
507.902127
508.860404
509.733911
510.582086
511.527749
512.424585
513.196543
513.935122
514.792492
515.601051
516.261909
516.848492
517.500276
518.068531
518.475654
518.813940
519.227890
519.515578
509.241589
509.858269
510.668485
511.450248
512.236793
513.210189
514.142721
514.933270
515.684784
516.619692
517.509137
518.250622
518.954710
519.856650
520.717117
521.423410
522.074087
522.888644
523.634216
524.191748
524.634726
525.142332
525.474338
507.303702
508.467676
509.574202
510.320620
510.888155
512.161487
513.235181
513.895608
514.365711
515.589693
516.612566
517.208975
517.614350
518.821409
519.834087
520.416860
520.792793
521.903274
522.805170
523.267762
523.483836
524.293553
524.827360
502.073188
505.586128
507.531578
507.967860
507.112177
509.946976
511.519646
511.685473
510.570343
513.397838
514.920038
514.981145
513.716478
516.605889
518.167804
518.272847
517.082936
519.793243
521.235312
521.294790
520.132658
522.452444
523.625880
487.142236
501.501279
505.181364
504.519812
494.880405
506.650839
509.523305
508.372300
497.907230
510.123716
512.981187
511.635119
500.555579
513.275859
516.264287
515.069773
504.617942
516.615297
519.422178
518.332356
508.842443
519.608778
522.236810
498.509706
502.314673
504.530437
505.100043
504.316030
507.356329
509.093129
509.309699
508.197043
511.139109
512.737589
512.777476
511.463064
514.435610
516.052630
516.116628
514.858496
517.644375
519.135749
519.153306
517.941346
520.396053
521.691143
499.580800
501.759905
503.583118
504.506460
504.972069
506.889978
508.397979
509.078379
509.352589
511.004612
512.264391
512.728749
512.830082
514.407137
515.612448
516.010940
516.023792
517.500467
518.583468
518.842338
518.707129
520.047003
520.977411
495.001724
499.349751
501.842405
502.474046
501.590681
504.996443
507.009627
507.484549
506.693714
509.510317
511.107239
511.286267
510.264715
512.990540
514.490184
514.511274
513.230004
515.956028
517.333254
517.108289
515.467027
518.331676
519.823129
478.645809
495.497448
499.868423
499.232817
488.487935
501.854940
505.347188
504.759797
495.737176
506.869532
509.651874
508.680970
499.232085
510.426488
513.093939
511.818274
501.359093
513.225769
515.814892
514.085589
502.159542
515.342592
518.541560
493.042368
497.411304
499.929716
500.584170
499.727237
503.181173
505.241199
505.752720
505.003920
507.902837
509.589288
509.846385
508.887958
511.666808
513.208269
513.256869
511.978112
514.661192
515.965504
515.653192
513.944732
516.827311
518.347039
495.628042
497.869221
499.752902
500.711848
501.206377
503.247266
504.855461
505.583426
505.894447
507.753963
509.218850
509.844310
510.067532
511.756738
513.054297
513.524315
513.565112
514.925129
515.822044
515.836403
515.468660
516.943568
517.989893
492.444442
496.440819
498.780889
499.361318
498.465181
501.854745
503.778095
503.970199
502.632469
506.150548
508.150111
508.435117
507.265685
510.438977
512.220976
512.449612
511.375956
513.834362
514.933988
514.345210
512.197215
515.452277
517.144820
478.524080
493.609397
497.551028
496.793840
486.023215
499.269862
502.511776
501.089169
488.638954
503.267369
506.874551
505.817917
494.694485
507.880151
511.135453
510.282559
500.947850
511.653642
513.771403
511.350287
497.032984
512.489475
516.189219
491.871514
495.867505
498.210782
498.795647
497.898423
501.273086
503.172213
503.336223
501.977144
505.498365
507.503711
507.787485
506.619077
509.822113
511.637393
511.891002
510.831031
513.290231
514.387613
513.798430
511.649365
514.891736
516.574633
494.504685
496.733992
498.619521
499.589818
500.088668
502.091313
503.640365
504.293690
504.535069
506.425425
507.909941
508.514626
508.703734
510.490727
511.881108
512.415591
512.494603
513.848697
514.738566
514.760936
514.408971
515.838449
516.853788
491.449638
495.741255
498.244275
498.925482
498.115563
501.469703
503.412296
503.750075
502.738158
505.840711
507.594559
507.747778
506.512146
509.664722
511.436085
511.621971
510.452430
513.076441
514.358186
514.093168
512.522432
515.217205
516.647382
476.884081
493.327150
497.632509
497.058718
486.627502
499.619374
502.915810
501.967169
491.627430
504.012169
506.997993
505.700955
494.488862
507.562110
510.734763
509.703260
499.682608
511.159263
513.675613
512.095906
501.069112
513.276255
516.254129
492.278607
496.539285
499.003433
499.651480
498.814415
502.137820
504.063277
504.398911
503.373385
506.400838
508.063814
508.135719
506.834064
509.935911
511.665052
511.814247
510.619402
513.245853
514.544644
514.303566
512.748492
515.419761
516.827890
496.219377
498.357877
500.149333
501.055298
501.514534
503.436151
504.951385
505.637553
505.915387
507.592181
508.853159
509.279201
509.330889
511.020617
512.324882
512.774415
512.782994
514.169425
515.121304
515.230988
514.962680
516.292988
517.232291
494.656641
498.378892
500.527301
501.033720
500.181395
503.312340
505.146044
505.494006
504.571175
507.394404
508.920224
508.897385
507.499492
510.586006
512.272728
512.355337
511.058222
513.711704
514.986501
514.662350
512.947940
515.727305
517.176292
483.027856
497.090590
500.644283
499.845488
489.825884
502.005416
505.072974
504.213678
494.662559
506.061107
508.710440
507.215346
495.655059
508.862087
511.962563
510.781043
500.296963
512.102215
514.602906
512.824762
500.961804
513.900070
516.993657
497.246848
500.665972
502.521554
502.868347
501.926742
504.855532
506.545896
506.874417
505.977517
508.691271
510.142670
510.147937
508.801100
511.773297
513.365487
513.451867
512.190736
514.744276
515.945677
515.637642
513.951667
516.592973
517.921947
502.034879
503.146514
504.179737
504.854012
505.375778
506.671649
507.808932
508.560610
509.121655
510.357245
511.376540
511.966590
512.362098
513.581289
514.586715
515.131034
515.426842
516.403143
517.123482
517.371995
517.391593
518.204777
518.762182
503.732360
504.303704
505.042469
505.752420
506.492788
507.465497
508.436214
509.289532
510.104377
511.074670
511.983111
512.735983
513.445055
514.345833
515.186394
515.846125
516.415284
517.107655
517.699965
518.096300
518.407690
518.861385
519.177517
509.025166
509.576804
510.344805
511.120076
511.915130
512.839501
513.736112
514.523208
515.292206
516.195557
517.074458
517.838726
518.579590
519.455231
520.302766
521.027479
521.714389
522.512776
523.258837
523.844825
524.325235
524.810749
525.124627
507.486511
508.356072
509.335578
510.118651
510.833284
511.913320
512.895790
513.605461
514.240110
515.285037
516.245608
516.925837
517.525019
518.548568
519.487194
520.139500
520.697453
521.645743
522.494415
523.035686
523.422716
524.072388
524.520652
504.279960
506.078050
507.537330
508.245819
508.563617
510.169807
511.390853
511.875876
512.010081
513.573911
514.769615
515.206565
515.277246
516.840676
518.035556
518.470465
518.534849
520.008712
521.126087
521.504436
521.483629
522.658409
523.442057
499.788019
503.493198
505.594143
506.073163
505.208637
508.144211
509.771767
509.890577
508.702942
511.629005
513.223058
513.253715
511.924253
514.902072
516.519428
516.578675
515.319338
518.138175
519.672776
519.735758
518.550454
520.985998
522.255809
500.855109
502.889262
504.592597
505.447274
505.866989
507.653353
509.024703
509.571820
509.731261
511.385288
512.642979
513.067666
513.109489
514.730943
515.967666
516.373373
516.393921
517.918228
519.073763
519.426641
519.384250
520.661521
521.543317
500.406037
501.956698
503.523869
504.551180
505.359858
506.895863
508.232978
509.022474
509.620052
510.929605
512.057481
512.663764
513.115829
514.343732
515.410193
515.948690
516.319150
517.458145
518.423869
518.847301
519.080987
520.049419
520.780048
497.798700
500.086297
501.988710
502.948539
503.429107
505.436058
507.029545
507.791339
508.143424
509.793607
511.063564
511.566412
511.722360
513.269186
514.450961
514.836331
514.840006
516.304945
517.361346
517.564288
517.359568
518.769097
519.747928
493.579860
497.941271
500.457710
501.118019
500.265783
503.706613
505.756340
506.268271
505.512490
508.350600
509.967667
510.167186
509.164962
511.909460
513.422589
513.449132
512.165357
514.884827
516.247338
516.002033
514.345351
517.213519
518.712146
495.836584
498.148118
500.084801
501.081149
501.604558
503.670823
505.325471
506.141884
506.549190
508.272068
509.617356
510.188300
510.402629
511.999605
513.223511
513.638077
513.643080
515.063337
516.044521
516.163361
515.897559
517.306786
518.300824
496.461704
498.072860
499.716381
500.813456
501.699016
503.365802
504.829513
505.716423
506.405028
507.874320
509.163341
509.907382
510.474052
511.803836
512.960160
513.569027
513.954501
514.986954
515.775480
515.991136
516.061637
517.072485
517.866123
494.882617
497.050938
498.893106
499.840917
500.335230
502.367095
503.943079
504.597443
504.812001
506.769828
508.299398
508.928061
509.127071
510.905990
512.289569
512.830343
512.920721
514.235281
515.068830
515.007837
514.558942
516.076066
517.150689
491.727626
495.716689
498.058443
498.649950
497.767431
501.166841
503.095055
503.286113
501.942220
505.459855
507.451398
507.722067
506.546415
509.747619
511.568838
511.833840
510.781563
513.229940
514.311707
513.710893
511.555623
514.790020
516.468770
494.301630
496.470024
498.314278
499.264822
499.758377
501.781245
503.342168
503.979099
504.180959
506.140072
507.672775
508.300939
508.503781
510.306413
511.718193
512.280561
512.381207
513.693217
514.518513
514.449050
513.992332
515.498668
516.566325
495.310094
496.916918
498.562709
499.666814
500.553929
502.199712
503.628281
504.471496
505.124129
506.605611
507.903948
508.636857
509.195887
510.589427
511.816887
512.477843
512.888963
513.912356
514.681550
514.882635
514.943045
515.924543
516.698961
494.141381
496.428721
498.362101
499.373422
499.911746
501.936523
503.528257
504.256381
504.568000
506.352692
507.724779
508.248237
508.386471
510.142661
511.511949
512.023873
512.082165
513.471846
514.415672
514.521839
514.267831
515.600843
516.550056
491.379156
495.665011
498.165049
498.851632
498.054004
501.417955
503.383682
503.757440
502.764742
505.810764
507.489441
507.578658
506.296811
509.419125
511.169098
511.336186
510.152748
512.783230
514.077945
513.828330
512.268196
514.945689
516.361070
494.948906
497.208486
499.103687
500.078537
500.583222
502.572489
504.138236
504.851130
505.138997
506.861961
508.160154
508.616079
508.697348
510.405742
511.733401
512.210438
512.247165
513.639134
514.600115
514.728712
514.487707
515.806262
516.739468
496.960453
498.495158
500.052455
501.081910
501.905604
503.470317
504.846655
505.678737
506.311045
507.643243
508.772631
509.362910
509.807114
511.106965
512.249799
512.834672
513.194790
514.235739
515.055873
515.324006
515.432445
516.361537
517.085651
496.875156
498.879031
500.555794
501.392736
501.813361
503.672863
505.147793
505.823674
506.105402
507.736432
508.958694
509.360423
509.391620
511.064402
512.349492
512.781391
512.770764
514.152227
515.092134
515.181255
514.882805
516.215160
517.152288
495.337665
498.975051
501.025750
501.459650
500.550842
503.614016
505.393127
505.713017
504.774660
507.575714
509.088438
509.072213
507.681799
510.743442
512.406890
512.486251
511.191481
513.827672
515.088649
514.766311
513.049933
515.792916
517.208458
499.321518
501.079490
502.493703
503.163732
503.468748
505.149576
506.489406
507.126945
507.405673
508.955190
510.121175
510.542448
510.602306
512.192770
513.402121
513.830023
513.835046
515.145006
516.028062
516.124350
515.832358
517.056653
517.894185
502.133010
502.971348
503.905994
504.649462
505.351570
506.470576
507.532528
508.346034
509.074230
510.150860
511.120987
511.809705
512.416404
513.447211
514.379535
515.002954
515.488412
516.297608
516.961423
517.303904
517.526953
518.132685
518.576273
503.444367
503.964389
504.682965
505.412287
506.186718
507.131097
508.084433
508.950387
509.794133
510.742397
511.647171
512.430460
513.184122
514.061551
514.893718
515.579268
516.189500
516.862816
517.450968
517.875587
518.225935
518.644106
518.931955
508.757889
509.268015
510.003544
510.767311
511.557553
512.447135
513.312706
514.086692
514.856482
515.746452
516.624759
517.405375
518.166418
519.030970
519.870191
520.601213
521.304038
522.100750
522.854379
523.461378
523.964377
524.443111
524.749120
507.420641
508.149722
509.050321
509.837092
510.594475
511.584348
512.505851
513.218174
513.899468
514.883234
515.825194
516.549836
517.224065
518.181285
519.082986
519.758498
520.378596
521.279228
522.117707
522.704419
523.161815
523.756603
524.167118
504.915809
506.160433
507.391082
508.176249
508.784197
510.040107
511.098832
511.663220
512.089299
513.343740
514.441252
515.025401
515.444154
516.667256
517.720972
518.255468
518.625007
519.808254
520.835372
521.346163
521.629843
522.511673
523.148542
502.104624
504.044261
505.628217
506.372051
506.681260
508.374397
509.625782
510.021746
510.025866
511.739802
513.036723
513.441895
513.426056
515.096474
516.343059
516.695548
516.630631
518.270189
519.515455
519.903268
519.847539
521.157612
522.047894
501.610808
503.052810
504.504197
505.439437
506.163617
507.584385
508.782338
509.412906
509.873356
511.202571
512.349798
512.922282
513.319558
514.590026
515.681901
516.197604
516.538608
517.763499
518.827330
519.327824
519.607670
520.573223
521.291423
500.764438
502.001347
503.400798
504.456235
505.385169
506.749184
507.977886
508.793835
509.496172
510.672262
511.736621
512.402797
512.981844
514.084695
515.093051
515.697790
516.206246
517.237517
518.174352
518.701314
519.094543
519.913995
520.538308
498.846320
500.408951
502.002226
503.063813
503.913263
505.502228
506.898187
507.749583
508.400493
509.715881
510.841234
511.447830
511.905270
513.149651
514.228996
514.770146
515.137078
516.281368
517.246476
517.660330
517.885224
518.865800
519.608004
496.608268
498.806020
500.674276
501.656382
502.190091
504.199274
505.807393
506.596397
506.976097
508.638552
509.906212
510.385930
510.507252
512.124154
513.358854
513.765446
513.769273
515.253539
516.327712
516.559627
516.397399
517.758609
518.708748
496.878292
498.468743
500.104782
501.215624
502.122957
503.784595
505.259593
506.188001
506.909724
508.288400
509.473928
510.139387
510.651248
511.941024
513.061773
513.636562
514.009409
515.109251
516.002329
516.343412
516.516892
517.480965
518.223063
496.814000
498.117049
499.610227
500.765207
501.808037
503.324734
504.718101
505.691097
506.535106
507.832853
509.013595
509.796913
510.486233
511.675892
512.769530
513.455281
513.990478
514.916441
515.688883
516.053168
516.333385
517.132152
517.767464
495.654324
497.226119
498.840646
499.927097
500.812480
502.481610
503.939781
504.808674
505.479379
506.975744
508.285476
509.028966
509.593934
510.978671
512.199626
512.866974
513.293633
514.318148
515.098009
515.324168
515.410143
516.384437
517.148810
494.140911
496.311088
498.155824
499.110094
499.614512
501.666503
503.270093
503.967840
504.235171
506.143354
507.632678
508.240748
508.438482
510.228778
511.637010
512.206724
512.322760
513.651466
514.520490
514.545369
514.210574
515.606455
516.599583
495.055270
496.630141
498.248915
499.339006
500.225773
501.892785
503.346464
504.210398
504.878426
506.376603
507.689036
508.434814
509.006140
510.407365
511.647499
512.328832
512.759095
513.774623
514.537269
514.743650
514.813362
515.779843
516.541902
495.612142
496.923008
498.426553
499.590870
500.638604
502.151847
503.536452
504.498950
505.336682
506.639931
507.825649
508.609109
509.306204
510.533558
511.671152
512.388878
512.933089
513.837549
514.570361
514.889822
515.133684
515.918326
516.550612
495.067732
496.673838
498.329047
499.458079
500.378148
502.036962
503.501370
504.414695
505.125046
506.518920
507.712184
508.367415
508.875562
510.234601
511.432208
512.061749
512.451827
513.509658
514.331890
514.594053
514.702572
515.650796
516.392742
494.189584
496.411989
498.307635
499.317394
499.876483
501.888957
503.495141
504.275205
504.642037
506.338285
507.618714
508.075749
508.167719
509.891481
511.230500
511.708759
511.737209
513.149250
514.115991
514.230522
513.966605
515.315048
516.268682
495.849694
497.430730
499.048845
500.139149
501.020467
502.638035
504.066733
504.951713
505.630507
506.976227
508.115325
508.720263
509.183027
510.498363
511.655649
512.251983
512.621697
513.677570
514.509826
514.785316
514.900308
515.840853
516.573541
497.198338
498.448772
499.869005
500.952907
501.923019
503.346319
504.656188
505.567874
506.351266
507.552008
508.624408
509.308735
509.919181
511.058845
512.113316
512.760908
513.261122
514.166604
514.926279
515.280359
515.542672
516.303228
516.909030
497.486508
498.940931
500.409928
501.372023
502.144790
503.653757
504.984492
505.786510
506.400233
507.725930
508.859026
509.464889
509.921364
511.191618
512.303968
512.874205
513.229075
514.257510
515.071558
515.345086
515.457294
516.360431
517.061828
497.453849
499.406022
501.002587
501.766883
502.122576
503.919194
505.335914
505.964698
506.206343
507.858808
509.113191
509.566418
509.649318
511.271413
512.515615
512.945560
512.952565
514.305122
515.234798
515.351898
515.091115
516.351813
517.233011
499.813854
501.059670
502.290125
503.084207
503.728943
505.071729
506.271728
507.022260
507.616622
508.877972
509.969467
510.593282
511.070180
512.277297
513.327734
513.892411
514.255377
515.228097
515.995853
516.272699
516.381826
517.192362
517.806157
501.960322
502.679281
503.564174
504.343660
505.120272
506.170970
507.195942
508.039720
508.837564
509.866624
510.833135
511.593090
512.302244
513.260369
514.155339
514.821557
515.390336
516.137437
516.779874
517.180578
517.494310
518.009116
518.385620
503.085504
503.577853
504.285796
505.029021
505.824172
506.756315
507.701280
508.577139
509.440893
510.388178
511.304078
512.119406
512.907806
513.777531
514.606280
515.310303
515.947129
516.614956
517.205614
517.653761
518.029645
518.427412
518.694883
508.279839
508.820416
509.567709
510.314048
511.075296
511.965877
512.820700
513.559712
514.295441
515.210951
516.112713
516.888634
517.633763
518.523607
519.375571
520.088509
520.767570
521.596089
522.377959
522.986162
523.480258
523.987495
524.316929
506.746283
507.600873
508.552950
509.296277
509.964200
511.009596
511.937111
512.563738
513.125820
514.216287
515.224565
515.912176
516.496825
517.552929
518.499409
519.113205
519.627317
520.644377
521.559793
522.126953
522.518038
523.210790
523.690058
503.554915
505.328640
506.746409
507.389441
507.621754
509.209456
510.353886
510.665631
510.584729
512.326055
513.638995
514.061808
514.038258
515.712569
516.934462
517.255991
517.136438
518.824468
520.092244
520.494268
520.423883
521.715774
522.572296
499.097636
502.761753
504.804569
505.182745
504.141909
507.134272
508.674730
508.485192
506.703433
510.175242
511.999145
511.962894
510.306822
513.625400
515.318731
515.143542
513.312224
516.740318
518.558193
518.621744
517.212262
519.955291
521.362751
500.204264
502.195952
503.844709
504.632940
504.971224
506.735988
508.025857
508.395373
508.334418
510.157830
511.520633
511.915585
511.851662
513.589511
514.862515
515.161384
515.003310
516.751561
518.070896
518.462787
518.381350
519.769962
520.717557
499.881765
501.349966
502.846241
503.831767
504.609747
506.095762
507.361519
508.057767
508.572449
509.908544
511.052289
511.620882
512.019303
513.305538
514.410124
514.926575
515.263072
516.496611
517.564427
518.058611
518.333578
519.318289
520.053932
497.574778
499.635983
501.404507
502.338856
502.847378
504.760293
506.269594
506.967073
507.273029
508.900978
510.129650
510.538035
510.575126
512.237294
513.502937
513.907122
513.907540
515.460175
516.625160
516.956890
516.885944
518.211855
519.131392
493.855500
497.659517
499.946212
500.608918
499.921012
503.146916
505.080515
505.537427
504.748584
507.544378
509.080788
509.099023
507.763334
510.828976
512.500258
512.559208
511.235985
514.099109
515.607186
515.577857
514.270603
516.836288
518.192788
495.588055
497.683177
499.502868
500.495757
501.072784
503.072504
504.679965
505.477647
505.871107
507.553273
508.828894
509.290466
509.381290
511.082961
512.390213
512.838503
512.857161
514.359495
515.449480
515.715144
515.599370
516.898675
517.807548
495.882694
497.435524
499.045553
500.149739
501.062191
502.733124
504.210471
505.129319
505.842878
507.260392
508.479398
509.156125
509.675195
511.024983
512.212714
512.847033
513.261336
514.352731
515.236381
515.587496
515.776387
516.704048
517.417019
494.132722
496.308445
498.160415
499.127035
499.647827
501.722831
503.364635
504.126742
504.461369
506.294948
507.713320
508.279260
508.454398
510.216649
511.603781
512.163261
512.289143
513.660716
514.615535
514.779957
514.599603
515.882667
516.791552
490.882065
494.923310
497.295276
497.908810
497.045550
500.517866
502.553241
502.947964
501.953345
505.132466
506.937505
507.138748
505.966170
509.112736
510.918282
511.197649
510.190187
512.689236
513.927128
513.712527
512.284243
514.824649
516.181892
493.516862
495.698882
497.557130
498.527876
499.051373
501.129295
502.775038
503.542507
503.883189
505.720720
507.142922
507.713757
507.896577
509.670613
511.069961
511.636957
511.760418
513.115808
514.043863
514.176524
513.970782
515.250487
516.162926
494.629757
496.204700
497.834058
498.950095
499.870391
501.550455
503.039498
503.974164
504.704979
506.127388
507.350604
508.034279
508.566875
509.941166
511.155419
511.807549
512.218957
513.272126
514.091897
514.363569
514.484843
515.420166
516.150682
493.647769
495.809345
497.675804
498.693881
499.286606
501.308927
502.944549
503.781444
504.221225
505.896746
507.168994
507.634974
507.741731
509.481357
510.831599
511.312853
511.334975
512.763386
513.734112
513.837366
513.553075
514.925463
515.893620
491.167474
495.133491
497.504602
498.207229
497.541400
500.814838
502.804324
503.342013
502.671380
505.416101
506.934546
506.955338
505.637367
508.750164
510.476267
510.585138
509.289516
512.021908
513.347120
513.044847
511.336490
514.170173
515.653061
494.410503
496.547193
498.376737
499.355649
499.907627
501.882777
503.474616
504.274833
504.679928
506.316592
507.549616
507.980148
508.052421
509.751094
511.061041
511.508858
511.509595
512.933207
513.908527
514.018115
513.735642
515.103367
516.066126
496.179971
497.693925
499.240782
500.277806
501.119906
502.693987
504.087044
504.947550
505.611788
506.957003
508.104811
508.726651
509.201216
510.487666
511.614121
512.193305
512.556738
513.604467
514.437143
514.723451
514.847839
515.770343
516.486497
495.907954
497.961512
499.671195
500.524296
500.951015
502.828429
504.306206
504.960853
505.209913
506.933096
508.251331
508.757505
508.894918
510.511777
511.761290
512.206044
512.239930
513.602053
514.555992
514.711788
514.506092
515.757721
516.639274
494.188932
497.971494
500.092795
500.546858
499.621952
502.722893
504.495795
504.742057
503.642529
506.673096
508.356920
508.525566
507.404066
510.268838
511.855778
511.970314
510.806924
513.348011
514.614825
514.422100
512.975947
515.462923
516.759453
498.276482
500.098983
501.560311
502.252887
502.563864
504.261467
505.597606
506.202159
506.440100
508.091813
509.369548
509.909268
510.086430
511.630189
512.813359
513.264612
513.324149
514.620485
515.524021
515.695760
515.503448
516.645210
517.424032
501.156871
502.022428
502.985122
503.748678
504.463592
505.594003
506.658696
507.466705
508.196890
509.322728
510.356762
511.112389
511.775046
512.811724
513.747872
514.390485
514.904261
515.726822
516.414189
516.796751
517.056941
517.644543
518.067815
502.496913
503.032205
503.770682
504.517869
505.306279
506.261512
507.221325
508.092097
508.948303
509.929234
510.877344
511.705804
512.496859
513.392880
514.239375
514.943804
515.576199
516.268743
516.879580
517.330981
517.701887
518.119095
518.400611
507.756725
508.353786
509.127884
509.859317
510.586255
511.500744
512.360665
513.068095
513.760902
514.721236
515.654067
516.419967
517.134522
518.066126
518.937987
519.626758
520.263126
521.131164
521.936589
522.529954
522.993365
523.537363
523.894726
505.828179
506.965229
508.024191
508.700805
509.181718
510.400914
511.380655
511.891132
512.210862
513.542727
514.659406
515.270119
515.638928
516.922712
517.956604
518.469227
518.743517
519.998724
521.019850
521.521055
521.728114
522.622320
523.211123
500.628093
504.092502
505.964449
506.275856
505.213882
508.077285
509.524602
509.334011
507.589508
510.986930
512.773154
512.786911
511.202532
514.450358
516.092546
515.947710
514.169987
517.519045
519.274893
519.348839
517.967561
520.615387
521.941551
485.797397
500.035280
503.604945
502.705312
492.219640
504.633439
507.393595
505.426081
491.596730
507.100586
510.636002
509.030218
495.920044
510.705689
513.979611
512.096351
498.204454
513.703133
517.283766
516.075519
505.021854
517.488856
520.496965
497.162523
500.891121
503.017804
503.467900
502.490841
505.557612
507.163542
507.018803
505.270003
508.769827
510.613075
510.580189
508.925771
512.266193
513.976976
513.799531
511.959859
515.398726
517.223473
517.278876
515.865390
518.636920
520.072744
498.438784
500.463509
502.174701
503.041226
503.468082
505.304059
506.693257
507.210765
507.321059
509.051814
510.354020
510.754479
510.738151
512.448517
513.726010
514.076286
513.994982
515.658520
516.915830
517.287629
517.217932
518.581504
519.519610
494.575893
498.340966
500.584498
501.208831
500.478636
503.642042
505.496880
505.864886
504.999893
507.786277
509.317189
509.309082
507.940225
511.012645
512.685643
512.728633
511.394122
514.302241
515.866899
515.884590
514.608317
517.183829
518.541772
480.769347
494.953240
498.753983
498.227131
488.597731
500.789280
503.987330
503.302493
494.238898
505.294227
507.927667
506.488189
495.142350
508.216221
511.311758
510.059182
499.176567
511.628325
514.513596
513.307877
503.277598
514.634646
517.429963
492.563550
496.368337
498.668888
499.356561
498.699758
501.959407
503.924614
504.408048
503.643779
506.476237
508.045826
508.089116
506.776044
509.881129
511.594183
511.690072
510.388014
513.238055
514.725033
514.682405
513.368107
515.913061
517.255666
494.366660
496.500851
498.342365
499.335290
499.899711
501.948453
503.583814
504.375654
504.749835
506.509027
507.854150
508.365729
508.498156
510.235274
511.588694
512.098614
512.178689
513.629047
514.671754
514.912187
514.782817
516.065749
516.963376
490.861068
494.898189
497.274278
497.902133
497.056446
500.535224
502.581766
502.998160
502.022292
505.177214
506.953744
507.134481
505.945672
509.073889
510.859392
511.121278
510.110664
512.644461
513.937641
513.787968
512.411060
514.938203
516.275493
476.624093
491.970901
495.995772
495.282223
484.475539
497.934453
501.391731
500.495008
490.013827
502.696824
505.815892
504.646511
493.709238
506.625201
509.835708
509.016436
499.826586
510.534742
512.927609
511.509885
501.335629
512.689121
515.478923
490.244156
494.287531
496.667144
497.295238
496.449753
499.932418
501.986773
502.414424
501.450932
504.612893
506.396505
506.585763
505.406464
508.544363
510.337959
510.603385
509.587044
512.100236
513.361264
513.172731
511.763948
514.292886
515.638197
493.092205
495.259051
497.119063
498.117150
498.684194
500.746025
502.403231
503.226812
503.637510
505.401649
506.754586
507.280444
507.430884
509.187233
510.558095
511.078678
511.151825
512.551395
513.514385
513.649137
513.416739
514.739893
515.674788
490.489857
494.446474
496.813095
497.519283
496.865640
500.162949
502.178522
502.740962
502.097389
504.877949
506.435510
506.493074
505.205056
508.337582
510.079387
510.203882
508.921463
511.655115
512.981177
512.684201
510.982887
513.814929
515.295709
477.383961
492.287937
496.257314
495.765886
486.096696
498.407148
501.703109
501.195156
492.677467
503.290594
505.851065
504.423109
493.112690
506.215103
509.349498
508.165256
497.500925
509.599452
512.208029
510.452460
498.505717
511.640853
514.818598
491.237378
495.167874
497.496856
498.163902
497.469820
500.716315
502.684667
503.208092
502.530166
505.276909
506.803064
506.833909
505.519179
508.612421
510.314764
510.406531
509.102492
511.831461
513.160456
512.867068
511.165547
513.993737
515.470313
494.622572
496.720423
498.495418
499.418468
499.917300
501.856014
503.405003
504.146919
504.490104
506.188907
507.485321
507.972942
508.091373
509.752579
511.031138
511.476041
511.494883
512.893752
513.867400
514.009732
513.773821
515.088223
516.012745
492.666125
496.528937
498.749440
499.285846
498.432542
501.614461
503.459074
503.755032
502.694098
505.763960
507.480117
507.665209
506.556454
509.447730
511.057283
511.178522
510.020008
512.587367
513.880338
513.700751
512.268164
514.789242
516.114778
480.298932
495.047130
498.779776
498.008465
487.820672
500.213750
503.282366
502.203740
491.603337
504.173228
507.227754
506.178567
496.018814
507.956762
510.822344
509.760577
500.024768
511.155925
513.622362
512.202169
501.889708
513.306049
516.059590
495.125970
498.712432
500.665183
501.053567
500.110537
503.088055
504.776756
505.031322
503.979556
506.956464
508.623338
508.858628
507.818894
510.611521
512.143009
512.286705
511.182911
513.661703
514.894716
514.748836
513.359055
515.739186
516.939384
500.094219
501.261129
502.348316
503.061411
503.607644
504.928379
506.073793
506.815977
507.373283
508.703469
509.835896
510.544584
511.048759
512.271827
513.287013
513.871950
514.228266
515.227467
515.992723
516.318783
516.418533
517.190078
517.709749
501.849432
502.449815
503.226649
503.971484
504.739600
505.734464
506.719285
507.583169
508.420560
509.449248
510.433277
511.265069
512.041773
512.977874
513.848393
514.546422
515.159836
515.890337
516.526931
516.974286
517.325748
517.778837
518.084907
507.526957
508.066729
508.814729
509.563497
510.326215
511.214876
512.066598
512.805160
513.546619
514.475910
515.397449
516.194507
516.956382
517.854424
518.707927
519.417869
520.088959
520.903471
521.667740
522.258598
522.739459
523.239880
523.567053
505.997805
506.849933
507.802051
508.548789
509.219078
510.260758
511.182323
511.805974
512.372699
513.478649
514.510333
515.223472
515.828039
516.891651
517.838317
518.448785
518.954563
519.954959
520.849058
521.395197
521.770627
522.456933
522.934929
502.810876
504.578871
505.995845
506.644893
506.882280
508.463086
509.596726
509.901125
509.822530
511.582158
512.924439
513.380162
513.382400
515.062134
516.281804
516.600202
516.472848
518.139882
519.380415
519.755452
519.665206
520.952084
521.809481
498.345087
502.001205
504.044299
504.432962
503.402115
506.385459
507.911639
507.711404
505.929635
509.421662
511.278342
511.279987
509.655032
512.976543
514.666510
514.490082
512.653705
516.057995
517.844910
517.877679
516.445250
519.185600
520.595877
499.409866
501.400968
503.057141
503.860235
504.210744
505.972193
507.251692
507.612562
507.552365
509.392782
510.783267
511.209589
511.171356
512.917494
514.193070
514.494022
514.332570
516.062569
517.356264
517.722437
517.622413
519.007045
519.955965
499.033807
500.510497
502.023906
503.030917
503.825498
505.314268
506.574309
507.264168
507.779372
509.128533
510.292665
510.882886
511.299976
512.599888
513.715146
514.239397
514.576804
515.799269
516.849318
517.325278
517.587111
518.567756
519.303530
496.677489
498.755399
500.550884
501.514899
502.046229
503.965610
505.471286
506.162390
506.466988
508.105894
509.349637
509.771173
509.820318
511.500490
512.784362
513.202836
513.209884
514.757263
515.911249
516.231359
516.151958
517.475447
518.395261
492.924350
496.750584
499.070738
499.769376
499.109988
502.344482
504.275853
504.726607
503.935090
506.742283
508.291590
508.317836
506.988791
510.074217
511.766525
511.842734
510.530456
513.392816
514.896413
514.862409
513.551696
516.117481
517.474771
494.648691
496.764287
498.616288
499.644623
500.250645
502.263735
503.874590
504.671998
505.067772
506.761078
508.049457
508.520569
508.618999
510.333046
511.652727
512.111892
512.139654
513.647730
514.743462
515.015204
514.903796
516.204674
517.113491
494.948991
496.518737
498.157131
499.293926
500.234576
501.921901
503.407913
504.333198
505.055304
506.486282
507.721229
508.412867
508.941917
510.293882
511.479932
512.113409
512.531841
513.635428
514.537416
514.908518
515.111601
516.040946
516.751374
493.210639
495.399801
497.275791
498.272033
498.820073
500.911241
502.564042
503.337400
503.686178
505.537498
506.977821
507.567039
507.756775
509.510315
510.880193
511.425426
511.548717
512.938583
513.924663
514.124297
513.969440
515.251309
516.153028
489.974712
494.025121
496.415101
497.053422
496.215039
499.700802
501.747384
502.156297
501.180368
504.381980
506.215562
506.448658
505.297122
508.426824
510.204295
510.459932
509.443842
511.964736
513.241085
513.071210
511.677299
514.211834
515.557635
492.627892
494.812049
496.677777
497.662398
498.202443
500.292902
501.951250
502.734729
503.096794
504.961907
506.417398
507.021900
507.224815
508.987722
510.363113
510.909096
511.025276
512.396473
513.355004
513.523311
513.344163
514.623702
515.529447
493.763611
495.330388
496.952920
498.068850
498.995605
500.686138
502.188330
503.139335
503.893154
505.349371
506.612605
507.334150
507.889437
509.259486
510.456789
511.093702
511.499766
512.560734
513.398149
513.691219
513.828980
514.768359
515.497724
492.805453
494.945850
496.789906
497.794108
498.383758
500.414313
502.062764
502.914657
503.377587
505.095132
506.417663
506.930923
507.068014
508.806849
510.143748
510.613989
510.632289
512.061895
513.039521
513.152767
512.877356
514.255607
515.226090
490.332127
494.267218
496.606387
497.287275
496.612819
499.894235
501.896853
502.448386
501.800097
504.594420
506.172046
506.249130
504.970013
508.082888
509.797314
509.898466
508.601446
511.331963
512.659044
512.361583
510.658460
513.498815
514.985407
493.532525
495.647942
497.453551
498.415636
498.962301
500.946403
502.553307
503.371140
503.803064
505.487720
506.778122
507.262983
507.372640
509.078169
510.382729
510.826888
510.828687
512.254326
513.235243
513.353365
513.078822
514.451832
515.416614
495.243085
496.749250
498.286149
499.316005
500.158849
501.745732
503.157493
504.039581
504.733691
506.125072
507.327322
508.000706
508.511389
509.808985
510.935108
511.514902
511.883606
512.939752
513.786247
514.090415
514.229177
515.154504
515.868899
494.917639
496.975177
498.687500
499.541550
499.973525
501.869258
503.369996
504.048193
504.327335
506.097373
507.470614
508.029555
508.205175
509.833388
511.084033
511.532808
511.576954
512.953373
513.930005
514.115524
513.933272
515.182971
516.057055
493.164813
496.959528
499.091846
499.551983
498.634598
501.758901
503.557877
503.827825
502.756379
505.834527
507.573703
507.796326
506.715753
509.589936
511.178188
511.299561
510.150813
512.709730
514.004992
513.850806
512.436545
514.916140
516.200424
497.251933
499.085800
500.560228
501.263595
501.587078
503.307159
504.668413
505.297271
505.563641
507.256793
508.582080
509.167807
509.379913
510.937050
512.126382
512.587288
512.662621
513.979013
514.910721
515.116674
514.950789
516.091714
516.863125
500.143985
501.018634
501.994168
502.771163
503.501572
504.652846
505.740819
506.572961
507.330835
508.491696
509.564539
510.357279
511.049010
512.102121
513.049094
513.703854
514.233833
515.076586
515.789097
516.198888
516.479459
517.071724
517.493209
501.492969
502.036071
502.786874
503.548406
504.353327
505.328436
506.310264
507.204628
508.087556
509.099887
510.081810
510.942443
511.759613
512.673399
513.533195
514.251211
514.900017
515.612304
516.246023
516.720545
517.108798
517.533011
517.815587
507.248231
507.756220
508.493912
509.264831
510.060487
510.946620
511.805461
512.577898
513.358810
514.276823
515.195539
516.019855
516.815536
517.695366
518.536830
519.262518
519.950643
520.719204
521.436955
522.008577
522.484930
522.951181
523.253551
505.925924
506.646855
507.547075
508.344013
509.110316
510.091015
510.997669
511.701580
512.390850
513.407436
514.399190
515.179512
515.897806
516.866411
517.765611
518.435336
519.041094
519.906156
520.698831
521.240427
521.664523
522.249092
522.659169
503.446404
504.668041
505.893350
506.696920
507.325166
508.558847
509.586998
510.129891
510.556230
511.853125
513.017225
513.679867
514.164167
515.385834
516.426760
516.956972
517.317632
518.450311
519.413593
519.861418
520.097654
520.977316
521.621358
500.640681
502.538492
504.115026
504.890969
505.242311
506.896409
508.102832
508.465263
508.458338
510.225448
511.602199
512.106129
512.184723
513.831326
515.055430
515.409892
515.351147
516.923139
518.089716
518.399573
518.279002
519.601951
520.508389
500.034048
501.464686
502.928913
503.901884
504.661677
506.067338
507.235171
507.840808
508.297293
509.666767
510.878111
511.525681
511.987631
513.262953
514.352442
514.874816
515.215835
516.395083
517.397728
517.837187
518.071487
519.037014
519.763783
499.055778
500.310360
501.748184
502.854335
503.823906
505.190670
506.402781
507.200760
507.900378
509.105953
510.214956
510.927181
511.545309
512.674527
513.704338
514.327764
514.841619
515.846785
516.742912
517.228839
517.592817
518.407178
519.034364
497.020427
498.625575
500.282892
501.415290
502.320805
503.918283
505.300052
506.130807
506.771330
508.114269
509.272492
509.901260
510.375768
511.664312
512.787620
513.364262
513.750541
514.879455
515.817061
516.203757
516.409352
517.387494
518.131956
494.699069
496.959389
498.910211
499.980732
500.589579
502.604361
504.196608
504.960272
505.317924
507.016429
508.314111
508.799740
508.914687
510.592107
511.883847
512.336505
512.374194
513.846862
514.904234
515.121785
514.948260
516.313562
517.267280
494.965564
496.607303
498.319229
499.512763
500.488550
502.173078
503.648852
504.569685
505.288659
506.694235
507.906716
508.586127
509.105267
510.427243
511.579655
512.181567
512.577259
513.685183
514.586974
514.939171
515.120760
516.088168
516.829802
494.924009
496.266183
497.823485
499.052316
500.158996
501.707612
503.115696
504.099131
504.958099
506.283247
507.496500
508.310529
509.020531
510.211312
511.298276
511.979886
512.522046
513.474553
514.287610
514.698006
515.012197
515.809072
516.434319
493.793956
495.396197
497.065132
498.220450
499.170464
500.868439
502.345035
503.235619
503.934989
505.465731
506.821604
507.621414
508.228497
509.578452
510.748666
511.375117
511.787452
512.858884
513.715150
514.031141
514.188769
515.141851
515.877151
492.313645
494.505150
496.392284
497.408692
497.980340
500.048148
501.667440
502.393071
502.700287
504.650812
506.201750
506.894355
507.168762
508.884985
510.206736
510.706288
510.783111
512.178805
513.149335
513.298836
513.080489
514.419718
515.362723
493.270757
494.849970
496.486336
497.610866
498.539073
500.228108
501.704316
502.599637
503.310594
504.863231
506.245545
507.070207
507.695956
509.055586
510.229306
510.854898
511.260789
512.318166
513.155788
513.452709
513.595862
514.543319
515.277704
493.886909
495.174706
496.660477
497.824530
498.887207
500.422759
501.833695
502.826847
503.707794
505.081174
506.351716
507.218793
507.968209
509.176477
510.269178
510.949972
511.480666
512.402497
513.174389
513.542372
513.824317
514.612256
515.237782
493.421180
494.961847
496.556363
497.649585
498.559454
500.239419
501.730558
502.667382
503.414112
504.903149
506.209530
506.973782
507.556401
508.898076
510.055793
510.659296
511.042996
512.098907
512.931703
513.211803
513.336174
514.297594
515.044855
492.599422
494.710870
496.513825
497.464602
497.994599
500.033201
501.667679
502.462383
502.849717
504.671855
506.093695
506.688918
506.890424
508.581631
509.876685
510.336300
510.368689
511.765745
512.728172
512.845966
512.585339
513.953680
514.918268
494.131292
495.647494
497.202068
498.249698
499.115084
500.755728
502.215984
503.129065
503.850861
505.304404
506.571722
507.300075
507.851222
509.164652
510.298404
510.884217
511.258037
512.312836
513.152363
513.442863
513.572123
514.524910
515.262371
495.327377
496.558366
497.955032
499.021092
499.990303
501.443594
502.792764
503.743901
504.581764
505.880210
507.069040
507.865007
508.554068
509.706771
510.751773
511.397728
511.909219
512.829751
513.617720
514.012509
514.309216
515.070802
515.668509
495.483998
496.955203
498.433363
499.394405
500.172017
501.726518
503.107133
503.951698
504.617864
506.045742
507.298870
508.022587
508.567339
509.845984
510.948764
511.524291
511.902506
512.957520
513.821452
514.170931
514.351096
515.231424
515.902763
495.362583
497.361130
498.988744
499.759262
500.114234
501.976706
503.452989
504.121342
504.402284
506.168408
507.549965
508.131999
508.324166
509.935946
511.164405
511.605739
511.649940
513.032090
514.025321
514.249688
514.101296
515.301171
516.129447
497.742786
499.022310
500.284831
501.098593
501.762846
503.158727
504.412354
505.207028
505.850630
507.202046
508.397064
509.123501
509.680961
510.901489
511.953582
512.535169
512.932472
513.943688
514.772828
515.135040
515.318087
516.107724
516.691578
499.928958
500.670398
501.584120
502.390951
503.197918
504.293021
505.365326
506.255039
507.104915
508.204857
509.250711
510.087405
510.856456
511.841930
512.753418
513.442015
514.043534
514.830903
515.526239
515.988248
516.349702
516.868250
517.235615
501.078963
501.588974
502.323651
503.096760
503.925593
504.898590
505.887554
506.809016
507.723950
508.732722
509.715226
510.594123
511.433579
512.335584
513.187909
513.917561
514.586870
515.294249
515.932011
516.429319
516.842480
517.252766
517.520424
506.745141
507.293121
508.067115
508.858968
509.668419
510.589225
511.475831
512.259949
513.044465
513.989978
514.929756
515.760821
516.555251
517.450979
518.300807
519.019930
519.688736
520.445898
521.138594
521.671692
522.112390
522.582175
522.892670
505.242642
506.091531
507.070355
507.877805
508.618190
509.679661
510.634436
511.326754
511.968847
513.066909
514.107306
514.879931
515.556260
516.585352
517.513912
518.161226
518.706127
519.596097
520.370996
520.839341
521.171012
521.813620
522.266796
502.127268
503.848811
505.289571
506.045887
506.434254
507.973513
509.125862
509.561703
509.677158
511.324369
512.639519
513.227507
513.449752
514.959031
516.110390
516.548257
516.630015
517.997184
518.996525
519.258123
519.135496
520.339371
521.151177
497.771607
501.276058
503.334708
503.905421
503.235350
505.986895
507.492764
507.523838
506.254029
509.327109
511.084349
511.341134
510.341328
513.098311
514.621509
514.707757
513.564728
516.170845
517.534862
517.428471
516.035138
518.600960
519.935820
498.525531
500.503611
502.219406
503.154531
503.670705
505.401225
506.704341
507.196471
507.329957
509.065512
510.439988
511.009685
511.199974
512.777502
513.986952
514.412222
514.463413
515.887025
516.927300
517.165503
517.023574
518.333530
519.246099
497.804011
499.382689
501.017646
502.140211
503.031205
504.563953
505.867169
506.620475
507.204253
508.567788
509.770285
510.449916
510.963402
512.226149
513.323868
513.897395
514.287037
515.376786
516.272091
516.625842
516.808156
517.778749
518.520523
494.967981
497.349508
499.374711
500.470321
501.069455
503.071138
504.628010
505.340591
505.649835
507.366229
508.693695
509.214336
509.361592
511.007153
512.275830
512.731244
512.784344
514.208107
515.210994
515.365113
515.123443
516.538722
517.526518
490.550877
495.088796
497.775872
498.619174
497.970552
501.346037
503.336209
503.768784
502.886175
505.866586
507.548868
507.716036
506.578310
509.538630
511.190131
511.321658
510.152699
512.793583
514.104958
513.822620
512.123384
515.022757
516.535939
492.873534
495.294474
497.373115
498.523162
499.183471
501.267030
502.908981
503.697343
504.073825
505.859212
507.249926
507.824103
508.014042
509.691019
510.982481
511.452103
511.508618
512.925014
513.909848
514.040847
513.782349
515.200180
516.194575
493.569877
495.252805
497.009074
498.236701
499.237920
500.949449
502.431357
503.330783
504.036894
505.548335
506.885134
507.674907
508.274339
509.597284
510.737408
511.335717
511.727769
512.804502
513.660457
513.957156
514.093385
515.085302
515.852542
492.050354
494.272892
496.211310
497.287171
497.912473
499.970273
501.565190
502.253083
502.514505
504.516233
506.115746
506.855227
507.173175
508.834040
510.099736
510.549067
510.582456
512.004277
512.985646
513.109293
512.845709
514.253073
515.241894
488.949559
492.980149
495.402528
496.128649
495.439758
498.786684
500.713530
500.948994
499.683743
503.242505
505.332124
505.804215
504.960093
507.820631
509.413194
509.503862
508.267132
510.944013
512.252676
511.955882
510.251442
513.126335
514.629445
491.600488
493.776965
495.655792
496.677946
497.264558
499.304705
500.892600
501.577642
501.846540
503.879403
505.518178
506.293279
506.636143
508.306006
509.572563
510.019766
510.048185
511.460143
512.431331
512.547419
512.278408
513.678632
514.663043
492.728791
494.284453
495.897030
497.003887
497.920785
499.605249
501.076054
501.962082
502.670625
504.261200
505.691614
506.563201
507.220103
508.555319
509.693071
510.288029
510.673642
511.727741
512.562062
512.846972
512.978122
513.949892
514.704010
491.777098
493.888226
495.692044
496.632835
497.142025
499.220251
500.859680
501.604959
501.928882
503.896623
505.466656
506.187456
506.488832
508.159161
509.434938
509.903540
509.964715
511.335012
512.284496
512.410010
512.169647
513.531521
514.492876
489.328068
493.202935
495.473657
496.028836
495.124600
498.593617
500.616291
500.963262
499.850984
503.237246
505.199606
505.578028
504.646008
507.527254
509.140028
509.279567
508.156793
510.702629
511.963564
511.696822
510.097920
512.848299
514.295643
492.478397
494.564701
496.326850
497.219118
497.683225
499.729962
501.350708
502.085537
502.393351
504.320032
505.840906
506.516416
506.780958
508.426159
509.684180
510.141498
510.198010
511.570038
512.531154
512.675757
512.447459
513.794175
514.738904
494.154074
495.651696
497.169372
498.167255
498.983680
500.608177
502.050236
502.932562
503.628778
505.119831
506.435765
507.208031
507.786553
509.078219
510.186576
510.764495
511.145967
512.203657
513.066819
513.407602
513.583965
514.500813
515.202569
493.802095
495.866492
497.572182
498.399378
498.800764
500.764104
502.327879
503.053567
503.380550
505.193674
506.617931
507.225391
507.433691
509.064480
510.303221
510.739370
510.777703
512.186439
513.208908
513.458028
513.343488
514.563278
515.412092
492.025644
495.847270
497.978974
498.394979
497.377689
500.654550
502.555458
502.902896
501.916349
504.992748
506.747916
506.993866
505.930338
508.805991
510.381423
510.478680
509.293104
511.923292
513.289651
513.234995
511.972067
514.342690
515.574936
496.151643
497.999331
499.479212
500.171170
500.478175
502.271329
503.703279
504.392458
504.712037
506.423198
507.764363
508.366245
508.589450
510.148114
511.330480
511.780418
511.850108
513.205635
514.189135
514.460023
514.360903
515.474641
516.223660
499.075274
499.959023
500.944900
501.730155
502.474014
503.667118
504.801983
505.677764
506.472939
507.657146
508.747648
509.554781
510.256063
511.312235
512.257628
512.911015
513.447029
514.314347
515.061386
515.510553
515.824408
516.418667
516.835803
500.441003
500.992164
501.755541
502.532307
503.358109
504.365744
505.384369
506.314321
507.228295
508.264159
509.264189
510.138720
510.965100
511.883137
512.744340
513.465153
514.123168
514.855097
515.515525
516.018810
516.430338
516.863802
517.148456
506.157673
506.773199
507.599631
508.413647
509.229825
510.204587
511.128741
511.917776
512.688665
513.676713
514.641702
515.466811
516.240112
517.165994
518.031421
518.735670
519.369854
520.135513
520.816988
521.310300
521.704182
522.195070
522.524368
504.275395
505.404788
506.517011
507.311132
507.935091
509.180152
510.217723
510.854708
511.328064
512.624941
513.751600
514.471714
514.992404
516.188593
517.184555
517.768870
518.144443
519.174871
519.981902
520.349995
520.487697
521.301593
521.847472
499.267316
502.584663
504.496422
505.033801
504.381125
507.038940
508.496096
508.580571
507.390908
510.374779
512.071206
512.369886
511.444097
514.117993
515.588021
515.719374
514.642631
517.135224
518.400581
518.284353
516.908755
519.354835
520.591303
485.220524
498.593625
502.143001
501.719163
493.129314
503.887035
506.484152
505.148564
494.185752
506.984125
510.132110
509.253759
499.749698
511.033374
513.745234
512.666002
503.042366
514.093862
516.571922
515.154297
504.721771
516.336545
519.149385
495.440949
499.081705
501.309815
502.028579
501.486505
504.367140
505.991998
506.122202
504.927157
508.025739
509.795981
510.065082
509.083434
511.852883
513.396378
513.505480
512.376233
514.950625
516.268593
516.113441
514.691368
517.277912
518.639885
496.013202
498.237097
500.170070
501.247758
501.859714
503.768741
505.234965
505.868643
506.113955
507.851500
509.212284
509.771242
509.953533
511.565604
512.807358
513.256799
513.312720
514.713304
515.702915
515.870487
515.660444
517.019923
517.972252
491.042279
495.583653
498.280566
499.136015
498.491142
501.844079
503.800577
504.196585
503.282934
506.257864
507.943011
508.116575
506.983055
509.927459
511.565696
511.694183
510.525707
513.152170
514.448724
514.155904
512.449583
515.345672
516.857065
474.057764
491.531055
496.218396
495.927709
485.955082
498.769416
502.115263
501.341706
491.591827
503.473788
506.404312
505.282809
494.877630
507.123051
510.087512
509.016081
499.082592
510.471315
512.937336
511.131366
498.997296
512.376949
515.619018
488.915580
493.498882
496.245986
497.146761
496.551756
499.983281
502.019112
502.480846
501.625202
504.672870
506.425888
506.653924
505.561468
508.535306
510.192685
510.330338
509.164346
511.795392
513.088835
512.783725
511.067232
513.978244
515.503895
491.675179
494.031143
496.086079
497.243587
497.924094
500.024380
501.664165
502.415922
502.746411
504.659576
506.175144
506.849302
507.114591
508.783194
510.058152
510.515011
510.559845
511.981338
512.965296
513.089642
512.827370
514.252794
515.255542
488.591950
492.673396
495.160345
495.946753
495.305694
498.679557
500.624239
500.873488
499.614497
503.161414
505.233815
505.690524
504.834401
507.681581
509.262574
509.343993
508.104907
510.795607
512.119013
511.829024
510.128385
513.026195
514.546008
474.731038
489.901170
493.976708
493.489966
483.504140
496.184859
499.367562
498.024838
485.806718
500.345146
504.060387
503.438932
494.105515
505.472070
508.222132
507.014561
496.688567
508.446956
510.997156
509.225616
497.175745
510.475713
513.702224
488.202396
492.217685
494.623593
495.338182
494.644510
497.994476
499.926898
500.166811
498.910270
502.496004
504.616779
505.116301
504.289139
507.142601
508.720544
508.797563
507.554205
510.237571
511.556890
511.267892
509.569380
512.459951
513.973934
491.020054
493.167282
495.015110
496.004604
496.561579
498.630919
500.250561
500.966347
501.268286
503.297882
504.938062
505.716530
506.056728
507.724084
508.984966
509.434483
509.478515
510.878964
511.854101
511.989683
511.748188
513.143017
514.124462
488.444401
492.337326
494.634365
495.216237
494.336041
497.826976
499.858439
500.199142
499.087234
502.532389
504.564860
505.003587
504.112719
506.998331
508.605281
508.741572
507.622501
510.177548
511.451805
511.198900
509.613779
512.379410
513.836783
475.509916
490.180029
494.009384
493.196311
482.251529
495.785635
499.213601
498.112966
486.689596
500.436904
503.933064
503.181506
493.562472
505.160691
507.986941
506.948365
497.376034
508.372805
510.787557
509.139280
497.794638
510.368425
513.430631
489.143363
493.011749
495.267062
495.799568
494.874220
498.339575
500.360781
500.701190
499.582018
502.981261
504.958235
505.346467
504.414846
507.276081
508.866356
508.992173
507.869045
510.425013
511.712311
511.483945
509.917372
512.660372
514.095304
492.445446
494.533665
496.284162
497.157951
497.605811
499.635792
501.251737
501.998040
502.329701
504.225100
505.723659
506.383643
506.628067
508.261640
509.500453
509.938534
509.984803
511.384828
512.394764
512.612398
512.459530
513.754511
514.657584
490.426218
494.318477
496.539058
497.027607
496.075278
499.439521
501.415692
501.807363
500.852627
503.984108
505.787970
506.058478
505.006214
507.896799
509.479475
509.568706
508.377212
511.025454
512.412206
512.364518
511.112254
513.529311
514.801396
477.932135
492.821710
496.569020
495.671581
484.821705
497.986042
501.303525
500.394229
490.121455
502.519145
505.585669
504.579190
494.447963
506.386536
509.222290
508.089212
498.093381
509.545992
512.174126
511.000061
501.465324
512.186754
514.789996
492.919401
496.547282
498.520523
498.887225
497.869442
501.036260
502.867283
503.238089
502.303195
505.297643
506.993825
507.261780
506.243259
509.036465
510.551324
510.667384
509.531154
512.102607
513.437989
513.424547
512.212100
514.492271
515.643049
497.962106
499.151315
500.265042
500.999984
501.572040
502.977780
504.212050
505.035782
505.664683
507.038731
508.206785
508.944885
509.467721
510.695323
511.705683
512.285938
512.650734
513.697836
514.528745
514.930057
515.097875
515.870675
516.383347
499.752630
500.371470
501.177307
501.956492
502.767828
503.826135
504.880527
505.811220
506.707530
507.781904
508.802221
509.662019
510.456713
511.400149
512.272168
512.974500
513.604765
514.372721
515.060262
515.562504
515.959298
516.431408
516.743012
505.798304
506.378652
507.207957
508.066188
508.942769
509.925082
510.867862
511.701466
512.521995
513.484589
514.431318
515.267893
516.067953
516.967044
517.819499
518.538172
519.194519
519.919602
520.569195
521.060302
521.468327
521.917848
522.219216
504.256876
505.144563
506.187988
507.071513
507.887075
509.014350
510.030348
510.779705
511.463406
512.574631
513.617026
514.394062
515.077237
516.108832
517.041524
517.693712
518.230055
519.081664
519.804301
520.223611
520.518758
521.140052
521.584182
501.069678
502.841579
504.362773
505.211624
505.689055
507.299566
508.520650
509.027139
509.195939
510.847349
512.155342
512.746985
512.979913
514.488838
515.646208
516.099328
516.182177
517.498993
518.430680
518.632647
518.468207
519.649915
520.453221
496.624290
500.190849
502.344695
503.022772
502.454874
505.280738
506.860647
506.973879
505.770410
508.837713
510.580330
510.841841
509.858576
512.611264
514.141531
514.252920
513.123626
515.669169
516.955929
516.785207
515.348765
517.893695
519.221286
497.291448
499.334243
501.149307
502.192864
502.809747
504.620509
505.998417
506.564388
506.753397
508.495679
509.865271
510.440553
510.643521
512.223506
513.442712
513.888009
513.946372
515.327108
516.307961
516.494442
516.317602
517.610662
518.517602
496.468853
498.118662
499.857728
501.087061
502.074208
503.689433
505.064602
505.879345
506.507099
507.888985
509.099006
509.787094
510.311073
511.581668
512.690760
513.278414
513.671708
514.738601
515.599053
515.920534
516.080781
517.041148
517.779999
493.522247
495.990528
498.130523
499.332826
500.023125
502.107445
503.732901
504.496863
504.841592
506.583154
507.926953
508.458934
508.616100
510.272030
511.552957
512.020341
512.078903
513.495275
514.483986
514.624037
514.373338
515.786173
516.774554
489.034593
493.672981
496.480552
497.426811
496.861743
500.317540
502.372073
502.848257
501.994204
505.002095
506.703934
506.882629
505.753351
508.723978
510.387424
510.530582
509.370973
512.016010
513.329186
513.047999
511.351397
514.255916
515.773318
491.407647
493.905543
496.083415
497.322929
498.058495
500.211412
501.909119
502.735823
503.137908
504.945178
506.350368
506.931473
507.125946
508.810369
510.111129
510.590466
510.658539
512.089572
513.090512
513.236437
512.991294
514.421009
515.422807
492.196336
493.928988
495.756580
497.055269
498.120193
499.888640
501.417105
502.350164
503.078786
504.604822
505.947819
506.736766
507.334335
508.660625
509.805970
510.409852
510.813473
511.914761
512.800843
513.125506
513.284933
514.294914
515.072488
490.758902
493.011191
494.998171
496.128288
496.805646
498.909307
500.543156
501.260803
501.542145
503.552402
505.150561
505.881061
506.189763
507.850711
509.117318
509.565727
509.607456
511.064105
512.089723
512.253350
512.021471
513.452406
514.454283
487.709484
491.757563
494.213571
494.981579
494.335760
497.720085
499.680181
499.942736
498.696618
502.261597
504.347317
504.806769
503.948609
506.807844
508.397583
508.480751
507.247297
509.967534
511.331085
511.083035
509.416468
512.318855
513.836818
490.370996
492.562655
494.468674
495.523952
496.145708
498.219770
499.838338
500.548201
500.835798
502.880295
504.522769
505.292792
505.626543
507.291569
508.551017
508.989861
509.024104
510.476006
511.501693
511.669363
511.441533
512.870476
513.869806
491.483658
493.056303
494.694302
495.828194
496.774000
498.491942
499.993544
500.902937
501.630932
503.243199
504.691233
505.570872
506.226643
507.554469
508.679857
509.263655
509.654615
510.745253
511.632903
511.971265
512.145894
513.145764
513.913559
490.504705
492.637191
494.467463
495.430702
495.963372
498.078021
499.750780
500.518021
500.861134
502.862982
504.466535
505.209021
505.516919
507.176916
508.433144
508.883232
508.944339
510.351187
511.356436
511.539160
511.345345
512.733229
513.705970
488.037571
491.938704
494.238362
494.814059
493.929820
497.440576
499.500553
499.869299
498.774892
502.205041
504.211066
504.619070
503.697831
506.564938
508.151423
508.264550
507.134384
509.717686
511.036333
510.829059
509.278931
512.052425
513.509036
491.202802
493.313838
495.106757
496.025370
496.516661
498.604357
500.264069
501.027133
501.359833
503.324462
504.881850
505.581464
505.852337
507.482385
508.713275
509.144007
509.193062
510.595115
511.606329
511.803499
511.618527
512.989803
513.945552
492.905944
494.428040
495.979871
497.011727
497.863314
499.529707
501.013626
501.931977
502.658874
504.178244
505.517396
506.303073
506.880717
508.154312
509.234135
509.784408
510.156552
511.238120
512.143761
512.528909
512.742383
513.684919
514.400073
492.581576
494.673126
496.417639
497.285110
497.727352
499.734899
501.344517
502.113432
502.475304
504.306900
505.741591
506.352593
506.553413
508.161199
509.367549
509.770903
509.794099
511.225266
512.287568
512.575527
512.492788
513.738917
514.603436
490.836927
494.688203
496.861390
497.320548
496.346485
499.668314
501.616825
502.011360
501.062447
504.148855
505.905322
506.148714
505.074602
507.923789
509.464275
509.524832
508.318610
510.972650
512.377939
512.358076
511.122536
513.519325
514.768174
495.010502
496.883448
498.400914
499.133700
499.482193
501.317976
502.793661
503.524459
503.875709
505.597485
506.939201
507.536614
507.748476
509.284426
510.437501
510.858752
510.914617
512.287901
513.302586
513.603318
513.529326
514.665750
515.428799
497.979077
498.882875
499.900657
500.722438
501.504267
502.736065
503.909152
504.819538
505.640409
506.836364
507.929169
508.732330
509.423333
510.462055
511.386335
512.021104
512.550589
513.431241
514.202454
514.676948
515.013507
515.627098
516.055841
499.371211
499.939403
500.731047
501.541333
502.402579
503.446143
504.499427
505.459886
506.396467
507.444344
508.447677
509.318912
510.136180
511.039969
511.884992
512.593114
513.248697
513.992329
514.673446
515.199647
515.632514
516.083573
516.378504
505.362163
505.937918
506.788971
507.693573
508.622297
509.627462
510.595690
511.466940
512.320194
513.267102
514.194866
515.028804
515.836362
516.721916
517.569264
518.297846
518.965158
519.667630
520.296383
520.782876
521.194703
521.622809
521.908848
503.949576
504.755936
505.793152
506.747991
507.667601
508.774523
509.801543
510.625474
511.405721
512.436258
513.421423
514.209473
514.945332
515.914682
516.822192
517.510687
518.110110
518.888570
519.566032
520.003924
520.353895
520.898599
521.293154
501.299996
502.642292
504.047341
505.053066
505.874607
507.238304
508.402501
509.108924
509.674748
510.943364
512.067106
512.738353
513.260119
514.464549
515.514638
516.098821
516.495818
517.492189
518.289447
518.602638
518.750080
519.589281
520.220214
498.282445
500.342400
502.140602
503.162088
503.754864
505.527440
506.878627
507.449693
507.657122
509.327166
510.627779
511.148462
511.302511
512.897535
514.126839
514.575633
514.626252
515.991956
516.947474
517.103446
516.886755
518.173846
519.071260
497.517296
499.103439
500.790419
501.999514
502.976375
504.531266
505.847950
506.622863
507.221890
508.568641
509.745202
510.405145
510.908052
512.172062
513.278911
513.865068
514.254613
515.312604
516.165726
516.486049
516.644907
517.580799
518.300822
496.326237
497.751691
499.421694
500.752677
501.917856
503.448437
504.804950
505.730383
506.523104
507.755414
508.871229
509.599226
510.241452
511.383022
512.436947
513.098142
513.630296
514.580007
515.395749
515.810859
516.128998
516.926414
517.551358
494.005486
495.844314
497.771561
499.127993
500.211411
501.982052
503.504697
504.434518
505.139053
506.535310
507.727695
508.378341
508.872103
510.182539
511.333264
511.938441
512.340578
513.452720
514.359294
514.715784
514.903149
515.880228
516.629411
491.448762
494.027150
496.282715
497.570364
498.330829
500.527442
502.257280
503.099861
503.496849
505.264999
506.609945
507.118520
507.248318
508.949361
510.268879
510.748532
510.810138
512.289432
513.349855
513.568855
513.400497
514.780448
515.746415
491.917916
493.771616
495.720257
497.101826
498.223084
500.055447
501.646951
502.639180
503.400464
504.855130
506.099850
506.791127
507.316581
508.655711
509.829491
510.451725
510.871784
512.011194
512.947912
513.331032
513.540197
514.535000
515.294620
492.139807
493.602144
495.318619
496.695014
497.928922
499.593635
501.095512
502.143532
503.043858
504.397457
505.620949
506.427743
507.128828
508.328752
509.427821
510.117341
510.679115
511.687770
512.568490
513.038404
513.400831
514.237161
514.885808
491.213814
492.878787
494.650178
495.917704
496.975010
498.763226
500.316147
501.265488
502.004581
503.547174
504.892899
505.662932
506.239553
507.596273
508.770198
509.383902
509.798211
510.958018
511.919214
512.322343
512.546097
513.550328
514.314691
489.858258
492.076221
494.030146
495.134098
495.799568
497.936097
499.619000
500.400056
500.750311
502.702841
504.234308
504.883144
505.105864
506.835861
508.155485
508.618996
508.666135
510.188868
511.297065
511.554583
511.414848
512.814053
513.790189
490.824251
492.432979
494.125234
495.317407
496.317878
498.073877
499.611156
500.555655
501.303984
502.876207
504.260354
505.064558
505.660767
507.016272
508.175675
508.771121
509.171884
510.328531
511.293079
511.701488
511.930174
512.938274
513.704817
491.392927
492.720711
494.261392
495.477864
496.595056
498.201543
499.676454
500.712997
501.628094
503.048866
504.357891
505.240033
505.984529
507.177113
508.240848
508.888616
509.420305
510.426023
511.317342
511.800314
512.173927
513.018611
513.671723
490.848137
492.447247
494.102021
495.232505
496.175573
497.942122
499.506948
500.478339
501.247923
502.823334
504.212702
505.028990
505.629529
506.943767
508.051753
508.601452
508.969065
510.114375
511.076377
511.484367
511.712706
512.721093
513.487550
489.961580
492.155580
494.027789
495.004016
495.541194
497.695596
499.418279
500.238777
500.624814
502.576663
504.115833
504.787822
505.025468
506.672838
507.897468
508.277492
508.262329
509.767044
510.872303
511.130479
510.990196
512.388693
513.363203
491.544826
493.127887
494.752886
495.846237
496.752433
498.489139
500.034984
500.996181
501.753174
503.300836
504.657808
505.444667
506.014863
507.290362
508.357794
508.872723
509.215113
510.345830
511.302785
511.711294
511.937648
512.934715
513.690948
492.808407
494.100189
495.573755
496.707859
497.744500
499.287173
500.724806
501.748412
502.646921
504.005092
505.244116
506.070359
506.760074
507.871849
508.850519
509.427735
509.909758
510.887704
511.771832
512.261721
512.636256
513.450630
514.076018
493.013583
494.554764
496.122800
497.169068
498.030386
499.677053
501.155048
502.095553
502.843779
504.299133
505.566033
506.296955
506.830769
508.055679
509.079941
509.570403
509.899974
511.016850
511.974748
512.406364
512.650669
513.589775
514.295959
492.941786
495.024363
496.751717
497.615946
498.062079
500.017494
501.596582
502.378095
502.765185
504.523821
505.891389
506.467950
506.648787
508.192785
509.331338
509.669169
509.633963
511.100328
512.194042
512.492067
512.394504
513.658490
514.526005
495.439833
496.783718
498.132523
499.033183
499.783232
501.266975
502.613151
503.501469
504.221508
505.583237
506.770889
507.487535
508.025493
509.193815
510.175954
510.682901
511.035383
512.097893
513.002094
513.426862
513.659050
514.500172
515.116296
497.737011
498.524757
499.507993
500.390711
501.274973
502.448824
503.599762
504.562554
505.468006
506.588702
507.636454
508.465034
509.214700
510.163340
511.027988
511.672334
512.255095
513.074130
513.822735
514.336745
514.743652
515.303312
515.695787
498.950642
499.497817
500.292158
501.133902
502.034247
503.079663
504.138768
505.122572
506.084105
507.116500
508.105177
508.977899
509.799994
510.673357
511.491761
512.193258
512.855662
513.588077
514.269106
514.812731
515.268577
515.715045
516.004183
504.726225
505.373728
506.295056
507.242131
508.197995
509.252886
510.258649
511.141148
511.989991
512.950704
513.877015
514.686222
515.467539
516.371723
517.235127
517.956593
518.606228
519.319454
519.948579
520.412827
520.800784
521.251428
521.559899
503.027431
504.027803
505.200849
506.192976
507.097989
508.309617
509.401993
510.216123
510.941747
512.033035
513.031752
513.756223
514.400246
515.450955
516.408738
517.068117
517.596824
518.440530
519.141516
519.523578
519.787321
520.423899
520.887270
499.499368
501.513263
503.246277
504.238830
504.819861
506.536348
507.860204
508.471666
508.736299
510.306467
511.515692
511.996758
512.127341
513.707970
514.926462
515.394310
515.462479
516.785491
517.695971
517.835650
517.599446
518.843288
519.695897
494.563720
498.632092
501.098967
501.951256
501.491743
504.446902
506.156523
506.434052
505.477948
508.307223
509.877355
509.953776
508.720090
511.684478
513.329413
513.460672
512.292604
514.880487
516.155643
515.891112
514.279005
517.000373
518.419800
495.513020
497.815986
499.863012
501.063326
501.792503
503.721071
505.211616
505.886735
506.171898
507.832349
509.098983
509.554947
509.648565
511.305289
512.593407
513.058566
513.110464
514.519451
515.508323
515.661678
515.434821
516.793645
517.748787
494.816556
496.625170
498.538101
499.898459
500.986244
502.712857
504.186511
505.073739
505.742556
507.103388
508.259250
508.870403
509.332993
510.640313
511.793934
512.395796
512.792652
513.905864
514.815802
515.175026
515.365429
516.333559
517.077977
491.816304
494.449443
496.753674
498.064371
498.826767
501.037605
502.765751
503.588521
503.956366
505.695350
506.998933
507.448351
507.520297
509.238742
510.572555
511.042262
511.085222
512.603659
513.710068
513.981701
513.873720
515.209223
516.148233
487.191944
492.073996
495.058676
496.087720
495.531565
499.165949
501.341089
501.874309
501.034986
504.043295
505.697985
505.754592
504.433979
507.569108
509.316732
509.442768
508.190960
511.047430
512.555563
512.520135
511.212156
513.817067
515.206657
489.753064
492.387500
494.695623
496.015170
496.803671
499.074992
500.873827
501.759732
502.182450
503.975637
505.324579
505.805689
505.902411
507.651401
509.012593
509.503356
509.570494
511.130834
512.286887
512.605785
512.534767
513.888591
514.835049
490.698075
492.504810
494.419587
495.783762
496.907540
498.775396
500.404913
501.418813
502.191436
503.665993
504.912964
505.578603
506.078193
507.454465
508.665760
509.301898
509.736100
510.944778
511.966983
512.433258
512.709954
513.707888
514.461963
489.361609
491.648373
493.689645
494.860020
495.576465
497.794979
499.560344
500.420463
500.832529
502.686552
504.094810
504.606092
504.705949
506.503715
507.890960
508.383255
508.444650
510.039516
511.229775
511.573554
511.518702
512.889340
513.844717
486.395735
490.428707
492.913724
493.695095
493.040984
496.587379
498.720862
499.220712
498.349238
501.501958
503.273095
503.377835
502.020370
505.285030
507.085473
507.207355
505.922377
508.865884
510.445896
510.460256
509.180505
511.823917
513.232455
488.993685
491.217665
493.172935
494.262363
494.918085
497.103661
498.854242
499.710913
500.132722
502.015323
503.460120
504.003415
504.119393
505.908099
507.270152
507.732302
507.771491
509.365152
510.562434
510.912349
510.862726
512.243037
513.205514
490.015356
491.662318
493.380533
494.569845
495.566188
497.376951
498.983315
499.989783
500.778403
502.318749
503.647790
504.386293
504.925193
506.273984
507.422824
507.984780
508.361670
509.579882
510.625126
511.103880
511.386750
512.411705
513.184967
488.862637
491.149537
493.108909
494.143205
494.723347
496.943378
498.727462
499.599619
500.027411
501.945977
503.437985
504.048385
504.229996
505.905956
507.145153
507.489712
507.422230
509.046462
510.263664
510.598063
510.512552
511.936683
512.926918
486.152222
490.361669
492.848787
493.502804
492.636685
496.292960
498.486772
499.002389
498.115886
501.347622
503.205508
503.448735
502.304924
505.268765
506.827033
506.720004
505.164325
508.241994
509.873208
509.848951
508.446846
511.223827
512.693100
489.555999
491.834012
493.772741
494.778331
495.326589
497.514550
499.275412
500.135204
500.552443
502.449474
503.920661
504.516161
504.675884
506.301077
507.480719
507.772322
507.664743
509.264199
510.466187
510.789395
510.693344
512.108853
513.093638
491.414927
493.047621
494.722720
495.851759
496.782296
498.519651
500.075873
501.064035
501.842307
503.331494
504.618219
505.342971
505.860554
507.087943
508.099250
508.545929
508.838243
510.009977
511.026608
511.482653
511.742055
512.749986
513.510869
491.129441
493.344969
495.226097
496.216095
496.773653
498.815159
500.475583
501.321604
501.768203
503.537099
504.912088
505.482777
505.656732
507.183557
508.290745
508.561243
508.460638
509.998144
511.157398
511.469883
511.371138
512.731385
513.673302
489.362665
493.397838
495.733572
496.350147
495.580682
498.844433
500.817655
501.321661
500.585489
503.479733
505.140984
505.360853
504.325432
507.026272
508.429899
508.295650
506.803688
509.708725
511.240141
511.197010
509.809419
512.447261
513.819318
493.732730
495.711021
497.345573
498.188533
498.643045
500.498957
502.010521
502.805986
503.234825
504.898059
506.190785
506.762328
506.960404
508.420319
509.482000
509.784822
509.725018
511.183903
512.266531
512.568126
512.461705
513.702240
514.537506
496.860399
497.822106
498.915536
499.810262
500.656235
501.927131
503.136625
504.084880
504.935754
506.119604
507.191038
507.972585
508.639424
509.635176
510.505611
511.079151
511.564349
512.470633
513.275451
513.763866
514.109054
514.769887
515.235223
498.335289
498.941662
499.788353
500.654299
501.565287
502.648588
503.735788
504.724329
505.678795
506.725912
507.717745
508.571111
509.365137
510.237824
511.046212
511.717694
512.351813
513.106054
513.808597
514.352291
514.803063
515.283739
515.601066
504.106477
504.852933
505.853783
506.832146
507.793969
508.905511
509.947699
510.825804
511.649383
512.639765
513.574924
514.353915
515.093762
516.033107
516.920172
517.626852
518.244093
518.985915
519.626115
520.063264
520.413826
520.908183
521.253159
501.890618
503.256912
504.621344
505.615141
506.399614
507.806675
508.988684
509.742706
510.298447
511.560578
512.616822
513.241729
513.680871
514.928305
515.976514
516.568715
516.920081
517.938280
518.703171
518.990362
519.052952
519.907492
520.498006
496.038865
499.980604
502.333938
503.134492
502.654848
505.528390
507.186249
507.473062
506.544216
509.302204
510.815188
510.889215
509.675855
512.589419
514.201270
514.347163
513.206234
515.737538
516.966948
516.701446
515.100640
517.749952
519.111417
479.832441
495.398329
499.704441
499.603019
491.143090
502.214410
505.081348
504.139827
494.540647
506.001067
508.740812
507.405640
496.584081
509.123313
512.162077
511.091263
501.192925
512.514226
514.988839
513.291748
501.843904
514.472106
517.563559
491.784997
496.092875
498.807858
499.816929
499.464372
502.585957
504.431672
504.770874
503.836155
506.710426
508.291835
508.320109
507.037018
510.058191
511.759115
511.890664
510.709562
513.363247
514.696742
514.441224
512.831913
515.630439
517.118896
492.733533
495.310718
497.600151
498.923727
499.712039
501.845608
503.503724
504.264630
504.584890
506.293916
507.572004
507.987443
508.036313
509.746062
511.082247
511.546690
511.585598
513.080646
514.157272
514.372897
514.204982
515.587150
516.567048
487.552487
492.515749
495.573191
496.628281
496.070236
499.716903
501.885907
502.379140
501.490111
504.487470
506.120267
506.123903
504.751782
507.902020
509.664573
509.772965
508.494969
511.373510
512.897931
512.849368
511.523716
514.155300
515.572391
469.808199
488.264201
493.392672
493.223893
482.917541
496.428066
500.058738
499.373734
489.609064
501.542806
504.411028
502.979255
491.567331
504.778759
507.987888
506.808478
496.144465
508.466428
511.371402
510.149686
500.079827
511.557156
514.439641
485.504820
490.459061
493.506601
494.556017
494.012269
497.721871
499.965234
500.522368
499.686087
502.736169
504.409973
504.438179
503.084364
506.267984
508.061671
508.193356
506.942858
509.876165
511.466126
511.481066
510.204873
512.854528
514.276559
488.662197
491.204496
493.458567
494.742807
495.519631
497.823132
499.656220
500.545981
500.959193
502.786329
504.147714
504.595998
504.653718
506.452398
507.859381
508.357768
508.427561
510.058759
511.290256
511.657043
511.616903
513.013074
513.989558
485.781518
489.956958
492.579282
493.435439
492.823649
496.454444
498.655970
499.178725
498.297316
501.431093
503.152512
503.172156
501.743780
505.043487
506.890145
507.023211
505.740665
508.745089
510.384903
510.429175
509.165256
511.842825
513.278214
472.266029
487.250691
491.399279
490.898195
480.614830
493.876128
497.435484
496.677533
486.613448
498.939914
501.925552
500.438115
488.488032
502.311990
505.657367
504.455250
493.533584
506.185502
509.211718
508.047326
497.956432
509.536833
512.451011
485.444233
489.545378
492.071520
492.839369
492.161910
495.759989
497.947687
498.467163
497.594734
500.758219
502.516736
502.568501
501.154962
504.438124
506.249811
506.341934
505.028537
508.034367
509.684569
509.735483
508.476320
511.168596
512.615019
488.094192
490.420362
492.441481
493.527677
494.158319
496.412370
498.227313
499.108315
499.529913
501.432314
502.881530
503.408348
503.511568
505.258062
506.574963
506.966314
506.943613
508.606122
509.874831
510.252373
510.207595
511.651931
512.661132
485.078769
489.385937
491.964130
492.661984
491.821547
495.547534
497.798107
498.328353
497.434457
500.678076
502.524096
502.714081
501.520157
504.526760
506.126961
506.018342
504.455324
507.607904
509.314417
509.327108
507.945416
510.774391
512.284429
470.953893
486.963637
491.255567
490.548654
479.384407
493.433757
497.159839
496.396736
486.102220
498.752189
501.921094
500.788020
490.138675
502.556025
505.405906
503.746237
491.633783
505.291299
508.500345
507.210743
496.367751
508.721895
511.812298
485.769059
490.073985
492.639131
493.315069
492.447132
496.139464
498.364665
498.883140
497.982685
501.207525
503.040152
503.226891
502.019702
504.963375
506.487451
506.310853
504.695562
507.815820
509.499870
509.493442
508.095353
510.917070
512.424184
489.472234
491.809576
493.809410
494.854416
495.435231
497.605713
499.363426
500.231397
500.662306
502.508581
503.930303
504.481598
504.610106
506.180764
507.309355
507.546604
507.407853
509.013224
510.239758
510.574943
510.487945
511.925198
512.931241
487.460180
491.665041
494.173544
494.890405
494.188028
497.577438
499.652816
500.192656
499.465312
502.418806
504.118107
504.317476
503.244238
505.969778
507.378948
507.193234
505.651603
508.622617
510.222270
510.192844
508.810590
511.544004
512.998937
474.581863
490.182643
494.311144
493.757869
483.811493
496.345268
499.676798
499.045459
489.964986
501.215462
504.039594
503.014120
493.323433
504.627692
507.179362
505.552521
494.027055
506.951158
509.942222
508.628908
498.011172
509.988027
512.941850
490.297661
494.198756
496.421552
496.995971
496.214545
499.380387
501.283304
501.782531
501.063732
503.883797
505.488719
505.708818
504.692727
507.325914
508.678514
508.546771
507.078720
509.933458
511.429608
511.394966
510.025655
512.601790
513.922584
495.745991
497.063780
498.329348
499.197122
499.886648
501.367866
502.676148
503.569618
504.257955
505.611109
506.746355
507.443872
507.922144
509.076574
509.995831
510.460293
510.729980
511.843584
512.746207
513.169774
513.341601
514.218186
514.808711
497.729226
498.426485
499.339156
500.220161
501.121786
502.257296
503.378681
504.361635
505.291328
506.368833
507.372726
508.200139
508.951917
509.842735
510.652442
511.288573
511.878687
512.671547
513.402777
513.937779
514.366704
514.898005
515.254696
503.922525
504.646495
505.653087
506.658426
507.655777
508.763378
509.808643
510.702761
511.549145
512.519536
513.443152
514.227681
514.986088
515.903432
516.781804
517.497591
518.134159
518.855148
519.485125
519.930402
520.302559
520.775895
521.110134
501.981817
503.131076
504.440373
505.496772
506.430347
507.722783
508.871828
509.684591
510.383853
511.505057
512.508866
513.184502
513.774480
514.866812
515.860478
516.502370
516.994741
517.871181
518.586502
518.930154
519.151387
519.846372
520.367461
497.941977
500.293451
502.273478
503.327329
503.879882
505.758337
507.181545
507.754482
507.916466
509.587004
510.829085
511.202951
511.185624
512.897677
514.205345
514.620926
514.576411
516.012253
516.975594
517.026558
516.660755
518.066915
519.054429
492.403189
497.091536
499.930111
500.819380
500.206884
503.467886
505.334453
505.519420
504.317204
507.386697
509.036232
508.930879
507.380657
510.642663
512.447706
512.474685
511.049139
513.901690
515.288489
514.869670
512.964686
516.029157
517.679011
493.691188
496.375526
498.707864
499.982164
500.684804
502.794383
504.398527
505.032409
505.206705
506.975414
508.277496
508.613600
508.546250
510.346105
511.734636
512.145347
512.082000
513.625080
514.688538
514.761641
514.408974
515.948726
517.053930
493.137718
495.230527
497.382454
498.825615
499.926584
501.791820
503.362849
504.233665
504.841577
506.265274
507.440329
507.963716
508.324575
509.717439
510.942404
511.512042
511.848460
513.057136
514.038723
514.369582
514.509690
515.592010
516.439666
489.830225
492.880356
495.483950
496.853058
497.564160
499.980592
501.842508
502.626253
502.878372
504.736684
506.085343
506.415333
506.321818
508.189268
509.625912
510.037317
509.965623
511.652543
512.881212
513.126033
512.934888
514.436779
515.507856
484.688414
490.276873
493.666545
494.702588
493.934855
497.936006
500.309645
500.753293
499.654253
502.924305
504.672640
504.541583
502.888524
506.337448
508.253128
508.267124
506.752395
509.941736
511.647140
511.551960
510.035632
512.951045
514.540275
487.783440
490.823125
493.413722
494.775197
495.501158
497.975947
499.910058
500.757847
501.063469
502.971943
504.358854
504.712098
504.637441
506.536136
508.003891
508.441246
508.402053
510.146322
511.444625
511.757159
511.617787
513.141503
514.218790
489.055736
491.118516
493.233667
494.642695
495.753141
497.759856
499.494374
500.495457
501.204180
502.734098
503.985430
504.543249
504.925697
506.391335
507.683234
508.295594
508.683687
510.022021
511.160938
511.645413
511.905687
513.021157
513.872796
487.592388
490.209160
492.470530
493.648599
494.287692
496.702300
498.603631
499.430858
499.726069
501.680336
503.101376
503.455660
503.361442
505.316261
506.821780
507.267423
507.226453
509.014827
510.356679
510.701053
510.582687
512.128447
513.217702
484.254786
488.839793
491.617316
492.347004
491.457138
495.356313
497.688728
498.107183
496.975990
500.367451
502.191873
502.059907
500.326439
503.921347
505.908285
505.926143
504.381848
507.678615
509.476115
509.446369
507.968881
510.933644
512.547387
487.252634
489.799195
491.965480
493.055015
493.628535
496.008823
497.895817
498.720546
499.026042
501.008592
502.464954
502.849194
502.766763
504.703769
506.172266
506.575391
506.503738
508.290674
509.642092
509.994103
509.882634
511.442855
512.543213
488.443025
490.324568
4
