# Supplementary material for: A computational model of spatio-temporal cardiac intracellular calcium handling with realistic structure and spatial flux distribution from sarcoplasmic reticulum and t-tubule reconstructions
Source: PLoS Comput Biol. 2017 Aug 31;13(8):e1005714. doi: 10.1371/journal.pcbi.1005714 (PMC5597258; doi:10.1371/journal.pcbi.1005714)
Supplement: S1 Code — Code provided in C/C++ and includes the structural datasets used in this study. Documentation is provided on use of and updating the code. Updates may also be available on Michael Colman’s website, http://www.physicsoftheheart.com and github repository: https://github.com/michaelcolman/CODE---PLOS-Comp-Biol-2017-Model-SR. (ZIP) [file pcbi.1005714.s001.zip › PLOS_SR_Clean/Spatial_diff_out/CaSR_output_0020.vtk]

# vtk DataFile Version 3.0
vtk output
ASCII
DATASET STRUCTURED_POINTS
DIMENSIONS 26 26 52
SPACING 1 1 1
ORIGIN 0 0 0
POINT_DATA 35152
SCALARS ImageFile float 1
LOOKUP_TABLE default
-100 -100 -100 -100 -100 -100 -100 -100 -100 -100 -100 -100 -100 -100 -100 -100 -100 -100 -100 -100 -100 -100 -100 -100 -100 -100 
-100 -100 -100 -100 -100 -100 -100 -100 -100 -100 -100 -100 -100 -100 -100 -100 -100 -100 -100 -100 -100 -100 -100 -100 -100 -100 
-100 -100 -100 -100 -100 -100 -100 -100 -100 -100 -100 -100 -100 -100 -100 -100 -100 -100 -100 -100 -100 -100 -100 -100 -100 -100 
-100 -100 -100 -100 -100 -100 -100 -100 -100 -100 -100 -100 -100 -100 -100 -100 -100 -100 -100 -100 -100 -100 -100 -100 -100 -100 
-100 -100 -100 -100 -100 -100 -100 -100 -100 -100 -100 -100 -100 -100 -100 -100 -100 -100 -100 -100 -100 -100 -100 -100 -100 -100 
-100 -100 -100 -100 -100 -100 -100 -100 -100 -100 -100 -100 -100 -100 -100 -100 -100 -100 -100 -100 -100 -100 -100 -100 -100 -100 
-100 -100 -100 -100 -100 -100 -100 -100 -100 -100 -100 -100 -100 -100 -100 -100 -100 -100 -100 -100 -100 -100 -100 -100 -100 -100 
-100 -100 -100 -100 -100 -100 -100 -100 -100 -100 -100 -100 -100 -100 -100 -100 -100 -100 -100 -100 -100 -100 -100 -100 -100 -100 
-100 -100 -100 -100 -100 -100 -100 -100 -100 -100 -100 -100 -100 -100 -100 -100 -100 -100 -100 -100 -100 -100 -100 -100 -100 -100 
-100 -100 -100 -100 -100 -100 -100 -100 -100 -100 -100 -100 -100 -100 -100 -100 -100 -100 -100 -100 -100 -100 -100 -100 -100 -100 
-100 -100 -100 -100 -100 -100 -100 -100 -100 -100 -100 -100 -100 -100 -100 -100 -100 -100 -100 -100 -100 -100 -100 -100 -100 -100 
-100 -100 -100 -100 -100 -100 -100 -100 -100 -100 -100 -100 -100 -100 -100 -100 -100 -100 -100 -100 -100 -100 -100 -100 -100 -100 
-100 -100 -100 -100 -100 -100 -100 -100 -100 -100 -100 -100 -100 -100 -100 -100 -100 -100 -100 -100 -100 -100 -100 -100 -100 -100 
-100 -100 -100 -100 -100 -100 -100 -100 -100 -100 -100 -100 -100 -100 -100 -100 -100 -100 -100 -100 -100 -100 -100 -100 -100 -100 
-100 -100 -100 -100 -100 -100 -100 -100 -100 -100 -100 -100 -100 -100 -100 -100 -100 -100 -100 -100 -100 -100 -100 -100 -100 -100 
-100 -100 -100 -100 -100 -100 -100 -100 -100 -100 -100 -100 -100 -100 -100 -100 -100 -100 -100 -100 -100 -100 -100 -100 -100 -100 
-100 -100 -100 -100 -100 -100 -100 -100 -100 -100 -100 -100 -100 -100 -100 -100 -100 -100 -100 -100 -100 -100 -100 -100 -100 -100 
-100 -100 -100 -100 -100 -100 -100 -100 -100 -100 -100 -100 -100 -100 -100 -100 -100 -100 -100 -100 -100 -100 -100 -100 -100 -100 
-100 -100 -100 -100 -100 -100 -100 -100 -100 -100 -100 -100 -100 -100 -100 -100 -100 -100 -100 -100 -100 -100 -100 -100 -100 -100 
-100 -100 -100 -100 -100 -100 -100 -100 -100 -100 -100 -100 -100 -100 -100 -100 -100 -100 -100 -100 -100 -100 -100 -100 -100 -100 
-100 -100 -100 -100 -100 -100 -100 -100 -100 -100 -100 -100 -100 -100 -100 -100 -100 -100 -100 -100 -100 -100 -100 -100 -100 -100 
-100 -100 -100 -100 -100 -100 -100 -100 -100 -100 -100 -100 -100 -100 -100 -100 -100 -100 -100 -100 -100 -100 -100 -100 -100 -100 
-100 -100 -100 -100 -100 -100 -100 -100 -100 -100 -100 -100 -100 -100 -100 -100 -100 -100 -100 -100 -100 -100 -100 -100 -100 -100 
-100 -100 -100 -100 -100 -100 -100 -100 -100 -100 -100 -100 -100 -100 -100 -100 -100 -100 -100 -100 -100 -100 -100 -100 -100 -100 
-100 -100 -100 -100 -100 -100 -100 -100 -100 -100 -100 -100 -100 -100 -100 -100 -100 -100 -100 -100 -100 -100 -100 -100 -100 -100 
-100 -100 -100 -100 -100 -100 -100 -100 -100 -100 -100 -100 -100 -100 -100 -100 -100 -100 -100 -100 -100 -100 -100 -100 -100 -100 
-100 -100 -100 -100 -100 -100 -100 -100 -100 -100 -100 -100 -100 -100 -100 -100 -100 -100 -100 -100 -100 -100 -100 -100 -100 -100 
-100 -100 -100 -100 -100 -100 -100 -100 -100 -100 -100 -100 -100 -100 -100 -100 -100 -100 -100 -100 -100 -100 -100 -100 -100 -100 
-100 -100 -100 -100 -100 -100 -100 -100 -100 -100 -100 -100 -100 -100 -100 -100 -100 -100 -100 -100 -100 -100 -100 -100 -100 -100 
-100 -100 -100 -100 -100 -100 -100 -100 -100 -100 -100 -100 -100 -100 -100 -100 -100 -100 -100 -100 -100 -100 -100 -100 -100 -100 
-100 -100 -100 -100 -100 -100 -100 -100 -100 -100 -100 -100 -100 -100 -100 -100 -100 -100 -100 -100 -100 -100 -100 -100 -100 -100 
-100 -100 -100 -100 -100 -100 -100 -100 -100 -100 -100 -100 -100 -100 -100 -100 -100 -100 -100 -100 -100 -100 -100 -100 -100 -100 
-100 -100 -100 -100 -100 -100 -100 -100 -100 -100 -100 -100 -100 -100 -100 -100 -100 -100 -100 -100 -100 -100 -100 -100 -100 -100 
-100 -100 -100 -100 -100 -100 -100 -100 -100 -100 -100 -100 -100 -100 -100 -100 -100 -100 -100 -100 -100 -100 -100 -100 -100 -100 
-100 -100 -100 -100 -100 -100 -100 -100 -100 -100 -100 -100 -100 -100 -100 -100 -100 -100 -100 -100 -100 -100 -100 -100 -100 -100 
-100 -100 -100 -100 -100 -100 -100 -100 -100 -100 -100 -100 -100 -100 -100 -100 -100 -100 -100 -100 -100 -100 -100 -100 -100 -100 
-100 -100 -100 -100 -100 -100 -100 -100 -100 -100 -100 -100 -100 -100 -100 -100 -100 -100 -100 -100 -100 -100 -100 -100 -100 -100 
-100 -100 -100 -100 -100 -100 -100 -100 -100 -100 -100 -100 -100 -100 -100 -100 -100 -100 -100 -100 -100 -100 -100 -100 -100 -100 
-100 -100 -100 -100 -100 -100 -100 -100 -100 -100 -100 -100 -100 -100 -100 -100 -100 -100 -100 -100 -100 -100 -100 -100 -100 -100 
-100 -100 -100 -100 -100 -100 -100 -100 -100 -100 -100 -100 -100 -100 -100 -100 -100 -100 -100 -100 -100 -100 -100 -100 -100 -100 
-100 -100 -100 -100 -100 -100 -100 -100 -100 -100 -100 -100 -100 -100 -100 -100 -100 -100 -100 -100 -100 -100 -100 -100 -100 -100 
-100 -100 -100 -100 -100 -100 -100 -100 -100 -100 -100 -100 -100 -100 -100 -100 -100 -100 -100 -100 -100 -100 -100 -100 -100 -100 
-100 -100 -100 -100 -100 -100 -100 -100 -100 -100 -100 -100 -100 -100 -100 -100 -100 -100 -100 -100 -100 -100 -100 -100 -100 -100 
-100 -100 -100 -100 -100 -100 -100 -100 -100 -100 -100 -100 -100 -100 -100 -100 -100 -100 -100 -100 -100 -100 -100 -100 -100 -100 
-100 -100 -100 -100 -100 -100 -100 -100 -100 -100 -100 -100 -100 -100 -100 -100 -100 -100 -100 -100 -100 -100 -100 -100 -100 -100 
-100 -100 -100 -100 -100 -100 -100 -100 -100 -100 -100 -100 -100 -100 -100 -100 -100 -100 -100 -100 -100 -100 -100 -100 -100 -100 
-100 -100 -100 -100 -100 -100 -100 -100 -100 -100 -100 -100 -100 -100 -100 -100 -100 -100 -100 -100 -100 -100 -100 -100 -100 -100 
-100 -100 -100 -100 -100 -100 -100 -100 -100 -100 -100 -100 -100 -100 -100 -100 -100 -100 -100 -100 -100 -100 -100 -100 -100 -100 
-100 -100 -100 -100 -100 -100 -100 -100 -100 -100 -100 -100 -100 -100 -100 -100 -100 -100 -100 -100 -100 -100 -100 -100 -100 -100 
-100 -100 -100 -100 -100 -100 -100 -100 -100 -100 -100 -100 -100 -100 -100 -100 -100 -100 -100 -100 -100 -100 -100 -100 -100 -100 
-100 -100 -100 -100 -100 -100 -100 -100 -100 -100 -100 -100 -100 -100 -100 -100 -100 -100 -100 -100 -100 -100 -100 -100 -100 -100 
-100 -100 -100 -100 -100 -100 -100 -100 -100 -100 -100 -100 -100 -100 -100 -100 -100 -100 -100 -100 -100 -100 -100 -100 -100 -100 
-100 -100 -100 -100 -100 -100 -100 -100 -100 -100 -100 -100 -100 -100 -100 -100 -100 -100 -100 -100 -100 -100 -100 -100 -100 -100 
-100 -100 -100 -100 -100 -100 -100 -100 -100 -100 -100 -100 -100 -100 -100 -100 -100 -100 -100 -100 -100 -100 -100 -100 -100 -100 
-100 -100 692.619932 693.766624 695.506584 697.493887 699.601381 701.694083 703.508786 705.045506 706.458060 707.787886 708.847993 709.660071 710.380822 711.086777 711.667542 712.211626 712.921925 713.852634 714.799181 715.744863 716.768744 717.778028 718.383124 -100 
-100 -100 689.794665 691.231672 693.188472 695.250944 697.412102 699.650324 701.506609 702.981863 704.360603 705.801924 706.900261 707.654667 708.335373 709.114040 709.684765 710.132573 710.782804 711.808811 712.785277 713.679543 714.708579 715.906858 716.644066 -100 
-100 -100 684.772204 686.818937 689.213316 691.375364 693.557726 696.096777 698.060137 699.398412 700.635595 702.322159 703.536334 704.173588 704.743963 705.700665 706.271651 706.519389 706.975400 708.220011 709.303567 710.076700 711.018967 712.590510 713.606329 -100 
-100 -100 679.221520 681.880947 684.732986 686.994290 689.101820 691.986759 694.132728 695.338242 696.332171 698.294311 699.676481 700.195252 700.536821 701.711544 702.373519 702.425341 702.595009 704.094722 705.332014 705.979587 706.726001 708.685734 710.012374 -100 
-100 -100 675.833113 678.257582 681.145357 683.660149 686.049266 688.828126 690.976968 692.313377 693.481742 695.232624 696.532782 697.127966 697.582802 698.574333 699.211225 699.367881 699.707136 700.988513 702.149966 702.920851 703.873288 705.638729 706.872497 -100 
-100 -100 672.980817 675.273514 678.181435 680.892778 683.512298 686.254271 688.380644 689.809823 691.092918 692.709175 693.903669 694.521360 695.060098 695.959694 696.558306 696.803484 697.265052 698.417178 699.496877 700.340298 701.416987 703.055133 704.178552 -100 
-100 -100 669.581461 672.168490 675.306552 678.124505 680.845827 683.752231 685.904458 687.283196 688.484302 690.185215 691.375298 691.883437 692.339133 693.348862 693.978074 694.178179 694.593414 695.839363 696.913862 697.679834 698.690515 700.461295 701.652164 -100 
-100 -100 666.255680 669.243253 672.644686 675.507375 678.172202 681.351114 683.662904 684.970336 685.973133 687.857821 689.108585 689.456439 689.669573 690.868026 691.609501 691.713479 691.931437 693.377489 694.547164 695.189567 695.986974 697.996137 699.364400 -100 
-100 -100 665.064518 667.680816 670.930746 673.913892 676.780509 679.911057 682.336001 683.869122 685.098031 686.736028 687.832067 688.213933 688.524188 689.488405 690.168703 690.390320 690.773527 692.022199 693.143265 693.905481 694.869993 696.629193 697.859363 -100 
-100 -100 664.217944 666.593492 669.695727 672.721505 675.743416 678.931727 681.489709 683.253407 684.671424 686.142007 687.071041 687.431525 687.785895 688.602394 689.203790 689.499535 690.009733 691.169645 692.247264 693.099149 694.183204 695.799880 696.903256 -100 
-100 -100 662.706011 665.265981 668.422851 671.375626 674.352923 677.785080 680.574069 682.463481 683.963784 685.460042 686.252323 686.454758 686.697698 687.584433 688.185925 688.427874 688.905748 690.203489 691.329203 692.148461 693.205485 694.954501 696.106593 -100 
-100 -100 661.189891 664.059198 667.326679 670.143116 672.913325 676.608094 679.618249 681.543583 682.954668 684.582279 685.385154 685.413837 685.421293 686.499265 687.217671 687.377396 687.687240 689.229110 690.503641 691.252982 692.140357 694.137334 695.467872 -100 
-100 -100 661.743100 664.206461 667.243823 670.066448 672.942857 676.378431 679.259419 681.240728 682.731452 684.233398 685.062833 685.220920 685.395830 686.309607 687.020928 687.337186 687.851177 689.240207 690.505869 691.405535 692.471300 694.256973 695.484780 -100 
-100 -100 662.689992 664.891600 667.724292 670.485331 673.344870 676.542781 679.218835 681.128292 682.643894 684.109952 684.967640 685.263558 685.608167 686.488380 687.208043 687.656189 688.340541 689.680975 690.934247 691.943299 693.144782 694.825187 695.953341 -100 
-100 -100 663.085240 665.443835 668.263185 670.851791 673.493774 676.641718 679.183199 680.871554 682.235561 683.833091 684.778063 685.080903 685.430628 686.507069 687.338405 687.798014 688.494836 690.007719 691.330555 692.317255 693.495064 695.334975 696.539498 -100 
-100 -100 663.516737 666.174450 669.074119 671.452693 673.745490 676.931198 679.406863 680.833870 681.897359 683.683601 684.773364 685.023020 685.231085 686.593792 687.615279 688.041233 688.603162 690.386941 691.875069 692.796429 693.805745 695.907693 697.301864 -100 
-100 -100 666.025992 668.300399 670.993008 673.349213 675.664031 678.470051 680.693598 682.076852 683.196391 684.745218 685.790039 686.192810 686.623438 687.836102 688.844879 689.435625 690.213056 691.859284 693.351365 694.428470 695.622712 697.503474 698.781983 -100 
-100 -100 669.019818 671.056830 673.567957 675.866993 678.146047 680.670717 682.655042 683.957984 685.081626 686.477502 687.455618 687.948615 688.522026 689.665495 690.647959 691.341430 692.271036 693.873587 695.361653 696.545136 697.862673 699.612157 700.772045 -100 
-100 -100 671.530508 673.736981 676.249230 678.395905 680.493017 682.957926 684.787953 685.885097 686.837315 688.290149 689.279666 689.708660 690.208252 691.489000 692.542450 693.190974 694.067248 695.835986 697.412746 698.565376 699.842388 701.704855 702.894528 -100 
-100 -100 674.119178 676.582493 679.138113 681.075269 682.842067 685.345811 687.136624 688.016092 688.679026 690.281847 691.357046 691.680209 691.979129 693.477438 694.656097 695.216125 695.897989 697.899908 699.612493 700.674558 701.735351 703.778476 705.097981 -100 
-100 -100 678.688746 680.596586 682.813112 684.681525 686.438902 688.578377 690.221558 691.174656 691.964510 693.280863 694.266585 694.740183 695.250338 696.501996 697.600672 698.328427 699.220299 700.956794 702.564801 703.735861 704.893372 706.579783 707.707582 -100 
-100 -100 683.154806 684.521576 686.360144 688.149330 689.895526 691.732546 693.239656 694.299492 695.210261 696.291215 697.187457 697.812975 698.484841 699.523901 700.548909 701.444073 702.498448 703.995420 705.481868 706.748337 707.971350 709.310620 710.182378 -100 
-100 -100 685.778397 686.867877 688.488880 690.210129 691.923645 693.616397 695.056891 696.169323 697.128654 698.107510 698.963461 699.662939 700.400337 701.347654 702.340782 703.316468 704.434535 705.821737 707.243698 708.544580 709.773353 710.934916 711.664461 -100 
-100 -100 -100 -100 -100 -100 -100 -100 -100 -100 -100 -100 -100 -100 -100 -100 -100 -100 -100 -100 -100 -100 -100 -100 -100 -100 
-100 -100 -100 -100 -100 -100 -100 -100 -100 -100 -100 -100 -100 -100 -100 -100 -100 -100 -100 -100 -100 -100 -100 -100 -100 -100 
-100 -100 -100 -100 -100 -100 -100 -100 -100 -100 -100 -100 -100 -100 -100 -100 -100 -100 -100 -100 -100 -100 -100 -100 -100 -100 
-100 -100 689.766007 691.198762 693.148722 695.204319 697.360834 699.597479 701.454077 702.929484 704.306716 705.744762 706.839782 707.593563 708.279044 709.070145 709.662520 710.142014 710.833641 711.908424 712.936029 713.877082 714.942411 716.163480 716.911092 -100 
-100 -100 685.652058 687.795019 690.228221 692.305686 694.356624 696.924916 698.931373 700.220275 701.361230 703.106971 704.383668 704.987251 705.477914 706.505705 707.161294 707.404043 707.813999 709.174547 710.372304 711.146722 712.025855 713.684449 714.795310 -100 
-100 -100 677.691813 681.526240 685.057109 687.051435 688.480767 691.932995 694.443227 695.253570 695.531181 698.139880 699.998967 700.251948 699.996866 701.736023 702.732335 702.382143 701.845537 704.034521 705.765058 706.099950 706.192790 708.949426 710.984088 -100 
-100 -100 668.799346 674.858895 679.488075 681.243387 681.548796 686.427249 689.528782 689.741005 688.626061 692.651836 695.158323 694.918722 693.411158 696.385071 697.845264 696.809061 694.809094 698.405413 700.744383 700.492725 699.226053 703.628806 706.644643 -100 
-100 -100 667.685159 672.097275 676.220262 678.585919 680.292393 684.047335 686.672735 687.417147 687.622048 690.358355 692.272278 692.419220 692.069123 693.910128 694.933591 694.461225 693.825168 696.113881 697.885866 698.164865 698.289624 701.349290 703.628479 -100 
-100 -100 665.957503 669.636890 673.553912 676.314736 678.677961 681.982248 684.361197 685.374804 686.083308 688.262283 689.860050 690.173735 690.248154 691.654234 692.518417 692.368390 692.303988 694.034368 695.497873 696.040031 696.707966 699.180549 701.052404 -100 
-100 -100 661.183890 665.773984 670.298562 673.131964 675.233633 678.996544 681.586140 682.298481 682.428602 685.065844 686.914030 686.944376 686.452468 688.362594 689.563700 689.212976 688.643738 690.825432 692.524258 692.779085 692.894532 695.919613 698.224734 -100 
-100 -100 655.372718 661.773502 667.083933 669.700040 670.891366 675.795162 678.842840 679.066114 677.951050 681.804911 684.089751 683.572653 681.824195 684.931228 686.629627 685.809404 684.030031 687.418453 689.571177 689.285603 688.121127 692.492142 695.516264 -100 
-100 -100 656.727413 661.324938 665.872329 668.831682 671.159521 675.168400 677.993211 678.937794 679.240445 681.777359 683.366043 683.210881 682.644076 684.502104 685.661444 685.346059 684.854558 687.027209 688.658461 688.911041 689.077135 692.074292 694.299640 -100 
-100 -100 657.125798 660.852883 664.941417 668.018015 670.766747 674.573093 677.525487 679.015772 680.028189 681.933078 683.039261 682.990829 682.826495 684.143306 685.038448 684.977707 684.995955 686.699000 688.117459 688.663836 689.363466 691.773673 693.574296 -100 
-100 -100 654.328734 658.802291 663.218642 666.023584 668.254019 672.762581 676.362743 678.040445 678.912129 681.043312 682.075654 681.599634 680.811762 682.547444 683.706195 683.406181 682.913729 685.132137 686.880638 687.227418 687.439113 690.385261 692.592957 -100 
-100 -100 650.423831 656.555711 661.531304 663.820286 664.831128 670.647689 674.943924 676.480534 676.572266 679.542517 680.784177 679.696069 677.659244 680.564702 682.205835 681.442020 679.773649 683.244188 685.520367 685.418080 684.450311 688.705809 691.611468 -100 
-100 -100 653.497610 657.835311 662.015044 664.642790 666.809843 671.334230 674.976773 676.740562 677.672785 679.807512 680.812815 680.295860 679.535881 681.302601 682.481069 682.262159 681.908864 684.221716 686.015281 686.447110 686.769478 689.747110 691.919927 -100 
-100 -100 655.691848 659.170903 662.872624 665.581213 668.089377 671.962781 675.142735 676.866988 678.009319 679.903551 680.928592 680.778277 680.564597 681.951581 682.994224 683.096206 683.295601 685.184844 686.788852 687.507585 688.333934 690.798879 692.617319 -100 
-100 -100 654.830740 659.045913 663.047289 665.405564 667.225590 671.408883 674.670501 675.935460 676.384587 678.848538 680.310898 680.007590 679.323425 681.317522 682.773820 682.727927 682.467654 684.910913 686.859166 687.362879 687.680164 690.732069 693.006876 -100 
-100 -100 652.921605 658.781117 663.321305 665.101352 665.552001 670.777003 674.328056 674.921735 674.040841 677.713167 679.723678 678.991445 677.136751 680.462589 682.512628 682.062225 680.656798 684.384654 686.877185 686.922241 686.037187 690.437683 693.436852 -100 
-100 -100 657.938499 662.052616 665.834770 667.961134 669.536035 673.346712 676.145742 677.034836 677.283871 679.725719 681.246076 681.074794 680.565901 682.711909 684.273488 684.351793 684.258324 686.846652 688.886935 689.491716 689.927706 693.020001 695.260838 -100 
-100 -100 662.152041 665.476703 668.858496 671.111062 673.054367 676.181061 678.515407 679.472223 680.077693 681.999571 683.296333 683.402609 683.411335 685.104266 686.462296 686.804734 687.214017 689.402597 691.300665 692.213300 693.171409 695.710324 697.549686 -100 
-100 -100 663.437503 667.563742 671.319540 673.306030 674.631802 678.044590 680.450858 680.976893 680.906751 683.279230 684.858181 684.700874 684.156659 686.386799 688.068430 688.161132 688.013909 690.801907 693.103943 693.845648 694.302016 697.368649 699.600593 -100 
-100 -100 663.901914 669.653787 673.914720 675.360408 675.400622 679.805273 682.498969 682.402980 681.005465 684.563297 686.605564 685.951151 684.157739 687.657456 689.841414 689.435667 688.014224 692.120978 694.969060 695.255128 694.483191 698.782334 701.640369 -100 
-100 -100 671.804050 675.400352 678.582030 680.271340 681.411195 684.416811 686.465220 686.903467 686.855410 689.032082 690.460671 690.417182 690.060364 692.193524 693.765580 693.975809 694.009197 696.690109 698.851913 699.630407 700.116754 702.887433 704.823431 -100 
-100 -100 678.895113 680.917874 683.196101 685.001290 686.634297 688.783455 690.436291 691.308800 691.981053 693.340552 694.377972 694.810268 695.236184 696.559916 697.732783 698.435227 699.252332 701.069337 702.757777 703.906569 704.986340 706.741349 707.950686 -100 
-100 -100 682.668263 684.050176 685.913968 687.706842 689.435823 691.265100 692.775922 693.824181 694.710984 695.787184 696.697185 697.323345 697.983061 699.028390 700.077505 700.982573 702.032190 703.541667 705.058162 706.339920 707.561145 708.909809 709.802062 -100 
-100 -100 -100 -100 -100 -100 -100 -100 -100 -100 -100 -100 -100 -100 -100 -100 -100 -100 -100 -100 -100 -100 -100 -100 -100 -100 
-100 -100 -100 -100 -100 -100 -100 -100 -100 -100 -100 -100 -100 -100 -100 -100 -100 -100 -100 -100 -100 -100 -100 -100 -100 -100 
-100 -100 -100 -100 -100 -100 -100 -100 -100 -100 -100 -100 -100 -100 -100 -100 -100 -100 -100 -100 -100 -100 -100 -100 -100 -100 
-100 -100 684.691561 686.724103 689.095750 691.235218 693.402750 695.938095 697.904349 699.244423 700.477455 702.152844 703.354693 703.987892 704.570568 705.562955 706.197580 706.539473 707.119963 708.513552 709.754822 710.672093 711.724685 713.362203 714.406224 -100 
-100 -100 677.639902 681.463528 684.977046 686.954199 688.372394 691.823751 694.339298 695.153636 695.430245 698.030566 699.878657 700.126476 699.877465 701.639592 702.678539 702.391359 701.939026 704.231582 706.074020 706.511843 706.682848 709.482125 711.532004 -100 
-100 -100 661.947451 671.179849 677.274629 678.351613 676.717689 683.528841 687.544338 686.793395 683.577229 689.658255 693.234851 692.261321 688.877360 693.671823 695.968289 693.917780 689.812874 695.576717 699.037818 697.959051 694.684094 701.465835 706.037453 -100 
-100 -100 638.762747 659.575466 669.207543 668.247695 657.984106 673.775753 680.296586 676.838779 664.247665 679.720086 686.082834 682.831777 671.005928 684.209901 688.748226 683.819509 670.101641 685.379076 691.542216 687.733227 674.847404 691.732824 700.036133 -100 
-100 -100 649.991021 660.228642 667.263109 668.762342 667.312189 674.573301 678.775287 677.795256 674.286025 680.651952 684.419422 683.242615 679.602107 684.660496 687.094434 684.810895 680.412142 686.426626 690.047626 688.794589 685.378363 692.700664 697.763736 -100 
-100 -100 652.504721 659.414731 665.409912 668.042402 669.215278 674.067609 677.265663 677.229903 676.177075 679.976395 682.645611 682.209422 680.732887 683.630840 685.364729 684.249602 682.494757 685.891081 688.430821 688.163548 687.326839 691.914487 695.559575 -100 
-100 -100 643.349182 653.678731 661.184011 663.485129 662.918134 669.720580 673.576859 672.456744 668.913498 675.040949 678.609324 677.191608 673.296094 678.567870 681.352208 679.426902 675.373811 681.011885 684.377457 683.079459 679.768975 686.897644 691.901865 -100 
-100 -100 625.038643 645.919787 656.423642 657.069631 649.289110 663.556971 669.364386 665.760857 653.387285 668.285486 674.186423 670.379498 657.921151 671.688686 676.814957 672.575276 659.932780 674.134861 679.754461 675.916599 663.560252 679.906423 688.068182 -100 
-100 -100 638.885108 649.206064 656.736178 659.152772 658.819189 665.900624 670.066519 669.303855 666.015160 671.967058 675.173013 673.485035 669.460102 674.671082 677.433392 675.565766 671.594443 677.191574 680.464978 679.150848 675.873460 682.944548 687.856142 -100 
-100 -100 643.606223 650.471625 656.562592 659.467467 661.048847 666.484138 670.469875 671.307727 670.929066 674.138857 675.932210 674.881661 673.041952 675.841552 677.658466 676.719848 675.121672 678.390500 680.800496 680.537023 679.770080 684.194881 687.697017 -100 
-100 -100 636.617664 646.610496 653.742026 655.630101 654.801486 662.943994 668.534264 669.449522 667.827854 672.387347 674.362754 672.019540 667.683628 672.663200 675.368336 673.512286 669.576380 675.194680 678.600680 677.489293 674.425906 681.288943 686.086690 -100 
-100 -100 620.593859 640.704324 650.409297 649.941215 640.591580 657.411251 665.770250 665.453952 657.821388 668.481544 671.802091 666.859735 654.059505 667.354973 672.329056 668.159828 655.742387 669.916505 675.685366 672.263290 660.627227 676.321722 684.146268 -100 
-100 -100 635.870650 645.693501 652.548621 654.180809 653.217089 661.407376 667.112993 668.154145 666.666640 671.226687 673.106704 670.731685 666.418622 671.436237 674.179076 672.413970 668.614442 674.331654 677.799230 676.782639 673.829428 680.716783 685.471076 -100 
-100 -100 642.309914 648.802954 654.333037 656.645393 657.808215 663.448527 667.847941 669.064356 668.897059 672.071590 673.747232 672.542672 670.613993 673.505713 675.501588 674.755438 673.356571 676.818472 679.430294 679.367923 678.758904 683.213169 686.708021 -100 
-100 -100 637.328157 646.944416 653.530514 654.822245 653.434129 661.206923 666.258497 666.171010 663.297379 669.043238 671.970207 669.984947 665.723208 671.158524 674.283912 672.743939 669.059190 674.922791 678.529921 677.545858 674.538016 681.564033 686.453469 -100 
-100 -100 623.460321 643.113636 652.252356 651.131066 640.989123 657.162147 664.325590 661.680456 650.164314 664.416961 669.757138 665.468716 652.554057 666.833015 672.465934 668.696640 656.539956 671.022166 677.006481 673.648976 661.893873 677.944107 685.942068 -100 
-100 -100 640.565792 650.102366 656.508335 657.577494 655.918372 663.274037 667.799181 667.222438 664.048887 669.832052 672.910890 671.096804 667.009321 672.624560 675.888081 674.472156 670.935641 676.968272 680.706702 679.843977 676.952056 684.021974 688.881599 -100 
-100 -100 648.928542 655.311412 660.565569 662.463222 663.056781 667.827548 671.151887 671.234511 670.193357 673.657675 675.877964 675.033339 673.339938 676.630996 678.988364 678.460281 677.226314 681.076432 684.066831 684.255595 683.795358 688.338855 691.858392 -100 
-100 -100 646.004448 655.748179 662.253781 663.338348 661.592514 668.385896 672.343108 671.229470 667.572235 673.415677 676.604577 674.785312 670.600562 676.381729 679.732384 678.183369 674.373655 680.872656 685.041488 684.426886 681.617927 688.638181 693.467002 -100 
-100 -100 634.501527 654.582467 663.697261 662.548380 652.478326 667.300413 673.241009 669.557163 656.993169 671.591199 677.124164 672.874853 659.748971 674.491664 680.244750 676.198855 663.220766 678.940510 685.663764 682.760049 671.249867 687.089808 694.852318 -100 
-100 -100 656.359033 665.191374 670.848634 671.659531 669.894035 676.097697 679.535368 678.436767 674.994715 680.490863 683.412388 681.827604 678.019069 683.538138 686.648514 685.315764 681.859390 688.079902 691.965091 691.472631 688.862363 695.339414 699.575509 -100 
-100 -100 670.912054 674.516295 677.707651 679.400793 680.525988 683.513989 685.545434 685.958442 685.888528 688.057475 689.488245 689.447783 689.099332 691.245527 692.833575 693.062264 693.114746 695.818913 698.010749 698.819735 699.322983 702.110410 704.063275 -100 
-100 -100 677.264861 679.215905 681.506335 683.383961 685.084640 687.199372 688.855701 689.772815 690.488132 691.791496 692.822424 693.298960 693.772239 695.043042 696.214878 696.971532 697.846184 699.618955 701.318386 702.535132 703.682787 705.396480 706.588960 -100 
-100 -100 -100 -100 -100 -100 -100 -100 -100 -100 -100 -100 -100 -100 -100 -100 -100 -100 -100 -100 -100 -100 -100 -100 -100 -100 
-100 -100 -100 -100 -100 -100 -100 -100 -100 -100 -100 -100 -100 -100 -100 -100 -100 -100 -100 -100 -100 -100 -100 -100 -100 -100 
-100 -100 -100 -100 -100 -100 -100 -100 -100 -100 -100 -100 -100 -100 -100 -100 -100 -100 -100 -100 -100 -100 -100 -100 -100 -100 
-100 -100 679.077149 681.704299 684.504831 686.715508 688.791068 691.671272 693.827278 695.038938 696.024424 697.960077 699.311847 699.817393 700.178772 701.420509 702.205091 702.441097 702.858715 704.661369 706.223338 707.167373 708.135200 710.217058 711.591179 -100 
-100 -100 668.684838 674.711815 679.288663 680.992430 681.264625 686.146795 689.272843 689.502971 688.390098 692.389726 694.858152 694.597280 693.097219 696.124626 697.689358 696.807900 695.019196 698.886550 701.526659 701.553786 700.495345 704.992081 708.028383 -100 
-100 -100 638.701688 659.487813 669.076049 668.070585 657.778866 673.583469 680.139723 676.712615 664.133702 679.584599 685.909611 682.629785 670.796731 684.029952 688.631840 683.796881 670.212703 685.675720 692.057788 688.462090 675.733573 692.661434 700.951626 -100 
-100 -100 547.810820 637.406778 657.563834 648.106504 574.479700 654.009846 669.548899 656.449540 576.779295 659.335701 675.458042 663.780160 591.313591 665.135709 678.069823 663.179496 581.161236 664.928354 681.031647 667.526810 585.156451 672.461396 692.752516 -100 
-100 -100 624.966622 647.176001 657.974586 657.396726 647.164617 663.597632 670.405472 666.599958 653.500611 669.433126 676.060037 672.468086 660.181557 673.877057 678.721331 673.537415 659.449962 675.351431 681.988023 678.095143 665.031568 682.764851 691.757457 -100 
-100 -100 637.946750 649.127127 657.170787 659.302481 658.307894 665.714321 669.916761 668.634622 664.798621 671.315524 675.179501 673.696114 669.673337 675.122309 677.927492 675.655690 671.236720 677.478207 681.329696 680.054290 676.650966 684.446746 689.975281 -100 
-100 -100 618.494807 640.497936 651.823691 652.529040 644.454250 659.149521 665.129016 661.106166 648.186592 663.573048 669.873789 665.906926 653.085385 667.296685 672.686717 668.154280 655.089776 669.872668 675.950691 672.001707 659.389896 676.509020 685.336887 -100 
-100 -100 535.931088 623.478544 644.535118 638.268752 576.246310 645.142473 658.395562 645.119273 567.671571 647.491420 662.735513 650.064567 574.998413 651.389398 665.461013 652.187082 576.157533 653.831679 668.488384 655.153689 576.297195 659.969632 679.690447 -100 
-100 -100 613.970067 635.939496 647.269354 648.078714 640.239879 655.220824 661.540553 657.951783 645.370987 660.508066 666.369750 662.088936 649.119508 663.265828 668.632337 664.162351 651.178680 665.864553 671.790074 667.789003 655.198751 672.228941 680.946407 -100 
-100 -100 628.988598 640.001518 648.074676 650.460174 649.890407 657.895053 663.003508 662.907847 660.221278 665.684051 668.357219 666.108137 661.649607 667.006814 669.924056 667.889449 663.706802 669.629829 673.209347 671.895041 668.619363 676.106176 681.427158 -100 
-100 -100 612.040633 633.335698 644.009212 643.803513 634.342538 651.599642 660.111771 659.388143 651.216078 662.303086 665.939980 660.752649 647.527808 661.255679 666.499835 662.041535 649.168831 663.781846 669.854445 666.206980 654.246972 670.645623 679.100233 -100 
-100 -100 533.576520 618.413186 638.002630 629.080530 557.525694 637.094845 655.060373 648.829745 595.480512 651.859880 661.164313 646.855114 572.390594 647.142194 660.858951 647.710983 572.603296 649.517992 664.294356 651.877886 576.750099 656.743276 675.606001 -100 
-100 -100 611.312684 632.397465 642.736855 642.210327 632.564870 649.904363 658.579354 658.023932 650.024377 661.112761 664.640381 659.415132 646.210134 659.980539 665.262436 660.895826 648.162780 662.876617 669.014864 665.472297 653.635709 670.051692 678.450750 -100 
-100 -100 627.796565 638.300811 645.652045 647.239846 646.016729 654.431389 660.133766 660.547463 658.181173 663.569247 666.086762 663.647364 659.055387 664.537035 667.653351 665.818185 661.841309 667.954654 671.751179 670.671510 667.600028 675.075888 680.361839 -100 
-100 -100 612.987886 633.731245 643.716478 642.767636 632.551340 649.503167 657.310738 654.764750 643.075461 657.645987 663.061881 658.341810 644.873431 659.475610 665.298871 661.194063 648.555566 663.449526 669.728831 666.162960 654.104123 670.826765 679.424027 -100 
-100 -100 537.302148 621.032316 639.850266 630.057531 556.829900 636.427747 652.757798 641.313642 567.527274 644.057116 658.209497 644.656385 567.445537 645.996335 660.875276 648.192497 573.133238 650.596072 665.597174 653.049609 576.616256 658.156602 677.393155 -100 
-100 -100 616.294457 636.968615 646.781105 645.618339 635.136680 651.651817 658.890200 655.783978 643.725845 658.405457 664.036624 659.512508 646.221023 661.027189 667.000033 663.012822 650.510255 665.591976 672.015041 668.575436 656.634457 673.402281 681.965826 -100 
-100 -100 634.510160 644.965173 652.077684 653.283738 651.521482 658.984889 663.464508 662.445312 658.770765 664.875996 668.208575 666.191074 661.777571 667.778005 671.307607 669.649517 665.734499 672.351570 676.596211 675.786849 672.852810 680.434185 685.751433 -100 
-100 -100 621.346707 642.701032 652.822217 651.867537 641.666739 657.257385 663.744777 659.906724 646.950248 662.083887 667.952489 663.368807 649.718376 664.948983 671.039500 666.689941 653.228984 669.466916 676.581728 673.481891 661.677034 678.344233 686.853101 -100 
-100 -100 545.698420 632.678223 652.033750 642.779433 572.155818 647.869591 662.396832 649.317862 571.606280 651.330090 666.115225 652.388518 573.079831 653.984094 669.141451 655.393720 574.587912 658.223381 674.817487 662.956934 587.060351 668.089387 686.982920 -100 
-100 -100 633.414650 653.473374 662.520797 661.348875 651.314334 666.103227 671.947126 668.235298 655.706438 670.302965 675.798105 671.572251 658.515403 673.279867 679.005851 674.975564 662.067044 677.814680 684.512569 681.625608 670.196630 686.051128 693.747060 -100 
-100 -100 661.832587 667.569883 671.783351 673.217015 673.252315 677.608789 680.221019 680.073303 678.673528 682.219829 684.235615 683.607781 681.887370 685.421399 687.597941 687.226757 685.888183 690.046426 692.911784 693.247784 692.542431 696.877611 699.745757 -100 
-100 -100 671.396981 673.924385 676.631806 678.580315 680.193838 682.644327 684.494637 685.303041 685.799396 687.381832 688.573159 688.910590 689.137872 690.675820 692.000749 692.612881 693.244008 695.313313 697.215914 698.361746 699.359169 701.454050 702.948234 -100 
-100 -100 -100 -100 -100 -100 -100 -100 -100 -100 -100 -100 -100 -100 -100 -100 -100 -100 -100 -100 -100 -100 -100 -100 -100 -100 
-100 -100 -100 -100 -100 -100 -100 -100 -100 -100 -100 -100 -100 -100 -100 -100 -100 -100 -100 -100 -100 -100 -100 -100 -100 -100 
-100 -100 -100 -100 -100 -100 -100 -100 -100 -100 -100 -100 -100 -100 -100 -100 -100 -100 -100 -100 -100 -100 -100 -100 -100 -100 
-100 -100 675.632462 677.995884 680.786518 683.205845 685.537964 688.313467 690.482895 691.831194 692.981334 694.678915 695.920482 696.486109 696.967038 698.062158 698.890683 699.341067 700.085944 701.874083 703.585246 704.859323 706.171721 708.111762 709.407547 -100 
-100 -100 667.520683 671.861435 675.870344 678.125180 679.755172 683.531570 686.225945 687.013192 687.233146 689.907935 691.727996 691.824094 691.472541 693.403732 694.610949 694.405648 694.139249 696.935585 699.292097 700.112842 700.642514 703.824442 706.087539 -100 
-100 -100 649.890149 660.046109 666.944788 668.296361 666.745096 674.070470 678.412058 677.547618 674.098472 680.389489 684.024077 682.744752 679.056422 684.181015 686.766825 684.690915 680.598543 687.092868 691.314982 690.675733 687.729821 695.065852 699.989113 -100 
-100 -100 624.938851 647.079203 657.762268 657.047746 646.712859 663.233302 670.191912 666.515595 653.495339 669.352261 675.852304 672.155146 659.803735 673.542463 678.481845 673.411577 659.501809 675.744603 682.841617 679.465491 666.827775 684.452114 693.245138 -100 
-100 -100 636.177807 647.495674 655.465056 657.301990 655.998741 663.814104 668.302898 667.156574 663.395159 669.987302 673.786629 672.258619 668.307124 673.728381 676.441603 674.101103 669.703854 676.459078 680.805662 679.950708 676.879462 684.844861 690.325390 -100 
-100 -100 638.789919 646.635135 653.510726 656.543547 657.968009 663.254701 666.631120 666.442332 665.189191 669.135963 671.817184 671.103333 669.418122 672.589018 674.542756 673.405222 671.717267 675.671419 678.739211 678.771277 678.236513 683.433111 687.513865 -100 
-100 -100 629.011655 640.457089 648.997522 651.725217 651.327418 658.598423 662.641919 661.250932 657.347119 663.709662 667.399133 665.675809 661.459801 667.094852 670.187052 668.179358 664.033297 670.219703 674.067178 672.870715 669.639113 677.505949 683.128948 -100 
-100 -100 609.931936 632.209682 643.892708 644.922673 637.171578 652.023132 658.047122 654.047723 641.126403 656.434199 662.558747 658.373604 645.431758 659.734391 665.249365 660.825708 647.887268 662.733818 668.827484 664.907960 652.396280 669.676356 678.616661 -100 
-100 -100 624.339330 635.758497 644.275961 647.087065 646.927574 654.440993 658.725442 657.670291 654.051192 660.257354 663.582146 661.615716 657.322706 662.888548 665.892047 663.893668 659.794294 665.835074 669.425620 668.090508 664.843359 672.640546 678.150793 -100 
-100 -100 629.412004 637.199054 644.165199 647.469851 649.256125 655.053962 659.144364 659.741149 659.129527 662.524684 664.407820 663.150161 661.135675 664.191868 666.177327 665.131599 663.454791 667.070253 669.747917 669.503852 668.851490 673.886833 677.884922 -100 
-100 -100 621.911821 632.974735 641.073590 643.309951 642.551670 651.143987 656.939726 657.569267 655.617866 660.465679 662.618298 660.037579 655.408611 660.722284 663.665218 661.622745 657.459700 663.512223 667.286984 666.154364 663.091513 670.665712 676.077595 -100 
-100 -100 605.192993 626.627795 637.402266 637.192993 627.742170 645.171556 653.826521 653.146761 645.026888 656.158576 659.756532 654.499378 641.238518 655.033039 660.320212 655.861223 643.032350 657.815513 664.051490 660.530429 648.734387 665.331683 673.903532 -100 
-100 -100 621.104871 631.948126 639.675093 641.597990 640.702626 649.347093 655.252916 656.037336 654.267640 659.141476 661.204788 658.600326 654.032659 659.379077 662.310613 660.343263 656.339200 662.493853 666.307381 665.278871 662.373565 669.969780 675.292128 -100 
-100 -100 628.018675 635.342322 641.610985 644.222869 645.518062 651.540711 656.118910 657.155798 656.810971 660.220694 662.027496 660.648208 658.548355 661.683760 663.822045 662.922144 661.406545 665.220060 668.129866 668.112662 667.638043 672.697349 676.672428 -100 
-100 -100 622.696957 633.272900 640.675646 642.197330 640.814250 649.065568 654.402279 654.109395 650.951187 657.024922 660.169574 657.954514 653.395054 659.162739 662.519629 660.772632 656.846546 663.153698 667.154433 666.175438 663.185529 670.920215 676.415487 -100 
-100 -100 608.277718 629.133266 639.189205 638.213836 627.915157 644.745369 652.296505 649.376533 637.419358 652.175941 657.822633 653.216183 639.830383 654.614350 660.567692 656.500867 643.927033 659.025046 665.490959 662.051350 650.146805 667.094070 675.832028 -100 
-100 -100 626.036623 636.519258 643.696527 644.998961 643.393413 651.257690 656.070328 655.319687 651.921360 658.050445 661.323128 659.286401 654.934683 660.886300 664.352311 662.724632 658.975256 665.441442 669.522000 668.644714 665.796075 673.566514 678.988330 -100 
-100 -100 634.899526 642.110698 648.090914 650.275120 651.020901 656.233145 659.809771 659.788842 658.618766 662.356111 664.733715 663.723833 661.850567 665.395676 667.913012 667.224207 665.856731 670.040748 673.304697 673.505467 673.154628 678.290380 682.285074 -100 
-100 -100 631.796999 642.561178 649.938741 651.284540 649.581862 656.915779 661.221438 659.959873 656.057257 662.273076 665.712609 663.674874 659.190564 665.320686 668.919329 667.160771 663.088733 670.000337 674.514936 673.846091 671.003956 678.711198 684.134593 -100 
-100 -100 620.231091 641.587478 651.680363 650.714552 640.523790 656.053023 662.428559 658.520559 645.550431 660.697482 666.570943 662.023881 648.431893 663.696269 669.781350 665.439302 652.021506 668.310610 675.444930 672.381133 660.645109 677.337231 685.810145 -100 
-100 -100 643.777583 653.486237 659.867504 660.914088 659.221980 665.927918 669.676639 668.477249 664.865665 670.714395 673.848305 672.090358 668.051877 673.886228 677.186203 675.661974 671.988387 678.558206 682.696743 682.129573 679.477893 686.536757 691.267839 -100 
-100 -100 660.150799 664.271466 668.022010 669.989829 671.236552 674.554359 676.870587 677.292738 677.148948 679.510000 681.120488 681.015449 680.543636 682.837707 684.566186 684.714824 684.640708 687.519055 689.919717 690.752895 691.257531 694.385601 696.699988 -100 
-100 -100 667.667978 669.957699 672.655681 674.803346 676.690706 679.059601 680.928881 681.911411 682.642801 684.073601 685.223104 685.689444 686.116787 687.466420 688.722002 689.448987 690.274376 692.146460 693.981935 695.256051 696.471159 698.408505 699.816882 -100 
-100 -100 -100 -100 -100 -100 -100 -100 -100 -100 -100 -100 -100 -100 -100 -100 -100 -100 -100 -100 -100 -100 -100 -100 -100 -100 
-100 -100 -100 -100 -100 -100 -100 -100 -100 -100 -100 -100 -100 -100 -100 -100 -100 -100 -100 -100 -100 -100 -100 -100 -100 -100 
-100 -100 -100 -100 -100 -100 -100 -100 -100 -100 -100 -100 -100 -100 -100 -100 -100 -100 -100 -100 -100 -100 -100 -100 -100 -100 
-100 -100 672.764913 674.953866 677.696077 680.241745 682.757737 685.499620 687.664840 689.113946 690.369689 691.890360 692.979509 693.540690 694.103126 695.145349 696.010560 696.662028 697.695451 699.590728 701.495217 703.099843 704.704054 706.538150 707.710510 -100 
-100 -100 665.795157 669.340517 673.041186 675.582156 677.773398 681.144034 683.686382 684.798420 685.564231 687.614907 689.013406 689.214017 689.245452 690.785715 691.933244 692.164557 692.631153 695.170241 697.611599 699.082955 700.461914 702.991702 704.714467 -100 
-100 -100 652.442271 659.168699 664.857429 667.123109 668.006079 673.073924 676.642836 676.918332 676.059082 679.649621 681.990755 681.289230 679.654976 682.684260 684.682611 683.883475 682.607114 686.913278 690.665457 691.747674 692.059638 696.342143 699.435291 -100 
-100 -100 638.011797 648.976742 656.672824 658.342286 656.907028 664.714399 669.434437 668.596855 665.101166 671.297036 674.743858 672.910897 668.626767 674.238108 677.278790 675.215031 671.114420 678.264380 683.389531 683.724572 681.945941 688.853874 693.503708 -100 
-100 -100 638.869120 646.588746 653.257040 656.039101 657.240620 662.720217 666.394174 666.437192 665.359565 669.148803 671.582422 670.681368 668.854749 672.094654 674.184143 673.164940 671.661513 676.124514 679.932499 680.839562 681.099643 685.914265 689.522770 -100 
-100 -100 638.273540 644.511857 650.687233 654.157645 656.554232 661.012397 664.047897 664.466743 664.267176 667.062707 669.023686 668.590917 667.732322 670.038144 671.718226 671.279459 670.810371 673.990510 676.885318 677.839912 678.659303 682.666974 685.852181 -100 
-100 -100 631.466246 639.383407 646.590808 650.090495 651.864571 657.067014 660.376561 660.108482 658.749359 662.484215 664.998237 664.076233 662.183751 665.474746 667.761000 666.907986 665.394627 669.269122 672.333828 672.392128 671.887219 677.096124 681.280581 -100 
-100 -100 622.359633 633.742801 642.395910 645.377810 645.269350 652.534925 656.580813 655.252156 651.420122 657.570248 661.028745 659.110113 654.780664 660.470217 663.726689 661.924739 657.982396 664.066146 667.834536 666.638874 663.480015 671.360154 677.019944 -100 
-100 -100 626.695166 634.596832 641.786537 645.360255 647.345602 652.716587 656.151882 656.092281 654.922522 658.604836 660.918190 659.870753 657.955035 661.175181 663.339032 662.427431 660.873756 664.527058 667.238007 667.026274 666.397679 671.575884 675.720430 -100 
-100 -100 628.631831 634.864649 641.164699 644.899548 647.607819 652.406952 655.865372 656.694341 656.759563 659.381902 661.022076 660.319966 659.277019 661.446874 663.054638 662.556608 661.891940 664.605770 666.902248 667.237248 667.630968 671.657565 674.978028 -100 
-100 -100 623.975225 631.649771 638.557114 641.771648 643.446796 649.412033 653.803260 654.610580 654.034238 657.392342 659.297172 657.944487 655.781573 658.818667 660.898982 659.857258 658.128529 661.849788 664.774224 664.711256 664.153181 669.236340 673.344826 -100 
-100 -100 616.925905 627.834151 635.853223 638.102057 637.425268 645.806880 651.347905 651.555747 649.042588 654.448714 657.062759 654.644220 650.053242 655.434621 658.442396 656.419780 652.282419 658.471709 662.432470 661.467638 658.557694 666.220005 671.695683 -100 
-100 -100 623.082793 630.537902 637.075415 639.981862 641.532297 647.528658 652.008874 652.973702 652.576187 655.988019 657.843770 656.490044 654.393846 657.453793 659.508917 658.517242 656.915301 660.743570 663.733012 663.779816 663.379077 668.487191 672.507206 -100 
-100 -100 627.066471 632.846779 638.468148 641.570494 643.847096 648.775669 652.632389 653.813806 654.114602 656.825271 658.476014 657.747918 656.682532 658.897981 660.589751 660.167883 659.605624 662.535290 665.102868 665.680488 666.262069 670.325838 673.616317 -100 
-100 -100 624.746493 631.880419 638.033592 640.512788 641.600501 647.327763 651.552857 652.061419 651.201220 654.958673 657.297711 656.180111 654.150931 657.454812 659.812337 658.996308 657.479005 661.454176 664.638505 664.794396 664.393588 669.569205 673.708580 -100 
-100 -100 620.074660 630.336942 637.546087 638.989739 637.561667 645.511952 650.523903 649.919698 646.576069 652.729313 656.085311 654.054962 649.653621 655.487870 658.916790 657.209083 653.333110 659.802408 664.015511 663.241377 660.456655 668.237293 673.770102 -100 
-100 -100 628.061124 635.096765 641.019287 643.279586 644.158374 649.581929 653.418005 653.611724 652.610300 656.379184 658.776276 657.790533 655.946064 659.410386 661.869260 661.178672 659.835571 663.938703 667.169679 667.393647 667.109818 672.312249 676.379376 -100 
-100 -100 633.922833 639.568380 644.879267 647.522722 649.247315 653.569641 656.754454 657.264613 657.097645 659.907003 661.868237 661.403240 660.555204 663.103752 665.126528 664.935606 664.574802 667.776508 670.583491 671.319696 671.985209 676.108961 679.425790 -100 
-100 -100 633.837277 641.118915 647.218732 649.424125 650.069869 655.184061 658.712930 658.561694 657.228961 661.003939 663.518233 662.551781 660.651244 664.245600 666.853079 666.166078 664.730573 669.002929 672.434698 672.713101 672.323968 677.506105 681.624061 -100 
-100 -100 632.296529 642.832070 650.006017 651.232787 649.432926 656.719568 660.994523 659.757871 655.910869 662.097235 665.552849 663.619234 659.259618 665.351723 668.934001 667.265695 663.326198 670.111779 674.519947 673.818224 670.941758 678.600314 683.974554 -100 
-100 -100 645.679580 652.076914 657.279703 659.158673 659.736598 664.332117 667.384850 667.263841 666.148118 669.650050 671.911353 671.168647 669.624154 673.014607 675.378564 674.876493 673.749273 677.747009 680.824472 681.130609 680.823142 685.444978 688.947031 -100 
-100 -100 657.956595 661.309205 664.751466 666.980707 668.767827 671.731497 673.936513 674.712037 675.150935 677.075503 678.490871 678.682071 678.750189 680.547342 682.033300 682.454666 682.907624 685.237014 687.343699 688.402298 689.400505 692.027345 694.002518 -100 
-100 -100 664.379579 666.502090 669.152698 671.422599 673.498254 675.867543 677.777829 678.917422 679.835507 681.220301 682.354610 682.925689 683.490098 684.741698 685.937226 686.735317 687.671063 689.414362 691.165648 692.498798 693.831711 695.673187 696.997389 -100 
-100 -100 -100 -100 -100 -100 -100 -100 -100 -100 -100 -100 -100 -100 -100 -100 -100 -100 -100 -100 -100 -100 -100 -100 -100 -100 
-100 -100 -100 -100 -100 -100 -100 -100 -100 -100 -100 -100 -100 -100 -100 -100 -100 -100 -100 -100 -100 -100 -100 -100 -100 -100 
-100 -100 -100 -100 -100 -100 -100 -100 -100 -100 -100 -100 -100 -100 -100 -100 -100 -100 -100 -100 -100 -100 -100 -100 -100 -100 
-100 -100 669.435307 671.862713 674.740387 677.285955 679.789697 682.693008 684.931500 686.345403 687.544298 689.093068 690.085970 690.492085 690.936850 692.127894 693.113662 693.810384 694.910090 697.125959 699.330465 701.149890 702.931833 704.861075 705.996781 -100 
-100 -100 661.123193 665.491370 669.646600 672.045913 673.778345 677.699337 680.614893 681.574856 681.857894 684.249321 685.741443 685.514080 684.887969 686.992651 688.569601 688.682575 688.774538 692.099976 695.257318 697.047134 698.482534 701.285339 703.050847 -100 
-100 -100 643.496186 653.465239 660.388850 661.883648 660.526085 667.979642 672.620068 672.200906 669.200730 674.761231 677.667500 675.681626 671.368529 676.956159 680.142736 678.577939 675.057296 682.208694 687.666318 689.100949 688.580081 694.116221 697.747623 -100 
-100 -100 619.008062 640.440303 650.994886 650.450111 640.508024 656.986159 664.298667 661.449936 649.924051 663.946983 669.210562 664.368134 650.582488 665.539324 671.411614 667.039989 653.989137 670.800385 679.507770 679.705425 673.478379 685.370245 691.509032 -100 
-100 -100 629.400535 640.516182 648.531507 650.525802 649.377315 657.306646 662.123457 661.406799 658.057318 663.888885 666.957204 664.701693 660.057606 665.943228 669.320274 667.491581 663.618889 670.992311 676.565415 677.738576 677.060766 683.230811 687.439645 -100 
-100 -100 631.748513 639.518227 646.479702 649.676012 651.204556 656.577465 660.167142 660.149219 658.952718 662.525608 664.795843 663.658024 661.619336 664.972198 667.372897 666.631425 665.310151 669.685315 673.485201 674.460616 674.744167 679.575246 683.315525 -100 
-100 -100 622.257981 633.431388 641.937782 644.835981 644.661886 651.836340 655.930812 654.658261 650.875123 656.845640 660.163840 658.121490 653.701062 659.453038 662.886229 661.293727 657.605666 663.883408 668.025827 667.264800 664.443791 672.257531 677.825893 -100 
-100 -100 603.930732 625.391820 636.889006 638.174353 631.022518 645.308026 651.188075 647.330374 634.892240 649.448315 655.160410 650.710649 637.617831 652.034602 657.894680 654.000683 641.924701 656.272521 662.341662 658.667297 646.612017 663.700275 672.632352 -100 
-100 -100 617.482835 628.640371 637.159337 640.145037 640.136361 647.398427 651.529506 650.345180 646.653748 652.648111 655.934995 653.885518 649.475507 655.153069 658.460768 656.758528 652.931085 658.897153 662.594422 661.397392 658.295258 666.143824 671.793813 -100 
-100 -100 622.119726 629.836975 636.896843 640.357223 642.189527 647.694669 651.413237 651.513651 650.389790 654.016788 656.314331 655.196977 653.159478 656.336267 658.554484 657.638003 656.007744 659.702524 662.579780 662.477044 661.902858 667.064788 671.252376 -100 
-100 -100 614.677572 625.550406 633.716973 636.216924 635.701476 643.636913 648.552122 647.938106 644.586648 650.569829 653.782770 651.664472 647.175504 652.654584 655.754839 653.753294 649.587040 655.782555 659.781633 658.832486 655.922654 663.618479 669.180292 -100 
-100 -100 598.532494 619.300484 630.061334 630.327182 621.773247 637.765254 645.004913 642.140180 630.403817 644.880805 650.421084 645.896561 632.829015 646.843947 652.280598 647.809951 634.910868 649.891740 656.407626 653.129572 641.602954 658.228138 666.923662 -100 
-100 -100 613.704811 624.353356 632.173633 634.355215 633.670470 641.645813 646.686778 646.233884 643.034867 649.095029 652.325382 650.235037 645.795089 651.291353 654.376798 652.390783 648.295319 654.611580 658.738693 657.934051 655.164266 662.884681 668.392150 -100 
-100 -100 620.479895 627.665443 633.989786 636.723036 638.044784 643.734033 647.871821 648.330561 647.459868 651.227452 653.607518 652.538165 650.529293 653.731480 655.962683 655.032235 653.433710 657.396272 660.621237 660.841683 660.509707 665.689855 669.829242 -100 
-100 -100 615.755843 625.804074 633.029807 634.644488 633.430163 641.350543 646.371847 645.800409 642.487599 648.643765 652.051625 650.060889 645.664802 651.364648 654.681870 652.855645 648.871088 655.342720 659.651295 658.991823 656.306361 664.046149 669.599578 -100 
-100 -100 602.691968 622.051000 631.636097 630.821768 621.152596 637.279227 644.503156 641.463986 629.602755 644.245514 650.036320 645.667114 632.670137 647.096025 652.896028 648.703172 636.040801 651.318026 658.123420 655.117878 643.850689 660.459025 669.139854 -100 
-100 -100 618.980632 628.953828 635.994068 637.385098 635.948720 643.654560 648.442130 647.675874 644.264165 650.422863 653.872634 651.966079 647.694760 653.543044 656.987936 655.289377 651.440567 658.019601 662.379294 661.761801 659.132798 666.895763 672.416875 -100 
-100 -100 627.080093 634.177542 640.201826 642.449291 643.218834 648.525566 652.284311 652.346046 651.192433 655.012207 657.563696 656.646015 654.790952 658.314608 660.868698 660.178952 658.771579 662.963195 666.356307 666.655921 666.340258 671.586835 675.767621 -100 
-100 -100 623.895984 634.549485 641.932199 643.272465 641.541440 649.143809 653.752276 652.691148 648.937780 655.230484 658.807624 656.891898 652.512651 658.594898 662.219889 660.554265 656.619120 663.333581 667.749379 667.011772 664.112822 671.988698 677.609334 -100 
-100 -100 612.823680 633.814434 643.825137 642.763020 632.358427 648.390972 655.204377 651.603906 638.959093 654.065880 660.054454 655.686332 642.389768 657.435439 663.527949 659.416725 646.539882 662.184615 669.007802 665.740801 653.794382 670.753009 679.462090 -100 
-100 -100 636.315589 645.968267 652.425955 653.498576 651.779887 658.804761 662.933919 661.977669 658.528414 664.473507 667.768245 666.125443 662.171842 667.966032 671.318528 669.896903 666.337578 672.668694 676.664688 675.978834 673.208627 680.408355 685.325652 -100 
-100 -100 652.947445 657.103599 660.907828 662.977785 664.390847 667.942703 670.466372 671.088910 671.148174 673.641586 675.333214 675.314941 674.934711 677.240394 678.948476 679.113659 679.087751 681.876825 684.153111 684.928739 685.467331 688.669192 691.003499 -100 
-100 -100 660.565909 662.907798 665.688592 667.968694 670.041142 672.615350 674.668962 675.835257 676.750027 678.317380 679.553885 680.098611 680.598187 681.968432 683.204545 683.921820 684.748212 686.570873 688.334647 689.578125 690.823487 692.810421 694.238540 -100 
-100 -100 -100 -100 -100 -100 -100 -100 -100 -100 -100 -100 -100 -100 -100 -100 -100 -100 -100 -100 -100 -100 -100 -100 -100 -100 
-100 -100 -100 -100 -100 -100 -100 -100 -100 -100 -100 -100 -100 -100 -100 -100 -100 -100 -100 -100 -100 -100 -100 -100 -100 -100 
-100 -100 -100 -100 -100 -100 -100 -100 -100 -100 -100 -100 -100 -100 -100 -100 -100 -100 -100 -100 -100 -100 -100 -100 -100 -100 
-100 -100 666.261875 669.044726 672.103122 674.578027 676.904329 680.033169 682.400168 683.719750 684.704267 686.387356 687.399886 687.617134 687.808707 689.225245 690.370352 691.018491 691.987769 694.535748 697.013355 698.925807 700.684817 702.793505 704.037306 -100 
-100 -100 655.521473 661.619665 666.431467 668.407544 668.967706 674.121130 677.559477 678.087746 677.208656 680.669289 682.495515 681.636204 679.671196 683.068596 685.220102 684.896243 683.803025 688.572827 692.512140 694.268431 695.080016 698.732102 700.918417 -100 
-100 -100 625.639246 645.905861 655.558484 654.851394 645.090885 661.030261 668.058901 665.517538 654.451576 667.963126 672.837939 668.175038 654.785561 669.371032 675.090634 671.152465 658.700824 675.153238 683.640894 684.159334 678.348815 689.560078 695.067473 -100 
-100 -100 538.061510 623.807771 643.535920 634.516805 562.946752 641.147234 657.200666 646.277300 575.741669 648.641469 661.744793 647.385933 567.906463 648.443581 663.546302 650.044068 570.920338 654.273701 673.241886 668.846877 622.017481 675.089154 687.839777 -100 
-100 -100 610.975247 632.631978 643.466750 643.174262 633.466256 650.016179 657.292044 654.369052 642.790682 656.736330 661.842731 656.807299 642.903088 657.953513 663.953411 659.669682 646.698898 663.526037 672.194943 672.346088 666.197572 678.236511 684.459630 -100 
-100 -100 623.243306 634.319511 642.484806 644.868307 644.214423 651.786612 656.266409 655.330194 651.797420 657.609168 660.646343 658.362824 653.763122 659.602041 663.067375 661.448507 657.793576 664.730590 669.716493 670.115246 668.522069 675.507318 680.364592 -100 
-100 -100 604.621780 625.920220 637.169297 638.197564 630.859577 645.173658 651.167225 647.429979 635.061263 649.516151 655.072460 650.488265 637.314683 651.758583 657.692677 653.897727 641.980063 656.624566 663.104845 659.919954 648.254802 665.219104 673.969481 -100 
-100 -100 526.144797 609.526083 629.993503 624.414279 566.099799 631.484564 644.204033 631.493345 557.549402 633.491287 647.651964 634.414960 559.137831 635.699136 650.357916 638.313531 566.844945 640.661401 654.904604 642.123857 565.622485 647.579889 667.170138 -100 
-100 -100 599.881641 621.144156 632.393386 633.507451 626.325029 640.663654 646.615533 642.898379 630.592356 645.122414 650.735820 646.230883 633.125747 647.485115 653.259569 649.321460 637.232326 651.506998 657.467382 653.743089 641.699827 658.770851 667.666454 -100 
-100 -100 613.794020 624.710738 632.933039 635.598810 635.292786 642.797274 647.199857 646.205829 642.640495 648.656264 651.943896 649.899502 645.486288 651.065643 654.250532 652.402642 648.421226 654.493930 658.327685 657.263853 654.291956 662.073687 667.663375 -100 
-100 -100 597.135261 617.920468 628.751273 629.128683 620.623434 636.370758 643.248596 640.017562 628.023008 642.597247 648.317406 643.928418 630.938810 644.991311 650.444604 645.991489 633.099634 648.031060 654.488881 651.165863 639.615789 656.260173 664.980527 -100 
-100 -100 522.196651 603.347187 622.765793 615.201756 549.510711 622.445228 637.301572 625.548084 552.707112 628.229083 642.485288 629.554160 555.268345 630.601609 644.540542 631.277474 555.891550 633.359965 648.652976 636.720981 562.821242 642.283837 661.316629 -100 
-100 -100 595.985958 616.548797 627.051632 627.121977 618.442316 634.254578 641.262818 638.185478 626.341988 641.009511 646.777914 642.447438 629.527649 643.601563 649.030164 644.572924 631.733410 646.799426 653.406572 650.248521 638.854857 655.518082 664.177964 -100 
-100 -100 611.960771 622.254313 629.722532 631.612674 630.660014 638.515882 643.403665 642.767025 639.462552 645.648203 649.084135 647.157229 642.819508 648.424440 651.586963 649.652228 645.613951 652.029663 656.283037 655.611026 652.955908 660.705754 666.215200 -100 
-100 -100 598.739529 618.126799 627.812616 627.159686 617.646891 633.803410 641.026230 638.003895 626.175748 640.846519 646.671430 642.336349 629.341984 643.683875 649.371404 645.078976 632.344374 647.583523 654.389448 651.415146 640.185014 656.786908 665.454382 -100 
-100 -100 530.291852 606.577424 624.144608 615.005465 545.901581 621.436370 636.881819 625.291814 552.711804 628.089849 642.381468 629.389754 554.563790 630.837103 645.231156 632.248088 557.023905 634.874558 650.496174 638.942374 565.808870 644.740397 663.651919 -100 
-100 -100 601.823764 621.156191 630.671724 629.804183 620.090548 636.111537 643.195090 640.059272 628.179416 642.862726 648.706732 644.423704 631.527329 646.014639 651.828366 647.659458 635.048983 650.382103 657.215996 654.255930 643.057869 659.681088 668.318441 -100 
-100 -100 618.179824 628.487048 635.700605 637.092963 635.560178 643.261826 647.997475 647.130867 643.612966 649.896410 653.456486 651.596399 647.316526 653.280783 656.781773 655.075483 651.182474 657.824060 662.203555 661.541209 658.819196 666.667463 672.239518 -100 
-100 -100 605.037680 626.183897 636.398132 635.470608 625.192764 641.476526 648.536570 645.070258 632.511227 647.744052 653.832774 649.465539 636.133280 651.184403 657.267743 653.077837 640.127387 655.789815 662.660963 659.396775 647.485894 664.619378 673.498408 -100 
-100 -100 531.792719 616.792150 635.939465 626.413512 554.409896 632.197884 647.668151 635.243491 559.067185 637.857739 652.760318 639.451755 561.837105 641.215789 656.247173 643.126730 565.789836 645.806009 661.539592 649.181376 572.350539 654.567543 673.983503 -100 
-100 -100 618.111815 638.014378 647.201318 646.093009 636.004280 651.566911 658.089268 654.837099 642.768663 657.497600 663.224392 659.219043 646.483548 661.075895 666.801053 662.943853 650.535575 665.625150 671.965661 668.816764 657.182545 673.441421 681.479451 -100 
-100 -100 646.961032 652.846828 657.322609 658.998968 659.285245 664.130376 667.232097 667.451173 666.360494 670.169797 672.418822 671.941331 670.329009 673.881181 676.066906 675.697925 674.380019 678.374237 681.104475 681.339358 680.612626 685.142304 688.194254 -100 
-100 -100 657.006946 659.712838 662.694744 664.937847 666.882074 669.747064 672.003543 673.154766 673.949513 675.801474 677.209217 677.685177 677.993659 679.569844 680.895213 681.468883 682.045501 684.034585 685.867187 686.966710 687.988880 690.209215 691.815435 -100 
-100 -100 -100 -100 -100 -100 -100 -100 -100 -100 -100 -100 -100 -100 -100 -100 -100 -100 -100 -100 -100 -100 -100 -100 -100 -100 
-100 -100 -100 -100 -100 -100 -100 -100 -100 -100 -100 -100 -100 -100 -100 -100 -100 -100 -100 -100 -100 -100 -100 -100 -100 -100 
-100 -100 -100 -100 -100 -100 -100 -100 -100 -100 -100 -100 -100 -100 -100 -100 -100 -100 -100 -100 -100 -100 -100 -100 -100 -100 
-100 -100 665.280087 667.686000 670.568080 673.110389 675.581455 678.490026 680.768805 682.168568 683.261156 684.717936 685.650378 685.947195 686.296262 687.489380 688.554274 689.321128 690.471133 692.763077 695.088455 697.023191 698.832182 700.812218 702.037177 -100 
-100 -100 657.083901 661.405967 665.475481 667.844943 669.613820 673.536492 676.408587 677.348884 677.619731 679.906793 681.227581 680.885053 680.229404 682.348936 683.958417 684.166574 684.397854 687.794844 690.975158 692.849923 694.328792 697.176188 699.025406 -100 
-100 -100 639.568124 649.466690 656.292778 657.733855 656.383323 663.835491 668.458590 668.040529 665.035259 670.468622 673.167618 671.017735 666.628781 672.250734 675.527898 674.100239 670.726523 677.941559 683.414937 684.888110 684.466492 690.023932 693.601632 -100 
-100 -100 615.225953 636.535016 646.929226 646.286024 636.333014 652.805395 660.114658 657.296159 645.792861 659.669505 664.686025 659.641646 645.752535 660.756660 666.740226 662.529602 649.646769 666.509018 675.215765 675.447337 669.330622 681.227480 687.287942 -100 
-100 -100 625.801495 636.731091 644.465449 646.283988 645.117687 653.045398 657.850458 657.191399 653.921682 659.619243 662.405521 659.963864 655.258259 661.159636 664.579136 662.878618 659.186446 666.612579 672.153605 673.372309 672.799617 678.981381 683.151046 -100 
-100 -100 628.490083 635.971687 642.509689 645.424967 646.888743 652.268430 655.887172 655.994975 654.933508 658.378619 660.354070 659.033917 656.944405 660.274186 662.659654 662.003295 660.848185 665.269530 669.033883 670.076352 670.483289 675.318648 678.978942 -100 
-100 -100 619.480573 630.226115 638.181196 640.674721 640.336526 647.527705 651.741142 650.690109 647.086393 652.910199 655.938331 653.698918 649.192670 654.889843 658.303453 656.778303 653.212852 659.516965 663.652606 662.969979 660.255110 668.052604 673.549738 -100 
-100 -100 601.469784 622.377078 633.210876 634.012530 626.645553 640.943170 646.959829 643.372308 631.178315 645.565057 650.982905 646.356864 633.199706 647.544767 653.356338 649.513197 637.554877 651.902526 657.955755 654.372542 642.444127 659.493109 668.335068 -100 
-100 -100 614.714275 625.423432 633.337935 635.894276 635.719060 642.930922 647.066307 646.039513 642.548707 648.465673 651.545378 649.414220 645.027016 650.643351 653.839680 652.145288 648.427563 654.397243 658.050179 656.935796 653.976542 661.809559 667.350810 -100 
-100 -100 618.912500 626.328789 632.955215 636.096859 637.796719 643.167919 646.739633 646.830646 645.793339 649.446794 651.714590 650.643562 648.707445 651.834212 653.910934 652.967186 651.396714 655.095740 657.944615 657.904285 657.457591 662.624959 666.722234 -100 
-100 -100 611.133852 621.805697 629.708072 632.014958 631.379072 639.096296 643.743838 642.940016 639.532105 645.641500 649.037346 647.125612 642.801531 648.226525 651.176820 649.096295 644.922128 651.116235 655.127682 654.247802 651.436986 659.146394 664.661758 -100 
-100 -100 594.721635 615.330419 625.909582 626.071869 617.451744 633.173485 640.049073 636.883847 625.013607 639.691767 645.528699 641.317153 628.492968 642.439354 647.696104 643.122714 630.202425 645.177942 651.711474 648.511611 637.096034 653.731112 662.377606 -100 
-100 -100 609.562693 620.101427 627.766642 629.880330 629.184348 636.938873 641.624262 640.922950 637.670016 643.886298 647.332213 645.511301 641.317356 646.783257 649.690946 647.626072 643.547515 649.864074 653.977742 653.239883 650.608778 658.344951 663.767714 -100 
-100 -100 616.076652 623.189271 629.399903 632.116217 633.460623 639.000081 642.873862 643.168039 642.301265 646.169233 648.679133 647.809088 645.992913 649.186837 651.281999 650.291249 648.723749 652.690916 655.898589 656.185366 655.997798 661.189189 665.230439 -100 
-100 -100 611.217211 621.210909 628.387626 630.029237 628.855996 636.681045 641.545406 640.887933 637.596085 643.817383 647.322578 645.477396 641.209137 646.897288 650.126793 648.255267 644.284291 650.758835 655.083739 654.511586 651.949453 659.679862 665.150526 -100 
-100 -100 598.066780 617.361644 626.909004 626.158309 616.585745 632.657845 639.785240 636.728700 624.937487 639.632557 645.485825 641.235718 628.355435 642.752222 648.459736 644.226859 631.584849 646.849906 653.658840 650.743252 639.609904 656.179457 664.756813 -100 
-100 -100 614.199593 624.121821 631.101529 632.564762 631.271021 638.995710 643.737080 643.018194 639.750020 645.981560 649.454920 647.652331 643.513380 649.330920 652.642637 650.891497 647.076536 653.625596 657.921037 657.342204 654.840627 662.576167 667.971141 -100 
-100 -100 622.211740 629.271638 635.243986 637.554223 638.472844 643.863767 647.659934 647.841407 646.883560 650.802277 653.384260 652.574463 650.855044 654.334017 656.728139 655.964875 654.569761 658.698781 661.980826 662.269589 662.036201 667.263109 671.338593 -100 
-100 -100 619.049347 629.664747 637.020940 638.414730 636.811839 644.547494 649.297378 648.435436 644.906399 651.315928 654.971293 653.190556 648.935860 654.939937 658.399592 656.636705 652.660025 659.267495 663.556920 662.765980 659.880200 667.732406 673.293362 -100 
-100 -100 608.037098 628.972593 638.946606 637.935262 627.668180 643.862486 650.862021 647.512463 635.138698 650.364068 656.438359 652.229819 639.086007 654.018066 659.917190 655.698427 642.774134 658.275138 664.936749 661.586841 649.631805 666.557843 675.210620 -100 
-100 -100 631.494817 641.108800 647.524234 648.660568 647.107178 654.302579 658.599278 657.878605 654.701564 660.785989 664.151666 662.642474 658.826853 664.542577 667.712583 666.189066 662.589624 668.789510 672.611186 671.835599 669.063058 676.230659 681.083275 -100 
-100 -100 648.042551 652.206352 656.079508 658.231790 659.741060 663.461959 666.216914 667.051409 667.274795 669.917305 671.764726 671.850280 671.491741 673.752792 675.403193 675.481040 675.326740 678.003991 680.211524 680.907014 681.353901 684.528107 686.898278 -100 
-100 -100 655.733376 658.107227 660.965610 663.335420 665.514867 668.255323 670.523233 671.888407 672.963664 674.681955 676.064516 676.699992 677.214712 678.556067 679.746872 680.381209 681.092255 682.813030 684.504058 685.672217 686.844592 688.804353 690.246243 -100 
-100 -100 -100 -100 -100 -100 -100 -100 -100 -100 -100 -100 -100 -100 -100 -100 -100 -100 -100 -100 -100 -100 -100 -100 -100 -100 
-100 -100 -100 -100 -100 -100 -100 -100 -100 -100 -100 -100 -100 -100 -100 -100 -100 -100 -100 -100 -100 -100 -100 -100 -100 -100 
-100 -100 -100 -100 -100 -100 -100 -100 -100 -100 -100 -100 -100 -100 -100 -100 -100 -100 -100 -100 -100 -100 -100 -100 -100 -100 
-100 -100 664.696314 666.871023 669.603466 672.154513 674.687969 677.447399 679.618033 681.037754 682.198178 683.536638 684.394968 684.743098 685.181757 686.232661 687.193133 687.975078 689.149120 691.175797 693.227867 695.007871 696.774720 698.691862 699.877309 -100 
-100 -100 657.748474 661.244316 664.904154 667.428560 669.618004 673.005052 675.580715 676.688757 677.354402 679.187788 680.316001 680.237839 680.078416 681.660368 682.985113 683.403421 684.055610 686.720763 689.299341 690.968397 692.493464 695.098702 696.864897 -100 
-100 -100 644.540295 651.117810 656.670288 658.864531 659.734466 664.807370 668.431492 668.755453 667.843230 671.142016 673.096109 671.986552 670.066019 673.214123 675.509257 675.024248 674.021628 678.420446 682.268200 683.525326 683.958321 688.277652 691.454125 -100 
-100 -100 630.442866 641.093233 648.506017 650.021324 648.555648 656.343224 661.155554 660.447745 656.993949 662.806648 665.754601 663.391517 658.692389 664.516083 667.945342 666.285477 662.554080 669.723424 674.899638 675.415154 673.801421 680.678747 685.373306 -100 
-100 -100 631.612839 638.948769 645.173698 647.669954 648.734342 654.233720 658.079050 658.296453 657.265748 660.735739 662.692640 661.319132 659.154193 662.474231 664.841469 664.124409 662.892898 667.425220 671.304463 672.383165 672.777476 677.597036 681.218590 -100 
-100 -100 631.788315 637.392546 642.799126 645.775196 647.904465 652.424963 655.750173 656.459596 656.440060 658.917057 660.352306 659.499798 658.372769 660.642050 662.459292 662.233769 661.972175 665.216053 668.170958 669.266576 670.235022 674.232122 677.366069 -100 
-100 -100 626.300768 633.080564 639.052757 641.693972 643.010193 648.337580 652.122008 652.446965 651.550243 654.823536 656.677120 655.302334 653.161450 656.323604 658.652327 657.983710 656.685989 660.553202 663.652483 663.892006 663.603492 668.716035 672.778116 -100 
-100 -100 618.380101 628.025184 635.052094 636.941316 636.208318 643.656351 648.279516 647.764923 644.754973 650.176676 652.859649 650.518148 646.014110 651.503268 654.732184 653.111782 649.452633 655.401070 659.161145 658.207108 655.401653 663.042678 668.497884 -100 
-100 -100 621.548144 628.287731 634.207479 636.932557 638.418059 643.777779 647.498098 647.859211 647.111010 650.485567 652.392134 651.151066 649.157132 652.223429 654.294575 653.443581 652.010631 655.614166 658.350732 658.315675 657.916176 663.002911 667.018266 -100 
-100 -100 622.232321 627.794321 633.291339 636.458409 638.811674 643.368002 646.696527 647.498036 647.611495 650.289147 652.009672 651.428173 650.490637 652.519321 653.934686 653.373747 652.705699 655.409875 657.776909 658.264401 658.814674 662.841089 666.124046 -100 
-100 -100 616.819563 624.033441 630.456687 633.376818 634.850910 640.317897 644.156871 644.457343 643.567878 647.325571 649.815308 649.006323 647.223843 650.044479 651.792338 650.549796 648.737080 652.444435 655.464192 655.578314 655.196977 660.291289 664.382866 -100 
-100 -100 609.342643 619.805910 627.502640 629.687530 629.028234 636.680476 641.371334 640.719985 637.535681 643.694920 647.255222 645.703914 641.803198 646.799396 649.340787 647.048617 642.809123 648.967508 653.038508 652.293388 649.628510 657.254983 662.693961 -100 
-100 -100 614.709439 621.931912 628.297974 631.185286 632.699965 638.178244 641.969204 642.288234 641.508670 645.388521 647.965036 647.284856 645.673562 648.562770 650.284249 649.085676 647.393378 651.219004 654.324750 654.571724 654.364892 659.494158 663.501358 -100 
-100 -100 618.117761 623.780869 629.341783 632.470925 634.734558 639.334927 642.735811 643.539169 643.684533 646.639835 648.734940 648.457363 647.696303 649.848607 651.339035 650.771922 650.158209 653.098272 655.774571 656.552219 657.333321 661.415832 664.667827 -100 
-100 -100 615.570835 622.570010 628.703832 631.305018 632.502588 637.986144 641.907777 642.232337 641.363747 645.238411 647.840669 647.044853 645.252514 648.483463 650.686063 649.777866 648.254472 652.223109 655.519744 655.925846 655.788422 660.895949 664.927233 -100 
-100 -100 610.874754 620.899176 628.085401 629.748458 628.619683 636.322992 641.121033 640.488285 637.281802 643.474270 646.994857 645.242793 641.106105 646.783627 650.032724 648.261073 644.433874 650.831575 655.127358 654.650827 652.246231 659.803542 665.142071 -100 
-100 -100 618.454358 625.385724 631.338643 633.783719 634.898536 640.308662 644.133132 644.431024 643.621346 647.503899 650.051632 649.287779 647.632831 650.988608 653.261886 652.477795 651.119211 655.149979 658.394184 658.782160 658.702662 663.804855 667.750728 -100 
-100 -100 624.085510 629.682120 635.033620 637.828818 639.760147 644.244684 647.620330 648.385587 648.517320 651.497469 653.614155 653.378108 652.735318 655.153454 656.928680 656.609364 656.179367 659.246975 661.966426 662.724408 663.451319 667.536871 670.804959 -100 
-100 -100 624.082653 631.261532 637.353223 639.677661 640.537770 645.927160 649.820439 650.121037 649.247897 653.194346 655.894176 655.256603 653.656574 656.989427 659.243433 658.371454 656.839775 660.852913 664.069062 664.250458 663.838667 668.979511 673.073924 -100 
-100 -100 622.817294 633.141527 640.249720 641.578369 640.014904 647.632108 652.372602 651.737951 648.540635 654.815318 658.443806 656.946531 653.086632 658.706916 661.814972 659.954098 655.974260 662.355975 666.437915 665.569931 662.640645 670.226147 675.571568 -100 
-100 -100 636.144238 642.453499 647.658721 649.668113 650.492020 655.436666 658.937015 659.333038 658.738420 662.455182 664.911944 664.485637 663.238203 666.370421 668.381459 667.702271 666.455804 670.148448 672.944691 673.079086 672.688439 677.252059 680.731057 -100 
-100 -100 648.399024 651.754034 655.266574 657.658679 659.703351 663.008958 665.620496 666.831373 667.671608 669.870981 671.524531 671.938737 672.129210 673.807152 675.101209 675.353436 675.637588 677.735049 679.624096 680.525699 681.431798 684.008623 685.965203 -100 
-100 -100 654.841681 657.004010 659.758404 662.209098 664.545821 667.248469 669.541603 671.077477 672.357779 674.031714 675.405320 676.160420 676.804695 677.989970 679.044645 679.679183 680.437067 681.978911 683.541753 684.729437 685.970024 687.763651 689.070484 -100 
-100 -100 -100 -100 -100 -100 -100 -100 -100 -100 -100 -100 -100 -100 -100 -100 -100 -100 -100 -100 -100 -100 -100 -100 -100 -100 
-100 -100 -100 -100 -100 -100 -100 -100 -100 -100 -100 -100 -100 -100 -100 -100 -100 -100 -100 -100 -100 -100 -100 -100 -100 -100 
-100 -100 -100 -100 -100 -100 -100 -100 -100 -100 -100 -100 -100 -100 -100 -100 -100 -100 -100 -100 -100 -100 -100 -100 -100 -100 
-100 -100 663.426831 665.802287 668.600073 671.058345 673.471253 676.289672 678.443968 679.748333 680.798863 682.232532 683.108234 683.365958 683.684273 684.800649 685.741115 686.363005 687.323401 689.265727 691.108855 692.577680 694.110675 696.163425 697.463974 -100 
-100 -100 655.204144 659.492099 663.528876 665.807111 667.425145 671.240491 674.045986 674.841865 674.906254 677.239387 678.675981 678.326926 677.588137 679.628347 681.192419 681.274283 681.233761 684.155985 686.697773 687.730560 688.412807 691.679544 694.042210 -100 
-100 -100 637.801800 647.627243 654.344198 655.647120 654.138970 661.448389 665.919740 665.201665 661.787627 667.512045 670.485279 668.444301 664.079518 669.587424 672.796194 671.290341 667.704066 674.168378 678.465071 678.057261 675.384516 682.667226 687.623518 -100 
-100 -100 613.739339 634.919258 645.110422 644.253282 634.112031 650.414060 657.544960 654.244386 641.756333 656.545158 662.071713 657.245628 643.542305 658.282108 664.166893 659.956861 647.088565 662.812764 669.828307 666.764509 654.762208 671.944484 680.636742 -100 
-100 -100 624.954408 635.561909 642.911077 644.361758 642.874097 650.720936 655.587960 654.825522 651.251150 657.212559 660.229943 657.832754 653.079747 658.823464 662.176875 660.392291 656.461938 663.146992 667.574991 666.958468 664.144082 672.013703 677.513490 -100 
-100 -100 628.872404 635.556955 641.261148 643.493159 644.439570 649.916043 653.937585 654.395406 653.540624 656.854878 658.694747 657.249551 655.015414 658.157196 660.440428 659.664637 658.253726 662.208121 665.397353 665.656833 665.343835 670.468618 674.531801 -100 
-100 -100 622.267889 631.000553 637.253382 638.456312 637.167520 644.893823 650.004285 650.008829 647.458924 652.478022 654.861091 652.335708 647.730475 653.084316 656.277035 654.642730 650.977664 656.909178 660.765894 659.948780 657.279402 664.743311 670.119114 -100 
-100 -100 607.966554 624.409209 632.545402 631.424660 622.097149 637.934988 645.442008 643.728775 634.394440 646.277378 650.424420 645.447352 632.466677 646.115301 651.579768 647.683799 635.926140 649.738450 655.651811 652.391855 641.378032 657.307944 665.668357 -100 
-100 -100 617.608201 626.293396 632.521683 633.832757 632.706690 640.472287 645.570265 645.643232 643.258703 648.383243 650.853789 648.506686 644.052403 649.268174 652.187998 650.351705 646.544527 652.278765 655.919616 654.973978 652.270675 659.676406 664.978600 -100 
-100 -100 619.556427 626.106112 631.859121 634.342646 635.607788 641.096303 645.139418 645.781663 645.195186 648.681545 650.819541 649.800698 647.917308 650.639827 652.349688 651.159089 649.407999 652.951489 655.803891 655.846836 655.447403 660.433224 664.442157 -100 
-100 -100 610.847519 620.979798 628.378760 630.393599 629.671776 637.260048 642.061058 641.610704 638.604765 644.624354 648.119710 646.683851 642.979249 647.539122 649.789431 647.343774 643.015271 649.004321 652.971941 652.188194 649.507851 656.999761 662.395565 -100 
-100 -100 594.240160 614.209070 624.441374 624.591728 616.318341 631.550213 638.388344 635.572653 624.430522 638.689214 644.701371 641.506652 630.714195 642.448241 646.522152 641.511722 628.591040 643.180409 649.630941 646.617302 635.643611 651.755244 660.190614 -100 
-100 -100 608.178505 618.488639 626.062526 628.208644 627.581057 635.163876 639.870366 639.336718 636.336269 642.502153 646.170182 644.911443 641.385974 646.044713 648.321794 645.934555 641.709648 647.830056 651.924499 651.286514 648.751946 656.282823 661.635103 -100 
-100 -100 614.010565 621.132309 627.444166 630.258813 631.651893 637.114566 641.009291 641.389959 640.619617 644.511745 647.189196 646.584118 644.958527 647.867730 649.698876 648.548829 646.876144 650.692940 653.882457 654.241359 654.083817 659.125219 663.114631 -100 
-100 -100 608.594882 618.780583 626.198546 628.100241 627.170745 634.840600 639.648113 639.076663 635.942453 642.105935 645.673604 644.009239 639.917542 645.395744 648.474088 646.605303 642.726860 648.938422 653.169652 652.732482 650.394903 657.780690 663.062602 -100 
-100 -100 594.951134 614.685610 624.627324 624.330037 615.409969 630.990966 637.971770 635.069230 623.678759 638.069201 643.899130 639.867886 627.401230 641.365729 646.909358 642.832378 630.688438 645.303677 651.916784 649.294039 638.946028 654.582624 662.767898 -100 
-100 -100 611.366100 621.513035 628.808035 630.564373 629.530942 637.156053 641.928012 641.357450 638.264068 644.436258 647.975289 646.329595 642.333756 647.949490 651.144600 649.406251 645.656316 651.923451 656.125416 655.658825 653.331234 660.710374 665.938535 -100 
-100 -100 619.675015 626.787297 632.931515 635.425135 636.489712 641.922319 645.866594 646.273875 645.523406 649.434901 652.108795 651.500270 649.944604 653.173943 655.340550 654.454401 652.954063 656.889946 660.097485 660.387988 660.130618 665.186935 669.201964 -100 
-100 -100 616.907835 627.355192 634.716610 636.267257 634.894072 642.650059 647.593902 647.156775 644.154804 650.361960 654.048755 652.689027 649.004645 654.325673 657.241938 655.230941 651.161181 657.491300 661.633243 660.826220 657.972729 665.611532 671.070113 -100 
-100 -100 606.479417 626.870736 636.720404 635.904988 626.121749 642.106257 649.306553 646.657751 635.569174 649.904100 655.863683 652.436026 640.997136 654.087242 659.013332 654.492852 641.676199 656.642341 663.079595 659.764868 648.083635 664.544189 673.013603 -100 
-100 -100 629.449349 638.870789 645.268478 646.519894 645.161746 652.399399 656.931967 656.653028 654.014756 659.918161 663.320813 662.220238 658.975203 664.011471 666.631838 664.859470 661.141068 667.066034 670.748340 669.931895 667.157776 674.128075 678.899841 -100 
-100 -100 645.756265 649.859092 653.688565 655.913167 657.590783 661.426763 664.323966 665.418775 665.956301 668.656086 670.539736 670.806501 670.654020 672.683839 674.019896 673.926148 673.687085 676.194262 678.221277 678.832605 679.272309 682.348018 684.602985 -100 
-100 -100 653.251786 655.601464 658.449109 660.882665 663.190975 666.058905 668.469847 670.032483 671.315304 673.145015 674.606070 675.346886 675.930687 677.165711 678.180954 678.674330 679.278215 680.859963 682.404336 683.477948 684.600728 686.490602 687.865604 -100 
-100 -100 -100 -100 -100 -100 -100 -100 -100 -100 -100 -100 -100 -100 -100 -100 -100 -100 -100 -100 -100 -100 -100 -100 -100 -100 
-100 -100 -100 -100 -100 -100 -100 -100 -100 -100 -100 -100 -100 -100 -100 -100 -100 -100 -100 -100 -100 -100 -100 -100 -100 -100 
-100 -100 -100 -100 -100 -100 -100 -100 -100 -100 -100 -100 -100 -100 -100 -100 -100 -100 -100 -100 -100 -100 -100 -100 -100 -100 
-100 -100 662.064124 664.763252 667.686000 670.006400 672.170802 675.143843 677.360037 678.514488 679.326583 680.947704 681.912284 682.027617 682.090406 683.356668 684.325326 684.722034 685.319061 687.277305 689.007975 690.147685 691.320502 693.570666 695.054562 -100 
-100 -100 651.463996 657.449992 662.081457 663.864098 664.235385 669.199745 672.434576 672.687247 671.483620 675.038414 676.956158 676.075893 674.039093 677.273965 679.257842 678.720339 677.262643 681.215358 683.985076 684.220679 683.425936 688.036696 691.171644 -100 
-100 -100 621.863636 641.972582 651.355436 650.378100 640.396454 656.074720 662.778693 659.625701 647.499664 661.899867 667.233865 662.757073 649.533160 663.798601 669.330703 665.300444 652.725330 667.731348 674.062674 670.763287 658.717462 675.341154 683.601333 -100 
-100 -100 534.665313 620.265034 639.566543 630.156095 558.437471 636.204041 651.833032 639.613916 563.719876 641.898451 656.245254 642.393532 564.242926 643.321263 658.100846 644.793916 567.346358 647.164739 662.699500 649.824172 570.823193 655.129139 674.970756 -100 
-100 -100 608.778632 629.814063 639.829790 638.849453 628.696484 645.094934 652.341460 649.148640 636.780087 651.568722 657.004214 652.072033 638.284927 652.935282 658.678997 654.278924 641.197334 656.584681 663.135289 659.554992 647.216622 664.607559 673.534826 -100 
-100 -100 623.320920 632.800839 639.327376 640.448946 638.955274 646.755914 651.815256 651.531978 648.581624 654.082474 656.722642 654.230001 649.519479 654.975995 658.107471 656.257720 652.319571 658.420046 662.293048 661.322018 658.420283 666.092215 671.557616 -100 
-100 -100 610.473447 626.782620 634.665187 633.240755 623.678086 639.563413 647.210526 645.610209 636.334747 648.226522 652.327940 647.276879 634.214890 647.814505 653.219615 649.237029 637.391668 651.188461 657.085915 653.788301 642.729169 658.645646 667.001766 -100 
-100 -100 550.231228 613.847942 627.990470 618.162700 550.729319 624.566921 640.655975 632.617792 574.292055 635.344110 645.941678 632.225447 559.322735 632.642983 646.370523 634.385224 565.022251 636.181147 649.939966 638.241766 567.669832 643.392218 661.539770 -100 
-100 -100 605.846270 622.086765 629.945385 628.657164 619.297529 635.229867 642.886505 641.392674 632.322318 644.313068 648.501422 643.657853 630.787812 644.206267 649.309242 645.133654 633.189601 646.844432 652.611691 649.292390 638.284230 654.126362 662.375409 -100 
-100 -100 614.252449 623.450024 629.991620 631.446844 630.446401 638.178743 643.270404 643.285074 640.768537 646.353859 649.275084 647.349571 643.257785 648.015657 650.421100 648.159360 644.002626 649.761048 653.470752 652.557057 649.847947 657.234993 662.516402 -100 
-100 -100 596.008751 615.641852 625.504361 625.394431 617.005937 632.284987 639.297382 636.724278 625.764110 639.895234 645.692007 642.327591 631.413234 643.031300 647.018180 641.959795 628.989772 643.434518 649.738738 646.627175 635.590585 651.619623 660.000900 -100 
-100 -100 522.135849 600.707026 619.305222 611.932942 548.957633 618.947825 633.424476 622.543142 553.520846 625.803177 640.101797 629.948416 567.709923 630.752790 641.565204 627.610483 553.452165 629.087608 644.071394 632.700929 561.677240 638.172939 656.504209 -100 
-100 -100 592.906694 612.847983 623.031255 623.167568 614.935838 630.198147 637.054831 634.312989 623.283612 637.579550 643.582262 640.420782 629.708305 641.453607 645.497126 640.521631 627.672900 642.271678 648.717557 645.762625 634.880586 650.949090 659.289130 -100 
-100 -100 607.483408 617.734340 625.236113 627.297297 626.580495 634.237209 639.018006 638.523931 635.527765 641.706370 645.314549 643.874459 640.086293 645.090469 647.675138 645.488128 641.412122 647.522955 651.620955 651.062866 648.638349 656.058051 661.315208 -100 
-100 -100 593.171237 612.977946 623.039712 622.893519 614.112646 629.726096 636.722912 633.864417 622.524817 636.923539 642.774187 638.796429 626.352682 640.138394 645.475461 641.241273 628.981093 643.482241 650.007752 647.333545 636.954217 652.551317 660.714970 -100 
-100 -100 522.886429 600.892328 619.223879 611.172599 545.570470 617.927834 632.780431 621.603049 551.275516 624.616943 638.655366 626.239651 553.825346 627.705445 641.581862 629.140047 557.232133 631.524784 646.475994 635.826198 567.728482 641.416214 659.114704 -100 
-100 -100 595.841377 615.629527 625.583503 625.293509 616.401600 631.986774 638.956045 636.098693 624.799016 639.211000 645.038377 641.078494 628.726711 642.672143 648.141073 644.040752 631.903604 646.454845 652.938479 650.217096 639.829408 655.423846 663.539189 -100 
-100 -100 612.845741 623.184667 630.566471 632.286819 631.158415 638.890628 643.771309 643.309555 640.325686 646.534279 650.141821 648.664450 644.870446 650.307581 653.291981 651.379328 647.447744 653.686682 657.780973 657.098521 654.497012 661.981130 667.292673 -100 
-100 -100 600.646639 621.254184 631.375671 630.750940 621.109507 637.252663 644.581503 641.968423 630.885755 645.271834 651.272757 647.804761 636.305101 649.396751 654.325650 649.737781 636.855009 651.838000 658.327449 655.038935 643.409628 659.978088 668.559719 -100 
-100 -100 530.207586 612.405782 631.078670 622.070903 552.617093 628.399456 644.042195 633.389324 563.994154 636.761725 650.950233 639.823366 572.253664 641.415008 653.867810 640.344681 564.810112 642.306941 657.387306 645.238333 570.549509 650.313628 669.136728 -100 
-100 -100 613.795508 633.107356 642.129154 641.258886 631.779694 647.251389 654.101240 651.742110 641.195766 655.122602 660.761973 657.640879 646.747095 659.388755 663.936856 659.669593 647.301736 661.716480 667.663941 664.446433 653.051009 668.775789 676.546110 -100 
-100 -100 641.836661 647.598227 652.057616 653.879285 654.437491 659.486266 662.913718 663.624093 663.086482 666.961150 669.339334 669.207239 667.975344 671.056306 672.747742 672.080161 670.555927 674.215725 676.668669 676.739411 675.929840 680.264737 683.194914 -100 
-100 -100 651.634298 654.322309 657.342073 659.712122 661.862185 664.970495 667.539349 669.059816 670.204134 672.263939 673.858545 674.527550 674.933248 676.325732 677.387121 677.713064 678.053959 679.780370 681.374710 682.289822 683.173342 685.264520 686.795325 -100 
-100 -100 -100 -100 -100 -100 -100 -100 -100 -100 -100 -100 -100 -100 -100 -100 -100 -100 -100 -100 -100 -100 -100 -100 -100 -100 
-100 -100 -100 -100 -100 -100 -100 -100 -100 -100 -100 -100 -100 -100 -100 -100 -100 -100 -100 -100 -100 -100 -100 -100 -100 -100 
-100 -100 -100 -100 -100 -100 -100 -100 -100 -100 -100 -100 -100 -100 -100 -100 -100 -100 -100 -100 -100 -100 -100 -100 -100 -100 
-100 -100 662.616028 664.908670 667.612330 669.958201 672.236171 674.962911 677.072844 678.315779 679.279733 680.671499 681.537994 681.732741 681.932568 682.913993 683.698117 684.085742 684.711641 686.286181 687.757053 688.839704 690.061351 691.996301 693.311535 -100 
-100 -100 654.625656 658.790389 662.618699 664.751084 666.297080 670.013877 672.692832 673.426810 673.499054 675.802101 677.156920 676.763305 675.984011 677.886479 679.216083 679.047799 678.730558 681.245166 683.273210 683.844574 684.237704 687.410325 689.739117 -100 
-100 -100 637.487116 647.152342 653.633590 654.748014 653.125533 660.329912 664.700653 663.936606 660.530275 666.246949 669.174991 667.099892 662.681693 668.043248 671.022997 669.253811 665.347592 671.344180 675.045693 674.043018 670.957952 678.210042 683.225486 -100 
-100 -100 613.663482 634.625394 644.513149 643.420423 633.145867 649.347696 656.402406 653.089514 640.644374 655.455783 660.956218 656.113669 642.368040 656.946322 662.578132 658.088011 644.886468 660.105178 666.462744 662.711295 650.205756 667.433387 676.245458 -100 
-100 -100 625.020579 635.363539 642.308539 643.479500 641.873788 649.651175 654.470026 653.759548 650.327212 656.335225 659.296916 656.898519 652.140767 657.706351 660.741174 658.652058 654.420558 660.633541 664.436387 663.242917 660.067091 667.906161 673.419702 -100 
-100 -100 629.128016 635.480318 640.682353 642.581130 643.387360 648.848456 652.920746 653.530567 652.910895 656.289797 658.059507 656.622921 654.403865 657.335447 659.241272 658.140124 656.453891 660.001240 662.673148 662.517919 661.977479 667.010120 670.999057 -100 
-100 -100 622.828282 631.137787 636.795822 637.557298 636.051038 643.835364 649.162031 649.472596 647.254479 652.340117 654.650552 652.143537 647.536283 652.631001 655.426115 653.446136 649.493289 655.081442 658.561640 657.461857 654.628983 661.975491 667.258409 -100 
-100 -100 608.685589 624.621914 632.090201 630.473160 620.902773 636.868715 644.690267 643.388943 634.474729 646.401294 650.449383 645.497748 632.539553 645.889686 650.929398 646.693774 634.684747 648.211550 653.832010 650.385647 639.279894 655.087999 663.331060 -100 
-100 -100 618.007507 626.277421 631.916671 632.829245 631.564279 639.452341 644.808746 645.249459 643.257776 648.447345 650.803993 648.449596 644.017199 648.986430 651.511317 649.395505 645.425319 650.935580 654.312521 653.236997 650.513657 657.815983 662.966195 -100 
-100 -100 619.564887 625.835223 631.161860 633.352099 634.554688 640.160699 644.423778 645.394690 645.155133 648.693559 650.690608 649.610126 647.710050 650.245140 651.655220 650.269182 648.408936 651.782424 654.427003 654.373785 653.977985 658.871614 662.728201 -100 
-100 -100 610.528191 620.487553 627.624683 629.444235 628.690214 636.412129 641.459889 641.342749 638.636620 644.653607 647.981223 646.424580 642.649266 647.063168 649.118524 646.546101 642.132570 647.992092 651.826199 650.987842 648.305958 655.702587 660.973461 -100 
-100 -100 593.660346 613.517800 623.577821 623.609558 615.348646 630.727343 637.800074 635.309404 624.463636 638.655944 644.450419 641.106483 630.240948 641.858214 645.786856 640.703375 627.744681 642.225438 648.560744 645.516606 634.566168 650.571348 658.873572 -100 
-100 -100 607.372795 617.616418 625.060172 627.159397 626.620751 634.324191 639.158524 638.852430 636.099649 642.221352 645.676717 644.299209 640.752790 645.319767 647.445448 645.006029 640.786897 646.811600 650.752228 650.060135 647.560524 655.008137 660.215080 -100 
-100 -100 613.031688 620.137236 626.391270 629.229322 630.750330 636.295345 640.233631 640.750482 640.147803 644.024638 646.559449 645.883255 644.263245 647.096877 648.784254 647.572464 645.901250 649.613982 652.623480 652.895176 652.742245 657.720796 661.595396 -100 
-100 -100 607.491483 617.716712 625.181602 627.176022 626.373455 634.086296 638.899755 638.389762 635.339201 641.503068 645.013902 643.327890 639.241914 644.653213 647.622680 645.688854 641.769442 647.852366 651.901997 651.336167 648.939058 656.271401 661.487603 -100 
-100 -100 593.760286 613.560480 623.584729 623.417648 614.647884 630.240876 637.182838 634.302564 622.975558 637.374033 643.176276 639.158303 626.727257 640.627591 646.060540 641.918878 629.732706 644.195266 650.596569 647.814928 637.384579 652.971002 661.098971 -100 
-100 -100 610.161285 620.345670 627.664078 629.524830 628.654120 636.301209 641.006352 640.456601 637.459830 643.648922 647.135906 645.508329 641.585605 647.152824 650.209601 648.403452 644.639262 650.756828 654.712226 654.088815 651.713130 659.032702 664.167253 -100 
-100 -100 618.506574 625.624778 631.754705 634.317279 635.513891 640.983333 644.889471 645.328530 644.687676 648.620998 651.238491 650.645434 649.166144 652.358710 654.395194 653.450172 651.936744 655.728867 658.697078 658.839303 658.541287 663.526991 667.433329 -100 
-100 -100 615.793480 626.224528 633.569822 635.158425 633.866866 641.670764 646.637774 646.264122 643.360114 649.589916 653.249417 651.905488 648.269592 653.557897 656.385128 654.325913 650.216368 656.401530 660.342235 659.393631 656.470222 664.029147 669.401906 -100 
-100 -100 605.375819 625.726968 635.535816 634.739392 625.028187 641.066409 648.309726 645.746623 634.773366 649.129319 655.062900 651.653902 640.265182 653.320832 658.165172 653.605479 640.758353 655.575339 661.815268 658.366551 646.620293 662.995808 671.377109 -100 
-100 -100 628.247023 637.627013 643.960177 645.228243 643.956665 651.252459 655.815614 655.617579 653.099988 659.039343 662.421747 661.343055 658.142263 663.150269 665.688045 663.864339 660.118771 665.911365 669.399188 668.460279 665.639253 672.533006 677.214741 -100 
-100 -100 644.398910 648.494619 652.359865 654.608589 656.295132 660.191801 663.201895 664.382753 664.948962 667.697130 669.662445 669.955440 669.757768 671.763673 673.102472 672.938351 672.569440 674.959226 676.902807 677.405236 677.712228 680.721830 682.991317 -100 
-100 -100 651.922063 654.281325 657.162414 659.621009 661.950596 664.878929 667.386505 669.029975 670.362948 672.245068 673.764593 674.529427 675.097110 676.310646 677.300673 677.725609 678.218085 679.690961 681.143805 682.113026 683.127003 684.954234 686.320174 -100 
-100 -100 -100 -100 -100 -100 -100 -100 -100 -100 -100 -100 -100 -100 -100 -100 -100 -100 -100 -100 -100 -100 -100 -100 -100 -100 
-100 -100 -100 -100 -100 -100 -100 -100 -100 -100 -100 -100 -100 -100 -100 -100 -100 -100 -100 -100 -100 -100 -100 -100 -100 -100 
-100 -100 -100 -100 -100 -100 -100 -100 -100 -100 -100 -100 -100 -100 -100 -100 -100 -100 -100 -100 -100 -100 -100 -100 -100 -100 
-100 -100 663.283194 665.312435 667.831847 670.166897 672.502169 675.089085 677.117726 678.422582 679.489801 680.748514 681.517100 681.741817 681.998490 682.789943 683.407237 683.745804 684.347612 685.663853 686.920371 687.937650 689.161705 690.884841 692.043850 -100 
-100 -100 656.643601 659.915829 663.258786 665.519484 667.492643 670.693792 673.120358 674.117380 674.707243 676.486324 677.545759 677.367466 677.039182 678.353222 679.321598 679.279927 679.317772 681.179976 682.817672 683.520484 684.322297 686.840601 688.724169 -100 
-100 -100 643.960651 650.177939 655.280988 657.107964 657.711181 662.577597 666.061668 666.293588 665.325408 668.624857 670.564332 669.395431 667.333302 670.187091 672.092388 671.120324 669.460096 672.899418 675.531159 675.403756 674.705748 679.241919 682.834262 -100 
-100 -100 630.452047 640.552977 647.347267 648.387994 646.615016 654.195661 658.918199 658.180432 654.720159 660.613047 663.602958 661.230104 656.431415 661.907784 664.893895 662.721365 658.320725 664.408691 668.172049 666.927427 663.643090 671.230842 676.635344 -100 
-100 -100 631.863737 638.632123 644.124702 646.047399 646.745101 652.117915 656.029249 656.387041 655.510167 659.085295 661.075837 659.694095 657.414546 660.364825 662.222902 660.939219 659.003046 662.560961 665.240903 664.964112 664.248119 669.279820 673.299180 -100 
-100 -100 632.493298 637.388556 641.869113 644.090076 645.744095 650.276182 653.934213 655.057152 655.414922 658.001346 659.429205 658.573958 657.360987 659.175115 660.355512 659.506474 658.557662 660.982253 663.036007 663.235272 663.530501 667.429222 670.664444 -100 
-100 -100 627.842314 633.558133 638.246117 639.819070 640.489838 646.049867 650.515762 651.662845 651.490337 654.792879 656.549980 655.233866 653.105454 655.632327 657.151380 655.775046 653.822451 656.997514 659.436200 659.114655 658.431288 663.314379 667.301491 -100 
-100 -100 620.648128 628.808144 634.269058 634.874352 633.304575 641.258617 646.860187 647.499349 645.584849 650.813958 653.278650 651.062970 646.764069 651.384763 653.669434 651.326284 647.089976 652.445348 655.717640 654.431630 651.428941 658.775029 664.068576 -100 
-100 -100 622.815835 628.537931 633.252738 634.996748 635.913335 641.634468 646.199978 647.507826 647.571765 650.962037 652.721073 651.497875 649.494502 651.950626 653.285410 651.839588 649.924634 653.072862 655.449973 655.188722 654.635766 659.495722 663.358280 -100 
-100 -100 622.390042 627.353849 632.072286 634.594982 636.617247 641.458552 645.476964 647.043271 647.800889 650.523427 652.065660 651.399455 650.299270 651.917565 652.852429 651.845349 650.817508 653.176226 655.271396 655.611084 656.074003 659.902678 663.015782 -100 
-100 -100 616.171670 623.022014 628.947956 631.444933 632.744070 638.524916 643.024168 644.125492 643.905810 647.533832 649.670947 648.613873 646.595992 649.114361 650.560717 649.056366 647.032610 650.463759 653.288327 653.356851 652.981361 657.834269 661.716126 -100 
-100 -100 608.156283 618.380644 625.766266 627.681623 626.917457 634.938544 640.291038 640.496597 638.130606 643.868340 646.891839 645.006779 640.861454 645.614259 647.965459 645.544819 641.232556 647.121945 651.027046 650.320781 647.791469 655.073921 660.250045 -100 
-100 -100 613.058043 620.181816 626.430142 629.234200 630.759789 636.509345 640.765514 641.635344 641.332200 645.000860 647.205884 646.290909 644.479655 647.182980 648.761738 647.439459 645.653031 649.269860 652.205795 652.416986 652.218491 657.136791 660.973118 -100 
-100 -100 616.090399 621.779162 627.390733 630.592989 632.982036 637.737708 641.367906 642.470580 642.845757 645.730511 647.648789 647.233653 646.355891 648.353499 649.697568 649.015437 648.285720 651.012317 653.479725 654.125124 654.782932 658.742268 661.942566 -100 
-100 -100 613.227363 620.368965 626.709488 629.554882 630.990337 636.504217 640.460630 640.898858 640.138084 643.995187 646.546335 645.731412 643.920010 646.994240 649.036164 648.018929 646.376766 650.064171 653.054752 653.201387 652.850661 657.878016 661.909334 -100 
-100 -100 608.305121 618.561995 626.054232 628.078572 627.307825 634.909235 639.612745 639.003930 635.869251 642.054833 645.591318 643.912306 639.857950 645.343249 648.411205 646.542973 642.627461 648.655709 652.559115 651.737407 649.042756 656.552439 661.923842 -100 
-100 -100 615.945749 623.037062 629.228394 631.942225 633.304259 638.703109 642.484206 642.821288 642.069365 645.977196 648.569869 647.869140 646.255367 649.487798 651.611469 650.709572 649.209314 652.913763 655.794138 655.870938 655.519778 660.533041 664.499072 -100 
-100 -100 621.710025 627.367801 632.844867 635.805376 637.889785 642.431550 645.857543 646.713023 646.929109 649.947386 652.112757 651.931646 651.296551 653.628690 655.293897 654.846070 654.257356 657.019994 659.392575 659.865043 660.359883 664.317799 667.553275 -100 
-100 -100 621.860792 628.997976 635.104711 637.512540 638.485016 643.963966 647.975691 648.440804 647.723363 651.691035 654.411321 653.825071 652.251820 655.499014 657.656293 656.697365 655.044046 658.730680 661.589865 661.491441 660.876332 665.853947 669.870155 -100 
-100 -100 620.708180 630.897447 637.945851 639.313765 637.853126 645.567770 650.469591 650.067578 647.110386 653.362566 656.988544 655.554185 651.759355 657.264178 660.275645 658.364549 654.333152 660.333737 664.039781 662.908980 659.810653 667.200124 672.441888 -100 
-100 -100 633.864952 640.094010 645.259596 647.302318 648.209524 653.269547 656.943088 657.549760 657.141524 660.905334 663.402706 663.036896 661.811869 664.870132 666.796498 666.015859 664.648030 668.041767 670.522205 670.420841 669.853189 674.254539 677.646377 -100 
-100 -100 645.944794 649.267439 652.769591 655.200785 657.331568 660.757321 663.524365 664.913287 665.913352 668.200092 669.911437 670.376970 670.588950 672.216560 673.415699 673.546277 673.668516 675.523817 677.158131 677.841413 678.573641 681.012544 682.892731 -100 
-100 -100 652.292473 654.443583 657.203836 659.698316 662.120655 664.943068 667.383840 669.081197 670.507520 672.282566 673.724509 674.526122 675.183504 676.326623 677.292321 677.802043 678.391914 679.715932 681.048057 682.026616 683.096347 684.762649 686.000466 -100 
-100 -100 -100 -100 -100 -100 -100 -100 -100 -100 -100 -100 -100 -100 -100 -100 -100 -100 -100 -100 -100 -100 -100 -100 -100 -100 
-100 -100 -100 -100 -100 -100 -100 -100 -100 -100 -100 -100 -100 -100 -100 -100 -100 -100 -100 -100 -100 -100 -100 -100 -100 -100 
-100 -100 -100 -100 -100 -100 -100 -100 -100 -100 -100 -100 -100 -100 -100 -100 -100 -100 -100 -100 -100 -100 -100 -100 -100 -100 
-100 -100 663.022000 665.204133 667.732612 669.972975 672.213765 674.891341 676.944862 678.193639 679.209512 680.553730 681.301987 681.414992 681.530733 682.358460 682.924427 683.084413 683.477231 684.780948 685.961000 686.807487 687.879172 689.669720 690.863893 -100 
-100 -100 655.231827 659.199546 662.848729 664.838437 666.260659 669.926457 672.652286 673.450811 673.551467 675.772022 677.052970 676.551092 675.608901 677.340350 678.501469 678.087154 677.444036 679.685685 681.514218 681.880483 682.077192 685.077720 687.353397 -100 
-100 -100 638.698216 647.862698 653.969080 654.868253 653.132976 660.270862 664.718593 664.151311 660.975226 666.467268 669.224925 667.023783 662.468305 667.618098 670.365225 668.305071 664.063293 669.785146 673.291762 672.163515 669.024416 675.982771 680.866241 -100 
-100 -100 615.834616 635.683079 644.971480 643.609817 633.269746 649.352069 656.534069 653.617103 641.885292 656.073861 661.291642 656.336975 642.517002 656.802637 662.137827 657.302314 643.719533 658.659923 664.851652 661.093509 648.874212 665.466151 674.037688 -100 
-100 -100 626.260886 636.110947 642.698805 643.619411 641.848316 649.595407 654.602617 654.186569 651.052593 656.954043 659.911321 657.510197 652.658762 657.950563 660.669729 658.188268 653.503567 659.396676 663.017045 661.669700 658.381481 665.944019 671.389951 -100 
-100 -100 629.677053 635.861117 640.895434 642.549634 643.146076 648.647910 652.964884 653.848587 653.428381 656.963554 658.977752 657.742661 655.571188 658.122709 659.572801 657.980885 655.771549 658.965302 661.414573 660.988441 660.161466 665.085511 669.129047 -100 
-100 -100 622.800342 631.135874 636.709790 637.217573 635.464438 643.418961 649.052943 649.679148 647.709755 653.098295 655.869933 653.925350 649.834348 654.130383 656.128994 653.478695 648.935072 654.178010 657.375643 655.904180 652.670762 660.080478 665.486849 -100 
-100 -100 608.084013 624.332862 631.816955 629.898439 619.865072 636.284009 644.555869 643.640616 635.023994 647.300300 651.937041 647.967621 636.625887 648.091398 651.931543 646.886914 634.168142 647.468624 652.831330 648.912330 637.079354 653.310362 661.808048 -100 
-100 -100 617.648701 626.028188 631.689000 632.382417 630.865836 639.025628 644.854182 645.713411 644.007232 649.444027 652.156874 650.256214 646.246168 650.501661 652.404325 649.749948 645.270979 650.522451 653.727072 652.356155 649.251096 656.635341 661.945659 -100 
-100 -100 619.215486 625.521901 630.846455 632.869125 633.893864 639.803062 644.620807 646.116986 646.241918 649.764767 651.709707 650.528719 648.413089 650.835680 652.178221 650.583396 648.453543 651.624991 654.164620 653.991004 653.438581 658.245634 662.124232 -100 
-100 -100 609.988901 620.017156 627.103209 628.670082 627.622713 635.924653 641.753141 642.500581 640.577150 645.987357 648.624531 646.272019 641.613225 646.566642 649.095649 646.705124 642.323590 648.020600 651.786774 651.001013 648.426014 655.538174 660.666202 -100 
-100 -100 592.851811 612.937376 622.966158 622.566601 613.431349 630.041401 638.230427 637.069183 628.116946 640.431571 644.854555 639.987628 626.839618 640.360759 645.384752 640.800354 628.180180 642.386683 648.670136 645.859167 635.482603 650.755593 658.754784 -100 
-100 -100 606.863262 617.215638 624.709543 626.635197 625.805529 634.046778 639.607210 640.047271 637.930152 643.332094 646.009510 643.734216 639.209904 644.391712 647.161023 645.017334 640.888409 646.807925 650.739615 650.104566 647.674522 654.867186 659.994748 -100 
-100 -100 612.735958 619.916635 626.277575 629.123984 630.598683 636.323424 640.588080 641.386507 640.902513 644.544840 646.775566 645.699860 643.690900 646.640631 648.582337 647.469293 645.737251 649.357170 652.303517 652.424063 652.054480 657.036319 661.035313 -100 
-100 -100 607.268229 617.590481 625.190875 627.327255 626.660451 634.302604 639.117531 638.600680 635.475001 641.609220 645.057267 643.258190 639.067843 644.414850 647.397481 645.421717 641.367745 647.316853 651.147436 650.143644 647.192449 654.874064 660.401541 -100 
-100 -100 593.501054 613.478929 623.700769 623.798462 615.429125 630.612506 637.337898 634.267164 622.670944 637.211930 643.111476 639.139657 626.792264 640.489561 645.838398 641.579575 629.167432 643.492658 649.572740 646.010671 634.193149 650.935879 659.677125 -100 
-100 -100 610.039885 620.324149 627.813214 629.814722 629.020796 636.503430 641.106045 640.401475 637.191021 643.416139 647.009509 645.383017 641.387942 646.905474 650.005422 648.137638 644.174265 650.122471 653.851450 652.737141 649.718859 657.399696 662.917559 -100 
-100 -100 618.422343 625.584758 631.810105 634.397328 635.530187 640.944099 644.825620 645.142836 644.293191 648.233666 650.917264 650.215824 648.522890 651.835408 654.097226 653.202881 651.576595 655.201951 657.992299 657.830095 657.189171 662.239180 666.340058 -100 
-100 -100 615.674431 626.108670 633.452180 634.966361 633.532184 641.363998 646.314493 645.767892 642.576940 648.896788 652.548793 650.877715 646.740998 652.532990 655.847637 654.041338 650.005488 655.984550 659.699907 658.490408 655.319400 662.882044 668.342677 -100 
-100 -100 605.212750 625.557381 635.327611 634.368637 624.325520 640.568331 647.842052 645.009214 633.415480 648.178990 654.130092 650.089498 637.337905 651.798714 657.510370 653.398998 640.874396 655.311439 661.268377 657.545596 645.499337 661.935547 670.402118 -100 
-100 -100 628.095344 637.474335 643.811590 644.982753 643.535276 650.879580 655.483361 655.152223 652.352378 658.385910 661.778250 660.375635 656.658098 662.185910 665.245762 663.678854 660.014596 665.632138 668.953705 667.823023 664.791455 671.663719 676.404567 -100 
-100 -100 644.308813 648.386831 652.187155 654.387253 656.054526 659.950573 662.913611 664.033091 664.558135 667.304070 669.184130 669.349427 669.070378 671.242809 672.728141 672.665205 672.358302 674.647895 676.409381 676.778416 677.018191 679.976351 682.179873 -100 
-100 -100 651.749553 654.083999 656.915423 659.345642 661.674182 664.593169 667.062014 668.673638 669.994134 671.857473 673.317043 674.023251 674.581298 675.858896 676.904176 677.369705 677.869099 679.262234 680.582158 681.440098 682.385303 684.155342 685.469985 -100 
-100 -100 -100 -100 -100 -100 -100 -100 -100 -100 -100 -100 -100 -100 -100 -100 -100 -100 -100 -100 -100 -100 -100 -100 -100 -100 
-100 -100 -100 -100 -100 -100 -100 -100 -100 -100 -100 -100 -100 -100 -100 -100 -100 -100 -100 -100 -100 -100 -100 -100 -100 -100 
-100 -100 -100 -100 -100 -100 -100 -100 -100 -100 -100 -100 -100 -100 -100 -100 -100 -100 -100 -100 -100 -100 -100 -100 -100 -100 
-100 -100 662.253140 664.748039 667.410111 669.540684 671.573774 674.450749 676.619077 677.777954 678.606608 680.143791 680.975960 680.944856 680.805463 681.781657 682.377920 682.327972 682.401291 683.807934 684.997867 685.644401 686.440938 688.416295 689.759846 -100 
-100 -100 652.211847 657.783483 662.001459 663.521032 663.749371 668.606694 671.826211 672.181546 671.131150 674.518972 676.237171 675.190029 672.950470 675.864626 677.439536 676.414623 674.399596 677.786349 680.019695 679.801212 678.694984 682.959714 685.915933 -100 
-100 -100 624.148842 643.006199 651.608452 650.247520 640.156135 655.655268 662.420365 659.660253 648.289966 662.013024 666.952642 662.280772 648.906071 662.746576 667.783656 663.188077 649.995372 664.422117 670.242000 666.644139 654.697532 670.556630 678.489837 -100 
-100 -100 541.575484 622.258266 640.088778 630.211392 558.845907 635.960334 651.717288 640.504617 568.630842 643.038440 656.535802 642.533475 564.663430 642.862504 656.990895 643.010725 564.850472 644.089440 659.171441 646.402930 570.009477 651.038800 670.154519 -100 
-100 -100 611.185679 630.935830 640.096848 638.659930 628.360970 644.642781 652.079876 649.443311 638.031067 652.371986 657.665747 652.797757 639.026127 653.131549 658.152006 652.988786 639.142967 653.868285 659.859794 655.938959 643.668790 660.323914 668.959542 -100 
-100 -100 624.182378 633.242005 639.254522 639.935376 638.166657 646.034957 651.385114 651.551389 649.136366 654.930859 657.929329 655.905835 651.527697 656.208041 658.319596 655.522201 650.716213 656.112506 659.359367 657.831675 654.502262 661.957183 667.364512 -100 
-100 -100 610.286703 626.678098 634.235617 632.285776 622.156859 638.487422 646.640810 645.582948 636.891080 649.370955 654.276302 650.498757 639.231075 650.638991 654.297779 649.013096 636.057948 649.246227 654.507337 650.455159 638.499565 654.723675 663.245378 -100 
-100 -100 547.861343 613.160515 627.237975 616.651769 546.991936 623.044912 640.039199 632.691826 575.082180 636.782119 648.487027 637.468375 574.261977 637.517402 648.097019 634.424090 563.143404 634.508378 647.739103 634.930521 561.083905 639.564584 658.306200 -100 
-100 -100 605.085570 621.526787 629.182465 627.432164 617.558213 634.112590 642.491645 641.711614 633.324232 645.810661 650.611977 646.855922 635.667672 647.048828 650.651988 645.414144 632.577578 645.796037 651.089354 647.177946 635.391716 651.574866 659.983299 -100 
-100 -100 613.644962 622.823634 629.146601 630.231486 628.951794 637.246604 643.172862 644.113480 642.476821 648.021799 650.787296 648.768253 644.484211 649.023053 651.094046 648.421717 643.868515 649.219810 652.586005 651.430175 648.560028 655.760218 660.916314 -100 
-100 -100 594.980662 614.767884 624.437598 623.746732 614.457142 631.139994 639.538110 638.650863 629.944298 642.287799 646.675604 641.782047 628.581380 641.988940 646.856764 642.113951 629.333018 643.326481 649.402711 646.425071 635.928463 651.130329 659.089247 -100 
-100 -100 519.855706 599.542559 618.038504 609.416718 541.177937 617.070283 633.962403 626.317377 567.767009 629.739853 640.642250 626.813327 552.766930 627.053338 640.646726 627.763749 555.334693 629.343442 644.050452 633.398220 566.171247 638.619920 655.975427 -100 
-100 -100 591.864199 612.025833 622.144697 621.845753 612.795249 629.387978 637.468032 636.201782 627.209350 639.495955 643.850643 638.944288 625.816431 639.496470 644.682435 640.257513 627.782849 642.047131 648.320501 645.508025 635.161957 650.458995 658.428932 -100 
-100 -100 606.895205 617.227816 624.757801 626.792215 626.081171 634.057858 639.272640 639.287938 636.704763 642.422716 645.383705 643.251045 638.845045 644.114583 647.001410 644.962502 640.891249 646.812015 650.656701 649.813952 647.113167 654.539770 659.850757 -100 
-100 -100 592.688126 612.665493 622.888514 623.005526 614.690715 629.994373 636.882559 633.997047 622.524789 636.951938 642.662839 638.517421 626.026345 639.610981 644.863835 640.522542 628.043498 642.328085 648.392890 644.830365 633.013010 649.735743 658.459459 -100 
-100 -100 521.964793 600.615603 619.269734 611.863946 548.621693 618.652544 632.854024 621.247283 549.842601 624.112174 638.356727 626.119474 554.615776 627.415483 640.965218 628.253041 555.733139 630.035975 644.326287 631.710087 556.418868 636.942232 656.207282 -100 
-100 -100 595.499577 615.444022 625.553298 625.524673 617.061338 632.178877 638.808620 635.670236 624.054516 638.610058 644.513018 640.570470 628.288284 642.051554 647.420052 643.178243 630.775215 645.044380 650.982562 647.272766 635.353133 652.094600 660.828492 -100 
-100 -100 612.604041 622.967361 630.371969 632.119324 630.998081 638.628415 643.350571 642.668157 639.432539 645.687372 649.277722 647.596826 643.519270 649.190574 652.402894 650.561492 646.552459 652.467373 656.098917 654.852980 651.714292 659.347581 664.846675 -100 
-100 -100 600.353886 620.936537 630.982518 630.193392 620.243592 636.556017 643.830175 640.879117 629.151254 643.932641 649.890572 645.736281 632.859250 647.382388 653.170266 649.032787 636.449179 650.905091 656.876582 653.096271 641.027106 657.638433 666.289173 -100 
-100 -100 529.777602 611.964266 630.496769 621.070488 550.039601 627.237867 642.997450 631.643513 559.188914 634.735042 649.087114 636.242526 561.109705 637.953499 652.468639 639.908692 566.186779 641.763635 656.098458 643.370015 567.723167 648.047546 666.991505 -100 
-100 -100 613.309082 632.579619 641.501629 640.435856 630.624549 646.305235 653.169114 650.531535 639.367616 653.699444 659.314003 655.513466 643.223735 657.326810 662.786950 658.984656 646.949279 660.887797 666.395496 662.799577 651.049181 666.771787 674.557681 -100 
-100 -100 641.272341 647.003101 651.407240 653.148259 653.613878 658.683124 662.103139 662.720603 662.031700 665.938876 668.262967 667.904921 666.391605 669.797282 671.802664 671.282260 669.775274 673.215024 675.390485 675.202618 674.177104 678.415489 681.310311 -100 
-100 -100 651.023664 653.688770 656.670728 658.997676 661.113196 664.216024 666.771459 668.254593 669.351755 671.392989 672.934754 673.509704 673.851155 675.340656 676.509143 676.874799 677.159678 678.716994 680.092441 680.790711 681.495963 683.475911 684.953885 -100 
-100 -100 -100 -100 -100 -100 -100 -100 -100 -100 -100 -100 -100 -100 -100 -100 -100 -100 -100 -100 -100 -100 -100 -100 -100 -100 
-100 -100 -100 -100 -100 -100 -100 -100 -100 -100 -100 -100 -100 -100 -100 -100 -100 -100 -100 -100 -100 -100 -100 -100 -100 -100 
-100 -100 -100 -100 -100 -100 -100 -100 -100 -100 -100 -100 -100 -100 -100 -100 -100 -100 -100 -100 -100 -100 -100 -100 -100 -100 
-100 -100 662.876256 665.046702 667.599132 669.823400 672.020299 674.705007 676.819138 678.100396 679.093465 680.447707 681.235760 681.315037 681.338701 682.063956 682.512481 682.495430 682.664735 683.763657 684.771897 685.441796 686.335546 688.028849 689.218234 -100 
-100 -100 655.216701 659.143722 662.711286 664.684196 666.153044 669.826827 672.525697 673.359616 673.549306 675.790433 677.028132 676.516565 675.560303 677.188676 678.158668 677.554379 676.740978 678.769592 680.351908 680.532017 680.624114 683.523302 685.703177 -100 
-100 -100 638.770552 647.894070 653.932604 654.811609 653.107713 660.254720 664.701451 664.195229 661.131880 666.666836 669.412210 667.213386 662.634127 667.675500 670.228000 667.949462 663.492934 668.986892 672.257593 670.940517 667.677398 674.533103 679.333798 -100 
-100 -100 615.932102 635.727176 644.933536 643.547106 633.239372 649.328314 656.514337 653.683556 642.114800 656.397023 661.663530 656.771404 642.962753 657.130214 662.226122 657.123598 643.286746 657.974559 663.913542 659.958424 647.613257 664.101757 672.588639 -100 
-100 -100 626.311695 636.090086 642.542710 643.435467 641.721411 649.470922 654.444274 654.112114 651.210525 657.315362 660.430433 658.230922 653.507014 658.650979 661.014570 658.196075 653.239421 658.840396 662.149509 660.591841 657.204440 664.664847 669.994739 -100 
-100 -100 629.682160 635.784517 640.667355 642.296214 642.933121 648.427328 652.701767 653.654126 653.496863 657.379705 659.753839 658.908180 657.007072 659.343249 660.280593 658.256622 655.727535 658.586805 660.688513 660.047051 659.120844 663.950308 667.884562 -100 
-100 -100 622.827777 631.084576 636.520852 636.972402 635.203117 643.137023 648.743351 649.419329 647.706537 653.599632 656.985840 655.699893 652.078080 656.037525 657.330687 654.117315 649.152013 654.026462 656.890426 655.187880 651.817002 659.146214 664.489133 -100 
-100 -100 608.115432 624.276869 631.614418 629.629825 619.571200 635.968832 644.203961 643.314653 634.941642 647.815792 653.204353 650.073089 639.368171 650.375946 653.387324 647.717152 634.557673 647.493424 652.530505 648.386955 636.420805 652.587406 661.028801 -100 
-100 -100 617.642316 625.933836 631.431857 632.084536 630.596235 638.749621 644.530740 645.441643 644.017527 649.949058 653.249079 652.000985 648.462375 652.419487 653.677181 650.522675 645.723160 650.665193 653.552493 652.004003 648.840021 656.153285 661.353671 -100 
-100 -100 619.243631 625.484429 630.679942 632.662236 633.735007 639.661658 644.463493 646.047518 646.448430 650.293517 652.562996 651.776242 649.945297 652.233331 653.190459 651.279752 648.954482 651.901593 654.188438 653.883130 653.323561 658.047000 661.778417 -100 
-100 -100 610.104595 620.090376 627.104849 628.644511 627.632897 635.975005 641.853241 642.729284 641.036305 646.594657 649.322809 647.110639 642.550241 647.476334 649.863794 647.339038 642.859253 648.419500 652.041646 651.194931 648.629867 655.641258 660.621048 -100 
-100 -100 593.090290 613.132731 623.091967 622.669995 613.579704 630.235437 638.480510 637.452705 628.700502 641.027107 645.363030 640.466609 627.315764 640.868238 645.874163 641.276676 628.654637 642.784885 648.974607 646.152370 635.827158 650.984026 658.818881 -100 
-100 -100 607.258629 617.544756 624.913114 626.799793 626.039169 634.309415 639.858719 640.378183 638.420183 643.791556 646.305778 643.961949 639.455166 644.652956 647.382391 645.252467 641.181043 647.056221 650.875005 650.215490 647.850127 654.960075 659.925760 -100 
-100 -100 613.348415 620.434375 626.628883 629.410954 630.942012 636.666041 640.876243 641.720515 641.337918 644.937727 647.012857 645.856732 643.863145 646.796924 648.666473 647.547453 645.854864 649.433318 652.269087 652.345840 652.000097 656.933784 660.826510 -100 
-100 -100 608.135450 618.335788 625.772019 627.821093 627.152103 634.757518 639.512452 638.999461 635.903430 641.986508 645.324363 643.453598 639.243861 644.547363 647.453981 645.431160 641.350749 647.244970 650.980112 649.898486 646.907626 654.567732 660.059842 -100 
-100 -100 594.535142 614.356372 624.384631 624.377742 615.991553 631.108390 637.741396 634.646097 623.060140 637.542034 643.336703 639.302445 626.940256 640.579903 645.829623 641.498297 629.035514 643.292031 649.256085 645.586478 633.702893 650.440057 659.165127 -100 
-100 -100 611.018061 621.159165 628.427300 630.322122 629.536406 636.945932 641.407861 640.663101 637.483367 643.650219 647.109191 645.424402 641.455615 646.922607 649.893890 647.963367 643.990346 649.853189 653.413255 652.187900 649.137543 656.796103 662.253316 -100 
-100 -100 619.288410 626.341643 632.382842 634.879479 636.011167 641.352256 645.094220 645.350535 644.519882 648.403147 650.955936 650.203982 648.545435 651.824975 653.979358 653.042497 651.431686 654.957514 657.549915 657.272721 656.607120 661.618070 665.638224 -100 
-100 -100 616.446971 626.802355 634.026271 635.465416 633.999760 641.760836 646.607086 645.994930 642.782536 649.046672 652.608086 650.891161 646.760548 652.541146 655.816350 654.005677 649.975875 655.840307 659.367620 658.023995 654.787108 662.301219 667.707388 -100 
-100 -100 605.881787 626.155769 635.822937 634.802732 624.735695 640.911264 648.084759 645.185982 633.568343 648.278257 654.144463 650.060975 637.318006 651.783081 657.480044 653.391415 640.893964 655.205406 660.964282 657.100851 644.982407 661.368000 669.780456 -100 
-100 -100 628.599031 637.916177 644.142515 645.266195 643.822349 651.109596 655.601361 655.206573 652.403563 658.387468 661.682071 660.241854 656.555675 662.086503 665.109536 663.553232 659.919573 665.433252 668.569470 667.321298 664.245532 671.066801 675.739586 -100 
-100 -100 644.621393 648.676555 652.474350 654.637962 656.236254 660.085311 663.027784 664.098645 664.540251 667.241810 669.117704 669.247408 668.913134 671.082758 672.610749 672.550731 672.168026 674.374079 676.072942 676.339017 676.457454 679.367327 681.595446 -100 
-100 -100 652.078679 654.408506 657.240266 659.638933 661.907906 664.785227 667.232868 668.800261 670.054113 671.876096 673.321009 673.995207 674.508809 675.778860 676.846842 677.303425 677.742245 679.061299 680.310423 681.075933 681.924046 683.646525 684.963104 -100 
-100 -100 -100 -100 -100 -100 -100 -100 -100 -100 -100 -100 -100 -100 -100 -100 -100 -100 -100 -100 -100 -100 -100 -100 -100 -100 
-100 -100 -100 -100 -100 -100 -100 -100 -100 -100 -100 -100 -100 -100 -100 -100 -100 -100 -100 -100 -100 -100 -100 -100 -100 -100 
-100 -100 -100 -100 -100 -100 -100 -100 -100 -100 -100 -100 -100 -100 -100 -100 -100 -100 -100 -100 -100 -100 -100 -100 -100 -100 
-100 -100 663.348168 665.348562 667.828294 670.130984 672.455995 675.056631 677.127990 678.496493 679.618224 680.891639 681.637532 681.796710 681.926774 682.522656 682.867509 682.860942 683.068801 683.974794 684.830704 685.486277 686.418155 687.940704 688.998868 -100 
-100 -100 656.750964 659.983627 663.282195 665.507166 667.479738 670.696562 673.171481 674.262854 674.948271 676.752196 677.792729 677.555112 677.092001 678.206410 678.895494 678.482730 678.090310 679.529428 680.769816 681.105197 681.598850 683.916213 685.713523 -100 
-100 -100 644.151572 650.299350 655.334880 657.130153 657.743472 662.623437 666.177859 666.564950 665.778657 669.122286 671.063628 669.857944 667.672975 670.320867 671.900937 670.496571 668.351683 671.344263 673.561908 673.056041 672.048393 676.382298 679.886759 -100 
-100 -100 630.711530 640.702934 647.399722 648.398282 646.641874 654.219383 659.028223 658.517893 655.373527 661.369953 664.472226 662.175663 657.308145 662.565334 665.137900 662.426508 657.446144 663.049623 666.376403 664.738030 661.137739 668.521807 673.841984 -100 
-100 -100 632.055322 638.723073 644.101484 645.940466 646.611209 651.981226 655.975639 656.558770 656.020822 659.978517 662.424110 661.425521 659.272230 661.902911 663.148854 661.169482 658.547014 661.530435 663.724983 663.024727 661.970837 666.807637 670.759851 -100 
-100 -100 632.618341 637.402809 641.735517 643.830162 645.403553 649.913840 653.630730 654.943641 655.657535 658.990366 661.394526 661.420792 660.694693 661.951673 662.137656 660.351230 658.574810 660.329080 661.837476 661.577774 661.518254 665.243866 668.430674 -100 
-100 -100 627.973916 633.540920 638.030995 639.422983 639.952361 645.465111 649.924610 651.129307 651.259399 655.750650 659.149847 659.520568 658.639526 660.071899 659.910932 657.241949 654.285260 656.716470 658.567479 657.749276 656.684820 661.445475 665.417135 -100 
-100 -100 620.825818 628.790871 634.018578 634.409079 632.658145 640.576708 646.137346 646.709232 644.918789 651.712374 656.273585 656.422962 654.274748 656.997711 657.062156 653.201757 647.887707 652.511703 655.213653 653.427530 650.010735 657.311156 662.624735 -100 
-100 -100 622.915102 628.495488 633.021386 634.600165 635.406691 641.114797 645.711868 647.131106 647.528178 652.081476 655.422344 655.857135 655.034298 656.476976 656.334592 653.722481 650.947652 653.475579 655.377046 654.735804 653.894997 658.649438 662.475341 -100 
-100 -100 622.487139 627.358569 631.942741 634.360824 636.355832 641.238123 645.371423 647.190817 648.365069 651.766688 654.165713 654.349423 653.762150 655.001834 655.196430 653.510003 651.945543 653.862101 655.614223 655.727810 656.047996 659.709363 662.693190 -100 
-100 -100 616.388963 623.172108 629.011784 631.459791 632.784109 638.656237 643.356787 644.811316 645.023344 648.880229 651.234620 650.375103 648.420724 650.919691 652.185416 650.447542 648.199761 651.358357 653.991220 654.014425 653.655243 658.248365 661.899204 -100 
-100 -100 608.616000 618.766653 626.071262 627.959761 627.252743 635.376172 640.958542 641.577859 639.681043 645.263739 648.057938 645.934514 641.530613 646.498943 649.000715 646.639330 642.339708 648.051420 651.863351 651.257645 648.927103 655.818093 660.680630 -100 
-100 -100 613.851584 620.877545 627.002025 629.754221 631.321493 637.143373 641.547386 642.690313 642.634838 646.160185 648.093144 646.911028 644.906174 647.708995 649.414111 648.174018 646.411619 649.938012 652.806427 653.044166 652.907072 657.600325 661.232258 -100 
-100 -100 617.360015 622.880371 628.288730 631.398753 633.782960 638.541370 642.215109 643.435100 643.904615 646.673880 648.373786 647.761233 646.752459 648.740139 650.107480 649.430586 648.650515 651.299079 653.688520 654.254114 654.842282 658.702904 661.829269 -100 
-100 -100 615.097330 621.940375 627.980002 630.669978 632.051405 637.477912 641.381309 641.832356 641.081046 644.817337 647.194875 646.232860 644.317486 647.304793 649.264467 648.142476 646.363263 649.954736 652.821105 652.785842 652.260551 657.285425 661.346238 -100 
-100 -100 610.665160 620.461844 627.556561 629.391017 628.558939 635.986718 640.557089 639.900768 636.749482 642.788786 646.164417 644.370933 640.238683 645.593240 648.516466 646.473284 642.342804 648.267610 652.005788 650.910072 647.929396 655.527037 660.997205 -100 
-100 -100 618.065904 624.836751 630.687270 633.218537 634.486117 639.724254 643.348607 643.594506 642.789056 646.571173 649.016582 648.215552 646.534006 649.662461 651.662929 650.628985 648.950591 652.493271 655.166167 654.971917 654.385096 659.401704 663.423791 -100 
-100 -100 623.505007 628.958816 634.186117 636.982326 638.962160 643.357419 646.623963 647.367190 647.505136 650.410000 652.440420 652.159034 651.471793 653.744843 655.337318 654.833618 654.145532 656.699833 658.803337 659.012438 659.298906 663.200541 666.449315 -100 
-100 -100 623.435662 630.411526 636.329406 638.600763 639.472746 644.808442 648.667966 649.010558 648.194921 652.054208 654.657481 653.974256 652.347101 655.588253 657.759880 656.842415 655.176649 658.590819 661.106099 660.706002 659.868688 664.766006 668.773832 -100 
-100 -100 622.127773 632.149014 639.030522 640.289913 638.756749 646.325416 651.074845 650.550149 647.495037 653.642380 657.155953 655.622962 651.772493 657.315693 660.401791 658.620522 654.686512 660.332501 663.636002 662.177946 658.838553 666.151193 671.381504 -100 
-100 -100 635.000730 641.123412 646.162584 648.115598 648.958607 653.904030 657.442986 657.941657 657.447774 661.116353 663.506712 663.052714 661.795368 664.875115 666.846465 666.147048 664.799567 667.942548 670.105252 669.741012 668.973408 673.284957 676.651749 -100 
-100 -100 646.846599 650.114812 653.545382 655.905397 657.962261 661.297736 663.969321 665.265044 666.174947 668.376231 670.007571 670.401445 670.566864 672.192929 673.418225 673.566092 673.636183 675.311205 676.719253 677.192175 677.761822 680.106855 681.946374 -100 
-100 -100 653.090616 655.207386 657.916140 660.350872 662.704824 665.448862 667.806383 669.417903 670.758956 672.454282 673.824294 674.563447 675.176762 676.304874 677.271043 677.763428 678.279389 679.451685 680.594613 681.389697 682.313060 683.886046 685.079837 -100 
-100 -100 -100 -100 -100 -100 -100 -100 -100 -100 -100 -100 -100 -100 -100 -100 -100 -100 -100 -100 -100 -100 -100 -100 -100 -100 
-100 -100 -100 -100 -100 -100 -100 -100 -100 -100 -100 -100 -100 -100 -100 -100 -100 -100 -100 -100 -100 -100 -100 -100 -100 -100 
-100 -100 -100 -100 -100 -100 -100 -100 -100 -100 -100 -100 -100 -100 -100 -100 -100 -100 -100 -100 -100 -100 -100 -100 -100 -100 
-100 -100 662.694494 664.949184 667.571692 669.879612 672.190504 674.935856 677.062348 678.397026 679.490339 680.891689 681.669405 681.768146 681.807653 682.519801 682.908294 682.802576 682.866673 683.822277 684.654314 685.169061 685.957893 687.585203 688.717799 -100 
-100 -100 654.704795 658.816726 662.625261 664.729548 666.247211 669.982073 672.778672 673.669356 673.864136 676.162875 677.488914 676.973599 675.948127 677.579877 678.562058 677.863839 676.865246 678.746917 680.205980 680.198966 680.071086 682.938567 685.183356 -100 
-100 -100 637.723959 647.243374 653.634974 654.727362 653.131780 660.325125 664.835011 664.367383 661.314260 666.947453 669.805811 667.612577 662.946451 668.057241 670.616172 668.216118 663.546081 668.899050 671.996611 670.400413 666.810849 673.754246 678.670736 -100 
-100 -100 614.158112 634.806406 644.533747 643.420346 633.265819 649.344392 656.556126 653.734204 642.148301 656.639670 662.132874 657.296926 643.285152 657.683213 662.779859 657.480081 643.303971 657.899546 663.649090 659.290247 646.285751 663.189541 671.910305 -100 
-100 -100 625.299813 635.456703 642.272924 643.330924 641.646600 649.384490 654.387745 654.047154 651.135162 657.580552 661.226551 659.417991 654.836521 659.909143 662.048999 658.905178 653.571672 658.964883 662.107354 660.256628 656.501232 664.053752 669.544434 -100 
-100 -100 629.304175 635.482203 640.516649 642.178445 642.763639 648.179829 652.376505 653.182091 652.924136 657.497691 660.961277 661.187100 660.067715 661.822169 661.988458 659.366624 656.338498 658.907629 660.844405 659.970509 658.793938 663.602451 667.626710 -100 
-100 -100 623.078663 631.083659 636.435828 636.832861 634.987228 642.720947 647.995499 648.098161 645.815204 653.213651 658.639881 659.838898 658.726291 660.533607 659.927941 655.592984 649.970529 654.482209 657.138520 655.230015 651.663908 658.967450 664.348598 -100 
-100 -100 609.249567 624.631796 631.678552 629.583767 619.456846 635.519026 643.198676 641.138744 630.710255 646.767193 655.287583 656.446296 652.518332 657.214128 656.736684 649.485106 635.557206 648.095868 652.929253 648.583959 636.375131 652.584005 661.076185 -100 
-100 -100 618.234657 626.229449 631.611966 632.181789 630.575912 638.466710 643.878451 644.192642 642.144581 649.598597 654.998900 656.238194 655.271659 657.082254 656.432086 652.222312 646.791346 651.417514 654.190286 652.508051 649.172151 656.447335 661.695230 -100 
-100 -100 619.643374 625.774317 630.968358 632.983275 634.030485 639.697901 644.213518 645.507419 645.745188 650.339304 653.811425 654.280440 653.393707 655.066285 655.224929 652.742753 650.017740 652.750955 654.995462 654.665421 654.029430 658.647085 662.374370 -100 
-100 -100 610.728298 620.575871 627.613444 629.368459 628.624054 636.478912 641.921406 642.477313 640.603685 646.669298 650.177175 648.761229 644.818176 649.417044 651.390183 648.579969 643.927981 649.335261 652.956058 652.233886 649.823041 656.551517 661.397437 -100 
-100 -100 594.255173 613.953032 623.920478 623.944992 615.802845 631.293126 638.847608 637.358631 628.118434 641.065069 646.069988 641.890277 629.632601 642.518793 647.145811 642.407808 629.809148 643.754010 649.994874 647.496229 637.820210 652.221460 659.751914 -100 
-100 -100 608.435153 618.532192 625.879904 627.932299 627.396028 635.205827 640.407142 640.674964 638.488026 644.089704 646.986812 644.995917 640.787102 645.787385 648.393021 646.191665 642.059545 647.888837 651.818999 651.345621 649.150368 655.979013 660.817384 -100 
-100 -100 614.888840 621.703966 627.724978 630.435369 631.887736 637.427247 641.529772 642.278200 641.807186 645.431695 647.645334 646.608870 644.658855 647.544176 649.403313 648.225104 646.435831 650.037929 653.008997 653.202879 652.901191 657.708674 661.550229 -100 
-100 -100 610.580151 620.091696 627.038053 628.812951 627.959864 635.473944 640.227556 639.766155 636.749866 642.675217 645.933734 644.027217 639.771131 645.042543 647.918156 645.795582 641.580279 647.584902 651.490681 650.583411 647.742672 655.224926 660.617058 -100 
-100 -100 598.399110 616.655350 625.856876 625.440086 616.789593 631.871581 638.580539 635.675570 624.455398 638.469217 644.023278 639.864086 627.383803 640.989105 646.184044 641.676058 628.892131 643.435029 649.655754 646.271231 634.827923 651.105888 659.643736 -100 
-100 -100 613.650959 623.103765 629.894247 631.493739 630.480303 637.822955 642.352094 641.693786 638.583988 644.545763 647.889005 646.126885 642.050558 647.436081 650.363471 648.309216 644.144344 650.079029 653.797164 652.690640 649.726301 657.223048 662.634095 -100 
-100 -100 621.174506 627.933777 633.748799 636.085903 637.082874 642.326315 646.080860 646.377764 645.548759 649.313139 651.834320 651.105920 649.448774 652.559578 654.599079 653.574477 651.848175 655.303288 657.916046 657.618309 656.887140 661.840581 665.892011 -100 
-100 -100 618.117485 628.231087 635.306236 636.719149 635.290426 642.862700 647.640531 647.098700 644.014866 650.088078 653.630179 652.135595 648.333218 653.655007 656.619919 654.728754 650.725028 656.328842 659.689465 658.223659 654.882843 662.368212 667.801913 -100 
-100 -100 607.704859 627.564509 637.093937 636.177480 626.447814 642.174373 649.202665 646.467266 635.324214 649.520749 655.332431 651.744276 640.110507 653.349784 658.472978 654.356797 642.224375 655.894728 661.319478 657.261913 644.993421 661.372985 669.825674 -100 
-100 -100 629.972363 639.139602 645.328369 646.490171 645.113858 652.223809 656.645055 656.304510 653.613959 659.418420 662.709386 661.497553 658.155989 663.233970 665.948048 664.335379 660.741501 665.980596 668.928144 667.534663 664.324653 671.123467 675.843656 -100 
-100 -100 645.776611 649.770497 653.487832 655.646804 657.287224 661.057618 663.892255 664.944642 665.435331 668.063603 669.865412 670.053088 669.836361 671.845142 673.173537 673.053495 672.692090 674.774371 676.303002 676.483631 676.585396 679.468209 681.641837 -100 
-100 -100 653.039787 655.335762 658.120056 660.503784 662.772238 665.596660 667.967427 669.493018 670.731935 672.502228 673.895219 674.568998 675.094014 676.282036 677.243381 677.642083 678.052806 679.293035 680.439667 681.141061 681.966900 683.663215 684.943771 -100 
-100 -100 -100 -100 -100 -100 -100 -100 -100 -100 -100 -100 -100 -100 -100 -100 -100 -100 -100 -100 -100 -100 -100 -100 -100 -100 
-100 -100 -100 -100 -100 -100 -100 -100 -100 -100 -100 -100 -100 -100 -100 -100 -100 -100 -100 -100 -100 -100 -100 -100 -100 -100 
-100 -100 -100 -100 -100 -100 -100 -100 -100 -100 -100 -100 -100 -100 -100 -100 -100 -100 -100 -100 -100 -100 -100 -100 -100 -100 
-100 -100 661.550085 664.187590 667.033472 669.313907 671.483899 674.475603 676.748475 678.014669 678.940123 680.562279 681.460195 681.461152 681.308469 682.259191 682.777938 682.559508 682.387365 683.509442 684.391975 684.729942 685.257023 687.096848 688.397160 -100 
-100 -100 651.108739 656.981582 661.507867 663.254831 663.661844 668.631428 671.945188 672.402517 671.452587 674.947310 676.744087 675.719015 673.441057 676.375794 677.891459 676.690944 674.406890 677.505245 679.396488 678.797263 677.333150 681.534614 684.501554 -100 
-100 -100 621.913265 641.700977 650.900210 649.916196 640.104112 655.666612 662.491577 659.808713 648.514286 662.434477 667.506102 662.828836 649.232509 663.326494 668.362408 663.547295 649.961121 664.157301 669.585580 665.406384 652.681138 668.882506 676.986119 -100 
-100 -100 535.829615 620.226649 639.170638 629.829674 559.050244 635.915860 651.638996 640.428278 568.369123 643.379585 657.198304 643.154697 563.848557 643.600167 657.837756 643.485509 564.307648 643.824007 658.511122 644.751168 565.210616 648.945812 668.630759 -100 
-100 -100 608.898835 629.529476 639.240898 638.135490 628.062884 644.315603 651.689965 649.025077 637.704826 652.653587 658.704726 654.491797 640.976478 655.084378 659.673503 653.974556 639.543714 653.939122 659.497449 654.982268 641.931207 658.938315 667.754043 -100 
-100 -100 623.214783 632.362384 638.516995 639.337392 637.645224 645.399066 650.505892 650.355977 647.788399 654.850112 659.564730 659.441506 656.794904 660.225253 660.880094 657.103630 651.599391 656.496133 659.308709 657.361944 653.668596 661.090483 666.516098 -100 
-100 -100 610.730662 626.389633 633.694587 631.731321 621.614007 637.593917 645.095887 642.788710 632.141210 648.213450 656.770513 657.884899 653.898464 658.773489 658.478387 651.285830 637.340154 649.912198 654.733083 650.305363 638.002363 654.217978 662.739240 -100 
-100 -100 552.230704 613.711587 626.952501 616.270402 546.902347 622.098187 637.926081 627.356370 556.965697 633.424782 651.857781 651.506809 625.823323 652.502315 653.830289 637.209020 564.793048 635.433208 648.226021 635.006783 560.309017 639.329050 658.139345 -100 
-100 -100 606.031102 621.641924 628.947183 627.145947 617.266029 633.358466 640.961099 638.856524 628.456106 644.564788 653.100115 654.284983 650.487845 655.354197 655.006623 647.957424 634.235535 646.924386 651.879741 647.725079 635.706237 651.857952 660.216181 -100 
-100 -100 614.013816 622.939382 629.164231 630.354535 629.212556 637.037056 642.357424 642.716635 640.787024 647.711849 652.404343 652.629147 650.408980 653.619157 654.209326 650.633248 645.579299 650.563974 653.706650 652.480696 649.622218 656.592085 661.572905 -100 
-100 -100 595.931516 615.338428 624.995760 624.789035 616.495432 631.895873 639.397210 637.894020 628.766183 642.158663 647.805032 644.348251 632.613391 645.176733 649.289235 644.149507 631.257863 644.915313 650.883500 648.151685 638.305377 652.667371 660.196533 -100 
-100 -100 522.866367 600.865772 619.250105 611.907648 549.559770 619.266012 634.382436 625.670220 564.651550 629.393785 641.573542 629.345511 559.693551 630.101941 642.725998 629.726922 558.091477 631.128693 645.776013 635.994108 572.876482 641.058239 657.398873 -100 
-100 -100 593.872155 613.534389 623.486330 623.561122 615.472970 630.818536 638.086718 636.312605 626.868030 639.726426 644.635908 640.426185 628.254925 641.327677 646.183310 641.706955 629.354442 643.457392 649.750777 647.278767 637.655287 652.115328 659.635207 -100 
-100 -100 609.510318 619.262789 626.345236 628.245881 627.566989 635.189621 640.094245 639.954863 637.340393 643.090739 646.155757 644.228173 640.052425 645.239973 648.030574 645.938788 641.838279 647.793410 651.724180 651.060196 648.569981 655.708860 660.792801 -100 
-100 -100 597.513619 615.748804 624.944632 624.560493 615.977198 631.143813 637.972846 635.223139 624.128165 638.089201 643.550277 639.325486 626.804227 640.368719 645.542246 641.036090 628.275401 642.854977 649.157444 645.905219 634.574038 650.772140 659.220177 -100 
-100 -100 533.525008 605.150546 621.770087 613.565390 549.729100 619.895995 634.199996 623.128476 554.043429 625.852230 639.402516 626.899141 555.100288 628.004674 641.428795 628.303377 554.233835 630.076406 644.880988 632.963125 560.296555 638.176989 656.837773 -100 
-100 -100 600.689682 618.873686 627.912610 627.340273 618.580618 633.593577 640.211433 637.258377 626.045878 640.043621 645.577852 641.475580 629.106589 642.751290 647.945228 643.482306 630.755787 645.255806 651.361431 647.887750 636.406400 652.657807 661.153028 -100 
-100 -100 615.945965 625.692887 632.571659 634.039182 632.801579 640.232378 644.841423 644.208377 641.100515 647.083950 650.477743 648.831151 644.907618 650.244770 653.150059 651.166450 647.101835 652.878835 656.406764 655.128546 652.004131 659.513748 664.933060 -100 
-100 -100 603.437141 623.437061 633.149439 632.347648 622.686486 638.471507 645.513768 642.696114 631.451882 645.634191 651.433052 647.748690 636.004615 649.221948 654.324805 650.106848 637.889029 651.658634 657.220667 653.223419 641.021807 657.592619 666.222517 -100 
-100 -100 534.298187 614.551010 632.673266 623.613820 554.852085 629.606976 644.861143 633.996042 564.517667 637.004739 650.971924 639.513997 571.003467 641.067835 654.001499 641.622773 570.782079 643.081193 656.510294 643.412599 567.455029 647.877270 666.838977 -100 
-100 -100 615.792163 634.631056 643.378578 642.417673 632.972203 648.145771 654.752709 652.214391 641.518585 655.270744 660.738869 657.422543 646.301547 659.105360 663.868347 660.012328 648.370439 661.600237 666.657303 662.813806 650.905659 666.602417 674.386084 -100 
-100 -100 643.082610 648.703641 653.035627 654.777651 655.271303 660.172609 663.439668 664.004014 663.324436 667.053733 669.290278 669.024041 667.684688 670.762628 672.491062 671.881191 670.361683 673.568821 675.527413 675.189573 674.063810 678.258512 681.138919 -100 
-100 -100 652.610322 655.241239 658.192501 660.496155 662.568734 665.566299 668.007635 669.394622 670.403506 672.328171 673.793582 674.347090 674.663158 676.006905 677.035339 677.308945 677.514336 678.937532 680.176232 680.762491 681.388601 683.324177 684.782971 -100 
-100 -100 -100 -100 -100 -100 -100 -100 -100 -100 -100 -100 -100 -100 -100 -100 -100 -100 -100 -100 -100 -100 -100 -100 -100 -100 
-100 -100 -100 -100 -100 -100 -100 -100 -100 -100 -100 -100 -100 -100 -100 -100 -100 -100 -100 -100 -100 -100 -100 -100 -100 -100 
-100 -100 -100 -100 -100 -100 -100 -100 -100 -100 -100 -100 -100 -100 -100 -100 -100 -100 -100 -100 -100 -100 -100 -100 -100 -100 
-100 -100 661.995644 664.302501 667.043029 669.453404 671.822284 674.657009 676.908944 678.319974 679.426308 680.875030 681.747379 681.902410 681.991697 682.773694 683.238903 683.166658 683.192248 684.066292 684.805038 685.204448 685.870046 687.427891 688.557122 -100 
-100 -100 654.000424 658.173616 662.047788 664.265724 665.944835 669.773364 672.601775 673.569715 673.886887 676.227162 677.545930 677.110442 676.221960 677.936978 678.946508 678.304168 677.365395 679.152047 680.411358 680.269333 680.076910 682.868036 685.026131 -100 
-100 -100 636.883577 646.512247 653.044506 654.299641 652.879442 660.173414 664.734962 664.362042 661.440316 667.097300 669.938425 667.816294 663.278735 668.491826 671.136605 668.849924 664.262602 669.496646 672.371127 670.601136 666.905726 673.767343 678.614837 -100 
-100 -100 613.126807 633.921974 643.831591 642.917988 632.963818 649.137448 656.387211 653.658481 642.214190 656.708391 662.169775 657.408848 643.543765 658.064497 663.281755 658.146749 644.105659 658.568854 664.075093 659.532969 646.421034 663.245838 671.896801 -100 
-100 -100 624.121943 634.414613 641.382102 642.643670 641.188813 649.005682 653.971876 653.666808 650.884323 657.349493 660.955866 659.241738 654.845264 660.069493 662.325229 659.347434 654.185504 659.507960 662.434077 660.453150 656.656895 664.139069 669.523123 -100 
-100 -100 627.968937 634.288936 639.480992 641.372736 642.181242 647.644994 651.748592 652.511245 652.310603 656.923863 660.388272 660.711515 659.752665 661.694108 662.033340 659.583065 656.741646 659.312312 661.112317 660.176206 659.009349 663.760901 667.670966 -100 
-100 -100 621.594641 629.792457 635.369739 636.016635 634.352858 642.089363 647.231358 647.195297 644.856359 652.319868 657.817795 659.088402 658.149232 660.192181 659.788519 655.687059 650.248788 654.823532 657.450851 655.537257 651.987545 659.245842 664.547960 -100 
-100 -100 607.679186 623.287786 630.581040 628.741836 618.787066 634.810858 642.298995 640.027160 629.480888 645.635779 654.265838 655.505082 651.741866 656.720143 656.487382 649.490171 635.763216 648.399101 653.241914 648.926887 636.762571 652.931191 661.342604 -100 
-100 -100 616.829145 624.981185 630.522960 631.300595 629.865139 637.706748 642.891454 643.009048 640.909060 648.442374 653.927529 655.318608 654.526125 656.600656 656.212516 652.210496 647.010498 651.724472 654.456231 652.795577 649.537844 656.780428 661.914445 -100 
-100 -100 618.549747 624.776708 630.062932 632.206252 633.380675 638.989517 643.284568 644.405485 644.627654 649.295743 652.854064 653.506483 652.873274 654.788260 655.140284 652.875689 650.388994 653.176600 655.327915 654.973802 654.399144 658.983682 662.597443 -100 
-100 -100 609.972348 619.878938 626.987310 628.824435 628.143246 635.924112 641.177858 641.564874 639.650753 645.807090 649.450107 648.245179 644.557564 649.386330 651.566128 648.991698 644.554067 649.967338 653.468885 652.673030 650.265963 656.952978 661.704024 -100 
-100 -100 593.827249 613.545457 623.531328 623.596051 615.495127 630.896613 638.259604 636.598885 627.307848 640.363231 645.513354 641.549767 629.547933 642.644521 647.462932 642.966776 630.593398 644.498746 650.575179 647.971756 638.281673 652.636907 660.073889 -100 
-100 -100 608.337889 618.401651 625.666784 627.701807 627.211651 634.942845 639.950625 640.090577 637.913697 643.586178 646.548399 644.728918 640.768047 645.946884 648.673324 646.667363 642.753852 648.560594 652.312323 651.745624 649.568370 656.355590 661.088425 -100 
-100 -100 615.154995 621.881471 627.739640 630.389405 631.869084 637.346744 641.297480 641.975168 641.539663 645.189691 647.400466 646.462929 644.696389 647.720346 649.668859 648.644490 647.029530 650.631526 653.473435 653.603859 653.320968 658.095830 661.848340 -100 
-100 -100 611.236735 620.613464 627.370275 629.035963 628.151794 635.615104 640.283241 639.783888 636.777090 642.687088 645.912088 644.030897 639.862451 645.234562 648.204622 646.206684 642.109830 648.125000 651.964514 651.015276 648.170781 655.631454 660.977585 -100 
-100 -100 599.327683 617.406831 626.381228 625.830753 617.136290 632.173906 638.811561 635.880185 624.666362 638.633284 644.107799 639.922098 627.480058 641.152711 646.413326 642.005305 629.326859 643.883124 650.055406 646.647818 635.214515 651.482214 659.980237 -100 
-100 -100 614.569730 623.878827 630.443810 631.937730 630.926710 638.223821 642.641256 641.944588 638.857833 644.758017 647.970412 646.162287 642.132817 647.546355 650.463976 648.473049 644.425017 650.382281 654.041597 652.937783 650.035638 657.530756 662.869887 -100 
-100 -100 621.998648 628.683839 634.356454 636.629208 637.638640 642.834467 646.468331 646.698163 645.865448 649.560453 651.948375 651.163317 649.539561 652.644614 654.628774 653.627423 651.997835 655.485361 658.059678 657.790519 657.144328 662.104787 666.082117 -100 
-100 -100 618.842990 628.951046 635.989638 637.379864 635.946123 643.471068 648.148365 647.516062 644.373486 650.375515 653.821395 652.270162 648.461136 653.752858 656.658231 654.753410 650.789915 656.437285 659.816439 658.398456 655.123660 662.624466 668.022528 -100 
-100 -100 608.353038 628.244000 637.779552 636.867354 627.140904 642.821852 649.743398 646.900581 635.679063 649.805006 655.527685 651.882836 640.231758 653.426176 658.472315 654.317317 642.201305 655.923074 661.383190 657.383862 645.186236 661.585724 670.007726 -100 
-100 -100 630.597292 639.786214 645.965046 647.141769 645.790852 652.853820 657.152104 656.702741 653.943386 659.667769 662.855461 661.582587 658.219626 663.246952 665.880077 664.228290 660.657446 665.933597 668.895874 667.552170 664.425157 671.243978 675.921869 -100 
-100 -100 646.363208 650.391524 654.185327 656.363240 657.950007 661.673197 664.470140 665.423760 665.765572 668.306589 670.083080 670.208568 669.883923 671.841581 673.176715 673.022995 672.602971 674.709117 676.322671 676.534708 676.624128 679.527476 681.756096 -100 
-100 -100 653.726738 656.057301 658.897070 661.296620 663.529441 666.306239 668.620727 670.049138 671.165335 672.844120 674.179921 674.786775 675.232673 676.370060 677.310569 677.681568 678.065440 679.324403 680.522807 681.253889 682.082990 683.799164 685.114860 -100 
-100 -100 -100 -100 -100 -100 -100 -100 -100 -100 -100 -100 -100 -100 -100 -100 -100 -100 -100 -100 -100 -100 -100 -100 -100 -100 
-100 -100 -100 -100 -100 -100 -100 -100 -100 -100 -100 -100 -100 -100 -100 -100 -100 -100 -100 -100 -100 -100 -100 -100 -100 -100 
-100 -100 -100 -100 -100 -100 -100 -100 -100 -100 -100 -100 -100 -100 -100 -100 -100 -100 -100 -100 -100 -100 -100 -100 -100 -100 
-100 -100 662.384136 664.502082 667.158030 669.647964 672.154888 674.919916 677.147700 678.664976 679.910358 681.269143 682.101288 682.367821 682.630530 683.361532 683.826673 683.891611 684.066228 684.797849 685.415885 685.839341 686.572326 687.954902 688.942326 -100 
-100 -100 655.530402 658.947079 662.511689 664.979249 667.178042 670.570208 673.202516 674.466567 675.321718 677.182476 678.258565 678.132193 677.847067 679.117751 679.941234 679.663489 679.342436 680.560927 681.447381 681.505021 681.777663 683.947706 685.673002 -100 
-100 -100 642.484344 648.931386 654.356794 656.514512 657.435154 662.496974 666.225231 666.848302 666.308560 669.633644 671.546441 670.450176 668.471838 671.306941 673.118003 672.008482 670.071682 672.730206 674.458968 673.559618 672.267710 676.446777 679.883970 -100 
-100 -100 628.541557 638.974282 646.185336 647.643232 646.270605 653.995354 658.955391 658.715125 655.908990 661.767992 664.786350 662.610551 658.004149 663.469416 666.353132 664.093945 659.535750 664.657109 667.392925 665.312679 661.403169 668.647768 673.908916 -100 
-100 -100 629.703702 636.771100 642.671023 644.943704 645.951585 651.457611 655.518367 656.219652 655.843545 659.785934 662.250517 661.410741 659.513707 662.434140 664.026599 662.426812 660.111786 662.854351 664.637853 663.630508 662.356932 667.061995 670.943870 -100 
-100 -100 629.984311 635.188686 640.074165 642.598174 644.474267 649.055181 652.698004 653.921874 654.592092 658.021434 660.606812 660.853768 660.353180 662.001549 662.625781 661.159625 659.598692 661.317963 662.657928 662.237321 662.058693 665.668861 668.768852 -100 
-100 -100 624.836563 630.965678 636.131421 638.038112 638.876703 644.349560 648.544678 649.379275 649.212677 653.938914 657.669627 658.279444 657.504930 659.493855 659.971387 657.652061 654.914723 657.464005 659.338983 658.509671 657.422426 662.075803 665.954331 -100 
-100 -100 617.295345 626.019454 632.030900 632.986578 631.565872 639.325325 644.461705 644.431019 642.065480 649.306632 654.338129 654.708157 652.538204 656.031725 656.874381 653.411689 648.332599 653.168782 655.995442 654.291495 650.934503 658.112505 663.318965 -100 
-100 -100 619.981474 626.080553 631.213524 633.216871 634.245142 639.816125 644.037698 644.982508 645.011665 649.836546 653.596103 654.333191 653.736639 655.788668 656.268548 654.054695 651.551635 654.254338 656.234723 655.638753 654.824542 659.498401 663.239888 -100 
-100 -100 620.286921 625.460232 630.450385 633.170313 635.294846 640.048391 643.873843 645.326002 646.250245 649.854017 652.643555 653.179011 652.930420 654.669967 655.404647 654.151065 652.920599 654.920945 656.623899 656.709989 656.995787 660.592166 663.526609 -100 
-100 -100 614.880348 621.831392 627.920578 630.586276 631.999792 637.705114 642.081713 643.149830 643.089321 647.209202 650.015131 649.581829 648.048700 650.999530 652.778345 651.568158 649.746596 652.831561 655.241653 655.110486 654.645359 659.164025 662.779049 -100 
-100 -100 607.780794 618.011739 625.456629 627.492814 626.859544 634.757240 639.986844 640.165903 637.882744 643.856925 647.169168 645.505764 641.548340 646.911666 649.902905 648.137398 644.400579 649.835217 653.271967 652.429783 649.950568 656.760738 661.592399 -100 
-100 -100 613.728382 620.744211 626.888026 629.663283 631.206375 636.860035 641.018969 641.871747 641.596499 645.334518 647.621772 646.774772 645.100473 648.245690 650.358299 649.552427 648.163743 651.557754 654.145052 654.203793 653.938988 658.558445 662.165115 -100 
-100 -100 618.033085 623.411292 628.669712 631.675571 633.967056 638.609880 642.144674 643.210605 643.573895 646.407454 648.264171 647.829694 647.017525 649.274742 650.968976 650.602654 650.067294 652.682004 654.906806 655.349566 655.839324 659.643118 662.752778 -100 
-100 -100 616.654101 623.163010 628.862796 631.318044 632.544178 637.889891 641.729359 642.114283 641.307091 644.999532 647.366079 646.421895 644.575796 647.770495 650.002130 649.143475 647.558296 651.146553 653.916116 653.787576 653.188237 658.178387 662.229136 -100 
-100 -100 612.957098 622.220418 628.845314 630.369759 629.336903 636.711047 641.256756 640.570288 637.374491 643.287820 646.544001 644.650291 640.466877 645.985044 649.136369 647.315894 643.367738 649.281484 652.954055 651.797219 648.765006 656.355757 661.828902 -100 
-100 -100 620.186972 626.638416 632.167461 634.467607 635.571619 640.738811 644.319351 644.498943 643.590245 647.231707 649.546917 648.624933 646.853404 650.046038 652.185049 651.270140 649.698803 653.270218 655.939326 655.740898 655.144562 660.167448 664.199428 -100 
-100 -100 625.275325 630.623529 635.733835 638.410961 640.272068 644.584962 647.772104 648.391818 648.359968 651.123350 653.046540 652.648191 651.847444 654.108522 655.757406 655.284027 654.615999 657.235280 659.415051 659.660027 659.971230 663.892118 667.148267 -100 
-100 -100 624.878946 631.907042 637.858801 640.109303 640.908807 646.161355 649.892456 650.043678 649.008425 652.738423 655.247135 654.456142 652.716994 655.895127 658.034023 657.060841 655.350866 658.877491 661.535633 661.228506 660.450380 665.382263 669.402240 -100 
-100 -100 623.357099 633.546967 640.563578 641.858715 640.266074 647.761106 652.359592 651.594522 648.261087 654.305516 657.746739 656.112968 652.140919 657.592021 660.595684 658.689153 654.632565 660.447168 663.942591 662.604900 659.340491 666.696359 671.941785 -100 
-100 -100 636.346965 642.600049 647.777735 649.780750 650.577652 655.434726 658.823116 659.094622 658.340654 661.863036 664.161016 663.595164 662.202741 665.180070 667.073586 666.271569 664.842769 668.088550 670.398372 670.120591 669.417246 673.769462 677.150365 -100 
-100 -100 648.354277 651.698722 655.215527 657.619402 659.651400 662.891124 665.396066 666.477968 667.169497 669.194888 670.679028 670.944461 670.996520 672.519921 673.652026 673.728515 673.777510 675.511485 677.001096 677.543879 678.168692 680.552005 682.411039 -100 
-100 -100 654.664385 656.834838 659.609893 662.081282 664.411363 667.057577 669.248806 670.653514 671.783554 673.290868 674.497931 675.099413 675.597055 676.624196 677.505221 677.942514 678.449809 679.663998 680.870445 681.729318 682.705417 684.315649 685.528947 -100 
-100 -100 -100 -100 -100 -100 -100 -100 -100 -100 -100 -100 -100 -100 -100 -100 -100 -100 -100 -100 -100 -100 -100 -100 -100 -100 
-100 -100 -100 -100 -100 -100 -100 -100 -100 -100 -100 -100 -100 -100 -100 -100 -100 -100 -100 -100 -100 -100 -100 -100 -100 -100 
-100 -100 -100 -100 -100 -100 -100 -100 -100 -100 -100 -100 -100 -100 -100 -100 -100 -100 -100 -100 -100 -100 -100 -100 -100 -100 
-100 -100 661.728659 664.078607 666.855899 669.323457 671.802335 674.697310 676.973655 678.472099 679.720550 681.183027 682.016727 682.252096 682.512488 683.428193 684.009235 684.107400 684.302040 685.114632 685.679622 685.989290 686.612045 688.096701 689.144661 -100 
-100 -100 653.532861 657.784377 661.812071 664.150261 665.898536 669.793086 672.764656 673.897030 674.349981 676.615465 677.896593 677.519794 676.766028 678.606620 679.847778 679.514871 678.833131 680.441595 681.463526 681.165425 680.844492 683.528864 685.664833 -100 
-100 -100 636.160162 645.910436 652.637809 654.109224 652.891751 660.214772 664.948867 664.924856 662.407167 667.669288 670.282668 668.210926 663.944948 669.195881 672.159622 670.527579 666.680016 671.305239 673.654850 671.628645 667.841319 674.494740 679.252016 -100 
-100 -100 612.041525 633.057363 643.270828 642.716365 633.223891 649.242456 656.665436 654.538842 644.236036 657.478564 662.363923 657.624964 644.379536 658.615220 664.251506 660.293482 648.248973 660.971012 665.557966 660.729915 647.725155 664.112697 672.596047 -100 
-100 -100 622.616442 633.212491 640.620925 642.242177 641.037483 648.898969 654.039142 654.009635 651.471749 657.325944 660.424756 658.391733 653.984875 659.500539 662.505636 660.479269 656.237421 661.109997 663.659189 661.513564 657.654725 664.944004 670.269329 -100 
-100 -100 625.598567 632.499831 638.382841 640.717538 641.771486 647.317770 651.513206 652.303434 651.940763 655.996110 658.711822 658.067732 656.313067 659.279679 661.025666 659.599499 657.390444 660.121718 661.991524 661.075800 659.884307 664.531421 668.420942 -100 
-100 -100 617.497460 627.034317 633.753616 635.116510 633.891151 641.636875 646.736244 646.591195 643.946756 650.590009 654.661187 653.498773 649.664255 654.784618 657.216351 654.644271 649.959122 655.046814 658.013101 656.334973 652.958878 660.054971 665.271562 -100 
-100 -100 601.026732 619.595146 628.643150 627.788918 618.577451 634.352341 641.685554 639.261808 628.438595 643.466517 650.030287 646.791937 634.808668 648.181376 652.804168 647.862816 634.882572 648.318380 653.675311 649.772408 638.114410 653.840543 662.076930 -100 
-100 -100 612.569842 622.085067 628.807730 630.259710 629.180543 637.018379 642.165541 642.102606 639.589920 646.350262 650.517153 649.496146 645.818466 651.012488 653.487092 651.034985 646.556624 651.799207 654.911154 653.472066 650.339111 657.457260 662.578345 -100 
-100 -100 615.757065 622.584421 628.532015 631.058129 632.350571 638.055583 642.395585 643.326764 643.122986 647.420558 650.424017 650.086803 648.600157 651.680547 653.574039 652.415551 650.578404 653.581784 655.824891 655.450410 654.759112 659.367561 663.098434 -100 
-100 -100 607.782333 618.065167 625.527659 627.483631 626.703188 634.715077 640.041053 640.152606 637.707170 643.966761 647.580645 646.047231 642.107167 647.661093 650.886772 649.350894 645.777637 650.886491 654.027354 652.862177 650.057260 656.956082 661.939569 -100 
-100 -100 591.803277 611.990548 622.235043 622.186705 613.525649 629.537383 637.078456 634.979223 624.589199 638.526600 644.074738 640.012510 627.684131 641.644579 647.461412 644.200976 633.511973 646.061691 651.279881 647.946726 637.286129 652.339049 660.189992 -100 
-100 -100 607.062968 617.349840 624.823104 626.829890 626.105961 634.060931 639.225986 639.159064 636.521848 642.497251 645.762445 643.958528 639.921555 645.574837 649.010124 647.748509 644.484514 649.818651 653.090668 652.058777 649.390367 656.391638 661.399328 -100 
-100 -100 614.470548 621.293089 627.305840 629.958961 631.329258 636.904727 640.984385 641.575874 640.925123 644.664522 647.044535 646.124681 644.335936 647.657787 650.098973 649.532073 648.210403 651.644696 654.234372 654.067659 653.492897 658.343304 662.273137 -100 
-100 -100 611.002829 620.374151 627.185424 628.839631 627.886911 635.448011 640.206601 639.641419 636.468797 642.440900 645.731659 643.804934 639.573825 645.226613 648.609507 647.038753 643.280269 649.093807 652.668437 651.414060 648.262375 655.885882 661.398874 -100 
-100 -100 599.510500 617.476134 626.465329 625.869221 617.016535 632.233104 638.968996 635.919709 624.380640 638.517547 644.047327 639.719968 627.003413 641.085679 646.802546 642.907721 630.882559 644.921173 650.737296 646.928867 634.876542 651.661732 660.438913 -100 
-100 -100 614.754407 624.108282 630.815873 632.325159 631.212643 638.586321 643.094837 642.285248 638.936000 644.833067 648.077092 646.128555 641.887411 647.500064 650.774566 649.079924 645.254500 651.107907 654.700244 653.438336 650.295517 657.979131 663.518658 -100 
-100 -100 622.031699 628.907842 634.823116 637.163602 638.089769 643.338628 647.015648 647.077529 645.936081 649.593581 651.995614 651.027998 649.133176 652.398518 654.679074 653.795809 652.156199 655.795464 658.574940 658.360220 657.666723 662.712606 666.822332 -100 
-100 -100 618.437556 629.004347 636.386145 637.840539 636.250910 643.920447 648.580744 647.623045 643.973132 650.093895 653.549206 651.660502 647.332323 653.014415 656.236127 654.280658 650.055216 656.203087 660.039964 658.863549 655.688052 663.258431 668.728078 -100 
-100 -100 607.218047 628.130752 638.182506 637.258711 627.011876 643.175083 650.123415 646.742031 634.414631 649.201280 655.054820 650.827880 637.875776 652.205494 657.755137 653.328223 640.239216 655.202035 661.432698 657.800225 645.769804 662.228493 670.706875 -100 
-100 -100 630.482028 640.148294 646.710393 647.950364 646.403675 653.576462 657.841701 657.035148 653.716833 659.534746 662.743377 661.132153 657.215890 662.593992 665.509167 663.746767 659.852896 665.641156 669.113251 668.036507 665.019455 671.904895 676.651098 -100 
-100 -100 646.972639 651.191173 655.137104 657.391938 658.986408 662.688553 665.330042 666.041281 666.144219 668.581414 670.207564 670.137675 669.657272 671.675264 673.036727 672.860991 672.458973 674.782248 676.594496 676.977847 677.223014 680.187347 682.393809 -100 
-100 -100 654.527214 656.947474 659.879593 662.353013 664.614825 667.339545 669.497933 670.728869 671.662659 673.191702 674.365019 674.826597 675.183829 676.305683 677.231812 677.607774 678.052500 679.441109 680.769428 681.631862 682.579651 684.353806 685.672018 -100 
-100 -100 -100 -100 -100 -100 -100 -100 -100 -100 -100 -100 -100 -100 -100 -100 -100 -100 -100 -100 -100 -100 -100 -100 -100 -100 
-100 -100 -100 -100 -100 -100 -100 -100 -100 -100 -100 -100 -100 -100 -100 -100 -100 -100 -100 -100 -100 -100 -100 -100 -100 -100 
-100 -100 -100 -100 -100 -100 -100 -100 -100 -100 -100 -100 -100 -100 -100 -100 -100 -100 -100 -100 -100 -100 -100 -100 -100 -100 
-100 -100 660.720874 663.405467 666.335352 668.708568 670.990358 674.079713 676.471571 677.896522 678.987160 680.647148 681.594793 681.757687 681.876479 683.079006 683.866254 683.960273 684.029720 685.037399 685.674232 685.839141 686.232697 687.939452 689.156368 -100 
-100 -100 650.119626 656.073319 660.733295 662.650533 663.253368 668.307947 671.772675 672.516029 671.925429 675.258799 676.952459 676.095786 674.188185 677.336546 679.195567 678.557370 676.861828 679.569228 680.964889 680.095633 678.493881 682.489023 685.329526 -100 
-100 -100 620.548605 640.522064 649.975083 649.355228 640.072001 655.514916 662.537360 660.554630 650.565386 663.287936 667.832088 663.351344 650.599245 664.498874 670.012228 666.512801 655.067457 667.403553 671.693618 667.088003 654.401673 670.085164 677.943525 -100 
-100 -100 533.681631 618.574303 637.983444 629.390315 560.791711 636.022499 651.850646 642.245358 577.092342 645.109942 657.340679 643.659815 568.078279 644.809348 659.504933 648.068999 579.612718 648.910053 661.059714 646.888001 568.984871 650.552968 669.717417 -100 
-100 -100 606.114005 627.227011 637.538953 637.056619 627.671789 643.832604 651.339489 649.241500 639.014827 652.403189 657.398854 652.757321 639.636985 654.012270 659.754301 655.877408 643.955341 656.767412 661.389133 656.615518 643.720082 660.234923 668.795177 -100 
-100 -100 618.771481 628.956021 636.150406 637.765270 636.655714 644.509293 649.630463 649.523745 646.871940 652.951184 656.281623 654.435112 650.217347 655.766252 658.831254 656.860096 652.654677 657.760157 660.555203 658.672138 655.096242 662.297791 667.547441 -100 
-100 -100 602.229191 621.142410 630.528039 629.889048 620.785767 636.593234 643.909511 641.420099 630.422618 645.032609 651.002006 647.088953 634.649904 648.462734 653.730024 649.293271 636.624556 650.191307 655.560940 651.603477 639.879620 655.599888 663.848699 -100 
-100 -100 531.379949 605.961187 623.156089 614.516215 548.161432 621.283267 636.576873 625.818159 555.872660 629.571173 643.896955 631.725409 559.433231 633.185339 646.802954 634.067282 562.001138 635.071277 648.840100 636.595605 564.720517 641.095868 659.289388 -100 
-100 -100 597.189425 616.080782 625.485280 624.955424 616.016843 631.922172 639.284492 636.864168 625.984015 640.720294 646.798978 643.035220 630.757091 644.630829 649.930048 645.610897 633.153440 646.863269 652.376736 648.670970 637.211620 652.937874 661.083623 -100 
-100 -100 608.820117 618.855821 626.117258 627.967927 627.157609 635.154096 640.400248 640.388829 637.836913 644.205904 647.872121 646.363930 642.459200 648.061881 651.247747 649.569067 645.805589 651.107649 654.262791 652.992040 650.065937 657.088163 662.117795 -100 
-100 -100 591.820305 611.995332 622.233379 622.174485 613.511251 629.578696 637.163037 635.057611 624.656059 638.706868 644.376150 640.391809 628.114866 642.143729 648.014603 644.779133 634.077970 646.572967 651.690133 648.224279 637.449443 652.517198 660.401521 -100 
-100 -100 518.059933 597.890102 616.770174 608.941436 543.264538 616.459494 632.048186 622.080176 555.275281 625.540597 638.845421 626.347249 554.531850 628.135388 642.666963 632.511661 569.579171 634.549259 646.886639 635.384117 567.605265 640.073076 657.387732 -100 
-100 -100 591.392221 611.528678 621.732682 621.693422 613.074849 629.089509 636.537532 634.292277 623.754238 637.594275 643.003467 638.833584 626.494173 640.566324 646.543678 643.483758 633.016185 645.675441 650.877352 647.509699 636.846692 652.020026 659.930641 -100 
-100 -100 608.217557 618.097033 625.301339 627.214782 626.478223 634.331521 639.351682 639.070138 636.179853 642.138585 645.368582 643.472405 639.351683 645.068101 648.573404 647.285242 643.896184 649.497046 652.893508 651.731604 648.821688 656.146620 661.405340 -100 
-100 -100 597.153594 615.294195 624.499389 624.101829 615.441314 630.886477 637.856651 635.017015 623.623284 637.777727 643.267247 638.909669 626.199600 640.343614 646.183579 642.462733 630.594642 644.613459 650.395289 646.611270 634.595697 651.315193 660.022822 -100 
-100 -100 534.483763 605.342703 621.847572 613.511892 548.919122 620.034879 634.547686 623.217481 552.761278 625.731749 639.353015 626.438495 553.176127 627.778387 642.070520 630.107721 559.366429 632.216135 646.109755 633.263037 557.426980 638.388116 657.715550 -100 
-100 -100 601.144859 619.304813 628.443521 627.921522 619.097339 634.341605 641.019437 637.878241 626.248962 640.308403 645.727462 641.312671 628.551343 642.632130 648.330983 644.434884 632.456358 646.571250 652.434406 648.681641 636.690697 653.503242 662.252705 -100 
-100 -100 616.124604 626.205060 633.408926 635.033442 633.788181 641.347394 645.894649 644.940071 641.360994 647.289292 650.534035 648.510678 644.160694 649.811537 653.082281 651.290759 647.323549 653.407081 657.197545 656.051095 652.967711 660.644379 666.153648 -100 
-100 -100 602.584313 623.722390 634.089442 633.418686 623.344560 639.606931 646.545038 643.025521 630.530694 645.270717 651.053531 646.642359 633.519645 647.915103 653.569551 649.153550 636.070621 651.195187 657.603874 654.059489 642.111920 658.792685 667.465851 -100 
-100 -100 529.483701 614.286541 633.625859 624.379297 552.574812 630.367257 645.758907 633.467495 558.548563 635.661829 650.139412 637.097942 561.655212 638.387231 652.633757 639.285978 562.492988 641.272767 656.520400 644.135844 568.603965 649.057724 668.036324 -100 
-100 -100 615.405793 635.401013 644.827807 643.991375 634.081203 649.653715 656.079905 652.759646 640.732780 654.996938 660.454786 656.415904 643.876815 657.793810 663.040657 658.883680 646.282336 660.879219 666.841361 663.487770 651.870368 667.673262 675.487655 -100 
-100 -100 644.144143 650.158112 654.866340 656.787314 657.230917 662.090934 665.098137 665.174020 663.921165 667.470487 669.498222 668.861188 667.104879 670.320952 672.166485 671.494423 669.874700 673.503272 675.893528 675.856464 674.936306 679.240987 682.165188 -100 
-100 -100 654.146068 656.977060 660.172702 662.642930 664.738122 667.624116 669.788890 670.782428 671.385360 673.015080 674.210855 674.492397 674.593363 675.896541 676.924922 677.196849 677.458828 679.108471 680.612260 681.428067 682.224760 684.266082 685.774805 -100 
-100 -100 -100 -100 -100 -100 -100 -100 -100 -100 -100 -100 -100 -100 -100 -100 -100 -100 -100 -100 -100 -100 -100 -100 -100 -100 
-100 -100 -100 -100 -100 -100 -100 -100 -100 -100 -100 -100 -100 -100 -100 -100 -100 -100 -100 -100 -100 -100 -100 -100 -100 -100 
-100 -100 -100 -100 -100 -100 -100 -100 -100 -100 -100 -100 -100 -100 -100 -100 -100 -100 -100 -100 -100 -100 -100 -100 -100 -100 
-100 -100 661.441799 663.709887 666.407369 668.794227 671.164264 674.015827 676.320472 677.825181 679.038986 680.557606 681.535138 681.873602 682.223888 683.297791 684.094201 684.354204 684.600157 685.460724 686.089603 686.377786 686.944096 688.409309 689.483577 -100 
-100 -100 653.418216 657.540937 661.365671 663.582858 665.292095 669.136538 672.037813 673.153490 673.646599 675.960562 677.293863 677.035704 676.475954 678.488021 679.870086 679.715196 679.210998 680.867472 681.847756 681.547608 681.257208 683.918900 685.991082 -100 
-100 -100 636.155209 645.741618 652.250772 653.571175 652.284855 659.555734 664.223094 664.162138 661.666489 666.956074 669.595069 667.634569 663.556586 669.001837 672.169301 670.787720 667.192766 671.865633 674.145258 672.102627 668.326331 674.952216 679.657470 -100 
-100 -100 611.949225 632.781079 642.775858 642.084617 632.542024 648.523937 655.877543 653.693309 643.375876 656.594377 661.436411 656.753814 643.677594 658.130902 664.035301 660.416979 648.714876 661.501140 666.018213 661.184156 648.205107 664.566299 672.993015 -100 
-100 -100 622.056933 632.558347 639.823399 641.404417 640.254845 648.112771 653.157846 653.055797 650.489528 656.211910 659.094473 656.984046 652.698859 658.468206 661.793362 660.171770 656.352948 661.380783 663.906388 661.812646 658.046091 665.325686 670.561658 -100 
-100 -100 624.410824 631.365162 637.279952 639.722289 640.933317 646.525980 650.646784 651.367726 650.932026 654.709385 656.994482 656.046117 654.265322 657.554379 659.770755 658.864798 657.150655 660.140089 662.078450 661.262389 660.203941 664.857989 668.652996 -100 
-100 -100 615.686856 625.449927 632.431172 634.052167 633.050987 640.895577 645.988405 645.797204 643.011890 649.220729 652.650462 650.883314 646.778455 652.346520 655.486267 653.587369 649.451652 654.882827 658.028923 656.499505 653.254950 660.367758 665.524651 -100 
-100 -100 598.788065 617.700652 627.133787 626.631629 617.710128 633.616216 640.966195 638.516570 627.551953 642.055323 647.836878 643.799837 631.366627 645.314156 650.779204 646.585698 634.191683 648.002903 653.568321 649.836536 638.328558 654.073072 662.250711 -100 
-100 -100 610.398153 620.186704 627.217456 628.997223 628.229622 636.209666 641.342513 641.233830 638.607947 644.932052 648.419049 646.782694 642.847519 648.455903 651.559870 649.733631 645.809022 651.382495 654.631310 653.330749 650.359871 657.509019 662.554746 -100 
-100 -100 613.851161 620.865128 627.039514 629.815703 631.363791 637.204922 641.536250 642.409494 642.109331 646.129002 648.696762 648.006256 646.442384 649.778336 652.056886 651.342059 649.942353 653.187735 655.491253 655.190168 654.613260 659.265097 662.948777 -100 
-100 -100 606.140846 616.557683 624.199524 626.339194 625.736365 633.882491 639.238357 639.295308 636.753885 642.897097 646.334597 644.665497 640.734522 646.447066 649.912651 648.667347 645.384647 650.638526 653.778876 652.601432 649.818677 656.777080 661.770644 -100 
-100 -100 590.369542 610.663357 621.045637 621.138662 612.626693 628.787986 636.382008 634.244804 623.790282 637.728544 643.238253 639.162658 626.900238 640.959285 646.901894 643.822683 633.338656 645.964569 651.124719 647.724581 637.041235 652.170985 660.047866 -100 
-100 -100 605.795473 616.177471 623.757489 625.910559 625.387734 633.512200 638.742279 638.703235 636.112423 642.091357 645.278319 643.468465 639.520719 645.232907 648.696583 647.548022 644.471815 649.865631 653.063619 652.002642 649.383214 656.425556 661.390656 -100 
-100 -100 613.323340 620.263243 626.404293 629.247448 630.870051 636.657866 640.862080 641.572573 641.047048 644.744267 646.962562 645.981981 644.230448 647.577212 650.023688 649.545259 648.395560 651.908934 654.480974 654.361378 653.895086 658.750285 662.587704 -100 
-100 -100 609.958570 619.510071 626.540756 628.433057 627.742205 635.564778 640.548693 640.199064 637.179326 643.031059 646.077171 643.986676 639.690660 645.337744 648.747936 647.268705 643.657838 649.586110 653.249743 652.135596 649.128344 656.724778 662.135902 -100 
-100 -100 598.637644 616.839460 626.104055 625.786498 617.215708 632.704536 639.670902 636.861810 625.496797 639.427009 644.619741 640.057194 627.225499 641.281118 647.015520 643.209821 631.341912 645.522042 651.478715 647.882110 636.037822 652.769989 661.414770 -100 
-100 -100 614.291658 623.858856 630.822968 632.647015 631.865656 639.430621 644.003765 643.298251 640.043458 645.736274 648.628593 646.457261 642.131524 647.699053 650.937192 649.309072 645.665620 651.667983 655.372523 654.314111 651.400265 659.070867 664.467498 -100 
-100 -100 622.057477 629.146173 635.358730 638.067868 639.345194 644.646660 648.179418 648.155713 646.958905 650.410168 652.508810 651.335831 649.363237 652.575264 654.800746 653.965525 652.487443 656.275298 659.166429 659.130405 658.645607 663.716197 667.718505 -100 
-100 -100 618.890756 629.704763 637.490595 639.427976 638.215515 645.761499 650.064436 648.806794 644.926748 650.823666 654.039768 651.964037 647.530744 653.162837 656.352509 654.424169 650.302399 656.601539 660.590156 659.587437 656.576895 664.193105 669.617734 -100 
-100 -100 607.966088 629.139536 639.630781 639.256454 629.436910 645.319492 651.741275 647.925394 635.279562 649.833022 655.467526 651.066207 638.009497 652.297905 657.812963 653.394851 640.384109 655.499144 661.882842 658.416951 646.544581 663.055768 671.503615 -100 
-100 -100 631.397226 641.269132 648.156672 649.807798 648.562653 655.512510 659.308224 658.105039 654.503665 660.084924 663.061212 661.290728 657.305775 662.635787 665.489675 663.735346 659.939022 665.852252 669.428717 668.491030 665.631950 672.573574 677.288508 -100 
-100 -100 647.913758 652.299048 656.548820 659.087021 660.784734 664.339222 666.711216 667.095658 666.877607 669.086876 670.563742 670.350262 669.735827 671.701444 673.077798 672.913886 672.528012 674.952058 676.925009 677.430426 677.728972 680.752197 683.033598 -100 
-100 -100 655.566456 658.134685 661.313665 663.998906 666.323675 668.938895 670.880836 671.828355 672.473647 673.783608 674.805681 675.131758 675.369932 676.438109 677.368779 677.757588 678.227711 679.703652 681.164068 682.134082 683.145417 684.976428 686.346544 -100 
-100 -100 -100 -100 -100 -100 -100 -100 -100 -100 -100 -100 -100 -100 -100 -100 -100 -100 -100 -100 -100 -100 -100 -100 -100 -100 
-100 -100 -100 -100 -100 -100 -100 -100 -100 -100 -100 -100 -100 -100 -100 -100 -100 -100 -100 -100 -100 -100 -100 -100 -100 -100 
-100 -100 -100 -100 -100 -100 -100 -100 -100 -100 -100 -100 -100 -100 -100 -100 -100 -100 -100 -100 -100 -100 -100 -100 -100 -100 
-100 -100 662.188769 664.155186 666.616830 668.942049 671.318851 673.998258 676.183969 677.704462 679.009198 680.485927 681.483434 681.965969 682.497345 683.535115 684.328819 684.702439 685.098537 685.910719 686.523911 686.911868 687.602127 688.943982 689.906867 -100 
-100 -100 655.563458 658.722433 661.964343 664.220536 666.249618 669.551677 672.159189 673.411533 674.274128 676.244118 677.506028 677.594210 677.592211 679.196078 680.401582 680.515188 680.500218 681.777875 682.606606 682.608668 682.832820 684.951759 686.644924 -100 
-100 -100 642.817253 648.835164 653.799795 655.634794 656.339160 661.312339 665.001751 665.568546 664.968223 668.380259 670.464729 669.587975 667.924583 671.135034 673.441061 672.913041 671.470235 674.126060 675.707369 674.710975 673.363757 677.471465 680.862906 -100 
-100 -100 628.903803 638.735627 645.428088 646.563937 644.986086 652.665804 657.593206 657.246291 654.271109 660.144925 663.225057 661.171188 656.856695 662.732159 666.261756 664.819717 661.031814 666.070906 668.611885 666.441905 662.510011 669.667712 674.872248 -100 
-100 -100 628.895745 635.720033 641.413938 643.612785 644.576592 650.092184 654.145803 654.736761 654.136927 657.839330 660.041469 658.997003 657.163802 660.612144 663.057773 662.370394 660.818547 663.770530 665.567622 664.583976 663.337108 668.004587 671.846016 -100 
-100 -100 627.654583 633.059330 638.216803 640.979166 643.029896 647.708822 651.369533 652.492935 652.897515 655.742664 657.543993 657.047109 656.203604 658.623698 660.492576 660.150957 659.448146 661.646339 663.239189 662.983614 662.913142 666.524553 669.590853 -100 
-100 -100 620.890388 627.713846 633.648405 636.152421 637.408825 643.074110 647.349982 648.166263 647.726477 651.455789 653.751314 652.759097 650.908634 654.223222 656.580193 655.760548 654.072310 657.303853 659.615784 659.089452 658.202226 662.861726 666.699275 -100 
-100 -100 612.107701 621.999551 629.142884 630.937713 630.110932 638.102786 643.367992 643.412779 640.881356 646.800863 649.953711 648.009207 643.816757 649.470560 652.762535 651.040361 647.100589 652.701270 656.039590 654.707667 651.623411 658.776337 663.930082 -100 
-100 -100 615.340539 622.263927 628.345455 631.089192 632.641411 638.493682 642.852131 643.779902 643.514143 647.342247 649.667514 648.782243 647.069115 650.381212 652.652500 651.852576 650.328782 653.693982 656.105674 655.785844 655.145033 659.861230 663.615215 -100 
-100 -100 616.447672 622.121522 627.768412 631.042195 633.560629 638.600667 642.570644 643.941668 644.524055 647.559411 649.574405 649.252548 648.563890 650.941968 652.742916 652.473997 651.965521 654.435343 656.405701 656.596314 656.902042 660.603437 663.651632 -100 
-100 -100 611.655845 618.930577 625.455588 628.486730 630.166020 636.173955 640.691809 641.616797 641.211958 645.183998 647.777270 647.062564 645.455179 648.744403 651.118650 650.530365 649.185927 652.529364 654.997483 654.739981 654.107703 658.829596 662.662336 -100 
-100 -100 604.989261 615.483046 623.263349 625.545532 625.063137 633.340446 638.764646 638.776215 636.092192 642.279030 645.736227 644.095730 640.229229 645.767320 649.085547 647.711128 644.284526 649.826265 653.180128 652.037510 649.185049 656.349050 661.484425 -100 
-100 -100 611.301207 618.574669 625.076478 628.144253 629.918974 635.951096 640.408279 641.293701 640.888418 644.714940 647.060835 646.207092 644.578877 647.830744 650.147407 649.613332 648.441124 651.926640 654.482625 654.380652 653.949599 658.729584 662.491696 -100 
-100 -100 615.802684 621.514304 627.232387 630.616584 633.236354 638.331350 642.307237 643.632840 644.123831 646.854690 648.496139 647.912144 647.029672 649.334421 651.182064 651.026181 650.689910 653.449200 655.766471 656.261996 656.831277 660.638781 663.693117 -100 
-100 -100 614.433602 621.448273 627.747294 630.679181 632.318902 638.242523 642.699962 643.642705 643.214526 646.528688 648.340194 646.993056 644.912358 648.105763 650.473281 649.818361 648.465115 652.279419 655.316460 655.526899 655.248277 660.088020 663.922478 -100 
-100 -100 610.847473 620.853386 628.243444 630.326149 629.717039 637.737982 642.959795 642.987255 640.410220 645.580089 647.987417 645.501751 640.951228 646.451388 649.733259 648.119082 644.435254 650.629557 654.696566 654.102996 651.665914 658.912335 664.034075 -100 
-100 -100 619.106775 626.165285 632.470108 635.421941 637.035631 642.615017 646.522177 647.015816 646.309557 649.403638 651.008570 649.568450 647.464686 650.583604 652.798218 652.042739 650.704574 654.577409 657.635468 657.902126 657.745010 662.639702 666.429908 -100 
-100 -100 625.273535 631.160958 637.084807 640.585936 643.116793 647.465427 650.413841 650.876079 650.648069 652.968534 654.364745 653.526538 652.431831 654.599518 656.271690 655.897740 655.414181 658.342314 660.901866 661.539583 662.170661 666.110809 669.271027 -100 
-100 -100 625.716340 633.340638 640.301724 643.767804 645.569310 650.293912 653.101295 652.547995 650.947758 654.251457 656.352217 655.173156 653.137585 656.246589 658.395213 657.452876 655.847666 659.714168 662.780560 662.853057 662.356781 667.367080 671.368894 -100 
-100 -100 624.754593 635.604432 643.768400 646.611840 646.505448 652.776963 655.897876 654.062589 649.921210 655.572557 658.673320 656.673000 652.374846 657.814653 660.830569 658.896219 654.847695 661.055722 664.983401 664.020535 661.036355 668.478191 673.728567 -100 
-100 -100 638.198235 644.966512 651.024928 654.088865 655.684562 659.812276 662.101487 661.476480 660.021979 663.110047 665.062779 664.178753 662.543165 665.456698 667.328385 666.520495 665.156020 668.688263 671.335685 671.364478 670.895874 675.351425 678.758355 -100 
-100 -100 650.454674 654.160744 658.284942 661.338513 663.707872 666.567217 668.398389 668.789404 668.890214 670.482852 671.630140 671.616711 671.463305 672.894177 673.997200 674.086510 674.219610 676.161088 677.908509 678.694348 679.505562 681.996052 683.901420 -100 
-100 -100 656.862202 659.311171 662.543323 665.466773 667.991009 670.395126 672.086066 672.917358 673.523050 674.611734 675.490082 675.831986 676.142495 677.068739 677.915053 678.371667 678.966457 680.352036 681.773207 682.840340 683.981822 685.697362 686.960435 -100 
-100 -100 -100 -100 -100 -100 -100 -100 -100 -100 -100 -100 -100 -100 -100 -100 -100 -100 -100 -100 -100 -100 -100 -100 -100 -100 
-100 -100 -100 -100 -100 -100 -100 -100 -100 -100 -100 -100 -100 -100 -100 -100 -100 -100 -100 -100 -100 -100 -100 -100 -100 -100 
-100 -100 -100 -100 -100 -100 -100 -100 -100 -100 -100 -100 -100 -100 -100 -100 -100 -100 -100 -100 -100 -100 -100 -100 -100 -100 
-100 -100 662.017166 664.061709 666.432964 668.581808 670.780281 673.492126 675.655756 677.065631 678.293400 679.931021 681.029688 681.516734 682.036821 683.250998 684.139432 684.505519 684.911801 685.872285 686.524487 686.877017 687.518571 689.016568 690.072995 -100 
-100 -100 654.380774 658.090468 661.479484 663.323115 664.680487 668.383011 671.216033 672.155900 672.437272 674.975519 676.642898 676.558620 676.074463 678.256183 679.851456 679.827134 679.376843 681.156626 682.277008 682.020196 681.714318 684.420033 686.570088 -100 
-100 -100 638.167784 646.745866 652.414666 653.085441 651.250049 658.450783 662.989612 662.496031 659.397071 665.297894 668.506538 666.792499 662.779291 668.480234 671.888000 670.629080 667.040767 671.912831 674.387519 672.404016 668.617839 675.322448 680.108628 -100 
-100 -100 615.642050 634.265375 642.969199 641.381123 630.909414 647.151633 654.410407 651.434676 639.448974 654.300879 660.052761 655.620456 642.415539 657.324783 663.545328 660.030927 648.193220 661.360335 666.147423 661.375091 648.327653 664.843704 673.383465 -100 
-100 -100 623.662289 633.240698 639.808207 640.849345 639.199993 647.064073 652.093162 651.617480 648.406926 654.624330 657.960203 655.950744 651.601054 657.615847 661.264071 659.826982 656.029332 661.293035 664.078294 662.057314 658.256201 665.624419 670.987870 -100 
-100 -100 624.458241 631.192585 636.943360 639.201473 640.214268 645.818930 650.038209 650.735651 650.152283 653.851906 656.107932 655.037577 653.132046 656.581815 659.117394 658.456757 656.866482 660.038820 662.204879 661.487392 660.423403 665.137398 669.050029 -100 
-100 -100 614.630043 624.586458 631.736413 633.447085 632.496720 640.450366 645.775879 645.927751 643.488527 649.078351 651.977138 649.807454 645.453799 651.186485 654.645366 653.053975 649.162592 654.725566 658.028421 656.604762 653.409100 660.559986 665.787966 -100 
-100 -100 596.868707 616.408441 626.271241 626.036005 617.316371 633.397552 641.127947 639.433574 629.788490 642.661530 647.448274 642.772255 629.864206 644.077525 649.902523 646.060742 634.027613 647.837513 653.509459 649.876721 638.444228 654.190104 662.430951 -100 
-100 -100 608.879526 619.017455 626.447785 628.501269 627.901834 636.095357 641.578301 641.884605 639.609518 645.275096 648.199679 646.108058 641.832168 647.499306 650.842769 649.221803 645.416738 651.098157 654.530551 653.302228 650.307106 657.511798 662.696016 -100 
-100 -100 612.705914 619.897508 626.354441 629.366433 631.066057 637.114763 641.703795 642.733933 642.402968 646.227037 648.620033 647.727100 645.976228 649.203489 651.497293 650.754992 649.247155 652.676581 655.224855 654.948786 654.261577 659.049479 662.947957 -100 
-100 -100 605.294767 615.766155 623.572787 625.889329 625.428360 633.790260 639.307985 639.333473 636.565622 642.855153 646.409454 644.822134 640.968820 646.312545 649.447241 647.790945 644.006157 649.709581 653.192142 651.960612 648.902354 656.226974 661.531073 -100 
-100 -100 589.784549 609.997566 620.497184 620.733879 612.299045 628.760819 636.523595 634.211500 623.105691 637.707367 643.606873 639.872540 628.161627 641.330907 646.610346 642.680668 630.767408 644.672387 650.439996 646.868121 635.354409 651.434800 659.815663 -100 
-100 -100 604.904765 615.418006 623.271003 625.657234 625.291834 633.728997 639.286474 639.353597 636.608653 642.748136 646.066950 644.319074 640.390223 645.664234 648.734397 647.097066 643.428385 649.291059 652.942979 651.929295 649.083588 656.437082 661.666756 -100 
-100 -100 611.886991 619.225732 625.862015 629.041156 630.889843 637.111093 641.869800 643.052372 642.791945 646.242989 648.168830 646.940649 644.953117 648.032633 650.268244 649.539522 648.150384 651.932214 654.956373 655.190032 654.943962 659.711694 663.480225 -100 
-100 -100 607.453308 617.970918 625.798212 628.139069 627.716563 636.208184 642.046581 642.777145 640.841883 645.640560 647.756361 645.079175 640.398772 645.820003 649.057458 647.379058 643.614419 649.938873 654.262499 654.049057 652.015064 658.858346 663.755737 -100 
-100 -100 594.548132 614.912637 625.422166 625.634960 617.128441 633.621448 641.714065 640.712371 632.340024 643.247969 646.720735 641.297704 627.948961 641.826478 647.413101 643.364048 631.134227 646.037001 652.947174 650.940631 641.757256 656.089128 663.618854 -100 
-100 -100 612.353208 622.977439 630.953386 633.459182 633.072999 641.099324 646.247318 646.404617 644.106182 648.646239 650.552590 647.774227 643.042485 648.411312 651.556954 649.810173 646.049598 652.440760 656.824641 656.680775 654.751577 661.642413 666.497844 -100 
-100 -100 621.771860 629.425306 636.550001 640.298578 642.459717 647.496223 650.713647 650.709190 649.575301 652.530120 654.158573 652.661582 650.452024 653.456932 655.587074 654.700134 653.210867 657.175712 660.443312 660.846029 660.685252 665.569407 669.420861 -100 
-100 -100 619.828610 631.013760 639.904115 643.844560 644.956280 650.572245 653.272848 651.269926 647.071642 652.560778 655.505733 653.343087 648.931373 654.245015 657.254255 655.311485 651.290114 657.581764 661.704303 660.911719 658.063867 665.622040 671.004621 -100 
-100 -100 609.911894 631.188629 643.032143 646.057680 642.411705 652.346760 655.546040 650.457946 637.423903 651.439650 656.869297 652.591802 640.002543 653.609369 658.829022 654.451067 641.761192 656.587949 662.945153 659.602045 647.906515 664.305735 672.726643 -100 
-100 -100 633.102751 643.239245 651.097448 654.574694 655.562445 660.416196 662.378304 660.286088 656.243393 661.479158 664.316752 662.565966 658.675844 663.734984 666.442454 664.695675 660.986383 666.827199 670.435314 669.578208 666.776725 673.703805 678.441373 -100 
-100 -100 649.428155 654.034130 658.785770 662.127480 664.532791 667.447041 668.993499 668.854268 668.348936 670.315300 671.606696 671.337627 670.749533 672.604042 673.857046 673.691666 673.392746 675.825674 677.787827 678.354677 678.758953 681.799935 684.032173 -100 
-100 -100 656.889546 659.624926 663.133025 666.254354 668.859260 671.231438 672.748486 673.333994 673.727714 674.835572 675.702373 675.950485 676.157190 677.159531 678.025461 678.411068 678.928629 680.434349 681.917076 682.942555 684.026044 685.884090 687.240750 -100 
-100 -100 -100 -100 -100 -100 -100 -100 -100 -100 -100 -100 -100 -100 -100 -100 -100 -100 -100 -100 -100 -100 -100 -100 -100 -100 
-100 -100 -100 -100 -100 -100 -100 -100 -100 -100 -100 -100 -100 -100 -100 -100 -100 -100 -100 -100 -100 -100 -100 -100 -100 -100 
-100 -100 -100 -100 -100 -100 -100 -100 -100 -100 -100 -100 -100 -100 -100 -100 -100 -100 -100 -100 -100 -100 -100 -100 -100 -100 
-100 -100 661.276443 663.569346 665.993719 667.952159 669.866903 672.715803 674.936563 676.207586 677.233009 679.120173 680.391821 680.830208 681.193957 682.661316 683.701986 684.008696 684.267612 685.465811 686.262456 686.541798 687.014351 688.782884 690.034642 -100 
-100 -100 651.568849 656.709263 660.523108 661.780675 661.838738 666.671776 669.928646 670.333789 669.386528 673.194745 675.429982 674.915537 673.244987 676.718057 678.867566 678.445587 676.910938 679.863007 681.466724 680.724384 679.198779 683.279726 686.168662 -100 
-100 -100 624.659608 642.160706 649.974539 648.177778 637.776590 653.340001 660.109306 657.203972 645.526472 660.039036 665.674123 661.648463 648.964805 663.456466 669.354253 666.037482 654.588968 667.405459 672.011650 667.552763 654.885085 670.755228 678.703472 -100 
-100 -100 546.532065 621.665252 638.053570 627.594113 555.359317 633.147604 648.920056 637.138175 562.698404 640.023056 654.555215 641.276229 564.347040 643.105829 658.427221 647.059156 577.479804 648.469378 661.158049 647.112860 568.791789 651.024441 670.369054 -100 
-100 -100 609.417575 628.197811 637.063309 635.604355 625.267230 641.682819 649.051455 646.109420 634.174566 649.123624 654.918565 650.469820 637.254062 652.213369 658.431609 654.854210 643.034723 656.406377 661.407758 656.828283 643.986582 660.708355 669.368924 -100 
-100 -100 618.501849 628.245932 635.060551 636.398112 635.084442 642.989458 648.142035 647.955491 645.141463 651.061532 654.179585 652.107254 647.777917 653.668108 657.218772 655.709432 651.902613 657.377648 660.477680 658.816023 655.391075 662.707992 668.018805 -100 
-100 -100 599.725140 619.192822 628.916198 628.502231 619.608568 635.597439 643.247957 641.461080 631.730160 644.575895 649.341718 644.633963 631.702314 645.958155 651.835134 648.031558 636.010246 649.780680 655.378777 651.646496 640.129357 655.902314 664.185497 -100 
-100 -100 525.804815 603.089019 621.242876 613.175830 547.443254 620.725424 636.653599 627.888884 566.031208 631.054494 642.758896 629.205757 555.285672 630.386717 644.802551 632.880561 562.360458 634.719856 648.552784 636.530897 565.094116 641.269729 659.461570 -100 
-100 -100 593.894728 613.596848 623.675935 623.689588 615.231074 631.508529 639.359988 637.770208 628.222918 641.101398 645.830042 641.155002 628.273457 642.401533 648.116167 644.252668 632.293515 646.162598 651.869444 648.317501 636.993029 652.801663 661.035170 -100 
-100 -100 606.486403 616.847386 624.555427 626.857901 626.463073 634.853182 640.441904 640.692759 638.218162 644.135323 647.254480 645.317144 641.195407 646.627564 649.784352 648.104615 644.314425 650.021207 653.475229 652.254359 649.250455 656.550173 661.810210 -100 
-100 -100 590.221969 610.420803 620.933745 621.222512 612.863572 629.396884 637.244383 635.037101 623.999221 638.519939 644.283858 640.423870 628.612264 641.719572 646.935660 642.918517 630.911641 644.788048 650.509698 646.860937 635.278158 651.381491 659.804529 -100 
-100 -100 517.705384 596.669345 615.659505 608.067757 542.210607 616.392721 632.280917 621.708936 551.138200 625.183188 639.360290 627.747599 559.689008 628.990334 641.949886 629.685901 559.098299 631.595755 645.466928 633.250713 560.505344 638.206495 656.756981 -100 
-100 -100 589.810013 610.074836 620.659409 621.038590 612.797658 629.442842 637.375639 635.262401 624.292391 638.647685 644.154512 640.118589 628.217682 641.236504 646.365167 642.343418 630.435308 644.481276 650.398069 647.006620 635.671530 651.772417 660.092685 -100 
-100 -100 605.539448 616.143187 624.105461 626.620363 626.408839 635.064979 640.942501 641.507842 639.298047 644.703804 647.252325 644.925822 640.534494 645.775688 648.820967 647.091478 643.354740 649.474835 653.494347 652.929330 650.561184 657.658445 662.669050 -100 
-100 -100 591.876066 612.380614 623.051109 623.416145 615.103560 631.923968 640.390631 639.712157 631.566689 642.591195 646.109031 640.714887 627.376158 641.177277 646.685331 642.590860 630.332492 645.197458 652.074766 650.056352 640.869905 655.166045 662.669479 -100 
-100 -100 520.719661 601.119278 620.406435 612.837913 546.665037 621.307481 638.088487 631.371380 577.902969 633.914193 643.041392 628.481102 554.076671 628.698272 642.709460 630.125452 557.159063 632.894626 648.665433 639.802869 578.648922 645.409858 661.498005 -100 
-100 -100 596.811906 617.458059 628.336107 628.952904 620.752011 636.988331 644.637844 643.301736 634.753070 645.527567 648.864208 643.395665 630.026498 643.808069 649.246830 645.095836 632.845961 647.797049 654.751243 652.814211 643.737744 658.083658 665.541945 -100 
-100 -100 615.427648 626.486088 635.138356 638.592971 639.206227 646.082028 649.973111 649.110173 645.903971 650.850636 653.163176 650.599428 645.976241 651.253977 654.255952 652.374903 648.499857 654.887474 659.202483 658.828723 656.537081 663.774462 668.867140 -100 
-100 -100 604.275412 625.837676 638.056043 641.398768 638.045917 648.341296 651.909536 647.113381 634.265918 648.208668 653.463080 648.956984 636.184638 649.771801 655.017450 650.615634 637.927773 652.896423 659.457344 656.293727 644.769098 661.283536 669.795120 -100 
-100 -100 534.416671 617.849038 639.567136 639.130158 601.992975 645.576326 652.427863 637.797558 563.191731 638.470864 652.463345 639.907998 567.659544 640.869904 654.291267 641.172359 566.418409 643.302670 658.308552 646.207214 571.616302 651.321390 670.114533 -100 
-100 -100 618.366566 638.589232 649.616989 652.528817 649.167275 658.486787 661.169686 656.284795 643.684050 657.256573 662.379971 658.415618 646.363381 659.550718 664.428556 660.323291 648.120414 662.458997 668.391498 665.203724 653.845675 669.570018 677.329591 -100 
-100 -100 646.469670 652.837246 658.455629 661.848135 663.740825 667.255207 668.856445 668.035759 666.244815 669.363937 671.119822 670.382408 668.627437 671.626661 673.323716 672.661509 671.158180 674.809797 677.270480 677.366535 676.580344 680.923741 683.854177 -100 
-100 -100 656.244314 659.381505 663.186034 666.415733 668.998603 671.466873 672.953434 673.337685 673.473794 674.750430 675.707239 675.843946 675.848226 677.036494 677.996998 678.272883 678.593975 680.315438 681.921947 682.858018 683.759773 685.860833 687.395267 -100 
-100 -100 -100 -100 -100 -100 -100 -100 -100 -100 -100 -100 -100 -100 -100 -100 -100 -100 -100 -100 -100 -100 -100 -100 -100 -100 
-100 -100 -100 -100 -100 -100 -100 -100 -100 -100 -100 -100 -100 -100 -100 -100 -100 -100 -100 -100 -100 -100 -100 -100 -100 -100 
-100 -100 -100 -100 -100 -100 -100 -100 -100 -100 -100 -100 -100 -100 -100 -100 -100 -100 -100 -100 -100 -100 -100 -100 -100 -100 
-100 -100 661.766042 663.746657 666.054079 668.063336 670.101038 672.702088 674.809689 676.177210 677.386223 679.115679 680.378785 680.983396 681.558401 682.824910 683.781014 684.187111 684.600949 685.669417 686.502966 686.964749 687.665100 689.225047 690.348227 -100 
-100 -100 654.280203 657.874465 661.069066 662.774062 664.039632 667.621879 670.307104 671.173044 671.492040 674.140579 675.926886 675.985787 675.651164 677.871698 679.413969 679.381983 679.006791 680.912881 682.162067 682.062082 681.922806 684.696528 686.822109 -100 
-100 -100 638.183385 646.626019 652.082189 652.581404 650.615414 657.684036 662.067389 661.452577 658.337124 664.385074 667.785495 666.260889 662.396534 668.113973 671.436043 670.106288 666.547766 671.581082 674.246481 672.469806 668.864145 675.646824 680.426733 -100 
-100 -100 615.646617 634.119477 642.601730 640.841953 630.243035 646.361590 653.455636 650.326837 638.289029 653.318464 659.291308 655.067993 642.018715 656.919667 663.012902 659.379852 647.536206 660.897459 665.910937 661.374546 648.528362 665.127597 673.660504 -100 
-100 -100 623.459627 632.924770 639.292301 640.226782 638.535892 646.308846 651.172453 650.581795 647.384405 653.727367 657.189689 655.345591 651.158364 657.154848 660.642386 659.105336 655.359315 660.779867 663.720306 661.909930 658.328011 665.783014 671.110901 -100 
-100 -100 624.012050 630.708684 636.360156 638.584847 639.628659 645.196560 649.296995 649.931799 649.404445 653.171981 655.466603 654.513137 652.738593 656.152260 658.530199 657.792725 656.269490 659.553973 661.814171 661.250715 660.373060 665.175044 669.062397 -100 
-100 -100 613.985436 623.989884 631.178304 632.943745 632.068448 640.051420 645.352698 645.500757 643.113047 648.723943 651.620441 649.512839 645.222635 650.880231 654.195138 652.524407 648.657220 654.296882 657.673095 656.345627 653.264047 660.505662 665.754284 -100 
-100 -100 596.137981 615.780899 625.755038 625.647304 617.073106 633.247076 641.010292 639.360268 629.783395 642.629915 647.339815 642.667844 629.787787 643.877958 649.531791 645.597919 633.574227 647.436466 653.140930 649.559209 638.203897 654.042566 662.313704 -100 
-100 -100 608.269137 618.498832 626.026607 628.248355 627.887779 636.226760 641.756154 642.146720 639.983313 645.563420 648.275375 646.090888 641.799295 647.332379 650.480611 648.778018 645.024888 650.731482 654.125791 652.929759 650.031462 657.309238 662.485042 -100 
-100 -100 612.327357 619.598713 626.167006 629.386490 631.383344 637.625741 642.320443 643.509605 643.324027 646.976648 649.016808 647.897109 646.040880 649.119293 651.232588 650.425701 648.983025 652.409378 654.876217 654.611093 654.000985 658.847530 662.735872 -100 
-100 -100 605.145477 615.698904 623.669312 626.255897 626.129446 634.724669 640.452786 640.756313 638.185182 644.185010 647.247197 645.289775 641.209374 646.382612 649.383888 647.687969 643.942398 649.610470 652.996106 651.719808 648.671220 656.052046 661.382564 -100 
-100 -100 589.746736 610.040136 620.719737 621.268940 613.225235 629.935477 637.953093 636.012911 625.199439 639.411978 644.711054 640.532963 628.551586 641.535884 646.681252 642.717402 630.845627 644.689844 650.329875 646.682030 635.151414 651.294577 659.707977 -100 
-100 -100 604.785493 615.385496 623.390557 626.067585 626.102347 634.812930 640.587626 640.962522 638.469835 644.331838 647.131456 645.014135 640.882932 645.969777 648.851254 647.150453 643.535818 649.347510 652.859042 651.802298 648.997241 656.394324 661.605686 -100 
-100 -100 611.565765 619.020115 625.822789 629.281553 631.500172 638.001276 642.959771 644.374833 644.315390 647.611439 649.174054 647.698608 645.574177 648.473250 650.499952 649.684149 648.322654 652.070407 654.991470 655.203582 655.028958 659.823199 663.546026 -100 
-100 -100 606.894399 617.580636 625.640783 628.264681 628.159931 636.927503 642.990332 643.933318 642.179304 646.902221 648.786388 645.961413 641.174331 646.420008 649.462020 647.671435 643.880751 650.187272 654.477357 654.274257 652.308366 659.167025 664.013570 -100 
-100 -100 593.824384 614.391780 625.152414 625.641063 617.431181 634.183299 642.482656 641.679827 633.498891 644.371017 647.683891 642.188964 628.793607 642.504765 647.888058 643.716912 631.455819 646.355032 653.254668 651.281063 642.182355 656.524397 663.993528 -100 
-100 -100 611.703261 622.479797 630.630878 633.371551 633.281302 641.527412 646.808420 647.124305 645.009157 649.548206 651.329039 648.515722 643.799664 649.045732 651.986272 650.143268 646.405333 652.798907 657.140672 657.030350 655.214287 662.118857 666.900394 -100 
-100 -100 621.307671 629.065674 636.313205 640.246550 642.657629 647.865664 651.182844 651.313021 650.338612 653.307434 654.837532 653.307628 651.126696 654.050973 656.019242 655.073102 653.632073 657.604969 660.829131 661.269035 661.222009 666.118871 669.888418 -100 
-100 -100 619.560038 630.826763 639.839864 643.935869 645.281117 651.017777 653.751504 651.864483 647.772691 653.274213 656.166192 653.978184 649.572742 654.838122 657.759905 655.789261 651.800958 658.106605 662.223652 661.474092 658.706151 666.272277 671.600578 -100 
-100 -100 609.782227 631.119872 643.064705 646.230929 642.792673 652.805085 656.003847 650.997357 638.046795 652.066314 657.448672 653.153274 640.580278 654.161408 659.323899 654.941813 642.298353 657.143658 663.498973 660.200399 648.583414 664.985141 673.352172 -100 
-100 -100 633.017726 643.196631 651.118667 654.741544 655.832073 660.753355 662.781628 660.706820 656.730978 661.968985 664.751521 662.990401 659.138238 664.187185 666.843072 665.104273 661.461960 667.326336 670.917844 670.098019 667.379475 674.314422 679.000178 -100 
-100 -100 649.302878 653.962797 658.853877 662.340004 664.814015 667.794198 669.416754 669.276118 668.735184 670.705825 672.039622 671.773184 671.140664 672.994822 674.296401 674.141506 673.819704 676.279399 678.317874 678.920674 679.308916 682.365023 684.653909 -100 
-100 -100 656.837836 659.632008 663.255207 666.491384 669.182304 671.619276 673.183855 673.782782 674.165287 675.281517 676.177093 676.430786 676.619631 677.626039 678.521371 678.920643 679.437290 680.971207 682.509793 683.569338 684.657880 686.532736 687.920953 -100 
-100 -100 -100 -100 -100 -100 -100 -100 -100 -100 -100 -100 -100 -100 -100 -100 -100 -100 -100 -100 -100 -100 -100 -100 -100 -100 
-100 -100 -100 -100 -100 -100 -100 -100 -100 -100 -100 -100 -100 -100 -100 -100 -100 -100 -100 -100 -100 -100 -100 -100 -100 -100 
-100 -100 -100 -100 -100 -100 -100 -100 -100 -100 -100 -100 -100 -100 -100 -100 -100 -100 -100 -100 -100 -100 -100 -100 -100 -100 
-100 -100 662.164032 663.978087 666.199973 668.260020 670.388791 672.862149 674.890316 676.327540 677.669792 679.344576 680.606146 681.327891 682.036654 683.174004 684.022001 684.458327 684.976787 686.009231 686.870827 687.479060 688.344467 689.800706 690.818851 -100 
-100 -100 655.648224 658.601136 661.544167 663.488973 665.231634 668.304447 670.717928 671.817850 672.631942 674.861552 676.502528 676.887499 677.097881 678.772075 679.958926 680.063860 680.085447 681.641005 682.833446 683.113716 683.563163 685.807554 687.539468 -100 
-100 -100 643.076942 648.787802 653.358626 654.808211 655.164075 659.886766 663.310383 663.563754 662.765837 666.585898 669.225908 668.785118 667.390830 670.609891 672.767381 672.034811 670.471181 673.544049 675.670891 675.102660 674.063921 678.312898 681.745156 -100 
-100 -100 629.221534 638.650763 644.904602 645.630241 643.672787 651.137147 655.773102 654.979035 651.588384 658.070569 661.846828 660.303224 656.299542 662.104845 665.374469 663.566591 659.454416 665.107723 668.348270 666.698226 663.134318 670.431151 675.676007 -100 
-100 -100 628.694294 635.295511 640.722328 642.651876 643.366852 648.711727 652.557033 652.865229 652.042490 656.103144 658.801503 658.113972 656.506576 659.894413 662.119130 661.210730 659.517565 662.889808 665.250202 664.684267 663.740823 668.573852 672.486079 -100 
-100 -100 626.816967 632.207385 637.339824 640.031124 641.998281 646.612405 650.187942 651.199189 651.524552 654.529700 656.589949 656.297837 655.608994 657.938235 659.599832 659.128946 658.396362 660.870580 662.859154 662.909057 663.046727 666.846673 670.045540 -100 
-100 -100 619.483224 626.493289 632.629151 635.270466 636.614385 642.349221 646.665811 647.497265 647.061625 650.824221 653.212293 652.356766 650.623497 653.735805 655.828545 654.844868 653.120935 656.551682 659.125756 658.780102 658.008302 662.892252 666.904693 -100 
-100 -100 610.393929 620.649349 628.169943 630.261497 629.666235 637.858480 643.283705 643.457698 640.989919 646.824382 649.909962 648.018361 643.948758 649.227883 652.165674 650.237210 646.211993 651.986912 655.507765 654.244959 651.155350 658.588133 663.963145 -100 
-100 -100 613.993452 621.212558 627.685355 630.807701 632.725123 638.874518 643.482194 644.641673 644.476242 648.095555 650.112512 649.023731 647.197394 650.198749 652.191573 651.261586 649.705285 653.165404 655.685590 655.411044 654.768871 659.682459 663.638162 -100 
-100 -100 615.658747 621.550568 627.561040 631.297412 634.343438 639.759442 644.064096 645.836714 646.672697 649.274158 650.628173 649.841585 648.804223 650.890043 652.509026 652.154474 651.654681 654.139738 656.109389 656.295172 656.578133 660.433538 663.661741 -100 
-100 -100 611.385906 618.833701 625.755963 629.405090 631.801748 638.217084 643.227346 644.900572 645.122618 648.229980 649.645828 648.103117 645.936939 648.906829 651.146508 650.543006 649.250783 652.513545 654.845780 654.445903 653.704142 658.601203 662.622715 -100 
-100 -100 605.005331 615.639644 623.849607 626.888466 627.356155 635.967525 641.973756 643.099101 641.605720 646.356089 648.223639 645.537873 640.996874 646.196390 649.391439 648.034913 644.707571 650.068758 653.190044 651.802751 648.719265 656.137255 661.504564 -100 
-100 -100 611.109494 618.583159 625.512978 629.238853 631.811001 638.332111 643.360602 645.093568 645.357278 648.349325 649.549878 647.868296 645.656224 648.552324 650.688106 650.081763 648.919049 652.289795 654.697033 654.471579 653.920912 658.848920 662.787309 -100 
-100 -100 615.117066 621.128096 627.330133 631.309657 634.585530 640.231708 644.771383 646.725451 647.590157 649.918452 650.872127 649.702836 648.395696 650.336536 651.910167 651.612608 651.220831 653.929057 656.209607 656.699456 657.248396 661.134681 664.296382 -100 
-100 -100 613.103720 620.576902 627.468368 630.995900 633.217097 639.701926 644.720050 646.208327 646.106259 649.213207 650.625089 648.938230 646.598409 649.400904 651.412945 650.529460 649.060073 652.869056 655.953971 656.237545 656.015589 660.895745 664.779725 -100 
-100 -100 609.004034 619.649929 627.722525 630.398679 630.319729 638.882004 644.638795 645.193918 643.000744 648.005946 650.158534 647.516093 642.885490 647.950794 650.821266 648.932833 645.098485 651.331833 655.505968 655.047283 652.720651 659.977800 665.117918 -100 
-100 -100 617.619307 625.132583 632.007628 635.488562 637.581756 643.610911 647.942990 648.835680 648.400502 651.453986 652.924073 651.374009 649.192613 652.021938 653.919807 652.963409 651.529831 655.436668 658.602123 659.009800 658.947688 663.870512 667.683638 -100 
-100 -100 624.299018 630.481875 636.857307 640.839918 643.788925 648.471572 651.712616 652.412577 652.353842 654.683725 656.016317 655.110261 653.938571 655.935540 657.420269 656.924592 656.395048 659.354035 662.001870 662.756551 663.481505 667.449993 670.613162 -100 
-100 -100 625.186721 633.009895 640.334692 644.255346 646.443196 651.371540 654.346924 653.922887 652.434648 655.741341 657.799178 656.576079 654.485890 657.499700 659.552500 658.558472 656.954992 660.854906 664.000304 664.187442 663.795313 668.814789 672.798733 -100 
-100 -100 624.558332 635.545496 644.020828 647.306726 647.601800 653.941305 657.116646 655.338775 651.282642 656.907065 659.964766 657.935713 653.608749 658.999624 661.977339 660.043658 656.037541 662.279033 666.282285 665.441437 662.583775 670.003302 675.217395 -100 
-100 -100 638.161833 645.051917 651.373069 654.785958 656.691496 660.912852 663.224898 662.617637 661.203073 664.283601 666.218409 665.326242 663.679960 666.576816 668.444350 667.656469 666.338043 669.919759 672.641743 672.767856 672.390609 676.851694 680.241092 -100 
-100 -100 650.504412 654.308846 658.624121 661.927046 664.531567 667.505014 669.376856 669.800202 669.932668 671.536664 672.687970 672.679576 672.530960 673.964003 675.076942 675.195130 675.376399 677.375800 679.195387 680.061478 680.938860 683.453656 685.363352 -100 
-100 -100 656.932322 659.466756 662.857983 665.982671 668.696359 671.220720 672.977078 673.854103 674.495086 675.605090 676.497097 676.850388 677.171521 678.108375 678.972464 679.461938 680.105697 681.551951 683.043960 684.184199 685.384703 687.131679 688.406466 -100 
-100 -100 -100 -100 -100 -100 -100 -100 -100 -100 -100 -100 -100 -100 -100 -100 -100 -100 -100 -100 -100 -100 -100 -100 -100 -100 
-100 -100 -100 -100 -100 -100 -100 -100 -100 -100 -100 -100 -100 -100 -100 -100 -100 -100 -100 -100 -100 -100 -100 -100 -100 -100 
-100 -100 -100 -100 -100 -100 -100 -100 -100 -100 -100 -100 -100 -100 -100 -100 -100 -100 -100 -100 -100 -100 -100 -100 -100 -100 
-100 -100 661.598270 663.634544 665.950517 667.985286 670.061636 672.646981 674.709843 676.090844 677.375216 679.219340 680.592972 681.303596 681.975449 683.191578 684.000572 684.318761 684.743556 685.938419 686.914074 687.530013 688.389977 690.007971 691.101870 -100 
-100 -100 653.737144 657.521614 660.925091 662.693872 663.938954 667.485335 670.163643 670.995747 671.278076 674.084122 676.130853 676.379778 676.114367 678.209771 679.570180 679.301548 678.701133 680.845852 682.478354 682.629134 682.632068 685.459627 687.628151 -100 
-100 -100 636.955276 645.879924 651.719487 652.404467 650.500112 657.482081 661.766628 661.014471 657.780797 664.109596 667.890676 666.730411 663.123486 668.493269 671.354529 669.417151 665.225765 670.894753 674.246145 672.946126 669.654973 676.436818 681.211896 -100 
-100 -100 613.409916 633.004456 642.121839 640.661953 630.238055 646.162235 653.077479 649.684710 637.269050 652.854350 659.386044 655.751833 643.412406 657.475574 662.791545 658.079014 644.550816 659.570150 665.699821 661.855402 649.580513 665.985650 674.450146 -100 
-100 -100 622.104814 632.095037 638.926662 640.057439 638.394653 646.072251 650.846522 650.079873 646.688319 653.360155 657.326970 655.916351 652.001211 657.597362 660.570246 658.368686 653.900971 659.953865 663.630847 662.277890 658.960348 666.445240 671.840062 -100 
-100 -100 623.113303 630.077541 636.039190 638.396139 639.411970 644.931162 648.980423 649.450722 648.729356 652.815340 655.636266 655.095566 653.538518 656.648512 658.609365 657.426147 655.521065 659.054050 661.741249 661.410749 660.599980 665.557484 669.625851 -100 
-100 -100 613.146151 623.406778 630.839287 632.716286 631.819386 639.787397 644.976875 644.798010 641.985642 648.197231 651.811642 650.374519 646.636982 651.702360 654.404622 652.211213 647.933170 653.804252 657.446125 656.151024 652.932208 660.524916 666.046423 -100 
-100 -100 595.185056 615.267893 625.539892 625.552543 616.919049 633.168743 640.811425 638.597989 627.820627 642.024310 647.730177 644.052701 632.581669 645.186289 649.903131 645.280059 632.482779 646.898106 652.878905 649.117854 637.111364 653.775634 662.496875 -100 
-100 -100 607.907877 618.370751 626.181299 628.595097 628.306363 636.721800 642.310068 642.594655 640.115982 646.013220 649.047588 647.191105 643.233605 648.196187 650.912723 648.893573 644.836056 650.693268 654.240923 652.951743 649.797313 657.404771 662.898273 -100 
-100 -100 612.496799 619.896174 626.737846 630.300307 632.616761 638.946084 643.885095 645.534590 645.782103 648.869511 650.282674 648.785485 646.656619 649.565106 651.704435 650.992823 649.620335 652.951630 655.369724 655.002811 654.267222 659.238970 663.315561 -100 
-100 -100 605.767651 616.383676 624.674025 627.930079 628.682080 637.116343 643.287188 645.081306 644.465179 648.176747 649.249182 646.045600 641.176049 646.480897 649.896117 648.819517 645.767118 650.843394 653.792790 652.276636 649.104828 656.547721 661.977702 -100 
-100 -100 590.711219 610.974491 622.049114 623.716974 617.776386 633.276927 641.743286 642.695294 637.779989 645.661550 647.324943 641.171355 627.686902 641.381389 647.333927 644.575051 634.709800 646.670220 651.353570 647.280826 635.527130 651.750580 660.273370 -100 
-100 -100 605.568350 616.202716 624.519528 627.852493 628.749876 637.276284 643.468376 645.292855 644.753767 648.358455 649.204488 645.877288 640.929919 646.176660 649.541258 648.477651 645.525933 650.673474 653.670895 652.270669 649.216670 656.690579 662.088262 -100 
-100 -100 612.119870 619.587309 626.578025 630.361329 632.910142 639.433617 644.580678 646.419040 646.672013 649.489527 650.531508 648.627571 646.204567 649.017921 651.168565 650.546996 649.296516 652.759564 655.363318 655.193922 654.628943 659.644606 663.705973 -100 
-100 -100 607.320743 617.895379 625.995414 628.798190 628.894677 637.543210 643.439344 644.041241 641.692041 647.036031 649.432174 646.912057 642.377212 647.301575 650.153131 648.310761 644.470105 650.469007 654.301394 653.339613 650.454711 658.081858 663.561715 -100 
-100 -100 594.263585 614.463812 625.132772 625.741359 617.824193 634.190199 642.072972 640.290591 630.058770 643.180831 647.879791 643.286754 630.908094 643.737543 648.672859 644.349586 632.064985 646.493964 652.751037 649.449744 637.932737 654.523802 663.149479 -100 
-100 -100 611.432249 622.034309 630.077892 632.714084 632.538392 640.773198 646.071251 646.051260 643.317762 648.797907 651.504087 649.280249 644.958682 649.942040 652.694339 650.717144 646.818226 652.938346 656.923881 656.109699 653.351325 661.018720 666.463335 -100 
-100 -100 620.402142 628.022065 634.999584 638.431357 640.288842 646.039220 650.031776 650.403822 649.460270 652.890144 654.942106 653.711876 651.623896 654.561347 656.555223 655.538008 653.935579 657.795225 660.913713 661.088336 660.716190 665.811402 669.871229 -100 
-100 -100 618.066412 629.166783 637.524449 640.189619 639.671213 647.357196 651.825357 650.779509 647.090134 652.945603 656.110577 653.985421 649.469111 654.963933 658.049308 656.066955 651.953763 658.302875 662.463437 661.686288 658.868614 666.443206 671.854681 -100 
-100 -100 607.790552 629.061314 640.035649 640.474472 631.728967 647.201121 653.513205 649.812708 637.424973 651.784841 657.331567 652.890721 639.789140 654.004763 659.501730 655.127368 642.245485 657.355112 663.893196 660.706031 649.207783 665.484470 673.846118 -100 
-100 -100 631.379265 641.407934 648.712135 650.921653 650.221681 657.153483 660.944141 659.805083 656.287648 661.821642 664.791223 663.010282 658.986596 664.297062 667.191740 665.494538 661.765816 667.748689 671.496465 670.762065 668.068539 674.964092 679.665636 -100 
-100 -100 648.051710 652.570801 657.062265 659.949514 662.028259 665.707489 668.093909 668.552832 668.446267 670.672747 672.117814 671.914928 671.352408 673.327382 674.689574 674.583849 674.325763 676.844543 678.900057 679.548766 680.015578 683.063708 685.287881 -100 
-100 -100 655.685786 658.358677 661.729512 664.688668 667.293315 670.068749 672.090106 673.119614 673.852861 675.201042 676.226432 676.574096 676.854767 677.944447 678.887566 679.334829 679.910288 681.486107 683.041753 684.134267 685.266664 687.143706 688.504229 -100 
-100 -100 -100 -100 -100 -100 -100 -100 -100 -100 -100 -100 -100 -100 -100 -100 -100 -100 -100 -100 -100 -100 -100 -100 -100 -100 
-100 -100 -100 -100 -100 -100 -100 -100 -100 -100 -100 -100 -100 -100 -100 -100 -100 -100 -100 -100 -100 -100 -100 -100 -100 -100 
-100 -100 -100 -100 -100 -100 -100 -100 -100 -100 -100 -100 -100 -100 -100 -100 -100 -100 -100 -100 -100 -100 -100 -100 -100 -100 
-100 -100 660.606197 662.995189 665.505133 667.490617 669.409064 672.227504 674.423554 675.723796 676.839920 678.949603 680.493574 681.144196 681.633432 683.030557 683.902180 684.064081 684.257571 685.686559 686.820130 687.374844 688.071926 689.948991 691.228704 -100 
-100 -100 650.444745 655.882573 659.931373 661.301138 661.404775 666.166190 669.330318 669.672865 668.739809 672.858326 675.486521 675.327367 673.904069 677.150056 678.909995 678.056515 676.155032 679.599232 681.810632 681.535593 680.364310 684.530013 687.413022 -100 
-100 -100 622.105067 640.748383 649.177745 647.691743 637.492201 652.832588 659.360473 656.174861 644.180834 659.366573 665.677763 662.371542 650.504625 664.118070 669.097254 664.575076 651.421225 666.044002 671.943963 668.378335 656.460797 672.190601 680.040620 -100 
-100 -100 539.205760 619.306970 637.041541 627.170400 555.832564 632.709563 648.020813 635.576770 559.057790 638.840604 654.526921 642.638608 569.690326 644.342712 657.866028 643.831803 565.225423 645.309396 660.671561 648.089279 572.073194 652.734026 671.735987 -100 
-100 -100 606.616170 626.588068 636.129024 635.012376 624.884818 641.061834 648.136444 644.829468 632.500177 648.195300 654.796410 651.184543 638.870912 652.859714 658.015368 653.132831 639.534232 654.722622 661.049895 657.355782 645.254281 661.892292 670.505618 -100 
-100 -100 616.838009 627.022776 634.207669 635.744946 634.488442 642.300121 647.228949 646.707006 643.611252 650.147943 654.055464 652.744156 649.005138 654.307720 657.043307 654.762419 650.368149 656.408432 660.173381 658.953812 655.782143 663.391387 668.874232 -100 
-100 -100 598.043017 618.046422 628.134169 627.880797 618.950206 634.957419 642.339613 639.840491 628.887264 643.309544 649.357678 645.956249 634.651996 647.300934 651.963818 647.231602 634.348228 648.843394 654.938886 651.248170 639.273557 655.984372 664.728628 -100 
-100 -100 522.890138 601.930141 620.648768 612.725977 546.501986 620.344511 635.979876 625.595746 556.754017 629.078185 643.101261 632.011266 565.998514 633.143938 645.207967 631.773200 557.652137 633.414230 647.991429 635.399386 560.067771 640.569375 659.815578 -100 
-100 -100 592.996559 613.177510 623.628205 623.929710 615.648023 632.087400 639.896339 637.957927 627.436450 641.382265 646.678767 642.745130 631.168137 643.717910 648.447792 643.982317 631.416767 645.881249 651.868195 648.192648 636.300046 653.017660 661.720887 -100 
-100 -100 606.674029 617.205461 625.246597 628.108121 628.409980 636.850078 642.717885 643.793846 642.349574 647.072089 648.971275 646.398124 641.966405 647.080654 650.142249 648.639315 645.203014 650.774443 654.123788 652.863868 649.825007 657.395571 662.842942 -100 
-100 -100 591.311940 611.510554 622.486595 624.053967 618.022662 633.444435 641.854041 642.782086 637.873870 645.755157 647.434262 641.317797 627.866714 641.558088 647.494714 644.726203 634.889233 646.977102 651.828994 647.912917 636.267748 652.524706 661.035860 -100 
-100 -100 519.823595 598.249709 617.855010 613.028373 557.978810 622.889241 638.882343 636.231382 600.246926 639.028270 643.819012 628.116811 554.241773 628.052475 642.808966 633.604699 574.422476 635.929398 647.262802 634.376020 561.226783 639.284938 657.954113 -100 
-100 -100 591.137158 611.338164 622.322003 623.955573 618.064239 633.566821 641.992095 642.955753 638.133777 645.910884 647.371557 641.134298 627.605464 641.248183 647.138646 644.381882 634.632975 646.756344 651.612667 647.770351 636.214349 652.497023 660.984126 -100 
-100 -100 606.368791 616.923068 625.072477 628.137092 628.675433 637.268540 643.329692 644.620961 643.243553 647.662754 649.179996 646.182793 641.426363 646.497600 649.599995 648.202697 644.889775 650.499871 653.935750 652.789557 649.868723 657.468416 662.918225 -100 
-100 -100 592.599016 612.751093 623.409899 624.106851 616.353942 632.831139 640.902710 639.399089 629.402197 642.443008 646.981780 642.277276 629.850435 642.676688 647.677775 643.487920 631.313854 645.619090 651.687976 648.208189 636.566355 653.218975 661.919660 -100 
-100 -100 522.581976 601.182879 620.146659 612.943975 548.648034 621.344156 637.086492 627.577508 562.078536 630.590599 643.132829 630.731898 561.766739 631.243106 643.953710 631.146193 558.994278 633.179579 647.630143 635.376012 561.052946 640.829322 659.925164 -100 
-100 -100 596.301734 616.485426 627.054499 627.514878 619.427826 635.537467 643.053235 640.905252 630.486299 643.847205 648.873752 644.580278 632.427917 645.342032 650.230972 645.851690 633.543372 647.972766 654.183176 650.818774 639.271529 655.952620 664.617261 -100 
-100 -100 613.701865 624.502125 632.580548 635.071564 634.634138 642.680527 647.685963 647.259799 644.165386 650.014582 653.128521 651.098713 646.786363 652.063406 654.963111 652.958459 648.940774 655.157406 659.186576 658.348016 655.557760 663.229015 668.682567 -100 
-100 -100 601.460750 622.853040 633.872559 634.181800 625.376945 641.398940 648.365038 645.132922 633.055177 647.634352 653.306032 648.865302 635.724225 649.958472 655.461766 651.019193 638.074627 653.239023 659.850869 656.673426 645.206639 661.668908 670.206488 -100 
-100 -100 529.839303 614.075567 633.930805 626.108242 558.622286 632.923022 647.681376 635.621926 562.020465 637.960081 652.176039 639.100466 563.699776 640.321669 654.525473 641.322261 565.200803 643.564361 658.963815 647.151762 573.420039 652.318629 670.934228 -100 
-100 -100 615.246809 635.313391 645.168446 645.104587 636.297979 651.444584 657.693316 654.488296 642.763626 656.865753 662.242845 658.203562 645.699186 659.598100 664.850101 660.799501 648.425598 663.080351 669.222293 666.202582 655.042427 670.625667 678.305276 -100 
-100 -100 643.971002 650.131573 655.159907 657.521160 658.431091 663.388792 666.443061 666.629271 665.509041 669.082144 671.119967 670.509942 668.791638 672.029839 673.911262 673.330009 671.853682 675.619028 678.188211 678.373156 677.655077 681.978827 684.884808 -100 
-100 -100 654.008995 656.980912 660.441394 663.245434 665.655496 668.730185 671.025778 672.133459 672.834080 674.525116 675.767738 676.089698 676.226785 677.567072 678.650562 679.009011 679.391811 681.188036 682.867330 683.865977 684.808821 686.914775 688.443619 -100 
-100 -100 -100 -100 -100 -100 -100 -100 -100 -100 -100 -100 -100 -100 -100 -100 -100 -100 -100 -100 -100 -100 -100 -100 -100 -100 
-100 -100 -100 -100 -100 -100 -100 -100 -100 -100 -100 -100 -100 -100 -100 -100 -100 -100 -100 -100 -100 -100 -100 -100 -100 -100 
-100 -100 -100 -100 -100 -100 -100 -100 -100 -100 -100 -100 -100 -100 -100 -100 -100 -100 -100 -100 -100 -100 -100 -100 -100 -100 
-100 -100 661.137275 663.218186 665.653358 667.780915 669.920609 672.600805 674.789700 676.267353 677.631861 679.580587 681.072280 681.852194 682.501983 683.697112 684.500407 684.755498 685.112381 686.320828 687.374244 688.044156 688.906888 690.554994 691.713825 -100 
-100 -100 653.385226 657.188618 660.607494 662.478938 663.875908 667.509720 670.221446 671.144443 671.570050 674.481059 676.574633 676.880389 676.683842 678.748731 679.993674 679.655585 679.062496 681.237695 682.890974 683.109226 683.214420 686.074937 688.209236 -100 
-100 -100 636.652941 645.611377 651.492982 652.279298 650.504703 657.553840 661.862749 661.171676 658.042960 664.480124 668.341942 667.257842 663.714358 669.041042 671.771451 669.727361 665.504250 671.237947 674.675851 673.482269 670.301626 677.126246 681.878224 -100 
-100 -100 613.108106 632.737372 641.892875 640.529382 630.227337 646.190843 653.095309 649.731602 637.399437 653.096027 659.720309 656.176719 643.914075 657.930276 663.100886 658.263618 644.693199 659.819630 666.079644 662.377098 650.238804 666.696626 675.135989 -100 
-100 -100 621.805566 631.805275 638.613049 639.815554 638.280540 645.974115 650.676759 649.916027 646.622335 653.397499 657.426978 656.103978 652.306295 657.877558 660.703198 658.427100 654.000830 660.164135 663.941848 662.743256 659.613924 667.156710 672.487221 -100 
-100 -100 622.857706 629.817906 635.735605 638.119783 639.222242 644.724187 648.661649 649.093357 648.441061 652.628427 655.522055 655.083812 653.657271 656.773782 658.634541 657.432423 655.624968 659.284278 662.083404 661.932420 661.332830 666.351023 670.349278 -100 
-100 -100 612.972623 623.225602 630.628618 632.499260 631.615358 639.528195 644.592195 644.310368 641.482670 647.804739 651.546349 650.232309 646.607235 651.706369 654.380887 652.211680 648.044187 654.082491 657.914984 656.851000 653.847442 661.500416 666.978304 -100 
-100 -100 595.121770 615.177246 625.388170 625.360380 616.710205 632.878817 640.366069 638.005729 627.162859 641.481419 647.314875 643.753013 632.388744 645.039018 649.754284 645.190043 632.545595 647.184659 653.420409 649.958538 638.220110 654.939945 663.600763 -100 
-100 -100 607.999699 618.392489 626.058008 628.390352 628.101919 636.436746 641.854493 642.028800 639.536891 645.480705 648.535825 646.740359 642.890313 647.888400 650.582617 648.650998 644.826400 650.962668 654.797882 653.874720 651.067281 658.740303 664.121284 -100 
-100 -100 612.805918 620.089991 626.726953 630.167664 632.476404 638.739842 643.548066 645.151046 645.398375 648.455124 649.803935 648.304366 646.236480 649.160513 651.280103 650.661746 649.559409 653.238633 656.041244 656.154166 655.847658 660.867959 664.786391 -100 
-100 -100 606.318710 616.775727 624.843613 627.943888 628.644390 637.026008 643.127161 644.911905 644.389427 648.003970 648.882553 645.617814 640.729133 646.029719 649.450774 648.468679 645.681006 651.178839 654.664893 653.793184 651.149717 658.571926 663.786791 -100 
-100 -100 591.387531 611.444261 622.251413 623.735622 617.731649 633.182812 641.602762 642.589514 637.809726 645.555799 646.981330 640.734531 627.208880 640.892063 646.839756 644.159900 634.547148 646.953996 652.229254 648.897462 637.774391 653.884495 662.121122 -100 
-100 -100 606.100807 616.538462 624.554234 627.697892 628.552054 637.013013 643.116054 644.967557 644.478456 648.014474 648.741303 645.365497 640.451074 645.687172 648.997144 647.993980 645.285779 650.792052 654.225771 653.393108 650.840155 658.292111 663.470275 -100 
-100 -100 612.424804 619.720849 626.432267 630.033576 632.521246 638.946591 643.950630 645.739597 646.045885 648.902739 649.941276 648.097284 645.789000 648.604990 650.676573 650.095424 649.025647 652.713348 655.557837 655.710864 655.451131 660.526680 664.493988 -100 
-100 -100 607.402959 617.817819 625.681113 628.296483 628.278792 636.800003 642.538208 643.026231 640.683883 646.195591 648.780523 646.460370 642.096343 647.038770 649.821628 647.972256 644.202048 650.295193 654.213074 653.349963 650.571680 658.307623 663.819545 -100 
-100 -100 594.077383 614.100118 624.514763 624.917582 616.876620 633.120052 640.849121 638.940581 628.714696 642.124065 647.141548 642.853702 630.718338 643.577709 648.429802 644.069330 631.800325 646.234192 652.448411 649.095222 637.565625 654.289855 662.991408 -100 
-100 -100 610.848869 621.271006 629.008676 631.406209 631.137733 639.317299 644.539638 644.521144 641.943724 647.721530 650.711341 648.793025 644.757291 649.798029 652.450437 650.448003 646.590138 652.679043 656.545707 655.659385 652.923782 660.664367 666.106857 -100 
-100 -100 619.421438 626.860218 633.503085 636.627684 638.368667 644.183147 648.289624 648.854908 648.196988 651.932734 654.242463 653.287692 651.469620 654.481201 656.400137 655.373323 653.826042 657.653225 660.653925 660.781947 660.469048 665.579634 669.569402 -100 
-100 -100 616.760679 627.671167 635.667550 637.928369 637.199070 645.108247 649.943293 649.273835 645.949881 652.136019 655.580030 653.717799 649.427892 655.001458 658.066056 656.092086 652.018277 658.347360 662.450605 661.672462 658.910554 666.458885 671.787236 -100 
-100 -100 606.263378 627.336929 637.916416 637.877214 628.853499 644.692513 651.528224 648.316190 636.354221 651.060066 656.877142 652.685921 639.803772 654.094521 659.583111 655.235289 642.411426 657.512430 664.015271 660.858436 649.437958 665.661164 673.918062 -100 
-100 -100 629.741281 639.592092 646.542992 648.385988 647.547332 654.777747 659.010507 658.334562 655.250714 661.112700 664.307874 662.742024 658.929876 664.321935 667.206217 665.545145 661.895826 667.883947 671.588701 670.877495 668.256310 675.114734 679.727508 -100 
-100 -100 646.338114 650.735910 655.045065 657.727515 659.700659 663.600630 666.401910 667.246390 667.450403 669.976060 671.705346 671.696637 671.235079 673.296467 674.752287 674.683836 674.410533 676.942159 679.053457 679.723224 680.152266 683.182791 685.442291 -100 
-100 -100 654.040119 656.634820 659.884077 662.711846 665.282067 668.238510 670.588290 671.957796 672.989287 674.617863 675.898617 676.429450 676.820204 677.997763 679.020909 679.505326 680.081050 681.671532 683.264558 684.371268 685.485005 687.351463 688.725342 -100 
-100 -100 -100 -100 -100 -100 -100 -100 -100 -100 -100 -100 -100 -100 -100 -100 -100 -100 -100 -100 -100 -100 -100 -100 -100 -100 
-100 -100 -100 -100 -100 -100 -100 -100 -100 -100 -100 -100 -100 -100 -100 -100 -100 -100 -100 -100 -100 -100 -100 -100 -100 -100 
-100 -100 -100 -100 -100 -100 -100 -100 -100 -100 -100 -100 -100 -100 -100 -100 -100 -100 -100 -100 -100 -100 -100 -100 -100 -100 
-100 -100 661.669057 663.564544 665.931935 668.176402 670.504869 673.173527 675.397132 677.036923 678.591862 680.483312 681.938170 682.799508 683.562275 684.656266 685.391991 685.699948 686.142931 687.202761 688.149596 688.852548 689.793887 691.297723 692.337413 -100 
-100 -100 655.128346 658.171383 661.267484 663.410548 665.365670 668.611717 671.180612 672.454160 673.466071 675.920093 677.769286 678.310888 678.582440 680.189826 681.219288 681.139934 681.044039 682.673968 684.021041 684.443665 684.997371 687.302783 689.061004 -100 
-100 -100 642.504521 648.328600 653.079019 654.751437 655.327442 660.172023 663.687242 664.048172 663.397839 667.462331 670.351589 670.103432 668.789980 671.900876 673.821000 672.789853 671.011397 674.276188 676.692906 676.359771 675.479613 679.812431 683.275730 -100 
-100 -100 628.596424 638.158036 644.601971 645.558986 643.826577 651.335000 655.981455 655.214924 651.899947 658.657791 662.728895 661.420663 657.534124 663.200527 666.182742 663.982089 659.528018 665.554273 669.227549 667.900396 664.547908 671.949685 677.227610 -100 
-100 -100 628.110748 634.806929 640.372967 642.470306 643.332047 648.696886 652.510732 652.807320 652.037745 656.341372 659.342615 658.893843 657.394186 660.708556 662.739663 661.572276 659.725814 663.379286 666.130503 665.897849 665.201411 670.147494 674.079770 -100 
-100 -100 626.315439 631.761645 636.973445 639.754472 641.779727 646.360107 649.840616 650.753987 651.043146 654.295941 656.710002 656.672493 656.091621 658.423529 660.015449 659.429565 658.698615 661.438021 663.801854 664.216865 664.663623 668.570122 671.748796 -100 
-100 -100 619.109329 626.142574 632.304636 634.962368 636.281047 641.903049 646.011014 646.562590 645.923831 650.013053 652.834272 652.270801 650.676261 653.855907 655.964787 654.982986 653.367116 657.143976 660.188484 660.336489 659.974024 664.930975 668.886028 -100 
-100 -100 610.230039 620.470214 627.953157 629.996690 629.316689 637.339411 642.478500 642.221767 639.323079 645.618106 649.195596 647.585711 643.633514 649.014647 652.026329 650.168516 646.318606 652.573576 656.712869 656.111747 653.599425 661.032053 666.279217 -100 
-100 -100 614.181301 621.309835 627.646961 630.664328 632.464552 638.457944 642.860914 643.755921 643.343499 647.148145 649.418481 648.453614 646.664981 649.735858 651.834654 651.048411 649.772325 653.802715 657.063663 657.535446 657.522305 662.491547 666.276579 -100 
-100 -100 616.340261 622.024845 627.767830 631.336186 634.239008 639.543695 643.781170 645.496026 646.268115 648.801304 650.078813 649.194778 648.093503 650.203705 651.928406 651.786138 651.642906 654.845066 657.790383 658.951852 660.052954 663.883860 666.799787 -100 
-100 -100 612.663430 619.729247 626.230410 629.597188 631.821837 638.166189 643.237452 645.084527 645.424047 648.224979 649.278708 647.428171 645.067638 648.027576 650.352177 649.935631 649.032233 653.206667 656.859311 657.974780 658.548333 663.075282 666.438513 -100 
-100 -100 606.711142 616.764506 624.415692 627.102812 627.374925 635.926933 642.066857 643.534106 642.389736 646.609823 647.939374 644.835763 640.016258 645.216826 648.481242 647.261557 644.257624 650.647375 655.297128 655.848425 654.713757 661.157450 665.527409 -100 
-100 -100 612.392445 619.426506 625.855338 629.261502 631.618047 638.038653 643.117916 645.017099 645.434062 648.186551 649.096347 647.170836 644.811339 647.681717 649.849148 649.380790 648.506905 652.661126 656.234883 657.330192 657.946797 662.518263 665.902344 -100 
-100 -100 615.858840 621.532026 627.306741 630.966494 633.995484 639.460556 643.890418 645.781317 646.616164 649.034999 650.118946 649.019315 647.760123 649.681019 651.225090 650.986305 650.773841 653.944408 656.892707 658.060590 659.133092 663.079677 666.145935 -100 
-100 -100 613.419129 620.537707 626.998162 630.168764 632.104344 638.328886 643.074900 644.246665 643.925438 647.509960 649.526813 648.295060 646.241691 649.026599 650.930411 649.986156 648.545831 652.532205 655.834230 656.236573 656.055219 661.250132 665.351431 -100 
-100 -100 608.903490 619.096385 626.675469 628.949198 628.562588 636.860916 642.314914 642.412044 639.786644 645.711977 648.853861 646.951182 642.819973 647.838551 650.540546 648.515212 644.589272 650.818672 654.918096 654.176669 651.472102 659.274810 664.820699 -100 
-100 -100 616.657818 623.802576 630.180762 633.207584 634.967910 640.900707 645.218115 646.016106 645.574400 649.367522 651.707608 650.832550 649.105500 651.993836 653.788643 652.733464 651.204328 655.033781 658.069151 658.239575 657.961843 663.153453 667.217402 -100 
-100 -100 622.485591 628.327135 634.133607 637.490386 639.996364 644.898743 648.596315 649.651354 649.961401 652.940355 654.980473 654.652221 653.892126 656.005498 657.447831 656.912086 656.343229 659.227498 661.773244 662.426355 663.104218 667.133105 670.350588 -100 
-100 -100 622.688658 630.131020 636.702811 639.616372 641.030798 646.700890 650.736457 651.128190 650.292464 654.271316 656.972760 656.296638 654.609636 657.741839 659.791985 658.810123 657.227818 661.072089 664.177536 664.401700 664.090612 669.022025 672.914674 -100 
-100 -100 621.628827 632.215720 639.808093 641.737731 640.741977 648.496877 653.239655 652.567218 649.304646 655.634276 659.308136 657.810170 653.910347 659.381083 662.364960 660.491500 656.577311 662.764480 666.768184 666.068917 663.422571 670.618217 675.643960 -100 
-100 -100 635.130034 641.682463 647.319072 649.823277 651.091571 656.201476 659.722280 660.095896 659.446882 663.176363 665.652141 665.198337 663.896379 666.920621 668.835059 668.120861 666.881973 670.459748 673.197899 673.422339 673.154583 677.491002 680.754642 -100 
-100 -100 647.520357 651.080936 654.949403 657.753883 660.154755 663.652905 666.334681 667.548751 668.364697 670.548381 672.177233 672.546102 672.669138 674.255568 675.463595 675.652790 675.883087 677.901280 679.751358 680.669019 681.576383 684.035185 685.892053 -100 
-100 -100 654.011417 656.360941 659.438666 662.263158 664.924588 667.830643 670.215006 671.767992 673.030802 674.677846 676.013677 676.715799 677.288447 678.386321 679.354074 679.912074 680.598710 682.069279 683.587149 684.756021 685.965489 687.682508 688.928098 -100 
-100 -100 -100 -100 -100 -100 -100 -100 -100 -100 -100 -100 -100 -100 -100 -100 -100 -100 -100 -100 -100 -100 -100 -100 -100 -100 
-100 -100 -100 -100 -100 -100 -100 -100 -100 -100 -100 -100 -100 -100 -100 -100 -100 -100 -100 -100 -100 -100 -100 -100 -100 -100 
-100 -100 -100 -100 -100 -100 -100 -100 -100 -100 -100 -100 -100 -100 -100 -100 -100 -100 -100 -100 -100 -100 -100 -100 -100 -100 
-100 -100 661.218868 663.311115 665.776886 668.062911 670.451616 673.361296 675.747828 677.446558 679.025055 681.094484 682.621844 683.435168 684.138462 685.340570 686.086123 686.300686 686.628223 687.734764 688.636196 689.202467 690.021027 691.628302 692.726252 -100 
-100 -100 653.546814 657.314625 660.812098 662.815525 664.372722 668.219172 671.198575 672.339451 672.908270 675.922136 678.097095 678.410497 678.143756 680.249804 681.573579 681.222672 680.541537 682.602293 684.158260 684.243026 684.187407 687.030611 689.225013 -100 
-100 -100 637.230739 645.906451 651.719359 652.603777 651.016257 658.223405 662.755952 662.282988 659.314694 665.813686 669.678684 668.501161 664.789623 670.276070 673.176376 671.210174 666.985155 672.569595 675.844748 674.443372 671.030580 677.919188 682.766245 -100 
-100 -100 614.477845 633.298222 642.197553 640.898553 630.850431 646.829345 653.892098 650.720589 638.547406 654.248182 660.818137 657.057432 644.340580 658.823530 664.324393 659.675629 646.246739 661.148174 667.212973 663.236444 650.664247 667.405920 676.013789 -100 
-100 -100 622.462915 632.157044 638.881918 640.118876 638.660850 646.421213 651.282369 650.637292 647.386836 654.191077 658.242465 656.804400 652.779230 658.593140 661.749975 659.648896 655.282420 661.389174 665.143250 663.858844 660.560699 668.158767 673.580987 -100 
-100 -100 623.152649 629.989505 635.884437 638.280128 639.374639 644.895720 648.909897 649.335141 648.599515 652.845471 655.807929 655.254438 653.613635 657.013380 659.294185 658.337865 656.649340 660.387365 663.345311 663.361507 662.866124 667.772482 671.702738 -100 
-100 -100 613.271653 623.354623 630.655671 632.482745 631.562724 639.375371 644.336395 643.846284 640.743311 647.236648 651.036827 649.428540 645.319369 651.094406 654.435602 652.710536 648.870917 655.084771 659.265754 658.774658 656.400545 663.562224 668.698925 -100 
-100 -100 595.686540 615.373577 625.369593 625.228334 616.525651 632.420254 639.651594 636.836278 625.251401 640.127942 646.117931 641.972513 629.170183 643.510577 649.290927 645.361266 633.312232 648.103162 654.908936 652.571929 642.619817 657.829888 665.746614 -100 
-100 -100 608.411183 618.543963 625.971805 628.056504 627.476288 635.576970 640.797141 640.582767 637.628160 643.855486 647.205577 645.250904 640.948714 646.603524 649.938673 648.391391 644.890458 651.502569 656.168911 656.273968 654.440372 661.559077 666.427691 -100 
-100 -100 613.341310 620.266351 626.489082 629.440758 631.188373 637.276807 641.922918 643.042288 642.728136 646.275902 648.252414 646.977980 644.918981 648.035490 650.343467 649.755373 648.703421 653.240113 657.358460 658.870529 659.740544 664.217978 667.451051 -100 
-100 -100 607.436172 617.123754 624.364523 626.497874 626.109139 634.627432 640.552360 641.355962 639.362063 644.500115 646.791184 644.236492 639.693506 644.908103 648.055493 646.504754 643.139837 650.347811 656.078532 657.910888 658.030561 663.580359 667.354277 -100 
-100 -100 593.569957 612.059005 621.611935 621.566387 613.233167 629.889546 638.287869 637.435820 628.591868 640.557092 644.469235 639.377241 626.558363 639.816839 645.127944 641.137861 629.218098 645.167446 653.799819 654.908255 650.675457 660.922787 666.336915 -100 
-100 -100 607.130836 616.784290 623.974137 626.123541 625.811646 634.401802 640.375417 641.246240 639.336798 644.446425 646.636044 644.042055 639.486190 644.579090 647.551926 645.892622 642.478386 649.640773 655.293756 657.047191 657.184608 662.798620 666.573891 -100 
-100 -100 612.791778 619.654590 625.846873 628.822941 630.648421 636.893654 641.740304 643.059209 642.860812 646.328705 648.187871 646.833370 644.704765 647.526049 649.508403 648.671673 647.441582 651.907260 655.965607 657.377996 658.082908 662.790392 666.342634 -100 
-100 -100 607.644441 617.608652 624.989051 627.093834 626.572374 634.932151 640.509610 640.657047 637.964898 643.967058 647.149771 645.195797 640.960197 645.996711 648.776114 646.790895 642.933045 649.498642 654.079283 653.830426 651.450874 659.203034 664.647806 -100 
-100 -100 594.600193 613.869775 623.741168 623.627014 614.986253 631.273007 638.923815 636.635433 625.712905 639.995000 645.674909 641.709794 629.598447 642.663395 647.566309 643.045588 630.467437 645.405631 652.080533 649.047377 637.664782 654.495148 663.243357 -100 
-100 -100 610.678349 620.739581 628.149354 630.188896 629.527055 637.653762 642.900519 642.740338 639.933063 646.142357 649.657346 648.046889 644.100321 649.241683 651.962535 649.880019 645.872871 652.146166 656.287333 655.572647 652.883359 660.667443 666.182682 -100 
-100 -100 618.831124 626.061777 632.473086 635.330822 636.786656 642.580516 646.803310 647.394603 646.738627 650.778838 653.534639 652.940709 651.327745 654.338737 656.261565 655.211798 653.617772 657.460295 660.596294 660.853898 660.591924 665.645697 669.644855 -100 
-100 -100 616.021117 626.711960 634.442628 636.413199 635.422208 643.425082 648.452846 647.922183 644.723559 651.245817 655.155216 653.836529 650.063996 655.368579 658.264041 656.310840 652.366911 658.519418 662.620976 662.032843 659.527060 666.774057 671.943762 -100 
-100 -100 605.563843 626.327236 636.607797 636.230213 626.805062 642.957104 650.096854 647.073029 635.213187 650.356126 656.725639 653.345604 641.697772 655.009947 660.094803 655.848255 643.546077 658.057409 664.436017 661.622726 651.018586 666.341974 674.219884 -100 
-100 -100 628.835896 638.519651 645.294198 646.935745 645.899121 653.291970 657.803598 657.333623 654.411052 660.597953 664.227934 663.163082 659.847409 664.957157 667.666462 666.039225 662.521470 668.305570 671.969957 671.412965 669.029246 675.562144 679.977557 -100 
-100 -100 645.361290 649.658813 653.801125 656.362934 658.328228 662.333138 665.276253 666.324584 666.785372 669.564961 671.526565 671.796348 671.610049 673.641644 674.994911 674.936364 674.741567 677.206173 679.233741 679.938835 680.470453 683.390365 685.500908 -100 
-100 -100 652.955127 655.469739 658.594241 661.341300 663.922956 666.969408 669.457830 671.025191 672.293150 674.145046 675.623068 676.353611 676.908726 678.120970 679.121720 679.609303 680.205435 681.762762 683.308460 684.412746 685.543645 687.358936 688.667413 -100 
-100 -100 -100 -100 -100 -100 -100 -100 -100 -100 -100 -100 -100 -100 -100 -100 -100 -100 -100 -100 -100 -100 -100 -100 -100 -100 
-100 -100 -100 -100 -100 -100 -100 -100 -100 -100 -100 -100 -100 -100 -100 -100 -100 -100 -100 -100 -100 -100 -100 -100 -100 -100 
-100 -100 -100 -100 -100 -100 -100 -100 -100 -100 -100 -100 -100 -100 -100 -100 -100 -100 -100 -100 -100 -100 -100 -100 -100 -100 
-100 -100 660.131032 662.583273 665.289222 667.616017 669.975559 673.269731 675.950770 677.712459 679.216288 681.574390 683.254095 683.980190 684.481503 685.875753 686.705873 686.772366 686.828132 688.050471 688.953864 689.307291 689.840308 691.636886 692.889161 -100 
-100 -100 650.301041 655.651229 659.804025 661.492164 662.050649 667.262361 670.904334 671.727484 671.200772 675.531329 678.231512 678.074048 676.594442 679.905590 681.689841 680.805849 678.822461 682.027304 683.948939 683.406091 682.006013 686.137871 689.027767 -100 
-100 -100 623.084117 640.958565 649.227722 648.016803 638.367204 654.005301 660.964071 658.280071 646.727210 662.031844 668.296364 664.797480 652.524476 666.566114 671.768336 667.377105 654.323064 668.573777 674.070358 670.074944 657.642395 673.608191 681.570659 -100 
-100 -100 544.101560 620.256591 637.261637 627.652631 557.587818 633.913283 649.477618 637.512266 561.578811 641.240984 656.738574 644.277495 568.932454 646.043427 660.225277 646.589168 568.877177 647.908848 662.723247 649.452573 571.410829 653.850581 673.218955 -100 
-100 -100 607.732336 626.868319 636.143060 635.181360 625.465427 641.768770 649.086485 646.097965 634.060447 649.820757 656.348041 652.494636 639.738825 654.300408 659.880095 655.303473 641.975086 656.948406 663.047226 659.128952 646.688161 663.544479 672.204459 -100 
-100 -100 617.055105 626.978292 634.042896 635.650664 634.569684 642.462154 647.468217 647.004366 643.923522 650.627756 654.564451 653.043727 648.996989 654.844686 658.138866 656.265795 652.188848 658.304469 662.181306 661.231738 658.385955 665.735484 670.964069 -100 
-100 -100 598.420741 618.026897 627.897093 627.609600 618.769356 634.581127 641.741892 638.859648 627.262242 642.294942 648.470324 644.447020 631.715656 646.187117 652.036883 648.076363 635.909840 650.541438 657.128552 654.547374 644.396026 659.558118 667.492913 -100 
-100 -100 524.594059 602.152041 620.367377 612.316942 546.601965 619.463917 634.511326 623.043833 550.594310 626.323667 640.820876 628.026828 553.545660 629.667261 644.235584 632.079693 560.151404 635.006838 650.404754 640.488686 574.530831 646.177130 663.310267 -100 
-100 -100 593.613396 613.210152 623.122569 622.997239 614.395638 630.383977 637.700971 635.018574 623.542998 638.280919 644.031264 639.706341 626.820281 641.169834 647.002515 643.217327 631.424460 646.551544 653.790580 652.019598 642.605248 657.659196 665.257207 -100 
-100 -100 607.457526 617.283036 624.480338 626.459631 625.864216 634.077475 639.521042 639.677320 637.147598 642.922066 645.858926 643.719328 639.388875 644.885232 648.149945 646.631949 643.283553 650.387981 655.838877 657.068719 656.470289 662.773737 666.934811 -100 
-100 -100 593.617226 612.027847 621.421841 621.138229 612.528973 628.979265 637.096740 635.861360 626.737811 639.038839 643.408392 638.651322 626.033712 639.414288 644.758398 640.725655 628.783033 644.929409 653.818490 655.157725 651.085974 661.334436 666.708728 -100 
-100 -100 527.623904 599.623979 616.472908 608.076513 541.979391 616.075875 632.587175 624.731055 565.512869 627.900046 638.869620 625.606852 554.557474 626.107847 639.392012 626.589222 553.029595 631.065797 649.655168 647.618335 611.366681 654.329571 664.993482 -100 
-100 -100 593.247948 611.612766 620.942498 620.658765 612.109608 628.623915 636.787591 635.623275 626.596717 638.872718 643.152954 638.380490 625.769979 639.004695 644.141734 639.971083 627.955439 644.049634 652.851955 654.089395 650.011943 660.351102 665.747756 -100 
-100 -100 606.836461 616.543505 623.664804 625.621115 625.056537 633.419674 639.066319 639.445949 637.087808 642.757040 645.601776 643.466724 639.174833 644.258438 647.088718 645.233815 641.634277 648.674012 654.043952 655.085637 654.177223 660.868564 665.441061 -100 
-100 -100 593.033573 612.171374 621.898174 621.680736 612.990593 629.295497 637.011004 634.809597 623.944848 638.158931 643.733591 639.674115 627.499854 640.567288 645.512812 641.070383 628.645515 643.888288 651.015798 648.537699 637.603633 654.289630 662.832210 -100 
-100 -100 525.262984 600.727586 618.457466 610.193930 543.852914 617.658514 633.265888 622.731819 553.354063 626.137247 640.117044 628.270566 558.841419 629.299221 642.089061 628.858199 554.914218 631.257936 646.562080 634.801685 560.539261 640.722809 659.874366 -100 
-100 -100 595.943392 615.238371 625.053218 624.821907 616.038945 632.165721 639.600004 637.121587 626.140244 640.582255 646.479134 642.742948 630.845039 644.009905 648.902801 644.373143 631.784752 646.656368 653.215927 650.108059 638.715288 655.489778 664.161386 -100 
-100 -100 612.359253 622.718852 630.244660 632.195479 631.332797 639.376729 644.486262 644.128673 641.154570 647.594251 651.385366 650.001175 646.223840 651.469905 654.252088 652.223148 648.259105 654.471034 658.574354 657.928606 655.372161 662.901745 668.221606 -100 
-100 -100 599.895493 620.801359 631.245480 630.949699 621.594769 637.935198 645.263937 642.329065 630.518243 645.762152 652.210670 648.817108 637.120656 650.417764 655.475098 651.130166 638.746351 653.317581 659.782818 656.984128 646.412944 661.949903 670.031199 -100 
-100 -100 528.795225 611.961152 631.114773 622.477244 553.250661 629.205212 644.652915 632.960708 559.143589 636.376504 651.612636 640.479098 571.596243 642.209865 655.161011 642.398088 569.698329 644.568673 659.408744 648.576589 579.878838 653.641254 671.074334 -100 
-100 -100 613.301203 632.958016 642.346601 641.814955 632.596646 648.193017 654.951677 652.185585 640.828931 655.576252 661.652785 658.582716 647.492391 660.429110 665.217514 661.284196 649.489170 663.506552 669.429652 666.733387 656.439063 671.059041 678.243571 -100 
-100 -100 641.697928 647.654189 652.400730 654.519052 655.325420 660.517668 663.961007 664.567132 663.873576 667.921659 670.442664 670.335777 669.073264 672.220648 673.998066 673.443178 672.054003 675.668030 678.150256 678.397684 677.805421 681.899617 684.637807 -100 
-100 -100 651.630082 654.470275 657.739410 660.387944 662.779793 666.045995 668.677019 670.185479 671.303723 673.413052 675.053092 675.731006 676.126214 677.531365 678.621118 678.987718 679.366721 681.096677 682.723642 683.710287 684.642451 686.656563 688.114724 -100 
-100 -100 -100 -100 -100 -100 -100 -100 -100 -100 -100 -100 -100 -100 -100 -100 -100 -100 -100 -100 -100 -100 -100 -100 -100 -100 
-100 -100 -100 -100 -100 -100 -100 -100 -100 -100 -100 -100 -100 -100 -100 -100 -100 -100 -100 -100 -100 -100 -100 -100 -100 -100 
-100 -100 -100 -100 -100 -100 -100 -100 -100 -100 -100 -100 -100 -100 -100 -100 -100 -100 -100 -100 -100 -100 -100 -100 -100 -100 
-100 -100 660.202143 662.432809 665.181811 667.771606 670.491738 673.825228 676.696093 678.806817 680.653929 682.879142 684.519650 685.376846 686.037741 687.196981 687.935372 688.078130 688.229823 689.114643 689.809043 690.149906 690.751086 692.234852 693.315972 -100 
-100 -100 652.550405 656.455966 660.169774 662.505769 664.511408 668.815293 672.241757 673.869262 674.869136 678.005327 680.136743 680.479860 680.292959 682.335898 683.532413 683.139723 682.419803 684.213768 685.391510 685.213456 685.012352 687.714713 689.780882 -100 
-100 -100 636.175169 645.031457 651.116549 652.370022 651.249105 658.957485 664.042517 664.201085 661.776521 668.320419 672.055433 670.903251 667.312373 672.690562 675.440463 673.489615 669.291991 674.520882 677.303086 675.559184 671.946768 678.670623 683.388360 -100 
-100 -100 613.376988 632.396930 641.575235 640.644501 631.061114 647.538259 655.181033 652.725589 641.194502 656.841522 663.204141 659.475935 646.936109 661.262529 666.597102 662.024043 648.711128 663.180964 668.674942 664.320338 651.541492 668.109235 676.579383 -100 
-100 -100 621.467618 631.299794 638.201544 639.735990 638.702001 646.876704 652.167846 652.084168 649.357243 656.176829 660.053716 658.632482 654.766297 660.496902 663.506768 661.460103 657.197180 662.990179 666.255263 664.665649 661.237727 668.689020 673.949868 -100 
-100 -100 622.329189 629.237457 635.216839 637.806626 639.210831 645.012699 649.288543 650.072873 649.678091 653.991554 656.875399 656.339212 654.810736 658.202119 660.409476 659.490022 657.874552 661.433088 664.065198 663.876226 663.315923 668.117299 671.907521 -100 
-100 -100 612.603156 622.707672 630.040832 631.958416 631.190635 639.137243 644.219755 643.895262 640.957914 647.532533 651.347519 649.773714 645.734502 651.560245 654.922542 653.250631 649.462810 655.601603 659.630893 659.043315 656.645707 663.744883 668.788179 -100 
-100 -100 595.089376 614.747230 624.693805 624.544249 615.879542 631.773961 638.977072 636.177412 624.655895 639.617834 645.668020 641.585269 628.863578 643.295464 649.129677 645.267160 633.295775 648.086599 654.845540 652.506306 642.600091 657.789145 665.637786 -100 
-100 -100 607.778324 617.837021 625.108191 627.092932 626.479809 634.473633 639.516185 639.209341 636.289225 642.611613 646.045577 644.216141 640.072616 645.819826 649.158167 647.657174 644.268961 650.942709 655.616992 655.792397 654.076850 661.224897 666.057969 -100 
-100 -100 612.630458 619.453901 625.460534 628.234245 629.852530 635.746356 640.110874 641.014483 640.678644 644.367990 646.516395 645.467760 643.628687 646.830575 649.100683 648.516037 647.548811 652.202023 656.419906 658.071466 659.078866 663.629930 666.908643 -100 
-100 -100 606.645030 616.221128 623.238404 625.116766 624.477467 632.739266 638.330451 638.795442 636.660018 642.032958 644.660943 642.434864 638.129404 643.419527 646.510112 644.886278 641.526427 648.907871 654.850728 656.871933 657.189179 662.834430 666.592556 -100 
-100 -100 592.684499 611.051704 620.357175 620.013083 611.374925 627.753037 635.771206 634.490203 625.415316 637.709160 642.058098 637.357917 624.804934 638.132166 643.354113 639.239584 627.278291 643.448790 652.347260 653.680133 649.667655 660.022398 665.421666 -100 
-100 -100 606.141933 615.674551 622.599251 624.481329 623.929833 632.238462 637.819018 638.325098 636.292408 641.641807 644.154723 641.904681 637.630287 642.795488 645.667246 643.932914 640.550003 647.891141 653.740291 655.705098 656.045785 661.762995 665.569395 -100 
-100 -100 611.729032 618.498546 624.474604 627.234788 628.873959 634.869611 639.383948 640.441878 640.188022 643.806783 645.874617 644.769265 642.882068 645.779050 647.692074 646.837804 645.682510 650.280654 654.472207 656.059935 656.964123 661.746838 665.264638 -100 
-100 -100 606.537839 616.448552 623.695678 625.637531 624.950590 633.107962 638.444404 638.400506 635.654228 641.763550 645.112711 643.343275 639.278584 644.392497 647.161260 645.184243 641.385497 648.052554 652.752123 652.653367 650.423214 658.217580 663.628887 -100 
-100 -100 593.480541 612.716884 622.485674 622.247306 613.486208 629.619792 637.081927 634.649573 623.691110 638.065780 643.866834 640.038093 628.066343 641.205585 646.109787 641.610989 629.091569 644.105869 650.859618 647.944010 636.689268 653.529054 662.222541 -100 
-100 -100 609.616612 619.627990 626.902991 628.838737 628.129734 636.148951 641.228525 640.985322 638.217519 644.493415 648.043872 646.522570 642.724495 647.924558 650.609592 648.558232 644.639409 650.952163 655.082440 654.425048 651.852518 659.636561 665.061337 -100 
-100 -100 617.880809 625.045488 631.313467 634.077498 635.521618 641.250019 645.356514 645.927471 645.356666 649.443264 652.186724 651.645916 650.159400 653.211091 655.085567 654.056163 652.543801 656.385773 659.446012 659.702770 659.517704 664.567563 668.483411 -100 
-100 -100 615.197150 625.814501 633.429245 635.321202 634.313253 642.285899 647.279569 646.783787 643.672293 650.225743 654.123200 652.831033 649.130956 654.460393 657.329883 655.387808 651.478476 657.593343 661.601849 660.961372 658.462130 665.702117 670.823015 -100 
-100 -100 604.808310 625.486223 635.647882 635.203089 625.783039 641.929886 649.070761 646.119771 634.373229 649.537807 655.877620 652.506666 640.913250 654.238639 659.293403 655.051083 642.770338 657.217195 663.473596 660.574761 649.945748 665.261737 673.101857 -100 
-100 -100 628.019884 637.624247 644.267867 645.853042 644.852965 652.262378 656.776054 656.387337 653.596772 659.819292 663.413461 662.360906 659.099088 664.215280 666.884260 665.245373 661.740214 667.456292 670.992302 670.354241 667.944651 674.461125 678.850460 -100 
-100 -100 644.408636 648.667395 652.791242 655.324121 657.251984 661.287696 664.330821 665.460054 665.958931 668.788238 670.823362 671.122674 670.902243 672.936514 674.330586 674.245955 673.960368 676.360318 678.362096 678.999746 679.427023 682.323707 684.486131 -100 
-100 -100 652.034967 654.534409 657.650783 660.377059 662.941008 666.024042 668.600594 670.247950 671.567752 673.475027 675.015002 675.773324 676.321228 677.533487 678.541639 679.000380 679.529292 681.024582 682.522572 683.562001 684.621952 686.409006 687.728106 -100 
-100 -100 -100 -100 -100 -100 -100 -100 -100 -100 -100 -100 -100 -100 -100 -100 -100 -100 -100 -100 -100 -100 -100 -100 -100 -100 
-100 -100 -100 -100 -100 -100 -100 -100 -100 -100 -100 -100 -100 -100 -100 -100 -100 -100 -100 -100 -100 -100 -100 -100 -100 -100 
-100 -100 -100 -100 -100 -100 -100 -100 -100 -100 -100 -100 -100 -100 -100 -100 -100 -100 -100 -100 -100 -100 -100 -100 -100 -100 
-100 -100 660.017760 662.178693 665.000853 667.837042 670.886876 674.381107 677.484633 679.950021 682.105114 684.266906 685.857871 686.810622 687.587072 688.582371 689.215165 689.404163 689.603211 690.215659 690.674115 690.944946 691.547266 692.814253 693.733624 -100 
-100 -100 653.234649 656.626730 660.292728 663.079635 665.814908 669.960915 673.528389 675.821752 677.670329 680.269099 682.054715 682.692054 683.085220 684.517404 685.363365 685.246418 685.056826 686.092889 686.723232 686.622083 686.809253 688.842636 690.444818 -100 
-100 -100 640.258629 646.549679 651.980198 654.409882 655.859943 661.710493 666.473971 668.320134 669.016037 672.870506 675.329745 675.197832 674.261501 676.978135 678.563461 677.703467 676.180069 678.494108 679.777852 678.708182 677.371708 681.369440 684.645477 -100 
-100 -100 626.109344 636.260079 643.446568 645.184804 644.345213 652.856828 658.874612 659.977408 658.618495 664.568115 667.888638 666.779915 663.631077 668.547244 671.084627 669.305811 665.600516 670.184508 672.401953 670.219783 666.394116 673.418564 678.490077 -100 
-100 -100 626.015470 633.124476 639.280334 641.986258 643.559405 649.756367 654.643770 656.273403 656.726363 660.763764 663.335298 662.989173 661.853621 664.826322 666.622467 665.707893 664.176895 666.961063 668.676300 667.789195 666.697431 671.344171 675.108449 -100 
-100 -100 624.683679 630.349029 635.914109 639.096853 641.594231 646.725509 650.882339 652.561151 653.477533 656.774742 659.077674 659.084974 658.647060 660.923926 662.487697 662.051298 661.411340 663.726471 665.530887 665.547853 665.717223 669.418481 672.496679 -100 
-100 -100 617.840466 624.935524 631.233227 634.081367 635.632119 641.497948 645.895647 646.757213 646.370939 650.610120 653.500543 652.984854 651.444958 654.751656 656.996813 656.166436 654.623854 658.233623 661.047248 661.032146 660.554013 665.383579 669.272446 -100 
-100 -100 609.164647 619.342945 626.787552 628.826161 628.161683 636.148065 641.259832 640.975563 638.071053 644.572372 648.338283 646.806104 642.868092 648.515477 651.759208 650.081965 646.358757 652.595296 656.726929 656.170109 653.703981 661.068821 666.282523 -100 
-100 -100 613.064658 620.083492 626.261647 629.085383 630.674589 636.439210 640.604158 641.265122 640.728390 644.751399 647.343112 646.592256 644.947067 648.230532 650.489569 649.815317 648.634109 652.795051 656.253928 656.938071 657.052267 662.067904 665.898345 -100 
-100 -100 615.063962 620.594758 626.068176 629.257179 631.736549 636.659852 640.472354 641.722429 642.202972 645.097418 646.953251 646.490533 645.652705 647.921852 649.688077 649.506487 649.359193 652.834846 656.190665 657.729335 659.047671 663.020462 666.048559 -100 
-100 -100 611.196148 618.057189 624.171403 626.974689 628.555046 634.431025 638.890717 639.904861 639.585652 643.117139 645.180631 644.031321 642.064283 645.143424 647.358853 646.671278 645.576575 650.224661 654.512908 656.151922 657.016008 661.752214 665.296827 -100 
-100 -100 605.064600 614.884449 622.084677 624.072772 623.498782 631.618182 637.046437 637.338275 635.010702 640.504069 643.230329 641.019327 636.670470 641.962116 645.016440 643.326892 639.867044 646.990449 652.467595 653.637257 652.837562 659.521102 664.082980 -100 
-100 -100 610.560524 617.404105 623.457004 626.264679 627.930383 633.837735 638.263256 639.300693 639.057518 642.556428 644.500053 643.306127 641.349752 644.328299 646.364260 645.593717 644.504520 649.138101 653.370988 655.010749 655.953804 660.733782 664.251098 -100 
-100 -100 613.852250 619.401828 624.913038 628.122434 630.622310 635.606271 639.507400 640.831952 641.316807 644.131393 645.890430 645.316967 644.369829 646.421042 647.936228 647.567022 647.306980 650.774202 654.168388 655.744541 657.108988 661.197531 664.317424 -100 
-100 -100 611.249112 618.314916 624.602910 627.454879 628.990328 634.821176 639.145412 639.892331 639.327280 643.188453 645.681994 644.838967 643.026723 645.963009 647.909559 646.932948 645.507314 649.708131 653.335912 654.077011 654.164504 659.410825 663.495689 -100 
-100 -100 606.649605 616.854908 624.332768 626.370160 625.671196 633.678769 638.813966 638.568238 635.701956 641.911727 645.448323 643.837096 639.873018 645.056883 647.840215 645.816651 641.899256 648.301213 652.651653 652.201304 649.764284 657.509626 662.979509 -100 
-100 -100 614.576999 621.695212 627.975320 630.809332 632.344896 638.073947 642.196029 642.816539 642.274067 646.246712 648.857544 648.189880 646.589407 649.599454 651.472592 650.429197 648.906790 652.817030 655.980567 656.299864 656.148143 661.312459 665.331245 -100 
-100 -100 620.657728 626.410786 632.070283 635.265846 637.632488 642.414375 646.024156 647.048838 647.398381 650.482820 652.661959 652.477617 651.808846 654.004788 655.513120 654.988022 654.409559 657.283913 659.836739 660.506689 661.174260 665.197641 668.433977 -100 
-100 -100 621.136140 628.422804 634.806882 637.579350 638.918055 644.532268 648.583143 649.078812 648.389331 652.411730 655.148699 654.535518 652.902163 656.084359 658.181604 657.219904 655.624015 659.370561 662.359678 662.466085 662.043183 666.986433 670.932894 -100 
-100 -100 620.280022 630.647888 638.025800 639.839726 638.834536 646.568139 651.392365 650.922729 647.908553 654.219525 657.861541 656.383055 652.509705 658.007082 661.025115 659.174088 655.252767 661.266743 665.071425 664.166412 661.322716 668.559720 673.664803 -100 
-100 -100 633.676065 640.072370 645.533355 647.947648 649.220918 654.369274 658.005409 658.578167 658.144387 661.923059 664.405049 663.993545 662.713691 665.751966 667.678903 666.945385 665.648279 669.070710 671.628736 671.677936 671.249526 675.576060 678.882024 -100 
-100 -100 645.915012 649.385864 653.148512 655.890116 658.296056 661.864596 664.687680 666.086042 667.072530 669.350958 671.038317 671.455000 671.608533 673.199555 674.387629 674.533877 674.686282 676.569384 678.260210 679.028986 679.826148 682.240958 684.083646 -100 
-100 -100 652.341857 654.629860 657.629977 660.407178 663.081523 666.069809 668.599494 670.328868 671.753154 673.512440 674.921945 675.671900 676.270254 677.367591 678.308572 678.814521 679.415897 680.761303 682.134308 683.167039 684.274424 685.934582 687.154645 -100 
-100 -100 -100 -100 -100 -100 -100 -100 -100 -100 -100 -100 -100 -100 -100 -100 -100 -100 -100 -100 -100 -100 -100 -100 -100 -100 
-100 -100 -100 -100 -100 -100 -100 -100 -100 -100 -100 -100 -100 -100 -100 -100 -100 -100 -100 -100 -100 -100 -100 -100 -100 -100 
-100 -100 -100 -100 -100 -100 -100 -100 -100 -100 -100 -100 -100 -100 -100 -100 -100 -100 -100 -100 -100 -100 -100 -100 -100 -100 
-100 -100 658.621970 661.123175 664.223941 667.205921 670.411605 674.258213 677.665263 680.368252 682.721450 684.977527 686.525544 687.452113 688.244216 689.259151 689.815815 689.948188 690.110904 690.653357 690.912524 690.989776 691.456685 692.784739 693.718451 -100 
-100 -100 650.341816 654.740189 659.082965 661.932881 664.423101 669.351367 673.627459 676.252847 678.201016 681.033425 682.802177 683.304356 683.484330 685.124904 685.998136 685.742878 685.291485 686.404250 686.844214 686.267998 685.813765 688.288070 690.252328 -100 
-100 -100 632.747730 642.660791 649.700887 651.671828 651.201225 659.707677 666.100904 668.355405 668.369886 673.275276 676.011014 675.312520 672.972163 676.944281 679.011254 677.668327 674.714844 678.063988 679.352491 676.900827 673.032951 679.322513 683.832772 -100 
-100 -100 608.156114 629.429762 639.999282 639.936228 631.115593 648.447853 657.805383 658.912481 653.693934 663.929698 668.150622 665.523933 656.953753 667.104711 671.009705 667.876110 658.753775 668.264866 671.133317 665.860332 653.116955 668.819441 676.944066 -100 
-100 -100 618.182319 629.060427 636.921614 639.108944 638.612010 647.508728 654.070831 656.010920 655.677082 660.841724 663.724316 662.778968 660.185507 664.482358 666.764568 665.296393 662.248558 666.139296 667.894903 665.565151 661.807029 668.859923 674.000909 -100 
-100 -100 620.316438 627.664562 634.186652 637.187135 638.919675 645.196301 650.230294 651.965054 652.398303 656.388122 659.035007 658.716396 657.533445 660.429450 662.290690 661.431358 659.912369 662.729237 664.614411 663.833580 662.804778 667.509823 671.401038 -100 
-100 -100 611.184551 621.490358 629.094592 631.245946 630.678691 638.873473 644.335125 644.459316 641.900623 648.458416 652.321632 651.023581 647.311436 652.709746 655.706535 653.838690 649.843923 655.561243 659.052828 657.784044 654.670432 662.084280 667.452331 -100 
-100 -100 593.855365 613.663432 623.786346 623.770694 615.209654 631.159845 638.521777 635.946479 624.721498 639.619927 645.830640 642.216987 630.311089 643.860731 649.170789 644.986351 632.683479 647.126872 653.347735 650.028425 638.564111 654.973670 663.516430 -100 
-100 -100 606.553451 616.743541 624.205216 626.265170 625.611146 633.560619 638.633283 638.334740 635.421981 641.800121 645.466662 643.929797 640.045964 645.487503 648.573208 646.817442 643.079456 649.375809 653.559739 652.951029 650.354137 658.024224 663.452483 -100 
-100 -100 611.078033 618.130174 624.407959 627.278906 628.834493 634.569871 638.800510 639.522867 638.985060 642.809517 645.257426 644.390896 642.601915 645.756807 647.972718 647.209899 645.907056 650.075999 653.607751 654.237575 654.215267 659.411768 663.483214 -100 
-100 -100 604.310254 614.439932 621.905725 624.030839 623.470049 631.389730 636.591873 636.583382 633.949771 639.687208 642.724255 640.669210 636.359254 641.774067 644.926450 643.219490 639.587417 646.263538 650.990945 650.928709 648.722223 656.439315 661.846721 -100 
-100 -100 589.167601 608.808996 618.863113 618.960665 610.716285 626.406407 633.810967 631.731963 621.453632 634.752883 639.732768 635.185560 622.439365 636.130821 641.547427 637.450433 625.361594 640.562036 647.746466 645.440610 634.794762 651.283777 659.742350 -100 
-100 -100 603.553480 613.703589 621.176775 623.328052 622.825177 630.770085 635.958563 635.960259 633.352143 639.039850 641.974718 639.855166 635.509712 640.840125 643.875666 642.105245 638.470027 645.158222 649.897310 649.885020 647.758427 655.500444 660.881644 -100 
-100 -100 609.559011 616.704677 623.084492 626.022312 627.617206 633.395086 637.669858 638.418540 637.855446 641.557562 643.864212 642.857798 640.933297 643.915650 645.954928 645.057658 643.690978 647.911149 651.559090 652.331992 652.450274 657.689647 661.768775 -100 
-100 -100 604.165088 614.592399 622.265320 624.421642 623.765730 631.741869 636.867369 636.588345 633.640803 639.758608 643.211507 641.485562 637.394570 642.583498 645.451959 643.487600 639.612780 646.065295 650.542525 650.248129 647.945639 655.610187 661.062322 -100 
-100 -100 590.461412 610.752224 621.125921 621.186666 612.586579 628.481033 635.746145 633.111384 621.959998 636.322525 642.169301 638.316309 626.238920 639.485562 644.520653 640.092023 627.627481 642.454004 649.158616 646.412234 635.689940 651.854421 660.314196 -100 
-100 -100 607.687570 618.160979 625.844995 627.985576 627.310056 635.219182 640.221973 639.856578 636.911568 643.112252 646.661381 645.055048 641.093112 646.348148 649.190988 647.171961 643.195652 649.427678 653.578297 652.974647 650.468496 658.031264 663.414904 -100 
-100 -100 616.731056 624.045491 630.529923 633.439180 634.913310 640.567177 644.651993 645.186500 644.513397 648.422175 651.016984 650.251363 648.488316 651.622526 653.697119 652.688698 651.055602 654.845626 657.897804 658.028658 657.634040 662.719254 666.791483 -100 
-100 -100 614.594118 625.167333 632.857519 634.917274 634.091122 641.902850 646.846828 646.433182 643.424465 649.572408 653.040858 651.235098 646.980387 652.621663 655.790351 653.881190 649.810510 655.914611 659.806149 658.770918 655.718923 663.360107 668.835390 -100 
-100 -100 604.685807 625.104194 635.273163 635.091932 626.207688 641.871291 648.901940 646.193005 635.009486 649.282584 654.919547 650.696315 637.813779 652.133880 657.716292 653.492903 640.853135 655.455793 661.555208 657.928652 645.877724 662.455219 670.962981 -100 
-100 -100 627.727415 637.244493 643.930048 645.654409 644.828896 652.105552 656.614529 656.347257 653.684741 659.510175 662.680770 661.122911 657.288450 662.695916 665.647998 664.009251 660.303487 665.988800 669.398216 668.340904 665.341950 672.269775 677.032222 -100 
-100 -100 644.037233 648.261137 652.347940 654.931302 656.977050 661.002498 664.009859 665.188391 665.751347 668.403569 670.147185 670.188049 669.798958 671.865358 673.262356 673.149118 672.821296 675.136945 676.948840 677.370725 677.645122 680.627355 682.839448 -100 
-100 -100 651.530037 654.006695 657.099000 659.851032 662.475024 665.578174 668.157877 669.831925 671.161093 672.964575 674.327686 674.922037 675.367042 676.543606 677.511089 677.926870 678.405349 679.808419 681.159556 682.056468 683.032396 684.817632 686.135038 -100 
-100 -100 -100 -100 -100 -100 -100 -100 -100 -100 -100 -100 -100 -100 -100 -100 -100 -100 -100 -100 -100 -100 -100 -100 -100 -100 
-100 -100 -100 -100 -100 -100 -100 -100 -100 -100 -100 -100 -100 -100 -100 -100 -100 -100 -100 -100 -100 -100 -100 -100 -100 -100 
-100 -100 -100 -100 -100 -100 -100 -100 -100 -100 -100 -100 -100 -100 -100 -100 -100 -100 -100 -100 -100 -100 -100 -100 -100 -100 
-100 -100 656.746485 659.670725 663.055144 666.081505 669.231330 673.425945 677.118308 679.933842 682.280776 684.688455 686.294373 687.144402 687.797303 688.930847 689.542993 689.598298 689.611014 690.238923 690.486434 690.381987 690.610831 692.143947 693.235936 -100 
-100 -100 645.970749 652.200990 657.344172 659.927087 661.418391 667.701053 672.726673 675.357459 676.763378 680.315106 682.322928 682.475650 681.834988 684.261106 685.433724 684.851605 683.570043 685.410712 686.005076 684.791272 683.073088 686.792459 689.425231 -100 
-100 -100 615.994363 636.381103 646.371636 646.410489 637.968555 654.920256 664.098784 665.587811 660.908813 670.748556 674.693759 672.345321 664.215314 673.912854 677.502540 674.598962 665.854361 674.813688 677.259723 672.109118 659.608707 674.563887 682.040830 -100 
-100 -100 528.158465 614.056892 634.107252 626.089789 557.733696 635.166082 653.837889 650.926185 609.623714 656.242149 665.242926 656.536676 605.417726 658.022467 667.757494 658.743695 607.100324 658.864723 666.827202 652.106820 576.690089 655.186360 673.573871 -100 
-100 -100 600.970654 622.561879 633.463361 633.617511 624.961456 642.426661 651.819590 652.880690 647.669503 657.927690 662.105918 659.431857 650.886377 661.055736 664.920679 661.784450 652.759072 662.410950 665.394584 660.264382 647.698115 663.606716 671.852090 -100 
-100 -100 613.335665 624.015417 631.845653 634.112210 633.690578 642.348323 648.489794 649.700131 648.393373 654.251565 657.610666 656.511005 653.388920 658.161446 660.716635 659.012375 655.455643 660.130224 662.600508 660.670800 657.172063 664.388113 669.629453 -100 
-100 -100 595.866179 615.774763 625.992785 626.054591 617.599356 633.767528 641.464453 639.333184 628.514070 643.397974 649.589394 646.115170 634.374350 647.747313 652.852661 648.570208 636.143400 650.099754 655.748090 651.927478 640.099745 656.366430 664.865824 -100 
-100 -100 522.244957 600.129289 618.533440 610.670745 545.340809 618.046377 633.238346 622.206513 551.069573 625.901128 640.569019 628.975134 559.179916 630.572110 643.799895 631.055429 558.510822 632.959057 647.387680 635.210036 561.596761 640.432281 659.268021 -100 
-100 -100 591.370041 611.113866 621.141558 621.071037 612.481693 628.310475 635.499034 632.803790 621.508586 636.258105 642.298097 638.570794 626.613648 640.092844 645.315997 641.097206 628.837061 643.387405 649.717785 646.509207 635.157538 651.693240 660.282739 -100 
-100 -100 604.569788 614.734259 622.182623 624.254947 623.620571 631.471798 636.488513 636.239690 633.427025 639.482809 642.843210 641.080999 637.012964 642.421731 645.482281 643.678770 639.898754 646.227372 650.454671 649.865648 647.291325 655.042683 660.545804 -100 
-100 -100 588.903399 608.611872 618.715374 618.815955 610.523616 626.105426 633.359756 631.113743 620.726387 634.138906 639.287996 634.879739 622.225716 635.964664 641.385874 637.234600 624.999008 639.901016 646.641606 643.788197 632.698380 649.331011 657.996766 -100 
-100 -100 517.445344 595.009842 613.442407 605.983296 542.401265 613.371570 628.400660 618.539647 553.234746 621.451129 633.992900 620.980028 548.499186 621.898479 635.610868 622.959379 550.178085 625.664324 640.896389 629.446675 556.602287 635.444054 654.340792 -100 
-100 -100 588.032630 607.786961 617.926963 618.075325 609.853899 625.464679 632.701949 630.460534 620.091050 633.435674 638.464152 633.977437 621.282174 634.946203 640.269497 636.071119 623.844656 638.771725 645.537185 642.749354 631.750626 648.392679 657.016375 -100 
-100 -100 602.778970 613.120843 620.743121 622.930319 622.360951 630.261541 635.314461 635.085635 632.249601 638.124758 641.293631 639.357012 635.142154 640.396447 643.318255 641.412136 637.585953 644.003456 648.383884 647.989049 645.616828 653.343228 658.803458 -100 
-100 -100 588.336155 608.646732 619.051466 619.153913 610.585559 626.455008 633.690443 631.042984 619.863298 634.107974 639.811610 635.829437 623.659443 636.891450 641.947355 637.544963 625.103155 639.944038 646.670666 643.953117 633.257330 649.425330 657.884154 -100 
-100 -100 516.649766 596.715339 615.727765 608.032126 542.608899 615.330508 630.427136 619.501491 549.815971 622.600057 636.602209 624.677666 554.880020 625.785682 638.771944 625.733094 552.418871 627.971037 643.128686 632.016412 561.511785 637.745497 656.061115 -100 
-100 -100 591.977374 612.337470 622.750602 622.837979 614.261656 630.096897 637.244798 634.536308 623.362115 637.678888 643.442538 639.535859 627.457293 640.750604 645.789280 641.347628 628.833479 643.512315 649.987904 647.034338 636.179275 652.252424 660.631328 -100 
-100 -100 610.094614 620.666968 628.405456 630.558046 629.863343 637.731830 642.674155 642.264586 639.275679 645.381436 648.776034 646.973013 642.806313 648.241626 651.232037 649.243904 645.194552 651.318923 655.268105 654.383138 651.570183 659.171302 664.598437 -100 
-100 -100 598.719473 619.394802 629.861316 629.866578 621.104313 636.924935 644.074343 641.369444 630.133489 644.374126 649.934117 645.534033 632.477436 646.786410 652.372601 648.058004 635.325997 650.003717 656.198645 652.578541 640.548408 657.336972 666.045664 -100 
-100 -100 529.314756 611.080315 630.080870 622.124480 556.012256 628.994932 643.988001 633.071183 563.108958 636.013809 649.570515 636.385870 561.039030 637.667051 651.965611 639.128285 564.657831 640.992365 655.564547 642.826463 566.572410 647.661025 666.787287 -100 
-100 -100 612.528436 631.874937 641.204652 640.937054 632.332942 647.473143 654.126135 651.667951 640.952276 654.715590 659.899816 655.831758 643.354259 657.264951 662.548191 658.586305 646.383491 660.469012 666.089028 662.523767 650.703714 666.597218 674.464634 -100 
-100 -100 640.501912 646.380500 651.109193 653.321999 654.294081 659.461074 662.933291 663.662195 663.065432 666.793367 668.886604 668.327568 666.643413 669.886680 671.750799 671.128238 669.556458 673.023820 675.248311 675.095981 674.084784 678.374112 681.299344 -100 
-100 -100 650.290570 653.107921 656.378654 659.075350 661.543328 664.859710 667.558925 669.140689 670.262783 672.207827 673.594680 673.997943 674.172823 675.512787 676.559169 676.835917 677.071169 678.627178 680.026326 680.753644 681.483266 683.487348 684.977525 -100 
-100 -100 -100 -100 -100 -100 -100 -100 -100 -100 -100 -100 -100 -100 -100 -100 -100 -100 -100 -100 -100 -100 -100 -100 -100 -100 
-100 -100 -100 -100 -100 -100 -100 -100 -100 -100 -100 -100 -100 -100 -100 -100 -100 -100 -100 -100 -100 -100 -100 -100 -100 -100 
-100 -100 -100 -100 -100 -100 -100 -100 -100 -100 -100 -100 -100 -100 -100 -100 -100 -100 -100 -100 -100 -100 -100 -100 -100 -100 
-100 -100 656.491876 659.065454 662.310804 665.446655 668.761478 672.750023 676.344676 679.190020 681.577182 683.879596 685.505054 686.427947 687.145289 688.154882 688.782381 688.928923 689.046551 689.610683 689.946557 690.017896 690.434359 691.767567 692.763283 -100 
-100 -100 648.244631 652.732318 657.179650 660.175734 662.856798 667.921933 672.285886 675.040004 677.037911 679.909374 681.742391 682.233756 682.357855 683.985807 684.899222 684.654387 684.176591 685.310359 685.799784 685.233545 684.837854 687.313070 689.227268 -100 
-100 -100 630.629792 640.678460 647.883339 650.024376 649.732358 658.366644 664.838352 667.173973 667.312454 672.235316 674.903987 674.200156 671.910436 675.856248 677.842506 676.497492 673.611182 676.983899 678.263881 675.878026 672.091860 678.375854 682.823486 -100 
-100 -100 606.104511 627.532927 638.269717 638.367811 629.712833 647.149850 656.562083 657.738877 652.650713 662.885230 667.014863 664.379297 655.868375 665.975371 669.769191 666.617336 657.560697 667.086072 669.935825 664.736751 652.088321 667.773130 675.819216 -100 
-100 -100 616.462826 627.414155 635.326671 637.603444 637.256530 646.215944 652.763270 654.758747 654.521247 659.687939 662.517257 661.554288 658.978077 663.221775 665.407033 663.899973 660.869232 664.755307 666.479567 664.185403 660.534042 667.568012 672.595017 -100 
-100 -100 619.059839 626.378788 632.826696 635.837100 637.663035 643.943948 648.912062 650.670338 651.185114 655.173944 657.753184 657.417391 656.275102 659.103686 660.815693 659.889063 658.375572 661.164853 662.984363 662.210424 661.264453 665.944577 669.721469 -100 
-100 -100 610.386606 620.575971 628.036544 630.124108 629.556418 637.687167 643.057232 643.159343 640.627104 647.176000 651.009857 649.719575 646.032278 651.341974 654.179142 652.196053 648.135963 653.793022 657.219865 655.934002 652.847857 660.222511 665.508836 -100 
-100 -100 593.310785 612.934599 622.847238 622.720307 614.120428 629.947367 637.163916 634.527980 623.309881 638.189991 644.378299 640.792442 628.929615 642.374878 647.498807 643.164065 630.751422 645.085556 651.184572 647.794514 636.322363 652.672831 661.132933 -100 
-100 -100 605.851537 615.891209 623.128291 625.066871 624.379541 632.187425 637.052198 636.660474 633.761684 640.123091 643.742081 642.233355 638.423233 643.784078 646.668752 644.761014 640.910371 647.019478 650.941436 650.143062 647.486924 655.101397 660.440283 -100 
-100 -100 610.050004 617.032100 623.165700 625.940291 627.452190 633.038337 637.037948 637.620477 637.071299 640.885047 643.297916 642.479240 640.762316 643.869385 645.926013 645.013300 643.558109 647.444191 650.572820 650.847855 650.637965 655.808216 659.862594 -100 
-100 -100 602.947193 613.095752 620.537961 622.617985 621.994283 629.762031 634.746388 634.559082 631.846425 637.583450 640.635782 638.631609 634.366486 639.762498 642.821112 640.978763 637.138939 643.438721 647.636204 647.015325 644.429407 652.192750 657.717859 -100 
-100 -100 587.579671 607.295005 617.381952 617.472568 609.185978 624.726230 631.900608 629.616683 619.230852 632.538013 637.539475 633.042000 620.341042 634.032539 639.380835 635.167256 622.869350 637.645091 644.209167 641.207485 630.048524 646.670212 655.323565 -100 
-100 -100 601.993797 612.187963 619.650662 621.795509 621.297079 629.106293 634.043477 633.858796 631.193597 636.856231 639.741750 637.654140 633.376987 638.706125 641.650085 639.774718 635.977868 642.289523 646.456263 645.866250 643.375909 651.148891 656.601137 -100 
-100 -100 608.171112 615.325905 621.669677 624.602424 626.222696 631.881688 635.927546 636.529487 635.925918 639.561824 641.761648 640.732199 638.854456 641.825433 643.771484 642.791836 641.307683 645.242681 648.459452 648.834213 648.735536 653.921708 657.960610 -100 
-100 -100 602.994562 613.414538 621.073963 623.247859 622.613752 630.482299 635.432697 635.036748 632.027845 638.038183 641.356600 639.549781 635.437326 640.604275 643.416355 641.389950 637.416258 643.672259 647.880132 647.345753 644.901997 652.476748 657.858597 -100 
-100 -100 589.462460 609.727768 620.080180 620.175407 611.631501 627.428743 634.538350 631.817253 620.623580 634.845532 640.505905 636.524233 624.392336 637.608366 642.592318 638.121408 625.597234 640.289912 646.811699 643.922039 633.127247 649.190837 657.551828 -100 
-100 -100 606.754831 617.194060 624.813084 626.972169 626.390104 634.247203 639.103879 638.685765 635.747569 641.804518 645.106092 643.346874 639.347259 644.555905 647.308771 645.256523 641.272091 647.403596 651.376513 650.657671 648.130814 655.610694 660.866545 -100 
-100 -100 615.835542 623.119235 629.535279 632.457416 634.032678 639.680786 643.671748 644.193510 643.558033 647.314004 649.624055 648.682292 646.858970 649.932950 651.909718 650.859853 649.226560 652.928495 655.809260 655.832444 655.416551 660.441754 664.408314 -100 
-100 -100 613.738749 624.292181 631.955207 634.040357 633.295586 641.140008 646.083813 645.719968 642.753712 648.721276 651.889660 649.853050 645.464708 651.039765 654.145304 652.190187 648.081778 654.100658 657.851757 656.696743 653.577199 661.180621 666.609397 -100 
-100 -100 603.839767 624.236544 634.381189 634.231945 625.440484 641.158501 648.228164 645.615244 634.511962 648.579418 653.888875 649.406387 636.362836 650.620949 656.144934 651.870505 639.183330 653.700973 659.657754 655.898763 643.764701 660.321560 668.800654 -100 
-100 -100 626.815703 636.309611 642.949751 644.703402 643.981822 651.320879 655.857935 655.664965 653.065696 658.733745 661.625962 659.858115 655.908129 661.241447 664.102552 662.403752 658.664008 664.258334 667.509903 666.330369 663.278221 670.174070 674.885224 -100 
-100 -100 643.007426 647.238858 651.382942 654.009171 656.065977 660.153466 663.273292 664.503866 665.011845 667.554886 669.181990 669.054766 668.491241 670.475857 671.853630 671.676035 671.224819 673.446309 675.192041 675.500620 675.647001 678.587821 680.831507 -100 
-100 -100 650.550399 653.047420 656.189309 658.981952 661.635983 664.797793 667.458218 669.171696 670.466900 672.187274 673.444219 673.900406 674.205901 675.299148 676.223126 676.570057 676.944243 678.252536 679.520883 680.312808 681.182151 682.920519 684.244236 -100 
-100 -100 -100 -100 -100 -100 -100 -100 -100 -100 -100 -100 -100 -100 -100 -100 -100 -100 -100 -100 -100 -100 -100 -100 -100 -100 
-100 -100 -100 -100 -100 -100 -100 -100 -100 -100 -100 -100 -100 -100 -100 -100 -100 -100 -100 -100 -100 -100 -100 -100 -100 -100 
-100 -100 -100 -100 -100 -100 -100 -100 -100 -100 -100 -100 -100 -100 -100 -100 -100 -100 -100 -100 -100 -100 -100 -100 -100 -100 
-100 -100 656.082375 658.426366 661.524610 664.660001 667.996621 671.755761 675.107768 677.801225 680.134322 682.370143 683.962842 684.916119 685.704858 686.691569 687.312653 687.533549 687.802395 688.472631 688.964778 689.270405 689.907105 691.187278 692.107271 -100 
-100 -100 649.112427 652.763921 656.789633 659.914330 662.941283 667.356519 671.197610 673.750180 675.768684 678.426010 680.223186 680.851510 681.224325 682.629435 683.474690 683.379820 683.217858 684.306434 685.003601 684.936118 685.161965 687.193853 688.782375 -100 
-100 -100 635.865945 642.555231 648.451989 651.275315 653.040655 659.149488 664.177201 666.297805 667.149323 671.014894 673.499204 673.349129 672.348343 674.995860 676.585853 675.719592 674.166284 676.522973 677.927744 676.945787 675.696263 679.658318 682.886590 -100 
-100 -100 621.654995 632.347366 640.056400 642.192087 641.654490 650.373244 656.620486 658.000175 656.833761 662.718751 666.024548 664.898144 661.703362 666.490262 668.982426 667.165292 663.413333 668.012420 670.352049 668.289250 664.604009 671.531449 676.515224 -100 
-100 -100 622.442652 629.834713 636.296452 639.255969 641.018932 647.343450 652.377701 654.193585 654.760252 658.772608 661.330646 660.966972 659.776911 662.626790 664.329902 663.336065 661.721921 664.501507 666.297671 665.465528 664.445286 669.030852 672.719733 -100 
-100 -100 622.247419 627.892713 633.447169 636.693470 639.262299 644.389330 648.546380 650.284536 651.251950 654.535167 656.830502 656.845286 656.377973 658.508119 659.900998 659.315918 658.541704 660.815917 662.652998 662.689642 662.903241 666.548282 669.541589 -100 
-100 -100 616.535821 623.304994 629.313165 632.044991 633.556723 639.249142 643.497958 644.311619 643.932813 648.139078 651.037827 650.585742 649.073592 652.164336 654.129401 653.042212 651.287038 654.803512 657.596634 657.590700 657.143588 661.877697 665.667313 -100 
-100 -100 608.619223 618.190242 625.149975 626.978149 626.241502 633.881520 638.709984 638.299205 635.382803 641.814513 645.604572 644.201557 640.382189 645.726854 648.606329 646.585703 642.546889 648.609986 652.620072 651.988842 649.526408 656.724240 661.824730 -100 
-100 -100 611.981925 618.626527 624.427888 627.027597 628.441217 633.874225 637.721186 638.178702 637.548252 641.533653 644.180150 643.541246 641.951634 645.038054 647.005949 646.000172 644.448343 648.259683 651.357393 651.683242 651.577103 656.498148 660.311730 -100 
-100 -100 613.104438 618.528201 623.857455 626.878959 629.135178 633.737134 637.212859 638.170042 638.461302 641.355117 643.320440 642.962889 642.144720 644.314450 645.890642 645.406315 644.839215 647.748589 650.398814 651.170964 651.924210 655.956689 659.194506 -100 
-100 -100 608.349478 615.344448 621.529796 624.276457 625.669355 631.217791 635.283780 635.893929 635.273669 638.870464 641.109578 640.078151 638.140404 641.199802 643.309306 642.377917 640.838690 644.689759 647.858737 648.133235 647.872845 653.038802 657.162312 -100 
-100 -100 601.587874 611.750796 619.184340 621.213437 620.508165 628.292135 633.284802 633.079836 630.318277 635.972300 638.926749 636.836898 632.508658 637.836020 640.851709 638.976493 635.100206 641.275559 645.359444 644.658682 642.032893 649.746038 655.247840 -100 
-100 -100 607.302704 614.362695 620.599761 623.449828 625.001052 630.615562 634.653247 635.278346 634.717149 638.234403 640.292158 639.171337 637.212542 640.210968 642.220767 641.258053 639.750100 643.583392 646.674871 646.920867 646.710102 651.889791 655.956587 -100 
-100 -100 611.053484 616.685245 622.277156 625.528577 627.976916 632.700216 636.248010 637.262074 637.533771 640.238378 641.946313 641.355263 640.362448 642.410430 643.902259 643.364825 642.752729 645.640645 648.269012 648.994534 649.720207 653.811708 657.108730 -100 
-100 -100 608.943907 616.000199 622.327339 625.269338 626.845344 632.406312 636.403699 636.921424 636.204575 639.833306 642.113634 641.110642 639.177275 642.098016 644.032032 642.941753 641.270237 645.084470 648.245086 648.527497 648.285958 653.363938 657.414307 -100 
-100 -100 604.751404 614.872605 622.366259 624.560855 624.045250 631.736213 636.559056 636.164753 633.234982 639.092992 642.277731 640.390138 636.216720 641.387542 644.181361 642.088382 638.005888 644.146642 648.219101 647.543288 644.972236 652.461953 657.799016 -100 
-100 -100 612.768005 619.835736 626.117588 629.064185 630.726536 636.305164 640.238319 640.771740 640.163045 643.819864 646.044334 645.076091 643.244799 646.193942 648.065828 646.954574 645.284463 649.000870 651.965029 652.097393 651.797925 656.782205 660.700191 -100 
-100 -100 618.884464 624.611483 630.283454 633.562837 636.023178 640.786668 644.363831 645.400656 645.728788 648.479947 650.201607 649.644890 648.695864 650.801796 652.293452 651.695717 650.971287 653.675760 656.037838 656.492626 656.974431 660.889901 664.084216 -100 
-100 -100 619.427056 626.682832 633.081673 635.940683 637.397365 643.078605 647.242027 647.928756 647.353832 650.924722 653.050271 651.907426 649.884027 652.989757 655.083978 654.045026 652.291622 655.879217 658.659502 658.495442 657.826134 662.737393 666.710353 -100 
-100 -100 618.633955 628.948574 636.337612 638.253889 637.410899 645.244178 650.267771 650.146313 647.456042 653.135209 656.028487 653.910624 649.534071 655.020827 658.066417 656.128355 652.018289 657.889457 661.473092 660.241580 657.068556 664.361550 669.548399 -100 
-100 -100 631.958862 638.335129 643.822045 646.328293 647.737987 653.014420 656.835243 657.644595 657.355582 660.732594 662.663218 661.767237 660.115452 663.061877 664.953297 664.116608 662.645300 665.895716 668.229458 667.992821 667.316456 671.620971 674.957379 -100 
-100 -100 644.121462 647.595597 651.393412 654.214966 656.735867 660.430796 663.402217 664.941733 665.954415 667.999895 669.344400 669.421492 669.309762 670.765838 671.858536 671.884288 671.876013 673.573347 675.042047 675.571819 676.176426 678.517764 680.345238 -100 
-100 -100 650.505719 652.806177 655.845400 658.696489 661.474124 664.581182 667.236413 669.063884 670.486920 672.087409 673.247404 673.733979 674.114034 675.064560 675.887705 676.262920 676.703597 677.860142 679.019436 679.837342 680.772561 682.340187 683.525724 -100 
-100 -100 -100 -100 -100 -100 -100 -100 -100 -100 -100 -100 -100 -100 -100 -100 -100 -100 -100 -100 -100 -100 -100 -100 -100 -100 
-100 -100 -100 -100 -100 -100 -100 -100 -100 -100 -100 -100 -100 -100 -100 -100 -100 -100 -100 -100 -100 -100 -100 -100 -100 -100 
-100 -100 -100 -100 -100 -100 -100 -100 -100 -100 -100 -100 -100 -100 -100 -100 -100 -100 -100 -100 -100 -100 -100 -100 -100 -100 
-100 -100 654.483244 657.014171 660.159536 663.166722 666.311870 670.002859 673.164570 675.556054 677.652840 679.959889 681.569434 682.433489 683.151938 684.301670 684.997661 685.195278 685.483510 686.475156 687.237681 687.685928 688.422405 689.934293 690.961710 -100 
-100 -100 646.300243 650.701049 655.065649 657.907822 660.287611 664.956441 668.784032 670.741187 671.936575 675.108810 677.270003 677.614360 677.382105 679.375532 680.602801 680.242909 679.545718 681.438887 682.804124 682.771603 682.658005 685.351466 687.424709 -100 
-100 -100 629.037950 638.835530 645.821154 647.726045 647.075451 655.121926 660.596759 661.172318 659.087222 665.502003 669.168179 668.011883 664.425376 669.634689 672.334772 670.384328 666.218442 671.512835 674.505992 673.019202 669.653628 676.230274 680.860904 -100 
-100 -100 605.210523 626.050663 636.418598 636.216980 627.179374 643.842370 651.829283 649.894430 639.072992 654.169502 660.320905 656.623927 644.296816 658.179283 663.339719 658.731513 645.503893 659.924649 665.631177 661.663859 649.481541 665.535827 673.783285 -100 
-100 -100 615.592689 626.185341 633.786344 635.757562 634.969932 643.283814 648.825636 649.031248 646.537012 653.176205 656.993215 655.577019 651.678239 657.154994 660.024579 657.862469 653.492564 659.288560 662.772082 661.419994 658.185957 665.451961 670.629994 -100 
-100 -100 618.749021 625.630530 631.683438 634.370928 635.814361 641.549423 645.857045 646.711769 646.359936 650.600535 653.501014 653.013868 651.451857 654.581495 656.550856 655.398818 653.552314 657.091751 659.900848 659.871443 659.376772 664.068063 667.818901 -100 
-100 -100 611.382784 620.589702 627.348235 629.093841 628.337301 635.847543 640.653326 640.253001 637.357939 643.808633 647.654417 646.274432 642.425438 647.769554 650.645961 648.544796 644.388741 650.474088 654.604178 654.176624 651.933602 658.791947 663.720924 -100 
-100 -100 596.275183 613.706942 622.534685 622.124522 613.794203 628.605522 635.222219 632.256867 620.920830 635.541702 641.634507 637.964559 625.974108 639.388575 644.478765 639.996852 627.392222 642.128522 648.899740 646.696478 637.211417 651.759820 659.399094 -100 
-100 -100 606.920932 616.015522 622.615194 624.251505 623.404539 630.720927 635.262520 634.635622 631.558761 637.779881 641.381372 639.825319 635.887107 641.189095 644.060825 642.030528 638.020203 644.266644 648.569657 648.347297 646.328501 653.313015 658.255643 -100 
-100 -100 609.789914 616.422940 622.248348 624.757564 625.988770 631.332064 635.194909 635.623317 634.894653 638.642127 641.097498 640.253578 638.440782 641.485190 643.524030 642.515713 640.912868 644.746812 647.967049 648.383706 648.265405 653.213925 657.137271 -100 
-100 -100 601.935685 611.963696 619.221861 621.046943 620.115668 627.808739 632.745987 632.455592 629.606241 635.334912 638.443952 636.462113 632.189890 637.507418 640.517103 638.614821 634.691329 640.779305 644.840861 644.146345 641.505366 649.112331 654.562625 -100 
-100 -100 586.198434 605.915808 615.889884 615.703698 606.947570 622.653245 629.890209 627.532264 616.978743 630.343472 635.433190 630.997681 618.394234 631.922087 637.214373 632.992806 620.750705 635.106382 641.403188 638.244621 627.030736 643.427177 652.007408 -100 
-100 -100 600.758211 610.900278 618.297420 620.280984 619.517508 627.310160 632.287458 632.050036 629.248733 634.889537 637.832977 635.737577 631.404566 636.667175 639.616239 637.683919 633.749426 639.785856 643.744916 642.955393 640.275859 647.906438 653.357860 -100 
-100 -100 607.393691 614.350329 620.565783 623.419910 624.933962 630.462999 634.471146 635.040578 634.371029 637.884693 640.023544 638.907232 636.895780 639.835645 641.814950 640.753557 639.078835 642.811915 645.869864 646.049682 645.725898 650.807361 654.879009 -100 
-100 -100 603.136119 612.953134 620.289498 622.471093 621.999082 629.526142 634.309805 633.958533 631.077910 636.746027 639.784498 637.755690 633.446302 638.625592 641.469679 639.372051 635.234790 641.342292 645.400152 644.680461 642.036518 649.534340 654.929059 -100 
-100 -100 590.995845 609.795306 619.586348 619.845084 612.051715 626.960581 633.760004 631.227505 620.621854 634.015583 639.167922 634.831734 622.340408 635.687856 640.751567 636.215698 623.507634 638.115483 644.529634 641.469045 630.447941 646.483451 654.872684 -100 
-100 -100 606.943464 616.801192 624.156359 626.374516 625.982290 633.563469 638.360600 638.068161 635.288655 640.973829 643.966824 641.947469 637.689070 642.895167 645.715236 643.596403 639.433681 645.464148 649.384305 648.540563 645.816573 653.223488 658.521270 -100 
-100 -100 615.120470 622.230154 628.583138 631.516624 633.089775 638.742878 642.883729 643.592419 643.056811 646.569355 648.653631 647.508361 645.494422 648.497477 650.491776 649.374812 647.579747 651.181641 654.036619 653.983347 653.435796 658.339613 662.301456 -100 
-100 -100 612.544525 623.061026 630.707898 632.763858 631.966876 639.998888 645.258189 645.309911 642.744048 648.268001 651.081367 648.843938 644.355983 649.783745 652.816752 650.781897 646.560950 652.485469 656.214313 655.084433 652.014107 659.364278 664.671275 -100 
-100 -100 602.420405 622.842832 633.001326 632.775102 623.771100 639.906847 647.468636 645.588068 635.656054 648.564687 653.282793 648.600265 635.603038 649.558887 654.947154 650.583948 637.812618 652.222274 658.188986 654.593305 642.870133 658.825064 667.053495 -100 
-100 -100 625.396273 634.927505 641.638410 643.390053 642.612442 650.181129 655.077595 655.304315 653.122542 658.397243 660.987487 659.071492 655.043230 660.233582 663.029547 661.251289 657.388444 662.892750 666.140753 664.990388 661.985939 668.630593 673.220922 -100 
-100 -100 641.683035 645.927888 650.059440 652.709453 654.858767 659.079311 662.329880 663.758147 664.473359 666.911401 668.353132 668.148052 667.579527 669.490152 670.753900 670.504799 670.014696 672.144261 673.765158 674.016767 674.162310 676.982138 679.094915 -100 
-100 -100 649.166710 651.666156 654.806902 657.637109 660.375482 663.635914 666.393317 668.226753 669.620390 671.314657 672.490509 672.895663 673.180616 674.221422 675.063707 675.342676 675.657912 676.871231 678.020272 678.726167 679.540655 681.194415 682.441128 -100 
-100 -100 -100 -100 -100 -100 -100 -100 -100 -100 -100 -100 -100 -100 -100 -100 -100 -100 -100 -100 -100 -100 -100 -100 -100 -100 
-100 -100 -100 -100 -100 -100 -100 -100 -100 -100 -100 -100 -100 -100 -100 -100 -100 -100 -100 -100 -100 -100 -100 -100 -100 -100 
-100 -100 -100 -100 -100 -100 -100 -100 -100 -100 -100 -100 -100 -100 -100 -100 -100 -100 -100 -100 -100 -100 -100 -100 -100 -100 
-100 -100 652.310459 655.151231 658.400413 661.229325 664.049809 667.761769 670.818692 672.893066 674.628464 677.062946 678.748854 679.485368 680.001763 681.392804 682.252406 682.407497 682.598846 683.985229 685.076201 685.616864 686.312524 688.163158 689.416830 -100 
-100 -100 641.804490 647.850603 652.777655 655.094184 656.174386 661.802801 665.843083 667.050608 666.845140 671.151369 673.787287 673.627889 672.185472 675.421332 677.188597 676.375450 674.529263 677.882805 680.018527 679.735442 678.591225 682.692108 685.515829 -100 
-100 -100 612.686321 632.463578 642.027659 641.684824 632.745341 648.686665 656.048974 653.950658 643.197964 657.966436 663.962056 660.486370 648.491470 662.130984 667.169468 662.825688 650.000977 664.284786 670.021325 666.494414 654.763003 670.253586 677.964281 -100 
-100 -100 527.577658 610.940040 630.160133 621.671121 553.107960 628.865443 644.730929 633.778608 561.446350 637.714401 652.477681 640.222450 566.817517 641.783872 655.474288 641.899661 565.109672 643.416846 658.424534 646.041688 571.184234 650.645060 669.323051 -100 
-100 -100 598.944115 619.710125 629.951847 629.579902 620.341547 636.689420 644.187965 641.634600 630.313192 645.471960 651.701094 647.881759 635.406582 649.455968 654.717660 650.045009 636.818508 651.748879 658.049853 654.577690 642.825006 659.151599 667.514028 -100 
-100 -100 612.214781 622.007743 629.019774 630.729058 629.814805 637.523461 642.431505 642.066361 639.178378 645.702780 649.536263 648.099241 644.192591 649.647181 652.540212 650.395834 646.162884 652.295880 656.339211 655.665831 653.115899 660.257971 665.306148 -100 
-100 -100 597.889131 615.323573 624.107985 623.623061 615.220173 630.014767 636.635656 633.682313 622.369304 637.034088 643.168164 639.523667 627.543793 640.976438 646.052447 641.525037 628.865572 643.590585 650.350117 648.123001 638.606647 653.130010 660.752200 -100 
-100 -100 533.727558 601.696157 617.420826 609.323822 547.331689 615.456084 629.216490 617.685527 547.032990 620.803847 635.170632 623.416261 553.380331 624.780373 637.843680 624.726776 551.191394 626.931712 642.549317 633.279461 570.643682 638.812090 655.226884 -100 
-100 -100 593.558956 610.865977 619.492181 618.920744 610.470076 625.119355 631.551297 628.469170 617.060451 631.503563 637.390404 633.583957 621.528711 634.892336 639.928607 635.447718 622.894710 637.670197 644.475426 642.347584 632.979838 647.573550 655.181741 -100 
-100 -100 603.641075 613.077320 619.834856 621.415880 620.408917 627.789971 632.407428 631.866074 628.870310 634.819675 638.152748 636.391408 632.296993 637.577253 640.460031 638.447275 634.453580 640.590706 644.750790 644.308329 642.005857 649.272059 654.427618 -100 
-100 -100 586.564168 606.069075 615.794287 615.402940 606.481708 622.021004 629.109392 626.633614 616.025839 629.476672 634.705618 630.401813 617.885350 631.407854 636.648247 632.366397 620.070011 634.389470 640.685325 637.571647 626.400001 642.697854 651.191114 -100 
-100 -100 514.169118 591.993592 610.194313 602.094615 536.581339 608.944519 624.104374 614.032959 548.159197 616.822736 629.547089 616.784264 545.239372 617.670384 631.140008 618.543482 546.814387 620.483882 634.943397 623.113071 550.587810 628.567493 647.252695 -100 
-100 -100 585.230026 604.890719 614.803374 614.616537 605.903652 621.573819 628.733128 626.344583 615.816321 629.177785 634.236299 629.818567 617.247202 630.728634 635.921216 631.615686 619.302036 633.544635 639.694013 636.429160 625.167047 641.495684 650.001914 -100 
-100 -100 600.823799 610.741489 618.022616 620.055951 619.426761 627.049074 631.879155 631.577003 628.764190 634.418369 637.393326 635.346076 631.051945 636.263338 639.117260 637.063067 632.980098 638.957226 642.843480 641.991847 639.273457 646.786953 652.163202 -100 
-100 -100 588.541581 607.269118 616.974119 617.162970 609.317773 624.191001 630.979802 628.461219 617.873810 631.235931 636.355824 631.999624 619.497296 632.850633 637.923107 633.392703 620.669573 635.206777 641.535463 638.402385 627.331998 643.358481 651.751852 -100 
-100 -100 523.570174 596.721024 614.231268 607.205327 546.651157 614.315019 628.401171 618.103602 552.236437 620.867867 633.603524 620.967619 549.880161 621.792394 634.960004 621.802867 548.013497 623.553552 638.413387 626.899521 555.753471 632.158146 650.454058 -100 
-100 -100 592.250402 611.047701 620.803124 621.055069 613.312797 628.273485 635.109420 632.680995 622.217744 635.595124 640.661851 636.307931 623.854196 637.248950 642.312499 637.772057 625.030997 639.504701 645.703110 642.450097 631.299837 647.235348 655.531730 -100 
-100 -100 608.258697 618.447468 625.953551 628.114122 627.566883 635.406642 640.455405 640.378430 637.777188 643.394641 646.278817 644.166825 639.831658 645.164952 648.075222 645.978194 641.758415 647.659228 651.369024 650.290415 647.342152 654.680575 659.947279 -100 
-100 -100 596.047278 616.653462 627.045025 626.972091 618.070414 634.318573 641.959931 640.072540 630.118653 643.088564 647.873497 643.176258 630.143996 644.119654 649.512140 645.067284 632.207109 646.648899 652.668054 649.072069 637.371676 653.458553 661.826331 -100 
-100 -100 526.199285 608.074198 627.050474 618.828572 551.346346 626.107538 642.056026 632.975072 569.730531 636.015790 647.940127 634.501066 560.246010 635.443903 649.353756 636.377812 561.984129 637.897503 652.356937 640.092992 566.685228 644.576349 662.937087 -100 
-100 -100 609.438939 628.830941 638.189341 637.884627 629.152483 644.799608 652.012967 650.386329 640.976110 653.555034 658.052770 653.770145 641.364590 654.942126 660.016434 655.915721 643.584644 657.445076 662.909382 659.388662 647.923661 663.125454 670.647331 -100 
-100 -100 637.448060 643.362472 648.145399 650.415605 651.470353 656.879471 660.656752 661.742844 661.473831 664.977360 666.833711 666.149090 664.406279 667.521062 669.260072 668.509956 666.778695 670.042084 672.068383 671.771162 670.675085 674.715666 677.484264 -100 
-100 -100 647.258449 650.109433 653.440234 656.220442 658.805664 662.297487 665.203618 666.994928 668.258912 670.163648 671.457863 671.780955 671.889788 673.145332 674.092606 674.245116 674.317052 675.670184 676.854207 677.385644 677.948316 679.787437 681.181259 -100 
-100 -100 -100 -100 -100 -100 -100 -100 -100 -100 -100 -100 -100 -100 -100 -100 -100 -100 -100 -100 -100 -100 -100 -100 -100 -100 
-100 -100 -100 -100 -100 -100 -100 -100 -100 -100 -100 -100 -100 -100 -100 -100 -100 -100 -100 -100 -100 -100 -100 -100 -100 -100 
-100 -100 -100 -100 -100 -100 -100 -100 -100 -100 -100 -100 -100 -100 -100 -100 -100 -100 -100 -100 -100 -100 -100 -100 -100 -100 
-100 -100 651.577522 654.030263 657.060330 659.879031 662.735177 666.095688 668.908275 670.921208 672.682984 674.836557 676.414596 677.234802 677.908828 679.136536 679.997908 680.347235 680.827451 682.162895 683.356728 684.173209 685.158392 686.871835 688.056407 -100 
-100 -100 643.539820 647.838697 651.998732 654.620205 656.756235 661.052013 664.388487 665.880502 666.757243 669.793903 671.869660 672.159691 671.948019 674.039491 675.361865 675.140807 674.695482 676.979829 678.764824 679.144195 679.402545 682.302875 684.425517 -100 
-100 -100 626.432108 636.108616 642.883164 644.538044 643.588456 651.199626 656.100632 656.070482 653.534025 659.867164 663.522845 662.295350 658.665344 664.017233 666.851573 664.991010 661.005341 666.775982 670.322074 669.338572 666.382555 673.172889 677.852165 -100 
-100 -100 602.786440 623.469353 633.586751 633.107849 623.751922 639.943098 647.295887 644.661229 633.293715 648.382994 654.572074 650.780033 638.351028 652.421765 657.725295 653.150584 640.025128 654.982066 661.301318 657.873906 646.122159 662.379024 670.662351 -100 
-100 -100 613.349465 623.759521 631.043681 632.719700 631.650784 639.530100 644.479145 644.108159 641.227051 647.793742 651.558596 650.062667 646.146537 651.730312 654.643960 652.520995 648.305040 654.503366 658.427891 657.507180 654.669442 662.117274 667.295150 -100 
-100 -100 616.786146 623.446041 629.125181 631.514877 632.712016 638.082846 641.918767 642.382217 641.801605 645.926180 648.711436 648.161448 646.627601 649.781309 651.711932 650.590638 648.890542 652.666535 655.720053 655.971463 655.773259 660.604346 664.349044 -100 
-100 -100 609.807932 618.742713 625.108378 626.536538 625.526483 632.737294 637.221279 636.584306 633.552681 639.879306 643.616428 642.195245 638.363071 643.667451 646.468964 644.358784 640.270553 646.445341 650.678724 650.395367 648.322747 655.263868 660.184269 -100 
-100 -100 594.980772 612.082473 620.479988 619.752038 611.200050 625.759766 632.134081 629.037148 617.656953 632.163965 638.148211 634.460403 622.508598 635.839170 640.801271 636.271409 623.684555 638.394729 645.137627 642.967878 633.574183 648.149904 655.755267 -100 
-100 -100 605.538419 614.350340 620.533184 621.891506 620.888020 627.995088 632.300331 631.576486 628.517094 634.676454 638.174694 636.622146 632.759493 637.980841 640.671046 638.558559 634.540381 640.697135 644.860979 644.590077 642.624586 649.600905 654.472538 -100 
-100 -100 608.257016 614.678349 620.171383 622.440990 623.536871 628.695178 632.339015 632.666463 631.961254 635.700674 638.115958 637.324428 635.599801 638.571342 640.423016 639.295449 637.633738 641.332443 644.366418 644.686468 644.569993 649.479644 653.318633 -100 
-100 -100 600.302616 610.161616 617.177361 618.805920 617.735942 625.256587 630.011008 629.614272 626.758434 632.525959 635.693676 633.821303 629.640952 634.884523 637.725889 635.679795 631.636635 637.551274 641.419173 640.594591 637.893500 645.433064 650.815695 -100 
-100 -100 584.477908 604.032217 613.791934 613.446934 604.589198 620.137031 627.199400 624.739958 614.189865 627.625902 632.815386 628.534910 616.064744 629.515570 634.634612 630.267968 617.901608 632.055861 638.126743 634.812118 623.519511 639.822374 648.319104 -100 
-100 -100 598.862290 608.868744 616.050983 617.904933 617.102202 624.779941 629.587597 629.282045 626.547480 632.261605 635.259522 633.310382 629.138257 634.362059 637.141496 635.089253 631.069609 636.899780 640.577762 639.602428 636.850326 644.378498 649.706272 -100 
-100 -100 605.365800 612.211345 618.235147 620.987982 622.498753 627.959508 631.844607 632.396666 631.832620 635.410992 637.571474 636.576553 634.723779 637.660620 639.513779 638.376781 636.645408 640.164449 642.909323 642.872752 642.457577 647.427609 651.366838 -100 
-100 -100 601.059928 610.779356 617.978493 620.082582 619.603623 627.101627 631.845269 631.530973 628.758036 634.481021 637.553467 635.629775 631.449730 636.648884 639.444371 637.323685 633.136575 639.008323 642.747868 641.783210 638.995747 646.369652 651.660631 -100 
-100 -100 588.871548 607.567659 617.232589 617.435950 609.664612 624.571427 631.362963 628.904129 618.436954 631.879828 637.059008 632.832894 620.490286 633.869407 638.911973 634.398293 621.684301 636.031638 642.096035 638.772474 627.599962 643.500769 651.780905 -100 
-100 -100 604.657916 614.442391 621.673504 623.862109 623.546361 631.145517 635.909722 635.687221 633.074516 638.834399 641.843463 639.948741 635.882913 641.142711 643.915915 641.817049 637.674128 643.473559 647.025578 645.924458 643.082131 650.359682 655.517309 -100 
-100 -100 612.688884 619.770821 626.055781 628.987697 630.651882 636.331098 640.435072 641.197445 640.814996 644.433094 646.576933 645.583208 643.779379 646.848280 648.793297 647.684636 645.906388 649.294949 651.793054 651.494265 650.829900 655.611393 659.441478 -100 
-100 -100 610.031297 620.560238 628.216134 630.308923 629.585895 637.644070 642.889374 642.975309 640.522452 646.181292 649.132353 647.091120 642.808159 648.302089 651.321612 649.301669 645.070695 650.771789 654.170878 652.786831 649.561891 656.792858 662.007073 -100 
-100 -100 599.885952 620.334864 630.524120 630.353274 621.433532 637.593354 645.136530 643.279891 633.450536 646.511368 651.397547 646.938569 634.167456 648.176371 653.547277 649.208972 636.445679 650.615603 656.249395 652.403383 640.529120 656.369168 664.511386 -100 
-100 -100 622.872051 632.425494 639.145063 640.946841 640.267943 647.870700 652.749592 653.017766 650.944899 656.360757 659.097998 657.366637 653.541903 658.792898 661.557502 659.782749 655.917720 661.223789 664.174831 662.813498 659.692462 666.234133 670.734851 -100 
-100 -100 639.154305 643.437516 647.660491 650.373531 652.536056 656.801641 660.142055 661.632522 662.381534 664.943729 666.582489 666.515738 666.019990 667.993344 669.322405 669.059472 668.452031 670.421046 671.889293 671.960270 671.920365 674.648069 676.766263 -100 
-100 -100 646.750465 649.297306 652.521532 655.414129 658.185535 661.494824 664.324579 666.220127 667.677853 669.485767 670.811873 671.341830 671.706107 672.809295 673.697228 673.954213 674.166385 675.237774 676.237909 676.777761 677.435847 679.001171 680.229272 -100 
-100 -100 -100 -100 -100 -100 -100 -100 -100 -100 -100 -100 -100 -100 -100 -100 -100 -100 -100 -100 -100 -100 -100 -100 -100 -100 
-100 -100 -100 -100 -100 -100 -100 -100 -100 -100 -100 -100 -100 -100 -100 -100 -100 -100 -100 -100 -100 -100 -100 -100 -100 -100 
-100 -100 -100 -100 -100 -100 -100 -100 -100 -100 -100 -100 -100 -100 -100 -100 -100 -100 -100 -100 -100 -100 -100 -100 -100 -100 
-100 -100 650.608027 652.838935 655.716440 658.511931 661.369485 664.504713 667.121377 669.068506 670.827680 672.804795 674.277198 675.138113 675.918033 677.072781 677.928836 678.423088 679.115885 680.473226 681.748250 682.770843 683.977187 685.641046 686.755138 -100 
-100 -100 643.729136 647.228954 650.985801 653.731439 656.223664 659.921862 662.882645 664.473516 665.704900 668.194480 669.999515 670.502916 670.759561 672.411915 673.568435 673.679938 673.832768 675.756267 677.453159 678.231584 679.106044 681.538358 683.312801 -100 
-100 -100 630.719492 637.171318 642.718013 645.091316 646.248458 651.484208 655.355384 656.066451 655.684182 659.665820 662.394712 662.032993 660.671588 663.789997 665.819292 664.990864 663.493723 667.020502 669.802505 669.923614 669.466274 673.833073 677.232440 -100 
-100 -100 616.920874 627.245912 634.506404 636.136451 634.961014 642.692487 647.592251 647.173638 644.206943 650.707432 654.504837 653.037782 649.097759 654.712743 657.763519 655.761878 651.623245 657.814445 661.824238 661.018427 658.225358 665.497197 670.619831 -100 
-100 -100 618.022625 625.066826 631.039494 633.459154 634.566322 640.014024 643.927187 644.385383 643.773702 647.915214 650.704405 650.125837 648.559962 651.807482 653.837877 652.766375 651.085700 654.889521 657.919224 658.072373 657.746180 662.680938 666.531069 -100 
-100 -100 618.441982 623.661565 628.632351 631.302505 633.248452 637.656626 641.004083 641.884950 642.202937 645.335597 647.605801 647.505789 646.909804 649.127254 650.597302 649.990272 649.296004 652.095270 654.633850 655.314056 655.982935 659.911429 663.078573 -100 
-100 -100 613.673107 619.786426 625.033082 627.121230 628.064141 633.162407 636.862533 637.225709 636.555780 640.499293 643.250800 642.746321 641.228061 644.201668 646.056299 644.917546 643.222980 646.891126 649.956168 650.264189 650.079473 654.978582 658.888746 -100 
-100 -100 606.618554 615.230764 621.271211 622.438289 621.217083 628.328798 632.771530 632.173560 629.245704 635.339941 638.938183 637.554824 633.855309 638.912186 641.535787 639.409665 635.393363 641.313417 645.290821 644.744356 642.407351 649.636572 654.798777 -100 
-100 -100 609.540393 615.527492 620.585994 622.616044 623.583394 628.596555 632.134598 632.428080 631.757329 635.582813 638.141314 637.542079 636.021633 638.891601 640.578287 639.385467 637.704943 641.293387 644.220239 644.484209 644.343229 649.250796 653.112993 -100 
-100 -100 610.154685 615.146421 619.919854 622.477957 624.357868 628.594453 631.773951 632.552238 632.758859 635.641424 637.679623 637.428742 636.697924 638.687107 639.961814 639.227519 638.424718 641.039494 643.422833 644.011648 644.640432 648.604047 651.841427 -100 
-100 -100 605.158488 611.774734 617.511163 619.888023 620.979267 626.165419 629.911482 630.292046 629.566013 633.273349 635.751161 634.993611 633.251498 636.097048 637.866017 636.629709 634.800692 638.271406 641.086954 641.099501 640.674058 645.700115 649.768257 -100 
-100 -100 598.323288 608.043968 615.061406 616.808518 615.912480 623.320155 627.982060 627.532534 624.654746 630.510883 633.815236 632.136627 628.175639 633.197584 635.825259 633.647085 629.505326 635.212642 638.866977 637.863123 635.070432 642.559204 647.959879 -100 
-100 -100 603.573948 610.354005 616.281117 618.911240 620.294371 625.661197 629.476764 629.958680 629.356786 633.048302 635.399323 634.588335 632.896147 635.751266 637.475025 636.268608 634.497163 637.886112 640.508367 640.393598 639.933616 644.908941 648.884875 -100 
-100 -100 607.009347 612.449548 617.819829 620.905745 623.216361 627.804226 631.261819 632.241187 632.564762 635.397107 637.301917 636.942192 636.157831 638.172220 639.505504 638.818778 638.011846 640.439234 642.522030 642.828875 643.255095 647.138309 650.341993 -100 
-100 -100 604.829327 611.667320 617.784451 620.592441 622.090786 627.595276 631.609597 632.224892 631.669981 635.371384 637.778893 636.989479 635.278123 638.206654 640.100512 639.015755 637.274044 640.529727 643.037380 642.814097 642.230709 647.066246 651.006624 -100 
-100 -100 600.663775 610.477660 617.754394 619.857373 619.335771 627.010422 631.919973 631.726212 629.077837 634.937694 638.209834 636.556581 632.688807 637.845925 640.654589 638.713386 634.767230 640.182516 643.482842 642.256419 639.344172 646.547653 651.756612 -100 
-100 -100 608.257632 615.188465 621.382173 624.306630 625.984905 631.603858 635.649322 636.351534 635.945639 639.711554 642.095939 641.354860 639.792020 642.815237 644.717736 643.692987 642.039074 645.204760 647.476145 647.095781 646.436905 651.171897 654.985552 -100 
-100 -100 613.994787 619.720876 625.431016 628.756357 631.271542 636.095348 639.768024 640.935868 641.398332 644.355071 646.361550 646.078523 645.411526 647.626432 649.151002 648.599113 647.826954 650.057399 651.789604 651.746868 651.851430 655.540123 658.656786 -100 
-100 -100 614.319887 621.647254 628.165628 631.141681 632.699577 638.428944 642.638369 643.382469 642.905073 646.766856 649.301542 648.578683 646.939386 650.126596 652.249543 651.293302 649.534069 652.585747 654.697138 653.987021 652.926777 657.615049 661.512116 -100 
-100 -100 613.511793 623.922518 631.473999 633.552492 632.855619 640.709798 645.745599 645.640271 643.011098 649.043497 652.426176 650.831139 646.972153 652.437217 655.474256 653.679679 649.709613 654.902024 657.751997 655.964397 652.412501 659.483580 664.597891 -100 
-100 -100 626.976498 633.460842 639.114929 641.766332 643.298840 648.634642 652.506398 653.386733 653.200369 656.881782 659.223722 658.716459 657.423842 660.440510 662.344820 661.561938 660.070433 662.841564 664.604213 663.916263 662.900302 667.010150 670.285194 -100 
-100 -100 639.363312 642.927392 646.858684 649.810566 652.443073 656.221694 659.270211 660.906298 662.073459 664.370230 666.013561 666.386342 666.518237 668.086123 669.224585 669.238794 669.097877 670.449930 671.506278 671.660491 671.976870 674.140057 675.889165 -100 
-100 -100 645.883277 648.262850 651.423048 654.398953 657.286780 660.486811 663.229734 665.162122 666.741094 668.564132 669.982208 670.722657 671.307894 672.377807 673.245921 673.582680 673.868506 674.734942 675.543037 676.023243 676.691139 678.087525 679.193306 -100 
-100 -100 -100 -100 -100 -100 -100 -100 -100 -100 -100 -100 -100 -100 -100 -100 -100 -100 -100 -100 -100 -100 -100 -100 -100 -100 
-100 -100 -100 -100 -100 -100 -100 -100 -100 -100 -100 -100 -100 -100 -100 -100 -100 -100 -100 -100 -100 -100 -100 -100 -100 -100 
-100 -100 -100 -100 -100 -100 -100 -100 -100 -100 -100 -100 -100 -100 -100 -100 -100 -100 -100 -100 -100 -100 -100 -100 -100 -100 
-100 -100 648.460814 650.925229 653.904356 656.621936 659.347474 662.507881 665.062421 666.838919 668.431533 670.465073 671.943177 672.713815 673.416577 674.707914 675.640949 676.122733 676.810148 678.389662 679.833223 680.914390 682.179154 684.046998 685.254716 -100 
-100 -100 640.193326 644.512442 648.694886 651.225479 653.159511 657.239542 660.375992 661.603360 662.206360 665.130143 667.204084 667.439805 667.154277 669.321583 670.819126 670.726437 670.412536 672.948315 675.096795 675.801096 676.304751 679.335828 681.561507 -100 
-100 -100 622.918168 632.558325 639.321135 640.889873 639.791989 647.129435 651.769505 651.428637 648.619447 654.845330 658.490309 657.190325 653.486622 658.932907 661.948744 660.235913 656.446633 662.432272 666.350106 665.794416 663.269636 670.039464 674.754187 -100 
-100 -100 599.400875 619.854850 629.915912 629.377922 620.030847 635.784652 642.837966 639.888601 628.295207 643.243280 649.425600 645.552263 633.050003 647.200997 652.694067 648.298950 635.530666 650.489794 657.138531 654.264250 643.414597 659.159475 667.341427 -100 
-100 -100 609.776870 620.143863 627.426820 628.982889 627.713060 635.362767 640.165023 639.559799 636.433718 642.913172 646.713192 645.161244 641.135926 646.767674 649.835115 647.784477 643.646375 649.929020 654.104534 653.458411 650.893639 658.340640 663.654979 -100 
-100 -100 613.352714 619.973958 625.622853 627.811554 628.722655 633.988207 637.833174 638.219116 637.528857 641.544590 644.339035 643.789436 642.218404 645.313967 647.281924 646.160936 644.446351 648.160735 651.213443 651.390206 651.073657 656.152441 660.237970 -100 
-100 -100 606.725201 615.453038 621.632715 622.750782 621.408652 628.660640 633.314721 632.867061 630.073979 636.113619 639.761212 638.455619 634.855893 639.828692 642.467359 640.355252 636.364955 642.120700 645.925715 645.058424 642.362112 649.934191 655.418290 -100 
-100 -100 592.558350 609.070656 617.127908 615.979065 606.933385 621.742507 628.465088 625.863291 615.430370 629.052566 634.814536 631.456897 620.431832 632.722309 637.276611 632.823815 620.823734 634.414063 640.305501 637.003205 625.908392 642.069558 650.599851 -100 
-100 -100 602.848581 611.424991 617.427052 618.485777 617.148161 624.309242 628.834908 628.332258 625.532863 631.484963 635.016087 633.667939 630.068778 634.905237 637.351193 635.130398 631.072594 636.681824 640.309483 639.332649 636.600458 644.159223 649.621874 -100 
-100 -100 605.651305 611.888254 617.241192 619.341549 620.256811 625.302358 628.950303 629.264972 628.541382 632.353011 635.002213 634.436618 632.857265 635.609615 637.232604 635.887046 633.990312 637.364454 640.092804 640.027832 639.573490 644.649458 648.786613 -100 
-100 -100 598.218773 607.612188 614.383330 615.963799 614.964119 622.107103 626.593665 625.972993 622.976235 628.993716 632.580000 631.169592 627.419662 632.250489 634.705402 632.359668 628.086766 633.703310 637.333849 636.289268 633.485948 640.996121 646.487036 -100 
-100 -100 583.424739 601.749729 611.093452 610.872798 602.668244 617.250388 623.798326 620.963262 610.100176 623.996193 629.805491 626.320196 615.056121 627.389885 631.886225 627.203811 614.760849 628.471359 634.303185 630.874882 619.756669 635.742811 644.235062 -100 
-100 -100 596.416505 606.036011 613.091678 614.966358 614.248890 621.596067 626.204589 625.694979 622.796803 628.828954 632.361712 630.929466 627.226717 632.102921 634.584197 632.308963 628.094470 633.627962 637.094988 635.934571 633.071635 640.500830 645.905606 -100 
-100 -100 601.915953 608.768638 614.862915 617.578391 618.967537 624.419030 628.382529 628.911295 628.310421 632.146026 634.755468 634.147289 632.569422 635.430723 637.213593 636.034642 634.227400 637.380160 639.793036 639.483099 638.862620 643.758161 647.777682 -100 
-100 -100 596.813439 606.745923 614.083690 616.069710 615.338071 623.109296 628.135684 627.947089 625.277762 631.256135 634.762420 633.324228 629.631258 634.689160 637.495486 635.641475 631.836737 636.918638 640.006716 638.643396 635.678182 642.880166 648.174661 -100 
-100 -100 584.019703 603.137477 613.020057 612.991845 604.584346 620.218114 627.507118 625.272566 615.025089 628.680449 634.354314 630.846010 619.639686 632.338283 637.355269 633.529753 622.370265 634.759548 639.727982 635.927579 624.774782 640.228793 648.435020 -100 
-100 -100 599.996904 610.090890 617.603509 619.749480 619.181132 627.086227 632.187313 632.076921 629.511811 635.585419 639.145042 637.786340 634.236789 639.439188 642.347380 640.611873 636.899231 641.863898 644.692734 643.113053 639.996511 647.096441 652.307751 -100 
-100 -100 608.248875 615.575398 622.158923 625.199792 626.814323 632.556469 636.747915 637.413966 636.903034 640.958391 643.773489 643.312506 641.898888 645.087380 647.218707 646.337491 644.670691 647.529029 649.442377 648.620466 647.556556 652.280411 656.244152 -100 
-100 -100 605.733786 616.478027 624.436654 626.759331 626.184578 634.064585 639.067353 638.678111 635.717655 642.203924 646.110414 644.849631 641.222742 646.714787 649.874080 648.202369 644.347816 649.231265 651.826786 649.736184 645.974025 653.287764 658.694857 -100 
-100 -100 595.879296 616.463854 626.977417 627.173910 618.768817 634.326199 641.342198 638.564390 627.249485 642.095681 648.365732 645.012751 633.556454 646.970823 652.356876 648.660898 637.275213 649.607849 654.056155 649.293569 636.567269 652.792002 661.248367 -100 
-100 -100 619.161777 628.906744 635.934742 637.976216 637.441986 644.825638 649.426721 649.203335 646.586606 652.793662 656.447827 655.424315 652.198102 657.429964 660.309018 658.838224 655.334424 659.888320 662.126466 660.144430 656.511605 663.151791 667.863479 -100 
-100 -100 635.930380 640.348094 644.717257 647.559152 649.834004 654.037533 657.200094 658.510972 659.216587 662.144739 664.214810 664.558364 664.442867 666.550522 667.935459 667.778379 667.250005 668.890797 669.908816 669.616574 669.353912 672.059003 674.185067 -100 
-100 -100 643.736993 646.369479 649.694651 652.683377 655.524739 658.821434 661.573652 663.407396 664.917447 666.956911 668.572636 669.398017 670.023270 671.278745 672.243673 672.542257 672.722808 673.588528 674.298098 674.575431 675.068692 676.574630 677.779991 -100 
-100 -100 -100 -100 -100 -100 -100 -100 -100 -100 -100 -100 -100 -100 -100 -100 -100 -100 -100 -100 -100 -100 -100 -100 -100 -100 
-100 -100 -100 -100 -100 -100 -100 -100 -100 -100 -100 -100 -100 -100 -100 -100 -100 -100 -100 -100 -100 -100 -100 -100 -100 -100 
-100 -100 -100 -100 -100 -100 -100 -100 -100 -100 -100 -100 -100 -100 -100 -100 -100 -100 -100 -100 -100 -100 -100 -100 -100 -100 
-100 -100 645.845632 648.729270 651.937038 654.564202 657.054686 660.382691 662.994370 664.576640 665.886481 668.105382 669.686521 670.317359 670.792514 672.323048 673.410362 673.802037 674.314590 676.200156 677.868321 678.926995 680.068466 682.255021 683.705638 -100 
-100 -100 634.908707 641.043723 645.966471 648.068348 648.803241 654.028023 657.587188 658.212896 657.509665 661.639619 664.210456 663.909022 662.373631 665.801516 667.842694 667.250167 665.718553 669.608471 672.399353 672.717315 672.129777 676.525007 679.527336 -100 
-100 -100 605.301178 625.105862 634.708519 634.150639 624.964702 640.352293 647.162359 644.336146 632.998716 647.646203 653.642070 649.945881 637.761432 651.692963 657.093640 652.968613 640.580805 655.301841 661.792706 659.090799 648.480580 663.774854 671.549817 -100 
-100 -100 521.184440 603.377746 622.529375 613.930004 546.338297 620.309439 635.479581 623.749066 551.208535 626.997860 641.786141 629.249325 555.730289 630.891926 645.004933 631.770655 556.811249 634.079482 649.736236 638.660420 568.511877 644.178623 662.437653 -100 
-100 -100 591.366967 612.140393 622.368945 621.709586 612.188568 628.069513 635.152708 631.996841 620.197804 635.277201 641.524334 637.495647 624.827455 639.090361 644.600231 640.011849 627.067757 642.212787 648.997960 646.057958 635.202108 651.383863 659.929755 -100 
-100 -100 605.013402 614.811517 621.685600 622.976146 621.581758 629.129295 633.903871 633.282739 630.229873 636.579525 640.345746 638.833565 634.943546 640.336844 643.223178 641.051777 636.899761 643.017859 647.060480 646.228611 643.552658 651.303954 656.929329 -100 
-100 -100 591.540131 608.544818 616.947651 615.795552 606.630993 621.671917 628.574172 625.916596 615.368278 629.181132 635.074730 631.630699 620.476253 632.968048 637.668475 633.136411 621.001303 634.761640 640.746834 637.301603 626.046743 642.509363 651.327011 -100 
-100 -100 530.317990 595.528995 610.438415 601.327445 537.427989 607.039478 621.579903 611.269987 546.204558 614.513842 628.086222 617.260726 553.070322 618.478940 630.378049 617.664531 548.680802 619.027817 632.734568 620.607403 549.090453 626.111904 644.996346 -100 
-100 -100 587.887633 604.687114 612.878257 611.667616 602.525780 617.458462 624.223129 621.524724 611.000062 624.738135 630.541362 627.096449 615.978205 628.298000 632.760371 628.087362 615.857663 629.414999 635.165423 631.563312 620.238253 636.671979 645.463423 -100 
-100 -100 598.011417 607.161817 613.612281 614.836951 613.562037 620.771374 625.296128 624.650880 621.684796 627.797198 631.460978 630.067088 626.350686 631.222073 633.622870 631.172615 626.835158 632.440951 636.012493 634.825014 631.933342 639.657072 645.329379 -100 
-100 -100 582.181424 600.584331 609.864781 609.393156 600.920296 615.503510 622.030178 619.025824 608.009549 622.105327 628.118078 624.658726 613.337812 625.739919 630.206754 625.315374 612.651099 626.445185 632.333467 628.782432 617.543565 633.780057 642.518076 -100 
-100 -100 515.473391 587.270051 604.416715 596.827422 535.940837 603.169101 617.011377 605.987591 538.640395 609.087606 623.121379 612.214188 547.220282 613.303515 625.179726 611.960833 541.061346 613.005447 626.994253 615.012911 544.360470 620.318012 638.953614 -100 
-100 -100 580.153056 598.841063 608.459652 608.316577 600.145787 614.952388 621.614288 618.729630 607.822496 621.953292 627.936294 624.476396 613.225069 625.703629 630.230967 625.449347 612.877967 626.582347 632.299076 628.639021 617.347796 633.480886 642.111209 -100 
-100 -100 593.601602 603.626244 610.991282 612.911066 612.136223 619.805037 624.678971 624.260522 621.432313 627.615180 631.293003 629.899146 626.215613 631.277997 633.928099 631.756022 627.636119 632.943830 636.155360 634.744420 631.732463 639.190269 644.678627 -100 
-100 -100 579.664159 599.068967 609.102582 608.960568 600.365110 616.098747 623.445088 621.078197 610.685742 624.542557 630.408476 626.907252 615.629764 628.416117 633.443158 629.456966 618.116049 630.580818 635.593777 631.678559 620.419383 636.117921 644.556871 -100 
-100 -100 512.756373 587.621452 605.693355 597.868374 533.731630 605.219341 620.527319 610.600037 545.606363 614.188677 627.794707 616.759260 551.447999 618.439497 631.222236 619.980112 555.908031 621.048088 633.158820 620.778658 551.249742 625.390121 643.492561 -100 
-100 -100 582.605800 602.235777 612.498950 612.544376 604.121185 620.008435 627.436615 625.139579 614.841351 628.820993 634.771084 631.368864 620.252895 633.229353 638.410601 634.592555 623.374823 635.695254 640.404094 636.226735 624.778905 640.379740 648.744616 -100 
-100 -100 599.215504 609.993240 618.021058 620.317192 619.739881 627.785127 632.914254 632.590522 629.772929 636.289238 640.262468 639.046897 635.524133 641.055666 644.198407 642.471677 638.623292 643.512563 646.083100 644.016292 640.413838 647.770244 653.251529 -100 
-100 -100 587.135397 608.319638 619.358131 619.690728 611.260123 627.088461 634.261238 631.315421 619.802699 634.977365 641.579861 638.271015 626.765501 640.413621 645.974338 642.197175 630.652425 643.053453 647.494746 642.503923 629.608915 646.204976 655.046682 -100 
-100 -100 518.116613 600.024353 619.719879 612.336680 547.968441 619.562505 634.307051 622.757273 551.148624 626.408923 641.562771 630.497265 562.388468 632.762098 646.342732 635.111421 569.431958 635.861465 647.456863 633.142636 556.390479 636.912734 656.202012 -100 
-100 -100 601.604434 621.492494 631.448641 631.567105 623.333434 638.478934 645.141348 642.435715 631.420177 646.135393 652.381282 649.381748 638.427160 651.644001 656.832799 653.334874 642.295933 654.223320 658.253884 653.490066 640.902669 656.623272 664.614265 -100 
-100 -100 630.675380 636.937766 642.118271 644.632096 645.817657 651.159461 654.748670 655.488993 654.965597 659.221827 661.963573 661.978503 660.821377 664.169245 666.104728 665.523879 663.868077 666.512621 667.823295 666.826791 665.196949 669.279051 672.211809 -100 
-100 -100 641.172937 644.254590 647.863807 650.833109 653.509580 657.014037 659.858086 661.545448 662.850313 665.187663 667.043607 667.871217 668.384863 669.919645 671.051143 671.258754 671.215942 672.204864 672.913906 672.953803 673.158060 674.916735 676.343663 -100 
-100 -100 -100 -100 -100 -100 -100 -100 -100 -100 -100 -100 -100 -100 -100 -100 -100 -100 -100 -100 -100 -100 -100 -100 -100 -100 
-100 -100 -100 -100 -100 -100 -100 -100 -100 -100 -100 -100 -100 -100 -100 -100 -100 -100 -100 -100 -100 -100 -100 -100 -100 -100 
-100 -100 -100 -100 -100 -100 -100 -100 -100 -100 -100 -100 -100 -100 -100 -100 -100 -100 -100 -100 -100 -100 -100 -100 -100 -100 
-100 -100 645.017826 647.719227 650.901995 653.594265 656.170106 659.345704 661.910775 663.523449 664.905899 666.967875 668.514482 669.199050 669.766290 671.166741 672.253363 672.727962 673.373718 675.156560 676.844813 678.010335 679.269285 681.359884 682.832124 -100 
-100 -100 635.743225 640.618226 645.104356 647.535059 649.255141 653.515467 656.666457 657.616092 657.921886 661.046025 663.203808 663.240013 662.739456 665.187459 666.848272 666.642469 666.199118 669.115772 671.532020 672.214345 672.669582 676.122239 678.672051 -100 
-100 -100 616.094365 627.218011 634.759337 636.018083 634.184494 642.230381 647.164206 646.244140 642.567674 649.545947 653.579124 651.791955 647.307179 653.581947 657.052275 654.919857 650.417141 657.345142 661.854284 661.030181 657.965464 665.752974 671.202055 -100 
-100 -100 589.725929 613.079654 624.444221 623.253880 612.202935 629.657444 637.386285 633.452073 619.968653 636.706021 643.679996 638.915342 624.599962 640.604397 646.936478 641.690941 627.142388 644.078860 651.720570 648.190513 635.821196 653.637003 663.101922 -100 
-100 -100 602.240087 614.185062 622.259271 623.471605 621.459947 629.897728 635.025773 633.832181 629.853348 637.159600 641.355245 639.278293 634.456073 640.950085 644.433154 641.881345 636.962427 644.180547 648.873171 647.844084 644.680065 653.231996 659.357034 -100 
-100 -100 607.165395 614.710839 620.820601 622.788203 623.311794 629.027485 633.068598 633.097382 631.987475 636.459883 639.465046 638.591043 636.629007 640.174192 642.326158 640.854797 638.714303 642.902339 646.181917 646.047181 645.399200 651.214157 655.913374 -100 
-100 -100 599.985288 609.977375 616.728105 617.420886 615.317691 623.363094 628.447096 627.559698 624.050792 630.871402 634.919951 633.180314 628.880031 634.567760 637.503582 634.840099 630.015128 636.485299 640.583327 639.101769 635.590873 644.304420 650.723523 -100 
-100 -100 584.202518 602.955193 611.873259 609.939645 599.242583 615.737723 623.245253 619.914572 607.929536 623.216018 629.722994 625.643907 613.090449 626.914604 632.035821 626.652953 612.875761 628.024686 634.462127 630.090168 617.147777 635.473678 645.457116 -100 
-100 -100 596.319398 606.107681 612.615423 613.246969 611.193526 619.143235 624.060435 623.135482 619.685038 626.451948 630.392604 628.650373 624.402424 629.927897 632.594292 629.779541 624.870829 631.126901 634.942572 633.295204 629.733279 638.408396 644.764807 -100 
-100 -100 600.017262 607.075910 612.809520 614.667125 615.221083 620.692298 624.523506 624.529870 623.450617 627.782762 630.739075 629.950646 628.049431 631.181298 632.875616 631.085294 628.656560 632.358167 635.164196 634.646503 633.753578 639.520526 644.262427 -100 
-100 -100 591.599260 602.339062 609.778211 611.017343 609.328668 617.179341 621.973668 620.822419 617.062034 623.977310 628.132304 626.408740 622.013164 627.545537 630.232909 627.238000 622.025596 628.337234 632.277121 630.641246 627.035328 635.602358 641.954579 -100 
-100 -100 574.779459 595.584565 606.006050 605.170862 595.456152 611.577593 618.718130 614.979887 602.433769 618.163803 624.929778 620.857054 608.121048 622.018008 627.054769 621.358846 607.039527 622.388830 628.889120 624.522909 611.661323 629.688056 639.516595 -100 
-100 -100 589.516963 600.516903 608.254249 609.830952 608.489563 616.568209 621.465808 620.438676 616.830308 623.789756 627.888584 626.172469 621.893998 627.512896 630.236656 627.361360 622.281183 628.515294 632.251991 630.512549 626.888618 635.350641 641.552838 -100 
-100 -100 595.710023 603.522217 610.149442 612.713381 613.788094 619.713733 623.896295 624.120761 623.193326 627.614359 630.608206 629.863722 628.044333 631.372969 633.314268 631.769935 629.513245 632.986082 635.445444 634.705444 633.674414 639.197866 643.744285 -100 
-100 -100 589.307985 600.763063 608.927051 610.620689 609.201667 617.843651 623.357505 622.768149 619.444410 626.347777 630.434797 628.727676 624.464321 630.353720 633.563106 631.272980 626.735846 632.404963 635.638048 633.624873 629.846108 638.028772 644.109444 -100 
-100 -100 574.253549 596.103638 607.245657 606.611274 596.622822 614.060167 622.210136 619.270579 607.503905 622.979906 629.584629 625.507626 612.893508 627.317469 633.105875 628.583413 615.886670 629.669121 635.035455 630.187058 617.270047 634.663352 644.127726 -100 
-100 -100 592.200332 603.856568 612.212888 614.097843 612.899203 621.692025 627.250223 626.735686 623.550756 630.576352 634.719757 633.118255 629.063590 635.151625 638.496798 636.379061 631.982947 637.513279 640.418569 638.151668 634.222537 642.295059 648.262963 -100 
-100 -100 601.443014 609.873988 617.142681 620.095426 621.430508 627.686265 632.110634 632.469461 631.614124 636.322555 639.618564 639.080804 637.491376 641.267112 643.699235 642.579645 640.530880 643.648197 645.495844 644.136041 642.567814 647.912491 652.427137 -100 
-100 -100 597.859112 610.306617 619.270167 621.414223 620.205304 628.893052 634.239793 633.272501 629.500467 637.047563 641.716127 640.280493 636.133938 642.573685 646.240803 644.195663 639.626010 645.070100 647.719200 644.833467 640.104000 648.472179 654.756547 -100 
-100 -100 586.025184 609.589409 621.557964 621.284039 611.358214 628.582294 636.218547 632.441250 619.303542 636.198458 643.634237 639.809535 626.947501 642.210575 648.454352 644.088377 631.138073 644.863685 649.641928 643.659524 628.926967 647.267202 657.121112 -100 
-100 -100 612.230730 623.517884 631.420994 633.288417 632.161783 640.270845 645.147452 644.371551 640.993427 648.184488 652.527590 651.344750 647.626373 653.742927 657.108571 655.301369 651.091395 656.170436 658.489106 655.782750 651.253913 658.863262 664.352698 -100 
-100 -100 631.412710 636.466563 641.335795 644.207448 646.274316 650.713723 654.030819 655.115322 655.541646 658.864137 661.356593 661.759105 661.521769 663.991275 665.681878 665.418123 664.562833 666.292788 667.316990 666.650447 665.984894 669.008038 671.520099 -100 
-100 -100 640.451857 643.391269 647.007711 650.073417 652.874431 656.257552 659.066133 660.809231 662.237543 664.476636 666.352410 667.295707 667.964514 669.409707 670.533340 670.802199 670.844337 671.676485 672.310483 672.368800 672.662726 674.267159 675.641483 -100 
-100 -100 -100 -100 -100 -100 -100 -100 -100 -100 -100 -100 -100 -100 -100 -100 -100 -100 -100 -100 -100 -100 -100 -100 -100 -100 
-100 -100 -100 -100 -100 -100 -100 -100 -100 -100 -100 -100 -100 -100 -100 -100 -100 -100 -100 -100 -100 -100 -100 -100 -100 -100 
-100 -100 -100 -100 -100 -100 -100 -100 -100 -100 -100 -100 -100 -100 -100 -100 -100 -100 -100 -100 -100 -100 -100 -100 -100 -100 
-100 -100 -100 -100 -100 -100 -100 -100 -100 -100 -100 -100 -100 -100 -100 -100 -100 -100 -100 -100 -100 -100 -100 -100 -100 -100 
-100 -100 -100 -100 -100 -100 -100 -100 -100 -100 -100 -100 -100 -100 -100 -100 -100 -100 -100 -100 -100 -100 -100 -100 -100 -100 
-100 -100 -100 -100 -100 -100 -100 -100 -100 -100 -100 -100 -100 -100 -100 -100 -100 -100 -100 -100 -100 -100 -100 -100 -100 -100 
-100 -100 -100 -100 -100 -100 -100 -100 -100 -100 -100 -100 -100 -100 -100 -100 -100 -100 -100 -100 -100 -100 -100 -100 -100 -100 
-100 -100 -100 -100 -100 -100 -100 -100 -100 -100 -100 -100 -100 -100 -100 -100 -100 -100 -100 -100 -100 -100 -100 -100 -100 -100 
-100 -100 -100 -100 -100 -100 -100 -100 -100 -100 -100 -100 -100 -100 -100 -100 -100 -100 -100 -100 -100 -100 -100 -100 -100 -100 
-100 -100 -100 -100 -100 -100 -100 -100 -100 -100 -100 -100 -100 -100 -100 -100 -100 -100 -100 -100 -100 -100 -100 -100 -100 -100 
-100 -100 -100 -100 -100 -100 -100 -100 -100 -100 -100 -100 -100 -100 -100 -100 -100 -100 -100 -100 -100 -100 -100 -100 -100 -100 
-100 -100 -100 -100 -100 -100 -100 -100 -100 -100 -100 -100 -100 -100 -100 -100 -100 -100 -100 -100 -100 -100 -100 -100 -100 -100 
-100 -100 -100 -100 -100 -100 -100 -100 -100 -100 -100 -100 -100 -100 -100 -100 -100 -100 -100 -100 -100 -100 -100 -100 -100 -100 
-100 -100 -100 -100 -100 -100 -100 -100 -100 -100 -100 -100 -100 -100 -100 -100 -100 -100 -100 -100 -100 -100 -100 -100 -100 -100 
-100 -100 -100 -100 -100 -100 -100 -100 -100 -100 -100 -100 -100 -100 -100 -100 -100 -100 -100 -100 -100 -100 -100 -100 -100 -100 
-100 -100 -100 -100 -100 -100 -100 -100 -100 -100 -100 -100 -100 -100 -100 -100 -100 -100 -100 -100 -100 -100 -100 -100 -100 -100 
-100 -100 -100 -100 -100 -100 -100 -100 -100 -100 -100 -100 -100 -100 -100 -100 -100 -100 -100 -100 -100 -100 -100 -100 -100 -100 
-100 -100 -100 -100 -100 -100 -100 -100 -100 -100 -100 -100 -100 -100 -100 -100 -100 -100 -100 -100 -100 -100 -100 -100 -100 -100 
-100 -100 -100 -100 -100 -100 -100 -100 -100 -100 -100 -100 -100 -100 -100 -100 -100 -100 -100 -100 -100 -100 -100 -100 -100 -100 
-100 -100 -100 -100 -100 -100 -100 -100 -100 -100 -100 -100 -100 -100 -100 -100 -100 -100 -100 -100 -100 -100 -100 -100 -100 -100 
-100 -100 -100 -100 -100 -100 -100 -100 -100 -100 -100 -100 -100 -100 -100 -100 -100 -100 -100 -100 -100 -100 -100 -100 -100 -100 
-100 -100 -100 -100 -100 -100 -100 -100 -100 -100 -100 -100 -100 -100 -100 -100 -100 -100 -100 -100 -100 -100 -100 -100 -100 -100 
-100 -100 -100 -100 -100 -100 -100 -100 -100 -100 -100 -100 -100 -100 -100 -100 -100 -100 -100 -100 -100 -100 -100 -100 -100 -100 
-100 -100 -100 -100 -100 -100 -100 -100 -100 -100 -100 -100 -100 -100 -100 -100 -100 -100 -100 -100 -100 -100 -100 -100 -100 -100 
-100 -100 -100 -100 -100 -100 -100 -100 -100 -100 -100 -100 -100 -100 -100 -100 -100 -100 -100 -100 -100 -100 -100 -100 -100 -100 
-100 -100 -100 -100 -100 -100 -100 -100 -100 -100 -100 -100 -100 -100 -100 -100 -100 -100 -100 -100 -100 -100 -100 -100 -100 -100 
-100 -100 -100 -100 -100 -100 -100 -100 -100 -100 -100 -100 -100 -100 -100 -100 -100 -100 -100 -100 -100 -100 -100 -100 -100 -100 
