# Supplementary material for: A computational model of spatio-temporal cardiac intracellular calcium handling with realistic structure and spatial flux distribution from sarcoplasmic reticulum and t-tubule reconstructions
Source: PLoS Comput Biol. 2017 Aug 31;13(8):e1005714. doi: 10.1371/journal.pcbi.1005714 (PMC5597258; doi:10.1371/journal.pcbi.1005714)
Supplement: S1 Code — Code provided in C/C++ and includes the structural datasets used in this study. Documentation is provided on use of and updating the code. Updates may also be available on Michael Colman’s website, http://www.physicsoftheheart.com and github repository: https://github.com/michaelcolman/CODE---PLOS-Comp-Biol-2017-Model-SR. (ZIP) [file pcbi.1005714.s001.zip › PLOS_SR_Clean/Spatial_diff_out/CaSR_output_0130.vtk]

# vtk DataFile Version 3.0
vtk output
ASCII
DATASET STRUCTURED_POINTS
DIMENSIONS 26 26 52
SPACING 1 1 1
ORIGIN 0 0 0
POINT_DATA 35152
SCALARS ImageFile float 1
LOOKUP_TABLE default
-100 -100 -100 -100 -100 -100 -100 -100 -100 -100 -100 -100 -100 -100 -100 -100 -100 -100 -100 -100 -100 -100 -100 -100 -100 -100 
-100 -100 -100 -100 -100 -100 -100 -100 -100 -100 -100 -100 -100 -100 -100 -100 -100 -100 -100 -100 -100 -100 -100 -100 -100 -100 
-100 -100 -100 -100 -100 -100 -100 -100 -100 -100 -100 -100 -100 -100 -100 -100 -100 -100 -100 -100 -100 -100 -100 -100 -100 -100 
-100 -100 -100 -100 -100 -100 -100 -100 -100 -100 -100 -100 -100 -100 -100 -100 -100 -100 -100 -100 -100 -100 -100 -100 -100 -100 
-100 -100 -100 -100 -100 -100 -100 -100 -100 -100 -100 -100 -100 -100 -100 -100 -100 -100 -100 -100 -100 -100 -100 -100 -100 -100 
-100 -100 -100 -100 -100 -100 -100 -100 -100 -100 -100 -100 -100 -100 -100 -100 -100 -100 -100 -100 -100 -100 -100 -100 -100 -100 
-100 -100 -100 -100 -100 -100 -100 -100 -100 -100 -100 -100 -100 -100 -100 -100 -100 -100 -100 -100 -100 -100 -100 -100 -100 -100 
-100 -100 -100 -100 -100 -100 -100 -100 -100 -100 -100 -100 -100 -100 -100 -100 -100 -100 -100 -100 -100 -100 -100 -100 -100 -100 
-100 -100 -100 -100 -100 -100 -100 -100 -100 -100 -100 -100 -100 -100 -100 -100 -100 -100 -100 -100 -100 -100 -100 -100 -100 -100 
-100 -100 -100 -100 -100 -100 -100 -100 -100 -100 -100 -100 -100 -100 -100 -100 -100 -100 -100 -100 -100 -100 -100 -100 -100 -100 
-100 -100 -100 -100 -100 -100 -100 -100 -100 -100 -100 -100 -100 -100 -100 -100 -100 -100 -100 -100 -100 -100 -100 -100 -100 -100 
-100 -100 -100 -100 -100 -100 -100 -100 -100 -100 -100 -100 -100 -100 -100 -100 -100 -100 -100 -100 -100 -100 -100 -100 -100 -100 
-100 -100 -100 -100 -100 -100 -100 -100 -100 -100 -100 -100 -100 -100 -100 -100 -100 -100 -100 -100 -100 -100 -100 -100 -100 -100 
-100 -100 -100 -100 -100 -100 -100 -100 -100 -100 -100 -100 -100 -100 -100 -100 -100 -100 -100 -100 -100 -100 -100 -100 -100 -100 
-100 -100 -100 -100 -100 -100 -100 -100 -100 -100 -100 -100 -100 -100 -100 -100 -100 -100 -100 -100 -100 -100 -100 -100 -100 -100 
-100 -100 -100 -100 -100 -100 -100 -100 -100 -100 -100 -100 -100 -100 -100 -100 -100 -100 -100 -100 -100 -100 -100 -100 -100 -100 
-100 -100 -100 -100 -100 -100 -100 -100 -100 -100 -100 -100 -100 -100 -100 -100 -100 -100 -100 -100 -100 -100 -100 -100 -100 -100 
-100 -100 -100 -100 -100 -100 -100 -100 -100 -100 -100 -100 -100 -100 -100 -100 -100 -100 -100 -100 -100 -100 -100 -100 -100 -100 
-100 -100 -100 -100 -100 -100 -100 -100 -100 -100 -100 -100 -100 -100 -100 -100 -100 -100 -100 -100 -100 -100 -100 -100 -100 -100 
-100 -100 -100 -100 -100 -100 -100 -100 -100 -100 -100 -100 -100 -100 -100 -100 -100 -100 -100 -100 -100 -100 -100 -100 -100 -100 
-100 -100 -100 -100 -100 -100 -100 -100 -100 -100 -100 -100 -100 -100 -100 -100 -100 -100 -100 -100 -100 -100 -100 -100 -100 -100 
-100 -100 -100 -100 -100 -100 -100 -100 -100 -100 -100 -100 -100 -100 -100 -100 -100 -100 -100 -100 -100 -100 -100 -100 -100 -100 
-100 -100 -100 -100 -100 -100 -100 -100 -100 -100 -100 -100 -100 -100 -100 -100 -100 -100 -100 -100 -100 -100 -100 -100 -100 -100 
-100 -100 -100 -100 -100 -100 -100 -100 -100 -100 -100 -100 -100 -100 -100 -100 -100 -100 -100 -100 -100 -100 -100 -100 -100 -100 
-100 -100 -100 -100 -100 -100 -100 -100 -100 -100 -100 -100 -100 -100 -100 -100 -100 -100 -100 -100 -100 -100 -100 -100 -100 -100 
-100 -100 -100 -100 -100 -100 -100 -100 -100 -100 -100 -100 -100 -100 -100 -100 -100 -100 -100 -100 -100 -100 -100 -100 -100 -100 
-100 -100 -100 -100 -100 -100 -100 -100 -100 -100 -100 -100 -100 -100 -100 -100 -100 -100 -100 -100 -100 -100 -100 -100 -100 -100 
-100 -100 -100 -100 -100 -100 -100 -100 -100 -100 -100 -100 -100 -100 -100 -100 -100 -100 -100 -100 -100 -100 -100 -100 -100 -100 
-100 -100 -100 -100 -100 -100 -100 -100 -100 -100 -100 -100 -100 -100 -100 -100 -100 -100 -100 -100 -100 -100 -100 -100 -100 -100 
-100 -100 -100 -100 -100 -100 -100 -100 -100 -100 -100 -100 -100 -100 -100 -100 -100 -100 -100 -100 -100 -100 -100 -100 -100 -100 
-100 -100 -100 -100 -100 -100 -100 -100 -100 -100 -100 -100 -100 -100 -100 -100 -100 -100 -100 -100 -100 -100 -100 -100 -100 -100 
-100 -100 -100 -100 -100 -100 -100 -100 -100 -100 -100 -100 -100 -100 -100 -100 -100 -100 -100 -100 -100 -100 -100 -100 -100 -100 
-100 -100 -100 -100 -100 -100 -100 -100 -100 -100 -100 -100 -100 -100 -100 -100 -100 -100 -100 -100 -100 -100 -100 -100 -100 -100 
-100 -100 -100 -100 -100 -100 -100 -100 -100 -100 -100 -100 -100 -100 -100 -100 -100 -100 -100 -100 -100 -100 -100 -100 -100 -100 
-100 -100 -100 -100 -100 -100 -100 -100 -100 -100 -100 -100 -100 -100 -100 -100 -100 -100 -100 -100 -100 -100 -100 -100 -100 -100 
-100 -100 -100 -100 -100 -100 -100 -100 -100 -100 -100 -100 -100 -100 -100 -100 -100 -100 -100 -100 -100 -100 -100 -100 -100 -100 
-100 -100 -100 -100 -100 -100 -100 -100 -100 -100 -100 -100 -100 -100 -100 -100 -100 -100 -100 -100 -100 -100 -100 -100 -100 -100 
-100 -100 -100 -100 -100 -100 -100 -100 -100 -100 -100 -100 -100 -100 -100 -100 -100 -100 -100 -100 -100 -100 -100 -100 -100 -100 
-100 -100 -100 -100 -100 -100 -100 -100 -100 -100 -100 -100 -100 -100 -100 -100 -100 -100 -100 -100 -100 -100 -100 -100 -100 -100 
-100 -100 -100 -100 -100 -100 -100 -100 -100 -100 -100 -100 -100 -100 -100 -100 -100 -100 -100 -100 -100 -100 -100 -100 -100 -100 
-100 -100 -100 -100 -100 -100 -100 -100 -100 -100 -100 -100 -100 -100 -100 -100 -100 -100 -100 -100 -100 -100 -100 -100 -100 -100 
-100 -100 -100 -100 -100 -100 -100 -100 -100 -100 -100 -100 -100 -100 -100 -100 -100 -100 -100 -100 -100 -100 -100 -100 -100 -100 
-100 -100 -100 -100 -100 -100 -100 -100 -100 -100 -100 -100 -100 -100 -100 -100 -100 -100 -100 -100 -100 -100 -100 -100 -100 -100 
-100 -100 -100 -100 -100 -100 -100 -100 -100 -100 -100 -100 -100 -100 -100 -100 -100 -100 -100 -100 -100 -100 -100 -100 -100 -100 
-100 -100 -100 -100 -100 -100 -100 -100 -100 -100 -100 -100 -100 -100 -100 -100 -100 -100 -100 -100 -100 -100 -100 -100 -100 -100 
-100 -100 -100 -100 -100 -100 -100 -100 -100 -100 -100 -100 -100 -100 -100 -100 -100 -100 -100 -100 -100 -100 -100 -100 -100 -100 
-100 -100 -100 -100 -100 -100 -100 -100 -100 -100 -100 -100 -100 -100 -100 -100 -100 -100 -100 -100 -100 -100 -100 -100 -100 -100 
-100 -100 -100 -100 -100 -100 -100 -100 -100 -100 -100 -100 -100 -100 -100 -100 -100 -100 -100 -100 -100 -100 -100 -100 -100 -100 
-100 -100 -100 -100 -100 -100 -100 -100 -100 -100 -100 -100 -100 -100 -100 -100 -100 -100 -100 -100 -100 -100 -100 -100 -100 -100 
-100 -100 -100 -100 -100 -100 -100 -100 -100 -100 -100 -100 -100 -100 -100 -100 -100 -100 -100 -100 -100 -100 -100 -100 -100 -100 
-100 -100 -100 -100 -100 -100 -100 -100 -100 -100 -100 -100 -100 -100 -100 -100 -100 -100 -100 -100 -100 -100 -100 -100 -100 -100 
-100 -100 -100 -100 -100 -100 -100 -100 -100 -100 -100 -100 -100 -100 -100 -100 -100 -100 -100 -100 -100 -100 -100 -100 -100 -100 
-100 -100 -100 -100 -100 -100 -100 -100 -100 -100 -100 -100 -100 -100 -100 -100 -100 -100 -100 -100 -100 -100 -100 -100 -100 -100 
-100 -100 -100 -100 -100 -100 -100 -100 -100 -100 -100 -100 -100 -100 -100 -100 -100 -100 -100 -100 -100 -100 -100 -100 -100 -100 
-100 -100 565.743186 566.006970 566.437666 566.950691 567.521406 568.152497 568.809660 569.470450 570.149550 570.866142 571.588513 572.291959 572.990190 573.701956 574.392457 575.030988 575.624082 576.186612 576.688959 577.107221 577.449330 577.722672 577.881246 -100 
-100 -100 565.213138 565.530781 566.014246 566.553169 567.137684 567.799599 568.478865 569.138907 569.811423 570.544398 571.278453 571.973870 572.661728 573.390524 574.096731 574.732768 575.319519 575.898354 576.414400 576.830194 577.169804 577.467492 577.649177 -100 
-100 -100 564.285280 564.704858 565.279758 565.856648 566.456024 567.177763 567.899168 568.555667 569.210724 569.979932 570.737948 571.416160 572.078564 572.843669 573.579837 574.207803 574.776497 575.389972 575.932746 576.340720 576.668408 577.013829 577.238594 -100 
-100 -100 563.267097 563.787425 564.446812 565.059504 565.671005 566.462430 567.232075 567.891039 568.528160 569.341626 570.125461 570.787702 571.419882 572.226070 572.991058 573.610132 574.156169 574.810108 575.381278 575.782802 576.093732 576.490138 576.755455 -100 
-100 -100 562.553386 563.042771 563.709297 564.366640 565.039060 565.841089 566.630770 567.329478 568.012051 568.811974 569.590448 570.270898 570.933552 571.716503 572.471092 573.105594 573.681462 574.320602 574.891064 575.316569 575.663223 576.044530 576.299471 -100 
-100 -100 561.842633 562.313841 562.983964 563.670865 564.384573 565.206690 566.021744 566.756911 567.474156 568.272776 569.049855 569.742096 570.421054 571.191757 571.938701 572.581155 573.173198 573.808887 574.383660 574.828104 575.197709 575.574226 575.823461 -100 
-100 -100 560.994242 561.510894 562.217119 562.916296 563.636839 564.504936 565.360211 566.111696 566.832577 567.658047 568.450055 569.133981 569.797408 570.586686 571.344950 571.977915 572.556377 573.216369 573.811878 574.257346 574.621793 575.026017 575.297571 -100 
-100 -100 560.185452 560.766801 561.513156 562.213960 562.920744 563.839684 564.731690 565.486047 566.192723 567.056782 567.870380 568.541603 569.176344 569.998079 570.773474 571.391048 571.941609 572.636223 573.254880 573.693179 574.037369 574.480295 574.780016 -100 
-100 -100 559.762478 560.288584 561.011685 561.732644 562.478238 563.373342 564.254472 565.028644 565.770203 566.616184 567.426169 568.122797 568.793072 569.584698 570.341951 570.972536 571.551444 572.217978 572.823732 573.280006 573.655134 574.069804 574.348165 -100 
-100 -100 559.385151 559.877248 560.583783 561.316364 562.081756 562.959480 563.826510 564.605752 565.362857 566.202908 567.016504 567.734117 568.426614 569.201540 569.944970 570.580468 571.171587 571.820794 572.416443 572.881829 573.272138 573.670819 573.935067 -100 
-100 -100 558.882779 559.409463 560.138287 560.869757 561.623217 562.512653 563.381305 564.142946 564.880974 565.743550 566.577280 567.294435 567.975707 568.764436 569.512148 570.132313 570.702814 571.363723 571.966527 572.421688 572.797516 573.215234 573.496040 -100 
-100 -100 558.406153 558.990449 559.750192 560.473407 561.199349 562.113993 562.990933 563.729162 564.432677 565.328069 566.182929 566.888513 567.540739 568.354952 569.111378 569.708283 570.242484 570.927256 571.541960 571.979752 572.326377 572.775976 573.080790 -100 
-100 -100 558.279954 558.808319 559.539795 560.272995 561.024460 561.906245 562.763762 563.514557 564.245759 565.107521 565.943849 566.662523 567.339970 568.117377 568.848385 569.450108 570.004091 570.652723 571.246919 571.695867 572.067119 572.481713 572.760930 -100 
-100 -100 558.173922 558.669375 559.381471 560.118345 560.880619 561.742644 562.586735 563.343705 564.087012 564.926653 565.746910 566.468890 567.154512 567.905930 568.614579 569.212023 569.769473 570.394654 570.973815 571.427246 571.808662 572.201126 572.462125 -100 
-100 -100 557.930861 558.461714 559.193260 559.921991 560.665054 561.536484 562.383311 563.124223 563.845130 564.692914 565.515034 566.219946 566.881088 567.635786 568.339147 568.911343 569.438928 570.070674 570.652706 571.091305 571.453030 571.858202 572.131576 -100 
-100 -100 557.716188 558.302647 559.058470 559.768897 560.474525 561.364991 562.217174 562.932875 563.614690 564.482900 565.311536 565.992033 566.614171 567.385830 568.090763 568.632499 569.115608 569.765016 570.351347 570.764334 571.089158 571.518749 571.811756 -100 
-100 -100 557.868997 558.389737 559.102284 559.806038 560.521803 561.367000 562.190616 562.911278 563.612357 564.438342 565.238914 565.923996 566.565026 567.296695 567.975797 568.523618 569.024842 569.625861 570.175256 570.583379 570.919646 571.306269 571.569752 -100 
-100 -100 558.052947 558.526476 559.197639 559.881414 560.586335 561.393906 562.190761 562.907994 563.612838 564.408206 565.185247 565.869266 566.516769 567.222103 567.882342 568.432597 568.939241 569.502906 570.016227 570.408658 570.739245 571.094130 571.334711 -100 
-100 -100 558.109142 558.599220 559.260909 559.906355 560.564815 561.359249 562.142662 562.834536 563.510532 564.304024 565.075552 565.741612 566.367283 567.075489 567.734498 568.269555 568.752552 569.309347 569.804699 570.163453 570.459488 570.816598 571.063518 -100 
-100 -100 558.209202 558.728163 559.376414 559.968235 560.558705 561.345010 562.113856 562.770812 563.402831 564.205562 564.976198 565.619215 566.211339 566.934726 567.597745 568.112727 568.560955 569.126521 569.613806 569.937874 570.188424 570.559191 570.817181 -100 
-100 -100 558.697723 559.110033 559.666372 560.216198 560.790112 561.499664 562.215025 562.865433 563.510601 564.263606 565.000515 565.649584 566.263565 566.947875 567.586110 568.112961 568.584724 569.107837 569.564597 569.893891 570.160226 570.474423 570.688260 -100 
-100 -100 559.220023 559.524845 559.982994 560.489557 561.043894 561.685448 562.350840 562.998241 563.654909 564.366024 565.071493 565.728706 566.361756 567.013390 567.628431 568.169096 568.662391 569.152016 569.583541 569.923297 570.203290 570.465674 570.632465 -100 
-100 -100 559.522663 559.770382 560.171565 560.648662 561.185819 561.791676 562.430144 563.074153 563.733774 564.425068 565.114595 565.775003 566.415476 567.052208 567.655761 568.202760 568.704970 569.179760 569.599262 569.943656 570.227441 570.463714 570.605315 -100 
-100 -100 -100 -100 -100 -100 -100 -100 -100 -100 -100 -100 -100 -100 -100 -100 -100 -100 -100 -100 -100 -100 -100 -100 -100 -100 
-100 -100 -100 -100 -100 -100 -100 -100 -100 -100 -100 -100 -100 -100 -100 -100 -100 -100 -100 -100 -100 -100 -100 -100 -100 -100 
-100 -100 -100 -100 -100 -100 -100 -100 -100 -100 -100 -100 -100 -100 -100 -100 -100 -100 -100 -100 -100 -100 -100 -100 -100 -100 
-100 -100 565.167930 565.485485 565.968763 566.507349 567.091310 567.752509 568.431161 569.091054 569.764184 570.498606 571.234698 571.932312 572.622107 573.352303 574.059258 574.695352 575.281449 575.858995 576.373380 576.787519 577.125843 577.422774 577.604152 -100 
-100 -100 564.434964 564.866071 565.440023 566.001014 566.579691 567.297203 568.012884 568.656529 569.298382 570.073486 570.835895 571.509369 572.163710 572.937207 573.677862 574.299805 574.858068 575.475010 576.017306 576.415437 576.730759 577.080950 577.310767 -100 
-100 -100 563.071865 563.765088 564.516166 565.095304 565.620686 566.476731 567.274538 567.873167 568.419122 569.308343 570.134462 570.747533 571.296018 572.188125 573.005364 573.585934 574.055864 574.780444 575.387517 575.740435 575.974545 576.456800 576.791369 -100 
-100 -100 561.533566 562.573670 563.509439 564.085108 564.486433 565.557356 566.460155 567.003764 567.385146 568.465152 569.373501 569.910102 570.277178 571.362761 572.272070 572.794482 573.107775 574.009173 574.698369 574.991636 575.074156 575.754952 576.208245 -100 
-100 -100 561.132097 561.926727 562.794380 563.457382 564.051995 565.002996 565.880486 566.517624 567.083282 568.012558 568.864886 569.471516 570.009677 570.930026 571.773979 572.355152 572.823749 573.585208 574.229284 574.595724 574.843236 575.377166 575.757859 -100 
-100 -100 560.565924 561.250886 562.080573 562.787858 563.469637 564.396247 565.282687 565.985352 566.639777 567.516000 568.341533 568.982426 569.587497 570.442560 571.251782 571.858337 572.387199 573.101544 573.731952 574.141437 574.459750 574.940053 575.284730 -100 
-100 -100 559.485159 560.314272 561.222177 561.915616 562.544390 563.581762 564.544199 565.244672 565.853214 566.807861 567.669690 568.270753 568.799873 569.731833 570.579634 571.148525 571.606360 572.403913 573.085466 573.473071 573.734603 574.302463 574.708408 -100 
-100 -100 558.259506 559.381562 560.410586 561.052914 561.514273 562.760120 563.822510 564.478258 564.935602 566.067056 566.999779 567.527576 567.873762 568.991133 569.914263 570.413392 570.697680 571.676734 572.438606 572.768439 572.871417 573.625399 574.132454 -100 
-100 -100 558.228061 559.066471 559.990740 560.705036 561.358181 562.423255 563.412064 564.134577 564.763235 565.740334 566.622401 567.237208 567.772946 568.706759 569.552414 570.116706 570.573414 571.379133 572.073116 572.472519 572.745300 573.325617 573.740038 -100 
-100 -100 558.053013 558.758685 559.623654 560.373965 561.105131 562.089676 563.029158 563.772970 564.464193 565.387941 566.256525 566.925691 567.544257 568.402625 569.204728 569.797415 570.319743 571.052869 571.709915 572.141675 572.480490 572.988883 573.353541 -100 
-100 -100 557.363731 558.196549 559.125421 559.856670 560.525480 561.571030 562.530035 563.221271 563.830815 564.839117 565.761696 566.410456 566.966485 567.892104 568.722319 569.272940 569.719768 570.518111 571.207345 571.603286 571.874618 572.460140 572.878735 -100 
-100 -100 556.504539 557.615888 558.656043 559.333851 559.834601 561.046583 562.062960 562.668328 563.087257 564.284030 565.289328 565.875487 566.258363 567.354661 568.247239 568.719521 568.984937 569.951264 570.706727 571.032131 571.132776 571.898867 572.414684 -100 
-100 -100 556.765489 557.600730 558.533849 559.268873 559.936829 560.973031 561.917882 562.595272 563.196339 564.205139 565.132975 565.785845 566.339240 567.252027 568.062843 568.592190 569.020481 569.806339 570.487391 570.877434 571.144293 571.726704 572.143741 -100 
-100 -100 556.851420 557.562020 558.436297 559.196435 559.928246 560.891857 561.800134 562.513542 563.186082 564.113781 564.996510 565.677375 566.293172 567.123489 567.883390 568.430558 568.913859 569.623555 570.266077 570.687189 571.017715 571.519974 571.881366 -100 
-100 -100 556.411202 557.256726 558.196251 558.930233 559.591487 560.619582 561.556699 562.228942 562.824667 563.815430 564.725896 565.364838 565.902438 566.787736 567.563945 568.054726 568.448289 569.223508 569.899417 570.284397 570.545364 571.116310 571.525633 -100 
-100 -100 555.808609 556.938361 557.986111 558.656933 559.139789 560.331454 561.327919 561.919476 562.328118 563.487941 564.461305 565.023162 565.378698 566.422792 567.251279 567.651594 567.847112 568.792512 569.531987 569.841355 569.927407 570.668087 571.168381 -100 
-100 -100 556.375754 557.212157 558.133648 558.843286 559.477874 560.481079 561.397278 562.052367 562.630625 563.598864 564.486989 565.106795 565.625017 566.485385 567.235394 567.701256 568.068115 568.809981 569.450077 569.802219 570.036225 570.587633 570.986553 -100 
-100 -100 556.785797 557.477335 558.312996 559.021248 559.696854 560.609282 561.476219 562.158733 562.800326 563.680123 564.516620 565.162169 565.743508 566.521666 567.227716 567.727408 568.160864 568.801728 569.369989 569.724473 570.000931 570.463200 570.802704 -100 
-100 -100 556.687218 557.490467 558.357456 559.005910 559.581658 560.536289 561.418220 562.056334 562.622144 563.549285 564.403666 565.011713 565.526540 566.353222 567.079592 567.544556 567.909383 568.585899 569.150336 569.440146 569.626729 570.146725 570.527999 -100 
-100 -100 556.465723 557.518803 558.448171 558.994126 559.358451 560.448169 561.370180 561.926090 562.314576 563.385306 564.289259 564.829137 565.184472 566.152850 566.929750 567.327629 567.528930 568.341256 568.940470 569.139371 569.138632 569.815988 570.277104 -100 
-100 -100 557.494145 558.187438 558.922765 559.470247 559.964064 560.820635 561.625806 562.228783 562.772791 563.648640 564.460128 565.057303 565.569667 566.363240 567.062806 567.527821 567.891436 568.523109 569.039271 569.303044 569.464750 569.926082 570.258941 -100 
-100 -100 558.470225 558.891495 559.441662 559.968984 560.516271 561.218822 561.927294 562.563961 563.194207 563.949812 564.687197 565.328072 565.931044 566.619548 567.258741 567.777002 568.236412 568.761751 569.216676 569.534146 569.786019 570.104624 570.323578 -100 
-100 -100 558.985744 559.288669 559.743445 560.245936 560.796335 561.434773 562.098110 562.744330 563.400357 564.111084 564.816263 565.473154 566.105730 566.756617 567.370605 567.909943 568.401680 568.889683 569.319636 569.657896 569.936601 570.198060 570.364382 -100 
-100 -100 -100 -100 -100 -100 -100 -100 -100 -100 -100 -100 -100 -100 -100 -100 -100 -100 -100 -100 -100 -100 -100 -100 -100 -100 
-100 -100 -100 -100 -100 -100 -100 -100 -100 -100 -100 -100 -100 -100 -100 -100 -100 -100 -100 -100 -100 -100 -100 -100 -100 -100 
-100 -100 -100 -100 -100 -100 -100 -100 -100 -100 -100 -100 -100 -100 -100 -100 -100 -100 -100 -100 -100 -100 -100 -100 -100 -100 
-100 -100 564.150378 564.569760 565.144253 565.720293 566.317978 567.037188 567.756125 568.411554 569.068121 569.841788 570.606385 571.291787 571.960530 572.730200 573.468847 574.097097 574.663731 575.272926 575.810066 576.212399 576.535762 576.878779 577.102652 -100 
-100 -100 562.982661 563.675766 564.426650 565.005326 565.529545 566.383566 567.179201 567.776610 568.323305 569.215621 570.046512 570.664827 571.217899 572.113247 572.932246 573.513052 573.981509 574.702869 575.305629 575.654211 575.885054 576.365647 576.699693 -100 
-100 -100 560.443566 561.968458 563.132412 563.635839 563.794443 565.116934 566.125819 566.540811 566.655568 567.997158 569.024855 569.440963 569.542989 570.905799 571.950770 572.374771 572.448707 573.588422 574.380816 574.557601 574.398969 575.348753 575.970664 -100 
-100 -100 556.703831 560.006579 561.739321 562.017015 561.064589 563.604564 564.976714 565.069386 563.990393 566.551387 567.924610 567.987419 566.848888 569.467073 570.888804 571.019792 569.990998 572.258112 573.378241 573.245636 571.972425 574.110227 575.172648 -100 
-100 -100 558.143026 559.833859 561.160304 561.749061 561.962506 563.411781 564.523030 564.966890 565.081225 566.485436 567.552777 567.944504 568.011305 569.427370 570.516720 570.928037 570.979439 572.182088 573.030788 573.211138 573.049173 574.083813 574.783266 -100 
-100 -100 558.167890 559.357556 560.506665 561.207290 561.740430 562.934758 563.981474 564.592255 565.053153 566.150708 567.097518 567.612851 568.000382 569.093140 570.048839 570.558166 570.892735 571.826460 572.587267 572.899378 573.042833 573.785228 574.338643 -100 
-100 -100 556.331977 558.079174 559.447228 560.033053 560.223160 561.827756 563.072232 563.601973 563.769467 565.196560 566.264091 566.627670 566.652855 568.105640 569.203053 569.573011 569.562707 570.856875 571.776294 571.977004 571.807656 572.910794 573.656561 -100 
-100 -100 553.051949 556.510224 558.349265 558.614698 557.517689 560.459047 562.099632 562.344375 561.361226 563.966791 565.349041 565.350875 564.081852 566.828796 568.284119 568.321632 567.084929 569.616623 570.887623 570.779413 569.437768 571.762384 572.931752 -100 
-100 -100 555.029522 556.785835 558.169577 558.774862 558.988284 560.622787 561.895440 562.446368 562.632632 564.085990 565.177520 565.556111 565.586811 567.040754 568.134724 568.496359 568.481947 569.788182 570.724508 570.938787 570.781259 571.900724 572.657981 -100 
-100 -100 555.557407 556.767292 557.949662 558.688072 559.265204 560.525109 561.628825 562.274724 562.763116 563.922884 564.925456 565.473369 565.873184 566.968409 567.911175 568.393011 568.707326 569.674580 570.474870 570.810854 570.971155 571.755203 572.338686 -100 
-100 -100 554.207852 555.936487 557.320367 557.961724 558.225030 559.796231 560.998735 561.473183 561.586318 563.123212 564.296347 564.739233 564.818448 566.242633 567.306082 567.648220 567.622765 568.917287 569.844476 570.048851 569.881592 571.014109 571.780292 -100 
-100 -100 551.397211 554.777113 556.615905 556.963611 556.028386 558.798461 560.308343 560.404850 559.205906 562.051869 563.597576 563.720486 562.573811 565.223473 566.613582 566.612923 565.358249 567.866997 569.124235 568.998322 567.627410 569.991364 571.181105 -100 
-100 -100 553.617694 555.349997 556.741046 557.390121 557.655315 559.214158 560.397493 560.853080 560.954629 562.494517 563.677260 564.128444 564.207115 565.615450 566.654930 566.971024 566.923358 568.205148 569.124597 569.323114 569.151160 570.280372 571.044990 -100 
-100 -100 554.373236 555.590612 556.789245 557.549200 558.137498 559.364714 560.421639 561.021786 561.480120 562.654171 563.684868 564.258085 564.664599 565.720945 566.607405 567.029921 567.293946 568.240645 569.030088 569.356947 569.509357 570.286916 570.866954 -100 
-100 -100 553.240699 555.007388 556.420005 557.074637 557.335043 558.890696 560.072378 560.534710 560.648512 562.153985 563.310253 563.748141 563.815994 565.184283 566.174109 566.429780 566.319170 567.614623 568.547035 568.752668 568.586023 569.695109 570.446613 -100 
-100 -100 550.640390 554.107095 555.984976 556.336806 555.383083 558.144523 559.646038 559.755436 558.605205 561.357468 562.850220 562.953145 561.801371 564.363772 565.659359 565.539147 564.123351 566.694425 567.975374 567.857820 566.506257 568.813911 569.975371 -100 
-100 -100 553.253519 555.013140 556.409460 557.040593 557.274894 558.807437 559.971560 560.421845 560.522523 562.003191 563.135357 563.555704 563.606217 564.945428 565.905101 566.134915 565.997499 567.254683 568.145876 568.314977 568.119087 569.207172 569.947590 -100 
-100 -100 554.404660 555.610388 556.775337 557.485002 558.017593 559.198844 560.224296 560.810538 561.255421 562.369447 563.346374 563.891060 564.274600 565.262864 566.083287 566.458784 566.678357 567.539962 568.239279 568.490265 568.583855 569.317661 569.873512 -100 
-100 -100 553.684905 555.409095 556.744964 557.308564 557.478110 558.968265 560.111116 560.573690 560.704509 562.108268 563.191880 563.621654 563.713871 564.976996 565.899107 566.160888 566.085018 567.204871 567.968104 568.048455 567.789275 568.847468 569.570417 -100 
-100 -100 551.567616 554.949286 556.691456 556.904558 555.814708 558.488884 559.938899 560.079837 559.050686 561.583036 562.965387 563.100134 562.105312 564.438694 565.641735 565.600393 564.413805 566.613335 567.636746 567.359601 565.883332 568.138100 569.258688 -100 
-100 -100 554.871353 556.420073 557.575946 558.033361 558.132570 559.495554 560.543500 560.984988 561.116228 562.443279 563.466563 563.899102 564.011239 565.218680 566.100293 566.379508 566.326491 567.375668 568.071409 568.135455 567.867030 568.833788 569.478553 -100 
-100 -100 557.068450 557.759181 558.489840 559.031495 559.519412 560.371123 561.172965 561.773969 562.316765 563.191746 564.002581 564.599158 565.110653 565.902764 566.600278 567.062672 567.423107 568.051256 568.563871 568.824239 568.983053 569.442452 569.774412 -100 
-100 -100 558.038457 558.446250 558.994441 559.534234 560.098160 560.799574 561.509364 562.156442 562.799630 563.551313 564.287214 564.935279 565.547868 566.230013 566.865238 567.388262 567.855421 568.373543 568.825314 569.149813 569.412054 569.723412 569.935862 -100 
-100 -100 -100 -100 -100 -100 -100 -100 -100 -100 -100 -100 -100 -100 -100 -100 -100 -100 -100 -100 -100 -100 -100 -100 -100 -100 
-100 -100 -100 -100 -100 -100 -100 -100 -100 -100 -100 -100 -100 -100 -100 -100 -100 -100 -100 -100 -100 -100 -100 -100 -100 -100 
-100 -100 -100 -100 -100 -100 -100 -100 -100 -100 -100 -100 -100 -100 -100 -100 -100 -100 -100 -100 -100 -100 -100 -100 -100 -100 
-100 -100 562.998570 563.518680 564.177737 564.789345 565.397588 566.183016 566.946059 567.601220 568.240481 569.063299 569.861657 570.539911 571.186134 572.002294 572.772785 573.392763 573.934499 574.578784 575.136912 575.525293 575.826342 576.217767 576.481534 -100 
-100 -100 561.312690 562.352577 563.288347 563.863634 564.262239 565.326757 566.221864 566.760199 567.142252 568.230658 569.152742 569.704493 570.084631 571.179104 572.093279 572.616644 572.926033 573.817877 574.493896 574.773801 574.846509 575.523154 575.975639 -100 
-100 -100 556.574655 559.877138 561.610230 561.888534 560.934734 563.469055 564.833792 564.920604 563.840542 566.407495 567.791090 567.865257 566.736220 569.360260 570.785164 570.917068 569.885732 572.145224 573.254529 573.110813 571.829650 573.965280 575.028060 -100 
-100 -100 542.457298 556.289792 559.689722 558.920841 549.630037 560.622203 563.212490 562.081495 552.345619 563.593685 566.210631 565.009922 554.963039 566.523296 569.260292 568.294552 559.283406 569.551994 571.809688 570.515788 561.100478 571.473836 573.946320 -100 
-100 -100 553.925846 557.461478 559.399533 559.762011 558.842016 561.540388 563.030139 563.135104 562.029659 564.687843 566.125852 566.158226 564.963787 567.672125 569.159783 569.265250 568.185027 570.539638 571.725903 571.576292 570.271105 572.528619 573.697147 -100 
-100 -100 555.477818 557.347395 558.835006 559.484400 559.713875 561.330625 562.574543 563.062540 563.186938 564.659525 565.769651 566.132027 566.150582 567.639549 568.777341 569.155676 569.150296 570.447355 571.370393 571.550388 571.370981 572.511924 573.301773 -100 
-100 -100 551.904995 555.546203 557.532097 557.838206 556.732173 559.761533 561.455751 561.672790 560.637312 563.309518 564.736339 564.707637 563.387578 566.209229 567.720058 567.738499 566.457073 569.051048 570.362907 570.228598 568.847912 571.256917 572.500649 -100 
-100 -100 538.153630 552.441082 555.977164 555.003269 544.359208 556.986580 560.074790 559.155480 549.597819 560.822566 563.420181 562.049419 551.279153 563.548391 566.388461 565.165935 554.918116 566.494641 569.082661 567.762348 557.723255 568.867477 571.549646 -100 
-100 -100 550.544861 554.195519 556.197457 556.522961 555.440724 558.504483 560.230703 560.470056 559.452581 562.154884 563.607951 563.594310 562.278936 565.101322 566.607322 566.614749 565.326969 567.938568 569.272771 569.154805 567.786739 570.216093 571.473753 -100 
-100 -100 552.746589 554.636425 556.157011 556.840409 557.107560 558.805637 560.116064 560.635849 560.773084 562.328886 563.505776 563.901703 563.928842 565.421024 566.542116 566.880292 566.835463 568.191308 569.170704 569.377284 569.206537 570.407908 571.237794 -100 
-100 -100 549.798357 553.367384 555.359439 555.752885 554.820518 557.716287 559.321445 559.424393 558.195956 561.118562 562.709085 562.795917 561.593915 564.325709 565.779311 565.763410 564.468672 567.060156 568.378530 568.239978 566.839505 569.303017 570.577437 -100 
-100 -100 536.892582 550.764512 554.263432 553.487929 543.741029 555.454540 558.253493 556.992217 546.226832 558.682506 561.628486 560.488113 550.294308 562.019128 564.717337 563.448650 553.222006 564.728835 567.287839 565.918915 555.695282 567.032424 569.761694 -100 
-100 -100 549.218417 552.792329 554.794264 555.199543 554.272829 557.153989 558.736661 558.817370 557.574520 560.502203 562.104895 562.202527 561.001782 563.714477 565.140186 565.094401 563.773738 566.351574 567.660926 567.514752 566.108183 568.567733 569.840490 -100 
-100 -100 551.583566 553.483195 555.027080 555.745629 556.041690 557.691933 558.942009 559.402719 559.494437 561.078500 562.295007 562.727420 562.774010 564.211802 565.263151 565.529561 565.420159 566.760206 567.729638 567.924835 567.744126 568.937627 569.763941 -100 
-100 -100 548.792691 552.454002 554.499628 554.918247 553.985289 556.870669 558.457110 558.560794 557.375919 560.223296 561.785074 561.873055 560.680528 563.327843 564.685591 564.548548 563.093110 565.750785 567.098297 566.973083 565.596947 568.011517 569.262842 -100 
-100 -100 535.820133 550.089307 553.688723 552.928941 543.127152 554.878399 557.684788 556.493486 546.112543 558.138642 560.979500 559.835927 549.785409 561.262943 563.817075 562.331666 551.440784 563.502281 566.171489 564.853948 554.831798 565.930600 568.601690 -100 
-100 -100 548.871390 552.527723 554.558525 554.954058 553.994570 556.856938 558.426723 558.521134 557.326624 560.145761 561.681676 561.753920 560.546684 563.159775 564.482656 564.317997 562.835522 565.449860 566.751816 566.587469 565.180655 567.573182 568.812849 -100 
-100 -100 551.742790 553.641290 555.156670 555.825464 556.063185 557.670118 558.893947 559.354939 559.456549 560.958273 562.111796 562.524862 562.568759 563.912976 564.882596 565.101962 564.958764 566.191534 567.055979 567.168289 566.925647 568.072397 568.872896 -100 
-100 -100 549.437607 553.061399 555.025424 555.343322 554.301961 557.134574 558.696895 558.844339 557.786627 560.425865 561.886240 562.004060 560.961174 563.376228 564.631112 564.550562 563.304450 565.598452 566.701748 566.421846 564.925587 567.304588 568.530951 -100 
-100 -100 536.992232 551.220137 554.670797 553.746281 543.703682 555.462205 558.253000 557.230929 547.738186 558.783156 561.407091 560.429281 551.432952 561.785249 564.126846 562.915505 553.549806 563.928617 566.103411 564.557492 554.252445 565.436352 568.081980 -100 
-100 -100 550.996690 554.376830 556.115957 556.324838 555.230292 557.900440 559.348190 559.488284 558.458418 560.989651 562.371555 562.506268 561.510914 563.841784 565.041231 564.995557 563.802646 565.995236 567.012398 566.728377 565.246055 567.497772 568.617786 -100 
-100 -100 555.470915 556.519608 557.440791 557.976189 558.329464 559.409869 560.325659 560.878050 561.264231 562.332940 563.235462 563.774227 564.127786 565.092537 565.864324 566.255769 566.448698 567.251424 567.840953 568.030218 568.021316 568.693692 569.152861 -100 
-100 -100 556.982630 557.495019 558.131224 558.707841 559.282740 560.056010 560.815811 561.467297 562.095860 562.895987 563.664609 564.305778 564.895376 565.614642 566.271959 566.779698 567.218779 567.773911 568.250436 568.563983 568.805661 569.170585 569.425920 -100 
-100 -100 -100 -100 -100 -100 -100 -100 -100 -100 -100 -100 -100 -100 -100 -100 -100 -100 -100 -100 -100 -100 -100 -100 -100 -100 
-100 -100 -100 -100 -100 -100 -100 -100 -100 -100 -100 -100 -100 -100 -100 -100 -100 -100 -100 -100 -100 -100 -100 -100 -100 -100 
-100 -100 -100 -100 -100 -100 -100 -100 -100 -100 -100 -100 -100 -100 -100 -100 -100 -100 -100 -100 -100 -100 -100 -100 -100 -100 
-100 -100 562.106191 562.595491 563.262559 563.919802 564.587691 565.378221 566.153907 566.843208 567.527749 568.344387 569.149843 569.860047 570.548471 571.349207 572.113770 572.750591 573.319356 573.940553 574.486059 574.886197 575.214218 575.587534 575.840837 -100 
-100 -100 560.737395 561.531546 562.400391 563.065192 563.656356 564.592850 565.451392 566.073962 566.638039 567.584504 568.465943 569.104416 569.669421 570.606766 571.460119 572.044128 572.505931 573.246965 573.862000 574.198620 574.424714 574.952346 575.333578 -100 
-100 -100 557.848137 559.537380 560.865849 561.459965 561.673170 563.103715 564.189413 564.611543 564.718451 566.140503 567.238862 567.663768 567.757514 569.187438 570.284375 570.699635 570.746187 571.925668 572.740799 572.885982 572.698862 573.731778 574.436061 -100 
-100 -100 553.766966 557.299785 559.239848 559.609915 558.694177 561.374169 562.839541 562.922711 561.806407 564.480245 565.943724 566.002415 564.829092 567.544430 569.036005 569.145849 568.064903 570.399348 571.556864 571.376276 570.047679 572.309650 573.486126 -100 
-100 -100 555.124971 557.010694 558.533896 559.230840 559.508652 561.081897 562.281772 562.733516 562.838964 564.332531 565.477639 565.876145 565.930986 567.421089 568.568884 568.969812 568.992819 570.247223 571.132197 571.287880 571.105015 572.238769 573.033041 -100 
-100 -100 555.067883 556.434096 557.773934 558.592377 559.205459 560.519790 561.657073 562.290209 562.759361 563.934639 564.951121 565.478813 565.864920 567.018858 568.025211 568.529766 568.849241 569.832465 570.636831 570.946847 571.093154 571.920574 572.554334 -100 
-100 -100 553.034380 554.993429 556.575239 557.278661 557.540185 559.286109 560.637604 561.188255 561.354501 562.874110 564.019183 564.386358 564.395049 565.921007 567.076674 567.433467 567.396880 568.762386 569.746153 569.951489 569.783393 570.986599 571.822758 -100 
-100 -100 549.557687 553.281016 555.362020 555.738745 554.691623 557.806551 559.573838 559.831395 558.824168 561.549166 563.021827 563.013503 561.701980 564.546414 566.072265 566.083632 564.797000 567.431078 568.787541 568.680520 567.323324 569.775130 571.052873 -100 
-100 -100 551.610251 553.580544 555.181200 555.907916 556.198779 557.983806 559.373741 559.954751 560.145389 561.691757 562.857963 563.236685 563.249198 564.775511 565.927269 566.277163 566.240114 567.624276 568.633500 568.861155 568.711320 569.933112 570.780840 -100 
-100 -100 552.203253 553.594905 554.974924 555.838304 556.506400 557.905886 559.122766 559.810738 560.319217 561.556984 562.622472 563.174365 563.566884 564.721882 565.716431 566.196536 566.502677 567.533203 568.395342 568.748148 568.925353 569.798271 570.461455 -100 
-100 -100 550.781735 552.716352 554.310239 555.070455 555.413192 557.140329 558.467991 558.981497 559.104569 560.729835 561.969139 562.404597 562.461328 563.958304 565.082980 565.418270 565.373005 566.740547 567.732689 567.942520 567.777613 569.013486 569.872221 -100 
-100 -100 547.868656 551.501291 553.572976 554.030401 553.150821 556.105396 557.756510 557.882184 556.669921 559.627197 561.248899 561.348997 560.152981 562.900301 564.364958 564.345576 563.046177 565.649318 566.979933 566.843322 565.448514 567.942244 569.243956 -100 
-100 -100 550.211878 552.152408 553.757294 554.529987 554.878628 556.595384 557.904874 558.400309 558.511796 560.138407 561.384901 561.826491 561.881007 563.360132 564.458796 564.766152 564.695481 566.044382 567.021137 567.217602 567.042782 568.273757 569.131056 -100 
-100 -100 551.057979 552.462104 553.867158 554.762784 555.451047 556.821308 557.992798 558.636660 559.115413 560.363777 561.452183 562.025054 562.420872 563.532810 564.467349 564.885083 565.135303 566.133131 566.968441 567.296279 567.454605 568.318877 568.979881 -100 
-100 -100 549.876833 551.865653 553.509447 554.303316 554.656445 556.366451 557.666454 558.161816 558.281568 559.873753 561.096383 561.528411 561.573882 563.007655 564.049376 564.289861 564.150130 565.505223 566.486386 566.681186 566.505142 567.716008 568.561965 -100 
-100 -100 547.215676 550.958170 553.096465 553.583041 552.700442 555.639183 557.268577 557.395878 556.225475 559.088534 560.660796 560.746570 559.548421 562.198167 563.554827 563.404200 561.932635 564.584493 565.923468 565.779535 564.392170 566.829723 568.105975 -100 
-100 -100 550.039161 552.021446 553.649755 554.420505 554.746046 556.428628 557.705774 558.184620 558.288384 559.854505 561.053283 561.468639 561.496084 562.896553 563.901871 564.110278 563.938564 565.251646 566.189068 566.345516 566.138999 567.328026 568.162370 -100 
-100 -100 551.399285 552.792479 554.165145 555.011475 555.641340 556.955932 558.084322 558.704987 559.164492 560.350289 561.385896 561.933043 562.305471 563.340026 564.194943 564.552654 564.747737 565.652826 566.392900 566.640931 566.737255 567.555769 568.191664 -100 
-100 -100 550.772327 552.703889 554.253379 554.941652 555.190969 556.821779 558.071430 558.559739 558.692031 560.178228 561.327352 561.753726 561.823560 563.141603 564.100666 564.333855 564.218716 565.393968 566.206853 566.278816 566.010919 567.166789 567.980387 -100 
-100 -100 548.753691 552.379599 554.345850 554.665759 553.625780 556.457720 558.021796 558.174727 557.122519 559.758428 561.216834 561.337582 560.298504 562.706761 563.955004 563.871736 562.621746 564.899660 565.984757 565.688001 564.179099 566.555081 567.781824 -100 
-100 -100 552.433599 554.157401 555.491301 556.051384 556.216296 557.701478 558.842804 559.307837 559.441084 560.841777 561.923327 562.354407 562.447547 563.703568 564.617051 564.871455 564.784751 565.884974 566.626524 566.685783 566.410190 567.461565 568.183236 -100 
-100 -100 555.016537 555.815504 556.673959 557.310904 557.874050 558.817528 559.692516 560.327955 560.892295 561.816120 562.667761 563.274644 563.787450 564.607500 565.325080 565.780270 566.131750 566.789166 567.332290 567.601473 567.771679 568.282639 568.660583 -100 
-100 -100 556.209849 556.692874 557.341278 557.969511 558.609801 559.388569 560.161174 560.846979 561.519133 562.308790 563.077017 563.740495 564.362682 565.064417 565.714718 566.239179 566.708151 567.246708 567.721821 568.060957 568.341112 568.688346 568.930943 -100 
-100 -100 -100 -100 -100 -100 -100 -100 -100 -100 -100 -100 -100 -100 -100 -100 -100 -100 -100 -100 -100 -100 -100 -100 -100 -100 
-100 -100 -100 -100 -100 -100 -100 -100 -100 -100 -100 -100 -100 -100 -100 -100 -100 -100 -100 -100 -100 -100 -100 -100 -100 -100 
-100 -100 -100 -100 -100 -100 -100 -100 -100 -100 -100 -100 -100 -100 -100 -100 -100 -100 -100 -100 -100 -100 -100 -100 -100 -100 
-100 -100 561.167265 561.638588 562.311483 563.001950 563.711860 564.515279 565.305670 566.022783 566.740829 567.566824 568.388564 569.129579 569.850092 570.648131 571.410719 572.058358 572.641057 573.247912 573.781352 574.183277 574.522195 574.888769 575.138027 -100 
-100 -100 559.952602 560.635758 561.469442 562.185692 562.867615 563.766198 564.614435 565.285669 565.932045 566.840300 567.719319 568.417458 569.069740 569.950830 570.774756 571.388618 571.909612 572.586847 573.163362 573.516395 573.794075 574.270017 574.621189 -100 
-100 -100 557.673441 558.855426 560.010083 560.731787 561.278196 562.424708 563.408849 563.964091 564.397719 565.539471 566.555715 567.142399 567.587602 568.699567 569.666545 570.188616 570.522816 571.403478 572.088884 572.319409 572.400321 573.155789 573.730627 -100 
-100 -100 555.140028 556.992513 558.485816 559.169514 559.436051 560.981652 562.144900 562.559110 562.632072 564.165872 565.355251 565.795435 565.880607 567.372838 568.515059 568.912436 568.922990 570.151411 570.986336 571.067290 570.798510 571.982874 572.810912 -100 
-100 -100 554.876273 556.235644 557.580459 558.418466 559.047513 560.326229 561.416907 562.007155 562.451088 563.656571 564.718486 565.291501 565.713751 566.873458 567.883320 568.397843 568.721900 569.668779 570.421915 570.675188 570.776579 571.621551 572.275747 -100 
-100 -100 554.282179 555.427881 556.695138 557.610552 558.396102 559.604180 560.692985 561.400641 562.014527 563.096846 564.094023 564.730297 565.283129 566.308729 567.247024 567.812301 568.260251 569.119458 569.862358 570.232445 570.504565 571.212085 571.767720 -100 
-100 -100 552.656270 554.100132 555.526822 556.409762 557.077742 558.488730 559.709474 560.393009 560.896834 562.132710 563.202350 563.762093 564.166183 565.336610 566.345396 566.832791 567.139515 568.174442 569.035598 569.385401 569.561844 570.425678 571.084737 -100 
-100 -100 550.714633 552.758172 554.430321 555.207750 555.534105 557.350604 558.758448 559.336140 559.514045 561.109786 562.322245 562.737737 562.782651 564.311198 565.463166 565.808371 565.765569 567.173403 568.205756 568.453897 568.325570 569.546874 570.395760 -100 
-100 -100 551.166511 552.624013 554.072824 554.982857 555.685608 557.143418 558.412917 559.138238 559.673974 560.932236 562.014959 562.579929 562.984966 564.155959 565.163780 565.649819 565.962335 567.019153 567.911062 568.291402 568.492673 569.372190 570.038681 -100 
-100 -100 551.281548 552.459115 553.774171 554.742831 555.595582 556.904416 558.096716 558.889655 559.566910 560.693913 561.716393 562.360663 562.912846 563.940009 564.874802 565.431752 565.885679 566.793404 567.603028 568.037567 568.361613 569.100423 569.670941 -100 
-100 -100 550.318889 551.741956 553.172162 554.089596 554.810395 556.260208 557.519066 558.237712 558.772751 560.045567 561.144547 561.723502 562.137281 563.303259 564.306654 564.794792 565.109243 566.142574 567.007385 567.362250 567.545774 568.437347 569.115445 -100 
-100 -100 548.952412 550.931873 552.579726 553.381939 553.756245 555.561776 556.958873 557.531841 557.710598 559.337179 560.579323 561.018683 561.078738 562.591973 563.730659 564.076010 564.040078 565.403681 566.393037 566.601006 566.439635 567.690580 568.562372 -100 
-100 -100 549.759249 551.189370 552.632036 553.563303 554.291735 555.735562 556.981908 557.688533 558.215362 559.484896 560.583895 561.162515 561.570166 562.719346 563.700099 564.164257 564.454617 565.463076 566.303232 566.635748 566.803270 567.689319 568.367105 -100 
-100 -100 550.154421 551.347548 552.690645 553.692787 554.566516 555.858911 557.021238 557.787930 558.448671 559.570384 560.594971 561.242304 561.785699 562.775989 563.662134 564.170125 564.576308 565.433740 566.192852 566.580409 566.870555 567.601982 568.174625 -100 
-100 -100 549.454168 550.937480 552.433631 553.405950 554.155944 555.576056 556.790988 557.474202 557.985344 559.238630 560.328765 560.906448 561.308025 562.413957 563.341618 563.753434 563.997331 564.978604 565.793870 566.099470 566.243500 567.122704 567.799477 -100 
-100 -100 548.391806 550.469702 552.203916 553.070012 553.480724 555.230018 556.564763 557.092959 557.242451 558.835094 560.058401 560.495508 560.548979 561.975914 563.015954 563.264911 563.138968 564.451016 565.388732 565.540606 565.328944 566.566460 567.435342 -100 
-100 -100 549.703158 551.178928 552.659541 553.609393 554.330459 555.716157 556.898432 557.554716 558.042181 559.270254 560.338913 560.900063 561.281678 562.353663 563.242184 563.616821 563.824312 564.765199 565.539646 565.808759 565.923259 566.781540 567.447283 -100 
-100 -100 550.677618 551.854806 553.164560 554.120724 554.936204 556.154881 557.248844 557.963972 558.581557 559.649937 560.631180 561.251926 561.763352 562.680041 563.482704 563.917023 564.253449 565.027577 565.701800 566.014633 566.244507 566.932691 567.481964 -100 
-100 -100 550.617173 552.017762 553.399942 554.256879 554.896641 556.214623 557.350102 557.985512 558.460300 559.638642 560.669668 561.224478 561.608159 562.629038 563.473063 563.831855 564.029417 564.906068 565.611933 565.830416 565.905864 566.722978 567.361245 -100 
-100 -100 550.275740 552.185833 553.713890 554.396564 554.648223 556.254735 557.486722 557.971652 558.103059 559.584776 560.728216 561.155438 561.224632 562.538176 563.487017 563.709280 563.576311 564.754195 565.560060 565.622182 565.341023 566.488643 567.294080 -100 
-100 -100 552.379572 553.590694 554.760923 555.475100 556.010556 557.188642 558.217315 558.817340 559.276973 560.380890 561.350968 561.902500 562.295871 563.265386 564.068596 564.438364 564.650406 565.468510 566.116704 566.321549 566.381235 567.106750 567.662583 -100 
-100 -100 554.350068 555.040217 555.871296 556.572201 557.238656 558.141284 559.003708 559.688588 560.333367 561.207498 562.038921 562.684755 563.266112 564.032601 564.725094 565.213525 565.630911 566.238585 566.767054 567.084266 567.332730 567.782052 568.117384 -100 
-100 -100 555.393557 555.861586 556.521630 557.190256 557.878406 558.670762 559.457701 560.170894 560.873540 561.663927 562.436149 563.117430 563.761241 564.457195 565.105438 565.642473 566.130734 566.666078 567.146000 567.506493 567.812243 568.152846 568.387502 -100 
-100 -100 -100 -100 -100 -100 -100 -100 -100 -100 -100 -100 -100 -100 -100 -100 -100 -100 -100 -100 -100 -100 -100 -100 -100 -100 
-100 -100 -100 -100 -100 -100 -100 -100 -100 -100 -100 -100 -100 -100 -100 -100 -100 -100 -100 -100 -100 -100 -100 -100 -100 -100 
-100 -100 -100 -100 -100 -100 -100 -100 -100 -100 -100 -100 -100 -100 -100 -100 -100 -100 -100 -100 -100 -100 -100 -100 -100 -100 
-100 -100 560.031588 560.548439 561.261294 561.971557 562.693510 563.536078 564.355839 565.080349 565.800923 566.668192 567.526390 568.281348 569.004560 569.830694 570.610772 571.253865 571.823429 572.443438 572.980190 573.364197 573.684273 574.079897 574.355732 -100 
-100 -100 558.600101 559.422974 560.339286 561.057109 561.700924 562.689505 563.587555 564.233055 564.820364 565.832197 566.781383 567.472993 568.076676 569.040211 569.907128 570.492276 570.948343 571.686031 572.281751 572.576814 572.767635 573.344923 573.771444 -100 
-100 -100 555.607935 557.324595 558.702143 559.348215 559.609180 561.094861 562.211184 562.624497 562.707181 564.245462 565.448516 565.943875 566.084356 567.540752 568.646789 569.051738 569.075180 570.254850 571.031292 571.069641 570.746896 571.930809 572.742078 -100 
-100 -100 551.415115 554.965961 556.957257 557.378949 556.499573 559.248446 560.737206 560.764353 559.497097 562.417977 564.039300 564.187448 563.071231 565.809750 567.305685 567.390574 566.249855 568.613536 569.719690 569.337399 567.606125 570.290550 571.669776 -100 
-100 -100 552.612242 554.542570 556.136162 556.901981 557.238611 558.873113 560.104399 560.543689 560.623143 562.242223 563.504344 563.983471 564.091087 565.608841 566.765411 567.154766 567.155770 568.418454 569.276045 569.335982 569.026682 570.315734 571.218508 -100 
-100 -100 552.388705 553.828636 555.264810 556.171941 556.859652 558.237504 559.413091 560.054819 560.534784 561.802812 562.920237 563.527761 563.970225 565.148161 566.161777 566.660305 566.972811 567.972735 568.784011 569.078212 569.210588 570.092558 570.772371 -100 
-100 -100 550.150908 552.241124 553.957990 554.771108 555.119092 556.932675 558.320996 558.866609 559.015438 560.661332 561.929999 562.396328 562.484047 564.013025 565.161731 565.502794 565.451324 566.860804 567.886367 568.126085 567.997114 569.213565 570.063951 -100 
-100 -100 546.432490 550.398486 552.658324 553.160971 552.209005 555.396234 557.197567 557.416308 556.281314 559.247895 560.887588 561.007540 559.835552 562.623264 564.118542 564.095521 562.752572 565.484203 566.914817 566.878423 565.620191 568.033182 569.302434 -100 
-100 -100 548.597116 550.703789 552.445585 553.287444 553.673154 555.543735 556.993459 557.593109 557.781288 559.445049 560.718277 561.182554 561.267382 562.798009 563.949186 564.293030 564.251269 565.688294 566.752573 567.032425 566.935490 568.163765 569.016702 -100 
-100 -100 549.252384 550.732659 552.222275 553.181578 553.935735 555.443026 556.755893 557.516554 558.083775 559.378984 560.496844 561.092684 561.523124 562.706932 563.725887 564.224820 564.550932 565.613436 566.510820 566.897157 567.106657 568.001626 568.678993 -100 
-100 -100 547.827137 549.846022 551.534925 552.363567 552.757918 554.642023 556.115994 556.759049 557.001039 558.626703 559.866920 560.309702 560.378608 561.919708 563.088120 563.461993 563.455058 564.837184 565.847111 566.075906 565.932555 567.195151 568.072449 -100 
-100 -100 544.873319 548.618725 550.784624 551.275870 550.351119 553.570944 555.425048 555.740633 554.766502 557.606879 559.176068 559.253321 558.035983 560.853748 562.378725 562.415731 561.186505 563.769839 565.099019 564.968314 563.584732 566.108739 567.432103 -100 
-100 -100 547.279083 549.306259 551.009674 551.855200 552.260883 554.140933 555.605914 556.242032 556.478765 558.096848 559.330817 559.768271 559.828552 561.352340 562.500207 562.853782 562.824266 564.174763 565.149789 565.345625 565.178508 566.436440 567.315976 -100 
-100 -100 548.145700 549.645876 551.169738 552.172419 552.960273 554.451106 555.739711 556.487841 557.050117 558.325567 559.427777 560.015119 560.432752 561.577745 562.553661 563.015997 563.303653 564.295590 565.114868 565.425492 565.577988 566.474588 567.163862 -100 
-100 -100 546.905474 549.051178 550.855832 551.787242 552.263435 554.074276 555.470787 556.058781 556.262054 557.875591 559.116396 559.574810 559.657993 561.113150 562.194033 562.496539 562.426872 563.730822 564.657821 564.798487 564.576063 565.850914 566.745146 -100 
-100 -100 544.116386 548.149513 550.500247 551.149082 550.416018 553.428825 555.140947 555.364497 554.315663 557.155865 558.736420 558.858223 557.729688 560.369764 561.761796 561.706233 560.410427 562.896678 564.130578 563.885770 562.356208 564.949070 566.306239 -100 
-100 -100 547.235644 549.374366 551.164980 552.075975 552.522743 554.290890 555.644461 556.195997 556.369228 557.956422 559.177331 559.621267 559.685258 561.102615 562.139198 562.399436 562.290097 563.554160 564.442052 564.547528 564.296362 565.551491 566.435515 -100 
-100 -100 548.832602 550.319131 551.814629 552.780864 553.517002 554.910265 556.102782 556.776048 557.280325 558.502097 559.567064 560.136388 560.529391 561.587651 562.465065 562.840275 563.049419 563.960903 564.700088 564.938593 565.031539 565.888306 566.556544 -100 
-100 -100 548.380764 550.386769 552.042697 552.844663 553.202342 554.889626 556.184051 556.705451 556.863328 558.394402 559.576695 560.017385 560.092194 561.441025 562.415140 562.635336 562.493814 563.722929 564.573334 564.657948 564.395408 565.593638 566.439055 -100 
-100 -100 546.511960 550.211464 552.278616 552.716308 551.815428 554.656267 556.241789 556.408981 555.353633 558.054822 559.551081 559.675871 558.610789 561.074814 562.336746 562.207309 560.845329 563.266749 564.427116 564.151129 562.629842 565.073770 566.339566 -100 
-100 -100 550.365110 552.144518 553.561364 554.214350 554.470743 555.999009 557.173944 557.662807 557.814493 559.256721 560.369416 560.812583 560.907447 562.191115 563.115314 563.351226 563.234713 564.396794 565.189637 565.274723 565.012751 566.103818 566.852649 -100 
-100 -100 553.094728 553.936168 554.861612 555.573307 556.207438 557.204056 558.120891 558.788449 559.380501 560.336751 561.215575 561.839956 562.365650 563.204250 563.933593 564.389610 564.743003 565.431562 566.008068 566.302311 566.493408 567.030895 567.427075 -100 
-100 -100 554.372384 554.891303 555.598205 556.292708 556.996770 557.829837 558.646858 559.368116 560.070788 560.890232 561.684189 562.367228 563.005639 563.724078 564.387495 564.920445 565.400228 565.961610 566.463090 566.825925 567.127810 567.496686 567.753491 -100 
-100 -100 -100 -100 -100 -100 -100 -100 -100 -100 -100 -100 -100 -100 -100 -100 -100 -100 -100 -100 -100 -100 -100 -100 -100 -100 
-100 -100 -100 -100 -100 -100 -100 -100 -100 -100 -100 -100 -100 -100 -100 -100 -100 -100 -100 -100 -100 -100 -100 -100 -100 -100 
-100 -100 -100 -100 -100 -100 -100 -100 -100 -100 -100 -100 -100 -100 -100 -100 -100 -100 -100 -100 -100 -100 -100 -100 -100 -100 
-100 -100 558.860576 559.443023 560.201320 560.922888 561.641213 562.534344 563.389233 564.116410 564.826426 565.748100 566.646844 567.407972 568.118796 568.985409 569.788589 570.422393 570.968316 571.617723 572.168941 572.535336 572.826233 573.264714 573.572941 -100 
-100 -100 557.026762 558.135845 559.178657 559.865075 560.370429 561.546119 562.527003 563.112983 563.534161 564.756608 565.808632 566.456847 566.906957 568.054411 568.999044 569.525653 569.824486 570.722252 571.375707 571.584879 571.582456 572.373340 572.917479 -100 
-100 -100 552.053481 555.424390 557.274147 557.661409 556.796283 559.460423 560.898505 560.958736 559.754166 562.624823 564.222757 564.424021 563.378605 566.056246 567.505323 567.613679 566.517711 568.814396 569.871638 569.506741 567.807976 570.405022 571.709114 -100 
-100 -100 537.765062 551.582699 555.101290 554.432687 545.131436 556.359451 559.014247 557.695991 546.915013 559.394947 562.398892 561.367254 551.447170 563.031134 565.781324 564.743593 555.413416 565.960156 568.150784 566.306128 554.520382 567.318829 570.367653 -100 
-100 -100 548.845830 552.486732 554.585577 555.090718 554.281233 557.123321 558.690052 558.762019 557.527984 560.507610 562.181698 562.357850 561.257459 564.023020 565.536120 565.616356 564.473444 566.881153 568.036146 567.684714 565.979460 568.708500 570.122828 -100 
-100 -100 550.070260 552.109590 553.806779 554.637807 555.016566 556.771528 558.103875 558.611465 558.742982 560.407952 561.709563 562.213165 562.334005 563.872672 565.033970 565.402657 565.380559 566.725382 567.675394 567.829380 567.615265 568.882464 569.770896 -100 
-100 -100 546.031840 550.007968 552.288038 552.815415 551.880306 555.055694 556.834796 557.032302 555.888648 558.877295 560.550929 560.705600 559.562069 562.362667 563.866374 563.851573 562.511832 565.227972 566.634547 566.571119 565.292364 567.711792 568.990053 -100 
-100 -100 531.295911 546.591796 550.555658 549.837467 539.383776 552.161956 555.323482 554.251612 543.745846 556.135601 559.133331 558.039792 547.883487 559.696971 562.451241 561.130165 550.497300 562.543708 565.314484 564.158099 554.587971 565.389793 568.040694 -100 
-100 -100 544.421635 548.417349 550.725269 551.282580 550.386175 553.627503 555.477475 555.737327 554.638312 557.640715 559.312766 559.460135 558.310936 561.115592 562.625825 562.617474 561.290161 564.038648 565.488862 565.471514 564.230088 566.657048 567.934084 -100 
-100 -100 546.811510 548.902276 550.658941 551.537355 551.968977 553.887934 555.387043 556.039587 556.282007 557.953374 559.235351 559.711464 559.808621 561.362870 562.539555 562.913669 562.903850 564.328701 565.381048 565.649455 565.541296 566.795115 567.664884 -100 
-100 -100 543.830053 547.607884 549.813390 550.339722 549.448381 552.713063 554.610368 554.961837 554.017212 556.882177 558.473061 558.569970 557.372867 560.214141 561.762775 561.821001 560.612655 563.223382 564.580754 564.476122 563.113018 565.644198 566.969548 -100 
-100 -100 530.673842 544.956967 548.680959 547.916974 537.489506 550.313764 553.573095 552.738430 543.080546 554.658905 557.444222 556.238012 545.850783 557.870363 560.710731 559.564865 549.642556 560.946151 563.494217 562.131566 551.907004 563.339146 566.129363 -100 
-100 -100 543.297227 547.083149 549.302973 549.847467 548.970557 552.231225 554.121862 554.470722 553.524107 556.378221 557.958189 558.046416 556.839240 559.661441 561.189832 561.229909 560.000554 562.574440 563.889864 563.744745 562.351640 564.880146 566.209936 -100 
-100 -100 545.731751 547.844632 549.637891 550.568360 551.051909 552.943093 554.418427 555.069961 555.321749 556.958325 558.211187 558.672927 558.759447 560.266461 561.400199 561.747038 561.712194 563.045255 563.997581 564.165968 563.973427 565.247168 566.140195 -100 
-100 -100 542.749880 546.803922 549.188814 549.877374 549.190226 552.264593 554.038927 554.317189 553.312789 556.182545 557.784985 557.925428 556.819273 559.494989 560.928547 560.914521 559.654954 562.162021 563.411377 563.180189 561.664099 564.272438 565.639737 -100 
-100 -100 528.895358 544.380792 548.478351 548.050025 538.659057 550.434577 553.396598 552.412296 542.532108 554.249435 557.088234 556.028411 546.293770 557.570865 560.182610 558.942119 549.042412 560.141568 562.551397 560.981497 550.143566 562.104148 565.006684 -100 
-100 -100 543.154281 547.201830 549.573261 550.242620 549.526232 552.550157 554.272883 554.507617 553.468463 556.309295 557.891316 558.018432 556.894590 559.527601 560.912092 560.852266 559.550999 562.018258 563.229460 562.963844 561.419507 564.009346 565.367253 -100 
-100 -100 546.562423 548.666442 550.435873 551.339410 551.784593 553.549677 554.904770 555.465440 555.650644 557.227681 558.444204 558.897396 558.976707 560.372748 561.391096 561.640944 561.522232 562.775534 563.650015 563.747117 563.494155 564.732408 565.606918 -100 
-100 -100 544.583960 548.380586 550.572120 551.118387 550.309756 553.239219 554.893835 555.100842 554.074163 556.821790 558.355781 558.494477 557.438143 559.938760 561.234263 561.117543 559.763733 562.219775 563.414309 563.155363 561.651354 564.140478 565.443684 -100 
-100 -100 532.384080 546.822332 550.499097 549.833340 540.296433 551.847433 554.664249 553.650463 544.011585 555.325925 558.044701 557.051873 547.827972 558.468993 560.863132 559.507066 549.420122 560.580304 562.962803 561.439015 550.951177 562.433249 565.186027 -100 
-100 -100 546.798788 550.312820 552.232501 552.630251 551.736753 554.477101 555.994968 556.177898 555.166390 557.798460 559.248596 559.400455 558.386699 560.796858 562.028673 561.938560 560.633653 563.001073 564.129872 563.888554 562.412583 564.766479 565.952466 -100 
-100 -100 551.608007 552.752064 553.815163 554.500272 554.994922 556.182980 557.185577 557.800720 558.238269 559.374446 560.332828 560.903977 561.279518 562.286500 563.086959 563.480780 563.672218 564.541726 565.197691 565.432479 565.460986 566.191470 566.692071 -100 
-100 -100 553.311384 553.901183 554.659019 555.368352 556.069483 556.952372 557.802217 558.523416 559.210943 560.070737 560.890872 561.569613 562.190352 562.945000 563.631338 564.157229 564.617375 565.218123 565.746041 566.104173 566.387498 566.797660 567.083970 -100 
-100 -100 -100 -100 -100 -100 -100 -100 -100 -100 -100 -100 -100 -100 -100 -100 -100 -100 -100 -100 -100 -100 -100 -100 -100 -100 
-100 -100 -100 -100 -100 -100 -100 -100 -100 -100 -100 -100 -100 -100 -100 -100 -100 -100 -100 -100 -100 -100 -100 -100 -100 -100 
-100 -100 -100 -100 -100 -100 -100 -100 -100 -100 -100 -100 -100 -100 -100 -100 -100 -100 -100 -100 -100 -100 -100 -100 -100 -100 
-100 -100 557.985195 558.518202 559.259898 560.007241 560.771402 561.659104 562.523831 563.291730 564.055508 564.967396 565.869109 566.662492 567.415671 568.261875 569.053962 569.704730 570.282550 570.914864 571.465709 571.862867 572.195051 572.602039 572.885150 -100 
-100 -100 556.519863 557.359919 558.306217 559.061606 559.747795 560.782337 561.725618 562.413842 563.044181 564.103111 565.099342 565.832471 566.467638 567.450169 568.326383 568.915678 569.377450 570.128345 570.739724 571.048352 571.251440 571.841985 572.277474 -100 
-100 -100 553.465889 555.202137 556.612547 557.297691 557.601581 559.135209 560.297255 560.751622 560.876214 562.466077 563.722349 564.264690 564.439585 565.913229 567.024435 567.427723 567.452287 568.647730 569.442994 569.495356 569.184503 570.385334 571.208698 -100 
-100 -100 549.192934 552.767789 554.797700 555.262850 554.428629 557.228368 558.763107 558.828969 557.601420 560.578219 562.258391 562.458784 561.381022 564.136162 565.634961 565.714661 564.571704 566.954914 568.082858 567.714814 565.994493 568.699593 570.093636 -100 
-100 -100 550.298973 552.260622 553.903637 554.723783 555.113486 556.799575 558.075203 558.552103 558.671747 560.345224 561.666050 562.198029 562.345471 563.884611 565.049382 565.439902 565.444696 566.725442 567.603726 567.679442 567.383834 568.691593 569.607596 -100 
-100 -100 549.973544 551.457150 552.959350 553.936093 554.686949 556.117202 557.333883 558.009702 558.527842 559.849305 561.025575 561.686461 562.170543 563.375673 564.405346 564.913798 565.236917 566.254444 567.085239 567.396169 567.543855 568.442484 569.133560 -100 
-100 -100 547.629380 549.780775 551.583959 552.483400 552.904959 554.771570 556.196653 556.770042 556.951912 558.653395 559.984061 560.505942 560.637875 562.198858 563.370220 563.728242 563.692227 565.120212 566.165245 566.421736 566.308145 567.540506 568.401350 -100 
-100 -100 543.827451 547.869388 550.229866 550.829988 549.959392 553.200833 555.037445 555.280172 554.173405 557.198884 558.902964 559.079317 557.952915 560.775695 562.298445 562.297641 560.974132 563.725689 565.175681 565.155529 563.911913 566.340754 567.620304 -100 
-100 -100 545.977144 548.150050 549.985476 550.921247 551.387865 553.318849 554.812195 555.444740 555.667711 557.384490 558.714665 559.229768 559.357689 560.925076 562.107677 562.478161 562.459588 563.917972 565.001471 565.297654 565.215466 566.458372 567.320749 -100 
-100 -100 546.637568 548.173120 549.744752 550.789265 551.621213 553.196070 554.564519 555.370481 555.980014 557.322677 558.487888 559.126043 559.594759 560.816183 561.870115 562.399480 562.751558 563.836389 564.752781 565.155094 565.378916 566.287509 566.973705 -100 
-100 -100 545.213158 547.283686 549.047939 549.954388 550.423013 552.381782 553.922773 554.621775 554.911557 556.581174 557.860974 558.337588 558.439024 560.018923 561.225892 561.633428 561.654396 563.058933 564.086774 564.330055 564.199550 565.475263 566.361472 -100 
-100 -100 542.263996 546.061969 548.300623 548.864972 548.011402 551.311512 553.240446 553.618773 552.695926 555.578364 557.182099 557.287030 556.097167 558.954849 560.520589 560.592895 559.392146 561.996856 563.342025 563.223597 561.851033 564.387892 565.720268 -100 
-100 -100 544.702754 546.776925 548.548894 549.466500 549.944807 551.903755 553.443662 554.143799 554.432751 556.092668 557.360081 557.824950 557.913071 559.473420 560.659424 561.046803 561.044327 562.414255 563.402801 563.608658 563.451340 564.721167 565.609231 -100 
-100 -100 545.607663 547.152774 548.744011 549.819080 550.680221 552.247972 553.609737 554.420846 555.034724 556.351850 557.487821 558.103693 558.549876 559.728510 560.739579 561.233825 561.546722 562.554935 563.383783 563.700633 563.860534 564.768834 565.467084 -100 
-100 -100 544.402742 546.597531 548.472656 549.476981 550.024993 551.911790 553.380486 554.029821 554.283061 555.937264 557.211501 557.698386 557.809617 559.296847 560.411525 560.745348 560.700098 562.016480 562.948066 563.089771 562.871115 564.159165 565.064290 -100 
-100 -100 541.663099 545.750621 548.174422 548.895325 548.230944 551.318058 553.099675 553.381185 552.379240 555.257788 556.870004 557.018611 555.916450 558.587518 560.012578 559.988149 558.716872 561.212956 562.448640 562.201692 560.673099 563.281860 564.652126 -100 
-100 -100 544.877968 547.063267 548.920733 549.900775 550.414120 552.249314 553.663879 554.266188 554.480901 556.102888 557.352505 557.820422 557.908467 559.354977 560.422607 560.711279 560.624334 561.901255 562.795527 562.903719 562.657805 563.927796 564.823851 -100 
-100 -100 546.584642 548.110295 549.665764 550.696941 551.495744 552.947217 554.190300 554.904788 555.443154 556.695522 557.785515 558.374220 558.787188 559.873721 560.781308 561.182252 561.411819 562.341046 563.094287 563.342537 563.445732 564.317879 564.997646 -100 
-100 -100 546.237684 548.279777 549.991941 550.855437 551.271415 553.008307 554.343048 554.895491 555.079055 556.637283 557.841113 558.294958 558.383377 559.761959 560.767819 561.011653 560.887439 562.139615 563.012647 563.112665 562.863554 564.079843 564.938050 -100 
-100 -100 544.468324 548.202672 550.323008 550.818587 549.971780 552.855154 554.473338 554.663959 553.627597 556.354295 557.869900 558.002912 556.945472 559.441858 560.737144 560.629826 559.282793 561.731572 562.919780 562.662108 561.155167 563.620007 564.900074 -100 
-100 -100 548.421756 550.230151 551.692920 552.397182 552.701992 554.269683 555.475312 555.987232 556.158588 557.623557 558.754578 559.208576 559.315090 560.625919 561.578967 561.836780 561.738670 562.926401 563.745160 563.850261 563.605063 564.714981 565.476268 -100 
-100 -100 551.232180 552.097151 553.061577 553.818320 554.496275 555.530724 556.478534 557.171039 557.784885 558.762883 559.660427 560.299439 560.840622 561.702139 562.455928 562.933276 563.306654 564.018693 564.619097 564.933993 565.143052 565.697027 566.103446 -100 
-100 -100 552.554759 553.094268 553.836203 554.572196 555.317587 556.187642 557.036008 557.783495 558.509264 559.350432 560.163685 560.863492 561.519224 562.258738 562.944369 563.498192 563.998474 564.582203 565.106338 565.489827 565.809872 566.193960 566.459786 -100 
-100 -100 -100 -100 -100 -100 -100 -100 -100 -100 -100 -100 -100 -100 -100 -100 -100 -100 -100 -100 -100 -100 -100 -100 -100 -100 
-100 -100 -100 -100 -100 -100 -100 -100 -100 -100 -100 -100 -100 -100 -100 -100 -100 -100 -100 -100 -100 -100 -100 -100 -100 -100 
-100 -100 -100 -100 -100 -100 -100 -100 -100 -100 -100 -100 -100 -100 -100 -100 -100 -100 -100 -100 -100 -100 -100 -100 -100 -100 
-100 -100 557.083180 557.588839 558.321855 559.088201 559.883683 560.778857 561.659703 562.462586 563.265677 564.181232 565.090856 565.909387 566.690180 567.527457 568.312372 568.973459 569.571615 570.204402 570.767289 571.195760 571.559125 571.950306 572.215745 -100 
-100 -100 555.795007 556.515115 557.411279 558.203560 558.970313 559.963273 560.902861 561.657391 562.387006 563.391762 564.368050 565.151865 565.868957 566.785860 567.624333 568.241644 568.770465 569.477464 570.087884 570.467619 570.768805 571.275132 571.647446 -100 
-100 -100 553.382568 554.607577 555.830398 556.628852 557.257608 558.505712 559.583299 560.215374 560.724979 561.978161 563.109609 563.797521 564.317938 565.458279 566.425786 566.932467 567.257381 568.179965 568.909387 569.165476 569.264446 570.063730 570.669951 -100 
-100 -100 550.677904 552.584520 554.158275 554.924786 555.271355 556.930911 558.189774 558.671515 558.805833 560.470570 561.793153 562.350227 562.525451 564.037631 565.170119 565.536299 565.515646 566.807794 567.698631 567.802394 567.539438 568.786532 569.657012 -100 
-100 -100 550.224453 551.654311 553.104603 554.052362 554.785061 556.172073 557.352027 558.010231 558.525201 559.848702 561.037932 561.724102 562.231489 563.427863 564.445359 564.950407 565.270388 566.263996 567.065349 567.347749 567.470633 568.363573 569.052200 -100 
-100 -100 549.408794 550.657613 552.071134 553.133665 554.048750 555.361868 556.529208 557.296442 557.978382 559.174142 560.296850 561.044467 561.682590 562.760511 563.727498 564.308095 564.773987 565.672099 566.456576 566.859162 567.160456 567.906608 568.489383 -100 
-100 -100 547.526876 549.131292 550.760211 551.833131 552.657901 554.169595 555.453374 556.175436 556.727499 558.089328 559.296505 559.973528 560.468159 561.701738 562.754671 563.274624 563.612453 564.686009 565.585886 565.967512 566.173074 567.073800 567.758002 -100 
-100 -100 545.358194 547.628651 549.549730 550.548714 551.056303 552.967501 554.428124 555.025379 555.221782 556.969446 558.333816 558.871260 559.010884 560.608237 561.814317 562.203299 562.199986 563.648756 564.718860 564.996417 564.893056 566.153765 567.028548 -100 
-100 -100 545.837786 547.467281 549.134051 550.249458 551.123502 552.696933 554.043599 554.818423 555.406483 556.784598 557.993119 558.664168 559.156314 560.400792 561.471577 562.010613 562.369597 563.469930 564.400349 564.812130 565.041913 565.955406 566.644497 -100 
-100 -100 545.998554 547.307395 548.804104 549.951735 550.962841 552.408148 553.709778 554.587611 555.343796 556.568818 557.688469 558.416180 559.042527 560.146612 561.153218 561.771590 562.277710 563.230684 564.078754 564.545103 564.898374 565.667959 566.258862 -100 
-100 -100 545.034051 546.583243 548.179769 549.255429 550.120641 551.728887 553.127547 553.958936 554.589116 555.948803 557.123485 557.762888 558.233596 559.483706 560.569866 561.127620 561.498852 562.577199 563.477953 563.861384 564.071081 564.993135 565.691782 -100 
-100 -100 543.651406 545.774330 547.587603 548.533952 549.035300 551.022511 552.582264 553.285502 553.569062 555.276489 556.581052 557.062806 557.159918 558.768977 559.999904 560.420120 560.443267 561.848899 562.869527 563.100362 562.959389 564.242417 565.136054 -100 
-100 -100 544.551731 546.097315 547.691161 548.767542 549.636019 551.247930 552.652007 553.489668 554.121618 555.472808 556.634306 557.259817 557.714643 558.943624 560.006690 560.541162 560.886758 561.933668 562.800128 563.151256 563.337836 564.252344 564.950829 -100 
-100 -100 545.033692 546.332525 547.822553 548.972691 549.992256 551.444319 552.757540 553.651744 554.415637 555.619592 556.709221 557.409434 558.006271 559.066072 560.025408 560.599260 561.057246 561.945737 562.721770 563.118775 563.422032 564.182103 564.777241 -100 
-100 -100 544.384131 545.991596 547.646163 548.768663 549.660946 551.241342 552.605840 553.413549 554.024834 555.358751 556.513836 557.145346 557.600556 558.772467 559.770413 560.248695 560.545562 561.546403 562.364438 562.663875 562.807860 563.723884 564.430632 -100 
-100 -100 543.383258 545.618191 547.524906 548.539158 549.079683 550.993454 552.475842 553.122820 553.366788 555.035528 556.320314 556.807534 556.910245 558.402519 559.512801 559.831085 559.764579 561.084130 562.013906 562.146421 561.917697 563.208299 564.116842 -100 
-100 -100 544.923556 546.517925 548.149901 549.242932 550.096035 551.623450 552.932643 553.691636 554.261804 555.559469 556.684335 557.290256 557.717052 558.849654 559.803416 560.238436 560.494498 561.456258 562.237198 562.503198 562.620201 563.518884 564.217177 -100 
-100 -100 546.143006 547.411832 548.853156 549.945079 550.888317 552.225924 553.421680 554.217448 554.900981 556.031763 557.062213 557.716954 558.263382 559.240732 560.107305 560.593644 560.970666 561.780891 562.481706 562.810109 563.057297 563.782764 564.360812 -100 
-100 -100 546.296882 547.783162 549.289418 550.277352 551.039016 552.454974 553.667521 554.358490 554.877595 556.115354 557.189011 557.759800 558.157419 559.250893 560.166260 560.570828 560.799511 561.729443 562.481127 562.726384 562.823318 563.685843 564.356746 -100 
-100 -100 546.148562 548.148734 549.797720 550.606828 550.976076 552.661845 553.951702 554.471457 554.624497 556.170711 557.353924 557.779169 557.832140 559.241975 560.272823 560.535083 560.419092 561.669529 562.535396 562.627764 562.361912 563.568910 564.413483 -100 
-100 -100 548.473788 549.753979 551.025870 551.849904 552.487447 553.742486 554.828409 555.467752 555.959454 557.114000 558.120651 558.683752 559.086816 560.123530 560.992277 561.403491 561.646387 562.523186 563.226373 563.468411 563.556706 564.328113 564.914902 -100 
-100 -100 550.623778 551.366117 552.280617 553.075879 553.832809 554.811279 555.734368 556.466598 557.152635 558.071606 558.940068 559.611154 560.219046 561.034832 561.778581 562.308443 562.763751 563.420370 563.997620 564.355204 564.638483 565.123884 565.482320 -100 
-100 -100 551.766180 552.278239 553.011837 553.766315 554.539073 555.406191 556.255693 557.020493 557.768560 558.602724 559.413204 560.126284 560.802969 561.541726 562.234795 562.812647 563.340784 563.921139 564.446619 564.848073 565.190009 565.562432 565.816408 -100 
-100 -100 -100 -100 -100 -100 -100 -100 -100 -100 -100 -100 -100 -100 -100 -100 -100 -100 -100 -100 -100 -100 -100 -100 -100 -100 
-100 -100 -100 -100 -100 -100 -100 -100 -100 -100 -100 -100 -100 -100 -100 -100 -100 -100 -100 -100 -100 -100 -100 -100 -100 -100 
-100 -100 -100 -100 -100 -100 -100 -100 -100 -100 -100 -100 -100 -100 -100 -100 -100 -100 -100 -100 -100 -100 -100 -100 -100 -100 
-100 -100 556.002823 556.549696 557.314206 558.090058 558.889093 559.821052 560.733766 561.549081 562.357158 563.308015 564.245609 565.071596 565.849999 566.708156 567.504444 568.158712 568.748646 569.412438 570.005312 570.445590 570.810266 571.225028 571.506557 -100 
-100 -100 554.506080 555.364161 556.335203 557.116976 557.834669 558.920288 559.918734 560.660430 561.340043 562.437188 563.470283 564.240755 564.906164 565.892263 566.761078 567.340575 567.803899 568.600655 569.273993 569.648827 569.905159 570.489447 570.910933 -100 
-100 -100 551.386603 553.154574 554.595324 555.300161 555.619936 557.226535 558.460437 558.981467 559.169376 560.789765 562.082911 562.675195 562.901034 564.352549 565.429914 565.790941 565.777928 567.064861 567.967792 568.141496 567.952610 569.089368 569.862996 -100 
-100 -100 547.014799 550.653997 552.726609 553.201954 552.337299 555.263324 556.890948 557.038080 555.904533 558.883761 560.596948 560.866873 559.897827 562.571261 564.005252 563.999294 562.714911 565.298607 566.590617 566.416597 564.987166 567.464881 568.752969 -100 
-100 -100 548.084038 550.098087 551.796718 552.657560 553.075351 554.833668 556.173370 556.707095 556.882784 558.586983 559.947131 560.530877 560.731488 562.255542 563.395338 563.751052 563.722311 565.092114 566.071984 566.261632 566.082046 567.327548 568.197564 -100 
-100 -100 547.657920 549.221061 550.813171 551.867707 552.680876 554.154866 555.404414 556.107224 556.653760 558.018290 559.239236 559.940186 560.457032 561.684284 562.727997 563.245551 563.581488 564.635580 565.510841 565.866922 566.050926 566.952080 567.639073 -100 
-100 -100 545.100132 547.427880 549.389154 550.416647 550.942316 552.818898 554.240546 554.803717 554.974863 556.742916 558.130253 558.683876 558.831076 560.448518 561.668701 562.070550 562.077735 563.506823 564.552352 564.801190 564.668968 565.944971 566.831424 -100 
-100 -100 540.962137 545.387973 547.991104 548.772126 548.084907 551.262661 553.056340 553.247756 552.051069 555.211773 556.993843 557.190430 556.032957 558.970089 560.574177 560.647735 559.417391 562.117817 563.532617 563.458974 562.109881 564.660189 565.995663 -100 
-100 -100 543.376367 545.734988 547.739982 548.813386 549.388883 551.326610 552.808037 553.418944 553.621794 555.405744 556.794353 557.340101 557.483588 559.118448 560.364571 560.791630 560.822444 562.275177 563.344558 563.615769 563.502278 564.791716 565.685124 -100 
-100 -100 544.161706 545.804951 547.496720 548.643444 549.551289 551.159165 552.537200 553.338316 553.947539 555.342921 556.560826 557.233013 557.727829 559.003186 560.109602 560.681276 561.064728 562.165258 563.087469 563.487363 563.708270 564.637962 565.340419 -100 
-100 -100 542.707785 544.905479 546.788828 547.785217 548.316942 550.316377 551.871398 552.554726 552.817540 554.570327 555.917026 556.422836 556.532883 558.183307 559.447993 559.891230 559.932444 561.367738 562.414764 562.664977 562.535958 563.831924 564.731852 -100 
-100 -100 539.616396 543.649209 546.033881 546.685735 545.885858 549.232606 551.173923 551.506584 550.460467 553.525121 555.225165 555.345221 554.101918 557.090860 558.732104 558.835000 557.632204 560.292484 561.668151 561.557957 560.174734 562.746867 564.096851 -100 
-100 -100 542.257278 544.442340 546.311333 547.297757 547.826589 549.832422 551.399483 552.095907 552.365191 554.109291 555.441307 555.931947 556.024620 557.651102 558.889778 559.306766 559.320686 560.726376 561.742438 561.963037 561.812281 563.101502 564.001413 -100 
-100 -100 543.277530 544.883519 546.537979 547.659557 548.558161 550.183021 551.591003 552.426849 553.057940 554.427680 555.609878 556.252294 556.717095 557.940074 558.990610 559.509791 559.840459 560.881784 561.739637 562.075496 562.247861 563.171206 563.878734 -100 
-100 -100 542.097311 544.359770 546.288045 547.311657 547.859591 549.838003 551.378207 552.062623 552.330752 554.042712 555.360194 555.864969 555.981544 557.520447 558.674436 559.023960 558.980406 560.346430 561.317388 561.481326 561.274238 562.580845 563.496709 -100 
-100 -100 539.319823 543.533666 546.017024 546.723223 545.962951 549.233434 551.117672 551.429744 550.401767 553.376955 555.038538 555.188637 554.045085 556.809948 558.285159 558.262884 556.945063 559.540556 560.832863 560.609115 559.081879 561.721743 563.107135 -100 
-100 -100 542.693587 544.939823 546.841969 547.833852 548.341285 550.263433 551.745918 552.380558 552.606263 554.277637 555.559516 556.033849 556.118714 557.617482 558.728319 559.035741 558.952146 560.279175 561.212559 561.342022 561.107150 562.397795 563.306414 -100 
-100 -100 544.505591 546.072716 547.670421 548.731343 549.555244 551.054792 552.338559 553.075137 553.625958 554.911082 556.021110 556.607615 557.016357 558.154650 559.114019 559.548180 559.799545 560.762214 561.542884 561.806007 561.918015 562.812311 563.506783 -100 
-100 -100 544.196677 546.299533 548.066134 548.969250 549.416489 551.187451 552.544532 553.097451 553.267017 554.868069 556.086143 556.506118 556.538757 558.020492 559.112140 559.403315 559.303639 560.589840 561.485474 561.587366 561.327782 562.586364 563.470157 -100 
-100 -100 542.407171 546.261954 548.456225 548.996081 548.177284 551.091167 552.719796 552.882870 551.765259 554.590152 556.124742 556.173489 554.911638 557.659604 559.094061 559.044398 557.710408 560.207096 561.416826 561.141006 559.566726 562.131124 563.456195 -100 
-100 -100 546.513927 548.378221 549.891169 550.633346 550.967017 552.559483 553.777490 554.282837 554.435245 555.937727 557.079636 557.498569 557.548727 558.959942 559.996736 560.301850 560.228999 561.448265 562.286720 562.392301 562.135807 563.287452 564.074415 -100 
-100 -100 549.423118 550.314249 551.311022 552.098453 552.803494 553.861177 554.825488 555.526428 556.145915 557.142959 558.051440 558.686836 559.225435 560.130447 560.930784 561.443148 561.842512 562.579588 563.199857 563.526802 563.744583 564.318741 564.738527 -100 
-100 -100 550.790244 551.346249 552.112884 552.875660 553.646703 554.539660 555.406713 556.168578 556.907247 557.764209 558.590112 559.297916 559.964993 560.732411 561.450273 562.032791 562.557727 563.164411 563.708592 564.108077 564.441713 564.840148 565.114972 -100 
-100 -100 -100 -100 -100 -100 -100 -100 -100 -100 -100 -100 -100 -100 -100 -100 -100 -100 -100 -100 -100 -100 -100 -100 -100 -100 
-100 -100 -100 -100 -100 -100 -100 -100 -100 -100 -100 -100 -100 -100 -100 -100 -100 -100 -100 -100 -100 -100 -100 -100 -100 -100 
-100 -100 -100 -100 -100 -100 -100 -100 -100 -100 -100 -100 -100 -100 -100 -100 -100 -100 -100 -100 -100 -100 -100 -100 -100 -100 
-100 -100 554.910094 555.520859 556.325869 557.105581 557.893698 558.873925 559.821765 560.640325 561.436469 562.435059 563.405231 564.231172 564.993064 565.886300 566.702387 567.346763 567.916429 568.623298 569.248610 569.690509 570.039952 570.493415 570.801029 -100 
-100 -100 553.012072 554.158871 555.252578 555.992674 556.558633 557.836619 558.923836 559.611998 560.129612 561.426085 562.551353 563.274007 563.787735 564.943909 565.880579 566.392848 566.690269 567.676661 568.440266 568.767180 568.868980 569.640189 570.159758 -100 
-100 -100 547.893108 551.341682 553.255189 553.677915 552.814396 555.650900 557.231959 557.421835 556.356411 559.269719 560.938699 561.244401 560.334260 562.940471 564.326737 564.349095 563.119044 565.647775 566.911206 566.783227 565.408912 567.784085 568.980124 -100 
-100 -100 533.279747 547.356677 550.971441 550.291498 540.627429 552.404860 555.272872 554.131180 543.710276 556.017154 559.071235 558.212674 548.849250 559.937402 562.528534 561.261374 551.040547 562.585726 565.155451 563.782638 553.530684 564.908769 567.650905 -100 
-100 -100 544.426359 548.181985 550.388633 550.965999 550.180000 553.192874 554.888855 555.072928 553.964676 556.987917 558.738010 559.022520 558.062245 560.769224 562.234341 562.241585 560.972538 563.609057 564.961265 564.835687 563.446075 565.957274 567.269398 -100 
-100 -100 545.472531 547.669903 549.534849 550.510999 551.009298 552.849038 554.247109 554.808470 554.994450 556.747371 558.138273 558.721340 558.907713 560.491245 561.682783 562.071038 562.071235 563.488024 564.520465 564.757763 564.615944 565.884804 566.766986 -100 
-100 -100 540.921282 545.332803 547.923078 548.696674 548.000949 551.155419 552.924894 553.099408 551.895844 555.059354 556.852668 557.065615 555.922736 558.861659 560.464454 560.538204 559.307883 562.001918 563.407995 563.324763 561.967302 564.517302 565.853631 -100 
-100 -100 524.584672 541.576722 546.102122 545.775972 536.089979 548.329718 551.365016 550.150146 539.051614 552.130166 555.325707 554.244372 543.735514 556.060696 559.003390 557.854281 547.665056 559.352254 562.029772 560.725761 550.505303 561.994400 564.802348 -100 
-100 -100 539.175937 543.623558 546.261494 547.081920 546.434184 549.649818 551.476791 551.695115 550.519906 553.698797 555.493136 555.696211 554.547098 557.509179 559.143149 559.244959 558.038685 560.753826 562.179425 562.113681 560.771457 563.334984 564.679296 -100 
-100 -100 541.907565 544.210769 546.188835 547.256180 547.835495 549.819607 551.345938 551.997438 552.237006 554.021777 555.408048 555.949884 556.091457 557.752686 559.026947 559.478774 559.529381 560.986276 562.055556 562.324791 562.210345 563.510552 564.412022 -100 
-100 -100 538.806067 542.884487 545.320465 546.013944 545.240786 548.592634 550.526935 550.847730 549.797126 552.885855 554.617070 554.764811 553.545243 556.557932 558.220445 558.341682 557.157377 559.841967 561.242276 561.153140 559.785236 562.366382 563.720252 -100 
-100 -100 524.801412 540.108156 544.168788 543.570755 533.217347 546.167918 549.459253 548.481048 537.994123 550.524331 553.558747 552.345816 541.476971 554.124794 557.147586 556.046116 545.987069 557.529067 560.151431 558.797050 548.456854 560.054099 562.889476 -100 
-100 -100 538.382963 542.440831 544.853184 545.528548 544.747675 548.108116 550.059780 550.399968 549.361144 552.440276 554.155336 554.287459 553.050486 556.036442 557.670187 557.763190 556.550831 559.206691 560.577558 560.459734 559.070024 561.646204 563.000927 -100 
-100 -100 541.101503 543.337502 545.252079 546.272506 546.826671 548.838087 550.409936 551.115178 551.397952 553.144762 554.487744 555.000079 555.117079 556.714182 557.923846 558.317855 558.313482 559.713016 560.720436 560.924361 560.754190 562.058510 562.969813 -100 
-100 -100 538.134315 542.353651 544.847207 545.566570 544.827043 548.138750 550.065743 550.412842 549.414315 552.423150 554.113138 554.283687 553.160357 555.963144 557.478018 557.490596 556.204978 558.836180 560.164068 559.972746 558.470676 561.121878 562.511311 -100 
-100 -100 523.886421 539.941019 544.185979 543.674827 533.547110 546.236468 549.459744 548.514854 538.326187 550.492602 553.453162 552.369398 542.286486 554.013282 556.750081 555.485125 545.200227 556.785570 559.333652 557.800942 546.893265 558.984756 561.924387 -100 
-100 -100 538.778091 542.978446 545.443018 546.129550 545.349933 548.601654 550.468812 550.766018 549.725000 552.689438 554.339520 554.476495 553.319995 556.080819 557.552182 557.523264 556.198343 558.790774 560.080820 559.854112 558.323148 560.959949 562.343259 -100 
-100 -100 542.429875 544.618487 546.470534 547.433519 547.926122 549.792655 551.231133 551.838417 552.046473 553.695293 554.955014 555.406546 555.469575 556.973044 558.088503 558.398283 558.316256 559.636740 560.565095 560.691215 560.452218 561.736670 562.639932 -100 
-100 -100 540.499710 544.444078 546.744768 547.368694 546.620906 549.622606 551.325164 551.531894 550.444712 553.317790 554.891271 554.954905 553.702648 556.488288 557.958125 557.924919 556.603786 559.135318 560.378287 560.119702 558.561732 561.167257 562.526505 -100 
-100 -100 527.968596 542.938041 546.787891 546.207937 536.704310 548.341301 551.182624 550.080168 539.913501 551.798163 554.594487 553.350851 542.845371 554.855917 557.607522 556.351397 546.189571 557.536851 559.973290 558.381354 547.422596 559.439303 562.317413 -100 
-100 -100 542.980764 546.632971 548.652974 549.124014 548.286137 551.080335 552.627069 552.796159 551.715034 554.462540 555.945792 556.020440 554.810043 557.499532 558.900927 558.893598 557.623352 560.061899 561.233845 560.991081 559.460554 561.929999 563.171889 -100 
-100 -100 548.015439 549.211487 550.336613 551.081696 551.630732 552.867187 553.905991 554.541699 554.991193 556.171302 557.156047 557.723806 558.088641 559.184200 560.069904 560.525853 560.763921 561.683181 562.380388 562.641010 562.685278 563.458159 563.985016 -100 
-100 -100 549.806848 550.428157 551.233768 551.996120 552.749146 553.679350 554.568975 555.321967 556.037882 556.931561 557.779647 558.477487 559.121321 559.928359 560.673003 561.250915 561.757096 562.402774 562.971420 563.362880 563.674001 564.112646 564.416364 -100 
-100 -100 -100 -100 -100 -100 -100 -100 -100 -100 -100 -100 -100 -100 -100 -100 -100 -100 -100 -100 -100 -100 -100 -100 -100 -100 
-100 -100 -100 -100 -100 -100 -100 -100 -100 -100 -100 -100 -100 -100 -100 -100 -100 -100 -100 -100 -100 -100 -100 -100 -100 -100 
-100 -100 -100 -100 -100 -100 -100 -100 -100 -100 -100 -100 -100 -100 -100 -100 -100 -100 -100 -100 -100 -100 -100 -100 -100 -100 
-100 -100 554.141659 554.701373 555.486817 556.288232 557.117639 558.085760 559.037118 559.889977 560.732735 561.714971 562.680474 563.530689 564.329190 565.203609 566.014235 566.683653 567.292942 567.982435 568.605099 569.074215 569.460641 569.886467 570.171774 -100 
-100 -100 552.621933 553.495824 554.490197 555.297900 556.045892 557.170109 558.209998 558.991099 559.706459 560.835808 561.897576 562.692975 563.378659 564.380215 565.262154 565.855529 566.338069 567.163235 567.870899 568.279659 568.561034 569.155258 569.578850 -100 
-100 -100 549.463345 551.253252 552.721914 553.452993 553.801997 555.451617 556.731417 557.294240 557.518925 559.172443 560.495273 561.113627 561.360145 562.825884 563.914810 564.287693 564.293311 565.613273 566.557859 566.773962 566.615897 567.759375 568.531891 -100 
-100 -100 545.054626 548.722474 550.827912 551.330279 550.493039 553.465692 555.141246 555.329911 554.232027 557.244028 558.987112 559.283902 558.336810 561.024174 562.469279 562.474424 561.208100 563.828591 565.167128 565.041582 563.648794 566.128986 567.412335 -100 
-100 -100 546.115282 548.155997 549.889159 550.781967 551.231365 553.030452 554.410536 554.979372 555.186081 556.920039 558.308011 558.916825 559.139146 560.680761 561.836247 562.207847 562.200399 563.604119 564.625183 564.856363 564.707544 565.959659 566.827980 -100 
-100 -100 545.685149 547.274886 548.905072 549.998144 550.846906 552.354098 553.632701 554.360285 554.930323 556.320630 557.566504 558.289458 558.827014 560.077087 561.143959 561.684077 562.044452 563.128171 564.035987 564.423047 564.630092 565.540994 566.230364 -100 
-100 -100 543.115606 545.474466 547.480447 548.553741 549.118460 551.021011 552.460287 553.036855 553.222896 555.014058 556.424514 556.996984 557.163048 558.809281 560.060427 560.490712 560.524384 561.979507 563.050263 563.321381 563.206113 564.493116 565.384592 -100 
-100 -100 538.964172 543.426318 546.079590 546.911339 546.265631 549.463623 551.266629 551.463005 550.274546 553.458289 555.263905 555.478024 554.337699 557.308321 558.947808 559.052247 557.848525 560.572279 562.007671 561.950924 560.614839 563.176599 564.518440 -100 
-100 -100 541.382277 543.773092 545.824867 546.945968 547.559813 549.517883 551.008229 551.623923 551.836105 553.642527 555.056662 555.624394 555.789342 557.454291 558.731269 559.185416 559.239927 560.714305 561.802880 562.089726 561.988580 563.288644 564.188255 -100 
-100 -100 542.171423 543.843304 545.577532 546.767476 547.710180 549.338919 550.727186 551.534384 552.155040 553.575876 554.824666 555.525664 556.046323 557.347118 558.476770 559.068473 559.470903 560.592387 561.534721 561.951181 562.184987 563.125088 563.833610 -100 
-100 -100 540.715596 542.942409 544.866858 545.903755 546.468086 548.487957 550.053204 550.741777 551.015976 552.800383 554.185819 554.727525 554.866742 556.538529 557.819380 558.275077 558.329884 559.787063 560.857026 561.125741 561.010490 562.317503 563.223889 -100 
-100 -100 537.627817 541.690928 544.115077 544.804477 544.035267 547.402167 549.354409 549.692043 548.656371 551.758613 553.502856 553.662708 552.450442 555.457882 557.110841 557.221422 556.028584 558.713008 560.114575 560.024909 558.656401 561.240429 562.597161 -100 
-100 -100 540.299922 542.506959 544.406169 545.422652 545.978366 548.006423 549.590265 550.299518 550.585911 552.363961 553.734873 554.260776 554.381644 556.027327 557.279309 557.706680 557.733838 559.163096 560.205123 560.447813 560.313410 561.614053 562.519859 -100 
-100 -100 541.361804 542.980456 544.653563 545.795275 546.715698 548.366071 549.798915 550.657015 551.311240 552.710128 553.922618 554.592103 555.080075 556.323812 557.392037 557.926579 558.274741 559.340689 560.225659 560.585928 560.776614 561.710492 562.422575 -100 
-100 -100 540.224318 542.492201 544.428846 545.462377 546.025959 548.033876 549.606770 550.320889 550.615734 552.353016 553.693033 554.216424 554.350307 555.911857 557.088192 557.457097 557.434039 558.827595 559.828749 560.020696 559.834634 561.150468 562.069213 -100 
-100 -100 537.488948 541.703889 544.189095 544.897891 544.147534 547.450615 549.372113 549.717407 548.717184 551.714859 553.393738 553.556343 552.425256 555.214366 556.714630 556.713585 555.417311 558.043035 559.368244 559.175409 557.671715 560.319431 561.706408 -100 
-100 -100 540.903602 543.150478 545.054198 546.049774 546.568715 548.518917 550.034720 550.700182 550.951814 552.643946 553.941684 554.428229 554.526336 556.046557 557.180489 557.509192 557.448021 558.803995 559.768736 559.927297 559.714285 561.014501 561.926057 -100 
-100 -100 542.756275 544.325067 545.926484 546.994308 547.831568 549.354224 550.665108 551.427639 552.001151 553.305662 554.431593 555.031349 555.454076 556.611091 557.590688 558.044470 558.317305 559.307055 560.116776 560.406263 560.538057 561.443377 562.142485 -100 
-100 -100 542.486549 544.592072 546.364278 547.276471 547.737596 549.528107 550.907116 551.481179 551.669792 553.289026 554.523307 554.956895 555.003070 556.501818 557.611398 557.919572 557.838982 559.151386 560.074966 560.201396 559.959826 561.230115 562.120020 -100 
-100 -100 540.732355 544.590399 546.791333 547.341206 546.536001 549.467138 551.114214 551.294923 550.193547 553.035688 554.586393 554.648567 553.399468 556.163637 557.614512 557.579541 556.262048 558.784635 560.021607 559.769013 558.211546 560.787715 562.119462 -100 
-100 -100 544.867883 546.735853 548.256056 549.008699 549.355697 550.963872 552.198370 552.719803 552.887739 554.406304 555.563521 555.996161 556.059700 557.486232 558.538540 558.858480 558.802455 560.044845 560.907679 561.034527 560.794184 561.957040 562.750004 -100 
-100 -100 547.797464 548.692489 549.696789 550.494843 551.212977 552.285505 553.265338 553.981722 554.616424 555.628819 556.552175 557.201631 557.754211 558.674205 559.489936 560.017899 560.434614 561.192497 561.834347 562.180565 562.413469 562.998145 563.423448 -100 
-100 -100 549.175183 549.735156 550.509399 551.282814 552.066800 552.974227 553.856421 554.633504 555.387280 556.259285 557.099871 557.821918 558.503289 559.285653 560.018991 560.617587 561.160090 561.786437 562.350670 562.768258 563.116374 563.524884 563.804914 -100 
-100 -100 -100 -100 -100 -100 -100 -100 -100 -100 -100 -100 -100 -100 -100 -100 -100 -100 -100 -100 -100 -100 -100 -100 -100 -100 
-100 -100 -100 -100 -100 -100 -100 -100 -100 -100 -100 -100 -100 -100 -100 -100 -100 -100 -100 -100 -100 -100 -100 -100 -100 -100 
-100 -100 -100 -100 -100 -100 -100 -100 -100 -100 -100 -100 -100 -100 -100 -100 -100 -100 -100 -100 -100 -100 -100 -100 -100 -100 
-100 -100 553.369937 553.902858 554.678375 555.494853 556.349739 557.317898 558.276911 559.155109 560.027395 561.005623 561.971204 562.838566 563.659807 564.528664 565.340441 566.029744 566.664809 567.348650 567.971657 568.459077 568.866985 569.278326 569.549219 -100 
-100 -100 552.026612 552.783235 553.728200 554.570145 555.394138 556.467522 557.493282 558.327964 559.129307 560.198863 561.233208 562.068122 562.826934 563.772915 564.634222 565.275480 565.839626 566.604893 567.287388 567.740241 568.096484 568.617772 568.989259 -100 
-100 -100 549.512886 550.796808 552.081678 552.926903 553.603609 554.949214 556.127999 556.847309 557.431250 558.752167 559.944925 560.688289 561.254135 562.418504 563.401818 563.924210 564.279042 565.274352 566.097316 566.453423 566.631352 567.429120 568.019987 -100 
-100 -100 546.701788 548.698573 550.350267 551.160018 551.536282 553.316222 554.688137 555.258567 555.464685 557.197861 558.583438 559.199661 559.426656 560.957849 562.102065 562.477748 562.477869 563.859251 564.860988 565.088821 564.937171 566.154178 566.992704 -100 
-100 -100 546.256301 547.756211 549.283830 550.291498 551.077969 552.557649 553.826924 554.558059 555.135144 556.519932 557.766745 558.505347 559.058515 560.286273 561.329707 561.859405 562.214992 563.283169 564.176987 564.557113 564.757384 565.648872 566.322579 -100 
-100 -100 545.444826 546.757257 548.254719 549.396931 550.383169 551.764082 552.989696 553.804528 554.531139 555.780347 556.953975 557.744372 558.421975 559.546676 560.560104 561.183993 561.696524 562.655422 563.508137 563.977156 564.328466 565.090177 565.674039 -100 
-100 -100 543.528706 545.212082 546.944084 548.118727 549.029412 550.586916 551.898243 552.638541 553.212059 554.625780 555.881162 556.590093 557.113644 558.413833 559.535523 560.114760 560.505775 561.630830 562.580612 563.005866 563.243900 564.167514 564.862148 -100 
-100 -100 541.309032 543.683772 545.727091 546.845184 547.453900 549.389539 550.854006 551.445452 551.639332 553.447935 554.864243 555.425669 555.577957 557.264779 558.555875 559.012147 559.063952 560.557768 561.666820 561.974288 561.891407 563.179891 564.070214 -100 
-100 -100 541.818040 543.528827 545.303604 546.525968 547.485661 549.092882 550.448443 551.222855 551.820225 553.249848 554.512533 555.222278 555.748506 557.062245 558.201913 558.797805 559.204614 560.347645 561.315200 561.755884 562.007739 562.944649 563.647830 -100 
-100 -100 541.995770 543.372494 544.963976 546.205215 547.290416 548.775082 550.092096 550.974929 551.747819 553.029161 554.215296 555.001196 555.677929 556.834101 557.887402 558.544162 559.086093 560.082180 560.971192 561.469925 561.847901 562.639371 563.243333 -100 
-100 -100 541.015979 542.639652 544.330860 545.494880 546.429258 548.076341 549.489587 550.320157 550.960706 552.396945 553.660721 554.378688 554.912246 556.201314 557.313707 557.888928 558.279919 559.408007 560.358612 560.779458 561.015562 561.961465 562.674147 -100 
-100 -100 539.617265 541.831196 543.741829 544.772526 545.340681 547.364609 548.937858 549.631894 549.907889 551.720610 553.134573 553.708371 553.877987 555.514792 556.758420 557.180454 557.206209 558.675444 559.756523 560.029520 559.915254 561.225809 562.134857 -100 
-100 -100 540.605227 542.209354 543.874134 545.015944 545.940883 547.596835 549.030820 549.884544 550.539162 551.971307 553.222133 553.925120 554.440610 555.704077 556.787839 557.335119 557.699026 558.799408 559.722821 560.119380 560.337958 561.276411 561.987269 -100 
-100 -100 541.188801 542.517510 544.047936 545.238363 546.300633 547.807333 549.172508 550.109801 550.917433 552.183619 553.337284 554.092574 554.735486 555.837142 556.830489 557.431547 557.920876 558.861407 559.694911 560.142965 560.484126 561.263968 561.866970 -100 
-100 -100 540.633531 542.251410 543.920308 545.055564 545.970503 547.621412 549.060767 549.931851 550.597656 551.982701 553.181598 553.845688 554.329994 555.553144 556.598236 557.113104 557.446899 558.507371 559.391056 559.752182 559.943697 560.872900 561.581254 -100 
-100 -100 539.721717 541.955369 543.859523 544.864034 545.401651 547.406196 548.980338 549.701148 550.003409 551.716071 553.031424 553.533457 553.646020 555.202147 556.369466 556.727557 556.695832 558.085828 559.090345 559.294950 559.126314 560.420229 561.324280 -100 
-100 -100 541.343151 542.937066 544.568628 545.661283 546.528434 548.123607 549.509461 550.335036 550.958953 552.297635 553.451535 554.076019 554.522670 555.704668 556.708493 557.184739 557.482091 558.506424 559.355535 559.685771 559.852329 560.764874 561.464745 -100 
-100 -100 542.644194 543.916026 545.363896 546.467409 547.435400 548.823591 550.077838 550.927735 551.657609 552.827332 553.888303 554.566965 555.139043 556.156057 557.064164 557.588173 558.005822 558.872893 559.635339 560.019752 560.309115 561.055119 561.640374 -100 
-100 -100 542.877963 544.369716 545.887452 546.893426 547.682813 549.139971 550.398128 551.131978 551.689633 552.964871 554.069893 554.666022 555.088975 556.218153 557.168914 557.603843 557.865907 558.853091 559.665679 559.963464 560.099540 560.985498 561.666449 -100 
-100 -100 542.802493 544.809228 546.472011 547.301397 547.697707 549.419833 550.747500 551.301942 551.486423 553.069842 554.284652 554.734383 554.809371 556.254952 557.317837 557.603094 557.509607 558.822431 559.750641 559.893666 559.664871 560.896220 561.751976 -100 
-100 -100 545.186881 546.474732 547.761813 548.607444 549.272167 550.559729 551.679174 552.350406 552.872816 554.060707 555.097829 555.687223 556.115653 557.184220 558.083328 558.520684 558.792769 559.720401 560.476783 560.764060 560.886610 561.680938 562.278825 -100 
-100 -100 547.379084 548.129645 549.059990 549.877376 550.661304 551.670288 552.624912 553.388132 554.104724 555.054868 555.953081 556.651962 557.287480 558.133546 558.907680 559.467335 559.955900 560.655564 561.277785 561.675220 561.989756 562.496417 562.865451 -100 
-100 -100 548.543564 549.064025 549.813650 550.590343 551.389872 552.286688 553.166974 553.962472 554.740972 555.605511 556.445477 557.187018 557.892251 558.660998 559.384812 559.994224 560.556955 561.177059 561.743347 562.181602 562.552950 562.945616 563.209824 -100 
-100 -100 -100 -100 -100 -100 -100 -100 -100 -100 -100 -100 -100 -100 -100 -100 -100 -100 -100 -100 -100 -100 -100 -100 -100 -100 
-100 -100 -100 -100 -100 -100 -100 -100 -100 -100 -100 -100 -100 -100 -100 -100 -100 -100 -100 -100 -100 -100 -100 -100 -100 -100 
-100 -100 -100 -100 -100 -100 -100 -100 -100 -100 -100 -100 -100 -100 -100 -100 -100 -100 -100 -100 -100 -100 -100 -100 -100 -100 
-100 -100 552.444965 553.022066 553.828470 554.648511 555.498124 556.496115 557.478675 558.358639 559.224749 560.229733 561.215031 562.081841 562.895749 563.787462 564.616873 565.305947 565.934641 566.641391 567.281053 567.766624 568.166152 568.598514 568.886167 -100 
-100 -100 550.874749 551.782738 552.807126 553.630858 554.391916 555.555985 556.634959 557.444566 558.181435 559.337662 560.421763 561.233574 561.933575 562.955332 563.859799 564.477090 564.983043 565.824055 566.548269 566.975506 567.272618 567.870664 568.294414 -100 
-100 -100 547.595197 549.473821 550.995492 551.731457 552.061863 553.786893 555.126150 555.717721 555.952558 557.647441 558.999448 559.632615 559.887588 561.382360 562.502532 562.909542 562.951220 564.279007 565.237427 565.477234 565.344719 566.481837 567.248525 -100 
-100 -100 542.996558 546.876356 549.067679 549.550512 548.601287 551.743074 553.508298 553.719471 552.592819 555.684059 557.467226 557.773896 556.816311 559.553266 561.041166 561.094444 559.894556 562.497247 563.843918 563.751033 562.411386 564.857873 566.125494 -100 
-100 -100 544.265591 546.389436 548.169674 549.062986 549.490017 551.359661 552.793636 553.385048 553.595373 555.365413 556.776957 557.393744 557.619629 559.192355 560.383018 560.791503 560.822379 562.238436 563.278386 563.538034 563.418125 564.663052 565.523920 -100 
-100 -100 543.993570 545.599045 547.242861 548.342169 549.196966 550.732732 552.037590 552.779910 553.357643 554.765317 556.020752 556.742153 557.278708 558.557942 559.658217 560.226846 560.612578 561.724204 562.662072 563.080760 563.313561 564.223470 564.907840 -100 
-100 -100 541.555616 543.878411 545.868428 546.944320 547.522297 549.432183 550.878759 551.457198 551.640087 553.445762 554.856733 555.408126 555.544852 557.242772 558.537863 558.990334 559.034292 560.536296 561.653166 561.970346 561.897585 563.170148 564.049184 -100 
-100 -100 537.542904 541.891330 544.500385 545.331932 544.711112 547.894704 549.690187 549.873962 548.657578 551.872749 553.678348 553.846622 552.603434 555.695795 557.398227 557.513600 556.280619 559.090901 560.592043 560.602529 559.356613 561.858390 563.172592 -100 
-100 -100 539.863723 542.211651 544.242640 545.365627 545.991559 547.946770 549.432183 550.040215 550.244387 552.066971 553.488248 554.043496 554.183828 555.892070 557.198956 557.660879 557.714977 559.234819 560.370521 560.703107 560.643693 561.930737 562.819420 -100 
-100 -100 540.587657 542.250973 543.984110 545.182436 546.136119 547.764261 549.147113 549.946347 550.563778 552.007583 553.283023 554.007429 554.545538 555.848756 556.973937 557.556728 557.955688 559.109083 560.088574 560.536906 560.793711 561.738300 562.446611 -100 
-100 -100 539.096822 541.331118 543.266789 544.320619 544.903394 546.915034 548.466538 549.134941 549.390756 551.226791 552.671322 553.281055 553.489931 555.113424 556.345952 556.759792 556.780447 558.285243 559.400635 559.699468 559.601764 560.919830 561.830984 -100 
-100 -100 535.990996 540.073818 542.515550 543.230009 542.499716 545.836952 547.764093 548.061489 546.953949 550.170857 552.010771 552.289869 551.260471 554.107717 555.661748 555.692007 554.393929 557.189785 558.659073 558.603416 557.249062 559.849453 561.213149 -100 
-100 -100 538.695411 540.906744 542.811961 543.839707 544.410747 546.434017 548.011172 548.708702 548.983666 550.815698 552.248016 552.845122 553.038344 554.635580 555.838667 556.224707 556.218873 557.695149 558.782621 559.056996 558.941692 560.252265 561.161362 -100 
-100 -100 539.811317 541.413565 543.072935 544.208171 545.129546 546.790302 548.236470 549.108897 549.779792 551.201323 552.440639 553.139588 553.652227 554.895455 555.956186 556.483731 556.832851 557.926768 558.847603 559.243870 559.462622 560.396299 561.103542 -100 
-100 -100 538.769196 540.978178 542.869930 543.873364 544.418485 546.455693 548.063262 548.816962 549.154347 550.885658 552.221823 552.742650 552.871161 554.461154 555.657767 556.040839 556.034445 557.455981 558.497628 558.744958 558.617434 559.903333 560.798975 -100 
-100 -100 536.179606 540.251149 542.654995 543.308119 542.498670 545.870338 547.849027 548.260367 547.354648 550.293499 551.940235 552.073617 550.890298 553.752567 555.294175 555.317928 554.045481 556.702181 558.076860 557.970462 556.606036 559.144516 560.480148 -100 
-100 -100 539.506660 541.687415 543.537790 544.496513 544.993436 546.974863 548.531432 549.244134 549.543407 551.225346 552.512753 552.992262 553.082705 554.630651 555.786495 556.132581 556.091896 557.478514 558.487085 558.705552 558.554557 559.823374 560.709680 -100 
-100 -100 541.334693 542.865208 544.430573 545.475428 546.305392 547.845011 549.185028 549.984220 550.592764 551.904294 553.038508 553.657527 554.101720 555.255270 556.229127 556.682926 556.965848 557.986966 558.838795 559.176004 559.347010 560.244807 560.931317 -100 
-100 -100 541.111567 543.162785 544.894158 545.785602 546.242821 548.047130 549.453487 550.069324 550.306981 551.926130 553.177618 553.665102 553.783736 555.223495 556.284072 556.563924 556.470948 557.826875 558.802845 558.986398 558.798003 560.049189 560.920644 -100 
-100 -100 539.458427 543.201970 545.344610 545.871141 545.061369 548.007184 549.684019 549.921427 548.916209 551.715382 553.281744 553.443417 552.395019 554.968241 556.314691 556.220021 554.844615 557.448781 558.755577 558.580931 557.129863 559.634506 560.930643 -100 
-100 -100 543.503746 545.324428 546.812043 547.550558 547.896923 549.516723 550.773718 551.331444 551.544559 553.064354 554.242428 554.732657 554.870529 556.235560 557.234909 557.522735 557.450672 558.732362 559.641957 559.819002 559.626331 560.771637 561.549114 -100 
-100 -100 546.381081 547.259604 548.250003 549.042309 549.762777 550.845077 551.841242 552.580080 553.239160 554.265252 555.207961 555.887879 556.469166 557.377637 558.177162 558.696430 559.115569 559.896086 560.567359 560.943599 561.200180 561.786226 562.208213 -100 
-100 -100 547.739155 548.292529 549.060680 549.832450 550.620240 551.536690 552.432382 553.226397 553.998073 554.885456 555.743347 556.485812 557.184226 557.969247 558.701087 559.301371 559.852379 560.496494 561.082758 561.521911 561.886246 562.300646 562.581619 -100 
-100 -100 -100 -100 -100 -100 -100 -100 -100 -100 -100 -100 -100 -100 -100 -100 -100 -100 -100 -100 -100 -100 -100 -100 -100 -100 
-100 -100 -100 -100 -100 -100 -100 -100 -100 -100 -100 -100 -100 -100 -100 -100 -100 -100 -100 -100 -100 -100 -100 -100 -100 -100 
-100 -100 -100 -100 -100 -100 -100 -100 -100 -100 -100 -100 -100 -100 -100 -100 -100 -100 -100 -100 -100 -100 -100 -100 -100 -100 
-100 -100 551.549106 552.191563 553.035049 553.850246 554.677268 555.715243 556.723096 557.594316 558.435846 559.478528 560.486818 561.344628 562.135682 563.061298 563.912233 564.593209 565.199952 565.940829 566.600391 567.075410 567.451162 567.917809 568.230410 -100 
-100 -100 549.553609 550.768625 551.918092 552.687346 553.273590 554.632817 555.795617 556.538426 557.095595 558.445665 559.614025 560.367734 560.907163 562.101670 563.079925 563.636524 563.979702 564.996144 565.793279 566.157822 566.292481 567.070337 567.590557 -100 
-100 -100 544.137135 547.818427 549.840368 550.261247 549.304239 552.342621 554.047493 554.288840 553.218683 556.234745 557.963653 558.295328 557.388323 560.059494 561.505642 561.594065 560.449077 562.976960 564.266535 564.189312 562.881772 565.228872 566.411548 -100 
-100 -100 528.554995 543.644590 547.481892 546.705529 536.261301 548.928541 552.029256 550.909997 540.198796 552.892043 556.047530 555.196750 545.699029 556.992337 559.676631 558.518316 548.591369 559.935473 562.506051 561.214946 551.227938 562.380227 565.074822 -100 
-100 -100 540.694726 544.673936 546.979905 547.548990 546.663807 549.870333 551.680404 551.905007 550.780203 553.896096 555.694860 555.992232 555.026006 557.802144 559.334066 559.412402 558.232162 560.875493 562.261905 562.194668 560.877972 563.359398 564.654896 -100 
-100 -100 542.099390 544.330610 546.224789 547.215868 547.724857 549.625818 551.076785 551.667882 551.866719 553.656003 555.065366 555.644314 555.823323 557.466506 558.721210 559.162266 559.209103 560.678609 561.767011 562.063646 561.974159 563.238065 564.111306 -100 
-100 -100 537.826725 542.136486 544.697059 545.483549 544.826865 547.990824 549.775995 549.954870 548.734135 551.938542 553.734414 553.898363 552.653780 555.737008 557.432273 557.544622 556.309706 559.113891 560.608624 560.614349 559.364127 561.858727 563.167818 -100 
-100 -100 522.087366 538.521632 542.934547 542.622638 533.075395 545.207376 548.222158 546.972467 535.696883 548.961169 552.165676 550.947041 539.800594 552.800319 555.913059 554.765146 544.292176 556.369138 559.194671 558.046207 548.274581 559.369521 562.095454 -100 
-100 -100 536.147844 540.481782 543.082018 543.914580 543.304647 546.511238 548.332188 548.537944 547.336741 550.559065 552.366777 552.535424 551.293716 554.385818 556.089246 556.205851 554.976255 557.798761 559.313070 559.333711 558.095839 560.606247 561.926062 -100 
-100 -100 538.717647 541.006142 542.987690 544.076733 544.683708 546.669973 548.191199 548.831422 549.062498 550.893785 552.327914 552.910647 553.085996 554.753842 556.026269 556.466668 556.508060 558.029511 559.165288 559.489746 559.417790 560.724245 561.626089 -100 
-100 -100 535.543622 539.644634 542.107219 542.839170 542.118041 545.446312 547.357206 547.637209 546.517294 549.737049 551.583417 551.867798 550.844649 553.704539 555.272337 555.314648 554.029039 556.844483 558.334338 558.297093 556.956543 559.560943 560.925326 -100 
-100 -100 521.457320 536.853011 540.957265 540.424762 530.275354 543.047657 546.278980 545.188288 534.223303 547.311249 550.567542 549.651722 539.776445 551.477516 554.246663 552.951498 542.298285 554.451066 557.242844 555.948798 545.606849 557.260316 560.112771 -100 
-100 -100 535.147577 539.221971 541.651059 542.354059 541.618645 544.961209 546.901373 547.215436 546.120726 549.336173 551.172122 551.448518 550.414609 553.247688 554.785075 554.799813 553.488568 556.274462 557.735467 557.673130 556.314253 558.911572 560.274013 -100 
-100 -100 537.974863 540.180987 542.075172 543.088452 543.647353 545.682322 547.281788 548.015259 548.329845 550.120992 551.515339 552.084068 552.252494 553.849495 555.051052 555.437110 555.434036 556.889505 557.962060 558.230772 558.115339 559.415402 560.317971 -100 
-100 -100 535.230448 539.301649 541.710958 542.375372 541.582061 544.973968 546.971918 547.399093 546.510947 549.481727 551.162505 551.326294 550.169527 553.055290 554.618362 554.661713 553.409331 556.092308 557.494249 557.413228 556.068621 558.614644 559.952489 -100 
-100 -100 521.641235 537.043124 541.098608 540.461110 530.004468 543.046079 546.404813 545.617663 535.898064 547.666164 550.536411 549.371092 538.941070 551.061102 553.908946 552.696522 542.461764 554.101080 556.743998 555.425079 545.253450 556.664116 559.454517 -100 
-100 -100 535.985821 540.025087 542.390551 543.010226 542.170300 545.504911 547.452221 547.841685 546.919641 549.837775 551.467367 551.590123 550.397208 553.240374 554.763161 554.771557 553.487664 556.137295 557.508042 557.400321 556.033688 558.562577 559.890544 -100 
-100 -100 539.552774 541.668563 543.460083 544.386334 544.866854 546.768243 548.260060 548.934013 549.211252 550.869384 552.146500 552.637140 552.748028 554.246450 555.358617 555.675380 555.614520 556.996823 558.002401 558.216139 558.055932 559.319441 560.199637 -100 
-100 -100 537.748627 541.561250 543.786637 544.377054 543.624137 546.653414 548.405880 548.692865 547.724056 550.566621 552.168837 552.347987 551.312893 553.916330 555.290622 555.209127 553.846588 556.486177 557.830499 557.682145 556.254575 558.790230 560.111230 -100 
-100 -100 525.725106 540.168400 543.880130 543.257655 533.738991 545.413295 548.312354 547.345170 537.642866 549.157569 551.957925 550.983995 541.625728 552.516829 554.996115 553.605437 543.103295 554.844899 557.440982 556.031416 545.596495 557.150849 559.927932 -100 
-100 -100 540.261795 543.794253 545.752511 546.200915 545.363386 548.180903 549.769018 550.008908 549.039274 551.757999 553.274820 553.470275 552.479955 554.982355 556.281150 556.219018 554.901092 557.440419 558.704087 558.559721 557.150278 559.552957 560.761091 -100 
-100 -100 545.167704 546.332671 547.435362 548.173143 548.728617 549.984271 551.053115 551.729815 552.226108 553.428708 554.448606 555.073665 555.500625 556.573767 557.437239 557.885310 558.131517 559.097671 559.850100 560.166192 560.256817 561.029672 561.550954 -100 
-100 -100 546.923616 547.534587 548.331895 549.093938 549.855998 550.804111 551.719063 552.503152 553.252227 554.174591 555.055022 555.790855 556.468586 557.285147 558.034202 558.622094 559.148787 559.830154 560.440459 560.871901 561.213371 561.663408 561.969715 -100 
-100 -100 -100 -100 -100 -100 -100 -100 -100 -100 -100 -100 -100 -100 -100 -100 -100 -100 -100 -100 -100 -100 -100 -100 -100 -100 
-100 -100 -100 -100 -100 -100 -100 -100 -100 -100 -100 -100 -100 -100 -100 -100 -100 -100 -100 -100 -100 -100 -100 -100 -100 -100 
-100 -100 -100 -100 -100 -100 -100 -100 -100 -100 -100 -100 -100 -100 -100 -100 -100 -100 -100 -100 -100 -100 -100 -100 -100 -100 
-100 -100 551.042318 551.623172 552.435470 553.262733 554.121631 555.131723 556.127406 557.019284 557.894926 558.907119 559.897718 560.769056 561.588858 562.489737 563.331095 564.032985 564.673114 565.388274 566.034039 566.524517 566.928291 567.364186 567.653913 -100 
-100 -100 549.468104 550.380608 551.411071 552.241265 553.010875 554.187818 555.281020 556.103045 556.849204 558.012123 559.100598 559.915592 560.620594 561.652330 562.570605 563.202743 563.721409 564.570230 565.299244 565.730195 566.030803 566.632299 567.058239 -100 
-100 -100 546.184047 548.068624 549.596427 550.337008 550.674069 552.413460 553.768863 554.373516 554.616814 556.317214 557.671663 558.305128 558.562913 560.069011 561.206140 561.631500 561.688332 563.022644 563.983634 564.225255 564.095045 565.235697 566.004885 -100 
-100 -100 541.589443 545.475771 547.671894 548.156406 547.210936 550.368305 552.151125 552.375713 551.256371 554.350917 556.132794 556.435325 555.477110 558.226093 559.733097 559.807394 558.625048 561.233114 562.581008 562.488914 561.150863 563.601315 564.871816 -100 
-100 -100 542.883825 545.009065 546.789059 547.681277 548.111220 549.993713 551.443792 552.048279 552.264944 554.033918 555.438179 556.045565 556.267595 557.849721 559.057807 559.485546 559.532485 560.956568 562.000660 562.263215 562.146280 563.395238 564.258882 -100 
-100 -100 542.648556 544.248101 545.884156 546.977907 547.833557 549.379505 550.699237 551.454886 552.037984 553.438516 554.678187 555.381930 555.908807 557.195258 558.311672 558.897255 559.297297 560.420074 561.366253 561.790943 562.028541 562.943023 563.630272 -100 
-100 -100 540.249199 542.557524 544.531153 545.595746 546.171421 548.090007 549.551765 550.145418 550.334015 552.125460 553.510654 554.033639 554.152357 555.858032 557.170416 557.638403 557.694844 559.210735 560.339559 560.665121 560.598348 561.876365 562.758738 -100 
-100 -100 536.263749 540.590922 543.177398 543.993475 543.367642 546.559027 548.369940 548.570685 547.361839 550.557914 552.331631 552.464550 551.196556 554.298954 556.019704 556.148658 554.925429 557.750828 559.265374 559.284767 558.044813 560.552708 561.870735 -100 
-100 -100 538.580322 540.911252 542.922414 544.031134 544.652008 546.612819 548.110571 548.731979 548.941341 550.750096 552.146705 552.674822 552.796915 554.509689 555.828507 556.300087 556.361992 557.893117 559.039171 559.378822 559.324560 560.617204 561.509653 -100 
-100 -100 539.290031 540.941511 542.659694 543.846622 544.795933 546.427803 547.819514 548.628209 549.249683 550.687249 551.949939 552.660180 553.188872 554.492429 555.622269 556.209504 556.612939 557.773102 558.758697 559.210796 559.470817 560.420771 561.133190 -100 
-100 -100 537.787920 540.012880 541.936537 542.980823 543.559526 545.573913 547.132126 547.807835 548.068029 549.904443 551.347151 551.954312 552.161379 553.783342 555.015406 555.429053 555.450681 556.959177 558.077364 558.376422 558.279276 559.603588 560.520040 -100 
-100 -100 534.675529 538.749624 541.180575 541.886332 541.151873 544.491483 546.424328 546.728322 545.626496 548.848583 550.694103 550.978860 549.953824 552.799583 554.351096 554.379105 553.080296 555.879160 557.350142 557.292836 555.936932 558.544944 559.914962 -100 
-100 -100 537.374101 539.578306 541.474365 542.494656 543.062072 545.086773 546.668488 547.372100 547.654040 549.494260 550.935907 551.542452 551.743059 553.342510 554.545937 554.932451 554.928384 556.408570 557.499314 557.775018 557.660910 558.976767 559.890005 -100 
-100 -100 538.489541 540.085060 541.735804 542.864120 543.781972 545.443196 546.892773 547.770477 548.448708 549.880412 551.131545 551.842235 552.364603 553.614307 554.680339 555.213454 555.568917 556.669504 557.597139 557.999890 558.223737 559.160151 559.868447 -100 
-100 -100 537.453591 539.654340 541.536342 542.532263 543.073172 545.109951 546.720157 547.478150 547.822628 549.565888 550.916129 551.450805 551.591118 553.191139 554.398075 554.792168 554.797301 556.228794 557.281357 557.541024 557.423041 558.709018 559.602468 -100 
-100 -100 534.872660 538.933906 541.326469 541.971313 541.157241 544.528008 546.508787 546.923718 546.024678 548.977044 550.639700 550.788754 549.619280 552.493909 554.049017 554.087777 552.831117 555.500417 556.889532 556.800429 555.449834 557.985969 559.316914 -100 
-100 -100 538.201907 540.373831 542.213613 543.164255 543.656925 545.637866 547.196802 547.913975 548.221015 549.916292 551.219730 551.715510 551.820996 553.382544 554.552630 554.914581 554.890698 556.292793 557.318227 557.554786 557.416928 558.685696 559.568577 -100 
-100 -100 540.033348 541.555853 543.111010 544.147745 544.973581 546.513522 547.856934 548.661773 549.278986 550.603746 551.754004 552.389630 552.849307 554.016464 555.004189 555.473453 555.773339 556.811888 557.682380 558.038275 558.222023 559.120951 559.805060 -100 
-100 -100 539.817678 541.859801 543.579907 544.462398 544.915197 546.720824 548.131639 548.753795 549.000200 550.632890 551.901152 552.406016 552.540639 553.993063 555.066409 555.360980 555.285005 556.659590 557.655879 557.860003 557.685338 558.936191 559.804693 -100 
-100 -100 538.171223 541.904312 544.034903 544.552084 543.737736 546.685973 548.368171 548.612224 547.615503 550.428427 552.011863 552.191290 551.159250 553.743847 555.101904 555.021157 553.662375 556.285431 557.613258 557.460830 556.025436 558.527126 559.818881 -100 
-100 -100 542.212829 544.025909 545.504307 546.235791 546.579319 548.201743 549.464276 550.029104 550.251220 551.783703 552.976971 553.483060 553.635706 555.012438 556.023567 556.324965 556.268626 557.567789 558.496204 558.692016 558.512105 559.657247 560.432000 -100 
-100 -100 545.083910 545.957847 546.942429 547.730525 548.450051 549.535285 550.537011 551.283177 551.951370 552.988978 553.944929 554.638663 555.233216 556.153644 556.965295 557.497871 557.931689 558.727777 559.414861 559.805720 560.072086 560.660297 561.081688 -100 
-100 -100 546.438050 546.988452 547.752769 548.522018 549.309971 550.229654 551.130966 551.932392 552.713144 553.611373 554.481402 555.236539 555.947424 556.744410 557.488467 558.101818 558.666777 559.325234 559.925479 560.376946 560.749623 561.167154 561.448582 -100 
-100 -100 -100 -100 -100 -100 -100 -100 -100 -100 -100 -100 -100 -100 -100 -100 -100 -100 -100 -100 -100 -100 -100 -100 -100 -100 
-100 -100 -100 -100 -100 -100 -100 -100 -100 -100 -100 -100 -100 -100 -100 -100 -100 -100 -100 -100 -100 -100 -100 -100 -100 -100 
-100 -100 -100 -100 -100 -100 -100 -100 -100 -100 -100 -100 -100 -100 -100 -100 -100 -100 -100 -100 -100 -100 -100 -100 -100 -100 
-100 -100 550.565105 551.106262 551.893962 552.724708 553.598028 554.591303 555.577606 556.480382 557.372255 558.365071 559.340780 560.216325 561.048414 561.935199 562.770656 563.485673 564.143859 564.844272 565.479519 565.977196 566.394181 566.813136 567.088402 -100 
-100 -100 549.209821 549.977618 550.935713 551.789801 552.629833 553.731144 554.787549 555.648322 556.469014 557.552390 558.594706 559.434437 560.201684 561.168132 562.057957 562.730307 563.321289 564.100872 564.791919 565.251994 565.615476 566.144493 566.520766 -100 
-100 -100 546.677180 547.979460 549.279133 550.130992 550.816546 552.197044 553.413219 554.160922 554.762780 556.096020 557.292203 558.032823 558.600531 559.790913 560.811887 561.375768 561.766062 562.769557 563.593683 563.951458 564.132988 564.939604 565.536477 -100 
-100 -100 543.860599 545.884274 547.550250 548.357950 548.730129 550.555011 551.971079 552.571242 552.791680 554.534314 555.915858 556.518031 556.735168 558.299131 559.489236 559.916207 559.963669 561.343973 562.340286 562.565489 562.413576 563.642242 564.488513 -100 
-100 -100 543.480202 544.988094 546.516748 547.519109 548.306825 549.818847 551.126316 551.886861 552.477942 553.861148 555.091156 555.806118 556.346548 557.597687 558.681255 559.254735 559.647479 560.727058 561.625222 562.008903 562.213720 563.115035 563.795468 -100 
-100 -100 542.758827 544.056565 545.535429 546.663702 547.649950 549.054771 550.314935 551.161497 551.902796 553.134940 554.271176 555.018591 555.670309 556.814481 557.865544 558.525806 559.067659 560.048880 560.917934 561.398433 561.758887 562.530802 563.121207 -100 
-100 -100 540.942520 542.582704 544.271477 545.418071 546.321787 547.900779 549.249251 550.030232 550.625994 552.000840 553.190125 553.824867 554.295279 555.625205 556.792669 557.404710 557.817715 558.975316 559.952043 560.394382 560.643563 561.579797 562.282280 -100 
-100 -100 538.803974 541.105378 543.085298 544.163803 544.757606 546.715440 548.220475 548.862735 549.094800 550.841491 552.169858 552.630955 552.695802 554.436768 555.784668 556.269182 556.331030 557.867101 559.009487 559.335235 559.261760 560.566034 561.466080 -100 
-100 -100 539.277562 540.939429 542.664082 543.852798 544.800378 546.422558 547.809073 548.620076 549.238173 550.629798 551.829536 552.468755 552.942299 554.278952 555.452785 556.068728 556.487273 557.657849 558.649372 559.104107 559.364895 560.314940 561.027186 -100 
-100 -100 539.408767 540.755883 542.312796 543.528968 544.604891 546.099250 547.437378 548.343656 549.128774 550.394954 551.550856 552.303445 552.957492 554.117309 555.182054 555.846733 556.395428 557.406471 558.308331 558.812993 559.195323 559.999761 560.613960 -100 
-100 -100 538.402426 540.002731 541.666446 542.809497 543.734866 545.389847 546.819101 547.666927 548.319205 549.756406 551.015745 551.729921 552.262620 553.545818 554.653706 555.224880 555.614245 556.750918 557.706586 558.123305 558.354509 559.319001 560.046863 -100 
-100 -100 536.994048 539.182927 541.067431 542.077957 542.635239 544.667840 546.255423 546.964793 547.254813 549.078890 550.505302 551.095705 551.282589 552.907862 554.138965 554.550282 554.567940 556.046589 557.130459 557.391914 557.260562 558.600499 559.530488 -100 
-100 -100 537.963991 539.550034 541.193915 542.319539 543.236674 544.897589 546.342374 547.209367 547.879101 549.328768 550.599966 551.325327 551.859468 553.123446 554.203441 554.747965 555.112293 556.221366 557.150756 557.546087 557.761755 558.716229 559.439245 -100 
-100 -100 538.545048 539.857449 541.368718 542.544927 543.600739 545.109530 546.482087 547.429961 548.252301 549.540270 550.719353 551.500297 552.164562 553.277733 554.279574 554.890614 555.392189 556.345685 557.192793 557.654369 558.006389 558.791207 559.395734 -100 
-100 -100 538.008464 539.603791 541.249417 542.369045 543.276938 544.927679 546.371415 547.249461 547.927503 549.339416 550.569384 551.263668 551.774198 553.016503 554.080589 554.618450 554.977684 556.056121 556.962162 557.353451 557.571593 558.493661 559.191966 -100 
-100 -100 537.125069 539.325377 541.200271 542.186894 542.716746 544.719747 546.296424 547.021011 547.331302 549.077210 550.428991 550.965654 551.109560 552.688835 553.881822 554.272982 554.279348 555.689242 556.723163 556.973290 556.850851 558.121730 559.005132 -100 
-100 -100 538.741084 540.310985 541.917427 542.993020 543.852411 545.447274 546.837567 547.670574 548.308070 549.676323 550.864881 551.523883 552.002243 553.210547 554.242144 554.751544 555.085171 556.138654 557.022661 557.395942 557.597452 558.501435 559.187571 -100 
-100 -100 540.045253 541.297227 542.721896 543.808154 544.768070 546.158164 547.419883 548.280959 549.028025 550.225699 551.320032 552.033341 552.637597 553.680579 554.615088 555.169884 555.622086 556.524014 557.325772 557.753111 558.073832 558.816973 559.392110 -100 
-100 -100 540.299804 541.766793 543.257313 544.242777 545.021977 546.484275 547.752963 548.499895 549.075595 550.379903 551.519481 552.152728 552.610482 553.761840 554.735173 555.198241 555.494281 556.519905 557.377079 557.725647 557.901222 558.776731 559.442440 -100 
-100 -100 540.248823 542.221657 543.852489 544.658377 545.041315 546.773179 548.114170 548.682112 548.883105 550.497693 551.748540 552.238095 552.352417 553.813865 554.894970 555.205916 555.145261 556.497865 557.474233 557.677695 557.505185 558.708716 559.540336 -100 
-100 -100 542.615545 543.882057 545.146299 545.975205 546.632614 547.927649 549.059618 549.745318 550.285868 551.500865 552.569607 553.193163 553.653985 554.742936 555.662730 556.125781 556.429015 557.392785 558.190614 558.524242 558.683162 559.467982 560.052326 -100 
-100 -100 544.787968 545.527365 546.444524 547.252671 548.034484 549.050229 550.016614 550.794711 551.529783 552.503569 553.428746 554.156193 554.819126 555.688107 556.485269 557.070798 557.588490 558.319726 558.975161 559.405239 559.742878 560.251111 560.615897 -100 
-100 -100 545.941850 546.455798 547.197367 547.968955 548.769011 549.672774 550.564640 551.375110 552.171907 553.058358 553.922802 554.690051 555.420507 556.212824 556.960523 557.595654 558.186076 558.834941 559.429792 559.893951 560.283149 560.681235 560.945242 -100 
-100 -100 -100 -100 -100 -100 -100 -100 -100 -100 -100 -100 -100 -100 -100 -100 -100 -100 -100 -100 -100 -100 -100 -100 -100 -100 
-100 -100 -100 -100 -100 -100 -100 -100 -100 -100 -100 -100 -100 -100 -100 -100 -100 -100 -100 -100 -100 -100 -100 -100 -100 -100 
-100 -100 -100 -100 -100 -100 -100 -100 -100 -100 -100 -100 -100 -100 -100 -100 -100 -100 -100 -100 -100 -100 -100 -100 -100 -100 
-100 -100 549.938229 550.511827 551.316303 552.138690 552.995191 554.002873 554.997111 555.888058 556.760886 557.765476 558.745681 559.606515 560.418845 561.318621 562.163281 562.870387 563.514531 564.228562 564.870577 565.356972 565.758745 566.197417 566.489900 -100 
-100 -100 548.390816 549.287326 550.303795 551.127532 551.895621 553.067579 554.158188 554.980425 555.725268 556.876733 557.949874 558.749286 559.442822 560.476128 561.401929 562.044078 562.570628 563.413565 564.132570 564.552764 564.845737 565.453982 565.885951 -100 
-100 -100 545.171539 547.012585 548.511299 549.243704 549.585672 551.310943 552.660502 553.269312 553.518755 555.196145 556.523629 557.129474 557.363203 558.880676 560.035546 560.482797 560.561629 561.874234 562.810261 563.024818 562.867822 564.031544 564.816430 -100 
-100 -100 540.682082 544.463930 546.609491 547.086412 546.168123 549.287324 551.059607 551.296834 550.206562 553.251020 554.989186 555.246340 554.233472 557.019623 558.557969 558.670533 557.547259 560.094480 561.397584 561.255708 559.842019 562.361807 563.664572 -100 
-100 -100 541.911305 543.985315 545.726699 546.602704 547.033912 548.905881 550.358460 550.977023 551.204653 552.940682 554.301743 554.864746 555.050583 556.643064 557.870529 558.320065 558.387297 559.788630 560.805766 561.037474 560.890357 562.164112 563.045990 -100 
-100 -100 541.661586 543.223170 544.820789 545.888165 546.732213 548.284418 549.624552 550.409995 551.012195 552.370614 553.550781 554.194616 554.675937 555.970330 557.104471 557.701864 558.105794 559.222558 560.154814 560.558401 560.777778 561.707071 562.408161 -100 
-100 -100 539.308998 541.554975 543.471884 544.492554 545.039630 546.986367 548.496281 549.160055 549.419499 551.114862 552.393021 552.811428 552.834642 554.584746 555.935462 556.414209 556.462550 557.985284 559.105974 559.402937 559.299776 560.611915 561.518526 -100 
-100 -100 535.419974 539.619650 542.122211 542.872653 542.179425 545.440944 547.331043 547.659477 546.660888 549.619493 551.220960 551.188896 549.701195 552.963883 554.762661 554.902813 553.645314 556.503656 558.013675 557.983398 556.643125 559.248491 560.612381 -100 
-100 -100 537.642165 539.910058 541.862131 542.923112 543.512653 545.504417 547.055135 547.751214 548.033835 549.745797 551.033799 551.454989 551.479947 553.238111 554.596336 555.078664 555.131149 556.666325 557.800318 558.107070 558.013133 559.339549 560.256785 -100 
-100 -100 538.302755 539.916007 541.590525 542.740345 543.668543 545.317268 546.743582 547.595026 548.244556 549.635921 550.831943 551.474458 551.951507 553.267751 554.419852 555.020104 555.425350 556.573869 557.537230 557.958307 558.191910 559.158044 559.886748 -100 
-100 -100 536.802365 538.980705 540.857538 541.860177 542.407789 544.447152 546.041663 546.760330 547.056570 548.843017 550.223917 550.767179 550.917864 552.569050 553.834150 554.274442 554.314983 555.792024 556.869596 557.118839 556.971665 558.331222 559.273851 -100 
-100 -100 533.728914 537.718268 540.090307 540.741771 539.939834 543.340265 545.322519 545.687032 544.676751 547.797080 549.566094 549.771262 548.634999 551.575305 553.186084 553.261846 552.023356 554.749169 556.157078 556.019644 554.540047 557.254116 558.673646 -100 
-100 -100 536.340202 538.508316 540.371093 541.361271 541.902556 543.945439 545.549870 546.281054 546.591847 548.398255 549.804153 550.373331 550.536952 552.168525 553.403747 553.817978 553.835471 555.284100 556.335087 556.564225 556.402666 557.750531 558.686736 -100 
-100 -100 537.390173 538.977669 540.619409 541.740446 542.652943 544.309943 545.755993 546.630131 547.305666 548.740591 549.994824 550.707011 551.231157 552.487866 553.564808 554.112335 554.478302 555.562783 556.468105 556.849857 557.058534 557.998390 558.711582 -100 
-100 -100 536.301663 538.515618 540.409204 541.419244 541.975288 543.985042 545.564841 546.285519 546.590198 548.378413 549.771852 550.344907 550.522301 552.108722 553.311889 553.719590 553.745224 555.155881 556.190004 556.442961 556.327233 557.601976 558.489097 -100 
-100 -100 533.668761 537.770066 540.190883 540.870677 540.113092 543.413801 545.337295 545.676754 544.655292 547.738038 549.485989 549.708215 548.635711 551.448730 552.985941 553.047607 551.848090 554.465991 555.831541 555.746181 554.421939 556.924474 558.239392 -100 
-100 -100 537.018787 539.208958 541.066322 542.035854 542.545922 544.497897 546.020940 546.693663 546.956878 548.703780 550.059749 550.601652 550.750715 552.306457 553.480769 553.863874 553.867704 555.257162 556.274258 556.515294 556.387350 557.641428 558.513506 -100 
-100 -100 538.861128 540.390927 541.952982 542.994309 543.820453 545.350009 546.674533 547.453504 548.050856 549.400891 550.579617 551.233939 551.707492 552.899547 553.915891 554.415659 554.741777 555.781804 556.652688 557.017714 557.211650 558.097051 558.769565 -100 
-100 -100 538.644293 540.691495 542.412258 543.288284 543.728671 545.536506 546.935990 547.529321 547.741574 549.410398 550.700764 551.196845 551.305965 552.825855 553.961786 554.309177 554.278845 555.650148 556.647218 556.872882 556.729808 557.945136 558.789937 -100 
-100 -100 536.987552 540.730936 542.859765 543.360086 542.509097 545.483210 547.159591 547.357721 546.266042 549.173325 550.787611 550.925766 549.774782 552.522693 553.984690 553.982588 552.711383 555.298459 556.621236 556.510971 555.171366 557.572805 558.818918 -100 
-100 -100 541.039917 542.855449 544.330928 545.052558 545.382083 547.010191 548.267667 548.810098 549.001542 550.566263 551.775271 552.266195 552.389357 553.834798 554.910837 555.266066 555.255314 556.553571 557.485510 557.703882 557.556015 558.666816 559.418625 -100 
-100 -100 543.916034 544.789645 545.771672 546.554943 547.269468 548.354811 549.353857 550.092624 550.754459 551.803579 552.768645 553.463005 554.059072 555.010636 555.858425 556.423698 556.883224 557.688453 558.382058 558.783547 559.059437 559.637979 560.050713 -100 
-100 -100 545.271439 545.820929 546.583155 547.349586 548.135202 549.054352 549.954723 550.754470 551.535630 552.440765 553.318377 554.079527 554.799219 555.616138 556.384336 557.020669 557.603948 558.272888 558.880135 559.338122 559.714823 560.129409 560.407318 -100 
-100 -100 -100 -100 -100 -100 -100 -100 -100 -100 -100 -100 -100 -100 -100 -100 -100 -100 -100 -100 -100 -100 -100 -100 -100 -100 
-100 -100 -100 -100 -100 -100 -100 -100 -100 -100 -100 -100 -100 -100 -100 -100 -100 -100 -100 -100 -100 -100 -100 -100 -100 -100 
-100 -100 -100 -100 -100 -100 -100 -100 -100 -100 -100 -100 -100 -100 -100 -100 -100 -100 -100 -100 -100 -100 -100 -100 -100 -100 
-100 -100 549.321112 549.951159 550.781791 551.589370 552.413326 553.448122 554.454597 555.325065 556.162152 557.191389 558.181167 559.019780 559.796352 560.718656 561.573867 562.263010 562.877280 563.617998 564.274190 564.745294 565.119593 565.592570 565.910524 -100 
-100 -100 547.376367 548.560330 549.685482 550.444741 551.031000 552.381042 553.540153 554.284627 554.841365 556.169915 557.310920 558.036139 558.552337 559.749512 560.739473 561.312776 561.672294 562.678262 563.461033 563.809738 563.930463 564.724502 565.256627 -100 
-100 -100 542.112713 545.682722 547.647944 548.058336 547.127745 550.125683 551.818269 552.070890 551.027164 553.987530 555.665777 555.944182 554.975724 557.682248 559.161430 559.291964 558.210305 560.677607 561.921774 561.794110 560.410928 562.831232 564.048986 -100 
-100 -100 527.011717 541.620543 545.335775 544.561961 534.320548 546.767159 549.833365 548.752724 538.234865 550.698448 553.758641 552.806496 543.049996 554.567246 557.325821 556.261797 546.667910 557.677476 560.142696 558.731121 548.326278 559.889470 562.676102 -100 
-100 -100 538.748049 542.601376 544.832663 545.376106 544.509844 547.681567 549.493231 549.746264 548.657621 551.700483 553.421052 553.637017 552.588027 555.397614 556.963942 557.082660 555.961556 558.541966 559.879186 559.754878 558.356458 560.914201 562.248720 -100 
-100 -100 540.099732 542.255594 544.079438 545.022896 545.509926 547.422095 548.908887 549.555054 549.798815 551.505175 552.810236 553.283906 553.373341 555.036868 556.320036 556.777450 556.829445 558.288728 559.355684 559.617097 559.490669 560.788678 561.687989 -100 
-100 -100 535.955713 540.114182 542.564005 543.264915 542.531493 545.768303 547.644759 547.967702 546.965089 549.909498 551.499521 551.463940 549.972318 553.210407 554.984202 555.107691 553.837126 556.671465 558.157114 558.106141 556.749936 559.348717 560.709834 -100 
-100 -100 520.714298 536.593896 540.813352 540.351407 530.455698 542.937073 546.127964 545.209515 535.156634 547.152886 549.946315 548.342270 536.076527 550.088227 553.419070 552.272886 541.568005 553.870127 556.704923 555.424571 545.079189 556.744574 559.599384 -100 
-100 -100 534.286651 538.467724 540.952452 541.692306 540.999936 544.283496 546.202814 546.559660 545.581271 548.542689 550.142283 550.108367 548.617196 551.865755 553.648709 553.775326 552.506758 555.353556 556.850980 556.806569 555.456263 558.070143 559.442874 -100 
-100 -100 536.728483 538.941259 540.842506 541.863398 542.426384 544.444310 546.024483 546.740871 547.034225 548.774090 550.093132 550.558958 550.633054 552.331436 553.638977 554.095633 554.136571 555.635905 556.733828 557.003549 556.877245 558.221667 559.154362 -100 
-100 -100 533.579951 537.571381 539.944318 540.595901 539.792733 543.187697 545.165441 545.527641 544.510729 547.604826 549.338415 549.505216 548.340559 551.291403 552.920472 553.009303 551.778894 554.512078 555.925512 555.791342 554.314051 557.031158 558.452902 -100 
-100 -100 519.772942 534.802379 538.772811 538.112999 527.609011 540.720519 544.068803 543.129623 532.689089 545.236072 548.313423 547.209557 536.745086 549.002994 551.920843 550.737405 540.429564 552.210266 554.858123 553.366933 542.353779 554.649590 557.645062 -100 
-100 -100 533.092685 537.076838 539.440621 540.084173 539.276824 542.675208 544.660217 545.031153 544.026746 547.145068 548.911441 549.114645 547.973491 550.902483 552.500292 552.565220 551.315481 554.019523 555.406194 555.253191 553.762995 556.467063 557.881137 -100 
-100 -100 535.770387 537.960314 539.837574 540.837660 541.387092 543.414604 545.008527 545.736666 546.046415 547.845337 549.246106 549.817778 549.987875 551.595489 552.812989 553.222252 553.240830 554.663883 555.698749 555.932623 555.788904 557.099114 558.011202 -100 
-100 -100 532.912458 537.019155 539.451276 540.146049 539.405665 542.725370 544.666022 545.018793 544.009650 547.112774 548.880612 549.119153 548.060088 550.885505 552.433417 552.503580 551.310608 553.934086 555.301844 555.214754 553.889498 556.402526 557.726116 -100 
-100 -100 519.120724 534.702904 538.823470 538.277790 528.162672 540.841459 544.068468 543.090504 532.666090 545.155895 548.237924 547.244058 537.301854 548.992941 551.772286 550.622347 540.706977 552.038153 554.617537 553.321333 543.324399 554.549469 557.295965 -100 
-100 -100 533.610948 537.694603 540.093132 540.751506 539.969162 543.229221 545.111118 545.415299 544.365644 547.428792 549.161933 549.373184 548.290038 551.087239 552.609172 552.658306 551.447154 554.051600 555.405149 555.310531 553.977329 556.466396 557.772067 -100 
-100 -100 537.212565 539.341830 541.144544 542.078529 542.561218 544.445644 545.908225 546.539246 546.775473 548.488801 549.818894 550.342426 550.475051 552.018414 553.179289 553.548898 553.537928 554.918416 555.925333 556.158476 556.023245 557.257627 558.116130 -100 
-100 -100 535.404950 539.229757 541.455305 542.030343 541.240373 544.290581 546.029484 546.261005 545.191632 548.143227 549.795642 549.949784 548.809281 551.591511 553.086408 553.101393 551.841777 554.449872 555.792811 555.693093 554.366103 556.795352 558.065499 -100 
-100 -100 523.325386 537.824582 541.534507 540.864719 531.139190 543.002234 545.907118 544.816742 534.557024 546.632964 549.533430 548.426527 538.290019 550.038270 552.768773 551.547593 541.426494 552.874356 555.440024 554.152666 544.290663 555.264812 557.913104 -100 
-100 -100 537.918626 541.458675 543.411004 543.838209 542.960655 545.804776 547.389105 547.583959 546.520407 549.341634 550.898346 551.058815 549.956799 552.640963 554.064702 554.100958 552.886050 555.397989 556.664230 556.569722 555.261443 557.559895 558.718365 -100 
-100 -100 542.835897 543.999840 545.097162 545.825673 546.370990 547.629350 548.695963 549.361457 549.845091 551.074986 552.115436 552.743746 553.169512 554.303102 555.229621 555.733857 556.026512 557.006116 557.770156 558.106806 558.219161 558.971116 559.476457 -100 
-100 -100 544.592788 545.201528 545.994440 546.751190 547.509209 548.457380 549.372492 550.156043 550.908067 551.845538 552.742382 553.491840 554.186708 555.039074 555.829621 556.456877 557.015558 557.715434 558.338720 558.782387 559.131889 559.576888 559.877332 -100 
-100 -100 -100 -100 -100 -100 -100 -100 -100 -100 -100 -100 -100 -100 -100 -100 -100 -100 -100 -100 -100 -100 -100 -100 -100 -100 
-100 -100 -100 -100 -100 -100 -100 -100 -100 -100 -100 -100 -100 -100 -100 -100 -100 -100 -100 -100 -100 -100 -100 -100 -100 -100 
-100 -100 -100 -100 -100 -100 -100 -100 -100 -100 -100 -100 -100 -100 -100 -100 -100 -100 -100 -100 -100 -100 -100 -100 -100 -100 
-100 -100 549.054342 549.620605 550.414983 551.227828 552.075499 553.073748 554.058394 554.939600 555.800969 556.790739 557.753598 558.596171 559.390630 560.273718 561.103475 561.798615 562.435694 563.148864 563.794135 564.285051 564.690644 565.131765 565.425454 -100 
-100 -100 547.525751 548.411606 549.414886 550.227706 550.986580 552.148016 553.228379 554.041149 554.774793 555.910293 556.964437 557.743966 558.418073 559.433006 560.341776 560.969493 561.487235 562.329888 563.053566 563.479448 563.776833 564.387641 564.820869 -100 
-100 -100 544.338934 546.162643 547.642540 548.361829 548.694420 550.407107 551.745480 552.345893 552.585270 554.244771 555.550719 556.134252 556.346158 557.842508 558.976621 559.404817 559.471120 560.784471 561.727382 561.949247 561.797395 562.963588 563.749699 -100 
-100 -100 539.881031 543.638345 545.759107 546.220434 545.292911 548.397770 550.159155 550.390553 549.293090 552.318418 554.033214 554.266523 553.229970 555.992238 557.505837 557.594339 556.453771 559.001822 560.312309 560.177886 558.769388 561.291042 562.594621 -100 
-100 -100 541.116665 543.168196 544.883502 545.740435 546.159507 548.020279 549.466468 550.082959 550.305765 552.025759 553.365450 553.906039 554.068373 555.634673 556.834498 557.258126 557.306692 558.703139 559.722087 559.957042 559.812525 561.087566 561.970138 -100 
-100 -100 540.871332 542.410774 543.980037 545.024148 545.853413 547.398462 548.738935 549.528864 550.131023 551.476392 552.637826 553.262361 553.721966 554.987422 556.090294 556.659601 557.042647 558.147856 559.074347 559.474765 559.692587 560.622255 561.324209 -100 
-100 -100 538.532001 540.751292 542.634332 543.626659 544.156521 546.099855 547.617389 548.294368 548.560632 550.243310 551.503993 551.906871 551.911802 553.628788 554.943137 555.390568 555.415093 556.920510 558.028469 558.315711 558.206381 559.518250 560.426235 -100 
-100 -100 534.655920 538.823498 541.287423 542.006029 541.293795 544.554149 546.456288 546.804237 545.818993 548.762929 550.346265 550.301670 548.799877 552.025850 553.784911 553.891997 552.609009 555.446383 556.938983 556.894153 555.543894 558.148764 559.514460 -100 
-100 -100 536.867677 539.108468 541.025748 542.057309 542.628980 544.617664 546.177084 546.887928 547.179579 548.880573 550.152374 550.560009 550.568845 552.296054 553.619941 554.072230 554.100090 555.613972 556.729374 557.020472 556.915996 558.240170 559.158241 -100 
-100 -100 537.515377 539.105938 540.750601 541.875108 542.787214 544.429804 545.858967 546.717973 547.370809 548.752533 549.933599 550.561169 551.021047 552.312807 553.438087 554.013584 554.397024 555.525486 556.470450 556.875659 557.098441 558.061505 558.790577 -100 
-100 -100 536.007372 538.163151 540.012451 540.993369 541.526970 543.557567 545.150249 545.871739 546.168014 547.943461 549.308978 549.836593 549.970636 551.602242 552.846875 553.267606 553.289741 554.748228 555.807622 556.040246 555.881182 557.238257 558.181995 -100 
-100 -100 532.919691 536.885830 539.232950 539.867002 539.054318 542.444720 544.422450 544.787677 543.776801 546.884491 548.637808 548.828072 547.677136 550.601523 552.196272 552.256615 551.002972 553.711915 555.102392 554.948127 553.455808 556.168644 557.590064 -100 
-100 -100 535.486081 537.640418 539.488007 540.467485 541.001422 543.036461 544.635949 545.365775 545.674270 547.470730 548.864288 549.421889 549.574124 551.192930 552.414986 552.816516 552.821281 554.255792 555.292179 555.507564 555.335896 556.681262 557.617894 -100 
-100 -100 536.480120 538.064997 539.703856 540.823025 541.733192 543.385178 544.826899 545.698993 546.372111 547.800286 549.046670 549.752040 550.268909 551.515290 552.580928 553.117736 553.473133 554.546122 555.440070 555.811715 556.012905 556.949019 557.661005 -100 
-100 -100 535.338466 537.560030 539.462397 540.479698 541.039246 543.046110 544.622304 545.341706 545.645581 547.429374 548.818808 549.390166 549.565007 551.142614 552.335627 552.734420 552.751523 554.152573 555.177925 555.423680 555.302349 556.572311 557.457019 -100 
-100 -100 532.666437 536.782334 539.219367 539.912513 539.162856 542.461617 544.382050 544.721509 543.701438 546.781209 548.528012 548.752966 547.682736 550.488351 552.017046 552.072344 550.866986 553.476569 554.834657 554.743800 553.415337 555.912173 557.223704 -100 
-100 -100 536.006069 538.207726 540.079294 541.061048 541.578326 543.529894 545.051013 545.723939 545.988584 547.735055 549.092447 549.638771 549.791733 551.345055 552.515679 552.896367 552.897169 554.280105 555.290092 555.525478 555.393018 556.641834 557.510492 -100 
-100 -100 537.850070 539.386292 540.957430 542.007338 542.838530 544.367665 545.690671 546.469731 547.068344 548.419586 549.601614 550.261514 550.740635 551.935153 552.953478 553.455971 553.782470 554.816773 555.679916 556.038333 556.227068 557.107298 557.776433 -100 
-100 -100 537.636510 539.686146 541.411665 542.293370 542.737035 544.542962 545.940594 546.533890 546.747228 548.417844 549.713117 550.216298 550.333258 551.859258 553.002038 553.357713 553.331628 554.696391 555.684326 555.902379 555.753818 556.963481 557.804485 -100 
-100 -100 535.980090 539.723329 541.854082 542.358337 541.509955 544.480393 546.154276 546.352537 545.262450 548.171634 549.791602 549.937990 548.796647 551.552664 553.024577 553.034942 551.771861 554.351024 555.663423 555.545245 554.200518 556.595862 557.837857 -100 
-100 -100 540.027186 541.841895 543.317536 544.040685 544.371009 545.996401 547.251991 547.794946 547.988578 549.556341 550.771123 551.270117 551.402682 552.857155 553.943549 554.310252 554.306669 555.600425 556.524279 556.735885 556.583200 557.689083 558.437614 -100 
-100 -100 542.896807 543.769431 544.750575 545.533525 546.247446 547.331043 548.329220 549.068989 549.733436 550.786507 551.757559 552.459626 553.064456 554.024903 554.882068 555.456467 555.921439 556.725078 557.413760 557.810293 558.082191 558.657130 559.067557 -100 
-100 -100 544.248088 544.796534 545.557408 546.322676 547.107131 548.024997 548.925043 549.726114 550.510201 551.419723 552.303387 553.071997 553.800005 554.625443 555.402186 556.046201 556.634068 557.302772 557.906853 558.361067 558.734430 559.146179 559.422346 -100 
-100 -100 -100 -100 -100 -100 -100 -100 -100 -100 -100 -100 -100 -100 -100 -100 -100 -100 -100 -100 -100 -100 -100 -100 -100 -100 
-100 -100 -100 -100 -100 -100 -100 -100 -100 -100 -100 -100 -100 -100 -100 -100 -100 -100 -100 -100 -100 -100 -100 -100 -100 -100 
-100 -100 -100 -100 -100 -100 -100 -100 -100 -100 -100 -100 -100 -100 -100 -100 -100 -100 -100 -100 -100 -100 -100 -100 -100 -100 
-100 -100 548.785109 549.310425 550.077753 550.890782 551.748305 552.723563 553.691536 554.576259 555.446732 556.410294 557.351345 558.190692 558.987632 559.841732 560.647811 561.338923 561.983193 562.683380 563.326820 563.834939 564.260548 564.684578 564.962030 -100 
-100 -100 547.475933 548.217732 549.147101 549.980826 550.805293 551.885119 552.921056 553.764789 554.565578 555.616200 556.619195 557.418702 558.147258 559.077427 559.933037 560.575265 561.147575 561.929677 562.633380 563.107383 563.481472 564.015650 564.393840 -100 
-100 -100 545.030445 546.282783 547.536743 548.364527 549.037896 550.388466 551.579983 552.314207 552.901903 554.194783 555.343137 556.037028 556.560347 557.708619 558.686631 559.207722 559.567524 560.580537 561.425703 561.803117 561.998545 562.809491 563.407359 -100 
-100 -100 542.307805 544.249004 545.850192 546.630496 546.998665 548.781580 550.170327 550.764430 550.982941 552.675596 554.001895 554.552877 554.721016 556.237291 557.374993 557.744436 557.742792 559.142019 560.165431 560.412947 560.277036 561.507348 562.353183 -100 
-100 -100 541.913753 543.359641 544.826529 545.791614 546.560913 548.045952 549.339136 550.100049 550.688095 552.033745 553.215998 553.884647 554.378110 555.576053 556.601717 557.118056 557.467692 558.545394 559.454385 559.849113 560.062069 560.965658 561.646758 -100 
-100 -100 541.189900 542.432409 543.846503 544.925863 545.883395 547.274505 548.538266 549.400553 550.148844 551.350458 552.445250 553.155316 553.766765 554.849577 555.833970 556.434981 556.933512 557.894151 558.754237 559.229684 559.587581 560.361447 560.954239 -100 
-100 -100 539.414207 540.982480 542.589816 543.672681 544.539058 546.115723 547.487746 548.309833 548.936646 550.274138 551.419978 552.028942 552.473908 553.725458 554.810111 555.355503 555.720429 556.843120 557.793809 558.214719 558.448981 559.388504 560.096314 -100 
-100 -100 537.329882 539.531254 541.411789 542.414857 542.963119 544.927568 546.470152 547.176400 547.471515 549.159028 550.436037 550.883040 550.946787 552.585408 553.835507 554.248128 554.259350 555.751075 556.855911 557.147382 557.046261 558.358222 559.266900 -100 
-100 -100 537.756243 539.345220 540.986259 542.108465 543.016713 544.637021 546.049189 546.904123 547.556526 548.914083 550.073964 550.691647 551.144247 552.406871 553.502153 554.054590 554.423921 555.550910 556.503635 556.924111 557.160644 558.110477 558.827495 -100 
-100 -100 537.849457 539.140071 540.628361 541.789956 542.832980 544.315785 545.662717 546.590809 547.389317 548.631487 549.753626 550.477891 551.101191 552.208623 553.216329 553.830612 554.336297 555.306978 556.171041 556.642060 557.001172 557.802342 558.419515 -100 
-100 -100 536.839628 538.378156 539.975919 541.073198 541.972787 543.607465 545.032765 545.891261 546.550527 547.959601 549.182926 549.865050 550.365932 551.609122 552.675081 553.207835 553.561962 554.660764 555.578139 555.958090 556.161902 557.126585 557.860030 -100 
-100 -100 535.427477 537.538480 539.357028 540.331444 540.874008 542.878624 544.454556 545.172068 545.473981 547.259697 548.646161 549.204703 549.363358 550.956116 552.154851 552.536990 552.527277 553.969926 555.015460 555.236670 555.070380 556.418736 557.358470 -100 
-100 -100 536.278589 537.823107 539.428334 540.531777 541.436778 543.078179 544.511397 545.378973 546.049557 547.473699 548.715821 549.417192 549.929442 551.167560 552.221101 552.741331 553.081927 554.161939 555.060232 555.424807 555.616690 556.570839 557.297886 -100 
-100 -100 536.722830 538.028648 539.533732 540.707597 541.760434 543.256741 544.619047 545.564137 546.384011 547.656185 548.818086 549.586573 550.238474 551.329791 552.307860 552.897988 553.379893 554.310081 555.133581 555.574413 555.911409 556.689793 557.292537 -100 
-100 -100 536.058377 537.678677 539.349098 540.488784 541.408024 543.048730 544.482507 545.359416 546.039353 547.439313 548.660451 549.355373 549.866980 551.086827 552.126666 552.646906 552.991841 554.049764 554.936836 555.314824 555.524398 556.435298 557.127117 -100 
-100 -100 535.075145 537.327730 539.249305 540.272674 540.828299 542.818305 544.384220 545.111599 545.432581 547.165271 548.513039 549.062349 549.224166 550.776475 551.945052 552.323778 552.323498 553.712936 554.729606 554.971179 554.846150 556.100543 556.973686 -100 
-100 -100 536.690482 538.294117 539.936966 541.042818 541.921091 543.510891 544.894503 545.729228 546.373080 547.737666 548.928367 549.600145 550.092128 551.290572 552.311169 552.816432 553.146858 554.185384 555.053495 555.416551 555.611479 556.502719 557.180171 -100 
-100 -100 538.013724 539.281283 540.726663 541.832742 542.805056 544.191806 545.448397 546.310304 547.061907 548.260903 549.361006 550.086944 550.704567 551.750962 552.688965 553.252024 553.709043 554.597022 555.380049 555.793618 556.104745 556.836332 557.403602 -100 
-100 -100 538.283835 539.754455 541.254577 542.254315 543.044877 544.499209 545.760523 546.508313 547.089805 548.395865 549.542632 550.190477 550.665863 551.828422 552.817080 553.304350 553.619994 554.624868 555.454929 555.785798 555.951112 556.813033 557.469502 -100 
-100 -100 538.239074 540.207577 541.841456 542.660220 543.058807 544.774213 546.104285 546.674111 546.884798 548.498796 549.756756 550.263237 550.400451 551.875597 552.979196 553.328310 553.306435 554.624829 555.565667 555.749845 555.569522 556.756079 557.576692 -100 
-100 -100 540.591603 541.854243 543.117979 543.952176 544.615381 545.901381 547.026970 547.714788 548.262747 549.482116 550.560203 551.199849 551.680739 552.786911 553.729332 554.222690 554.550110 555.497220 556.271117 556.588860 556.738720 557.511567 558.087862 -100 
-100 -100 542.747814 543.484154 544.398784 545.206730 545.988544 546.999937 547.963983 548.744863 549.486521 550.467849 551.404052 552.146616 552.827170 553.713590 554.530335 555.136998 555.668958 556.394791 557.037370 557.456453 557.786127 558.286485 558.646112 -100 
-100 -100 543.891981 544.403170 545.141335 545.910406 546.708409 547.609538 548.500911 549.314711 550.118143 551.013410 551.889563 552.671415 553.418264 554.227330 554.992350 555.643908 556.244675 556.892462 557.479929 557.936144 558.318683 558.710926 558.971272 -100 
-100 -100 -100 -100 -100 -100 -100 -100 -100 -100 -100 -100 -100 -100 -100 -100 -100 -100 -100 -100 -100 -100 -100 -100 -100 -100 
-100 -100 -100 -100 -100 -100 -100 -100 -100 -100 -100 -100 -100 -100 -100 -100 -100 -100 -100 -100 -100 -100 -100 -100 -100 -100 
-100 -100 -100 -100 -100 -100 -100 -100 -100 -100 -100 -100 -100 -100 -100 -100 -100 -100 -100 -100 -100 -100 -100 -100 -100 -100 
-100 -100 548.334067 548.889622 549.672731 550.477798 551.318158 552.303575 553.274076 554.142244 554.989381 555.959015 556.898798 557.717610 558.486860 559.341046 560.140086 560.806802 561.426549 562.144588 562.805765 563.314170 563.732288 564.175938 564.468701 -100 
-100 -100 546.848053 547.709953 548.693915 549.499141 550.254549 551.397386 552.459894 553.261010 553.984006 555.095397 556.123144 556.878141 557.526505 558.506037 559.373705 559.958143 560.444930 561.305721 562.060789 562.517202 562.836652 563.445313 563.873228 -100 
-100 -100 543.763408 545.520161 546.960150 547.675102 548.021867 549.694833 551.005141 551.599167 551.842810 553.464038 554.735859 555.295841 555.486066 556.931564 558.002210 558.350140 558.337013 559.715406 560.727085 561.008880 560.907676 562.050680 562.818439 -100 
-100 -100 539.471070 543.064328 545.114130 545.580094 544.719608 547.728120 549.445405 549.681858 548.631124 551.580562 553.252225 553.469654 552.431837 555.115056 556.537761 556.491817 555.143963 557.878627 559.308596 559.269609 557.977328 560.413990 561.677388 -100 
-100 -100 540.592067 542.567661 544.232397 545.076809 545.505534 547.326061 548.747603 549.364271 549.599873 551.291374 552.611742 553.147457 553.300186 554.803120 555.920438 556.248651 556.206677 557.657956 558.737763 559.027288 558.930209 560.179281 561.041854 -100 
-100 -100 540.308530 541.797945 543.321600 544.340082 545.156912 546.682506 548.012605 548.806413 549.418779 550.759078 551.928243 552.581192 553.059318 554.245047 555.253862 555.745549 556.077173 557.176815 558.115770 558.535325 558.769260 559.689696 560.382269 -100 
-100 -100 538.023012 540.163785 541.983059 542.937337 543.446807 545.375956 546.891923 547.585061 547.880129 549.562858 550.860702 551.364790 551.494470 553.035103 554.196511 554.557750 554.544505 556.007124 557.095564 557.382807 557.281369 558.579269 559.477575 -100 
-100 -100 534.275951 538.279903 540.649944 541.321079 540.586884 543.831449 545.736117 546.115827 545.202290 548.118483 549.758728 549.919189 548.821158 551.597859 553.107305 553.116410 551.827959 554.574805 556.025217 555.974666 554.644939 557.215234 558.565088 -100 
-100 -100 536.371003 538.532356 540.384689 541.377289 541.927243 543.898722 545.453527 546.178230 546.498494 548.203099 549.517682 550.033319 550.173137 551.727077 552.901351 553.271846 553.263505 554.726992 555.812110 556.092960 555.989200 557.297759 558.206394 -100 
-100 -100 536.976216 538.515063 540.112560 541.211550 542.111030 543.726236 545.136370 545.992006 546.651934 548.038112 549.241521 549.914893 550.409700 551.625248 552.662801 553.174128 553.516194 554.616350 555.544689 555.942957 556.163194 557.116802 557.839431 -100 
-100 -100 535.514452 537.592080 539.390453 540.364571 540.916432 542.887325 544.436687 545.141197 545.436293 547.206795 548.582565 549.141087 549.304932 550.864959 552.033423 552.392466 552.367330 553.816908 554.874408 555.109296 554.954800 556.299339 557.234950 -100 
-100 -100 532.539479 536.339350 538.618876 539.274310 538.564414 541.812670 543.716079 544.057276 543.050496 546.137236 547.893950 548.126666 547.065015 549.857900 551.360941 551.351326 550.027152 552.759421 554.163644 554.022838 552.553527 555.238528 556.646757 -100 
-100 -100 534.912591 537.004877 538.820556 539.808030 540.369617 542.349612 543.908155 544.622338 544.927518 546.707195 548.093449 548.662906 548.833868 550.393496 551.557424 551.910788 551.877064 553.311052 554.351773 554.572874 554.407521 555.741706 556.670931 -100 
-100 -100 535.748724 537.330308 538.970095 540.097914 541.016270 542.650785 544.080295 544.956790 545.638581 547.039521 548.261593 548.957111 549.467381 550.680614 551.708744 552.212181 552.542071 553.607097 554.498872 554.870334 555.071393 556.001333 556.708938 -100 
-100 -100 534.459264 536.731860 538.669133 539.708159 540.281460 542.285503 543.871897 544.632412 544.993780 546.705703 548.039490 548.586889 548.751899 550.297882 551.457932 551.826938 551.818957 553.214014 554.236560 554.480988 554.359822 555.621708 556.501669 -100 
-100 -100 531.619752 535.874609 538.381563 539.111319 538.390626 541.686021 543.632273 544.063416 543.229067 546.114046 547.760983 547.955379 546.889940 549.648963 551.141033 551.164217 549.923581 552.537869 553.895211 553.804181 552.482955 554.962836 556.267102 -100 
-100 -100 535.056719 537.315280 539.228315 540.236884 540.772842 542.728483 544.268765 544.992850 545.323339 547.000409 548.304191 548.830683 548.979146 550.504720 551.647488 552.005125 551.985471 553.357828 554.356617 554.582621 554.445121 555.686126 556.551244 -100 
-100 -100 536.966429 538.518019 540.107267 541.177190 542.026353 543.553005 544.884030 545.692043 546.321299 547.644382 548.802115 549.460811 549.947060 551.113714 552.104332 552.591544 552.908430 553.918579 554.755701 555.091982 555.265315 556.143938 556.814046 -100 
-100 -100 536.796789 538.837531 540.569134 541.478567 541.963002 543.739348 545.131138 545.757875 546.022566 547.650272 548.925748 549.455476 549.624102 551.087037 552.184530 552.533753 552.522111 553.834358 554.771326 554.947312 554.764258 555.987281 556.837679 -100 
-100 -100 535.181892 538.886489 541.016136 541.569150 540.833880 543.700329 545.348038 545.602224 544.649579 547.434147 549.019245 549.229623 548.254491 550.838716 552.232617 552.251435 551.066765 553.526658 554.758232 554.574839 553.151706 555.601988 556.867586 -100 
-100 -100 539.182021 540.980755 542.454400 543.198895 543.565742 545.159053 546.405818 546.977823 547.220545 548.752427 549.955891 550.487643 550.676055 552.072648 553.119419 553.484173 553.497587 554.740572 555.615321 555.785594 555.598538 556.718523 557.477332 -100 
-100 -100 542.018533 542.884453 543.862299 544.649938 545.371900 546.447693 547.445365 548.198227 548.879651 549.927566 550.898822 551.615057 552.236484 553.181051 554.022239 554.591568 555.054561 555.836058 556.498994 556.873098 557.129325 557.704483 558.117157 -100 
-100 -100 543.354480 543.898769 544.655596 545.419678 546.204518 547.120057 548.021618 548.830076 549.622702 550.534442 551.421577 552.198036 552.932794 553.753579 554.523036 555.162114 555.744465 556.400157 556.988456 557.428500 557.792181 558.201069 558.476907 -100 
-100 -100 -100 -100 -100 -100 -100 -100 -100 -100 -100 -100 -100 -100 -100 -100 -100 -100 -100 -100 -100 -100 -100 -100 -100 -100 
-100 -100 -100 -100 -100 -100 -100 -100 -100 -100 -100 -100 -100 -100 -100 -100 -100 -100 -100 -100 -100 -100 -100 -100 -100 -100 
-100 -100 -100 -100 -100 -100 -100 -100 -100 -100 -100 -100 -100 -100 -100 -100 -100 -100 -100 -100 -100 -100 -100 -100 -100 -100 
-100 -100 547.846804 548.458705 549.271020 550.066107 550.877706 551.888684 552.868528 553.713767 554.523010 555.513018 556.458407 557.251457 557.980424 558.849224 559.648740 560.286631 560.868490 561.616927 562.299455 562.799852 563.195673 563.672609 563.989097 -100 
-100 -100 545.983187 547.120603 548.212712 548.961316 549.545882 550.858392 551.983330 552.705595 553.243181 554.522666 555.612521 556.290864 556.759705 557.890919 558.806743 559.300791 559.596296 560.640640 561.478733 561.880375 562.042802 562.828572 563.350502 -100 
-100 -100 540.962617 544.359198 546.246517 546.659272 545.793035 548.681579 550.314929 550.559187 549.547198 552.408045 554.016001 554.250775 553.254233 555.855364 557.216717 557.186311 555.880041 558.542893 559.925381 559.912153 558.658511 560.995246 562.171635 -100 
-100 -100 526.632320 540.471628 544.011197 543.285639 533.512973 545.439008 548.385705 547.338627 537.152753 549.224728 552.174074 551.200729 541.563299 552.812985 555.385838 553.989569 543.269622 555.365028 558.136132 556.946671 547.130449 558.157896 560.826981 -100 
-100 -100 537.694982 541.357825 543.491024 544.021263 543.210736 546.272069 548.030937 548.288007 547.247115 550.206894 551.881262 552.084918 551.029496 553.710046 555.125249 555.056835 553.691971 556.449308 557.909982 557.890058 556.615379 559.084531 560.374702 -100 
-100 -100 538.928747 540.984877 542.725494 543.624005 544.092121 545.964969 547.431857 548.085377 548.350106 550.036807 551.347324 551.868852 552.005426 553.506246 554.618173 554.936983 554.891512 556.344076 557.431181 557.724413 557.629676 558.905695 559.787581 -100 
-100 -100 534.937089 538.902436 541.226342 541.856513 541.086594 544.295502 546.169774 546.527237 545.599924 548.511707 550.158259 550.333756 549.242382 551.980729 553.443819 553.416351 552.103366 554.834349 556.277053 556.224871 554.893834 557.454593 558.796623 -100 
-100 -100 520.359110 535.509822 539.506570 538.953037 529.030342 541.467695 544.665160 543.833377 534.149673 545.847506 548.724352 547.679068 537.820972 549.335955 552.020465 550.709473 540.232489 552.132692 554.862121 553.579895 543.389712 554.872871 557.686162 -100 
-100 -100 533.294750 537.280001 539.635121 540.301159 539.569222 542.819150 544.731084 545.118982 544.216236 547.151343 548.816423 549.005025 547.925159 550.679425 552.157943 552.141882 550.834655 553.564509 555.000168 554.936743 553.598812 556.171888 557.525835 -100 
-100 -100 535.609426 537.717041 539.529029 540.502487 541.045913 543.008277 544.553550 545.265256 545.573026 547.311654 548.661255 549.205327 549.358238 550.897399 552.045092 552.389345 552.357725 553.804462 554.870265 555.125635 554.995361 556.320276 557.241257 -100 
-100 -100 532.599499 536.391515 538.661018 539.308678 538.590971 541.822670 543.711449 544.044451 543.031876 546.103896 547.846972 548.070556 547.000510 549.776295 551.261581 551.237842 549.905908 552.639577 554.051514 553.921906 552.462215 555.145089 556.549976 -100 
-100 -100 519.477651 533.718406 537.513538 536.945533 527.132129 539.478010 542.631936 541.652241 531.286426 543.722077 546.795010 545.809939 535.920558 547.523405 550.227461 548.896489 538.297723 550.284096 552.975441 551.520378 540.649014 552.791968 555.751452 -100 
-100 -100 531.968267 535.782072 538.075856 538.741652 538.035989 541.277448 543.174648 543.516013 542.511608 545.588145 547.336466 547.566502 546.501877 549.280111 550.766073 550.742033 549.405961 552.125455 553.521451 553.378935 551.909360 554.581571 555.979916 -100 
-100 -100 534.297024 536.477487 538.352775 539.366244 539.932372 541.917193 543.481884 544.214497 544.544770 546.284706 547.639730 548.195017 548.358909 549.902611 551.053331 551.403477 551.373694 552.783089 553.811836 554.042799 553.898390 555.195410 556.099504 -100 
-100 -100 531.117531 535.359885 537.859803 538.591806 537.878320 541.178183 543.128097 543.563271 542.734385 545.626851 547.281383 547.481485 546.418895 549.177138 550.664673 550.680086 549.433072 552.051704 553.413308 553.321774 552.000226 554.492630 555.807278 -100 
-100 -100 516.619300 532.856703 537.146775 536.674175 526.667676 539.270406 542.534438 541.801836 532.469380 543.847190 546.665541 545.626570 535.802358 547.305192 550.006410 548.789065 538.734963 550.146809 552.731666 551.439144 541.507953 552.647354 555.375356 -100 
-100 -100 531.684156 535.913268 538.389581 539.092541 538.344857 541.597574 543.505297 543.910344 543.056964 545.914841 547.539847 547.721456 546.645708 549.383218 550.854165 550.860876 549.604927 552.196942 553.530722 553.418597 552.080345 554.549685 555.848428 -100 
-100 -100 535.449382 537.604788 539.433647 540.397482 540.911445 542.780865 544.251830 544.933196 545.235318 546.885756 548.172361 548.698248 548.853822 550.341341 551.453395 551.797959 551.773292 553.107554 554.068105 554.261250 554.095808 555.329271 556.190311 -100 
-100 -100 533.734873 537.523657 539.750119 540.376268 539.701879 542.646855 544.365553 544.667502 543.748648 546.564212 548.171302 548.387647 547.414029 550.011211 551.414187 551.427418 550.235958 552.709009 553.955714 553.776345 552.360118 554.840874 556.134257 -100 
-100 -100 521.854347 536.147958 539.837278 539.299273 530.230098 541.445387 544.256852 543.328456 533.862599 545.167893 547.948076 547.030977 537.882653 548.633688 551.150764 549.987154 540.403613 551.242108 553.618578 552.182450 541.922696 553.252883 555.974829 -100 
-100 -100 536.229100 539.720840 541.660509 542.128342 541.360261 544.097001 545.658531 545.918777 545.002930 547.701005 549.225885 549.458056 548.529676 551.037849 552.379565 552.422591 551.282178 553.662949 554.836086 554.663976 553.267478 555.618857 556.801683 -100 
-100 -100 541.067497 542.214799 543.300688 544.032963 544.593542 545.832800 546.899043 547.590797 548.111394 549.326723 550.365946 551.020277 551.482587 552.582304 553.481414 553.979688 554.274279 555.212243 555.932305 556.230465 556.312984 557.067899 557.577749 -100 
-100 -100 542.794074 543.392914 544.174531 544.924822 545.680988 546.624238 547.543126 548.341162 549.109780 550.051307 550.954271 551.717323 552.424834 553.269742 554.049357 554.669598 555.220003 555.897880 556.494937 556.914811 557.247387 557.687349 557.986993 -100 
-100 -100 -100 -100 -100 -100 -100 -100 -100 -100 -100 -100 -100 -100 -100 -100 -100 -100 -100 -100 -100 -100 -100 -100 -100 -100 
-100 -100 -100 -100 -100 -100 -100 -100 -100 -100 -100 -100 -100 -100 -100 -100 -100 -100 -100 -100 -100 -100 -100 -100 -100 -100 
-100 -100 -100 -100 -100 -100 -100 -100 -100 -100 -100 -100 -100 -100 -100 -100 -100 -100 -100 -100 -100 -100 -100 -100 -100 -100 
-100 -100 547.643731 548.202467 548.990656 549.800168 550.640641 551.619259 552.578451 553.433100 554.264164 555.214041 556.131817 556.927685 557.673319 558.502998 559.277834 559.923748 560.530452 561.246154 561.912587 562.428801 562.852862 563.298448 563.591136 -100 
-100 -100 546.163245 547.029402 548.020481 548.832889 549.590376 550.725376 551.775329 552.562945 553.270224 554.360669 555.365074 556.096172 556.719844 557.672723 558.512879 559.072711 559.544089 560.404433 561.168542 561.636521 561.964288 562.574522 563.001488 -100 
-100 -100 543.089196 544.851590 546.301423 547.027802 547.380117 549.042438 550.337791 550.918937 551.148523 552.747014 553.993869 554.529200 554.693682 556.109154 557.146603 557.462883 557.428982 558.810251 559.837273 560.136619 560.047715 561.190778 561.955640 -100 
-100 -100 538.812999 542.411505 544.470922 544.949711 544.097086 547.091021 548.791309 549.016614 547.955684 550.882346 552.529838 552.724468 551.661680 554.312155 555.696363 555.611745 554.236586 556.975907 558.424122 558.405700 557.128360 559.562509 560.820983 -100 
-100 -100 539.958464 541.933968 543.600370 544.448649 544.877752 546.685415 548.092584 548.699622 548.927005 550.603619 551.908447 552.428987 552.561013 554.030923 555.107654 555.396228 555.326448 556.773788 557.862554 558.164677 558.076683 559.324362 560.183544 -100 
-100 -100 539.706375 541.187026 542.700012 543.709679 544.517699 546.030924 547.349685 548.136225 548.744008 550.079359 551.245907 551.896855 552.362974 553.514555 554.479036 554.929382 555.231065 556.316378 557.251632 557.672224 557.907490 558.826821 559.517878 -100 
-100 -100 537.456660 539.578070 541.373527 542.307189 542.799887 544.715494 546.221917 546.910218 547.204949 548.891415 550.199767 550.718094 550.848271 552.349762 553.459134 553.774897 553.728315 555.168001 556.242204 556.520572 556.413793 557.710343 558.608475 -100 
-100 -100 533.738473 537.714508 540.051796 540.695123 539.939268 543.168553 545.063532 545.439238 544.527521 547.451506 549.109538 549.295489 548.209278 550.940613 552.392154 552.353715 551.030989 553.750551 555.181257 555.116548 553.777526 556.346478 557.696811 -100 
-100 -100 535.834619 537.971810 539.793676 540.759446 541.287634 543.241491 544.783884 545.502534 545.822614 547.532049 548.859123 549.391793 549.535411 551.053799 552.179932 552.508571 552.468815 553.908033 554.975748 555.244614 555.133145 556.438832 557.346566 -100 
-100 -100 536.436816 537.955969 539.528601 540.606188 541.486853 543.081384 544.474535 545.320532 545.976237 547.359423 548.563940 549.240800 549.730167 550.918588 551.919713 552.397476 552.713711 553.795973 554.713512 555.106137 555.322846 556.272272 556.991904 -100 
-100 -100 534.977604 537.036209 538.814011 539.773701 540.311942 542.257409 543.783685 544.474970 544.762481 546.520491 547.885777 548.437097 548.589803 550.126630 551.266229 551.598172 551.552462 552.990706 554.044700 554.281387 554.128613 555.467244 556.397319 -100 
-100 -100 532.001513 535.780994 538.042354 538.689231 537.971262 541.188783 543.063373 543.388349 542.372239 545.438837 547.177556 547.397646 546.323018 549.094441 550.572737 550.540045 549.198608 551.923760 553.328760 553.194290 551.730651 554.407789 555.808711 -100 
-100 -100 534.347692 536.425070 538.226177 539.204982 539.755589 541.707669 543.237145 543.930960 544.221689 545.982763 547.352576 547.909638 548.067978 549.609281 550.752243 551.085844 551.036939 552.463218 553.502202 553.725419 553.561899 554.891236 555.815981 -100 
-100 -100 535.150941 536.721857 538.350081 539.468994 540.374484 541.982631 543.382587 544.235018 544.899058 546.285320 547.496353 548.183472 548.683801 549.881296 550.890773 551.375990 551.690618 552.744786 553.628762 553.994224 554.191116 555.119302 555.826472 -100 
-100 -100 533.833900 536.096571 538.023589 539.055046 539.616645 541.593112 543.147871 543.881627 544.223996 545.925635 547.254540 547.799036 547.957982 549.489240 550.630998 550.981559 550.956804 552.337339 553.345531 553.575112 553.443093 554.706443 555.590219 -100 
-100 -100 530.970185 535.213227 537.708672 538.431294 537.701279 540.968143 542.883185 543.288670 542.436806 545.315754 546.962340 547.158069 546.090113 548.834370 550.307788 550.312059 549.053385 551.650813 552.989467 552.877275 551.539534 554.023905 555.335079 -100 
-100 -100 534.376559 536.622543 538.520097 539.515573 540.038490 541.973317 543.493020 544.201139 544.521150 546.194044 547.497256 548.024150 548.169340 549.682465 550.808678 551.148862 551.111880 552.467214 553.447612 553.654136 553.502483 554.744559 555.614264 -100 
-100 -100 536.258964 537.794672 539.361340 540.409311 541.241090 542.756746 544.082408 544.888747 545.517077 546.837210 547.992030 548.648351 549.129617 550.285141 551.261363 551.732991 552.033837 553.028191 553.849415 554.169819 554.331764 555.208805 555.881042 -100 
-100 -100 536.070512 538.089360 539.789370 540.667139 541.129453 542.904889 544.307094 544.947236 545.221242 546.846180 548.115694 548.640553 548.802820 550.254477 551.338841 551.673699 551.646322 552.944150 553.868501 554.031251 553.837861 555.058649 555.910704 -100 
-100 -100 534.439646 538.117571 540.209971 540.725389 539.964471 542.838111 544.506980 544.784805 543.849239 546.630266 548.207358 548.411964 547.430703 550.003309 551.384820 551.390526 550.191312 552.638131 553.859186 553.664182 552.231250 554.679712 555.947072 -100 
-100 -100 538.412167 540.189151 541.630949 542.343724 542.690622 544.288971 545.554121 546.147247 546.404904 547.936747 549.134919 549.661850 549.844856 551.232231 552.268505 552.622243 552.624106 553.856113 554.721179 554.881930 554.687334 555.805035 556.564291 -100 
-100 -100 541.224063 542.074443 543.028540 543.792700 544.500317 545.577790 546.587594 547.355392 548.047736 549.097901 550.066919 550.779904 551.396993 552.334797 553.167781 553.728142 554.181681 554.954051 555.608704 555.975150 556.225486 556.798024 557.210225 -100 
-100 -100 542.546533 543.078840 543.816903 544.562433 545.335845 546.251258 547.161002 547.980393 548.781484 549.696262 550.582788 551.357087 552.088387 552.903817 553.666446 554.297803 554.871956 555.519541 556.100303 556.533649 556.892241 557.298384 557.573282 -100 
-100 -100 -100 -100 -100 -100 -100 -100 -100 -100 -100 -100 -100 -100 -100 -100 -100 -100 -100 -100 -100 -100 -100 -100 -100 -100 
-100 -100 -100 -100 -100 -100 -100 -100 -100 -100 -100 -100 -100 -100 -100 -100 -100 -100 -100 -100 -100 -100 -100 -100 -100 -100 
-100 -100 -100 -100 -100 -100 -100 -100 -100 -100 -100 -100 -100 -100 -100 -100 -100 -100 -100 -100 -100 -100 -100 -100 -100 -100 
-100 -100 547.394345 547.926319 548.704527 549.527807 550.386799 551.347700 552.292465 553.150853 553.990279 554.913762 555.809808 556.602985 557.353078 558.158591 558.916331 559.565342 560.183209 560.880356 561.536193 562.061474 562.499769 562.926735 563.203075 -100 
-100 -100 546.095664 546.847112 547.792956 548.645036 549.477588 550.538885 551.547494 552.365458 553.137315 554.143619 555.097018 555.847600 556.526896 557.403420 558.202638 558.792764 559.331755 560.117344 560.844116 561.345625 561.739318 562.274182 562.648118 -100 
-100 -100 543.669544 544.936359 546.215617 547.076803 547.773657 549.092751 550.247625 550.959043 551.526134 552.765334 553.856191 554.498134 554.970012 556.056084 556.963039 557.411750 557.720363 558.752068 559.640265 560.063991 560.293509 561.096847 561.682821 -100 
-100 -100 540.976731 542.934181 544.563406 545.387981 545.799789 547.528341 548.870173 549.447803 549.663227 551.291335 552.556666 553.058727 553.178017 554.624126 555.676475 555.951202 555.869990 557.307334 558.389415 558.697475 558.612590 559.819505 560.644320 -100 
-100 -100 540.638159 542.085290 543.559345 544.541542 545.323266 546.772310 548.030254 548.774787 549.353426 550.661356 551.806700 552.444910 552.898944 554.026842 554.964634 555.391702 555.675477 556.758022 557.697519 558.128333 558.368653 559.262008 559.930564 -100 
-100 -100 539.988483 541.208482 542.598134 543.660778 544.603251 545.966846 547.206105 548.055377 548.797216 549.987594 551.078522 551.791954 552.387541 553.393995 554.280652 554.793166 555.229148 556.164284 557.020425 557.500699 557.862978 558.633243 559.221672 -100 
-100 -100 538.306340 539.818901 541.366568 542.402959 543.234252 544.783817 546.137104 546.951284 547.579970 548.926931 550.102649 550.762413 551.235284 552.383174 553.342772 553.789892 554.088539 555.162799 556.082127 556.482224 556.702510 557.641925 558.351184 -100 
-100 -100 536.308883 538.419065 540.213014 541.151182 541.652003 543.587462 545.112291 545.813168 546.115915 547.822026 549.149462 549.688375 549.838441 551.325871 552.421974 552.729168 552.675361 554.104559 555.163167 555.419306 555.290845 556.607787 557.521843 -100 
-100 -100 536.709668 538.231830 539.798639 540.861430 541.724331 543.309155 544.697008 545.541813 546.196722 547.566182 548.760301 549.434885 549.922426 551.088732 552.067069 552.529146 552.836425 553.911757 554.826542 555.219934 555.437862 556.384615 557.101660 -100 
-100 -100 536.782677 538.023261 539.454376 540.572695 541.580676 543.018450 544.329082 545.239638 546.033099 547.268149 548.394601 549.134452 549.756243 550.801657 551.728502 552.272640 552.726859 553.662333 554.505790 554.967356 555.321086 556.112499 556.722335 -100 
-100 -100 535.788365 537.273468 538.822602 539.897588 540.782725 542.353241 543.724029 544.559321 545.212104 546.587497 547.784793 548.454794 548.938295 550.130991 551.134813 551.611044 551.923458 553.003217 553.918633 554.310262 554.526293 555.471409 556.187891 -100 
-100 -100 534.397532 536.438345 538.210277 539.182773 539.741264 541.652016 543.153739 543.845264 544.149334 545.872721 547.211243 547.744974 547.884323 549.427655 550.571821 550.904337 550.857195 552.292511 553.348210 553.596796 553.462389 554.776000 555.689809 -100 
-100 -100 535.167893 536.668628 538.239444 539.333964 540.230869 541.802149 543.167496 543.996495 544.646311 546.024637 547.228426 547.905888 548.396479 549.595512 550.604507 551.083487 551.393025 552.461519 553.361647 553.738255 553.942259 554.879579 555.592342 -100 
-100 -100 535.531479 536.809624 538.289235 539.450222 540.483853 541.920001 543.216163 544.111287 544.896868 546.138744 547.279045 548.033892 548.669713 549.728330 550.667148 551.219883 551.671333 552.581516 553.390735 553.819988 554.148611 554.924398 555.526916 -100 
-100 -100 534.815001 536.408239 538.056123 539.187840 540.093939 541.667482 543.026740 543.843578 544.482215 545.865182 547.081642 547.777938 548.285116 549.471583 550.470516 550.951921 551.262725 552.292209 553.148291 553.489119 553.667429 554.591265 555.297969 -100 
-100 -100 533.795443 536.010877 537.906334 538.927762 539.487504 541.395290 542.880552 543.545592 543.823087 545.552031 546.907825 547.471309 547.642816 549.154995 550.278424 550.615904 550.577620 551.934025 552.908525 553.092192 552.909559 554.197759 555.099313 -100 
-100 -100 535.338927 536.910183 538.519341 539.604031 540.464562 542.002648 543.336180 544.133525 544.753188 546.112799 547.307280 547.986823 548.479715 549.649287 550.632774 551.101639 551.397226 552.401879 553.229883 553.545293 553.701585 554.605720 555.300271 -100 
-100 -100 536.604829 537.834201 539.228955 540.288108 541.224346 542.589569 543.836644 544.697264 545.449101 546.641244 547.735857 548.460257 549.072163 550.094995 551.002336 551.534464 551.961053 552.817574 553.566379 553.944316 554.229479 554.961805 555.536345 -100 
-100 -100 536.848203 538.261816 539.686158 540.609566 541.343932 542.808342 544.102849 544.889109 545.499665 546.792352 547.922183 548.562121 549.030653 550.167956 551.127171 551.586861 551.875831 552.851382 553.651464 553.952513 554.095633 554.956000 555.616688 -100 
-100 -100 536.790374 538.680024 540.218702 540.938721 541.257185 543.016116 544.412136 545.050727 545.319534 546.906175 548.136989 548.633657 548.768704 550.213338 551.286694 551.610989 551.566823 552.857220 553.770570 553.927060 553.723710 554.911644 555.736918 -100 
-100 -100 539.068477 540.274862 541.462342 542.219360 542.829890 544.138742 545.314814 546.057449 546.646086 547.857022 548.918524 549.549058 550.023447 551.108601 552.027817 552.500350 552.808027 553.732715 554.484373 554.780840 554.914366 555.684776 556.262648 -100 
-100 -100 541.161766 541.862391 542.724239 543.479655 544.228607 545.247348 546.241005 547.056697 547.823632 548.806940 549.736489 550.472785 551.146357 552.019023 552.819148 553.409002 553.924000 554.631915 555.256988 555.660115 555.977940 556.473815 556.832680 -100 
-100 -100 542.273701 542.759238 543.457737 544.187495 544.961187 545.863262 546.772941 547.610372 548.431721 549.332186 550.206327 550.984051 551.724836 552.523632 553.275518 553.912677 554.498335 555.130522 555.702919 556.145766 556.518362 556.905493 557.164067 -100 
-100 -100 -100 -100 -100 -100 -100 -100 -100 -100 -100 -100 -100 -100 -100 -100 -100 -100 -100 -100 -100 -100 -100 -100 -100 -100 
-100 -100 -100 -100 -100 -100 -100 -100 -100 -100 -100 -100 -100 -100 -100 -100 -100 -100 -100 -100 -100 -100 -100 -100 -100 -100 
-100 -100 -100 -100 -100 -100 -100 -100 -100 -100 -100 -100 -100 -100 -100 -100 -100 -100 -100 -100 -100 -100 -100 -100 -100 -100 
-100 -100 546.943183 547.519170 548.329847 549.159423 550.011209 550.985769 551.934662 552.778258 553.595821 554.524705 555.419146 556.193062 556.919329 557.731906 558.491047 559.123381 559.720234 560.431802 561.097978 561.615988 562.041206 562.484124 562.774213 -100 
-100 -100 545.428780 546.330700 547.361682 548.209565 548.990652 550.114728 551.148840 551.926594 552.624347 553.686750 554.661211 555.366463 555.968779 556.904159 557.727449 558.271595 558.731210 559.590412 560.358342 560.833128 561.166646 561.770497 562.191793 -100 
-100 -100 542.263834 544.117434 545.646663 546.443438 546.857743 548.479014 549.742188 550.318981 550.557891 552.104921 553.305926 553.807590 553.946568 555.345507 556.363926 556.659058 556.605559 557.994990 559.035216 559.353627 559.286421 560.408409 561.158877 -100 
-100 -100 537.832341 541.637890 543.823890 544.415467 543.715770 546.580485 548.221163 548.454825 547.460615 550.277122 551.857511 552.011186 550.914753 553.554929 554.919798 554.805834 553.388924 556.158187 557.630856 557.647826 556.433007 558.805463 560.035660 -100 
-100 -100 539.175811 541.233842 542.968307 543.876671 544.360085 546.122859 547.496454 548.099014 548.337673 549.968601 551.235194 551.729709 551.840700 553.293510 554.349546 554.614442 554.522217 555.974221 557.071724 557.387629 557.317386 558.545048 559.391518 -100 
-100 -100 539.069890 540.561967 542.086934 543.108347 543.922916 545.418118 546.717881 547.492690 548.092860 549.414532 550.570247 551.216023 551.676589 552.805493 553.744424 554.172092 554.455871 555.532377 556.460464 556.873184 557.101475 558.021174 558.713376 -100 
-100 -100 536.940522 539.018481 540.780709 541.691237 542.163509 544.068217 545.560407 546.230382 546.505769 548.202512 549.524973 550.064893 550.218572 551.677901 552.748241 553.036989 552.971304 554.394717 555.448316 555.695430 555.551378 556.875159 557.791412 -100 
-100 -100 533.349891 537.207798 539.475334 540.072494 539.271824 542.501333 544.384196 544.732318 543.773633 546.741937 548.435186 548.671454 547.671276 550.304045 551.696493 551.626489 550.283720 552.984605 554.386907 554.265792 552.823691 555.484891 556.876157 -100 
-100 -100 535.367065 537.446936 539.219688 540.149688 540.648702 542.585938 544.111645 544.812552 545.115096 546.834515 548.175688 548.730776 548.899773 550.380367 551.472722 551.779391 551.724749 553.150646 554.201442 554.443415 554.297929 555.629879 556.554168 -100 
-100 -100 535.930093 537.417888 538.960927 540.021488 540.890659 542.455009 543.824728 544.662693 545.317972 546.682609 547.872073 548.542310 549.027605 550.203853 551.191762 551.659091 551.968487 553.046224 553.962824 554.358310 554.577934 555.522092 556.236927 -100 
-100 -100 534.483749 536.507193 538.265138 539.235369 539.801981 541.681376 543.167771 543.867378 544.191785 545.879851 547.189674 547.704957 547.829752 549.372777 550.515770 550.847890 550.804344 552.245844 553.314738 553.587257 553.481097 554.776092 555.676530 -100 
-100 -100 531.564394 535.274023 537.515055 538.208271 537.617865 540.669084 542.472559 542.831473 541.957961 544.837499 546.473368 546.631371 545.491371 548.304341 549.801954 549.777179 548.445531 551.175056 552.605654 552.543211 551.219296 553.762235 555.101585 -100 
-100 -100 533.868247 535.907315 537.687994 538.680035 539.258910 541.131593 542.602091 543.285212 543.599804 545.291954 546.611813 547.137413 547.271195 548.822308 549.972010 550.308170 550.262180 551.691541 552.743953 552.999385 552.879717 554.168550 555.067045 -100 
-100 -100 534.690129 536.216028 537.811072 538.923418 539.825521 541.365866 542.693081 543.488521 544.115839 545.495737 546.710972 547.403704 547.907047 549.100913 550.104906 550.585096 550.895434 551.943708 552.820194 553.175920 553.364210 554.298919 555.011992 -100 
-100 -100 533.485416 535.641855 537.505389 538.532605 539.114803 540.976562 542.411921 543.025960 543.255831 545.028026 546.423900 547.015663 547.209285 548.719698 549.841559 550.179134 550.143915 551.506807 552.482236 552.651415 552.443445 553.774451 554.703406 -100 
-100 -100 530.826613 534.816940 537.203553 537.942865 537.341635 540.371365 542.108943 542.321863 541.189995 544.310683 546.096794 546.379189 545.399941 548.077506 549.512759 549.497624 548.225566 550.796113 552.081534 551.848860 550.285328 552.983357 554.392371 -100 
-100 -100 533.997833 536.126907 537.942036 538.910135 539.438692 541.272523 542.693241 543.295787 543.511337 545.263121 546.638613 547.214125 547.393394 548.885989 549.991358 550.315177 550.263094 551.599100 552.544367 552.685449 552.453545 553.765261 554.683058 -100 
-100 -100 535.743473 537.206760 538.691754 539.666627 540.441373 541.939572 543.250372 544.031398 544.635541 545.972234 547.145782 547.810237 548.291252 549.446146 550.415991 550.873801 551.158056 552.147130 552.957402 553.255223 553.395197 554.288445 554.976547 -100 
-100 -100 535.529626 537.452572 539.035358 539.769406 540.081350 541.949517 543.430182 544.110767 544.405865 546.021193 547.274333 547.769838 547.893206 549.369446 550.462584 550.779790 550.720686 552.039955 552.979722 553.147054 552.956387 554.174397 555.027513 -100 
-100 -100 533.958964 537.465111 539.393189 539.672788 538.534721 541.740001 543.591415 543.960814 543.091464 545.831158 547.366328 547.505407 546.410755 549.074091 550.485203 550.461855 549.181151 551.706867 552.970416 552.798621 551.390942 553.818188 555.077651 -100 
-100 -100 537.790447 539.480779 540.813236 541.386083 541.588207 543.296783 544.663233 545.319189 545.612523 547.131240 548.302666 548.790192 548.927677 550.339017 551.385820 551.724138 551.697381 552.955409 553.842898 554.017804 553.833159 554.944079 555.699251 -100 
-100 -100 540.520787 541.329545 542.222282 542.915811 543.569141 544.674543 545.727483 546.528417 547.238911 548.286429 549.242067 549.935553 550.534190 551.473102 552.305721 552.857601 553.300595 554.078327 554.740618 555.112431 555.365537 555.936027 556.346611 -100 
-100 -100 541.810851 542.318360 543.017305 543.720750 544.466028 545.387464 546.317315 547.155603 547.967604 548.882343 549.761356 550.524401 551.245334 552.056672 552.815513 553.440515 554.008399 554.655386 555.237775 555.672448 556.031290 556.436281 556.710292 -100 
-100 -100 -100 -100 -100 -100 -100 -100 -100 -100 -100 -100 -100 -100 -100 -100 -100 -100 -100 -100 -100 -100 -100 -100 -100 -100 
-100 -100 -100 -100 -100 -100 -100 -100 -100 -100 -100 -100 -100 -100 -100 -100 -100 -100 -100 -100 -100 -100 -100 -100 -100 -100 
-100 -100 -100 -100 -100 -100 -100 -100 -100 -100 -100 -100 -100 -100 -100 -100 -100 -100 -100 -100 -100 -100 -100 -100 -100 -100 
-100 -100 546.461484 547.101318 547.948839 548.775058 549.603791 550.604819 551.564718 552.388658 553.171862 554.121205 555.021697 555.772138 556.463110 557.298644 558.068051 558.679835 559.242206 559.981714 560.662288 561.164595 561.561835 562.033532 562.345408 -100 
-100 -100 544.534986 545.738350 546.896509 547.703816 548.331914 549.616608 550.710598 551.414894 551.937315 553.159997 554.192201 554.820710 555.247378 556.345122 557.229132 557.693076 557.964252 559.006109 559.849742 560.262653 560.436959 561.208404 561.719660 -100 
-100 -100 539.285478 542.906287 544.941182 545.485933 544.784189 547.537122 549.100130 549.343177 548.385539 551.112128 552.626214 552.795131 551.743886 554.317837 555.644970 555.572227 554.214294 556.904028 558.312225 558.337466 557.148553 559.420043 560.564968 -100 
-100 -100 524.112438 538.891830 542.722432 542.262495 533.305347 544.449605 547.227026 546.232192 536.527284 548.036224 550.817641 549.757530 540.010442 551.284586 553.825898 552.360263 541.431003 553.710475 556.542517 555.446377 545.992382 556.657205 559.245480 -100 
-100 -100 536.098954 539.969645 542.229385 542.872579 542.212514 545.131296 546.817303 547.073436 546.091114 548.927643 550.522042 550.674253 549.573793 552.226303 553.603924 553.488961 552.067946 554.845915 556.323945 556.333029 555.115610 557.521207 558.782437 -100 
-100 -100 537.668800 539.742228 541.496539 542.409718 542.889079 544.722012 546.152838 546.785610 547.038016 548.696448 549.984921 550.495888 550.623890 552.079029 553.143238 553.420283 553.340218 554.776700 555.849849 556.127587 556.017842 557.294714 558.178060 -100 
-100 -100 533.938283 537.783034 540.032428 540.611772 539.791287 542.987041 544.836534 545.157123 544.175744 547.123540 548.799070 549.021125 548.009668 550.632029 552.015798 551.938661 550.590390 553.290981 554.695300 554.577886 553.136918 555.787355 557.169431 -100 
-100 -100 519.902997 534.516093 538.341699 537.684781 527.588795 540.111513 543.294683 542.392752 532.447070 544.401702 547.367435 546.458469 537.114473 548.091747 550.625761 549.253571 538.738821 550.605005 553.278651 551.847979 541.075062 553.119489 556.051824 -100 
-100 -100 532.374228 536.214481 538.467700 539.060792 538.262564 541.488473 543.370168 543.721385 542.768365 545.740845 547.438093 547.678002 546.683609 549.330517 550.738690 550.681492 549.346794 552.051750 553.455920 553.335801 551.894590 554.555503 555.946582 -100 
-100 -100 534.572417 536.614159 538.366264 539.304097 539.826761 541.725745 543.224946 543.921289 544.233233 545.936037 547.262292 547.799730 547.949746 549.464862 550.586260 550.909633 550.864223 552.301617 553.365846 553.627489 553.504393 554.817027 555.727814 -100 
-100 -100 531.599805 535.302148 537.527554 538.200847 537.592998 540.636685 542.438050 542.797147 541.924325 544.801269 546.436381 546.596638 545.459016 548.267093 549.759928 549.733831 548.405136 551.141306 552.581958 552.530799 551.215186 553.759134 555.097054 -100 
-100 -100 518.768978 532.684738 536.422124 536.001048 527.015741 538.454014 541.412261 540.565932 531.146122 542.559880 545.371618 544.250832 534.043259 545.925048 548.684887 547.369120 536.808332 548.779045 551.522177 550.265454 540.202615 551.547481 554.328716 -100 
-100 -100 530.984214 534.703601 536.953478 537.650954 537.056677 540.087000 541.864282 542.199131 541.310892 544.193826 545.842238 546.015234 544.887878 547.704817 549.204713 549.183202 547.852968 550.575990 551.999320 551.930226 550.600460 553.140062 554.477435 -100 
-100 -100 533.324741 535.412964 537.224527 538.225875 538.796724 540.645198 542.077092 542.707729 542.969529 544.702132 546.066451 546.632884 546.803235 548.338756 549.478073 549.817973 549.780528 551.180822 552.199751 552.416496 552.255624 553.567245 554.481444 -100 
-100 -100 530.432616 534.399188 536.770114 537.508607 536.910556 539.926294 541.646178 541.845393 540.707922 543.833222 545.628065 545.918208 544.945943 547.634888 549.080133 549.072014 547.808272 550.397011 551.702934 551.488137 549.938226 552.646500 554.060782 -100 
-100 -100 517.022171 532.076595 536.095233 535.733311 526.690965 538.136562 540.986231 539.782561 528.939880 541.757005 544.944290 544.101270 534.720570 545.814698 548.413498 547.160253 537.095308 548.449487 550.932643 549.322807 538.101379 550.511423 553.519035 -100 
-100 -100 530.942861 534.878671 537.195312 537.866856 537.208768 540.203798 541.917334 542.110914 540.962209 544.066576 545.839256 546.111516 545.123898 547.792558 549.219745 549.197299 547.916273 550.474738 551.746906 551.500913 549.925187 552.613966 554.017572 -100 
-100 -100 534.376558 536.392451 538.077099 538.912556 539.319590 541.164146 542.609133 543.242736 543.491793 545.177564 546.495968 547.033090 547.184626 548.671020 549.771439 550.090197 550.032043 551.360031 552.302461 552.454083 552.241101 553.510842 554.401267 -100 
-100 -100 532.658209 536.234042 538.244680 538.586521 537.496211 540.754114 542.641640 543.019815 542.154248 544.932221 546.503397 546.656509 545.567257 548.251851 549.678545 549.652265 548.366029 550.910268 552.191060 552.020765 550.616989 553.082272 554.375536 -100 
-100 -100 521.258697 534.870250 538.210643 537.085387 525.955795 539.149273 542.451045 541.719047 532.542751 543.598768 546.277753 545.191934 535.421938 546.751890 549.367266 548.115222 538.055382 549.358203 551.848504 550.465585 540.344258 551.539482 554.236564 -100 
-100 -100 535.007433 538.302935 540.040577 540.230692 539.055875 542.136393 543.905812 544.280670 543.444434 546.098940 547.571465 547.724680 546.670329 549.265274 550.633035 550.639848 549.409914 551.868702 553.085915 552.938073 551.566749 553.894899 555.068620 -100 
-100 -100 539.649975 540.720667 541.699716 542.306031 542.756210 544.057101 545.199104 545.946413 546.498807 547.706794 548.722272 549.342028 549.767526 550.872700 551.770661 552.251218 552.521103 553.468945 554.200126 554.504825 554.590934 555.340446 555.847288 -100 
-100 -100 541.312911 541.868474 542.582652 543.259969 543.965119 544.917925 545.869036 546.697513 547.483903 548.424656 549.314708 550.058584 550.747589 551.584796 552.356361 552.963689 553.500677 554.175195 554.772316 555.191872 555.523121 555.960229 556.258220 -100 
-100 -100 -100 -100 -100 -100 -100 -100 -100 -100 -100 -100 -100 -100 -100 -100 -100 -100 -100 -100 -100 -100 -100 -100 -100 -100 
-100 -100 -100 -100 -100 -100 -100 -100 -100 -100 -100 -100 -100 -100 -100 -100 -100 -100 -100 -100 -100 -100 -100 -100 -100 -100 
-100 -100 -100 -100 -100 -100 -100 -100 -100 -100 -100 -100 -100 -100 -100 -100 -100 -100 -100 -100 -100 -100 -100 -100 -100 -100 
-100 -100 546.296804 546.873566 547.685214 548.515224 549.365886 550.337154 551.281340 552.118590 552.926284 553.840317 554.717604 555.475615 556.189940 556.995901 557.752369 558.382854 558.975214 559.677561 560.331824 560.838218 561.254621 561.692718 561.980959 -100 
-100 -100 544.784805 545.687976 546.720650 547.569904 548.350617 549.471397 550.501267 551.273907 551.962482 553.008083 553.962688 554.649911 555.239418 556.169483 556.992864 557.538153 557.995011 558.843649 559.597091 560.057715 560.380713 560.979609 561.399361 -100 
-100 -100 541.624819 543.480208 545.011826 545.811118 546.226035 547.843309 549.102735 549.676741 549.908362 551.434916 552.611435 553.091595 553.215996 554.612213 555.636132 555.938056 555.885546 557.261839 558.283158 558.583173 558.502510 559.619712 560.369342 -100 
-100 -100 537.202317 541.008898 543.195977 543.789278 543.090072 545.948801 547.585157 547.817788 546.818769 549.611482 551.164093 551.294316 550.183177 552.823881 554.198956 554.097409 552.686246 555.440278 556.890808 556.886415 555.655728 558.023901 559.253818 -100 
-100 -100 538.562933 540.617210 542.346333 543.249997 543.728719 545.483994 546.851621 547.450386 547.681644 549.292502 550.535217 551.009470 551.109291 552.564618 553.632115 553.910296 553.824105 555.265276 556.344473 556.642155 556.558197 557.780068 558.624809 -100 
-100 -100 538.480504 539.960886 541.470223 542.477354 543.280049 544.764767 546.056067 546.823635 547.414223 548.720128 549.857405 550.487051 550.939796 552.074493 553.027606 553.470334 553.761823 554.832258 555.747555 556.147383 556.365472 557.278133 557.966751 -100 
-100 -100 536.376350 538.432242 540.166876 541.053006 541.506210 543.396884 544.878064 545.538206 545.803022 547.487482 548.796005 549.322641 549.470482 550.940853 552.030678 552.338942 552.284885 553.705308 554.750562 554.990122 554.839837 556.155502 557.066326 -100 
-100 -100 532.798078 536.625400 538.856719 539.422375 538.597282 541.809900 543.679692 544.016330 543.047183 546.006839 547.690803 547.917000 546.912578 549.561487 550.977507 550.930601 549.603606 552.303349 553.700967 553.577558 552.133685 554.786111 556.170589 -100 
-100 -100 534.789463 536.844235 538.583633 539.481861 539.954758 541.872983 543.383739 544.072001 544.365287 546.080692 547.419966 547.973495 548.145017 549.640007 550.751786 551.077542 551.036874 552.466653 553.519040 553.763959 553.619619 554.945316 555.863578 -100 
-100 -100 535.316254 536.786105 538.301566 539.332126 540.174402 541.718610 543.071565 543.894756 544.541074 545.907813 547.105032 547.783998 548.278615 549.466538 550.467332 550.947365 551.267730 552.354088 553.279985 553.685649 553.911130 554.850583 555.559279 -100 
-100 -100 533.841603 535.851690 537.585738 538.526100 539.063699 540.922468 542.390055 543.070781 543.383983 545.081200 546.409096 546.942841 547.082816 548.635259 549.785408 550.124713 550.089450 551.543646 552.629989 552.921766 552.828366 554.117429 555.009436 -100 
-100 -100 530.911249 534.609272 536.827346 537.489421 536.866883 539.896835 541.678823 542.013765 541.124576 544.018437 545.679086 545.861364 544.740146 547.560836 549.062287 549.041612 547.716877 550.461649 551.914596 551.878045 550.573257 553.107537 554.435936 -100 
-100 -100 533.227054 535.252579 537.009200 537.970898 538.518403 540.364802 541.808967 542.466129 542.765252 544.466547 545.807130 546.354244 546.504808 548.064561 549.219129 549.560036 549.521656 550.965100 552.037293 552.314744 552.210261 553.495052 554.386113 -100 
-100 -100 534.078394 535.585737 537.153002 538.234948 539.105963 540.614127 541.908554 542.674157 543.283567 544.666724 545.896548 546.605417 547.122041 548.325494 549.336627 549.823265 550.141491 551.201511 552.093364 552.465125 552.664024 553.597972 554.307162 -100 
-100 -100 532.911168 535.040659 536.870002 537.865512 538.416608 540.240137 541.635514 542.213434 542.420117 544.192695 545.599622 546.203024 546.406427 547.927002 549.057929 549.403175 549.375311 550.747767 551.735266 551.916409 551.716439 553.047366 553.973885 -100 
-100 -100 530.277161 534.232497 536.579349 537.285916 536.654785 539.642841 541.336940 541.510190 540.350913 543.471732 545.266855 545.557095 544.584047 547.271451 548.716211 548.708714 547.443016 550.021038 551.315708 551.092262 549.535285 552.232599 553.639448 -100 
-100 -100 533.429156 535.528526 537.306130 538.240546 538.738407 540.536819 541.921878 542.492491 542.685995 544.433888 545.812746 546.391752 546.574413 548.073540 549.185886 549.515364 549.467930 550.808990 551.760072 551.906818 551.678775 552.990388 553.907100 -100 
-100 -100 535.143486 536.581772 538.031599 538.971785 539.716157 541.188234 542.475906 543.236900 543.826536 545.157012 546.328490 546.991763 547.472672 548.630461 549.604036 550.064540 550.350736 551.342432 552.155693 552.455925 552.597374 553.491180 554.179369 -100 
-100 -100 534.904498 536.802662 538.349617 539.046919 539.328769 541.180411 542.650395 543.322114 543.609530 545.218082 546.465288 546.955381 547.074791 548.551214 549.645636 549.962593 549.902484 551.222461 552.163248 552.330460 552.139325 553.358596 554.212873 -100 
-100 -100 533.313987 536.794339 538.686262 538.928489 537.760807 540.957591 542.807360 543.175505 542.303259 545.036386 546.563662 546.694676 545.593268 548.255205 549.665835 549.639925 548.355778 550.880929 552.144171 551.970466 550.560746 552.989847 554.251181 -100 
-100 -100 537.118272 538.788580 540.091563 540.633850 540.812645 542.513592 543.879417 544.535619 544.827224 546.340599 547.504734 547.984532 548.115490 549.523657 550.567967 550.902605 550.871776 552.127693 553.013563 553.186068 552.999431 554.111177 554.867597 -100 
-100 -100 539.825908 540.620584 541.491497 542.162119 542.797815 543.895295 544.946027 545.746168 546.454652 547.497714 548.447238 549.134136 549.726928 550.661719 551.490719 552.038496 552.477326 553.252004 553.911829 554.281158 554.532450 555.102836 555.513899 -100 
-100 -100 541.103953 541.600613 542.282177 542.967108 543.697726 544.611146 545.537639 546.374167 547.183762 548.094421 548.968038 549.725245 550.440794 551.247698 552.002465 552.623238 553.186974 553.830528 554.410063 554.842226 555.199307 555.603749 555.877824 -100 
-100 -100 -100 -100 -100 -100 -100 -100 -100 -100 -100 -100 -100 -100 -100 -100 -100 -100 -100 -100 -100 -100 -100 -100 -100 -100 
-100 -100 -100 -100 -100 -100 -100 -100 -100 -100 -100 -100 -100 -100 -100 -100 -100 -100 -100 -100 -100 -100 -100 -100 -100 -100 
-100 -100 -100 -100 -100 -100 -100 -100 -100 -100 -100 -100 -100 -100 -100 -100 -100 -100 -100 -100 -100 -100 -100 -100 -100 -100 
-100 -100 546.096533 546.630268 547.410701 548.235263 549.092294 550.046074 550.981089 551.827332 552.647663 553.540337 554.400632 555.161093 555.887114 556.679707 557.432623 558.079114 558.689192 559.367485 559.998689 560.500230 560.920817 561.338851 561.612080 -100 
-100 -100 544.801854 545.556670 546.507015 547.363445 548.196797 549.250471 550.250247 551.060021 551.816018 552.785557 553.695588 554.407851 555.060887 555.927788 556.728627 557.324012 557.860469 558.622561 559.317247 559.788124 560.159468 560.685859 561.057964 -100 
-100 -100 542.383362 543.656366 544.943376 545.814087 546.517452 547.825337 548.971931 549.683777 550.244937 551.433483 552.466209 553.059716 553.500812 554.584555 555.505672 555.975533 556.294895 557.291767 558.133375 558.513756 558.711481 559.509272 560.096669 -100 
-100 -100 539.705401 541.669991 543.306229 544.142102 544.566347 546.274553 547.606215 548.193317 548.419855 549.978253 551.171912 551.617599 551.701535 553.155615 554.235416 554.548932 554.499151 555.885775 556.907872 557.161801 557.034158 558.241842 559.071705 -100 
-100 -100 539.408250 540.848850 542.313853 543.290474 544.067791 545.498996 546.744997 547.488357 548.060998 549.319272 550.407553 550.998773 551.426565 552.563019 553.529057 553.991132 554.295860 555.347267 556.240684 556.628355 556.836447 557.721733 558.389459 -100 
-100 -100 538.818505 540.009727 541.364312 542.397738 543.317468 544.659947 545.882981 546.720430 547.445917 548.601995 549.651711 550.328095 550.904364 551.925668 552.845434 553.393776 553.849852 554.767738 555.592723 556.044617 556.385851 557.141624 557.722556 -100 
-100 -100 537.212338 538.662308 540.142110 541.124330 541.915843 543.438548 544.771012 545.566536 546.174636 547.496789 548.641399 549.267332 549.720252 550.898779 551.906232 552.401306 552.731650 553.792151 554.687939 555.072778 555.283879 556.202197 556.897009 -100 
-100 -100 535.273205 537.283245 538.982427 539.848201 540.295987 542.200514 543.701089 544.379096 544.659655 546.349887 547.655450 548.162219 548.284806 549.824251 550.982923 551.350846 551.345888 552.756504 553.795825 554.049569 553.927182 555.214582 556.107846 -100 
-100 -100 535.588638 537.042120 538.529346 539.522430 540.330687 541.879438 543.238931 544.058274 544.693812 546.056806 547.246366 547.912211 548.397032 549.599942 550.624888 551.132394 551.474221 552.549999 553.462855 553.863551 554.087930 555.015688 555.715666 -100 
-100 -100 535.563666 536.762641 538.133380 539.187819 540.139704 541.539848 542.818447 543.697558 544.470395 545.713985 546.859670 547.617699 548.257185 549.326677 550.280096 550.850574 551.327506 552.278026 553.139300 553.624711 553.994433 554.770231 555.362399 -100 
-100 -100 534.499429 535.957801 537.456838 538.466644 539.287279 540.823213 542.158793 542.949548 543.569543 544.976340 546.221470 546.935574 547.453794 548.661346 549.675371 550.162957 550.490522 551.597002 552.550651 552.991515 553.246247 554.164982 554.853527 -100 
-100 -100 533.079271 535.100267 536.824676 537.725648 538.204237 540.087875 541.550965 542.180708 542.427154 544.208830 545.618127 546.213509 546.401194 547.950241 549.094192 549.429133 549.391445 550.862313 551.970832 552.291927 552.227499 553.491148 554.363442 -100 
-100 -100 533.880282 535.353995 536.875037 537.904555 538.733215 540.257956 541.571772 542.340700 542.948187 544.358370 545.616073 546.344374 546.873238 548.085202 549.099266 549.583978 549.906065 551.004771 551.949482 552.381326 552.628842 553.543753 554.230856 -100 
-100 -100 534.317055 535.552188 536.972367 538.071965 539.044355 540.415895 541.643570 542.472574 543.216133 544.471239 545.647539 546.437936 547.101116 548.178020 549.129724 549.693870 550.159974 551.093827 551.935333 552.400859 552.754826 553.523594 554.113498 -100 
-100 -100 533.704542 535.223939 536.792952 537.863063 538.714230 540.203556 541.472983 542.205936 542.786919 544.180854 545.427492 546.148608 546.673461 547.882568 548.901085 549.398169 549.724072 550.772387 551.652452 552.019652 552.216984 553.136392 553.834666 -100 
-100 -100 532.773895 534.875943 536.672386 537.632577 538.149927 539.954960 541.335748 541.901901 542.100210 543.851765 545.238695 545.818695 545.996871 547.535588 548.682134 549.036399 549.011833 550.382955 551.375865 551.581373 551.417769 552.697599 553.590441 -100 
-100 -100 534.241888 535.732542 537.254908 538.273193 539.079117 540.538932 541.792413 542.515782 543.081185 544.442139 545.649925 546.336821 546.834033 548.019612 549.019342 549.500368 549.805389 550.819925 551.659553 551.987631 552.153646 553.054666 553.744895 -100 
-100 -100 535.422725 536.591767 537.908441 538.895354 539.770886 541.084792 542.285597 543.104558 543.825445 545.007444 546.099367 546.820628 547.430921 548.460768 549.376502 549.914057 550.344057 551.205782 551.960223 552.342520 552.630238 553.363264 553.937705 -100 
-100 -100 535.617528 536.968950 538.310574 539.151116 539.817670 541.258090 542.538892 543.311655 543.909164 545.187490 546.303808 546.930480 547.389013 548.528655 549.491051 549.949508 550.234898 551.212793 552.014632 552.313396 552.452985 553.317799 553.982259 -100 
-100 -100 535.534383 537.349998 538.799296 539.427550 539.666850 541.429862 542.837311 543.481560 543.750165 545.320209 546.531500 547.007721 547.124493 548.571070 549.644916 549.962650 549.908007 551.200369 552.113321 552.262427 552.049068 553.246137 554.078356 -100 
-100 -100 537.739876 538.895274 540.013782 540.700019 541.255491 542.558600 543.742098 544.490563 545.078797 546.277587 547.322242 547.934788 548.393984 549.474744 550.389885 550.854474 551.152651 552.074214 552.822390 553.111941 553.238826 554.013110 554.595190 -100 
-100 -100 539.774865 540.443547 541.257839 541.963928 542.675422 543.681791 544.674806 545.491457 546.255702 547.229702 548.146083 548.868195 549.529467 550.394526 551.187796 551.769343 552.275677 552.977676 553.597470 553.994647 554.307878 554.804133 555.164554 -100 
-100 -100 540.857656 541.320293 541.982761 542.674526 543.418682 544.306327 545.211102 546.046303 546.863499 547.755731 548.618706 549.384371 550.114244 550.904458 551.648436 552.277192 552.854492 553.479783 554.046179 554.483485 554.852118 555.238249 555.497137 -100 
-100 -100 -100 -100 -100 -100 -100 -100 -100 -100 -100 -100 -100 -100 -100 -100 -100 -100 -100 -100 -100 -100 -100 -100 -100 -100 
-100 -100 -100 -100 -100 -100 -100 -100 -100 -100 -100 -100 -100 -100 -100 -100 -100 -100 -100 -100 -100 -100 -100 -100 -100 -100 
-100 -100 -100 -100 -100 -100 -100 -100 -100 -100 -100 -100 -100 -100 -100 -100 -100 -100 -100 -100 -100 -100 -100 -100 -100 -100 
-100 -100 545.684848 546.246236 547.037530 547.848926 548.686274 549.652255 550.595603 551.432758 552.236607 553.138149 554.000174 554.745675 555.454456 556.265081 557.033420 557.677436 558.275020 558.962242 559.591844 560.073207 560.471633 560.905927 561.195287 -100 
-100 -100 544.208269 545.081164 546.080479 546.902070 547.663972 548.783226 549.818373 550.598278 551.289270 552.316009 553.248040 553.917251 554.498659 555.439375 556.285247 556.859258 557.335010 558.153923 558.864964 559.284050 559.575951 560.178261 560.605640 -100 
-100 -100 541.137271 542.916969 544.384744 545.136417 545.516180 547.145291 548.424475 549.023853 549.280003 550.765229 551.901047 552.350233 552.456816 553.879564 554.949402 555.318201 555.334245 556.630452 557.566558 557.786653 557.633671 558.785712 559.562054 -100 
-100 -100 536.862049 540.495747 542.579735 543.101479 542.330162 545.234975 546.909620 547.192476 546.275028 548.968029 550.454035 550.535942 549.381129 552.080670 553.530721 553.552295 552.341376 554.886966 556.194803 556.061893 554.660910 557.154806 558.442299 -100 
-100 -100 538.096054 540.066783 541.724419 542.575216 543.016075 544.781967 546.168905 546.792957 547.047722 548.613462 549.809053 550.244426 550.323212 551.817160 552.948065 553.310048 553.305145 554.670244 555.666654 555.889121 555.736484 556.988165 557.854544 -100 
-100 -100 537.965470 539.389314 540.842243 541.808066 542.585431 544.065857 545.361666 546.137050 546.729043 548.006326 549.103363 549.689402 550.115787 551.297639 552.319861 552.834043 553.177489 554.221848 555.098924 555.473207 555.676913 556.574133 557.253610 -100 
-100 -100 535.910020 537.874808 539.537009 540.378709 540.807552 542.688260 544.167335 544.830016 545.094083 546.745815 548.002958 548.451828 548.518214 550.097525 551.299996 551.707580 551.735876 553.124144 554.146141 554.404702 554.300726 555.546754 556.413208 -100 
-100 -100 532.459164 536.091315 538.216144 538.727881 537.875102 541.075469 542.941443 543.282297 542.326886 545.239491 546.859058 546.954233 545.710430 548.635030 550.230837 550.328469 549.174002 551.767463 553.134789 553.079824 551.814011 554.269692 555.563380 -100 
-100 -100 534.247857 536.219648 537.890981 538.740706 539.181728 541.089439 542.594459 543.275029 543.562848 545.268587 546.587877 547.090859 547.197544 548.801056 550.016240 550.430060 550.466038 551.875345 552.924308 553.208545 553.124567 554.378654 555.247702 -100 
-100 -100 534.622789 536.066169 537.539421 538.515248 539.306926 540.854431 542.204560 542.999131 543.614947 545.023395 546.265201 546.969763 547.481364 548.706904 549.747827 550.265121 550.615617 551.712114 552.652583 553.088045 553.341666 554.249497 554.930142 -100 
-100 -100 533.025108 535.048265 536.749233 537.598042 538.014374 539.937291 541.420539 542.024492 542.217697 544.072537 545.540562 546.174912 546.394775 547.936760 549.078961 549.418281 549.384916 550.866992 551.986927 552.326635 552.284517 553.526040 554.382879 -100 
-100 -100 529.975359 533.748801 535.939229 536.446123 535.512767 538.788335 540.627896 540.806951 539.539447 542.864243 544.780275 545.131049 544.186215 546.908499 548.359416 548.311467 546.954195 549.758286 551.267400 551.314773 550.146904 552.553894 553.820749 -100 
-100 -100 532.395280 534.436720 536.162348 537.032696 537.458159 539.368746 540.829008 541.410184 541.590315 543.449771 544.932209 545.582805 545.814046 547.357043 548.494755 548.826941 548.785867 550.263084 551.379350 551.715033 551.669172 552.907658 553.762830 -100 
-100 -100 533.342979 534.834815 536.367362 537.395713 538.214050 539.727305 541.021427 541.761765 542.344676 543.769966 545.049011 545.793891 546.335133 547.556920 548.582320 549.080787 549.412986 550.501549 551.435329 551.863087 552.109588 553.010823 553.687704 -100 
-100 -100 532.272893 534.355011 536.136871 537.086709 537.599018 539.420748 540.818162 541.397923 541.612274 543.370744 544.766164 545.347740 545.521494 547.096197 548.271836 548.645997 548.642056 550.048635 551.092396 551.366859 551.274245 552.516161 553.378213 -100 
-100 -100 529.750705 533.602403 535.883867 536.541020 535.859654 538.861348 540.565344 540.759599 539.649060 542.698938 544.440060 544.656792 543.557699 546.382659 547.905765 547.938484 546.700257 549.317769 550.685049 550.617896 549.345101 551.777450 553.060333 -100 
-100 -100 532.837935 534.890861 536.629431 537.534954 538.008412 539.797899 541.176457 541.748116 541.947856 543.660961 545.002985 545.539200 545.678432 547.226772 548.383630 548.743377 548.719661 550.088445 551.086007 551.315262 551.186880 552.412852 553.269985 -100 
-100 -100 534.515496 535.935340 537.370935 538.308179 539.051688 540.494668 541.752917 542.494327 543.070748 544.382683 545.536505 546.185015 546.658260 547.827781 548.818999 549.298277 549.601946 550.603897 551.432783 551.758324 551.922866 552.799890 553.471494 -100 
-100 -100 534.270183 536.157999 537.710240 538.441906 538.772890 540.549116 541.953056 542.584137 542.846540 544.445177 545.689020 546.186249 546.322880 547.786304 548.879257 549.209773 549.169677 550.475869 551.403476 551.557034 551.347965 552.584086 553.446507 -100 
-100 -100 532.690869 536.153230 538.063139 538.387220 537.389758 540.392913 542.129719 542.439451 541.529862 544.263864 545.798755 545.957145 544.916154 547.521768 548.913399 548.903283 547.664819 550.136053 551.360728 551.142285 549.659340 552.155352 553.445558 -100 
-100 -100 536.460876 538.127029 539.443123 540.026511 540.258438 541.885097 543.184754 543.799004 544.065088 545.572273 546.738991 547.231779 547.382523 548.771783 549.805933 550.145696 550.126695 551.359477 552.220224 552.364904 552.149863 553.282773 554.053641 -100 
-100 -100 539.144939 539.939149 540.815744 541.500089 542.145900 543.214643 544.231619 545.005704 545.696776 546.731541 547.678701 548.368119 548.964704 549.893213 550.717362 551.264993 551.704145 552.468527 553.115000 553.470337 553.710977 554.285952 554.702018 -100 
-100 -100 540.411993 540.908476 541.591812 542.280130 543.009534 543.906992 544.812695 545.630841 546.426763 547.328914 548.198030 548.953611 549.668265 550.471659 551.223206 551.842193 552.403601 553.040872 553.612192 554.036172 554.387766 554.792640 555.068400 -100 
-100 -100 -100 -100 -100 -100 -100 -100 -100 -100 -100 -100 -100 -100 -100 -100 -100 -100 -100 -100 -100 -100 -100 -100 -100 -100 
-100 -100 -100 -100 -100 -100 -100 -100 -100 -100 -100 -100 -100 -100 -100 -100 -100 -100 -100 -100 -100 -100 -100 -100 -100 -100 
-100 -100 -100 -100 -100 -100 -100 -100 -100 -100 -100 -100 -100 -100 -100 -100 -100 -100 -100 -100 -100 -100 -100 -100 -100 -100 
-100 -100 545.214181 545.828030 546.641762 547.436534 548.241464 549.231583 550.187183 551.007789 551.781618 552.706426 553.578411 554.305406 554.984996 555.827496 556.616497 557.251102 557.823193 558.536545 559.175903 559.636416 560.002741 560.468175 560.781569 -100 
-100 -100 543.353971 544.500577 545.601979 546.362272 546.955326 548.237707 549.338479 550.053040 550.580345 551.763832 552.753890 553.348880 553.757955 554.874562 555.797338 556.312806 556.625590 557.608238 558.378038 558.719304 558.834438 559.618073 560.143701 -100 
-100 -100 538.319011 541.753649 543.669247 544.127678 543.342318 546.136883 547.737268 548.030195 547.150553 549.764090 551.196508 551.304932 550.203062 552.838944 554.251773 554.314867 553.163280 555.628180 556.869667 556.742239 555.365110 557.761165 558.966222 -100 
-100 -100 523.869958 537.875934 541.471428 540.859017 531.568520 543.000043 545.871338 545.006675 535.791245 546.774027 549.392760 548.223476 538.243020 549.773596 552.474000 551.321347 541.528591 552.657955 555.139113 553.740078 543.408572 554.874192 557.633465 -100 
-100 -100 535.166213 538.837167 540.964868 541.513396 540.765727 543.724621 545.447838 545.754640 544.849844 547.567871 549.070813 549.150212 547.994076 550.729892 552.221494 552.269958 551.076417 553.634824 554.949107 554.812745 553.413482 555.934181 557.246850 -100 
-100 -100 536.595874 538.561410 540.219276 541.063349 541.497601 543.324597 544.762464 545.408718 545.667700 547.271266 548.489261 548.922160 548.991215 550.538751 551.722634 552.123749 552.145483 553.520448 554.523227 554.756950 554.624272 555.871902 556.738747 -100 
-100 -100 533.014605 536.637235 538.751533 539.255469 538.393657 541.572004 543.417938 543.745555 542.775292 545.654813 547.237352 547.300841 546.035970 548.957087 550.558516 550.664998 549.514734 552.096109 553.447021 553.378360 552.101895 554.545386 555.831516 -100 
-100 -100 519.746218 533.469992 537.047477 536.293442 526.151418 538.652001 541.830256 540.949727 531.135925 542.901702 545.730777 544.468782 533.692237 546.163466 549.138313 548.092008 538.410236 549.550137 552.110874 550.885104 541.200858 552.120489 554.799497 -100 
-100 -100 531.321165 534.953663 537.078844 537.589281 536.736360 539.945432 541.818114 542.159111 541.207584 544.152882 545.810241 545.937391 544.718745 547.664121 549.275769 549.384497 548.238193 550.843646 552.225369 552.186141 550.932851 553.381983 554.668771 -100 
-100 -100 533.181943 535.177059 536.858420 537.700850 538.124454 540.042699 541.540396 542.183032 542.424551 544.215098 545.620817 546.199581 546.372380 547.957873 549.150354 549.539056 549.547823 550.994141 552.076700 552.387393 552.323236 553.565541 554.424380 -100 
-100 -100 529.949625 533.714357 535.889844 536.378688 535.432831 538.717333 540.570260 540.758084 539.494146 542.822546 544.738618 545.086630 544.141704 546.876120 548.344765 548.315430 546.970751 549.769289 551.267482 551.305699 550.132139 552.534138 553.798671 -100 
-100 -100 516.598687 530.964957 534.680529 533.850922 523.156019 536.190612 539.372161 538.065210 526.342550 540.145246 543.605256 542.857223 533.473345 544.667023 547.277156 545.890392 535.101661 547.342707 550.204210 549.151861 539.843122 550.443858 553.054899 -100 
-100 -100 529.312173 533.097946 535.299841 535.811644 534.876550 538.146508 539.974711 540.138300 538.859740 542.194253 544.126056 544.491531 543.558996 546.291919 547.753588 547.715319 546.362357 549.158750 550.656870 550.694420 549.519478 551.919009 553.181786 -100 
-100 -100 531.867595 533.929008 535.679993 536.584411 537.048550 538.917923 540.350217 540.930588 541.128203 542.946399 544.396836 545.023172 545.235155 546.804335 547.971718 548.334472 548.319407 549.767175 550.852733 551.163974 551.098771 552.334523 553.188727 -100 
-100 -100 529.187058 533.036276 535.315636 535.969357 535.287942 538.310617 540.034321 540.239610 539.138500 542.211886 543.978047 544.215555 543.133967 545.976261 547.514578 547.559549 546.335308 548.980488 550.381262 550.349310 549.104013 551.533843 552.809815 -100 
-100 -100 516.247075 530.839502 534.705658 534.237429 524.991602 536.569636 539.449855 538.311100 527.796895 540.243085 543.299093 542.259731 532.131981 543.994556 546.796604 545.619864 535.592928 547.021932 549.641243 548.434770 538.814945 549.651947 552.308709 -100 
-100 -100 529.776926 533.595444 535.832986 536.446900 535.730804 538.718542 540.421155 540.620218 539.507321 542.523204 544.223989 544.407873 543.286762 546.099840 547.618703 547.650811 546.409451 549.014318 550.366511 550.287000 549.003696 551.421141 552.694741 -100 
-100 -100 533.106879 535.083211 536.737580 537.564643 537.972669 539.757273 541.148265 541.747211 541.974121 543.624175 544.909814 545.418756 545.552715 547.063148 548.196513 548.549402 548.523654 549.866334 550.833629 551.029186 550.863690 552.095261 552.955335 -100 
-100 -100 531.380351 534.925224 536.939703 537.353044 536.423316 539.468168 541.224050 541.529104 540.613920 543.378230 544.942689 545.110788 544.075494 546.711017 548.132025 548.135092 546.906317 549.405115 550.657492 550.455311 548.988480 551.514388 552.829846 -100 
-100 -100 520.073606 533.573692 536.939556 536.039663 525.931882 538.056510 541.073539 540.226181 530.933032 542.039720 544.737776 543.726164 534.306903 545.289907 547.846885 546.645761 536.866485 547.876375 550.272703 548.774045 538.234529 549.836892 552.620908 -100 
-100 -100 533.684291 536.960150 538.715646 538.989532 537.983439 540.853822 542.492122 542.792482 541.906200 544.553550 546.028819 546.206440 545.210559 547.745302 549.091777 549.113242 547.926869 550.324860 551.494388 551.291456 549.838962 552.236239 553.442761 -100 
-100 -100 538.274035 539.340559 540.325460 540.953412 541.426122 542.668466 543.750955 544.453788 544.975154 546.167454 547.175954 547.797353 548.229666 549.320898 550.210771 550.692520 550.965879 551.894715 552.603411 552.883868 552.948593 553.709445 554.225994 -100 
-100 -100 539.916065 540.469439 541.183560 541.863415 542.564649 543.488359 544.403840 545.200885 545.962993 546.887353 547.767034 548.505370 549.191100 550.021518 550.787916 551.392702 551.926295 552.590438 553.174205 553.580231 553.901959 554.340139 554.641094 -100 
-100 -100 -100 -100 -100 -100 -100 -100 -100 -100 -100 -100 -100 -100 -100 -100 -100 -100 -100 -100 -100 -100 -100 -100 -100 -100 
-100 -100 -100 -100 -100 -100 -100 -100 -100 -100 -100 -100 -100 -100 -100 -100 -100 -100 -100 -100 -100 -100 -100 -100 -100 -100 
-100 -100 -100 -100 -100 -100 -100 -100 -100 -100 -100 -100 -100 -100 -100 -100 -100 -100 -100 -100 -100 -100 -100 -100 -100 -100 
-100 -100 545.014736 545.567078 546.344189 547.140216 547.963944 548.919451 549.854626 550.684628 551.481834 552.377524 553.234962 553.978081 554.688219 555.505013 556.282890 556.936650 557.540334 558.227548 558.853213 559.329669 559.723922 560.155338 560.443262 -100 
-100 -100 543.544594 544.405881 545.388148 546.192084 546.939132 548.048213 549.075996 549.849334 550.533916 551.554907 552.482234 553.148779 553.731796 554.680579 555.539026 556.126105 556.610043 557.427790 558.132704 558.545127 558.831751 559.430507 559.856129 -100 
-100 -100 540.482758 542.246311 543.692763 544.423527 544.786765 546.406880 547.680475 548.274462 548.524652 550.004383 551.135269 551.581094 551.689317 553.123304 554.210757 554.598375 554.626615 555.919023 556.845018 557.055582 556.895641 558.043038 558.817083 -100 
-100 -100 536.209592 539.823900 541.884460 542.384393 541.596436 544.494646 546.166086 546.445233 545.522710 548.210609 549.691336 549.769119 548.615649 551.329059 552.800471 552.845467 551.650695 554.189466 555.483810 555.339222 553.930058 556.418338 557.703000 -100 
-100 -100 537.419864 539.377780 541.018808 541.853938 542.283096 544.044262 545.429656 546.052058 546.303500 547.864219 549.054201 549.485852 549.566899 551.073563 552.224051 552.606890 552.615281 553.976132 554.961193 555.172747 555.011865 556.257653 557.120937 -100 
-100 -100 537.253196 538.673292 540.120375 541.079841 541.852237 543.330987 544.627723 545.404462 545.995605 547.267691 548.358364 548.940745 549.369682 550.562605 551.601675 552.133297 552.487192 553.528966 554.397077 554.761835 554.957718 555.848743 556.524776 -100 
-100 -100 535.158819 537.128577 538.795540 539.639776 540.069910 541.952350 543.435598 544.103625 544.370347 546.016285 547.265906 547.710865 547.779933 549.369918 550.588293 551.012236 551.049810 552.434628 553.447842 553.697066 553.585315 554.824260 555.686624 -100 
-100 -100 531.674827 535.318194 537.454615 537.974541 537.127310 540.331741 542.204039 542.553253 541.604040 544.510964 546.123599 546.216141 544.976238 547.912621 549.525046 549.639744 548.495066 551.082377 552.438193 552.371992 551.097434 553.544819 554.833920 -100 
-100 -100 533.447380 535.428880 537.111003 537.968617 538.415238 540.328056 541.839241 542.526605 542.819732 544.525334 545.844237 546.349927 546.464197 548.081258 549.313675 549.743853 549.787822 551.189816 552.223784 552.492321 552.396125 553.642308 554.507889 -100 
-100 -100 533.809555 535.260281 536.741098 537.721114 538.515520 540.068083 541.423365 542.221502 542.840920 544.256087 545.506513 546.221012 546.745002 547.986979 549.047015 549.581376 549.938790 551.024955 551.944720 552.357332 552.593573 553.494774 554.174396 -100 
-100 -100 532.198217 534.228231 535.934023 536.782064 537.196573 539.125113 540.613144 541.217075 541.411187 543.279787 544.765214 545.415957 545.652242 547.213938 548.378694 548.738438 548.713362 550.180260 551.271891 551.579783 551.513704 552.751597 553.611250 -100 
-100 -100 529.140996 532.921717 535.114938 535.616749 534.677184 537.960154 539.805480 539.982414 538.712673 542.056065 543.993910 544.363412 543.436283 546.179955 547.655879 547.631935 546.286462 549.072170 550.548673 550.559187 549.362692 551.770104 553.043033 -100 
-100 -100 531.572749 533.617808 535.343349 536.208200 536.629081 538.545680 540.012868 540.596099 540.777826 542.649682 544.146688 544.810541 545.056264 546.618884 547.780174 548.134648 548.104730 549.570440 550.662504 550.970646 550.903867 552.139622 552.997513 -100 
-100 -100 532.539398 534.031567 535.561372 536.583959 537.399214 538.919116 540.223558 540.972172 541.560273 542.989155 544.270407 545.017951 545.566629 546.804982 547.852291 548.371549 548.715790 549.801585 550.723844 551.138109 551.373795 552.269648 552.944815 -100 
-100 -100 531.487602 533.568352 535.345598 536.288390 536.797244 538.628246 540.040885 540.635009 540.857211 542.610043 543.994439 544.566458 544.738956 546.328219 547.525976 547.921706 547.932607 549.343253 550.386190 550.659831 550.565484 551.799929 552.656595 -100 
-100 -100 528.981412 532.831771 535.108684 535.758487 535.072672 538.085399 539.806367 540.017068 538.915044 541.951279 543.671713 543.869857 542.762339 545.601019 547.146626 547.201752 545.980662 548.605765 549.978451 549.918658 548.651101 551.074204 552.349266 -100 
-100 -100 532.083672 534.136760 535.874318 536.777421 537.249656 539.044880 540.432218 541.011781 541.212595 542.911497 544.233184 544.751177 544.882162 546.440094 547.615506 547.994721 547.986462 549.363974 550.368086 550.604306 550.480151 551.700792 552.552516 -100 
-100 -100 533.773541 535.196502 536.637043 537.579345 538.325373 539.766451 541.021293 541.758438 542.327384 543.625288 544.761904 545.395142 545.861454 547.037922 548.044123 548.539470 548.855793 549.864949 550.698114 551.026730 551.192443 552.067509 552.737140 -100 
-100 -100 533.536483 535.430964 536.994840 537.739899 538.077556 539.843417 541.232067 541.847756 542.095403 543.679619 544.908673 545.392296 545.522007 546.991947 548.098678 548.443288 548.413515 549.724090 550.652438 550.804595 550.593367 551.829640 552.692974 -100 
-100 -100 531.961579 535.432968 537.358798 537.702118 536.715562 539.701430 541.414764 541.702312 540.773826 543.493483 545.015143 545.160703 544.112096 546.724573 548.129288 548.131717 546.901762 549.374661 550.597185 550.374169 548.886631 551.384127 552.676909 -100 
-100 -100 535.734469 537.408565 538.738494 539.337373 539.576430 541.189348 542.467563 543.060659 543.308929 544.802469 545.957395 546.439818 546.584876 547.978434 549.021853 549.370673 549.357493 550.591064 551.449354 551.589787 551.371129 552.504727 553.277385 -100 
-100 -100 538.419576 539.219595 540.105952 540.800105 541.448957 542.508053 543.508754 544.265613 544.941529 545.964088 546.901111 547.582421 548.174765 549.105174 549.934819 550.488148 550.930928 551.695812 552.340486 552.692886 552.931172 553.506163 553.923106 -100 
-100 -100 539.686776 540.187673 540.878154 541.572971 542.303453 543.193356 544.085973 544.889610 545.672240 546.563264 547.423248 548.171888 548.882902 549.686928 550.441863 551.064667 551.628557 552.266213 552.836235 553.258143 553.608118 554.012769 554.288937 -100 
-100 -100 -100 -100 -100 -100 -100 -100 -100 -100 -100 -100 -100 -100 -100 -100 -100 -100 -100 -100 -100 -100 -100 -100 -100 -100 
-100 -100 -100 -100 -100 -100 -100 -100 -100 -100 -100 -100 -100 -100 -100 -100 -100 -100 -100 -100 -100 -100 -100 -100 -100 -100 
-100 -100 -100 -100 -100 -100 -100 -100 -100 -100 -100 -100 -100 -100 -100 -100 -100 -100 -100 -100 -100 -100 -100 -100 -100 -100 
-100 -100 544.757714 545.271917 546.022502 546.815412 547.644777 548.577845 549.496668 550.328468 551.135257 552.015913 552.866472 553.621415 554.349569 555.154658 555.927256 556.594300 557.217449 557.894990 558.517585 559.009240 559.421826 559.834398 560.104873 -100 
-100 -100 543.482701 544.209992 545.122136 545.940575 546.742669 547.776760 548.762483 549.559117 550.301985 551.259745 552.159529 552.865107 553.520307 554.404546 555.232678 555.857497 556.413290 557.170399 557.850246 558.306917 558.667869 559.187286 559.555884 -100 
-100 -100 541.099555 542.327843 543.561764 544.383944 545.049560 546.342232 547.479807 548.181156 548.729826 549.907353 550.928836 551.512706 551.954190 553.064562 554.026738 554.543237 554.896714 555.876939 556.690873 557.049491 557.233142 558.021334 558.603884 -100 
-100 -100 538.446975 540.347514 541.920120 542.701536 543.082698 544.784783 546.114250 546.694394 546.909291 548.458108 549.639457 550.071779 550.151265 551.642181 552.775099 553.151965 553.157245 554.508582 555.489696 555.715688 555.571501 556.766910 557.590539 -100 
-100 -100 538.079912 539.483382 540.906172 541.845358 542.594809 544.019174 545.264095 546.004588 546.570003 547.817483 548.892527 549.472803 549.901751 551.067973 552.079806 552.593540 552.935395 553.968986 554.831654 555.194555 555.385937 556.258892 556.920011 -100 
-100 -100 537.399216 538.581652 539.923035 540.942554 541.851647 543.191189 544.416624 545.257969 545.982719 547.125682 548.159342 548.825434 549.404927 550.450114 551.407303 551.996281 552.478702 553.387480 554.190129 554.621669 554.947676 555.690380 556.263741 -100 
-100 -100 535.699211 537.166781 538.660798 539.650917 540.447309 541.972850 543.313828 544.123928 544.742580 546.045697 547.168393 547.782180 548.238159 549.439548 550.482545 551.017068 551.374010 552.422261 553.294830 553.660351 553.857763 554.759773 555.444653 -100 
-100 -100 533.676565 535.727588 537.460273 538.348082 538.811786 540.722223 542.235959 542.938558 543.245202 544.908008 546.188391 546.683795 546.810536 548.376165 549.573104 549.985183 550.014563 551.400968 552.408853 552.639877 552.504507 553.770292 554.651401 -100 
-100 -100 533.973970 535.456256 536.971308 537.983049 538.804083 540.362592 541.735022 542.571357 543.222117 544.578341 545.761450 546.429210 546.927315 548.158636 549.221430 549.768064 550.133030 551.188553 552.065894 552.433468 552.634207 553.545012 554.237438 -100 
-100 -100 533.930468 535.149265 536.537997 537.600047 538.555317 539.967104 541.256772 542.141655 542.919607 544.177680 545.341468 546.119249 546.783314 547.886761 548.881204 549.491329 549.987469 550.912391 551.725326 552.159099 552.490151 553.255955 553.849052 -100 
-100 -100 532.832790 534.312680 535.823822 536.826713 537.634921 539.189028 540.536661 541.320198 541.930632 543.376357 544.665406 545.415882 545.968363 547.217448 548.280847 548.818949 549.174350 550.238648 551.120708 551.482373 551.674758 552.598879 553.302605 -100 
-100 -100 531.384233 533.435453 535.169315 536.049287 536.494620 538.411306 539.891877 540.503403 540.717576 542.565022 544.035953 544.675014 544.899806 546.495183 547.695905 548.095199 548.105255 549.513496 550.532115 550.752437 550.597597 551.892485 552.794953 -100 
-100 -100 532.224304 533.712110 535.234299 536.246274 537.056223 538.600506 539.931518 540.698053 541.297707 542.743867 544.039287 544.796882 545.355238 546.608948 547.675135 548.213966 548.568804 549.632816 550.515209 550.877289 551.069137 551.990680 552.692170 -100 
-100 -100 532.709661 533.947251 535.361094 536.444537 537.405800 538.794614 540.046700 540.893170 541.646367 542.908810 544.088650 544.881881 545.557643 546.670469 547.670298 548.281388 548.775937 549.700220 550.513837 550.949173 551.280034 552.039145 552.626422 -100 
-100 -100 532.136762 533.653601 535.210762 536.260081 537.097094 538.612652 539.920952 540.691663 541.296817 542.670099 543.884596 544.576972 545.091064 546.336455 547.406585 547.952859 548.313097 549.367082 550.245199 550.616384 550.819333 551.715649 552.396376 -100 
-100 -100 531.236618 533.336426 535.120047 536.054969 536.548057 538.391831 539.821246 540.437601 540.674683 542.376360 543.703157 544.228984 544.371867 545.954739 547.158891 547.566879 547.584951 548.966397 549.971200 550.204319 550.073845 551.313622 552.177192 -100 
-100 -100 532.734948 534.225814 535.744024 536.752493 537.550235 539.027779 540.306012 541.054326 541.631076 542.953700 544.109965 544.750281 545.222488 546.434733 547.479044 548.004495 548.344509 549.374767 550.228345 550.577120 550.760909 551.642341 552.314747 -100 
-100 -100 533.939044 535.114952 536.442392 537.441303 538.324097 539.632194 540.824310 541.635641 542.343377 543.494396 544.547603 545.233556 545.826451 546.873944 547.823870 548.396768 548.854099 549.729230 550.491730 550.881639 551.173811 551.901087 552.469565 -100 
-100 -100 534.147391 535.514845 536.884985 537.763668 538.458118 539.864758 541.101759 541.837629 542.403456 543.653042 544.737996 545.333654 545.774390 546.932632 547.927420 548.417701 548.726378 549.710952 550.511727 550.805450 550.938987 551.806482 552.473544 -100 
-100 -100 534.068848 535.907856 537.398389 538.086892 538.381870 540.078700 541.414972 542.003615 542.228835 543.772787 544.956935 545.402087 545.494679 546.966395 548.074025 548.422232 548.389669 549.680906 550.584984 550.719690 550.490787 551.697999 552.538514 -100 
-100 -100 536.280666 537.454885 538.606892 539.336172 539.920400 541.182540 542.310046 543.009441 543.559117 544.731839 545.753047 546.342492 546.787155 547.881723 548.819758 549.305691 549.617953 550.539220 551.279914 551.558084 551.675124 552.453906 553.041390 -100 
-100 -100 538.317963 538.999308 539.835435 540.565668 541.287854 542.270924 543.226550 544.006255 544.739518 545.689944 546.586584 547.292125 547.944504 548.815314 549.621408 550.215788 550.730355 551.432903 552.048231 552.438602 552.746551 553.243884 553.606731 -100 
-100 -100 539.400873 539.872601 540.550102 541.256424 542.004211 542.875662 543.752789 544.558415 545.349312 546.220153 547.065616 547.817768 548.540679 549.333085 550.084723 550.721822 551.304575 551.930648 552.494287 552.927285 553.292686 553.678803 553.938785 -100 
-100 -100 -100 -100 -100 -100 -100 -100 -100 -100 -100 -100 -100 -100 -100 -100 -100 -100 -100 -100 -100 -100 -100 -100 -100 -100 
-100 -100 -100 -100 -100 -100 -100 -100 -100 -100 -100 -100 -100 -100 -100 -100 -100 -100 -100 -100 -100 -100 -100 -100 -100 -100 
-100 -100 -100 -100 -100 -100 -100 -100 -100 -100 -100 -100 -100 -100 -100 -100 -100 -100 -100 -100 -100 -100 -100 -100 -100 -100 
-100 -100 544.285531 544.830999 545.596786 546.379064 547.188142 548.129154 549.049163 549.864001 550.650378 551.545671 552.407344 553.155385 553.871032 554.695375 555.481673 556.144228 556.757786 557.457460 558.098043 558.590309 558.996009 559.426892 559.711491 -100 
-100 -100 542.818198 543.670319 544.639251 545.427705 546.158461 547.252656 548.262874 549.015086 549.682417 550.709882 551.647716 552.321612 552.910382 553.868873 554.737051 555.333147 555.827215 556.660565 557.386488 557.825003 558.133597 558.722706 559.137509 -100 
-100 -100 539.762377 541.510492 542.940049 543.652504 543.995719 545.602836 546.854964 547.412681 547.621836 549.133148 550.290681 550.747985 550.859304 552.309214 553.408982 553.804816 553.841338 555.155953 556.115432 556.377891 556.277508 557.379545 558.121570 -100 
-100 -100 535.493037 539.080553 541.123315 541.604677 540.790162 543.685807 545.334728 545.556237 544.528873 547.315157 548.846871 548.938950 547.775530 550.518819 552.004735 552.053965 550.858327 553.428517 554.768290 554.711745 553.460565 555.805102 557.024044 -100 
-100 -100 536.636780 538.596345 540.240416 541.073813 541.495285 543.252078 544.623785 545.218067 545.435300 547.029725 548.249043 548.697572 548.784965 550.298951 551.450216 551.831140 551.839794 553.216809 554.228764 554.484297 554.376904 555.579096 556.413274 -100 
-100 -100 536.362709 537.826869 539.313595 540.297196 541.081218 542.562143 543.857906 544.633661 545.226329 546.505484 547.611723 548.219554 548.671590 549.845658 550.861256 551.376179 551.720833 552.765648 553.639119 554.007743 554.205870 555.097518 555.773575 -100 
-100 -100 534.071002 536.180951 537.950198 538.854169 539.320023 541.209592 542.703642 543.397542 543.701529 545.329584 546.587076 547.085576 547.231054 548.739632 549.889732 550.272281 550.281958 551.662642 552.661968 552.874551 552.713353 553.996336 554.887585 -100 
-100 -100 530.281096 534.262817 536.578214 537.191963 536.411745 539.614029 541.503487 541.907692 541.065242 543.891110 545.498606 545.690800 544.676308 547.377141 548.863169 548.913688 547.714353 550.304989 551.630529 551.478560 550.046818 552.636056 553.991200 -100 
-100 -100 532.331082 534.460027 536.256288 537.188136 537.684401 539.612619 541.143311 541.867790 542.205399 543.884571 545.197699 545.745025 545.929819 547.470667 548.645797 549.045513 549.063739 550.441796 551.429194 551.624506 551.452105 552.746579 553.650981 -100 
-100 -100 532.857435 534.370264 535.918379 536.957017 537.797105 539.363457 540.734952 541.563115 542.210552 543.602035 544.827575 545.534302 546.063071 547.302857 548.369775 548.920738 549.284552 550.319530 551.160708 551.478892 551.637313 552.572490 553.289952 -100 
-100 -100 531.308519 533.378364 535.137720 536.050806 536.534120 538.451622 539.946981 540.594417 540.844863 542.647033 544.065900 544.660028 544.850163 546.468177 547.701526 548.141887 548.190053 549.538720 550.483887 550.619110 550.378653 551.729225 552.672741 -100 
-100 -100 528.257964 532.084595 534.333690 534.922974 534.126201 537.324599 539.161329 539.413622 538.303129 541.468248 543.285531 543.546821 542.477362 545.377404 546.981564 547.113306 546.000749 548.507743 549.751825 549.477458 547.846809 550.615744 552.057909 -100 
-100 -100 530.713505 532.785920 534.549623 535.466206 535.948379 537.856852 539.337904 539.969957 540.209520 542.010985 543.432688 544.028625 544.221182 545.847892 547.090548 547.537477 547.588777 548.937732 549.882976 550.018732 549.777955 551.124625 552.064852 -100 
-100 -100 531.672471 533.188960 534.745324 535.791966 536.631105 538.176914 539.516188 540.308480 540.928953 542.323897 543.557222 544.263993 544.791458 546.055160 547.146426 547.714045 548.086546 549.120637 549.960911 550.281836 550.442663 551.366073 552.073936 -100 
-100 -100 530.570747 532.697922 534.503434 535.448955 535.948956 537.839572 539.315009 539.973484 540.250753 541.955549 543.287509 543.822913 543.978746 545.581553 546.808667 547.240905 547.278448 548.647892 549.630826 549.835359 549.679457 550.940900 551.822672 -100 
-100 -100 527.972196 531.930649 534.248851 534.879246 534.116450 537.257216 539.072471 539.379290 538.406944 541.322639 542.966458 543.121832 541.991993 544.845276 546.418901 546.517543 545.357376 547.914019 549.224589 549.089356 547.714355 550.219571 551.534311 -100 
-100 -100 531.174211 533.274235 535.039692 535.943410 536.402715 538.252041 539.693646 540.326681 540.574181 542.227327 543.501725 543.986003 544.099972 545.668190 546.866589 547.274762 547.292089 548.646346 549.618186 549.814994 549.650445 550.895770 551.765847 -100 
-100 -100 532.918793 534.368077 535.834282 536.794941 537.554497 539.011052 540.282204 541.035137 541.611822 542.889250 543.995042 544.595826 545.040286 546.235106 547.268905 547.788052 548.119255 549.126809 549.950265 550.264980 550.418582 551.298294 551.973473 -100 
-100 -100 532.688535 534.617280 536.217525 537.001336 537.376849 539.124268 540.496753 541.100969 541.334724 542.905100 544.104747 544.538500 544.613266 546.137638 547.293822 547.666693 547.649342 548.971124 549.903853 550.056470 549.845484 551.079770 551.943048 -100 
-100 -100 531.084706 534.620049 536.597777 537.003702 536.108655 539.016317 540.683467 540.940384 539.978033 542.693835 544.183629 544.247260 543.048398 545.812624 547.301415 547.337530 546.112351 548.610349 549.846436 549.632331 548.155402 550.643933 551.933295 -100 
-100 -100 534.908978 536.614511 537.979483 538.617484 538.893098 540.478789 541.728428 542.298016 542.524803 544.006433 545.137600 545.575254 545.668268 547.116370 548.207335 548.581830 548.580046 549.828369 550.697079 550.844705 550.631283 551.762566 552.533701 -100 
-100 -100 537.623533 538.438548 539.345287 540.060706 540.724237 541.775324 542.761405 543.503303 544.165394 545.176639 546.098716 546.759908 547.336894 548.285348 549.137696 549.707494 550.160836 550.935116 551.586927 551.944301 552.185584 552.760738 553.177448 -100 
-100 -100 538.902165 539.412147 540.116248 540.824702 541.563352 542.450472 543.334315 544.127342 544.899572 545.781055 546.630709 547.368752 548.074332 548.886390 549.654232 550.288627 550.861394 551.506289 552.081869 552.507685 552.859994 553.265463 553.541852 -100 
-100 -100 -100 -100 -100 -100 -100 -100 -100 -100 -100 -100 -100 -100 -100 -100 -100 -100 -100 -100 -100 -100 -100 -100 -100 -100 
-100 -100 -100 -100 -100 -100 -100 -100 -100 -100 -100 -100 -100 -100 -100 -100 -100 -100 -100 -100 -100 -100 -100 -100 -100 -100 
-100 -100 -100 -100 -100 -100 -100 -100 -100 -100 -100 -100 -100 -100 -100 -100 -100 -100 -100 -100 -100 -100 -100 -100 -100 -100 
-100 -100 543.758396 544.358255 545.149127 545.916280 546.692110 547.654067 548.580710 549.372484 550.125059 551.048287 551.926891 552.661897 553.351118 554.208197 555.013868 555.665511 556.255854 556.991310 557.656174 558.143419 558.529835 558.994299 559.302575 -100 
-100 -100 541.905527 543.032740 544.106974 544.835874 545.395992 546.650083 547.717727 548.391636 548.882016 550.080063 551.088805 551.695528 552.113332 553.249623 554.192289 554.725459 555.056516 556.067128 556.872978 557.260112 557.419532 558.180246 558.686209 -100 
-100 -100 536.893768 540.288715 542.168168 542.587823 541.756556 544.531853 546.092373 546.308856 545.309703 548.022105 549.510131 549.635874 548.527923 551.204590 552.645109 552.724434 551.583231 554.092632 555.394370 555.370783 554.163878 556.414091 557.549486 -100 
-100 -100 522.531918 536.408890 539.957175 539.297940 529.897222 541.379599 544.210827 543.192222 533.382729 544.943618 547.699590 546.546489 536.451562 548.133684 550.875747 549.729310 539.887614 551.122448 553.695990 552.525129 543.082639 553.683722 556.254314 -100 
-100 -100 533.637831 537.298357 539.422644 539.959985 539.187477 542.141840 543.838624 544.083137 543.070869 545.890313 547.452173 547.557414 546.401752 549.163599 550.664286 550.713267 549.517608 552.111352 553.475642 553.430295 552.190636 554.568782 555.816447 -100 
-100 -100 534.859946 536.908118 538.630237 539.509989 539.960082 541.786762 543.219926 543.861505 544.119991 545.733004 546.974963 547.451422 547.569309 549.078632 550.225857 550.603648 550.611992 551.997086 553.011553 553.253062 553.124751 554.373231 555.239983 -100 
-100 -100 530.807838 534.785984 537.095052 537.701614 536.909479 540.084198 541.944580 542.324278 541.459601 544.260723 545.845473 546.020459 544.991762 547.671697 549.138560 549.175204 547.968649 550.560699 551.892784 551.748959 550.322050 552.907187 554.257420 -100 
-100 -100 516.040080 531.324859 535.326584 534.755402 524.838951 537.220189 540.417136 539.678415 530.447346 541.670034 544.448682 543.468385 534.030455 545.149230 547.793708 546.616788 536.723337 547.996105 550.517066 549.073904 538.515813 550.283819 553.149989 -100 
-100 -100 529.055719 533.057199 535.398526 536.037815 535.280472 538.501135 540.404481 540.818585 539.987763 542.840743 544.478686 544.698854 543.707116 546.420539 547.915580 547.972733 546.775151 549.357261 550.665520 550.490059 549.039515 551.639239 553.006526 -100 
-100 -100 531.317869 533.430531 535.226721 536.168186 536.674776 538.609435 540.133547 540.831178 541.133265 542.871700 544.232462 544.800089 544.987493 546.568197 547.775994 548.200522 548.234409 549.588242 550.538559 550.685513 550.465647 551.790261 552.719180 -100 
-100 -100 528.186442 532.028214 534.296555 534.906592 534.130499 537.343520 539.200257 539.479648 538.388381 541.531013 543.317657 543.555799 542.473215 545.368460 546.975093 547.113844 546.005061 548.498114 549.721394 549.425138 547.778119 550.549986 551.997487 -100 
-100 -100 514.769864 529.288128 533.113321 532.492296 522.519919 534.932727 538.050776 536.952314 526.172029 539.004750 542.171633 541.163336 530.978914 543.003145 545.918602 544.929595 535.503697 546.309102 548.635640 546.888004 535.249150 548.056952 551.154501 -100 
-100 -100 527.597771 531.439048 533.708039 534.318786 533.540649 536.745414 538.589693 538.854965 537.752599 540.895060 542.682918 542.919359 541.836167 544.743236 546.363320 546.512043 545.408365 547.901084 549.123146 548.826634 547.179146 549.945490 551.388768 -100 
-100 -100 530.151392 532.258219 534.053596 534.997318 535.502286 537.416680 538.911199 539.572511 539.840725 541.589506 542.955956 543.512155 543.682686 545.303519 546.549819 547.001098 547.050654 548.400201 549.346323 549.496258 549.283145 550.587939 551.503189 -100 
-100 -100 527.349127 531.315932 533.647862 534.294129 533.550838 536.722816 538.569035 538.901270 537.949837 540.887084 542.550030 542.721722 541.607482 544.478510 546.070736 546.186614 545.037339 547.589088 548.884682 548.728431 547.337219 549.855243 551.183191 -100 
-100 -100 513.928743 529.034357 533.003333 532.451475 522.658079 534.872208 537.975391 537.069658 527.253000 539.017458 541.879379 540.754025 530.555039 542.475843 545.335392 544.265103 534.575821 545.660230 548.143482 546.762540 536.592704 547.937411 550.707342 -100 
-100 -100 527.955604 531.893154 534.183626 534.787514 534.002918 537.129927 538.939118 539.245075 538.265690 541.148889 542.754157 542.876151 541.721138 544.557194 546.119127 546.209104 545.039684 547.582009 548.875257 548.721298 547.329656 549.830021 551.143842 -100 
-100 -100 531.417688 533.444989 535.144667 536.003333 536.433821 538.245601 539.664624 540.291719 540.536201 542.146134 543.377274 543.828544 543.918240 545.468456 546.652665 547.048757 547.052345 548.392454 549.344866 549.517795 549.329082 550.572203 551.442387 -100 
-100 -100 529.681972 533.305806 535.389875 535.880772 535.053266 538.028616 539.746536 540.027233 539.079144 541.828025 543.343764 543.412692 542.217086 545.014489 546.536973 546.590271 545.377566 547.903480 549.166381 548.967531 547.505954 550.024042 551.338211 -100 
-100 -100 518.170532 531.936597 535.418582 534.673208 525.055884 536.712169 539.604885 538.688442 529.260845 540.435721 543.083159 541.858583 531.578052 543.427922 546.205510 545.063752 535.231561 546.347931 548.776532 547.299921 536.819886 548.365649 551.138580 -100 
-100 -100 532.021017 535.371412 537.195069 537.548053 536.642986 539.428252 541.006387 541.261048 540.328346 542.964501 544.401466 544.489501 543.338892 546.035707 547.480046 547.546830 546.374003 548.804658 549.994171 549.805355 548.366725 550.755337 551.958063 -100 
-100 -100 536.682476 537.778019 538.800592 539.468205 539.970855 541.194919 542.249667 542.924825 543.420753 544.595154 545.579893 546.166969 546.567707 547.697806 548.629257 549.139981 549.431510 550.377695 551.099292 551.388907 551.459574 552.220298 552.736296 -100 
-100 -100 538.346771 538.916918 539.656067 540.360976 541.077372 541.995568 542.894792 543.672358 544.415830 545.324251 546.187531 546.909250 547.586474 548.432229 549.221558 549.846936 550.396483 551.073757 551.667612 552.080855 552.407010 552.846719 553.148088 -100 
-100 -100 -100 -100 -100 -100 -100 -100 -100 -100 -100 -100 -100 -100 -100 -100 -100 -100 -100 -100 -100 -100 -100 -100 -100 -100 
-100 -100 -100 -100 -100 -100 -100 -100 -100 -100 -100 -100 -100 -100 -100 -100 -100 -100 -100 -100 -100 -100 -100 -100 -100 -100 
-100 -100 -100 -100 -100 -100 -100 -100 -100 -100 -100 -100 -100 -100 -100 -100 -100 -100 -100 -100 -100 -100 -100 -100 -100 -100 
-100 -100 543.507015 544.047332 544.803740 545.573469 546.367981 547.293251 548.196405 548.995231 549.771308 550.665946 551.532428 552.286040 553.007125 553.838000 554.630567 555.298920 555.920932 556.634858 557.292509 557.800527 558.218154 558.656337 558.944214 -100 
-100 -100 542.039648 542.885981 543.844605 544.619300 545.334174 546.411456 547.402421 548.134731 548.788856 549.817734 550.763125 551.443347 552.037123 553.002969 553.877512 554.477808 554.979159 555.829574 556.576504 557.033882 557.356266 557.953300 558.371453 -100 
-100 -100 538.983396 540.724838 542.143026 542.840250 543.165891 544.755157 545.984729 546.515886 546.706005 548.223517 549.393719 549.858076 549.972683 551.431738 552.538107 552.934658 552.975139 554.312083 555.299255 555.585450 555.501672 556.612308 557.357591 -100 
-100 -100 534.711876 538.292775 540.324804 540.791565 539.959709 542.838884 544.464394 544.654982 543.603150 546.401202 547.949616 548.048483 546.885682 549.639751 551.131714 551.177565 549.980974 552.578031 553.950116 553.920103 552.686966 555.040043 556.262032 -100 
-100 -100 535.848074 537.804312 539.442677 540.267659 540.677925 542.421624 543.774554 544.345518 544.545848 546.146633 547.377690 547.832231 547.921540 549.441790 550.595758 550.973695 550.983299 552.380649 553.418835 553.696794 553.604834 554.814962 555.652230 -100 
-100 -100 535.563564 537.029249 538.518041 539.502614 540.284367 541.757905 543.042088 543.804931 544.388917 545.669236 546.780655 547.392419 547.846330 549.021606 550.035936 550.547641 550.893427 551.951261 552.842508 553.226923 553.436163 554.334167 555.013023 -100 
-100 -100 533.260521 535.377276 537.157088 538.072374 538.545846 540.433816 541.922985 542.612932 542.914614 544.540149 545.797293 546.297246 546.443664 547.948950 549.093939 549.471405 549.480086 550.868658 551.879044 552.101165 551.946445 553.233699 554.127243 -100 
-100 -100 529.460910 533.453695 535.786376 536.419950 535.656221 538.861806 540.752142 541.159524 540.319815 543.140115 544.742416 544.933242 543.918851 546.613549 548.092783 548.137429 546.935044 549.530089 550.861122 550.712856 549.283066 551.874227 553.230754 -100 
-100 -100 531.506914 533.647643 535.463296 536.417784 536.933937 538.872639 540.411213 541.144021 541.486082 543.159029 544.462886 545.003826 545.185507 546.722749 547.895705 548.294349 548.311569 549.689157 550.674647 550.866801 550.691566 551.985134 552.889630 -100 
-100 -100 532.030616 533.555346 535.123664 536.186476 537.049219 538.631886 540.017998 540.860364 541.514748 542.897242 544.107116 544.800526 545.322564 546.563023 547.635874 548.194161 548.561179 549.590463 550.420852 550.727633 550.877526 551.809181 552.525895 -100 
-100 -100 530.478696 532.561122 534.341884 535.281370 535.790811 537.728285 539.244064 539.913297 540.175686 541.962909 543.356810 543.929219 544.108459 545.731740 546.979940 547.437416 547.494473 548.831298 549.755951 549.870972 549.615978 550.961426 551.904184 -100 
-100 -100 527.426648 531.266040 533.536568 534.153223 533.385092 536.604848 538.465981 538.746873 537.654551 540.798801 542.583766 542.817250 541.733336 544.641852 546.266467 546.421903 545.323214 547.812776 549.029245 548.728600 547.079109 549.842705 551.284631 -100 
-100 -100 529.886427 531.968538 533.749412 534.688841 535.196388 537.128218 538.635622 539.295490 539.550698 541.337024 542.731024 543.302109 543.481967 545.114418 546.373754 546.839576 546.900116 548.235037 549.155685 549.266808 549.008313 550.348983 551.288637 -100 
-100 -100 530.851475 532.373653 533.941312 535.004536 535.864610 537.434572 538.801657 539.621353 540.256715 541.641538 542.852821 543.539171 544.055862 545.321695 546.423304 547.002470 547.379103 548.402679 549.223401 549.523177 549.668404 550.587054 551.295156 -100 
-100 -100 529.754815 531.884068 533.695665 534.652297 535.169346 537.084432 538.589685 539.278165 539.573093 541.268327 542.579735 543.096771 543.242630 544.845175 546.078082 546.516885 546.555741 547.916687 548.883392 549.068649 548.897938 550.157913 551.042410 -100 
-100 -100 527.156848 531.115445 533.437128 534.075553 533.326857 536.491292 538.336413 538.674816 537.723426 540.627800 542.251218 542.389815 541.251072 544.103641 545.681307 545.784682 544.625523 547.175687 548.473047 548.320507 546.931289 549.438911 550.758683 -100 
-100 -100 530.350119 532.452410 534.223456 535.136293 535.608937 537.477438 538.942129 539.598572 539.860931 541.508377 542.769537 543.242515 543.350954 544.919930 546.122866 546.536238 546.556139 547.907761 548.872239 549.058975 548.886474 550.133016 551.006130 -100 
-100 -100 532.080636 533.536352 535.013114 535.986374 536.759392 538.229471 539.514175 540.279499 540.863857 542.140681 543.241504 543.837602 544.280914 545.479514 546.520114 547.046714 547.383506 548.392943 549.215747 549.528807 549.680975 550.560318 551.235619 -100 
-100 -100 531.834559 533.774887 535.391791 536.192530 536.582290 538.337887 539.714957 540.321705 540.556954 542.130273 543.331478 543.765852 543.843188 545.374927 546.540994 546.924422 546.916177 548.243620 549.181371 549.339772 549.133113 550.365352 551.225920 -100 
-100 -100 530.220389 533.771174 535.769446 536.194929 535.314676 538.226506 539.892272 540.145344 539.180154 541.901343 543.396723 543.464128 542.269916 545.044268 546.545290 546.594288 545.380874 547.886673 549.131248 548.927846 547.459606 549.944502 551.229242 -100 
-100 -100 534.050607 535.768831 537.151636 537.806861 538.094970 539.684465 540.932439 541.498277 541.723089 543.209033 544.345930 544.788731 544.887866 546.345820 547.448523 547.835340 547.845016 549.102430 549.980582 550.138625 549.932878 551.062994 551.831156 -100 
-100 -100 536.774614 537.598770 538.519247 539.248407 539.922133 540.977503 541.963551 542.703784 543.365555 544.380118 545.307131 545.973699 546.557168 547.514395 548.376993 548.957571 549.421196 550.204579 550.865337 551.231410 551.478796 552.054826 552.470507 -100 
-100 -100 538.059152 538.576286 539.291605 540.011646 540.759224 541.650941 542.535926 543.328711 544.101585 544.986005 545.840091 546.583402 547.295367 548.115459 548.892546 549.536674 550.118895 550.772545 551.356465 551.789842 552.147414 552.554635 552.830988 -100 
-100 -100 -100 -100 -100 -100 -100 -100 -100 -100 -100 -100 -100 -100 -100 -100 -100 -100 -100 -100 -100 -100 -100 -100 -100 -100 
-100 -100 -100 -100 -100 -100 -100 -100 -100 -100 -100 -100 -100 -100 -100 -100 -100 -100 -100 -100 -100 -100 -100 -100 -100 -100 
-100 -100 -100 -100 -100 -100 -100 -100 -100 -100 -100 -100 -100 -100 -100 -100 -100 -100 -100 -100 -100 -100 -100 -100 -100 -100 
-100 -100 543.205461 543.708958 544.440336 545.207906 546.008283 546.910630 547.795878 548.594567 549.379847 550.261428 551.123714 551.890306 552.629144 553.448020 554.233023 554.909979 555.547960 556.254151 556.911167 557.433940 557.869599 558.295760 558.572092 -100 
-100 -100 541.931805 542.646347 543.536459 544.325997 545.095325 546.096391 547.042597 547.794863 548.506593 549.473031 550.392928 551.111658 551.775415 552.676872 553.518100 554.147648 554.713299 555.507858 556.233115 556.728886 557.117523 557.651638 558.025937 -100 
-100 -100 539.550993 540.762800 541.970465 542.758151 543.384404 544.643308 545.732542 546.367157 546.860459 548.068424 549.127926 549.725579 550.167064 551.304362 552.281861 552.790636 553.138182 554.176640 555.057348 555.468823 555.687978 556.491561 557.078851 -100 
-100 -100 536.897305 538.778704 540.324409 541.069659 541.406523 543.081398 544.359136 544.851786 544.975738 546.590339 547.828421 548.271492 548.333672 549.867219 551.018013 551.371283 551.342214 552.780528 553.848082 554.136763 554.033669 555.242752 556.069916 -100 
-100 -100 536.508407 537.902638 539.311368 540.230519 540.953845 542.353490 543.557195 544.237480 544.751915 546.029757 547.140766 547.732858 548.159097 549.346318 550.365827 550.864413 551.194358 552.282729 553.209794 553.623182 553.847689 554.734843 555.400630 -100 
-100 -100 535.799735 536.985717 538.332012 539.354615 540.260130 541.583937 542.783897 543.595459 544.299419 545.449040 546.497018 547.172233 547.755394 548.804303 549.757929 550.335686 550.815042 551.754680 552.597780 553.063104 553.411871 554.166542 554.744693 -100 
-100 -100 534.069324 535.554490 537.074229 538.093179 538.911388 540.428764 541.756783 542.560319 543.178543 544.473678 545.594492 546.213880 546.676316 547.867101 548.894891 549.413845 549.763745 550.831731 551.729935 552.115708 552.326193 553.236716 553.925655 -100 
-100 -100 532.018955 534.100383 535.875696 536.814606 537.326615 539.230688 540.740288 541.454180 541.778420 543.419120 544.684089 545.181328 545.319196 546.861664 548.036241 548.428873 548.443303 549.846194 550.869736 551.109159 550.977218 552.247741 553.131656 -100 
-100 -100 532.312020 533.822548 535.381862 536.446020 537.314055 538.888121 540.273598 541.130316 541.796297 543.134629 544.295379 544.951858 545.448079 546.668528 547.723645 548.265582 548.625979 549.682834 550.557441 550.918317 551.112713 552.022291 552.715279 -100 
-100 -100 532.264846 533.510372 534.943256 536.058285 537.062868 538.504809 539.823418 540.741957 541.540253 542.774382 543.900564 544.648874 545.299211 546.405800 547.415146 548.044186 548.550386 549.461033 550.248312 550.656032 550.968081 551.727908 552.320527 -100 
-100 -100 531.158808 532.667990 534.226659 535.288641 536.155775 537.745451 539.134883 539.974211 540.625002 542.024097 543.247479 543.944491 544.469136 545.736663 546.840466 547.426860 547.814385 548.842441 549.670680 549.983380 550.141196 551.058541 551.763485 -100 
-100 -100 529.702883 531.786841 533.570287 534.514920 535.031665 536.980068 538.510368 539.201434 539.489947 541.256641 542.634513 543.199980 543.380867 545.009978 546.269797 546.741254 546.811243 548.154603 549.095256 549.248753 549.044731 550.337601 551.244918 -100 
-100 -100 530.558188 532.068448 533.628228 534.690585 535.556812 537.143909 538.529645 539.365143 540.013237 541.411756 542.635150 543.332161 543.858561 545.132061 546.242936 546.834151 547.221990 548.245184 549.065479 549.369305 549.519888 550.433661 551.137462 -100 
-100 -100 531.062401 532.311005 533.747008 534.863621 535.867185 537.304231 538.615458 539.525993 540.318415 541.552117 542.678091 543.424572 544.076475 545.197005 546.222879 546.863556 547.371639 548.270878 549.039522 549.427013 549.722932 550.476172 551.067053 -100 
-100 -100 530.506466 532.023848 533.589585 534.657747 535.526247 537.093826 538.469010 539.313689 539.969720 541.310116 542.470487 543.119785 543.611976 544.858551 545.943060 546.505725 546.871086 547.906130 548.747322 549.072591 549.238335 550.140147 550.832170 -100 
-100 -100 529.614198 531.707051 533.491758 534.437003 534.952422 536.850477 538.351064 539.053096 539.364421 541.013053 542.278050 542.761562 542.883650 544.466627 545.681048 546.101058 546.123522 547.489571 548.462422 548.648762 548.471869 549.735374 550.619605 -100 
-100 -100 531.089125 532.581400 534.107618 535.131136 535.952927 537.471783 538.802492 539.609473 540.229535 541.528358 542.647083 543.259573 543.719042 544.933836 545.988886 546.526591 546.873231 547.897162 548.733059 549.055725 549.216652 550.108134 550.791882 -100 
-100 -100 532.257814 533.447798 534.796882 535.821120 536.730806 538.065559 539.285335 540.123795 540.849548 541.997032 543.037317 543.711936 544.301746 545.358266 546.323692 546.913471 547.383574 548.262100 549.022693 549.408950 549.698172 550.425272 550.994323 -100 
-100 -100 532.424375 533.822459 535.230934 536.147533 536.873760 538.292814 539.534333 540.270578 540.835119 542.094530 543.184586 543.780881 544.225309 545.401588 546.419416 546.934114 547.264140 548.258924 549.070386 549.380188 549.528493 550.386015 551.043359 -100 
-100 -100 532.311473 534.197880 535.739370 536.474990 536.807866 538.504168 539.828732 540.399405 540.606549 542.172795 543.373992 543.826034 543.923680 545.422329 546.559640 546.938762 546.935895 548.239027 549.160909 549.326176 549.130059 550.314582 551.136779 -100 
-100 -100 534.547898 535.755606 536.949400 537.718067 538.331088 539.596645 540.715252 541.400926 541.941004 543.127156 544.163143 544.762902 545.218370 546.335686 547.300163 547.813643 548.151598 549.089798 549.850178 550.154177 550.293058 551.062910 551.639498 -100 
-100 -100 536.613473 537.315986 538.182147 538.941944 539.685762 540.675836 541.628898 542.402609 543.133339 544.091832 544.999615 545.716071 546.381125 547.270461 548.098151 548.715143 549.251096 549.971513 550.605105 551.014696 551.336764 551.833782 552.192701 -100 
-100 -100 537.711781 538.198868 538.899873 539.630220 540.396240 541.276207 542.154456 542.958421 543.749917 544.627080 545.481920 546.244736 546.980362 547.789108 548.559558 549.216404 549.818204 550.461598 551.041998 551.490717 551.867171 552.256087 552.515282 -100 
-100 -100 -100 -100 -100 -100 -100 -100 -100 -100 -100 -100 -100 -100 -100 -100 -100 -100 -100 -100 -100 -100 -100 -100 -100 -100 
-100 -100 -100 -100 -100 -100 -100 -100 -100 -100 -100 -100 -100 -100 -100 -100 -100 -100 -100 -100 -100 -100 -100 -100 -100 -100 
-100 -100 -100 -100 -100 -100 -100 -100 -100 -100 -100 -100 -100 -100 -100 -100 -100 -100 -100 -100 -100 -100 -100 -100 -100 -100 
-100 -100 542.696788 543.232532 543.980673 544.739142 545.520723 546.433298 547.320223 548.099886 548.863299 549.765604 550.644558 551.405450 552.130379 552.969693 553.766551 554.432044 555.052912 555.782369 556.458012 556.977996 557.403608 557.852400 558.147344 -100 
-100 -100 541.232064 542.071700 543.018787 543.777306 544.473474 545.537572 546.506363 547.203851 547.827692 548.879113 549.848101 550.533652 551.122812 552.105496 552.986252 553.572227 554.056823 554.939908 555.718550 556.189801 556.516457 557.133401 557.564983 -100 
-100 -100 538.183890 539.913236 541.312917 541.982364 542.272132 543.855114 545.052735 545.508751 545.604860 547.203776 548.428715 548.888669 548.962826 550.474162 551.596038 551.945831 551.908304 553.342137 554.397982 554.697733 554.596154 555.758851 556.534731 -100 
-100 -100 533.930378 537.489026 539.494191 539.917392 539.009909 541.915680 543.504381 543.559663 542.244967 545.288727 546.942074 547.012814 545.705289 548.615111 550.145029 550.091136 548.645781 551.513780 553.013159 552.986909 551.660179 554.147810 555.428631 -100 
-100 -100 535.079481 537.014923 538.628484 539.425124 539.801503 541.537741 542.856783 543.351086 543.455616 545.134480 546.414955 546.858451 546.902591 548.477692 549.651229 549.985312 549.919153 551.417610 552.530201 552.827857 552.721353 553.980915 554.846783 -100 
-100 -100 534.850600 536.277143 537.733299 538.700218 539.470568 540.924355 542.179498 542.903638 543.453491 544.748389 545.869732 546.467511 546.900189 548.103841 549.137894 549.642846 549.976496 551.078227 552.016254 552.433551 552.662510 553.568566 554.249928 -100 
-100 -100 532.687622 534.696379 536.413047 537.317253 537.805572 539.654089 541.108648 541.773126 542.057509 543.675893 544.917836 545.379334 545.476532 547.034550 548.218965 548.607565 548.617702 550.046858 551.106396 551.386292 551.291205 552.542901 553.411107 -100 
-100 -100 529.124618 532.850688 535.073885 535.708266 535.020929 538.132590 539.974079 540.360559 539.510302 542.314030 543.883753 543.998522 542.842034 545.678514 547.229192 547.290780 546.074081 548.733862 550.130002 550.077433 548.801268 551.261374 552.556435 -100 
-100 -100 530.917552 532.955111 534.715697 535.669561 536.212608 538.124547 539.645412 540.373570 540.713244 542.371076 543.647290 544.143495 544.274292 545.859398 547.071034 547.486982 547.512811 548.928209 549.962778 550.220581 550.112169 551.358645 552.226381 -100 
-100 -100 531.282167 532.779464 534.333121 535.401493 536.279825 537.867581 539.263274 540.123751 540.793148 542.155671 543.337637 544.004728 544.509119 545.760461 546.849112 547.421063 547.803439 548.860113 549.733373 550.100942 550.304082 551.200133 551.881851 -100 
-100 -100 529.649159 531.735081 533.522041 534.473643 534.999790 536.959081 538.507463 539.228986 539.549602 541.283822 542.631159 543.179536 543.352399 544.969797 546.221126 546.689685 546.766153 548.128425 549.106477 549.321588 549.185877 550.429233 551.299478 -100 
-100 -100 526.553727 530.416475 532.702760 533.334128 532.582280 535.834576 537.746035 538.122613 537.193049 540.186510 541.890745 542.097766 541.021465 543.905278 545.523948 545.689226 544.616623 547.125951 548.410078 548.279975 546.951354 549.410454 550.711262 -100 
-100 -100 529.040612 531.129167 532.918175 533.870352 534.396187 536.355157 537.903562 538.625853 538.947693 540.682363 542.030321 542.579971 542.755204 544.376446 545.631718 546.102083 546.175871 547.529963 548.496069 548.697150 548.550281 549.791916 550.663458 -100 
-100 -100 530.055293 531.562641 533.123694 534.194803 535.073437 536.662043 538.059440 538.923640 539.597706 540.959696 542.141427 542.810154 543.319107 544.578343 545.675486 546.252666 546.631585 547.669017 548.512872 548.845187 549.018784 549.917450 550.606054 -100 
-100 -100 529.049174 531.118580 532.898888 533.860063 534.404925 536.322369 537.850147 538.590498 538.946058 540.596467 541.867946 542.364528 542.501534 544.097932 545.323103 545.750219 545.775746 547.153713 548.133044 548.319167 548.138052 549.414602 550.306275 -100 
-100 -100 526.587526 530.393152 532.653584 533.300058 532.613667 535.741190 537.599900 538.014820 537.210579 539.984574 541.541374 541.655508 540.508362 543.355306 544.922240 545.002317 543.798875 546.391148 547.702047 547.529304 546.080582 548.653330 550.000604 -100 
-100 -100 529.624547 531.668762 533.409715 534.326207 534.823513 536.689635 538.169720 538.869035 539.187629 540.800463 542.036600 542.502783 542.611790 544.177344 545.372874 545.774879 545.781282 547.146710 548.118285 548.298804 548.110739 549.378076 550.263245 -100 
-100 -100 531.239596 532.686825 534.160845 535.140700 535.926243 537.405135 538.701582 539.484147 540.087401 541.373662 542.485608 543.098991 543.559159 544.753319 545.786934 546.311877 546.651518 547.664539 548.493952 548.816876 548.977937 549.854383 550.525779 -100 
-100 -100 530.904275 532.870963 534.506807 535.319232 535.716959 537.486288 538.869154 539.471761 539.698399 541.315982 542.561342 543.044506 543.172468 544.681009 545.830406 546.219838 546.232682 547.551691 548.496569 548.686478 548.523065 549.719259 550.554795 -100 
-100 -100 529.202379 532.827337 534.863415 535.302880 534.420112 537.356158 539.024193 539.250384 538.220558 541.046189 542.618064 542.769180 541.697090 544.386120 545.851933 545.916973 544.764496 547.226609 548.474232 548.330689 546.986034 549.355520 550.586589 -100 
-100 -100 533.087151 534.838933 536.247633 536.917730 537.213628 538.816453 540.067733 540.624170 540.836278 542.370513 543.558173 544.055065 544.208322 545.646643 546.737117 547.134438 547.169351 548.420741 549.308792 549.502106 549.342623 550.435963 551.177710 -100 
-100 -100 535.847527 536.686418 537.623073 538.365483 539.049749 540.115229 541.107153 541.849601 542.516631 543.555938 544.512933 545.210655 545.820430 546.780899 547.644904 548.234023 548.710690 549.500495 550.172612 550.557811 550.822950 551.391318 551.797976 -100 
-100 -100 537.147436 537.673250 538.400548 539.132473 539.890760 540.791990 541.684382 542.483634 543.265876 544.167578 545.042701 545.807440 546.537074 547.365857 548.149202 548.801726 549.394110 550.056855 550.651714 551.098084 551.465765 551.873019 552.146650 -100 
-100 -100 -100 -100 -100 -100 -100 -100 -100 -100 -100 -100 -100 -100 -100 -100 -100 -100 -100 -100 -100 -100 -100 -100 -100 -100 
-100 -100 -100 -100 -100 -100 -100 -100 -100 -100 -100 -100 -100 -100 -100 -100 -100 -100 -100 -100 -100 -100 -100 -100 -100 -100 
-100 -100 -100 -100 -100 -100 -100 -100 -100 -100 -100 -100 -100 -100 -100 -100 -100 -100 -100 -100 -100 -100 -100 -100 -100 -100 
-100 -100 542.139703 542.731676 543.508616 544.256855 545.010657 545.951375 546.850774 547.610428 548.341508 549.280646 550.182983 550.932842 551.630423 552.504730 553.319859 553.968203 554.556627 555.319925 556.015331 556.522372 556.921282 557.403790 557.723900 -100 
-100 -100 540.291402 541.406677 542.461416 543.162617 543.688725 544.923495 545.954267 546.566185 546.994109 548.244822 549.299787 549.916695 550.321655 551.496571 552.453788 552.961026 553.252093 554.330924 555.193601 555.602161 555.761839 556.561504 557.091790 -100 
-100 -100 535.296406 538.666297 540.513322 540.880653 539.962799 542.754745 544.264104 544.326459 543.051105 546.022243 547.632501 547.740508 546.492385 549.334669 550.817559 550.792764 549.398156 552.193620 553.638080 553.626365 552.329987 554.724781 555.925790 -100 
-100 -100 520.995618 534.798956 538.295563 537.533949 527.766817 539.534652 542.319807 540.942008 529.637106 542.668596 545.731342 544.465019 533.461525 546.076490 548.954155 547.511046 536.160240 548.941753 551.860857 550.644870 540.530166 551.870613 554.605515 -100 
-100 -100 532.077959 535.700056 537.784369 538.271806 537.419100 540.389663 542.033344 542.122266 540.831671 543.904986 545.580862 545.657735 544.353711 547.285641 548.834616 548.783253 547.336872 550.222843 551.738270 551.714349 550.391378 552.909053 554.218288 -100 
-100 -100 533.387334 535.362391 537.033762 537.891229 538.329462 540.125177 541.511334 542.086406 542.277747 543.931349 545.197738 545.651078 545.721691 547.294867 548.479437 548.841527 548.813660 550.285350 551.380209 551.674815 551.578233 552.838882 553.709810 -100 
-100 -100 529.670733 533.370752 535.562831 536.168213 535.450637 538.522467 540.318389 540.657197 539.766526 542.559274 544.120786 544.219591 543.044872 545.880249 547.428019 547.479678 546.255250 548.931103 550.348548 550.313742 549.048444 551.509273 552.802467 -100 
-100 -100 516.119279 530.126482 533.856430 533.334945 523.927666 535.784880 538.856451 538.082223 528.845503 540.034265 542.752782 541.574384 531.319269 543.257411 546.092889 544.931344 534.859180 546.390525 549.043921 547.832157 538.103278 549.076579 551.767848 -100 
-100 -100 527.883640 531.616115 533.855459 534.512849 533.852117 536.992165 538.860247 539.269580 538.439980 541.268952 542.861346 542.994133 541.853874 544.713492 546.287838 546.370575 545.167872 547.826648 549.217942 549.163359 547.887447 550.341601 551.632477 -100 
-100 -100 529.769117 531.831726 533.610822 534.573206 535.119014 537.064043 538.607653 539.341797 539.680092 541.379867 542.693625 543.217532 543.371472 544.977149 546.213456 546.660323 546.716659 548.113075 549.129996 549.379039 549.266374 550.508541 551.373062 -100 
-100 -100 526.485523 530.346116 532.634868 533.274352 532.532605 535.789502 537.707789 538.096160 537.177080 540.161220 541.854066 542.053374 540.971356 543.848307 545.459495 545.618585 544.546044 547.071526 548.380675 548.279836 546.974401 549.427818 550.719879 -100 
-100 -100 512.929846 527.562338 531.429543 530.839797 520.882798 533.375068 536.593037 535.740429 525.866009 537.817846 540.770395 539.721537 529.643728 541.535242 544.431783 543.466032 534.132182 544.917553 547.362250 546.057569 536.243287 547.247953 549.945928 -100 
-100 -100 525.876375 529.739621 532.029094 532.667230 531.923875 535.180840 537.100888 537.492689 536.577694 539.563706 541.258689 541.460979 540.382247 543.262069 544.875367 545.034565 543.957963 546.473209 547.767960 547.649955 546.330522 548.784377 550.079627 -100 
-100 -100 528.531271 530.609325 532.395508 533.357287 533.900583 535.848353 537.398341 538.143442 538.495141 540.194484 541.509780 542.038940 542.199997 543.810812 545.051454 545.500662 545.552329 546.923349 547.903568 548.105881 547.948417 549.207008 550.086802 -100 
-100 -100 525.947832 529.755303 532.024209 532.685336 532.018935 535.172787 537.058392 537.498082 536.718096 539.519344 541.103492 541.242371 540.115903 542.978867 544.559619 544.652770 543.460881 546.059449 547.375879 547.209777 545.767763 548.343117 549.691538 -100 
-100 -100 513.230187 527.598535 531.408230 530.895435 521.449510 533.366380 536.476225 535.774360 526.777443 537.759706 540.441280 539.270486 529.057511 540.973264 543.814625 542.683867 532.737960 544.074666 546.597114 545.145951 534.598333 546.327782 549.180364 -100 
-100 -100 526.518877 530.300092 532.529097 533.145668 532.432119 535.532832 537.369182 537.767040 536.950581 539.716222 541.268319 541.380744 540.229916 543.062444 544.613725 544.682188 543.471350 546.057191 547.365075 547.192432 545.742970 548.309155 549.651332 -100 
-100 -100 529.715655 531.726683 533.423408 534.296267 534.752697 536.581434 538.024511 538.685656 538.968241 540.595143 541.848142 542.333026 542.458506 543.999070 545.173334 545.569836 545.581402 546.928218 547.892383 548.083301 547.912657 549.148614 550.011662 -100 
-100 -100 527.789982 531.487461 533.613060 534.125912 533.306637 536.316692 538.049381 538.317432 537.318948 540.183601 541.788010 541.953945 540.891842 543.606413 545.094958 545.167386 544.020494 546.507841 547.780435 547.649589 546.318172 548.720258 549.978764 -100 
-100 -100 515.913753 530.026988 533.604170 532.879908 523.187838 534.961330 537.866290 536.864242 526.986795 538.682993 541.512532 540.488789 530.829653 542.124719 544.798497 543.713230 534.228540 545.033730 547.447027 546.134728 536.359816 547.216821 549.836042 -100 
-100 -100 530.075603 533.512509 535.389716 535.770343 534.873262 537.692405 539.280209 539.512385 538.521208 541.279680 542.815488 543.008727 541.997430 544.617358 546.034967 546.128596 545.029188 547.425995 548.630918 548.517597 547.215293 549.486718 550.631437 -100 
-100 -100 534.832008 535.957523 537.011508 537.704766 538.227490 539.472601 540.540464 541.220630 541.723282 542.945484 543.984141 544.626896 545.078513 546.211822 547.147761 547.677149 547.996944 548.954340 549.697610 550.024180 550.132924 550.875834 551.375081 -100 
-100 -100 536.527773 537.114590 537.876913 538.605128 539.342696 540.280083 541.194726 541.985626 542.746650 543.686606 544.587267 545.346846 546.056174 546.918645 547.721489 548.364284 548.934402 549.629826 550.245045 550.683040 551.028866 551.469205 551.766310 -100 
-100 -100 -100 -100 -100 -100 -100 -100 -100 -100 -100 -100 -100 -100 -100 -100 -100 -100 -100 -100 -100 -100 -100 -100 -100 -100 
-100 -100 -100 -100 -100 -100 -100 -100 -100 -100 -100 -100 -100 -100 -100 -100 -100 -100 -100 -100 -100 -100 -100 -100 -100 -100 
-100 -100 -100 -100 -100 -100 -100 -100 -100 -100 -100 -100 -100 -100 -100 -100 -100 -100 -100 -100 -100 -100 -100 -100 -100 -100 
-100 -100 541.861701 542.398165 543.148755 543.911364 544.697371 545.613323 546.503379 547.287467 548.057851 548.970032 549.860834 550.633880 551.368932 552.214584 553.014870 553.681814 554.301918 555.027900 555.698344 556.212920 556.634426 557.081576 557.376408 -100 
-100 -100 540.397610 541.237207 542.186481 542.949679 543.650823 544.717650 545.688474 546.389493 547.020073 548.082160 549.064453 549.763985 550.364609 551.353296 552.236873 552.824151 553.307791 554.186194 554.957968 555.422081 555.743286 556.358705 556.790823 -100 
-100 -100 537.348803 539.076618 540.478215 541.153716 541.449969 543.034532 544.232283 544.690242 544.792502 546.403392 547.644006 548.121083 548.209264 549.725651 550.849272 551.200453 551.162100 552.589262 553.635605 553.925333 553.815656 554.977364 555.755401 -100 
-100 -100 533.087569 536.643721 538.651500 539.083085 538.184635 541.091353 542.678902 542.734844 541.425401 544.482063 546.152750 546.242949 544.951908 547.865712 549.396903 549.345280 547.900353 550.760380 552.248560 552.210621 550.874553 553.362138 554.645782 -100 
-100 -100 534.212398 536.149101 537.769011 538.576521 538.963363 540.703461 542.023332 542.519227 542.629175 544.319692 545.615712 546.076084 546.134478 547.716046 548.893541 549.231371 549.166435 550.659398 551.763114 552.051496 551.938242 553.197200 554.064540 -100 
-100 -100 533.953238 535.385691 536.853287 537.834717 538.618034 540.078800 541.337078 542.063882 542.619037 543.924003 545.057979 545.668593 546.112599 547.325180 548.366774 548.877949 549.214647 550.314056 551.246728 551.658142 551.882955 552.788374 553.470468 -100 
-100 -100 531.762036 533.781011 535.514251 536.437290 536.941901 538.799456 540.258313 540.925620 541.214586 542.842221 544.094635 544.565440 544.671255 546.240126 547.435331 547.832943 547.848577 549.277946 550.335156 550.612150 550.515082 551.766840 552.635736 -100 
-100 -100 528.178927 531.918156 534.161339 534.817774 534.149611 537.271550 539.118202 539.507802 538.661712 541.474967 543.054320 543.176288 542.026186 544.874299 546.436987 546.508900 545.299611 547.961545 549.358197 549.305786 548.029866 550.491102 551.787035 -100 
-100 -100 529.965752 532.015493 533.795487 534.771208 535.333701 537.258155 538.786844 539.520842 539.866953 541.534319 542.820183 543.324280 543.461839 545.055447 546.275473 546.699023 546.731485 548.151907 549.191439 549.454050 549.349251 550.597518 551.465786 -100 
-100 -100 530.331820 531.839423 533.410449 534.499238 535.396580 536.998200 538.404131 539.273504 539.952167 541.325308 542.518320 543.195616 543.707761 544.963218 546.054201 546.628689 547.015505 548.080034 548.963801 549.342253 549.553281 550.451172 551.132344 -100 
-100 -100 528.703524 530.798029 532.600169 533.570633 534.115223 536.088226 537.647911 538.380563 538.713039 540.459762 541.820711 542.382890 542.565440 544.182212 545.429185 545.894455 545.972283 547.345044 548.339441 548.572165 548.449328 549.693222 550.560856 -100 
-100 -100 525.614743 529.484044 531.782587 532.430387 531.695704 534.960396 536.883250 537.272328 536.356724 539.364773 541.085508 541.310108 540.246354 543.125986 544.735621 544.893567 543.819793 546.341113 547.644672 547.536323 546.224460 548.681979 549.978266 -100 
-100 -100 528.110834 530.202497 531.998678 532.962040 533.501005 535.471800 537.032197 537.767770 538.104731 539.856351 541.223033 541.791143 541.978594 543.598232 544.846291 545.310607 545.384046 546.747563 547.729363 547.948057 547.814380 549.056936 549.926095 -100 
-100 -100 529.137197 530.642722 532.204148 533.279765 534.166635 535.766000 537.175698 538.053370 538.743305 540.125113 541.328648 542.017723 542.540016 543.800695 544.893773 545.467528 545.847074 546.890492 547.744314 548.087860 548.270032 549.171449 549.860197 -100 
-100 -100 528.143269 530.204766 531.978218 532.937338 533.485615 535.412751 536.953073 537.706479 538.078088 539.752038 541.049898 541.570952 541.724530 543.323860 544.546699 544.972360 544.999318 546.380418 547.364938 547.557169 547.380963 548.660993 549.554606 -100 
-100 -100 525.686312 529.479534 531.728706 532.369426 531.683771 534.820910 536.692431 537.119982 536.331478 539.132420 540.719598 540.862215 539.735392 542.585599 544.150936 544.231051 543.030187 545.624290 546.938228 546.769426 545.324106 547.900654 549.250454 -100 
-100 -100 528.705303 530.741696 532.475160 533.388317 533.888196 535.764366 537.257832 537.971335 538.307527 539.946613 541.212467 541.706357 541.835105 543.406920 544.603537 545.007323 545.017380 546.386456 547.362887 547.549248 547.366237 548.636908 549.523578 -100 
-100 -100 530.294363 531.740312 533.213659 534.194822 534.985731 536.476417 537.787934 538.586366 539.208305 540.520003 541.660611 542.300529 542.779730 543.982048 545.019147 545.547854 545.893091 546.912666 547.750695 548.083821 548.253125 549.131952 549.803041 -100 
-100 -100 529.935302 531.906640 533.548184 534.365767 534.770506 536.554125 537.954436 538.573721 538.818547 540.461823 541.736594 542.246821 542.394069 543.910826 545.065063 545.460100 545.480953 546.809160 547.766621 547.972189 547.821396 549.017927 549.850420 -100 
-100 -100 528.219969 531.853714 533.899666 534.346656 533.471661 536.424265 538.111309 538.354125 537.341206 540.192726 541.794282 541.972882 540.920887 543.617144 545.088062 545.160018 544.017536 546.490342 547.753052 547.629149 546.301029 548.668419 549.894201 -100 
-100 -100 532.109535 533.869301 535.288374 535.968087 536.274435 537.893250 539.162396 539.735507 539.964904 541.522034 542.735180 543.255793 543.426931 544.873969 545.970649 546.375551 546.420589 547.683534 548.586492 548.797408 548.651818 549.745958 550.484689 -100 
-100 -100 534.880153 535.725493 536.671866 537.424946 538.121174 539.201710 540.210129 540.968876 541.652870 542.711906 543.689891 544.407088 545.032166 546.002405 546.873987 547.471257 547.957844 548.759108 549.444709 549.844247 550.120372 550.691937 551.098156 -100 
-100 -100 536.187070 536.718481 537.454960 538.197870 538.968661 539.884399 540.792415 541.607534 542.406257 543.325860 544.219375 545.001162 545.744716 546.583636 547.375243 548.036238 548.638393 549.312286 549.919562 550.378333 550.755494 551.166935 551.441435 -100 
-100 -100 -100 -100 -100 -100 -100 -100 -100 -100 -100 -100 -100 -100 -100 -100 -100 -100 -100 -100 -100 -100 -100 -100 -100 -100 
-100 -100 -100 -100 -100 -100 -100 -100 -100 -100 -100 -100 -100 -100 -100 -100 -100 -100 -100 -100 -100 -100 -100 -100 -100 -100 
-100 -100 -100 -100 -100 -100 -100 -100 -100 -100 -100 -100 -100 -100 -100 -100 -100 -100 -100 -100 -100 -100 -100 -100 -100 -100 
-100 -100 541.534513 542.039259 542.775961 543.552961 544.363380 545.272696 546.163961 546.971127 547.770071 548.671510 549.557827 550.349323 551.108865 551.939905 552.731418 553.411599 554.048657 554.747856 555.394226 555.906080 556.333849 556.757285 557.033517 -100 
-100 -100 540.264922 540.977886 541.872153 542.672624 543.453837 544.459633 545.408632 546.166839 546.891369 547.879837 548.827611 549.576298 550.264789 551.176617 552.022291 552.654937 553.219867 554.004093 554.714269 555.194792 555.572526 556.104817 556.480430 -100 
-100 -100 537.890497 539.093740 540.303286 541.105920 541.749689 543.008034 544.093678 544.729238 545.232861 546.467164 547.561481 548.198928 548.674567 549.816463 550.793915 551.306605 551.655969 552.677292 553.534833 553.923123 554.124995 554.930065 555.522050 -100 
-100 -100 535.231527 537.095624 538.642596 539.409615 539.774562 541.442005 542.710306 543.199094 543.328863 544.974532 546.253472 546.745591 546.855034 548.383233 549.529707 549.889809 549.869449 551.282834 552.320491 552.579401 552.451539 553.668392 554.503983 -100 
-100 -100 534.779329 536.171362 537.591946 538.536634 539.286105 540.689842 541.891183 542.571401 543.094346 544.398075 545.543934 546.175222 546.635863 547.830739 548.854876 549.362251 549.697931 550.771236 551.676164 552.067145 552.275268 553.164687 553.835465 -100 
-100 -100 533.997385 535.195867 536.567343 537.622839 538.557923 539.894696 541.098818 541.913535 542.626493 543.797630 544.872528 545.574671 546.181278 547.247519 548.216301 548.808015 549.295284 550.228541 551.058595 551.510282 551.849762 552.604528 553.185149 -100 
-100 -100 532.200375 533.711104 535.269500 536.331854 537.187665 538.721461 540.055275 540.861185 541.485333 542.801305 543.944216 544.580493 545.057113 546.272980 547.325721 547.865949 548.229835 549.296088 550.187089 550.565388 550.771019 551.682705 552.373772 -100 
-100 -100 530.100952 532.218822 534.042549 535.033709 535.592518 537.512373 539.027576 539.742285 540.067850 541.733120 543.019117 543.526522 543.668859 545.243307 546.448422 546.867006 546.901948 548.304587 549.325537 549.563165 549.430061 550.704399 551.590899 -100 
-100 -100 530.388929 531.929577 533.533755 534.647548 535.559544 537.157269 538.556008 539.421541 540.097331 541.456630 542.637259 543.307390 543.813841 545.054358 546.129156 546.688820 547.064861 548.130246 549.013401 549.383518 549.585072 550.498308 551.192176 -100 
-100 -100 530.350674 531.619822 533.091453 534.251704 535.297993 536.767578 538.105765 539.041230 539.857262 541.112763 542.261255 543.030443 543.696771 544.810105 545.822591 546.455850 546.970858 547.898150 548.707851 549.140041 549.470495 550.231728 550.821040 -100 
-100 -100 529.257005 530.785569 532.378102 533.482577 534.391395 536.007233 537.418018 538.279536 538.954477 540.377937 541.629409 542.358441 542.908530 544.167135 545.254928 545.829754 546.217123 547.270547 548.136649 548.492933 548.685724 549.595828 550.289024 -100 
-100 -100 527.815746 529.915011 531.726525 532.710083 533.269198 535.237762 536.788219 537.504450 537.822480 539.616806 541.029462 541.639394 541.861081 543.463980 544.692219 545.139614 545.199046 546.576159 547.565432 547.777782 547.628576 548.898324 549.784485 -100 
-100 -100 528.693036 530.210000 531.785749 532.873833 533.770356 535.380015 536.788725 537.650702 538.329303 539.761263 541.023498 541.762641 542.320000 543.581744 544.669934 545.243243 545.626621 546.672993 547.530486 547.878100 548.064309 548.971680 549.664295 -100 
-100 -100 529.227732 530.469786 531.904807 533.030643 534.051943 535.511403 536.847247 537.783854 538.606801 539.881226 541.052999 541.843869 542.525811 543.644517 544.657166 545.288072 545.796293 546.708238 547.498473 547.911245 548.227081 548.983739 549.572686 -100 
-100 -100 528.711429 530.202381 531.746884 532.807377 533.681550 535.271055 536.671334 537.539108 538.222767 539.615177 540.834049 541.539082 542.071128 543.316492 544.389930 544.947645 545.316405 546.355757 547.206062 547.543267 547.719218 548.628564 549.323898 -100 
-100 -100 527.848435 529.893815 531.642431 532.569069 533.081067 535.003648 536.530383 537.251791 537.583840 539.298185 540.634322 541.186602 541.364188 542.938984 544.140380 544.558717 544.589319 545.953905 546.929467 547.121675 546.950014 548.223631 549.113421 -100 
-100 -100 529.267022 530.733506 532.237580 533.250453 534.075314 535.617022 536.975111 537.807325 538.457959 539.814546 540.998674 541.673379 542.178840 543.399095 544.450065 544.989537 545.344231 546.373091 547.217102 547.551030 547.722091 548.620884 549.307552 -100 
-100 -100 530.367459 531.553483 532.899831 533.925461 534.845372 536.206088 537.456747 538.325408 539.086608 540.287394 541.388004 542.119631 542.750996 543.819590 544.787104 545.382548 545.863910 546.754627 547.532821 547.942021 548.250651 548.980494 549.546748 -100 
-100 -100 530.474781 531.887181 533.309371 534.235558 534.974440 536.426764 537.704373 538.472218 539.070914 540.385624 541.537842 542.193904 542.684014 543.870202 544.890048 545.413608 545.760507 546.772520 547.611150 547.959917 548.143131 548.992922 549.637449 -100 
-100 -100 530.324200 532.240294 533.806542 534.555177 534.897639 536.636754 538.001998 538.602773 538.837723 540.464250 541.730674 542.247095 542.399407 543.899412 545.035822 545.426499 545.446844 546.768194 547.723148 547.941491 547.800467 548.960220 549.759168 -100 
-100 -100 532.581430 533.811114 535.028901 535.816419 536.448525 537.750244 538.905847 539.623053 540.195136 541.430355 542.520208 543.172126 543.669085 544.797769 545.768464 546.295266 546.654420 547.614786 548.407251 548.754309 548.930733 549.693662 550.257385 -100 
-100 -100 534.676082 535.393820 536.281121 537.062727 537.830520 538.852049 539.838226 540.643494 541.406982 542.405282 543.355394 544.111899 544.808768 545.715114 546.554993 547.187017 547.742752 548.485944 549.147726 549.589248 549.936613 550.437606 550.793131 -100 
-100 -100 535.791960 536.291311 537.011736 537.764682 538.556081 539.465506 540.374784 541.209667 542.033165 542.945491 543.836487 544.633067 545.396196 546.223754 547.009116 547.682000 548.303061 548.968734 549.574614 550.049557 550.446264 550.842949 551.103005 -100 
-100 -100 -100 -100 -100 -100 -100 -100 -100 -100 -100 -100 -100 -100 -100 -100 -100 -100 -100 -100 -100 -100 -100 -100 -100 -100 
-100 -100 -100 -100 -100 -100 -100 -100 -100 -100 -100 -100 -100 -100 -100 -100 -100 -100 -100 -100 -100 -100 -100 -100 -100 -100 
-100 -100 -100 -100 -100 -100 -100 -100 -100 -100 -100 -100 -100 -100 -100 -100 -100 -100 -100 -100 -100 -100 -100 -100 -100 -100 
-100 -100 540.995698 541.537947 542.304034 543.091044 543.903824 544.840461 545.752671 546.563755 547.359633 548.283876 549.186329 549.977762 550.730543 551.578346 552.380183 553.054420 553.676786 554.380630 555.022535 555.514416 555.920596 556.356119 556.644713 -100 
-100 -100 539.540356 540.380568 541.345705 542.141391 542.880061 543.962510 544.955300 545.694382 546.365756 547.429106 548.418230 549.147191 549.782887 550.759081 551.637526 552.244184 552.748320 553.580944 554.303018 554.735493 555.039678 555.637662 556.060008 -100 
-100 -100 536.518128 538.226899 539.643026 540.372180 540.742585 542.316207 543.530392 544.055793 544.253870 545.818911 547.049021 547.587593 547.777053 549.219653 550.315235 550.722140 550.779520 552.076695 553.019165 553.261353 553.139554 554.266350 555.025526 -100 
-100 -100 532.298509 535.787807 537.806929 538.326311 537.596218 540.408144 541.995543 542.164530 541.094738 543.967070 545.594724 545.801649 544.793830 547.456803 548.915399 548.982785 547.848452 550.357209 551.660843 551.563990 550.247616 552.659592 553.911078 -100 
-100 -100 533.269318 535.204139 536.857574 537.732325 538.201865 539.937272 541.276672 541.840101 542.044940 543.693241 544.985222 545.512865 545.676754 547.185436 548.335779 548.731391 548.763705 550.123776 551.118283 551.352926 551.223624 552.451279 553.303601 -100 
-100 -100 532.837350 534.323537 535.855978 536.899606 537.736139 539.226446 540.513237 541.276988 541.870387 543.186982 544.341970 544.996067 545.486525 546.685391 547.721912 548.257753 548.620556 549.664264 550.531806 550.892480 551.084992 551.987522 552.673078 -100 
-100 -100 530.405622 532.577785 534.430104 535.425254 535.971488 537.876879 539.368447 540.054376 540.353506 542.020635 543.314316 543.833104 543.986396 545.542650 546.733932 547.150859 547.189979 548.567715 549.561820 549.769508 549.604636 550.897608 551.796785 -100 
-100 -100 526.490799 530.584737 533.015312 533.751652 533.099467 536.297040 538.180641 538.571986 537.695042 540.589008 542.231231 542.420060 541.359867 544.154377 545.701667 545.801299 544.659210 547.225827 548.541309 548.384156 546.943085 549.549769 550.913909 -100 
-100 -100 528.568786 530.772933 532.671113 533.714872 534.313174 536.280624 537.833546 538.572774 538.918433 540.631988 541.967629 542.521581 542.703842 544.284186 545.495036 545.926716 545.975505 547.358610 548.352727 548.557162 548.391262 549.691769 550.598015 -100 
-100 -100 529.125708 530.693447 532.329009 533.469756 534.404794 536.028245 537.442545 538.309329 538.988491 540.403218 541.645921 542.370568 542.917585 544.164116 545.238751 545.801645 546.180696 547.236783 548.103532 548.452541 548.637065 549.563872 550.270706 -100 
-100 -100 527.599030 529.716229 531.555983 532.571410 533.159242 535.128945 536.673572 537.377183 537.678369 539.498039 540.933931 541.566021 541.808439 543.389037 544.594595 545.022078 545.064906 546.455198 547.450409 547.653007 547.485518 548.785624 549.692103 -100 
-100 -100 524.568570 528.438978 530.761317 531.455980 530.793267 534.010173 535.891263 536.212191 535.175051 538.348402 540.187091 540.520279 539.593989 542.361242 543.894667 543.984893 542.819156 545.412396 546.733130 546.572756 545.129004 547.735715 549.101248 -100 
-100 -100 527.070379 529.164831 530.974690 531.962607 532.530050 534.489390 536.028735 536.729282 537.032119 538.864404 540.316892 540.963896 541.216272 542.799828 544.004897 544.430412 544.469703 545.854904 546.845657 547.044765 546.874720 548.171463 549.075844 -100 
-100 -100 528.097117 529.602592 531.166594 532.245771 533.136297 534.742943 536.148574 537.006133 537.683415 539.130896 540.413062 541.172097 541.742709 542.992550 544.064185 544.623993 544.998786 546.043285 546.899305 547.242369 547.424217 548.341579 549.042217 -100 
-100 -100 527.106593 529.160654 530.923133 531.860895 532.380182 534.339234 535.886092 536.601290 536.918953 538.709986 540.121823 540.737937 540.967019 542.540896 543.741771 544.171078 544.220759 545.580603 546.556634 546.757340 546.599012 547.873708 548.764476 -100 
-100 -100 524.658571 528.433439 530.659670 531.250274 530.465959 533.700195 535.592262 535.938388 534.951676 538.021453 539.783441 540.062231 539.090447 541.844357 543.370118 543.471055 542.349225 544.868667 546.158104 546.006172 544.609353 547.148243 548.481979 -100 
-100 -100 527.662385 529.691520 531.412619 532.301347 532.770954 534.685324 536.195137 536.880575 537.169016 538.921612 540.294403 540.876334 541.076787 542.626788 543.807766 544.221708 544.259784 545.610360 546.582373 546.783932 546.624158 547.885360 548.764358 -100 
-100 -100 529.240466 530.687886 532.159745 533.133647 533.919760 535.436309 536.770734 537.577444 538.207077 539.569285 540.765739 541.453915 541.967222 543.171388 544.205350 544.737940 545.093433 546.118306 546.967813 547.320882 547.510066 548.387381 549.053858 -100 
-100 -100 528.870357 530.852180 532.498911 533.311223 533.707980 535.531090 536.969167 537.617186 537.888829 539.558172 540.862077 541.399068 541.565655 543.087844 544.241280 544.635717 544.659126 546.006105 546.987812 547.225559 547.108405 548.294040 549.116095 -100 
-100 -100 527.142700 530.801275 532.856587 533.289822 532.372859 535.404979 537.147656 537.431783 536.459913 539.319309 540.935314 541.129998 540.091077 542.791759 544.261252 544.327636 543.174343 545.682918 546.980945 546.905250 545.647953 547.969544 549.172859 -100 
-100 -100 531.066111 532.838948 534.267892 534.948616 535.252739 536.912550 538.221710 538.828345 539.086373 540.657906 541.884092 542.416902 542.597550 544.049367 545.147400 545.552314 545.599841 546.884422 547.814238 548.057960 547.945719 549.030061 549.759359 -100 
-100 -100 533.863037 534.716503 535.673235 536.435916 537.144033 538.250245 539.286782 540.071223 540.777080 541.851787 542.842615 543.570626 544.204075 545.179758 546.054968 546.656165 547.149972 547.966302 548.671066 549.091809 549.386016 549.960501 550.365422 -100 
-100 -100 535.183593 535.721676 536.468715 537.224120 538.010236 538.946985 539.877955 540.714861 541.532614 542.467535 543.373601 544.165681 544.917268 545.762086 546.558519 547.225070 547.835604 548.522257 549.145143 549.620180 550.010656 550.428096 550.704239 -100 
-100 -100 -100 -100 -100 -100 -100 -100 -100 -100 -100 -100 -100 -100 -100 -100 -100 -100 -100 -100 -100 -100 -100 -100 -100 -100 
-100 -100 -100 -100 -100 -100 -100 -100 -100 -100 -100 -100 -100 -100 -100 -100 -100 -100 -100 -100 -100 -100 -100 -100 -100 -100 
-100 -100 -100 -100 -100 -100 -100 -100 -100 -100 -100 -100 -100 -100 -100 -100 -100 -100 -100 -100 -100 -100 -100 -100 -100 -100 
-100 -100 540.393695 540.998635 541.807423 542.603410 543.409167 544.389475 545.330387 546.139158 546.916951 547.877959 548.802082 549.585191 550.315699 551.193984 552.012678 552.674352 553.268383 553.992929 554.639846 555.108412 555.481472 555.944496 556.254690 -100 
-100 -100 538.558543 539.675117 540.762469 541.527594 542.130366 543.390265 544.460688 545.143029 545.652848 546.897297 547.963387 548.635570 549.114942 550.256797 551.203045 551.748187 552.090499 553.076097 553.850225 554.205475 554.339018 555.107124 555.621250 -100 
-100 -100 533.637363 536.945133 538.819066 539.299691 538.578322 541.293861 542.823196 543.024778 542.014669 544.808691 546.383551 546.624846 545.678216 548.268664 549.679570 549.782775 548.705131 551.126717 552.359914 552.269240 550.979144 553.288420 554.453410 -100 
-100 -100 519.677930 533.090499 536.587461 536.051936 527.144295 538.192040 540.921952 539.845775 529.851682 541.670039 544.562977 543.628635 534.250057 545.298322 547.928198 546.846789 537.396386 548.209859 550.645959 549.342621 539.507958 550.473788 553.125602 -100 
-100 -100 530.212576 533.803126 535.947157 536.571599 535.930590 538.836447 540.506209 540.735133 539.708753 542.611035 544.261077 544.479959 543.484252 546.165752 547.644853 547.725967 546.600735 549.109258 550.406328 550.295032 548.973320 551.412834 552.691977 -100 
-100 -100 531.170922 533.251918 535.043482 536.016359 536.557410 538.405515 539.844293 540.487969 540.754473 542.421347 543.722026 544.253604 544.420073 545.955255 547.129504 547.541273 547.580229 548.941638 549.924734 550.135625 549.982916 551.245089 552.124280 -100 
-100 -100 526.898991 530.989530 533.417650 534.152243 533.494372 536.673419 538.534373 538.903509 538.007844 540.893608 542.531920 542.719643 541.658068 544.441688 545.979590 546.075085 544.930719 547.487790 548.793963 548.630180 547.184247 549.786930 551.148528 -100 
-100 -100 511.770816 527.408719 531.589736 531.203430 521.658354 533.825060 536.984576 536.191165 526.677100 538.231890 541.089342 540.061436 530.239999 541.808410 544.590479 543.515806 533.874353 544.937512 547.412843 545.947309 535.317288 547.165517 550.051613 -100 
-100 -100 525.038714 529.163497 531.636725 532.415939 531.804899 535.045154 536.965303 537.383217 536.529717 539.463981 541.146578 541.369815 540.336300 543.143515 544.699708 544.807810 543.672645 546.240693 547.553676 547.391369 545.947175 548.563143 549.935395 -100 
-100 -100 527.387604 529.568986 531.466932 532.525366 533.144042 535.134168 536.699792 537.433419 537.767067 539.546844 540.945524 541.549372 541.769516 543.352722 544.562160 544.993119 545.041223 546.431672 547.429639 547.634458 547.469586 548.777508 549.689979 -100 
-100 -100 524.297910 528.195682 530.553837 531.282908 530.648609 533.883484 535.777531 536.108781 535.077936 538.248728 540.082041 540.410375 539.480659 542.243847 543.774029 543.861980 542.697051 545.298315 546.627632 546.472334 545.032181 547.650235 549.023864 -100 
-100 -100 510.889238 525.479181 529.389725 528.915342 519.318434 531.508920 534.628899 533.595061 522.959240 535.751605 538.978234 538.176737 528.801253 540.030607 542.735632 541.608397 531.785786 543.037684 545.558491 544.107282 533.487177 545.338108 548.227660 -100 
-100 -100 523.798268 527.663558 529.981357 530.674032 530.012485 533.233914 535.120185 535.445366 534.413857 537.600699 539.454718 539.801241 538.883388 541.648464 543.176597 543.261759 542.093781 544.691159 546.018749 545.863754 544.424396 547.039057 548.409973 -100 
-100 -100 526.448278 528.528188 530.323839 531.297650 531.852640 533.824013 535.376804 536.090934 536.408678 538.237927 539.690014 540.338425 540.590180 542.170897 543.372474 543.799001 543.845832 545.225432 546.218350 546.427420 546.271361 547.565202 548.467884 -100 
-100 -100 523.875758 527.668230 529.921378 530.541404 529.786245 533.049471 534.963396 535.322261 534.349152 537.457463 539.261258 539.575561 538.629826 541.394100 542.925298 543.031779 541.918057 544.448548 545.750309 545.609841 544.223750 546.773961 548.115106 -100 
-100 -100 511.216395 525.512624 529.277581 528.632295 518.608061 531.114790 534.308426 533.361671 523.089382 535.475297 538.580834 537.714553 528.244787 539.515639 542.232103 541.171889 531.701173 542.575681 545.023216 543.626103 533.348822 544.835130 547.639962 -100 
-100 -100 524.436481 528.203552 530.414865 530.985322 530.180406 533.401022 535.281269 535.614822 534.616517 537.683864 539.445625 539.723590 538.747788 541.488195 542.999810 543.091451 541.966720 544.487398 545.785730 545.648765 544.264437 546.797613 548.124218 -100 
-100 -100 527.607602 529.625715 531.326483 532.192028 532.639869 534.527837 536.019308 536.698129 536.988392 538.714927 540.068471 540.638430 540.827303 542.364497 543.530757 543.933374 543.965773 545.322219 546.310642 546.542185 546.414575 547.646678 548.502662 -100 
-100 -100 525.653432 529.382121 531.525158 532.030490 531.177179 534.288870 536.099575 536.424571 535.482453 538.388998 540.045400 540.259115 539.230431 541.952774 543.439361 543.507564 542.355965 544.887724 546.209754 546.144988 544.900319 547.261318 548.498186 -100 
-100 -100 513.691531 527.920489 531.526787 530.757263 520.759851 532.915902 535.953581 535.038767 525.301608 536.949051 539.799656 538.805861 529.171266 540.470964 543.141119 542.034626 532.446660 543.401008 545.893462 544.697874 535.273832 545.828845 548.383335 -100 
-100 -100 527.985400 531.457697 533.359850 533.743269 532.821930 535.743934 537.412164 537.708688 536.777591 539.557289 541.118019 541.335212 540.341696 542.969515 544.388963 544.479878 543.375726 545.821844 547.079883 547.032882 545.816042 548.047908 549.172382 -100 
-100 -100 532.803483 533.947559 535.025314 535.740570 536.286800 537.584081 538.705803 539.434407 539.978876 541.230873 542.295045 542.959229 543.426784 544.569976 545.512398 546.048473 546.380741 547.367535 548.147557 548.514737 548.659997 549.407683 549.905515 -100 
-100 -100 534.528202 535.129661 535.915221 536.670582 537.439767 538.418573 539.377201 540.209455 541.006769 541.976422 542.901899 543.681778 544.406578 545.280058 546.091766 546.744775 547.330620 548.050584 548.695863 549.165091 549.536859 549.989548 550.290825 -100 
-100 -100 -100 -100 -100 -100 -100 -100 -100 -100 -100 -100 -100 -100 -100 -100 -100 -100 -100 -100 -100 -100 -100 -100 -100 -100 
-100 -100 -100 -100 -100 -100 -100 -100 -100 -100 -100 -100 -100 -100 -100 -100 -100 -100 -100 -100 -100 -100 -100 -100 -100 -100 
-100 -100 -100 -100 -100 -100 -100 -100 -100 -100 -100 -100 -100 -100 -100 -100 -100 -100 -100 -100 -100 -100 -100 -100 -100 -100 
-100 -100 540.046143 540.608029 541.407182 542.233147 543.085015 544.057652 545.002546 545.842245 546.659904 547.597255 548.508108 549.306852 550.066713 550.920249 551.727092 552.404799 553.025443 553.719135 554.346027 554.823179 555.218508 555.648220 555.934718 -100 
-100 -100 538.562715 539.426387 540.429954 541.269877 542.051948 543.172991 544.201246 544.972570 545.668251 546.743208 547.738960 548.475003 549.118484 550.100010 550.983913 551.596139 552.100096 552.919748 553.622755 554.037353 554.328987 554.920876 555.341366 -100 
-100 -100 535.490182 537.229250 538.693012 539.475353 539.896572 541.512365 542.766241 543.330339 543.557748 545.130751 546.364335 546.910067 547.109309 548.555916 549.657425 550.074119 550.135341 551.414191 552.330783 552.550338 552.413555 553.534177 554.292171 -100 
-100 -100 531.210974 534.737447 536.812713 537.393535 536.721449 539.578192 541.208679 541.422202 540.388094 543.264249 544.892119 545.106646 544.111129 546.776235 548.241144 548.322535 547.197510 549.683407 550.956965 550.835411 549.503571 551.910205 553.161290 -100 
-100 -100 532.127217 534.100836 535.813173 536.751138 537.279314 539.063249 540.446976 541.052035 541.288699 542.946652 544.242605 544.777791 544.951803 546.465626 547.623727 548.031192 548.069920 549.415024 550.387455 550.603118 550.462231 551.686427 552.539031 -100 
-100 -100 531.634951 533.163570 534.758231 535.865565 536.759815 538.300612 539.631269 540.431752 541.052352 542.383971 543.548248 544.210869 544.710206 545.916670 546.961878 547.507104 547.874839 548.912537 549.768990 550.119416 550.306158 551.208250 551.895310 -100 
-100 -100 529.138356 531.361564 533.282547 534.342548 534.945083 536.901930 538.436629 539.155277 539.478120 541.163496 542.470369 542.998785 543.160565 544.725679 545.926210 546.351659 546.396569 547.775300 548.767608 548.973178 548.808363 550.104465 551.006806 -100 
-100 -100 525.180202 529.332802 531.835783 532.635938 532.037016 535.285574 537.210853 537.631670 536.775462 539.688831 541.345722 541.544162 540.491702 543.295219 544.851849 544.959959 543.825427 546.398330 547.719266 547.566815 546.131014 548.744292 550.113296 -100 
-100 -100 527.279155 529.530006 531.489998 532.591099 533.238922 535.252235 536.842754 537.608992 537.974025 539.704488 541.052583 541.614169 541.802465 543.390599 544.609803 545.049289 545.106728 546.500846 547.506910 547.722291 547.566504 548.876578 549.789054 -100 
-100 -100 527.879009 529.479691 531.163011 532.351885 533.330784 534.994073 536.441406 537.332763 538.029683 539.458053 540.709660 541.438601 541.988878 543.241506 544.322887 544.891885 545.279612 546.351237 547.236411 547.602322 547.801410 548.740522 549.454856 -100 
-100 -100 526.389487 528.530041 530.406407 531.461519 532.087400 534.091673 535.665468 536.391455 536.708794 538.539472 539.981184 540.613990 540.856282 542.441808 543.652569 544.083300 544.133017 545.543648 546.564192 546.789236 546.640156 547.955112 548.870379 -100 
-100 -100 523.381994 527.270163 529.621943 530.350017 529.720618 532.968098 534.875649 535.217492 534.195903 537.379355 539.222866 539.555139 538.626557 541.398451 542.935709 543.026372 541.865305 544.482929 545.833906 545.699909 544.277296 546.900692 548.275901 -100 
-100 -100 525.890841 528.001389 529.837194 530.854150 531.450941 533.438778 535.003296 535.723800 536.042222 537.886898 539.347440 539.997046 540.249700 541.836323 543.043292 543.469160 543.514904 544.922946 545.943289 546.169898 546.022424 547.336330 548.250367 -100 
-100 -100 526.912716 528.434839 530.023740 531.128998 532.045824 533.680432 535.111143 535.988022 536.681297 538.145551 539.441919 540.209540 540.784215 542.036019 543.107243 543.666342 544.047658 545.113500 545.998417 546.369709 546.575087 547.509313 548.219060 -100 
-100 -100 525.910753 527.983901 529.772077 530.733770 531.276623 533.264897 534.837965 535.571742 535.905050 537.718378 539.151623 539.782396 540.018960 541.593658 542.791035 543.216374 543.270192 544.651578 545.657661 545.888181 545.754581 547.045360 547.944446 -100 
-100 -100 523.456949 527.253686 529.507002 530.120485 529.357773 532.623582 534.543590 534.908024 533.936124 537.032527 538.820406 539.117209 538.154617 540.907816 542.427207 542.520630 541.399594 543.941248 545.261792 545.140678 543.769502 546.323381 547.664666 -100 
-100 -100 526.475565 528.525116 530.273426 531.187277 531.681478 533.626483 535.164504 535.870911 536.177279 537.953554 539.348684 539.946083 540.153716 541.702328 542.876538 543.283059 543.322135 544.691529 545.691264 545.920730 545.784415 547.061137 547.948285 -100 
-100 -100 528.076119 529.543181 531.043047 532.044955 532.858784 534.405726 535.769070 536.599852 537.249737 538.630990 539.843548 540.542218 541.059259 542.260517 543.287151 543.812008 544.167820 545.208745 546.082638 546.460090 546.670051 547.563293 548.238907 -100 
-100 -100 527.728736 529.731363 531.407821 532.250311 532.676619 534.530584 535.998784 536.673534 536.966830 538.650531 539.964534 540.507206 540.673883 542.190873 543.335719 543.720249 543.741340 545.103854 546.108993 546.368684 546.269885 547.471764 548.304041 -100 
-100 -100 526.027972 529.708441 531.794142 532.257960 531.370649 534.433315 536.206263 536.518212 535.568640 538.438314 540.060063 540.257383 539.216773 541.910690 543.370622 543.425359 542.267212 544.792095 546.113290 546.057700 544.816621 547.154353 548.368315 -100 
-100 -100 529.990466 531.781805 533.237854 533.947007 534.279122 535.967294 537.304108 537.935609 538.212921 539.794450 541.025690 541.560329 541.739478 543.186046 544.276473 544.673296 544.719203 546.017203 546.966520 547.228173 547.131076 548.229614 548.968102 -100 
-100 -100 532.824593 533.692723 534.672371 535.460461 536.194200 537.325954 538.386788 539.192518 539.914771 540.999497 541.995796 542.725967 543.358787 544.331487 545.202446 545.800101 546.295705 547.123244 547.844093 548.280741 548.589018 549.175708 549.588167 -100 
-100 -100 534.167209 534.717745 535.485088 536.263879 537.073978 538.034403 538.987533 539.843601 540.676211 541.621020 542.532858 543.327526 544.079279 544.922572 545.716864 546.382567 546.996775 547.693735 548.330931 548.820713 549.224560 549.653076 549.935790 -100 
-100 -100 -100 -100 -100 -100 -100 -100 -100 -100 -100 -100 -100 -100 -100 -100 -100 -100 -100 -100 -100 -100 -100 -100 -100 -100 
-100 -100 -100 -100 -100 -100 -100 -100 -100 -100 -100 -100 -100 -100 -100 -100 -100 -100 -100 -100 -100 -100 -100 -100 -100 -100 
-100 -100 -100 -100 -100 -100 -100 -100 -100 -100 -100 -100 -100 -100 -100 -100 -100 -100 -100 -100 -100 -100 -100 -100 -100 -100 
-100 -100 539.645409 540.191869 540.996956 541.852719 542.740885 543.720681 544.676245 545.540645 546.383440 547.308719 548.209177 549.014048 549.787517 550.629369 551.430960 552.119333 552.754359 553.432338 554.047456 554.529208 554.935632 555.348874 555.622137 -100 
-100 -100 538.310313 539.075635 540.051904 540.944023 541.813445 542.894520 543.914026 544.739597 545.516687 546.522939 547.478443 548.239916 548.945077 549.865500 550.721883 551.369086 551.937906 552.691874 553.359326 553.801433 554.153612 554.675577 555.049206 -100 
-100 -100 535.816874 537.093443 538.409458 539.326966 540.079118 541.417178 542.582533 543.305957 543.884409 545.118561 546.206401 546.857410 547.359079 548.501459 549.489162 550.030980 550.402436 551.371606 552.164131 552.500107 552.669889 553.465427 554.057582 -100 
-100 -100 533.017300 534.978982 536.656469 537.561343 538.058722 539.803696 541.157886 541.755923 541.994799 543.610245 544.867221 545.376556 545.529002 547.041983 548.196759 548.603397 548.637140 549.967448 550.920371 551.118330 550.955169 552.165414 553.003868 -100 
-100 -100 532.463941 533.950077 535.503333 536.584465 537.458357 538.955219 540.245701 541.018682 541.619316 542.926506 544.068767 544.714726 545.201850 546.399824 547.438488 547.979258 548.342130 549.370181 550.217847 550.563598 550.745963 551.631668 552.306376 -100 
-100 -100 531.556602 532.857412 534.368217 535.557800 536.610134 538.048388 539.341059 540.230889 541.000106 542.197095 543.286792 544.004599 544.629532 545.709723 546.696665 547.310663 547.811909 548.729261 549.532933 549.961121 550.288254 551.044975 551.631525 -100 
-100 -100 529.595382 531.242377 532.961938 534.160781 535.127463 536.769157 538.191653 539.060814 539.728619 541.082780 542.252727 542.906840 543.399073 544.633724 545.706706 546.265236 546.641920 547.709919 548.596892 548.969801 549.175340 550.096425 550.796910 -100 
-100 -100 527.359056 529.658451 531.663351 532.789424 533.447509 535.481051 537.084756 537.854115 538.212370 539.923514 541.242578 541.767882 541.923293 543.518045 544.744263 545.180590 545.231787 546.647156 547.679678 547.926007 547.803144 549.094238 549.993877 -100 
-100 -100 527.742929 529.410192 531.160836 532.395309 533.404180 535.099165 536.575850 537.492468 538.202251 539.598134 540.805230 541.488693 542.004897 543.262641 544.355899 544.930902 545.323998 546.413070 547.321935 547.714095 547.936080 548.871510 549.580787 -100 
-100 -100 527.831584 529.180503 530.759145 532.019528 533.153549 534.704918 536.110187 537.093049 537.942265 539.225098 540.390458 541.164777 541.834399 542.961552 543.988698 544.632228 545.162560 546.124647 546.974789 547.441987 547.802230 548.590860 549.197793 -100 
-100 -100 526.829801 528.411211 530.083286 531.269798 532.255615 533.941400 535.410969 536.316292 537.022677 538.466585 539.726407 540.450385 540.993836 542.266158 543.365652 543.941635 544.336208 545.439544 546.363399 546.767100 546.997544 547.940610 548.654294 -100 
-100 -100 525.441639 527.578650 529.453250 530.505967 531.133747 533.163106 534.766756 535.524529 535.874356 537.685638 539.103035 539.701325 539.906096 541.527234 542.765521 543.203719 543.255803 544.701101 545.763352 546.032385 545.926159 547.233255 548.142125 -100 
-100 -100 526.330808 527.884055 529.516086 530.663768 531.619427 533.287196 534.747140 535.648144 536.356899 537.812765 539.088830 539.827341 540.378859 541.650114 542.742732 543.310145 543.698256 544.799856 545.724963 546.130779 546.363232 547.307876 548.022435 -100 
-100 -100 526.850268 528.132136 529.622102 530.800355 531.872673 533.390997 534.778893 535.752158 536.604261 537.914489 539.116162 539.922635 540.610384 541.733174 542.743615 543.367765 543.884090 544.844225 545.698342 546.170724 546.535509 547.327549 547.936259 -100 
-100 -100 526.297441 527.838604 529.441618 530.547437 531.462102 533.117815 534.574843 535.475165 536.182540 537.628329 538.897052 539.633878 540.181528 541.426378 542.488766 543.030336 543.399355 544.490117 545.408932 545.811131 546.041016 546.982048 547.694010 -100 
-100 -100 525.405397 527.515282 529.327991 530.294108 530.833272 532.836088 534.426502 535.176083 535.520185 537.307665 538.709063 539.303475 539.503656 541.071699 542.253380 542.643663 542.659548 544.085015 545.135905 545.398458 545.287346 546.586211 547.489228 -100 
-100 -100 526.867104 528.387311 529.953841 531.014833 531.882389 533.493357 534.912527 535.782549 536.461727 537.874536 539.110985 539.819989 540.341266 541.556191 542.588797 543.104658 543.452930 544.527556 545.435375 545.830343 546.052582 546.982060 547.685250 -100 
-100 -100 528.020438 529.255073 530.664844 531.747624 532.721554 534.146776 535.458448 536.375156 537.175923 538.416761 539.551569 540.304949 540.944128 542.005262 542.954108 543.527299 544.003720 544.931529 545.764044 546.224635 546.576430 547.340235 547.926504 -100 
-100 -100 528.168135 529.634093 531.125306 532.114922 532.913168 534.430396 535.772317 536.597606 537.244201 538.584341 539.754357 540.421319 540.913303 542.086312 543.082340 543.576301 543.909465 544.961022 545.853539 546.248058 546.468153 547.354840 548.022847 -100 
-100 -100 528.062318 530.040099 531.679464 532.493304 532.895661 534.699482 536.130685 536.795228 537.087167 538.723500 539.995133 540.516105 540.669179 542.150096 543.257874 543.610446 543.602695 544.974335 545.986603 546.246803 546.136110 547.335491 548.160089 -100 
-100 -100 530.415191 531.692301 532.972694 533.820175 534.508942 535.869872 537.084336 537.855726 538.471536 539.722707 540.819447 541.474096 541.968967 543.084643 544.034919 544.536924 544.884306 545.879288 546.717045 547.101253 547.307668 548.103127 548.688074 -100 
-100 -100 532.601378 533.353372 534.291030 535.125344 535.944879 537.018710 538.055091 538.904544 539.702339 540.719751 541.679784 542.440117 543.135819 544.035404 544.864568 545.485808 546.042069 546.810131 547.506548 547.980512 548.356270 548.883537 549.255528 -100 
-100 -100 533.770518 534.297361 535.060992 535.861893 536.701573 537.658885 538.613121 539.486805 540.340410 541.272388 542.174711 542.976293 543.739739 544.564045 545.344220 546.013741 546.640855 547.327860 547.963267 548.467908 548.891531 549.311260 549.585197 -100 
-100 -100 -100 -100 -100 -100 -100 -100 -100 -100 -100 -100 -100 -100 -100 -100 -100 -100 -100 -100 -100 -100 -100 -100 -100 -100 
-100 -100 -100 -100 -100 -100 -100 -100 -100 -100 -100 -100 -100 -100 -100 -100 -100 -100 -100 -100 -100 -100 -100 -100 -100 -100 
-100 -100 -100 -100 -100 -100 -100 -100 -100 -100 -100 -100 -100 -100 -100 -100 -100 -100 -100 -100 -100 -100 -100 -100 -100 -100 
-100 -100 539.059632 539.664416 540.521750 541.402230 542.301742 543.318373 544.300640 545.167985 546.002893 546.945486 547.853180 548.644052 549.399619 550.260244 551.075817 551.757153 552.377460 553.070715 553.693651 554.162928 554.553738 554.989977 555.284200 -100 
-100 -100 537.470210 538.403460 539.487570 540.393108 541.228105 542.400497 543.473635 544.279438 544.997843 546.071236 547.054653 547.771580 548.401661 549.397242 550.296114 550.912801 551.415015 552.236807 552.936080 553.337784 553.619621 554.226107 554.661424 -100 
-100 -100 534.181285 536.062136 537.653830 538.521125 539.002233 540.683084 541.996488 542.612436 542.885426 544.431916 545.630629 546.131308 546.289603 547.774747 548.906606 549.329060 549.383667 550.672487 551.586797 551.781368 551.616059 552.775335 553.564550 -100 
-100 -100 529.613229 533.419378 535.678947 536.361699 535.751766 538.688491 540.393388 540.684931 539.762938 542.544663 544.106394 544.242210 543.140149 545.905445 547.425210 547.513511 546.370237 548.883055 550.159717 549.998216 548.590695 551.089491 552.393485 -100 
-100 -100 530.657199 532.786763 534.642905 535.676477 536.271895 538.130022 539.580541 540.240371 540.523035 542.155360 543.415093 543.899917 544.027226 545.582348 546.776468 547.191977 547.227125 548.592772 549.576846 549.780283 549.620438 550.886961 551.772626 -100 
-100 -100 530.214243 531.848079 533.558578 534.750849 535.708838 537.321261 538.712836 539.552895 540.196025 541.528566 542.677410 543.307813 543.780817 545.011035 546.082037 546.633624 547.002780 548.068767 548.955026 549.325067 549.528909 550.447192 551.148052 -100 
-100 -100 527.660221 530.000024 532.037533 533.173019 533.825250 535.863874 537.463650 538.215685 538.552082 540.248238 541.546354 542.038403 542.160982 543.763554 544.995014 545.420994 545.457455 546.890783 547.944082 548.209803 548.110218 549.387204 550.280986 -100 
-100 -100 523.596490 527.921175 530.554012 531.417914 530.835462 534.195370 536.196471 536.649004 535.799812 538.728314 540.374603 540.517107 539.373817 542.264544 543.868147 543.967211 542.787691 545.466548 546.884073 546.840758 545.575272 548.075518 549.403847 -100 
-100 -100 525.809865 528.164258 530.225198 531.388895 532.077938 534.169707 535.824673 536.624289 537.001417 538.737720 540.070233 540.587479 540.730493 542.357308 543.611500 544.055809 544.111426 545.572707 546.656846 546.951027 546.874592 548.166547 549.068083 -100 
-100 -100 526.498512 528.165132 529.924373 531.168238 532.192198 533.922712 535.432460 536.366667 537.086668 538.503151 539.721222 540.396619 540.903207 542.186517 543.304415 543.887930 544.288752 545.417140 546.371873 546.803953 547.058896 548.006433 548.722528 -100 
-100 -100 525.046447 527.237670 529.175672 530.272862 530.932739 533.012635 534.662496 535.456808 535.832997 537.607474 538.975558 539.511547 539.659312 541.316219 542.588583 543.037539 543.092950 544.576798 545.681394 545.989253 545.921106 547.225193 548.133634 -100 
-100 -100 522.057930 525.983953 528.389187 529.145285 528.522979 531.872194 533.876126 534.326114 533.466116 536.485105 538.201820 538.375373 537.218271 540.186147 541.826976 541.931323 540.738205 543.473231 544.933853 544.917807 543.665083 546.194239 547.537299 -100 
-100 -100 524.558404 526.717993 528.612274 529.667435 530.294659 532.355887 533.996533 534.787059 535.165804 536.951848 538.335416 538.885076 539.039307 540.691826 541.952911 542.388140 542.433332 543.916454 545.024030 545.334440 545.268487 546.576765 547.488252 -100 
-100 -100 525.550167 527.136590 528.795996 529.949453 530.905560 532.603067 534.096835 535.022751 535.745725 537.189264 538.442551 539.149378 539.672547 540.942910 542.032315 542.582126 542.956962 544.089344 545.053773 545.490866 545.748190 546.707540 547.431964 -100 
-100 -100 524.455842 526.636723 528.521177 529.537806 530.116339 532.175459 533.815811 534.601194 534.972977 536.762320 538.156810 538.729921 538.909027 540.502237 541.700916 542.078945 542.073807 543.563690 544.674111 544.974283 544.890806 546.213911 547.134597 -100 
-100 -100 521.867880 525.858185 528.240058 528.910508 528.164058 531.524958 533.524582 533.957423 533.073703 536.099727 537.834263 538.056735 536.988403 539.801455 541.319190 541.312363 539.994864 542.773820 544.245524 544.206162 542.897723 545.474908 546.838473 -100 
-100 -100 525.031514 527.194247 529.045999 530.021338 530.554771 532.567672 534.167965 534.922042 535.266561 537.025259 538.392201 538.943773 539.100212 540.657869 541.818203 542.162480 542.129944 543.599045 544.694136 544.982070 544.887228 546.199770 547.113705 -100 
-100 -100 526.731410 528.278667 529.867384 530.934789 531.798977 533.397533 534.808510 535.675729 536.350810 537.728592 538.926216 539.598694 540.088793 541.278311 542.282206 542.761570 543.081777 544.172733 545.105789 545.518429 545.752594 546.688612 547.396728 -100 
-100 -100 526.408996 528.501493 530.273867 531.191545 531.681683 533.571607 535.078343 535.791837 536.123626 537.790061 539.085836 539.609900 539.762271 541.253365 542.362469 542.687315 542.651096 544.072893 545.132396 545.406166 545.302473 546.570221 547.450433 -100 
-100 -100 524.702073 528.509871 530.705562 531.257394 530.467605 533.528835 535.329756 535.693173 534.835512 537.632838 539.221140 539.405121 538.374623 541.016829 542.425698 542.391222 541.098325 543.752262 545.142980 545.079008 543.768707 546.232262 547.516374 -100 
-100 -100 528.812912 530.680259 532.217249 532.991952 533.380939 535.095415 536.461366 537.125150 537.437359 539.001733 540.217980 540.740323 540.911199 542.333164 543.390783 543.735017 543.728002 545.075372 546.065532 546.331076 546.221799 547.379728 548.161730 -100 
-100 -100 531.776681 532.687847 533.721233 534.556205 535.329029 536.490573 537.577301 538.404077 539.142056 540.227259 541.219037 541.940914 542.564142 543.524018 544.377132 544.949932 545.427912 546.274520 547.018304 547.465795 547.782141 548.398520 548.834515 -100 
-100 -100 533.189768 533.769078 534.576266 535.392685 536.235229 537.223369 538.199420 539.072345 539.916006 540.865028 541.775914 542.565056 543.309115 544.143851 544.927219 545.580069 546.188145 546.896009 547.549369 548.051922 548.468469 548.916620 549.214308 -100 
-100 -100 -100 -100 -100 -100 -100 -100 -100 -100 -100 -100 -100 -100 -100 -100 -100 -100 -100 -100 -100 -100 -100 -100 -100 -100 
-100 -100 -100 -100 -100 -100 -100 -100 -100 -100 -100 -100 -100 -100 -100 -100 -100 -100 -100 -100 -100 -100 -100 -100 -100 -100 
-100 -100 -100 -100 -100 -100 -100 -100 -100 -100 -100 -100 -100 -100 -100 -100 -100 -100 -100 -100 -100 -100 -100 -100 -100 -100 
-100 -100 538.485879 539.177514 540.099280 540.996646 541.889687 542.954295 543.966342 544.824910 545.633607 546.608363 547.531426 548.301067 549.022827 549.917472 550.754464 551.421120 552.011597 552.735975 553.375257 553.825667 554.186772 554.664591 554.992510 -100 
-100 -100 536.416892 537.685502 538.934579 539.820541 540.516744 541.878449 543.036114 543.778748 544.329239 545.575325 546.626066 547.261392 547.708221 548.886623 549.866473 550.415720 550.747372 551.741589 552.510555 552.834527 552.939527 553.744913 554.295475 -100 
-100 -100 530.953929 534.634506 536.783674 537.418439 536.791463 539.646962 541.297654 541.592875 540.694307 543.414867 544.931917 545.075169 543.999927 546.717230 548.204754 548.308177 547.193632 549.654680 550.891356 550.733859 549.341467 551.772946 553.021787 -100 
-100 -100 515.791059 530.398053 534.346389 533.995027 525.151232 536.403213 539.295438 538.394061 528.995365 540.254271 542.996190 541.856917 531.897971 543.518140 546.310838 545.221158 535.636519 546.595888 549.055571 547.621996 537.326507 548.786442 551.601528 -100 
-100 -100 527.198272 531.195054 533.649574 534.449376 533.915970 536.981365 538.787768 539.114936 538.200362 541.033062 542.623957 542.734499 541.599336 544.414959 545.981207 546.064989 544.906277 547.474657 548.800492 548.643334 547.235781 549.806605 551.175636 -100 
-100 -100 528.333600 530.657132 532.692788 533.824248 534.473898 536.471044 538.032462 538.741988 539.043104 540.723476 542.008620 542.475552 542.577732 544.177070 545.409709 545.824009 545.848787 547.273435 548.314808 548.548329 548.415712 549.720957 550.642601 -100 
-100 -100 523.876831 528.272721 530.961795 531.833985 531.236349 534.608047 536.607746 537.027048 536.137079 539.066716 540.706262 540.812278 539.629951 542.535460 544.150138 544.229437 543.022932 545.720554 547.151344 547.092998 545.808943 548.337499 549.694568 -100 
-100 -100 508.214083 524.533930 529.040369 528.751873 519.039373 531.621239 534.963194 534.210230 524.663980 536.296565 539.157563 537.976697 527.662409 539.721269 542.642798 541.506975 531.509364 543.034297 545.734592 544.517159 534.766486 545.845392 548.621072 -100 
-100 -100 522.024221 526.431073 529.137968 530.031760 529.465280 532.891901 534.948863 535.415935 534.565349 537.535024 539.207360 539.335198 538.170017 541.101509 542.740933 542.839444 541.653280 544.385059 545.854111 545.831405 544.575869 547.119802 548.483908 -100 
-100 -100 524.613214 526.960138 529.030293 530.193104 530.884454 533.016362 534.706354 535.509969 535.880211 537.649749 539.002162 539.503378 539.623929 541.288104 542.574908 543.020169 543.071512 544.579287 545.709458 546.024031 545.959137 547.289275 548.221984 -100 
-100 -100 521.579340 525.615982 528.122901 528.925918 528.324318 531.733715 533.783292 534.238890 533.364559 536.389969 538.095032 538.223200 537.022877 540.019965 541.691077 541.792625 540.589072 543.365398 544.863794 544.856027 543.603329 546.168405 547.542828 -100 
-100 -100 508.229844 522.894287 526.940789 526.493958 516.744187 529.292296 532.630254 531.848968 522.119173 534.006490 536.946684 535.745655 525.154627 537.545856 540.547539 539.403007 529.251751 540.981534 543.753416 542.563243 532.775070 543.940626 546.741668 -100 
-100 -100 521.106626 525.105798 527.563741 528.320839 527.683891 531.074542 533.115204 533.566926 532.694679 535.732250 537.453185 537.595202 536.400888 539.390382 541.045952 541.129004 539.911411 542.688288 544.191247 544.186297 542.935598 545.507135 546.886373 -100 
-100 -100 523.722037 525.960562 527.912398 528.972783 529.586446 531.688831 533.364975 534.159257 534.528475 536.329787 537.720434 538.255885 538.395936 540.036478 541.282657 541.679555 541.689100 543.210984 544.357450 544.676370 544.609035 545.960524 546.907654 -100 
-100 -100 520.900554 524.985179 527.455138 528.168066 527.446030 530.873611 532.926481 533.372271 532.485152 535.541337 537.290005 537.488563 536.392567 539.245110 540.797487 540.787353 539.459640 542.291191 543.812058 543.787589 542.484118 545.108337 546.511519 -100 
-100 -100 507.566761 522.674327 526.761138 526.196807 516.043657 528.886457 532.265065 531.462100 521.644493 533.615757 536.612321 535.561509 525.578663 537.287593 540.048321 538.694713 528.037569 540.171228 543.008667 541.759993 531.660719 543.134020 546.002720 -100 
-100 -100 521.482517 525.551247 527.991328 528.665800 527.900593 531.280646 533.292103 533.706870 532.794448 535.820680 537.544725 537.726978 536.612407 539.423576 540.930023 540.879637 539.519451 542.326558 543.828701 543.788610 542.471402 545.085256 546.482495 -100 
-100 -100 524.913972 527.121276 529.010209 529.993014 530.523130 532.519341 534.108189 534.846762 535.178779 536.909457 538.249688 538.768528 538.898402 540.431426 541.568439 541.878519 541.821585 543.295204 544.403327 544.689798 544.592712 545.923012 546.856555 -100 
-100 -100 522.956963 526.921342 529.276027 529.919395 529.190317 532.365861 534.257921 534.650473 533.799740 536.658798 538.291573 538.465760 537.410864 540.091254 541.524325 541.462788 540.138863 542.849524 544.294468 544.237388 542.928728 545.472961 546.828305 -100 
-100 -100 510.759998 525.476846 529.350953 528.761420 519.141981 531.102838 534.191292 533.394199 524.154049 535.344536 538.115744 537.096416 527.607762 538.688800 541.264201 539.921394 529.596870 541.280724 543.972493 542.707615 532.768577 543.951433 546.708564 -100 
-100 -100 525.575172 529.252260 531.335068 531.839563 531.031715 533.998304 535.729873 536.084089 535.239426 537.969079 539.508682 539.697378 538.689849 541.275380 542.644268 542.619346 541.353372 543.958546 545.314257 545.258419 543.966081 546.366911 547.598954 -100 
-100 -100 530.726424 531.970406 533.160404 533.961736 534.577573 535.935913 537.111445 537.876705 538.448765 539.706291 540.768092 541.414750 541.861412 542.987703 543.903866 544.390867 544.681414 545.715790 546.544998 546.928412 547.080291 547.895017 548.445678 -100 
-100 -100 532.618138 533.280892 534.146202 534.971501 535.799781 536.833503 537.837873 538.700832 539.517794 540.498927 541.426259 542.195725 542.905477 543.766961 544.562264 545.191638 545.765012 546.508930 547.186951 547.679130 548.073026 548.565997 548.898773 -100 
-100 -100 -100 -100 -100 -100 -100 -100 -100 -100 -100 -100 -100 -100 -100 -100 -100 -100 -100 -100 -100 -100 -100 -100 -100 -100 
-100 -100 -100 -100 -100 -100 -100 -100 -100 -100 -100 -100 -100 -100 -100 -100 -100 -100 -100 -100 -100 -100 -100 -100 -100 -100 
-100 -100 -100 -100 -100 -100 -100 -100 -100 -100 -100 -100 -100 -100 -100 -100 -100 -100 -100 -100 -100 -100 -100 -100 -100 -100 
-100 -100 538.317723 538.985482 539.908473 540.827249 541.750701 542.806007 543.816832 544.688431 545.518657 546.475081 547.389389 548.166749 548.907627 549.782963 550.612556 551.288563 551.898644 552.604414 553.235708 553.695408 554.077771 554.537612 554.856244 -100 
-100 -100 536.510504 537.571671 538.764951 539.709520 540.552276 541.790469 542.908751 543.705283 544.395378 545.504903 546.506817 547.191564 547.779954 548.815961 549.746539 550.344807 550.813592 551.672042 552.393997 552.770163 553.020225 553.682217 554.170322 -100 
-100 -100 532.757653 534.937958 536.735039 537.628937 538.054727 539.882085 541.283037 541.851953 542.020882 543.677012 544.929104 545.350085 545.382632 546.989706 548.199793 548.567164 548.513239 549.915750 550.892064 551.018372 550.743916 552.051634 552.962440 -100 
-100 -100 527.639772 532.005425 534.580861 535.257708 534.461486 537.690276 539.540858 539.731398 538.563495 541.595930 543.262832 543.255515 541.875109 544.914118 546.574135 546.553989 545.160597 547.932081 549.327652 549.039573 547.375626 550.184958 551.696147 -100 
-100 -100 529.006851 531.473825 533.567953 534.637806 535.178257 537.199348 538.749462 539.358728 539.529771 541.280782 542.598723 542.994812 542.986586 544.673848 545.953818 546.309427 546.230071 547.724040 548.783808 548.920205 548.650050 550.081404 551.103273 -100 
-100 -100 528.707659 530.587386 532.495143 533.739164 534.687892 536.417347 537.888963 538.702695 539.284179 540.687910 541.874864 542.443361 542.834438 544.144008 545.275111 545.789236 546.095348 547.245479 548.193518 548.532112 548.685881 549.711035 550.509413 -100 
-100 -100 525.888960 528.590304 530.878594 532.045834 532.632480 534.848449 536.559219 537.261736 537.483393 539.304932 540.666562 541.069096 541.052647 542.791540 544.111007 544.474786 544.395990 545.974320 547.125428 547.347441 547.155927 548.593450 549.617220 -100 
-100 -100 521.364894 526.307467 529.285481 530.134636 529.339281 533.026640 535.197354 535.549743 534.445748 537.639372 539.399573 539.393961 537.961908 541.137876 542.887089 542.872233 541.436953 544.408713 545.985684 545.856545 544.370234 547.172370 548.698847 -100 
-100 -100 524.033405 526.744664 529.049324 530.237515 530.855939 533.124551 534.891640 535.642260 535.904151 537.764361 539.157315 539.581192 539.582569 541.346258 542.690158 543.074354 543.018283 544.631742 545.822961 546.082655 545.920965 547.375410 548.406737 -100 
-100 -100 524.978836 526.880759 528.821556 530.100398 531.102990 532.952038 534.546462 535.455981 536.112729 537.598082 538.848268 539.452448 539.869697 541.234884 542.417614 542.967149 543.310843 544.539512 545.576994 545.998498 546.218471 547.275558 548.087665 -100 
-100 -100 523.363186 525.874690 528.025773 529.129835 529.710558 531.963954 533.726402 534.473455 534.733806 536.626298 538.044146 538.473688 538.469136 540.266802 541.634610 542.026128 541.971008 543.612091 544.828728 545.105392 544.954035 546.423479 547.463447 -100 
-100 -100 519.992990 524.462188 527.157587 527.868821 527.019356 530.690300 532.864397 533.216741 532.100273 535.376072 537.189783 537.193160 535.726865 538.988783 540.784169 540.777464 539.328766 542.367544 543.998086 543.903410 542.434098 545.271200 546.815683 -100 
-100 -100 522.889423 525.365413 527.467911 528.525904 529.071438 531.305210 533.058160 533.801519 534.064453 535.968419 537.401418 537.843963 537.844351 539.633906 540.985083 541.357404 541.288376 542.928748 544.149576 544.429503 544.281082 545.756878 546.801725 -100 
-100 -100 524.065514 525.876196 527.704980 528.883666 529.812079 531.626646 533.205403 534.107110 534.766879 536.279546 537.564797 538.199675 538.630584 539.974375 541.116650 541.619319 541.927554 543.161731 544.212766 544.640529 544.863565 545.938078 546.763332 -100 
-100 -100 522.748352 525.260116 527.364100 528.387228 528.883161 531.118672 532.872941 533.610136 533.866105 535.781222 537.237378 537.717962 537.753094 539.468088 540.735325 541.028662 540.892104 542.541317 543.768048 544.034831 543.864252 545.361813 546.422154 -100 
-100 -100 519.743684 524.304641 526.995009 527.624868 526.646465 530.337587 532.510369 532.843535 531.702235 534.998730 536.850697 536.928829 535.573127 538.648601 540.282000 540.125478 538.519072 541.608651 543.255541 543.131020 541.594845 544.494492 546.070960 -100 
-100 -100 523.336595 525.832399 527.906767 528.891644 529.344072 531.532360 533.244872 533.950185 534.180015 536.067016 537.500239 537.964870 537.979942 539.654453 540.874803 541.125960 540.955138 542.577890 543.783846 544.033465 543.848419 545.335227 546.389495 -100 
-100 -100 525.275459 527.052070 528.817189 529.916906 530.757385 532.469617 533.960988 534.802813 535.417563 536.869069 538.108778 538.723488 539.129471 540.379296 541.415611 541.828985 542.067619 543.248907 544.257652 544.650091 544.842468 545.894118 546.705572 -100 
-100 -100 524.797429 527.214481 529.205485 530.137920 530.554455 532.607579 534.216822 534.882028 535.104893 536.893180 538.254083 538.699123 538.719160 540.318080 541.479286 541.710162 541.536419 543.098772 544.254805 544.479983 544.280103 545.717966 546.736729 -100 
-100 -100 522.759575 527.115511 529.607425 530.127750 529.124076 532.486399 534.440307 534.706793 533.607892 536.658653 538.360794 538.417437 537.121926 540.004881 541.512668 541.328350 539.752091 542.688968 544.227504 544.061477 542.514953 545.290002 546.780670 -100 
-100 -100 527.411035 529.568113 531.294622 532.076910 532.393058 534.253791 535.709076 536.327100 536.537634 538.214297 539.490221 539.942941 539.993645 541.516052 542.621039 542.880768 542.746302 544.220635 545.293806 545.510688 545.307609 546.618313 547.522735 -100 
-100 -100 530.828174 531.860092 532.991092 533.851960 534.620995 535.843398 536.972735 537.788729 538.498273 539.620823 540.634329 541.328041 541.909191 542.896680 543.763031 544.300343 544.735937 545.625985 546.406002 546.841933 547.137712 547.815302 548.306351 -100 
-100 -100 532.452459 533.089147 533.952848 534.797231 535.654405 536.674951 537.675305 538.549668 539.387332 540.350278 541.269056 542.045746 542.772778 543.613292 544.398372 545.035106 545.628315 546.353349 547.025108 547.529186 547.946637 548.424287 548.749137 -100 
-100 -100 -100 -100 -100 -100 -100 -100 -100 -100 -100 -100 -100 -100 -100 -100 -100 -100 -100 -100 -100 -100 -100 -100 -100 -100 
-100 -100 -100 -100 -100 -100 -100 -100 -100 -100 -100 -100 -100 -100 -100 -100 -100 -100 -100 -100 -100 -100 -100 -100 -100 -100 
-100 -100 -100 -100 -100 -100 -100 -100 -100 -100 -100 -100 -100 -100 -100 -100 -100 -100 -100 -100 -100 -100 -100 -100 -100 -100 
-100 -100 -100 -100 -100 -100 -100 -100 -100 -100 -100 -100 -100 -100 -100 -100 -100 -100 -100 -100 -100 -100 -100 -100 -100 -100 
-100 -100 -100 -100 -100 -100 -100 -100 -100 -100 -100 -100 -100 -100 -100 -100 -100 -100 -100 -100 -100 -100 -100 -100 -100 -100 
-100 -100 -100 -100 -100 -100 -100 -100 -100 -100 -100 -100 -100 -100 -100 -100 -100 -100 -100 -100 -100 -100 -100 -100 -100 -100 
-100 -100 -100 -100 -100 -100 -100 -100 -100 -100 -100 -100 -100 -100 -100 -100 -100 -100 -100 -100 -100 -100 -100 -100 -100 -100 
-100 -100 -100 -100 -100 -100 -100 -100 -100 -100 -100 -100 -100 -100 -100 -100 -100 -100 -100 -100 -100 -100 -100 -100 -100 -100 
-100 -100 -100 -100 -100 -100 -100 -100 -100 -100 -100 -100 -100 -100 -100 -100 -100 -100 -100 -100 -100 -100 -100 -100 -100 -100 
-100 -100 -100 -100 -100 -100 -100 -100 -100 -100 -100 -100 -100 -100 -100 -100 -100 -100 -100 -100 -100 -100 -100 -100 -100 -100 
-100 -100 -100 -100 -100 -100 -100 -100 -100 -100 -100 -100 -100 -100 -100 -100 -100 -100 -100 -100 -100 -100 -100 -100 -100 -100 
-100 -100 -100 -100 -100 -100 -100 -100 -100 -100 -100 -100 -100 -100 -100 -100 -100 -100 -100 -100 -100 -100 -100 -100 -100 -100 
-100 -100 -100 -100 -100 -100 -100 -100 -100 -100 -100 -100 -100 -100 -100 -100 -100 -100 -100 -100 -100 -100 -100 -100 -100 -100 
-100 -100 -100 -100 -100 -100 -100 -100 -100 -100 -100 -100 -100 -100 -100 -100 -100 -100 -100 -100 -100 -100 -100 -100 -100 -100 
-100 -100 -100 -100 -100 -100 -100 -100 -100 -100 -100 -100 -100 -100 -100 -100 -100 -100 -100 -100 -100 -100 -100 -100 -100 -100 
-100 -100 -100 -100 -100 -100 -100 -100 -100 -100 -100 -100 -100 -100 -100 -100 -100 -100 -100 -100 -100 -100 -100 -100 -100 -100 
-100 -100 -100 -100 -100 -100 -100 -100 -100 -100 -100 -100 -100 -100 -100 -100 -100 -100 -100 -100 -100 -100 -100 -100 -100 -100 
-100 -100 -100 -100 -100 -100 -100 -100 -100 -100 -100 -100 -100 -100 -100 -100 -100 -100 -100 -100 -100 -100 -100 -100 -100 -100 
-100 -100 -100 -100 -100 -100 -100 -100 -100 -100 -100 -100 -100 -100 -100 -100 -100 -100 -100 -100 -100 -100 -100 -100 -100 -100 
-100 -100 -100 -100 -100 -100 -100 -100 -100 -100 -100 -100 -100 -100 -100 -100 -100 -100 -100 -100 -100 -100 -100 -100 -100 -100 
-100 -100 -100 -100 -100 -100 -100 -100 -100 -100 -100 -100 -100 -100 -100 -100 -100 -100 -100 -100 -100 -100 -100 -100 -100 -100 
-100 -100 -100 -100 -100 -100 -100 -100 -100 -100 -100 -100 -100 -100 -100 -100 -100 -100 -100 -100 -100 -100 -100 -100 -100 -100 
-100 -100 -100 -100 -100 -100 -100 -100 -100 -100 -100 -100 -100 -100 -100 -100 -100 -100 -100 -100 -100 -100 -100 -100 -100 -100 
-100 -100 -100 -100 -100 -100 -100 -100 -100 -100 -100 -100 -100 -100 -100 -100 -100 -100 -100 -100 -100 -100 -100 -100 -100 -100 
-100 -100 -100 -100 -100 -100 -100 -100 -100 -100 -100 -100 -100 -100 -100 -100 -100 -100 -100 -100 -100 -100 -100 -100 -100 -100 
-100 -100 -100 -100 -100 -100 -100 -100 -100 -100 -100 -100 -100 -100 -100 -100 -100 -100 -100 -100 -100 -100 -100 -100 -100 -100 
-100 -100 -100 -100 -100 -100 -100 -100 -100 -100 -100 -100 -100 -100 -100 -100 -100 -100 -100 -100 -100 -100 -100 -100 -100 -100 
