# Supplementary material for: A computational model of spatio-temporal cardiac intracellular calcium handling with realistic structure and spatial flux distribution from sarcoplasmic reticulum and t-tubule reconstructions
Source: PLoS Comput Biol. 2017 Aug 31;13(8):e1005714. doi: 10.1371/journal.pcbi.1005714 (PMC5597258; doi:10.1371/journal.pcbi.1005714)
Supplement: S1 Code — Code provided in C/C++ and includes the structural datasets used in this study. Documentation is provided on use of and updating the code. Updates may also be available on Michael Colman’s website, http://www.physicsoftheheart.com and github repository: https://github.com/michaelcolman/CODE---PLOS-Comp-Biol-2017-Model-SR. (ZIP) [file pcbi.1005714.s001.zip › PLOS_SR_Clean/Spatial_diff_out/Ca_output_0160.vtk]

# vtk DataFile Version 3.0
vtk output
ASCII
DATASET STRUCTURED_POINTS
DIMENSIONS 26 26 52
SPACING 1 1 1
ORIGIN 0 0 0
POINT_DATA 35152
SCALARS ImageFile float 1
LOOKUP_TABLE default
-100 -100 -100 -100 -100 -100 -100 -100 -100 -100 -100 -100 -100 -100 -100 -100 -100 -100 -100 -100 -100 -100 -100 -100 -100 -100 
-100 -100 -100 -100 -100 -100 -100 -100 -100 -100 -100 -100 -100 -100 -100 -100 -100 -100 -100 -100 -100 -100 -100 -100 -100 -100 
-100 -100 -100 -100 -100 -100 -100 -100 -100 -100 -100 -100 -100 -100 -100 -100 -100 -100 -100 -100 -100 -100 -100 -100 -100 -100 
-100 -100 -100 -100 -100 -100 -100 -100 -100 -100 -100 -100 -100 -100 -100 -100 -100 -100 -100 -100 -100 -100 -100 -100 -100 -100 
-100 -100 -100 -100 -100 -100 -100 -100 -100 -100 -100 -100 -100 -100 -100 -100 -100 -100 -100 -100 -100 -100 -100 -100 -100 -100 
-100 -100 -100 -100 -100 -100 -100 -100 -100 -100 -100 -100 -100 -100 -100 -100 -100 -100 -100 -100 -100 -100 -100 -100 -100 -100 
-100 -100 -100 -100 -100 -100 -100 -100 -100 -100 -100 -100 -100 -100 -100 -100 -100 -100 -100 -100 -100 -100 -100 -100 -100 -100 
-100 -100 -100 -100 -100 -100 -100 -100 -100 -100 -100 -100 -100 -100 -100 -100 -100 -100 -100 -100 -100 -100 -100 -100 -100 -100 
-100 -100 -100 -100 -100 -100 -100 -100 -100 -100 -100 -100 -100 -100 -100 -100 -100 -100 -100 -100 -100 -100 -100 -100 -100 -100 
-100 -100 -100 -100 -100 -100 -100 -100 -100 -100 -100 -100 -100 -100 -100 -100 -100 -100 -100 -100 -100 -100 -100 -100 -100 -100 
-100 -100 -100 -100 -100 -100 -100 -100 -100 -100 -100 -100 -100 -100 -100 -100 -100 -100 -100 -100 -100 -100 -100 -100 -100 -100 
-100 -100 -100 -100 -100 -100 -100 -100 -100 -100 -100 -100 -100 -100 -100 -100 -100 -100 -100 -100 -100 -100 -100 -100 -100 -100 
-100 -100 -100 -100 -100 -100 -100 -100 -100 -100 -100 -100 -100 -100 -100 -100 -100 -100 -100 -100 -100 -100 -100 -100 -100 -100 
-100 -100 -100 -100 -100 -100 -100 -100 -100 -100 -100 -100 -100 -100 -100 -100 -100 -100 -100 -100 -100 -100 -100 -100 -100 -100 
-100 -100 -100 -100 -100 -100 -100 -100 -100 -100 -100 -100 -100 -100 -100 -100 -100 -100 -100 -100 -100 -100 -100 -100 -100 -100 
-100 -100 -100 -100 -100 -100 -100 -100 -100 -100 -100 -100 -100 -100 -100 -100 -100 -100 -100 -100 -100 -100 -100 -100 -100 -100 
-100 -100 -100 -100 -100 -100 -100 -100 -100 -100 -100 -100 -100 -100 -100 -100 -100 -100 -100 -100 -100 -100 -100 -100 -100 -100 
-100 -100 -100 -100 -100 -100 -100 -100 -100 -100 -100 -100 -100 -100 -100 -100 -100 -100 -100 -100 -100 -100 -100 -100 -100 -100 
-100 -100 -100 -100 -100 -100 -100 -100 -100 -100 -100 -100 -100 -100 -100 -100 -100 -100 -100 -100 -100 -100 -100 -100 -100 -100 
-100 -100 -100 -100 -100 -100 -100 -100 -100 -100 -100 -100 -100 -100 -100 -100 -100 -100 -100 -100 -100 -100 -100 -100 -100 -100 
-100 -100 -100 -100 -100 -100 -100 -100 -100 -100 -100 -100 -100 -100 -100 -100 -100 -100 -100 -100 -100 -100 -100 -100 -100 -100 
-100 -100 -100 -100 -100 -100 -100 -100 -100 -100 -100 -100 -100 -100 -100 -100 -100 -100 -100 -100 -100 -100 -100 -100 -100 -100 
-100 -100 -100 -100 -100 -100 -100 -100 -100 -100 -100 -100 -100 -100 -100 -100 -100 -100 -100 -100 -100 -100 -100 -100 -100 -100 
-100 -100 -100 -100 -100 -100 -100 -100 -100 -100 -100 -100 -100 -100 -100 -100 -100 -100 -100 -100 -100 -100 -100 -100 -100 -100 
-100 -100 -100 -100 -100 -100 -100 -100 -100 -100 -100 -100 -100 -100 -100 -100 -100 -100 -100 -100 -100 -100 -100 -100 -100 -100 
-100 -100 -100 -100 -100 -100 -100 -100 -100 -100 -100 -100 -100 -100 -100 -100 -100 -100 -100 -100 -100 -100 -100 -100 -100 -100 
-100 -100 -100 -100 -100 -100 -100 -100 -100 -100 -100 -100 -100 -100 -100 -100 -100 -100 -100 -100 -100 -100 -100 -100 -100 -100 
-100 -100 -100 -100 -100 -100 -100 -100 -100 -100 -100 -100 -100 -100 -100 -100 -100 -100 -100 -100 -100 -100 -100 -100 -100 -100 
-100 -100 -100 -100 -100 -100 -100 -100 -100 -100 -100 -100 -100 -100 -100 -100 -100 -100 -100 -100 -100 -100 -100 -100 -100 -100 
-100 -100 -100 -100 -100 -100 -100 -100 -100 -100 -100 -100 -100 -100 -100 -100 -100 -100 -100 -100 -100 -100 -100 -100 -100 -100 
-100 -100 -100 -100 -100 -100 -100 -100 -100 -100 -100 -100 -100 -100 -100 -100 -100 -100 -100 -100 -100 -100 -100 -100 -100 -100 
-100 -100 -100 -100 -100 -100 -100 -100 -100 -100 -100 -100 -100 -100 -100 -100 -100 -100 -100 -100 -100 -100 -100 -100 -100 -100 
-100 -100 -100 -100 -100 -100 -100 -100 -100 -100 -100 -100 -100 -100 -100 -100 -100 -100 -100 -100 -100 -100 -100 -100 -100 -100 
-100 -100 -100 -100 -100 -100 -100 -100 -100 -100 -100 -100 -100 -100 -100 -100 -100 -100 -100 -100 -100 -100 -100 -100 -100 -100 
-100 -100 -100 -100 -100 -100 -100 -100 -100 -100 -100 -100 -100 -100 -100 -100 -100 -100 -100 -100 -100 -100 -100 -100 -100 -100 
-100 -100 -100 -100 -100 -100 -100 -100 -100 -100 -100 -100 -100 -100 -100 -100 -100 -100 -100 -100 -100 -100 -100 -100 -100 -100 
-100 -100 -100 -100 -100 -100 -100 -100 -100 -100 -100 -100 -100 -100 -100 -100 -100 -100 -100 -100 -100 -100 -100 -100 -100 -100 
-100 -100 -100 -100 -100 -100 -100 -100 -100 -100 -100 -100 -100 -100 -100 -100 -100 -100 -100 -100 -100 -100 -100 -100 -100 -100 
-100 -100 -100 -100 -100 -100 -100 -100 -100 -100 -100 -100 -100 -100 -100 -100 -100 -100 -100 -100 -100 -100 -100 -100 -100 -100 
-100 -100 -100 -100 -100 -100 -100 -100 -100 -100 -100 -100 -100 -100 -100 -100 -100 -100 -100 -100 -100 -100 -100 -100 -100 -100 
-100 -100 -100 -100 -100 -100 -100 -100 -100 -100 -100 -100 -100 -100 -100 -100 -100 -100 -100 -100 -100 -100 -100 -100 -100 -100 
-100 -100 -100 -100 -100 -100 -100 -100 -100 -100 -100 -100 -100 -100 -100 -100 -100 -100 -100 -100 -100 -100 -100 -100 -100 -100 
-100 -100 -100 -100 -100 -100 -100 -100 -100 -100 -100 -100 -100 -100 -100 -100 -100 -100 -100 -100 -100 -100 -100 -100 -100 -100 
-100 -100 -100 -100 -100 -100 -100 -100 -100 -100 -100 -100 -100 -100 -100 -100 -100 -100 -100 -100 -100 -100 -100 -100 -100 -100 
-100 -100 -100 -100 -100 -100 -100 -100 -100 -100 -100 -100 -100 -100 -100 -100 -100 -100 -100 -100 -100 -100 -100 -100 -100 -100 
-100 -100 -100 -100 -100 -100 -100 -100 -100 -100 -100 -100 -100 -100 -100 -100 -100 -100 -100 -100 -100 -100 -100 -100 -100 -100 
-100 -100 -100 -100 -100 -100 -100 -100 -100 -100 -100 -100 -100 -100 -100 -100 -100 -100 -100 -100 -100 -100 -100 -100 -100 -100 
-100 -100 -100 -100 -100 -100 -100 -100 -100 -100 -100 -100 -100 -100 -100 -100 -100 -100 -100 -100 -100 -100 -100 -100 -100 -100 
-100 -100 -100 -100 -100 -100 -100 -100 -100 -100 -100 -100 -100 -100 -100 -100 -100 -100 -100 -100 -100 -100 -100 -100 -100 -100 
-100 -100 -100 -100 -100 -100 -100 -100 -100 -100 -100 -100 -100 -100 -100 -100 -100 -100 -100 -100 -100 -100 -100 -100 -100 -100 
-100 -100 -100 -100 -100 -100 -100 -100 -100 -100 -100 -100 -100 -100 -100 -100 -100 -100 -100 -100 -100 -100 -100 -100 -100 -100 
-100 -100 -100 -100 -100 -100 -100 -100 -100 -100 -100 -100 -100 -100 -100 -100 -100 -100 -100 -100 -100 -100 -100 -100 -100 -100 
-100 -100 -100 -100 -100 -100 -100 -100 -100 -100 -100 -100 -100 -100 -100 -100 -100 -100 -100 -100 -100 -100 -100 -100 -100 -100 
-100 -100 -100 -100 -100 -100 -100 -100 -100 -100 -100 -100 -100 -100 -100 -100 -100 -100 -100 -100 -100 -100 -100 -100 -100 -100 
-100 -100 0.341058 0.334864 0.323521 0.309787 0.295383 0.282881 0.272819 0.265989 0.261678 0.259172 0.257600 0.256694 0.256020 0.255393 0.254701 0.254007 0.253318 0.252702 0.252235 0.252014 0.252002 0.251586 0.250929 -100 
-100 -100 0.351531 0.345290 0.333854 0.319996 0.305427 0.292717 0.282436 0.275443 0.271079 0.268407 0.266558 0.265500 0.264762 0.264121 0.263430 0.262743 0.262056 0.261445 0.261047 0.261044 0.261452 0.261026 0.259981 -100 
-100 -100 0.370565 0.364252 0.352662 0.338587 0.323709 0.310603 0.299897 0.292620 0.288267 0.285294 0.282815 0.281463 0.280606 0.279925 0.279202 0.278481 0.277747 0.277094 0.276784 0.277155 0.278591 0.278108 0.276018 -100 
-100 -100 0.393455 0.387100 0.375402 0.361117 0.345889 0.332239 0.320857 0.312965 0.308108 0.304757 0.302020 0.300543 0.299655 0.298929 0.298100 0.297247 0.296344 0.295461 0.294861 0.294943 0.296125 0.295459 0.293273 -100 
-100 -100 0.417662 0.411299 0.399566 0.385158 0.369666 0.355388 0.343035 0.334215 0.328352 0.324588 0.321998 0.320610 0.319846 0.319062 0.317977 0.316868 0.315666 0.314361 0.313050 0.312145 0.311750 0.310778 0.309456 -100 
-100 -100 0.439483 0.433105 0.421359 0.406950 0.391444 0.376563 0.363084 0.353330 0.346708 0.342547 0.339896 0.338573 0.338011 0.337134 0.335638 0.334197 0.332706 0.330965 0.328963 0.327203 0.325821 0.324530 0.323494 -100 
-100 -100 0.458364 0.451917 0.440110 0.425779 0.410618 0.395185 0.380283 0.369584 0.362314 0.357798 0.355032 0.353804 0.353771 0.352785 0.350517 0.348707 0.346982 0.344894 0.342304 0.339926 0.337908 0.336356 0.335389 -100 
-100 -100 0.472727 0.466059 0.453842 0.439013 0.423323 0.407405 0.392082 0.381036 0.373464 0.368696 0.365717 0.364313 0.364144 0.363048 0.360677 0.358767 0.356933 0.354720 0.351970 0.349398 0.347176 0.345500 0.344500 -100 
-100 -100 0.483431 0.476381 0.463346 0.447433 0.430319 0.413986 0.399222 0.388427 0.380874 0.375965 0.372696 0.370869 0.369910 0.368715 0.366912 0.365172 0.363350 0.361230 0.358730 0.356362 0.354297 0.352633 0.351552 -100 
-100 -100 0.490495 0.483016 0.469126 0.452257 0.434170 0.417538 0.403107 0.392576 0.385157 0.380193 0.376699 0.374566 0.373224 0.371967 0.370414 0.368834 0.367106 0.365189 0.363051 0.361073 0.359406 0.357830 0.356587 -100 
-100 -100 0.494794 0.486893 0.472011 0.454410 0.435710 0.418904 0.404671 0.394375 0.387187 0.382232 0.378535 0.376209 0.374677 0.373422 0.372053 0.370636 0.369077 0.367402 0.365657 0.364154 0.363261 0.361787 0.360050 -100 
-100 -100 0.494593 0.486611 0.471586 0.453821 0.434982 0.418158 0.404012 0.393805 0.386689 0.381777 0.378101 0.375793 0.374291 0.373142 0.371957 0.370732 0.369361 0.367881 0.366336 0.364996 0.364217 0.362795 0.361067 -100 
-100 -100 0.489790 0.482071 0.467734 0.450342 0.431760 0.415073 0.400984 0.390758 0.383584 0.378729 0.375238 0.373105 0.371774 0.370827 0.369893 0.368906 0.367747 0.366414 0.364901 0.363427 0.362126 0.360704 0.359474 -100 
-100 -100 0.481886 0.474461 0.460706 0.443861 0.425747 0.409347 0.395373 0.385196 0.378087 0.373296 0.369884 0.367895 0.366757 0.366046 0.365379 0.364650 0.363714 0.362533 0.361077 0.359562 0.358116 0.356686 0.355580 -100 
-100 -100 0.469488 0.462384 0.449255 0.433103 0.415681 0.399748 0.386051 0.376072 0.369318 0.364595 0.361000 0.359063 0.358077 0.357596 0.357214 0.356772 0.356102 0.355106 0.353755 0.352296 0.350882 0.349462 0.348350 -100 
-100 -100 0.451990 0.445227 0.432723 0.417343 0.400708 0.385425 0.372185 0.362473 0.355863 0.351227 0.347712 0.345871 0.345031 0.344769 0.344689 0.344590 0.344239 0.343454 0.342195 0.340753 0.339334 0.337935 0.336860 -100 
-100 -100 0.427579 0.421185 0.409346 0.394842 0.379160 0.364747 0.352216 0.342888 0.336261 0.331756 0.328597 0.326894 0.326188 0.326128 0.326390 0.326704 0.326755 0.326204 0.325000 0.323502 0.321986 0.320617 0.319663 -100 
-100 -100 0.397172 0.391158 0.379994 0.366490 0.351944 0.338629 0.327032 0.318344 0.312077 0.307780 0.304745 0.303068 0.302402 0.302489 0.303059 0.303793 0.304258 0.303941 0.302781 0.301259 0.299733 0.298417 0.297537 -100 
-100 -100 0.360590 0.354922 0.344149 0.331705 0.318472 0.306450 0.296026 0.288231 0.282623 0.278671 0.275741 0.274068 0.273406 0.273575 0.274358 0.275406 0.276214 0.276098 0.275013 0.273553 0.272232 0.271011 0.270080 -100 
-100 -100 0.320636 0.315432 0.305553 0.294295 0.282428 0.271768 0.262584 0.255774 0.250892 0.247428 0.244802 0.243272 0.242655 0.242834 0.243639 0.244742 0.245646 0.245653 0.244718 0.243431 0.242281 0.241213 0.240383 -100 
-100 -100 0.280087 0.275410 0.266850 0.256768 0.246232 0.236874 0.228940 0.223105 0.218932 0.216049 0.213949 0.212710 0.212196 0.212333 0.212992 0.213904 0.214663 0.214716 0.214009 0.212979 0.211944 0.211063 0.210481 -100 
-100 -100 0.248440 0.244103 0.236233 0.226962 0.217370 0.209023 0.202087 0.197085 0.193541 0.191175 0.189514 0.188539 0.188118 0.188199 0.188679 0.189344 0.189900 0.189951 0.189442 0.188654 0.187807 0.187081 0.186613 -100 
-100 -100 0.230096 0.225927 0.218417 0.209563 0.200493 0.192711 0.186366 0.181862 0.178716 0.176661 0.175260 0.174440 0.174077 0.174122 0.174485 0.174993 0.175412 0.175449 0.175047 0.174395 0.173654 0.173013 0.172608 -100 
-100 -100 -100 -100 -100 -100 -100 -100 -100 -100 -100 -100 -100 -100 -100 -100 -100 -100 -100 -100 -100 -100 -100 -100 -100 -100 
-100 -100 -100 -100 -100 -100 -100 -100 -100 -100 -100 -100 -100 -100 -100 -100 -100 -100 -100 -100 -100 -100 -100 -100 -100 -100 
-100 -100 -100 -100 -100 -100 -100 -100 -100 -100 -100 -100 -100 -100 -100 -100 -100 -100 -100 -100 -100 -100 -100 -100 -100 -100 
-100 -100 0.351068 0.344812 0.333355 0.319493 0.304952 0.292311 0.282130 0.275238 0.270954 0.268327 0.266483 0.265392 0.264600 0.263905 0.263182 0.262498 0.261857 0.261333 0.261054 0.261181 0.261713 0.261377 0.260380 -100 
-100 -100 0.361724 0.355401 0.343820 0.329815 0.315110 0.302277 0.291922 0.284986 0.280910 0.278114 0.275727 0.274368 0.273470 0.272750 0.272028 0.271357 0.270735 0.270257 0.270175 0.270860 0.272488 0.272165 0.270210 -100 
-100 -100 0.381032 0.374617 0.362857 0.348627 0.333634 0.320439 0.309750 0.302816 0.299478 0.296376 0.292624 0.290684 0.289579 0.288796 0.288029 0.287328 0.286683 0.286234 0.286497 0.288287 0.292722 0.292379 0.287791 -100 
-100 -100 0.404115 0.397674 0.385844 0.371469 0.356212 0.342493 0.331086 0.323517 0.319667 0.316182 0.312167 0.310108 0.309001 0.308169 0.307260 0.306408 0.305589 0.304896 0.304841 0.306319 0.310476 0.309938 0.305253 -100 
-100 -100 0.428445 0.422053 0.410313 0.396011 0.380753 0.366408 0.353727 0.344829 0.339214 0.335307 0.332174 0.330547 0.329785 0.328914 0.327621 0.326451 0.325308 0.324082 0.322962 0.322641 0.323386 0.322474 0.320226 -100 
-100 -100 0.450451 0.444120 0.432565 0.418663 0.404027 0.389087 0.374645 0.364365 0.357594 0.353272 0.350409 0.349138 0.348981 0.348029 0.345976 0.344345 0.342913 0.341148 0.339022 0.337329 0.336262 0.334966 0.333617 -100 
-100 -100 0.469635 0.463312 0.451947 0.438754 0.425657 0.410177 0.393113 0.381252 0.373537 0.368831 0.366048 0.365266 0.366668 0.365613 0.361801 0.359523 0.357853 0.355656 0.352666 0.350052 0.348000 0.346397 0.345322 -100 
-100 -100 0.484383 0.477824 0.466018 0.452308 0.438662 0.422685 0.405189 0.392960 0.384919 0.379955 0.376972 0.376026 0.377298 0.376127 0.372192 0.369790 0.367985 0.365643 0.362473 0.359631 0.357324 0.355591 0.354515 -100 
-100 -100 0.495659 0.488586 0.475585 0.460100 0.443807 0.427374 0.411594 0.400201 0.392399 0.387314 0.383905 0.382171 0.381639 0.380349 0.377932 0.375935 0.374101 0.371895 0.369188 0.366742 0.364766 0.363076 0.361843 -100 
-100 -100 0.503698 0.495994 0.481623 0.464639 0.446680 0.429909 0.415056 0.404302 0.396849 0.391724 0.387931 0.385669 0.384373 0.383001 0.381149 0.379394 0.377610 0.375659 0.373531 0.371752 0.370585 0.369028 0.367358 -100 
-100 -100 0.509754 0.501306 0.485009 0.466811 0.447879 0.430894 0.416477 0.406188 0.399219 0.394110 0.389881 0.387251 0.385595 0.384206 0.382642 0.381075 0.379447 0.377795 0.376267 0.375384 0.376034 0.374626 0.371567 -100 
-100 -100 0.509580 0.501039 0.484568 0.466154 0.447010 0.429992 0.415707 0.405538 0.398663 0.393597 0.389368 0.386729 0.385064 0.383780 0.382431 0.381067 0.379627 0.378188 0.376902 0.376229 0.377037 0.375702 0.372652 -100 
-100 -100 0.503070 0.495079 0.480149 0.462427 0.443651 0.426785 0.412519 0.402235 0.395145 0.390131 0.386231 0.383837 0.382357 0.381287 0.380212 0.379104 0.377880 0.376571 0.375224 0.374118 0.373469 0.372128 0.370457 -100 
-100 -100 0.494214 0.486672 0.472688 0.455719 0.437528 0.420969 0.406782 0.396523 0.389527 0.384568 0.380694 0.378418 0.377118 0.376288 0.375499 0.374668 0.373679 0.372519 0.371197 0.369958 0.368926 0.367574 0.366242 -100 
-100 -100 0.481218 0.474061 0.460855 0.444701 0.427303 0.411240 0.397320 0.387346 0.381134 0.376236 0.371726 0.369361 0.368164 0.367563 0.367077 0.366557 0.365854 0.364890 0.363680 0.362526 0.361564 0.360222 0.358847 -100 
-100 -100 0.463255 0.456449 0.443885 0.428516 0.411916 0.396504 0.383037 0.373327 0.367254 0.362447 0.358027 0.355766 0.354727 0.354369 0.354220 0.354084 0.353733 0.352986 0.351843 0.350665 0.349651 0.348317 0.346994 -100 
-100 -100 0.438481 0.432005 0.419999 0.405420 0.389688 0.375124 0.362369 0.352948 0.346421 0.341756 0.338160 0.336189 0.335356 0.335247 0.335500 0.335846 0.335954 0.335440 0.334273 0.332891 0.331587 0.330252 0.329162 -100 
-100 -100 0.407966 0.401770 0.390179 0.376455 0.361767 0.348278 0.336484 0.327706 0.321471 0.317020 0.313633 0.311726 0.310961 0.311042 0.311673 0.312534 0.313142 0.312865 0.311658 0.310134 0.308715 0.307398 0.306401 -100 
-100 -100 0.372093 0.366032 0.353992 0.341089 0.327606 0.315387 0.304787 0.296954 0.291454 0.287349 0.283996 0.282048 0.281284 0.281475 0.282381 0.283649 0.284690 0.284622 0.283421 0.281908 0.280804 0.279552 0.278328 -100 
-100 -100 0.331427 0.325833 0.314705 0.302973 0.290834 0.279960 0.270590 0.263731 0.258943 0.255329 0.252295 0.250505 0.249798 0.250014 0.250964 0.252312 0.253469 0.253527 0.252455 0.251083 0.250114 0.249002 0.247890 -100 
-100 -100 0.288903 0.284036 0.275028 0.264661 0.253894 0.244308 0.236154 0.230182 0.225963 0.222936 0.220584 0.219183 0.218617 0.218793 0.219575 0.220680 0.221631 0.221728 0.220921 0.219801 0.218764 0.217846 0.217179 -100 
-100 -100 0.256314 0.251867 0.243760 0.234272 0.224452 0.215862 0.208683 0.203490 0.199818 0.197317 0.195505 0.194437 0.193990 0.194102 0.194670 0.195465 0.196146 0.196235 0.195677 0.194834 0.193966 0.193215 0.192713 -100 
-100 -100 0.237542 0.233288 0.225612 0.216559 0.207257 0.199223 0.192627 0.187914 0.184611 0.182428 0.180918 0.180034 0.179653 0.179724 0.180152 0.180753 0.181261 0.181333 0.180912 0.180229 0.179469 0.178812 0.178393 -100 
-100 -100 -100 -100 -100 -100 -100 -100 -100 -100 -100 -100 -100 -100 -100 -100 -100 -100 -100 -100 -100 -100 -100 -100 -100 -100 
-100 -100 -100 -100 -100 -100 -100 -100 -100 -100 -100 -100 -100 -100 -100 -100 -100 -100 -100 -100 -100 -100 -100 -100 -100 -100 
-100 -100 -100 -100 -100 -100 -100 -100 -100 -100 -100 -100 -100 -100 -100 -100 -100 -100 -100 -100 -100 -100 -100 -100 -100 -100 
-100 -100 0.369262 0.362890 0.351215 0.337094 0.322262 0.309338 0.298919 0.291929 0.287809 0.284969 0.282516 0.281084 0.280078 0.279258 0.278462 0.277771 0.277194 0.276812 0.276871 0.277642 0.279460 0.279249 0.277302 -100 
-100 -100 0.380203 0.373741 0.361906 0.347623 0.332634 0.319546 0.309052 0.302306 0.299120 0.296108 0.292381 0.290396 0.289197 0.288331 0.287530 0.286862 0.286332 0.286069 0.286586 0.288648 0.293346 0.293186 0.288692 -100 
-100 -100 0.399971 0.393396 0.381353 0.366844 0.351616 0.338241 0.327655 0.321686 0.321510 0.318192 0.310813 0.307471 0.305838 0.304856 0.303974 0.303283 0.302784 0.302702 0.304258 0.309325 0.323434 0.323322 0.310009 -100 
-100 -100 0.423446 0.416871 0.404818 0.390267 0.374930 0.361061 0.349654 0.342995 0.342241 0.338530 0.330928 0.327490 0.325927 0.324900 0.323804 0.322939 0.322266 0.321921 0.323104 0.327806 0.341529 0.341202 0.327850 -100 
-100 -100 0.448140 0.441691 0.429920 0.415773 0.400980 0.386458 0.373037 0.364036 0.359170 0.355006 0.350580 0.348480 0.347918 0.346910 0.345057 0.343768 0.342722 0.341633 0.340886 0.341747 0.345369 0.344543 0.339776 -100 
-100 -100 0.470602 0.464324 0.453063 0.440050 0.427204 0.412092 0.395520 0.384170 0.377137 0.372517 0.369244 0.368186 0.369417 0.368363 0.364717 0.362685 0.361344 0.359550 0.357224 0.355681 0.355437 0.354121 0.351935 -100 
-100 -100 0.490433 0.484296 0.473740 0.462739 0.455568 0.439939 0.416572 0.402246 0.393542 0.388483 0.385894 0.386496 0.393930 0.392803 0.382859 0.379257 0.377515 0.375133 0.371442 0.368425 0.366351 0.364653 0.363335 -100 
-100 -100 0.505929 0.499528 0.488455 0.476893 0.469125 0.452974 0.429163 0.414430 0.405339 0.400008 0.397249 0.397702 0.405002 0.403751 0.393669 0.389906 0.387991 0.385437 0.381538 0.378237 0.375815 0.373979 0.372727 -100 
-100 -100 0.518441 0.511273 0.498120 0.483349 0.468724 0.452038 0.434026 0.421401 0.413055 0.407625 0.403993 0.402546 0.403428 0.402012 0.397928 0.395432 0.393583 0.391256 0.388219 0.385670 0.384053 0.382315 0.380609 -100 
-100 -100 0.528698 0.520484 0.504741 0.487415 0.469690 0.452594 0.436782 0.425539 0.417981 0.412528 0.408152 0.405663 0.404642 0.403097 0.400572 0.398545 0.396692 0.394706 0.392640 0.391342 0.391717 0.390189 0.387102 -100 
-100 -100 0.540568 0.530760 0.509519 0.489822 0.470280 0.452892 0.438040 0.427715 0.421187 0.415757 0.410414 0.407174 0.405288 0.403680 0.401790 0.400013 0.398306 0.396734 0.395806 0.396602 0.403438 0.402145 0.393346 -100 
-100 -100 0.540443 0.530526 0.509067 0.489071 0.469183 0.451744 0.437121 0.426977 0.420592 0.415204 0.409807 0.406499 0.404510 0.402997 0.401387 0.399825 0.398296 0.396965 0.396352 0.397439 0.404505 0.403321 0.394533 -100 
-100 -100 0.528223 0.519655 0.503164 0.484734 0.465534 0.448288 0.433639 0.423199 0.416351 0.411004 0.406167 0.403254 0.401475 0.400193 0.398893 0.397604 0.396285 0.395030 0.394017 0.393681 0.394848 0.393646 0.390530 -100 
-100 -100 0.517218 0.509425 0.494828 0.477563 0.459151 0.442256 0.427648 0.417228 0.410746 0.405445 0.400334 0.397482 0.395856 0.394817 0.393822 0.392831 0.391760 0.390646 0.389575 0.388850 0.388761 0.387544 0.385595 -100 
-100 -100 0.502980 0.495693 0.482241 0.465997 0.448555 0.432216 0.417986 0.408268 0.405209 0.399966 0.391553 0.388133 0.386425 0.385600 0.384918 0.384265 0.383508 0.382607 0.381656 0.381056 0.380966 0.379762 0.377855 -100 
-100 -100 0.484150 0.477227 0.464435 0.448994 0.432362 0.416683 0.402909 0.393457 0.390539 0.385403 0.377109 0.373817 0.372289 0.371741 0.371446 0.371230 0.370869 0.370196 0.369277 0.368590 0.368363 0.367152 0.365338 -100 
-100 -100 0.458897 0.452216 0.439582 0.424768 0.408850 0.393968 0.380797 0.371223 0.365207 0.360246 0.355505 0.353023 0.351938 0.351724 0.351925 0.352290 0.352468 0.352018 0.350952 0.349819 0.349023 0.347763 0.346330 -100 
-100 -100 0.428723 0.422080 0.408929 0.394658 0.379611 0.365764 0.353578 0.344618 0.338548 0.333829 0.329705 0.327404 0.326459 0.326501 0.327176 0.328183 0.328979 0.328768 0.327538 0.326099 0.325144 0.323849 0.322433 -100 
-100 -100 0.398981 0.391644 0.372728 0.358385 0.344165 0.331526 0.320534 0.312610 0.307544 0.303189 0.298864 0.296467 0.295543 0.295740 0.296764 0.298304 0.299670 0.299682 0.298433 0.297061 0.298314 0.297040 0.293417 -100 
-100 -100 0.356927 0.350074 0.332106 0.318921 0.306000 0.294681 0.284911 0.277953 0.273578 0.269727 0.265764 0.263552 0.262707 0.262959 0.264064 0.265721 0.267232 0.267373 0.266218 0.264933 0.266214 0.265061 0.261608 -100 
-100 -100 0.305787 0.300460 0.289885 0.278854 0.267567 0.257534 0.248957 0.242743 0.238466 0.235211 0.232429 0.230778 0.230136 0.230359 0.231289 0.232640 0.233855 0.234020 0.233101 0.231914 0.231126 0.230168 0.229158 -100 
-100 -100 0.270845 0.266148 0.257313 0.247350 0.237041 0.227983 0.220350 0.214825 0.210944 0.208225 0.206158 0.204950 0.204464 0.204621 0.205302 0.206267 0.207125 0.207275 0.206668 0.205773 0.204976 0.204198 0.203561 -100 
-100 -100 0.250970 0.246538 0.238483 0.229015 0.219235 0.210723 0.203662 0.198583 0.195006 0.192612 0.190925 0.189945 0.189541 0.189650 0.190171 0.190898 0.191534 0.191664 0.191229 0.190515 0.189744 0.189068 0.188620 -100 
-100 -100 -100 -100 -100 -100 -100 -100 -100 -100 -100 -100 -100 -100 -100 -100 -100 -100 -100 -100 -100 -100 -100 -100 -100 -100 
-100 -100 -100 -100 -100 -100 -100 -100 -100 -100 -100 -100 -100 -100 -100 -100 -100 -100 -100 -100 -100 -100 -100 -100 -100 -100 
-100 -100 -100 -100 -100 -100 -100 -100 -100 -100 -100 -100 -100 -100 -100 -100 -100 -100 -100 -100 -100 -100 -100 -100 -100 -100 
-100 -100 0.391176 0.384672 0.372742 0.358271 0.343021 0.329657 0.318811 0.311446 0.307011 0.303917 0.301259 0.299666 0.298527 0.297582 0.296678 0.295940 0.295380 0.295046 0.295174 0.296046 0.297977 0.297841 0.295918 -100 
-100 -100 0.402347 0.395753 0.383664 0.369035 0.353633 0.340116 0.329200 0.322086 0.318584 0.315319 0.311391 0.309252 0.307939 0.306955 0.306043 0.305335 0.304836 0.304619 0.305185 0.307343 0.312150 0.312057 0.307577 -100 
-100 -100 0.422542 0.415840 0.403552 0.388708 0.373081 0.359291 0.348293 0.341958 0.341419 0.337846 0.330311 0.326831 0.325124 0.324039 0.323032 0.322317 0.321875 0.321834 0.323397 0.328528 0.342666 0.342604 0.329351 -100 
-100 -100 0.446597 0.439906 0.427619 0.412749 0.397025 0.382763 0.370951 0.363916 0.362778 0.358804 0.351038 0.347456 0.345817 0.344707 0.343512 0.342651 0.342051 0.341742 0.342890 0.347602 0.361306 0.361007 0.347703 -100 
-100 -100 0.472023 0.465455 0.453458 0.439007 0.423845 0.408933 0.395104 0.385709 0.380477 0.376018 0.371362 0.369094 0.368426 0.367346 0.365463 0.364235 0.363296 0.362221 0.361383 0.362178 0.365773 0.364932 0.360142 -100 
-100 -100 0.495289 0.488893 0.477409 0.464098 0.450873 0.435363 0.418379 0.406597 0.399162 0.394212 0.390686 0.389447 0.390563 0.389458 0.385848 0.383953 0.382779 0.380982 0.378472 0.376752 0.376395 0.375018 0.372797 -100 
-100 -100 0.515969 0.509713 0.498926 0.487605 0.479992 0.463946 0.440187 0.425402 0.416255 0.410835 0.407970 0.408378 0.415667 0.414508 0.404677 0.401282 0.399798 0.397397 0.393399 0.390107 0.387847 0.386055 0.384691 -100 
-100 -100 0.532297 0.525773 0.514455 0.502559 0.494328 0.477737 0.453493 0.438261 0.428689 0.422970 0.419902 0.420134 0.427266 0.425978 0.415996 0.412421 0.410737 0.408155 0.403950 0.400379 0.397773 0.395849 0.394549 -100 
-100 -100 0.545636 0.538319 0.524895 0.509787 0.494737 0.477573 0.459030 0.445861 0.437025 0.431169 0.427166 0.425454 0.426159 0.424655 0.420569 0.418155 0.416407 0.414042 0.410830 0.408132 0.406429 0.404638 0.402890 -100 
-100 -100 0.556643 0.548243 0.532176 0.514480 0.496335 0.478726 0.462316 0.450513 0.442491 0.436579 0.431742 0.428922 0.427683 0.425994 0.423379 0.421322 0.419471 0.417454 0.415335 0.414044 0.414463 0.412939 0.409815 -100 
-100 -100 0.569034 0.559006 0.537408 0.517314 0.497357 0.479430 0.463930 0.453049 0.446133 0.440219 0.434279 0.430634 0.428486 0.426689 0.424635 0.422744 0.420972 0.419387 0.418509 0.419443 0.426416 0.425187 0.416384 -100 
-100 -100 0.568996 0.558858 0.537035 0.516638 0.496330 0.478341 0.463043 0.452320 0.445530 0.439652 0.433641 0.429913 0.427644 0.425925 0.424114 0.422396 0.420771 0.419445 0.418937 0.420228 0.427486 0.426411 0.417636 -100 
-100 -100 0.556467 0.547691 0.530842 0.512035 0.492418 0.474613 0.459280 0.448217 0.440877 0.435035 0.429677 0.426389 0.424351 0.422855 0.421342 0.419885 0.418470 0.417222 0.416330 0.416212 0.417617 0.416538 0.413425 -100 
-100 -100 0.544945 0.536945 0.521991 0.504371 0.485568 0.468122 0.452819 0.441762 0.434777 0.428990 0.423386 0.420187 0.418329 0.417078 0.415853 0.414688 0.413526 0.412426 0.411484 0.410981 0.411148 0.410063 0.408115 -100 
-100 -100 0.530042 0.522526 0.508668 0.492067 0.474270 0.457395 0.442459 0.432124 0.428624 0.422917 0.413990 0.410237 0.408335 0.407308 0.406376 0.405544 0.404703 0.403831 0.403021 0.402661 0.402874 0.401807 0.399862 -100 
-100 -100 0.510101 0.502954 0.489755 0.473956 0.456972 0.440776 0.426319 0.416280 0.412949 0.407396 0.398634 0.395044 0.393350 0.392636 0.392121 0.391758 0.391337 0.390709 0.389920 0.389450 0.389500 0.388423 0.386573 -100 
-100 -100 0.483319 0.476430 0.463426 0.448258 0.431976 0.416580 0.402762 0.392630 0.386192 0.380864 0.375777 0.373070 0.371863 0.371527 0.371583 0.371872 0.372052 0.371646 0.370659 0.369672 0.369066 0.367911 0.366479 -100 
-100 -100 0.451610 0.444746 0.431188 0.416543 0.401136 0.386768 0.373920 0.364417 0.357942 0.352909 0.348531 0.346077 0.345073 0.345046 0.345637 0.346643 0.347513 0.347346 0.346123 0.344752 0.343919 0.342696 0.341278 -100 
-100 -100 0.420431 0.412820 0.393373 0.378608 0.364084 0.350901 0.339138 0.330649 0.325182 0.320555 0.316048 0.313569 0.312694 0.312876 0.313818 0.315418 0.316942 0.316999 0.315665 0.314290 0.315631 0.314396 0.310732 -100 
-100 -100 0.376673 0.369544 0.351014 0.337356 0.324066 0.312183 0.301654 0.294150 0.289388 0.285302 0.281194 0.278928 0.278150 0.278426 0.279486 0.281229 0.282905 0.283100 0.281850 0.280532 0.281863 0.280734 0.277232 -100 
-100 -100 0.323672 0.318097 0.307044 0.295497 0.283690 0.273063 0.263851 0.257155 0.252533 0.249053 0.246131 0.244423 0.243802 0.244055 0.245011 0.246444 0.247780 0.247996 0.247042 0.245840 0.245068 0.244117 0.243087 -100 
-100 -100 0.287369 0.282438 0.273159 0.262648 0.251739 0.242062 0.233839 0.227856 0.223642 0.220701 0.218498 0.217232 0.216756 0.216945 0.217673 0.218715 0.219666 0.219868 0.219266 0.218372 0.217582 0.216804 0.216157 -100 
-100 -100 0.266762 0.262101 0.253612 0.243580 0.233165 0.224019 0.216382 0.210850 0.206942 0.204326 0.202505 0.201466 0.201064 0.201207 0.201784 0.202587 0.203305 0.203491 0.203079 0.202374 0.201607 0.200929 0.200475 -100 
-100 -100 -100 -100 -100 -100 -100 -100 -100 -100 -100 -100 -100 -100 -100 -100 -100 -100 -100 -100 -100 -100 -100 -100 -100 -100 
-100 -100 -100 -100 -100 -100 -100 -100 -100 -100 -100 -100 -100 -100 -100 -100 -100 -100 -100 -100 -100 -100 -100 -100 -100 -100 
-100 -100 -100 -100 -100 -100 -100 -100 -100 -100 -100 -100 -100 -100 -100 -100 -100 -100 -100 -100 -100 -100 -100 -100 -100 -100 
-100 -100 0.414468 0.407808 0.395565 0.380654 0.364849 0.350912 0.339449 0.331451 0.326222 0.322862 0.320441 0.318921 0.317791 0.316749 0.315700 0.314890 0.314317 0.313919 0.313783 0.314146 0.314967 0.314823 0.313884 -100 
-100 -100 0.425822 0.419091 0.406721 0.391672 0.375719 0.361607 0.349981 0.341943 0.336922 0.333397 0.330453 0.328713 0.327572 0.326532 0.325448 0.324679 0.324188 0.323822 0.323793 0.324673 0.326596 0.326436 0.324476 -100 
-100 -100 0.446448 0.439627 0.427087 0.411836 0.395628 0.381189 0.369249 0.361213 0.356897 0.353061 0.348805 0.346574 0.345492 0.344433 0.343144 0.342390 0.341993 0.341630 0.341767 0.343649 0.348315 0.348076 0.343428 -100 
-100 -100 0.471263 0.464429 0.451843 0.436482 0.420053 0.405130 0.392488 0.383800 0.378928 0.374669 0.370120 0.367754 0.366676 0.365613 0.364264 0.363461 0.362968 0.362332 0.362014 0.363427 0.367679 0.367165 0.362387 -100 
-100 -100 0.497736 0.490959 0.478483 0.463227 0.446826 0.431296 0.417376 0.407313 0.400623 0.395858 0.392070 0.390012 0.389026 0.387971 0.386603 0.385694 0.385012 0.383810 0.382241 0.381610 0.382231 0.381231 0.378864 -100 
-100 -100 0.522080 0.515365 0.503074 0.488223 0.472429 0.456285 0.440572 0.429041 0.421093 0.415819 0.412212 0.410419 0.409946 0.408884 0.407026 0.405958 0.405266 0.403488 0.400570 0.398206 0.396721 0.395205 0.393730 -100 
-100 -100 0.543797 0.537076 0.524948 0.510763 0.496400 0.479658 0.461301 0.448094 0.439092 0.433334 0.429711 0.428334 0.429353 0.428255 0.424907 0.423530 0.423330 0.421082 0.416505 0.412838 0.410092 0.408159 0.406927 -100 
-100 -100 0.561016 0.554032 0.541417 0.526677 0.511719 0.494397 0.475488 0.461800 0.452389 0.446275 0.442331 0.440703 0.441529 0.440278 0.436768 0.435208 0.434808 0.432382 0.427635 0.423773 0.420800 0.418745 0.417506 -100 
-100 -100 0.574785 0.567225 0.553327 0.536776 0.519213 0.501338 0.483925 0.470977 0.461825 0.455487 0.450870 0.448304 0.447225 0.445696 0.443362 0.441752 0.440455 0.438150 0.434725 0.431740 0.429460 0.427588 0.426220 -100 
-100 -100 0.585116 0.576810 0.561377 0.543247 0.524035 0.505729 0.489067 0.476743 0.468130 0.461650 0.456246 0.452917 0.450940 0.449146 0.447050 0.445260 0.443591 0.441562 0.439201 0.437404 0.436346 0.434798 0.433020 -100 
-100 -100 0.592921 0.583749 0.566220 0.546815 0.526729 0.508145 0.491752 0.480004 0.472640 0.466091 0.459288 0.455242 0.452732 0.450759 0.448662 0.446753 0.444963 0.443277 0.441896 0.441420 0.442542 0.441324 0.438202 -100 
-100 -100 0.593066 0.583782 0.566051 0.546431 0.526138 0.507479 0.491129 0.479431 0.472125 0.465580 0.458720 0.454623 0.452067 0.450127 0.448117 0.446270 0.444565 0.443129 0.442164 0.442109 0.443584 0.442557 0.439484 -100 
-100 -100 0.585574 0.576895 0.560775 0.541903 0.521926 0.503397 0.487028 0.474968 0.466665 0.460174 0.454433 0.450836 0.448572 0.446846 0.445075 0.443442 0.441926 0.440639 0.439673 0.439242 0.439368 0.438392 0.436692 -100 
-100 -100 0.575358 0.567107 0.551887 0.533815 0.514507 0.496307 0.479952 0.467827 0.459491 0.453084 0.447544 0.444198 0.442229 0.440754 0.439191 0.437792 0.436507 0.435390 0.434482 0.433974 0.433856 0.432896 0.431444 -100 
-100 -100 0.560719 0.552726 0.538026 0.520747 0.502457 0.484792 0.468563 0.456771 0.449648 0.443367 0.436879 0.433490 0.431784 0.430563 0.429167 0.428024 0.427039 0.426152 0.425419 0.425132 0.425586 0.424649 0.422694 -100 
-100 -100 0.539534 0.531892 0.517827 0.501344 0.483889 0.466921 0.451198 0.439751 0.432852 0.426784 0.420538 0.417378 0.415940 0.415051 0.414075 0.413414 0.412876 0.412236 0.411519 0.411132 0.411467 0.410513 0.408611 -100 
-100 -100 0.509920 0.502726 0.489435 0.473793 0.457121 0.441027 0.426156 0.415047 0.407343 0.401587 0.396867 0.394240 0.393136 0.392655 0.392359 0.392446 0.392579 0.392180 0.391214 0.390299 0.389695 0.388662 0.387443 -100 
-100 -100 0.474861 0.467927 0.454972 0.440176 0.424661 0.409625 0.395579 0.385106 0.377677 0.372300 0.368121 0.365797 0.364991 0.364873 0.365130 0.366009 0.366938 0.366777 0.365462 0.364090 0.363065 0.361945 0.360890 -100 
-100 -100 0.435065 0.428075 0.414159 0.400133 0.386542 0.372705 0.358963 0.349248 0.342486 0.337579 0.333714 0.331626 0.331482 0.331637 0.331895 0.333391 0.335149 0.335190 0.333430 0.331763 0.330835 0.329672 0.328350 -100 
-100 -100 0.389395 0.382851 0.369778 0.356782 0.344358 0.331798 0.319340 0.310677 0.304702 0.300378 0.296939 0.295097 0.295074 0.295350 0.295773 0.297435 0.299360 0.299533 0.297857 0.296252 0.295356 0.294270 0.293040 -100 
-100 -100 0.340854 0.335204 0.324687 0.312863 0.300779 0.289453 0.279196 0.271749 0.266513 0.262838 0.260086 0.258564 0.258189 0.258452 0.259222 0.260612 0.262042 0.262270 0.261218 0.259990 0.258993 0.258079 0.257340 -100 
-100 -100 0.304094 0.298943 0.289484 0.278416 0.266919 0.256533 0.247531 0.240996 0.236356 0.233229 0.231034 0.229827 0.229460 0.229670 0.230333 0.231362 0.232357 0.232593 0.231993 0.231131 0.230284 0.229532 0.228995 -100 
-100 -100 0.283066 0.278137 0.269165 0.258477 0.247326 0.237463 0.229160 0.223144 0.218885 0.216081 0.214193 0.213158 0.212799 0.212971 0.213552 0.214370 0.215127 0.215357 0.214988 0.214326 0.213583 0.212923 0.212486 -100 
-100 -100 -100 -100 -100 -100 -100 -100 -100 -100 -100 -100 -100 -100 -100 -100 -100 -100 -100 -100 -100 -100 -100 -100 -100 -100 
-100 -100 -100 -100 -100 -100 -100 -100 -100 -100 -100 -100 -100 -100 -100 -100 -100 -100 -100 -100 -100 -100 -100 -100 -100 -100 
-100 -100 -100 -100 -100 -100 -100 -100 -100 -100 -100 -100 -100 -100 -100 -100 -100 -100 -100 -100 -100 -100 -100 -100 -100 -100 
-100 -100 0.435679 0.428815 0.416183 0.400745 0.384327 0.369770 0.357699 0.349124 0.343329 0.339709 0.337328 0.335858 0.334794 0.333683 0.332471 0.331617 0.331090 0.330624 0.330220 0.330206 0.330514 0.330319 0.329721 -100 
-100 -100 0.447280 0.440356 0.427617 0.412051 0.395481 0.380731 0.368442 0.359685 0.353804 0.350031 0.347460 0.345995 0.345150 0.344075 0.342715 0.341918 0.341562 0.341068 0.340493 0.340565 0.341273 0.341012 0.339927 -100 
-100 -100 0.468417 0.461414 0.448518 0.432749 0.415900 0.400787 0.388076 0.378994 0.373026 0.368956 0.365934 0.364490 0.364354 0.363326 0.361336 0.360552 0.360444 0.359854 0.358919 0.359095 0.360694 0.360271 0.358044 -100 
-100 -100 0.494048 0.487010 0.474021 0.458070 0.440907 0.425292 0.411929 0.402209 0.395675 0.391164 0.387837 0.386240 0.386083 0.385081 0.383131 0.382407 0.382287 0.381427 0.379966 0.379589 0.380717 0.379988 0.377617 -100 
-100 -100 0.521582 0.514541 0.501522 0.485448 0.468011 0.451788 0.437489 0.426827 0.419262 0.414202 0.410729 0.408836 0.407969 0.406983 0.405760 0.405245 0.405064 0.403759 0.401365 0.399662 0.398886 0.397690 0.396157 -100 
-100 -100 0.547046 0.539973 0.526902 0.510758 0.493198 0.476333 0.460926 0.449277 0.440854 0.435243 0.431490 0.429396 0.428394 0.427445 0.426469 0.426294 0.426500 0.424735 0.420954 0.417765 0.415520 0.413795 0.412537 -100 
-100 -100 0.569853 0.562671 0.549449 0.533243 0.515788 0.498272 0.481469 0.468803 0.459619 0.453493 0.449414 0.447210 0.446505 0.445577 0.444474 0.444793 0.446872 0.444727 0.438222 0.433590 0.430209 0.428033 0.426789 -100 
-100 -100 0.588104 0.580649 0.566936 0.550170 0.532126 0.513995 0.496578 0.483404 0.473826 0.467284 0.462745 0.460188 0.459224 0.458114 0.456846 0.456970 0.458842 0.456531 0.449909 0.445169 0.441656 0.439383 0.438100 -100 
-100 -100 0.602795 0.594856 0.580205 0.562373 0.543078 0.524392 0.507119 0.494028 0.484606 0.477743 0.472386 0.469130 0.467258 0.465750 0.464298 0.463527 0.463057 0.460819 0.456772 0.453305 0.450639 0.448645 0.447341 -100 
-100 -100 0.613686 0.605119 0.589343 0.570518 0.550454 0.531347 0.514028 0.501269 0.492686 0.485589 0.478910 0.474804 0.472330 0.470413 0.468512 0.467001 0.465644 0.463638 0.461014 0.458932 0.457386 0.455815 0.454424 -100 
-100 -100 0.621016 0.611801 0.594743 0.575190 0.554948 0.535607 0.518095 0.506070 0.500105 0.492861 0.483224 0.477953 0.474944 0.472710 0.470395 0.468414 0.466644 0.464939 0.463412 0.462540 0.462329 0.461162 0.459399 -100 
-100 -100 0.621438 0.612100 0.594841 0.575142 0.554808 0.535388 0.517798 0.505737 0.499793 0.492520 0.482794 0.477473 0.474449 0.472193 0.469811 0.467745 0.465952 0.464490 0.463468 0.463128 0.463374 0.462446 0.460733 -100 
-100 -100 0.615179 0.606178 0.589672 0.570363 0.550023 0.530684 0.513138 0.500312 0.491928 0.484723 0.477594 0.473271 0.470709 0.468684 0.466500 0.464592 0.462947 0.461656 0.460781 0.460461 0.460494 0.459651 0.458291 -100 
-100 -100 0.605685 0.596852 0.580654 0.561885 0.542157 0.523123 0.505514 0.492458 0.483673 0.476581 0.470090 0.466294 0.464245 0.462476 0.460329 0.458533 0.457068 0.455952 0.455218 0.455073 0.455483 0.454677 0.453017 -100 
-100 -100 0.591836 0.582930 0.566539 0.548337 0.529931 0.511421 0.493557 0.480777 0.473507 0.466588 0.458952 0.455284 0.453827 0.452314 0.449995 0.448259 0.447030 0.446149 0.445692 0.446091 0.447997 0.447231 0.444227 -100 
-100 -100 0.569382 0.560813 0.545022 0.527630 0.510115 0.492333 0.474976 0.462563 0.455530 0.448901 0.441642 0.438302 0.437194 0.436041 0.434141 0.432909 0.432167 0.431535 0.431056 0.431334 0.433128 0.432341 0.429373 -100 
-100 -100 0.536580 0.528742 0.514317 0.498031 0.481198 0.464346 0.448085 0.436001 0.427757 0.421545 0.416396 0.413690 0.412825 0.412151 0.411225 0.410997 0.411124 0.410729 0.409768 0.409142 0.409136 0.408244 0.406705 -100 
-100 -100 0.499183 0.491702 0.477797 0.462660 0.447507 0.431732 0.415828 0.404143 0.396000 0.390265 0.385983 0.383786 0.383472 0.383250 0.382868 0.383662 0.384947 0.384784 0.383078 0.381679 0.380874 0.379856 0.378728 -100 
-100 -100 0.458063 0.450398 0.435405 0.421438 0.409934 0.395332 0.377938 0.366395 0.358630 0.353433 0.349822 0.348314 0.349968 0.350116 0.348714 0.350222 0.352975 0.352992 0.350093 0.348005 0.346926 0.345812 0.344622 -100 
-100 -100 0.410217 0.403014 0.388854 0.375869 0.365451 0.352126 0.336117 0.325733 0.318832 0.314286 0.311167 0.309930 0.311681 0.311990 0.310859 0.312585 0.315535 0.315684 0.312851 0.310805 0.309732 0.308672 0.307565 -100 
-100 -100 0.358494 0.352394 0.341064 0.328825 0.316900 0.304849 0.293018 0.284640 0.278879 0.275048 0.272419 0.271139 0.271255 0.271542 0.271933 0.273382 0.275228 0.275460 0.273974 0.272614 0.271653 0.270775 0.270025 -100 
-100 -100 0.319593 0.314094 0.304004 0.292326 0.280356 0.269265 0.259378 0.252278 0.247301 0.244040 0.241865 0.240754 0.240567 0.240801 0.241349 0.242388 0.243522 0.243780 0.243074 0.242213 0.241424 0.240705 0.240164 -100 
-100 -100 0.297518 0.292277 0.282730 0.271363 0.259526 0.248963 0.240005 0.233542 0.229006 0.226070 0.224156 0.223161 0.222879 0.223079 0.223640 0.224465 0.225277 0.225542 0.225179 0.224558 0.223868 0.223237 0.222802 -100 
-100 -100 -100 -100 -100 -100 -100 -100 -100 -100 -100 -100 -100 -100 -100 -100 -100 -100 -100 -100 -100 -100 -100 -100 -100 -100 
-100 -100 -100 -100 -100 -100 -100 -100 -100 -100 -100 -100 -100 -100 -100 -100 -100 -100 -100 -100 -100 -100 -100 -100 -100 -100 
-100 -100 -100 -100 -100 -100 -100 -100 -100 -100 -100 -100 -100 -100 -100 -100 -100 -100 -100 -100 -100 -100 -100 -100 -100 -100 
-100 -100 0.454311 0.447204 0.434110 0.418092 0.401017 0.385838 0.373170 0.364076 0.357810 0.353923 0.351484 0.350057 0.349241 0.348085 0.346568 0.345688 0.345263 0.344743 0.344062 0.343793 0.343854 0.343571 0.343011 -100 
-100 -100 0.466242 0.459071 0.445859 0.429704 0.412464 0.397077 0.384160 0.374827 0.368374 0.364355 0.361900 0.360711 0.360647 0.359555 0.357449 0.356586 0.356459 0.355878 0.354785 0.354412 0.354697 0.354318 0.353357 -100 
-100 -100 0.488013 0.480755 0.467361 0.450979 0.433431 0.417653 0.404262 0.394483 0.387685 0.383409 0.380974 0.380464 0.383489 0.382493 0.377546 0.376396 0.376673 0.375929 0.374017 0.373365 0.373980 0.373393 0.371687 -100 
-100 -100 0.514444 0.507137 0.493621 0.477011 0.459093 0.442797 0.428771 0.418352 0.410976 0.406249 0.403498 0.402823 0.405798 0.404843 0.400009 0.398997 0.399362 0.398347 0.395807 0.394524 0.394607 0.393697 0.391854 -100 
-100 -100 0.542925 0.535589 0.521988 0.505154 0.486823 0.469907 0.455081 0.443874 0.435715 0.430370 0.426962 0.425275 0.425089 0.424145 0.422481 0.422275 0.423094 0.421708 0.418058 0.415591 0.414182 0.412802 0.411385 -100 
-100 -100 0.569374 0.561967 0.548210 0.531106 0.512360 0.494777 0.479088 0.467070 0.458186 0.452238 0.448291 0.446038 0.444989 0.444122 0.443566 0.444303 0.446786 0.444999 0.438883 0.434714 0.431836 0.429893 0.428624 -100 
-100 -100 0.593208 0.585645 0.571596 0.554138 0.534970 0.516699 0.500076 0.487275 0.477757 0.471250 0.466754 0.464103 0.462744 0.461989 0.462488 0.465249 0.477577 0.475457 0.458819 0.451972 0.447479 0.445000 0.443660 -100 
-100 -100 0.612470 0.604621 0.590064 0.572042 0.552296 0.533379 0.516082 0.502761 0.492921 0.485942 0.480792 0.477669 0.475959 0.474991 0.475330 0.477882 0.489985 0.487707 0.470991 0.464095 0.459524 0.456973 0.455594 -100 
-100 -100 0.628253 0.619926 0.604539 0.585754 0.565382 0.545901 0.528160 0.514771 0.505619 0.498240 0.491546 0.487601 0.485216 0.483674 0.482750 0.482825 0.484535 0.482305 0.476125 0.471912 0.468820 0.466691 0.465368 -100 
-100 -100 0.640247 0.631266 0.614805 0.595302 0.574758 0.554878 0.536650 0.523836 0.517062 0.509365 0.499610 0.494268 0.491232 0.489112 0.487215 0.485906 0.485265 0.483244 0.479875 0.477531 0.475754 0.474156 0.472859 -100 
-100 -100 0.648351 0.638702 0.621140 0.601276 0.581742 0.561732 0.542812 0.531979 0.536800 0.528873 0.506955 0.498810 0.494682 0.492044 0.489295 0.487113 0.485362 0.483622 0.481953 0.481011 0.480453 0.479337 0.477996 -100 
-100 -100 0.649074 0.639280 0.621484 0.601510 0.581971 0.561880 0.542789 0.531865 0.536721 0.528737 0.506653 0.498447 0.494327 0.491622 0.488669 0.486256 0.484328 0.482830 0.481814 0.481542 0.481589 0.480758 0.479425 -100 
-100 -100 0.642978 0.633439 0.616045 0.596170 0.575768 0.555648 0.536769 0.523722 0.517475 0.509581 0.498852 0.493252 0.490261 0.487876 0.485097 0.482796 0.480960 0.479646 0.478920 0.478925 0.479579 0.478861 0.477157 -100 
-100 -100 0.634184 0.624567 0.606911 0.587364 0.567674 0.547828 0.528610 0.514957 0.507560 0.499812 0.490557 0.486000 0.483913 0.481805 0.478777 0.476409 0.474680 0.473555 0.473116 0.473707 0.475791 0.475140 0.472202 -100 
-100 -100 0.622153 0.611970 0.593005 0.573904 0.557566 0.538267 0.516928 0.503871 0.503286 0.495751 0.480103 0.475308 0.474160 0.472276 0.468417 0.465771 0.464173 0.463321 0.463597 0.465691 0.476546 0.475977 0.464640 -100 
-100 -100 0.598583 0.588711 0.570261 0.551992 0.536669 0.518131 0.497225 0.484502 0.484069 0.476902 0.461863 0.457541 0.456893 0.455405 0.451911 0.449793 0.448749 0.448154 0.448346 0.450289 0.460995 0.460409 0.449139 -100 
-100 -100 0.562016 0.553268 0.537005 0.520054 0.504113 0.486523 0.467847 0.454848 0.447218 0.440577 0.433856 0.430991 0.430902 0.430014 0.427793 0.427080 0.427257 0.426867 0.425874 0.425839 0.427512 0.426774 0.423906 -100 
-100 -100 0.523581 0.515101 0.498929 0.483475 0.470578 0.454063 0.434313 0.421058 0.412514 0.406437 0.401693 0.399845 0.401460 0.401142 0.398694 0.399278 0.401341 0.401163 0.398569 0.397069 0.396905 0.395985 0.394334 -100 
-100 -100 0.486751 0.477211 0.456941 0.443367 0.444539 0.429105 0.397076 0.382137 0.372872 0.367381 0.364258 0.364501 0.374609 0.374795 0.365271 0.366148 0.371091 0.371031 0.365368 0.362358 0.361208 0.360112 0.358797 -100 
-100 -100 0.436851 0.427802 0.408302 0.395671 0.397782 0.383639 0.353181 0.339517 0.331165 0.326398 0.323865 0.324375 0.334574 0.334968 0.325818 0.327031 0.332291 0.332372 0.326675 0.323652 0.322430 0.321369 0.320170 -100 
-100 -100 0.376113 0.369183 0.355844 0.343267 0.333275 0.320529 0.305296 0.295609 0.289268 0.285310 0.282847 0.282044 0.283991 0.284325 0.283087 0.284581 0.287356 0.287586 0.285077 0.283395 0.282491 0.281647 0.280811 -100 
-100 -100 0.333391 0.327448 0.316404 0.304179 0.292402 0.280663 0.269286 0.261556 0.256254 0.252907 0.250796 0.249859 0.250265 0.250532 0.250589 0.251647 0.253075 0.253351 0.252351 0.251440 0.250728 0.250052 0.249485 -100 
-100 -100 0.309711 0.304148 0.293971 0.281982 0.269612 0.258419 0.248756 0.241887 0.237131 0.234117 0.232217 0.231297 0.231170 0.231402 0.231879 0.232712 0.233618 0.233912 0.233509 0.232924 0.232310 0.231721 0.231285 -100 
-100 -100 -100 -100 -100 -100 -100 -100 -100 -100 -100 -100 -100 -100 -100 -100 -100 -100 -100 -100 -100 -100 -100 -100 -100 -100 
-100 -100 -100 -100 -100 -100 -100 -100 -100 -100 -100 -100 -100 -100 -100 -100 -100 -100 -100 -100 -100 -100 -100 -100 -100 -100 
-100 -100 -100 -100 -100 -100 -100 -100 -100 -100 -100 -100 -100 -100 -100 -100 -100 -100 -100 -100 -100 -100 -100 -100 -100 -100 
-100 -100 0.468902 0.461547 0.447990 0.431408 0.413730 0.397984 0.384802 0.375264 0.368609 0.364433 0.361806 0.360264 0.359385 0.358178 0.356613 0.355712 0.355274 0.354713 0.353934 0.353518 0.353403 0.353006 0.352414 -100 
-100 -100 0.481219 0.473776 0.460055 0.443303 0.425437 0.409472 0.396032 0.386240 0.379376 0.375079 0.372480 0.371217 0.371117 0.369969 0.367780 0.366857 0.366686 0.366047 0.364846 0.364303 0.364368 0.363877 0.362926 -100 
-100 -100 0.503703 0.496135 0.482140 0.465107 0.446898 0.430526 0.416595 0.406327 0.399061 0.394519 0.392021 0.391491 0.394506 0.393440 0.388364 0.387095 0.387278 0.386453 0.384417 0.383553 0.383837 0.383145 0.381560 -100 
-100 -100 0.530817 0.523203 0.509078 0.491801 0.473201 0.456308 0.441747 0.430840 0.422989 0.417997 0.415176 0.414464 0.417397 0.416349 0.411356 0.410192 0.410432 0.409332 0.406679 0.405199 0.404964 0.403972 0.402263 -100 
-100 -100 0.559900 0.552285 0.538149 0.520669 0.501649 0.484136 0.468809 0.457157 0.448589 0.442954 0.439369 0.437553 0.437251 0.436166 0.434333 0.433973 0.434670 0.433202 0.429477 0.426900 0.425331 0.423891 0.422513 -100 
-100 -100 0.587022 0.579356 0.565098 0.547336 0.527848 0.509665 0.493538 0.481122 0.471867 0.465602 0.461387 0.458911 0.457657 0.456607 0.455882 0.456458 0.458813 0.456953 0.450801 0.446594 0.443650 0.441675 0.440413 -100 
-100 -100 0.611567 0.603757 0.589212 0.571050 0.551033 0.532149 0.515176 0.502029 0.492167 0.485317 0.480478 0.477525 0.475885 0.474914 0.475244 0.477837 0.490024 0.487834 0.471185 0.464343 0.459837 0.457351 0.456011 -100 
-100 -100 0.631513 0.623437 0.608408 0.589698 0.569097 0.549545 0.531853 0.518137 0.507910 0.500556 0.495028 0.491573 0.489555 0.488362 0.488522 0.490895 0.502840 0.500486 0.483756 0.476867 0.472291 0.469745 0.468370 -100 
-100 -100 0.647911 0.639377 0.623581 0.604202 0.583098 0.562944 0.544625 0.530699 0.521065 0.513259 0.506180 0.501915 0.499247 0.497476 0.496358 0.496249 0.497802 0.495471 0.489240 0.485005 0.481892 0.479758 0.478440 -100 
-100 -100 0.660327 0.651169 0.634377 0.614375 0.593193 0.572609 0.553657 0.540181 0.532837 0.524668 0.514514 0.508858 0.505559 0.503221 0.501129 0.499646 0.498853 0.496712 0.493249 0.490837 0.489006 0.487393 0.486108 -100 
-100 -100 0.668558 0.658778 0.640997 0.620724 0.600616 0.579886 0.560152 0.548563 0.552755 0.544321 0.521985 0.513528 0.509150 0.506304 0.503366 0.501016 0.499121 0.497251 0.495456 0.494411 0.493745 0.492612 0.491323 -100 
-100 -100 0.669253 0.659347 0.641357 0.620999 0.600898 0.580085 0.560152 0.548436 0.552626 0.544124 0.521631 0.513135 0.508787 0.505886 0.502732 0.500140 0.498060 0.496439 0.495303 0.494938 0.494887 0.494055 0.492781 -100 
-100 -100 0.662964 0.653292 0.635643 0.615350 0.594372 0.573532 0.553833 0.540010 0.533093 0.524694 0.513607 0.507779 0.504623 0.502042 0.499015 0.496495 0.494492 0.493063 0.492258 0.492227 0.492870 0.492173 0.490499 -100 
-100 -100 0.653598 0.643843 0.625913 0.605924 0.585639 0.565095 0.545115 0.530727 0.522684 0.514472 0.504943 0.500263 0.498105 0.495806 0.492455 0.489799 0.487874 0.486646 0.486178 0.486798 0.488931 0.488334 0.485436 -100 
-100 -100 0.640643 0.630329 0.611104 0.591557 0.574617 0.554656 0.532628 0.518895 0.517701 0.509770 0.493963 0.489167 0.488065 0.486002 0.481731 0.478721 0.476891 0.475953 0.476253 0.478435 0.489419 0.488940 0.477634 -100 
-100 -100 0.615920 0.605925 0.587217 0.568508 0.552599 0.533448 0.511923 0.498601 0.497632 0.490144 0.475010 0.470738 0.470168 0.468519 0.464605 0.462109 0.460828 0.460178 0.460447 0.462539 0.473422 0.472964 0.461737 -100 
-100 -100 0.577990 0.569109 0.552576 0.535198 0.518715 0.500557 0.481324 0.467817 0.459762 0.452870 0.446076 0.443250 0.443212 0.442172 0.439590 0.438540 0.438506 0.438091 0.437232 0.437417 0.439309 0.438723 0.435923 -100 
-100 -100 0.537985 0.529372 0.512937 0.497070 0.483662 0.466620 0.446368 0.432692 0.423820 0.417573 0.412814 0.411037 0.412726 0.412274 0.409479 0.409734 0.411586 0.411406 0.409006 0.407791 0.407908 0.407162 0.405574 -100 
-100 -100 0.499406 0.489740 0.469270 0.455295 0.455990 0.440059 0.407560 0.392264 0.382746 0.377169 0.374115 0.374510 0.384765 0.384845 0.374952 0.375469 0.380170 0.380124 0.374714 0.372040 0.371217 0.370309 0.369040 -100 
-100 -100 0.447973 0.438788 0.419059 0.406000 0.407622 0.393002 0.362114 0.348148 0.339599 0.334807 0.332383 0.333067 0.343430 0.343759 0.334286 0.335178 0.340213 0.340324 0.334878 0.332176 0.331257 0.330377 0.329219 -100 
-100 -100 0.386026 0.378918 0.365242 0.352189 0.341671 0.328445 0.312825 0.302884 0.296404 0.292433 0.290057 0.289381 0.291445 0.291747 0.290313 0.291604 0.294247 0.294507 0.292184 0.290751 0.290078 0.289372 0.288578 -100 
-100 -100 0.342354 0.336211 0.324788 0.312061 0.299737 0.287513 0.275761 0.267796 0.262376 0.259016 0.256966 0.256121 0.256606 0.256870 0.256835 0.257784 0.259144 0.259453 0.258584 0.257847 0.257298 0.256720 0.256188 -100 
-100 -100 0.318149 0.312375 0.301800 0.289294 0.276368 0.264686 0.254649 0.247547 0.242677 0.239646 0.237794 0.236949 0.236886 0.237132 0.237567 0.238343 0.239216 0.239543 0.239241 0.238785 0.238291 0.237777 0.237371 -100 
-100 -100 -100 -100 -100 -100 -100 -100 -100 -100 -100 -100 -100 -100 -100 -100 -100 -100 -100 -100 -100 -100 -100 -100 -100 -100 
-100 -100 -100 -100 -100 -100 -100 -100 -100 -100 -100 -100 -100 -100 -100 -100 -100 -100 -100 -100 -100 -100 -100 -100 -100 -100 
-100 -100 -100 -100 -100 -100 -100 -100 -100 -100 -100 -100 -100 -100 -100 -100 -100 -100 -100 -100 -100 -100 -100 -100 -100 -100 
-100 -100 0.480561 0.472931 0.458838 0.441687 0.423422 0.407160 0.393510 0.383576 0.376551 0.372066 0.369160 0.367385 0.366155 0.364882 0.363487 0.362528 0.361928 0.361319 0.360600 0.360122 0.359827 0.359297 0.358671 -100 
-100 -100 0.493452 0.485664 0.471255 0.453847 0.435352 0.418856 0.404949 0.394767 0.387539 0.382936 0.380036 0.378423 0.377514 0.376263 0.374605 0.373579 0.373056 0.372362 0.371417 0.370916 0.370786 0.370192 0.369295 -100 
-100 -100 0.517102 0.509054 0.494012 0.476170 0.457263 0.440339 0.425941 0.415290 0.407658 0.402796 0.399849 0.398493 0.398422 0.397182 0.394726 0.393534 0.393114 0.392238 0.390820 0.390173 0.390249 0.389506 0.388128 -100 
-100 -100 0.544770 0.536675 0.521511 0.503438 0.484155 0.466714 0.451693 0.440420 0.432228 0.426917 0.423634 0.422076 0.421902 0.420602 0.418099 0.416873 0.416361 0.415188 0.413273 0.412125 0.411784 0.410784 0.409295 -100 
-100 -100 0.573713 0.565773 0.550990 0.532901 0.513294 0.495277 0.479510 0.467517 0.458653 0.452731 0.448813 0.446594 0.445422 0.444005 0.442216 0.441197 0.440605 0.439031 0.436382 0.434287 0.432862 0.431480 0.430224 -100 
-100 -100 0.600987 0.593105 0.578421 0.560199 0.540219 0.521569 0.505009 0.492278 0.482779 0.476231 0.471672 0.468906 0.467281 0.465773 0.464254 0.463562 0.463303 0.461307 0.457460 0.454162 0.451668 0.449846 0.448667 -100 
-100 -100 0.625857 0.617900 0.603066 0.584551 0.564112 0.544779 0.527368 0.513920 0.503861 0.496727 0.491546 0.488376 0.486934 0.485339 0.483552 0.483319 0.484837 0.482474 0.476050 0.471500 0.468097 0.465899 0.464669 -100 
-100 -100 0.646127 0.637947 0.622710 0.603695 0.582675 0.562653 0.544488 0.530393 0.519826 0.512169 0.506416 0.502800 0.501027 0.499208 0.497232 0.496780 0.498062 0.495504 0.488945 0.484302 0.480809 0.478538 0.477265 -100 
-100 -100 0.662614 0.654047 0.638149 0.618482 0.596843 0.576166 0.557316 0.542732 0.531918 0.523788 0.517229 0.512984 0.510237 0.508036 0.505991 0.504658 0.503656 0.501110 0.496957 0.493443 0.490707 0.488693 0.487416 -100 
-100 -100 0.674673 0.665602 0.648905 0.628634 0.606654 0.585466 0.565983 0.551244 0.540941 0.532432 0.524545 0.519500 0.516243 0.513670 0.511165 0.509135 0.507309 0.504938 0.502026 0.499733 0.497972 0.496348 0.495036 -100 
-100 -100 0.682093 0.672561 0.655141 0.634517 0.612680 0.591208 0.571149 0.556793 0.548890 0.540120 0.529224 0.523053 0.519313 0.516460 0.513559 0.511086 0.508889 0.506785 0.504835 0.503603 0.502822 0.501590 0.500209 -100 
-100 -100 0.682440 0.672828 0.655283 0.634596 0.612730 0.591160 0.570921 0.556409 0.548420 0.539583 0.528638 0.522504 0.518847 0.515996 0.512977 0.510376 0.508145 0.506289 0.504857 0.504186 0.503901 0.502944 0.501633 -100 
-100 -100 0.675861 0.666487 0.649305 0.628828 0.606822 0.585345 0.565268 0.550067 0.539603 0.530891 0.522758 0.517839 0.514868 0.512261 0.509264 0.506664 0.504502 0.502848 0.501708 0.501259 0.501192 0.500400 0.499185 -100 
-100 -100 0.664738 0.655498 0.638485 0.618426 0.596924 0.575814 0.555878 0.540585 0.529757 0.521306 0.514144 0.510148 0.508076 0.505746 0.502463 0.499699 0.497586 0.496137 0.495293 0.495208 0.495718 0.495066 0.493560 -100 
-100 -100 0.648189 0.638873 0.621626 0.602076 0.581848 0.561360 0.541380 0.526513 0.517149 0.509089 0.501360 0.498012 0.497088 0.495052 0.491158 0.488125 0.486094 0.484912 0.484497 0.485131 0.487285 0.486780 0.483999 -100 
-100 -100 0.622279 0.613309 0.596672 0.577948 0.558662 0.539034 0.519777 0.505514 0.496617 0.489059 0.481901 0.479037 0.478579 0.476940 0.473427 0.470851 0.469299 0.468444 0.468173 0.468879 0.471095 0.470670 0.467954 -100 
-100 -100 0.585145 0.576921 0.561711 0.544162 0.525685 0.507138 0.489199 0.475583 0.465978 0.459040 0.453845 0.451446 0.450959 0.449831 0.447612 0.446234 0.445651 0.445150 0.444603 0.444645 0.445323 0.444884 0.443549 -100 
-100 -100 0.542883 0.535046 0.520459 0.504128 0.487433 0.470090 0.452689 0.439740 0.430561 0.424342 0.420124 0.418264 0.418316 0.417691 0.416115 0.415809 0.416395 0.416211 0.415117 0.414626 0.414739 0.414254 0.413282 -100 
-100 -100 0.496075 0.488124 0.472860 0.457780 0.444826 0.428747 0.410000 0.397393 0.388825 0.383387 0.380105 0.379176 0.381528 0.381347 0.378571 0.378881 0.380868 0.380912 0.378801 0.377816 0.377946 0.377406 0.376198 -100 
-100 -100 0.443678 0.436136 0.421613 0.407440 0.395545 0.380784 0.363536 0.352259 0.344745 0.340112 0.337421 0.336817 0.339309 0.339390 0.337036 0.337690 0.339949 0.340158 0.338108 0.337131 0.337219 0.336693 0.335545 -100 
-100 -100 0.388656 0.382059 0.369814 0.356194 0.342676 0.329189 0.316203 0.307068 0.300870 0.296997 0.294668 0.293824 0.294363 0.294536 0.294251 0.295019 0.296428 0.296744 0.295860 0.295313 0.295143 0.294682 0.294013 -100 
-100 -100 0.347051 0.340969 0.329784 0.316618 0.302994 0.290451 0.279430 0.271621 0.266272 0.262963 0.260982 0.260162 0.260244 0.260458 0.260680 0.261360 0.262267 0.262621 0.262341 0.262036 0.261783 0.261363 0.260905 -100 
-100 -100 0.323454 0.317590 0.306853 0.293949 0.280425 0.268395 0.258298 0.251130 0.246235 0.243234 0.241458 0.240684 0.240602 0.240838 0.241255 0.241892 0.242598 0.242964 0.242919 0.242702 0.242391 0.241986 0.241636 -100 
-100 -100 -100 -100 -100 -100 -100 -100 -100 -100 -100 -100 -100 -100 -100 -100 -100 -100 -100 -100 -100 -100 -100 -100 -100 -100 
-100 -100 -100 -100 -100 -100 -100 -100 -100 -100 -100 -100 -100 -100 -100 -100 -100 -100 -100 -100 -100 -100 -100 -100 -100 -100 
-100 -100 -100 -100 -100 -100 -100 -100 -100 -100 -100 -100 -100 -100 -100 -100 -100 -100 -100 -100 -100 -100 -100 -100 -100 -100 
-100 -100 0.489613 0.481656 0.466926 0.449183 0.430377 0.413653 0.399597 0.389306 0.381950 0.377167 0.374018 0.372088 0.370736 0.369398 0.367947 0.366855 0.366087 0.365417 0.364746 0.364286 0.363958 0.363289 0.362498 -100 
-100 -100 0.503519 0.495238 0.479795 0.461605 0.442492 0.425511 0.411203 0.400682 0.393145 0.388264 0.385136 0.383362 0.382229 0.380874 0.379173 0.377886 0.377029 0.376277 0.375564 0.375271 0.375274 0.374584 0.373474 -100 
-100 -100 0.529428 0.520528 0.503451 0.484433 0.464766 0.447325 0.432533 0.421572 0.413665 0.408547 0.405357 0.403739 0.402979 0.401565 0.399358 0.397763 0.396746 0.395815 0.394942 0.394821 0.395353 0.394586 0.392862 -100 
-100 -100 0.557492 0.548547 0.531363 0.512134 0.492119 0.474179 0.458780 0.447229 0.438805 0.433254 0.429716 0.427874 0.426977 0.425420 0.423026 0.421238 0.419994 0.418746 0.417466 0.416953 0.417155 0.416186 0.414381 -100 
-100 -100 0.584868 0.576464 0.560709 0.541928 0.521811 0.503371 0.487241 0.475008 0.465979 0.459832 0.455640 0.453221 0.451796 0.450021 0.447657 0.445800 0.444338 0.442639 0.440602 0.439096 0.438087 0.436785 0.435409 -100 
-100 -100 0.611530 0.603411 0.588273 0.569690 0.549426 0.530427 0.513483 0.500559 0.491019 0.484257 0.479330 0.476393 0.474780 0.472772 0.470082 0.468084 0.466491 0.464310 0.461372 0.458830 0.456804 0.455140 0.453952 -100 
-100 -100 0.636316 0.628242 0.613215 0.594570 0.574058 0.554431 0.536575 0.522978 0.513084 0.505753 0.500071 0.496846 0.496322 0.494088 0.489835 0.487527 0.486194 0.483582 0.479377 0.475978 0.473218 0.471259 0.470086 -100 
-100 -100 0.656688 0.648446 0.633117 0.614045 0.592985 0.572665 0.554027 0.539734 0.529267 0.521407 0.515204 0.511558 0.510721 0.508266 0.503825 0.501319 0.499759 0.496922 0.492517 0.488951 0.486057 0.484009 0.482793 -100 
-100 -100 0.673180 0.664597 0.648667 0.628920 0.607118 0.586091 0.566758 0.551775 0.540612 0.532251 0.525580 0.521281 0.518609 0.515929 0.512744 0.510205 0.507953 0.505136 0.501633 0.498624 0.496211 0.494298 0.492998 -100 
-100 -100 0.684990 0.675982 0.659379 0.639059 0.616802 0.595204 0.575177 0.559683 0.548303 0.539540 0.532191 0.527311 0.524019 0.521154 0.518120 0.515496 0.513058 0.510423 0.507590 0.505417 0.503832 0.502180 0.500678 -100 
-100 -100 0.691892 0.682531 0.665395 0.644767 0.622438 0.600491 0.579869 0.564170 0.553567 0.544529 0.535762 0.530311 0.526643 0.523671 0.520638 0.517957 0.515505 0.513151 0.511003 0.509741 0.509182 0.507835 0.506031 -100 
-100 -100 0.691891 0.682491 0.665288 0.644603 0.622205 0.600144 0.579354 0.563474 0.552730 0.543639 0.534924 0.529619 0.526128 0.523231 0.520159 0.517445 0.515054 0.512951 0.511228 0.510429 0.510280 0.509179 0.507463 -100 
-100 -100 0.684863 0.675714 0.658869 0.638366 0.615915 0.593983 0.573445 0.557412 0.545630 0.536726 0.529555 0.525194 0.522477 0.519824 0.516587 0.513727 0.511336 0.509425 0.507973 0.507256 0.507003 0.506089 0.504799 -100 
-100 -100 0.672342 0.663476 0.647055 0.626984 0.604894 0.583368 0.563247 0.547408 0.535611 0.527076 0.520840 0.517628 0.516141 0.513784 0.509951 0.506668 0.504189 0.502466 0.501323 0.500836 0.500739 0.500013 0.498912 -100 
-100 -100 0.653452 0.644804 0.628728 0.609264 0.588020 0.567161 0.547531 0.532200 0.521186 0.513178 0.507428 0.505432 0.505640 0.503613 0.498750 0.494898 0.492344 0.490857 0.490119 0.490088 0.490739 0.490211 0.488773 -100 
-100 -100 0.626624 0.618341 0.602913 0.584259 0.563914 0.543959 0.525192 0.510597 0.500179 0.492724 0.487534 0.486039 0.486735 0.485093 0.480557 0.477084 0.474949 0.473835 0.473399 0.473606 0.474444 0.474062 0.472718 -100 
-100 -100 0.589827 0.582058 0.567599 0.549953 0.530630 0.511805 0.494256 0.480598 0.470523 0.463666 0.459285 0.457692 0.457817 0.456618 0.453677 0.451482 0.450260 0.449623 0.449331 0.449509 0.449976 0.449680 0.448834 -100 
-100 -100 0.546462 0.539083 0.525332 0.508735 0.490772 0.473218 0.456783 0.444208 0.434993 0.428876 0.425086 0.423703 0.423973 0.423202 0.421060 0.419799 0.419406 0.419177 0.418930 0.419154 0.419745 0.419508 0.418635 -100 
-100 -100 0.496464 0.489303 0.475865 0.460334 0.444484 0.428279 0.412371 0.400855 0.392633 0.387372 0.384371 0.383716 0.385485 0.385095 0.382333 0.381413 0.381691 0.381748 0.381406 0.381781 0.383288 0.383089 0.381373 -100 
-100 -100 0.443463 0.436651 0.423878 0.409244 0.394511 0.379638 0.365189 0.354999 0.347871 0.343424 0.340972 0.340601 0.342517 0.342400 0.340080 0.339557 0.340138 0.340384 0.340131 0.340525 0.341986 0.341796 0.340140 -100 
-100 -100 0.390634 0.384296 0.372583 0.358638 0.344015 0.330361 0.318238 0.309512 0.303473 0.299717 0.297573 0.296954 0.297536 0.297593 0.296959 0.297012 0.297599 0.297959 0.297989 0.298235 0.298682 0.298465 0.297765 -100 
-100 -100 0.349875 0.343826 0.332694 0.319259 0.305102 0.292353 0.281507 0.273783 0.268480 0.265239 0.263375 0.262690 0.262838 0.263002 0.263026 0.263377 0.263950 0.264347 0.264492 0.264605 0.264686 0.264424 0.263989 -100 
-100 -100 0.326523 0.320607 0.309755 0.296596 0.282725 0.270471 0.260309 0.253111 0.248218 0.245264 0.243573 0.242891 0.242869 0.243086 0.243396 0.243876 0.244444 0.244846 0.245020 0.245047 0.244937 0.244643 0.244327 -100 
-100 -100 -100 -100 -100 -100 -100 -100 -100 -100 -100 -100 -100 -100 -100 -100 -100 -100 -100 -100 -100 -100 -100 -100 -100 -100 
-100 -100 -100 -100 -100 -100 -100 -100 -100 -100 -100 -100 -100 -100 -100 -100 -100 -100 -100 -100 -100 -100 -100 -100 -100 -100 
-100 -100 -100 -100 -100 -100 -100 -100 -100 -100 -100 -100 -100 -100 -100 -100 -100 -100 -100 -100 -100 -100 -100 -100 -100 -100 
-100 -100 0.497307 0.488970 0.473365 0.455016 0.435704 0.418571 0.404138 0.393513 0.385832 0.380743 0.377321 0.375231 0.373786 0.372358 0.370774 0.369528 0.368612 0.367867 0.367207 0.366809 0.366593 0.365792 0.364709 -100 
-100 -100 0.513126 0.504132 0.486878 0.467716 0.447965 0.430548 0.415872 0.405046 0.397220 0.392058 0.388675 0.386773 0.385549 0.384075 0.382167 0.380608 0.379502 0.378687 0.378134 0.378143 0.378613 0.377835 0.376202 -100 
-100 -100 0.544244 0.533770 0.512109 0.491169 0.470548 0.452608 0.437460 0.426241 0.418110 0.412746 0.409305 0.407561 0.406599 0.405008 0.402570 0.400542 0.399116 0.398143 0.397694 0.398325 0.400196 0.399412 0.396502 -100 
-100 -100 0.572533 0.562014 0.540293 0.519153 0.498208 0.479790 0.464054 0.452290 0.443703 0.437934 0.434131 0.432148 0.431055 0.429255 0.426481 0.424130 0.422375 0.421067 0.420268 0.420574 0.422155 0.421216 0.418271 -100 
-100 -100 0.595244 0.586128 0.568600 0.548904 0.528260 0.509448 0.492997 0.480600 0.471514 0.465167 0.460680 0.458139 0.457046 0.454941 0.451481 0.448861 0.446723 0.444898 0.443255 0.442289 0.441932 0.440679 0.438879 -100 
-100 -100 0.620214 0.611765 0.595912 0.576927 0.556444 0.537158 0.519854 0.506839 0.497477 0.490541 0.485164 0.482180 0.481767 0.479318 0.474401 0.471216 0.468632 0.466253 0.463782 0.461727 0.460117 0.458540 0.457221 -100 
-100 -100 0.644538 0.636290 0.620967 0.602222 0.581787 0.561943 0.543644 0.530087 0.520921 0.513476 0.507286 0.504726 0.513460 0.510671 0.495813 0.491089 0.487646 0.484738 0.481494 0.478700 0.476357 0.474531 0.473350 -100 
-100 -100 0.664850 0.656491 0.640988 0.621893 0.600950 0.580422 0.561326 0.547048 0.537288 0.529319 0.522632 0.519666 0.528127 0.525120 0.510047 0.505139 0.501475 0.498324 0.494825 0.491805 0.489283 0.487356 0.486138 -100 
-100 -100 0.681266 0.672598 0.656541 0.636730 0.614901 0.593622 0.573852 0.558684 0.547645 0.539116 0.532035 0.527700 0.526251 0.523145 0.517768 0.514125 0.510944 0.507866 0.504632 0.501906 0.499748 0.497875 0.496466 -100 
-100 -100 0.692944 0.683893 0.667237 0.646885 0.624557 0.602671 0.582154 0.566273 0.554715 0.545748 0.538155 0.533168 0.530218 0.527059 0.523042 0.519866 0.516919 0.514054 0.511230 0.509212 0.507952 0.506256 0.504398 -100 
-100 -100 0.699608 0.690262 0.673179 0.652600 0.630185 0.607929 0.586778 0.570538 0.560063 0.550794 0.541373 0.535820 0.532070 0.528914 0.525581 0.522659 0.519985 0.517432 0.515171 0.514127 0.514191 0.512747 0.510201 -100 
-100 -100 0.699320 0.689969 0.672862 0.652234 0.629723 0.607342 0.586024 0.569571 0.558899 0.549592 0.540322 0.535029 0.531543 0.528528 0.525210 0.522295 0.519731 0.517429 0.515538 0.514898 0.515320 0.514103 0.511647 -100 
-100 -100 0.691793 0.682715 0.665977 0.645460 0.622817 0.600558 0.579565 0.563044 0.550845 0.541795 0.534775 0.530714 0.528354 0.525617 0.521870 0.518608 0.515934 0.513783 0.512106 0.511329 0.511201 0.510177 0.508562 -100 
-100 -100 0.678339 0.669625 0.653416 0.633285 0.610861 0.589017 0.568622 0.552418 0.540181 0.531621 0.525920 0.523543 0.523156 0.520745 0.515733 0.511602 0.508623 0.506611 0.505243 0.504591 0.504324 0.503524 0.502435 -100 
-100 -100 0.658122 0.649754 0.634115 0.614608 0.592831 0.571678 0.552015 0.536378 0.524587 0.516701 0.512296 0.511982 0.514747 0.512700 0.505305 0.499914 0.496555 0.494717 0.493765 0.493507 0.493556 0.493002 0.492084 -100 
-100 -100 0.630556 0.622572 0.607609 0.588911 0.568010 0.547795 0.529087 0.514263 0.503127 0.495834 0.492026 0.492268 0.495606 0.493943 0.486779 0.481695 0.478712 0.477286 0.476751 0.476857 0.477208 0.476858 0.476039 -100 
-100 -100 0.593487 0.585933 0.571788 0.554049 0.534247 0.515206 0.497753 0.484008 0.473691 0.466939 0.463231 0.462664 0.464183 0.462920 0.458458 0.455142 0.453240 0.452426 0.452318 0.452740 0.453561 0.453367 0.452400 -100 
-100 -100 0.549330 0.542163 0.528750 0.512014 0.493453 0.475737 0.459632 0.447159 0.437900 0.431880 0.428527 0.427900 0.429380 0.428497 0.424886 0.422551 0.421414 0.421107 0.421390 0.422279 0.424102 0.424045 0.422390 -100 
-100 -100 0.497746 0.490906 0.478129 0.462404 0.445277 0.428971 0.414234 0.403116 0.395092 0.389991 0.387433 0.387834 0.392004 0.391467 0.385921 0.383414 0.382590 0.382632 0.383460 0.385365 0.392458 0.392513 0.385914 -100 
-100 -100 0.444202 0.437681 0.425535 0.410706 0.394734 0.379782 0.366498 0.356720 0.349822 0.345541 0.343489 0.344101 0.348389 0.348138 0.343081 0.341060 0.340589 0.340851 0.341784 0.343691 0.350690 0.350757 0.344265 -100 
-100 -100 0.391972 0.385747 0.374233 0.360136 0.345025 0.331267 0.319472 0.310909 0.304965 0.301304 0.299367 0.299165 0.300546 0.300517 0.298862 0.298201 0.298264 0.298651 0.299265 0.300200 0.301888 0.301857 0.300379 -100 
-100 -100 0.351434 0.345399 0.334279 0.320702 0.306257 0.293385 0.282609 0.274918 0.269652 0.266463 0.264703 0.264189 0.264602 0.264722 0.264371 0.264417 0.264761 0.265188 0.265638 0.266103 0.266717 0.266575 0.265891 -100 
-100 -100 0.328156 0.322211 0.311290 0.297986 0.283915 0.271527 0.261314 0.254096 0.249209 0.246287 0.244658 0.244057 0.244126 0.244322 0.244491 0.244835 0.245305 0.245735 0.246069 0.246291 0.246387 0.246176 0.245839 -100 
-100 -100 -100 -100 -100 -100 -100 -100 -100 -100 -100 -100 -100 -100 -100 -100 -100 -100 -100 -100 -100 -100 -100 -100 -100 -100 
-100 -100 -100 -100 -100 -100 -100 -100 -100 -100 -100 -100 -100 -100 -100 -100 -100 -100 -100 -100 -100 -100 -100 -100 -100 -100 
-100 -100 -100 -100 -100 -100 -100 -100 -100 -100 -100 -100 -100 -100 -100 -100 -100 -100 -100 -100 -100 -100 -100 -100 -100 -100 
-100 -100 0.502000 0.493576 0.477800 0.459238 0.439675 0.422265 0.407542 0.396639 0.388674 0.383239 0.379419 0.376993 0.375302 0.373731 0.372065 0.370744 0.369735 0.368895 0.368135 0.367611 0.367256 0.366332 0.365174 -100 
-100 -100 0.517990 0.508880 0.491405 0.471999 0.451987 0.434303 0.419370 0.408320 0.400274 0.394776 0.390946 0.388657 0.387144 0.385500 0.383488 0.381824 0.380594 0.379682 0.379056 0.378970 0.379326 0.378438 0.376730 -100 
-100 -100 0.549414 0.538773 0.516807 0.495562 0.474656 0.456466 0.441112 0.429759 0.421519 0.415839 0.411868 0.409658 0.408333 0.406530 0.403960 0.401779 0.400176 0.399104 0.398630 0.399217 0.401023 0.400152 0.397165 -100 
-100 -100 0.577930 0.567221 0.545148 0.523662 0.502407 0.483749 0.467840 0.455988 0.447336 0.441284 0.436958 0.434493 0.433005 0.430963 0.428014 0.425461 0.423486 0.422080 0.421284 0.421582 0.423126 0.422128 0.419119 -100 
-100 -100 0.600832 0.591510 0.573610 0.553542 0.532569 0.513506 0.496891 0.484412 0.475254 0.468656 0.463724 0.460749 0.459289 0.456911 0.453211 0.450337 0.447955 0.446021 0.444393 0.443452 0.443084 0.441792 0.439952 -100 
-100 -100 0.626120 0.617424 0.601137 0.581721 0.560869 0.541322 0.523869 0.510798 0.501393 0.494239 0.488457 0.485058 0.484281 0.481526 0.476306 0.472794 0.469913 0.467419 0.465008 0.463036 0.461460 0.459873 0.458533 -100 
-100 -100 0.650799 0.642258 0.626406 0.607159 0.586312 0.566201 0.547778 0.534211 0.525068 0.517437 0.510830 0.507852 0.516219 0.513097 0.497878 0.492760 0.488964 0.485936 0.482793 0.480136 0.477863 0.476052 0.474865 -100 
-100 -100 0.671098 0.662465 0.646454 0.626866 0.605508 0.584719 0.565505 0.551221 0.541483 0.533355 0.526290 0.522938 0.531050 0.527727 0.512299 0.506998 0.502979 0.499700 0.496279 0.493365 0.490885 0.488971 0.487752 -100 
-100 -100 0.687090 0.678228 0.661812 0.641607 0.619412 0.597880 0.577981 0.562764 0.551679 0.543000 0.535646 0.531010 0.529271 0.525898 0.520233 0.516274 0.512796 0.509566 0.506309 0.503568 0.501364 0.499458 0.498042 -100 
-100 -100 0.698245 0.689096 0.672229 0.651593 0.628946 0.606823 0.586174 0.570201 0.558525 0.549416 0.541649 0.536447 0.533274 0.529908 0.525677 0.522269 0.519086 0.516041 0.513072 0.510894 0.509474 0.507690 0.505818 -100 
-100 -100 0.704475 0.695104 0.677915 0.657129 0.634415 0.611935 0.590658 0.574278 0.563589 0.554184 0.544700 0.539018 0.535108 0.531798 0.528311 0.525212 0.522339 0.519585 0.517090 0.515776 0.515586 0.514014 0.511450 -100 
-100 -100 0.703934 0.694600 0.677447 0.656659 0.633868 0.611267 0.589803 0.573171 0.562243 0.552802 0.543511 0.538145 0.534550 0.531423 0.527974 0.524902 0.522150 0.519644 0.517492 0.516546 0.516681 0.515327 0.512852 -100 
-100 -100 0.696262 0.687210 0.670456 0.649807 0.626914 0.604423 0.583240 0.566508 0.554067 0.544877 0.537832 0.533750 0.531350 0.528524 0.524632 0.521202 0.518344 0.515995 0.514074 0.513022 0.512632 0.511480 0.509853 -100 
-100 -100 0.682589 0.673905 0.657693 0.637436 0.614763 0.592676 0.572070 0.555621 0.543118 0.534430 0.528762 0.526455 0.526118 0.523643 0.518451 0.514118 0.510945 0.508746 0.507171 0.506288 0.505784 0.504882 0.503810 -100 
-100 -100 0.661976 0.653652 0.638027 0.618399 0.596347 0.574956 0.555104 0.539202 0.527087 0.519096 0.514841 0.514702 0.517617 0.515525 0.507900 0.502265 0.498693 0.496683 0.495561 0.495104 0.494906 0.494279 0.493448 -100 
-100 -100 0.633934 0.626006 0.611075 0.592271 0.571111 0.550683 0.531808 0.516737 0.505292 0.497914 0.494262 0.494685 0.498172 0.496473 0.489078 0.483744 0.480544 0.478983 0.478346 0.478333 0.478503 0.478121 0.477394 -100 
-100 -100 0.596328 0.588828 0.574734 0.556921 0.536918 0.517697 0.500105 0.486175 0.475659 0.468819 0.465153 0.464668 0.466245 0.464925 0.460279 0.456742 0.454642 0.453739 0.453643 0.454096 0.454918 0.454730 0.453782 -100 
-100 -100 0.551480 0.544385 0.531069 0.514288 0.495548 0.477696 0.461528 0.448957 0.439591 0.433490 0.430094 0.429454 0.430902 0.429940 0.426176 0.423628 0.422281 0.421939 0.422376 0.423462 0.425454 0.425450 0.423761 -100 
-100 -100 0.499060 0.492332 0.479748 0.464004 0.446657 0.430261 0.415604 0.404492 0.396482 0.391319 0.388631 0.388945 0.392998 0.392367 0.386704 0.383975 0.382896 0.382950 0.384090 0.386350 0.393789 0.393936 0.387226 -100 
-100 -100 0.445021 0.438611 0.426651 0.411806 0.395629 0.380615 0.367434 0.357691 0.350828 0.346510 0.344332 0.344847 0.349006 0.348676 0.343528 0.341311 0.340604 0.340905 0.342164 0.344433 0.351780 0.351951 0.345352 -100 
-100 -100 0.392703 0.386527 0.375083 0.360954 0.345724 0.331901 0.320113 0.311544 0.305593 0.301901 0.299905 0.299645 0.300957 0.300871 0.299144 0.298361 0.298292 0.298706 0.299522 0.300693 0.302590 0.302631 0.301115 -100 
-100 -100 0.352098 0.346072 0.334957 0.321331 0.306795 0.293852 0.283042 0.275323 0.270038 0.266827 0.265037 0.264493 0.264870 0.264957 0.264563 0.264544 0.264825 0.265271 0.265828 0.266421 0.267149 0.267050 0.266354 -100 
-100 -100 0.328782 0.322827 0.311878 0.298514 0.284362 0.271901 0.261637 0.254382 0.249471 0.246532 0.244887 0.244270 0.244320 0.244496 0.244638 0.244947 0.245386 0.245829 0.246224 0.246521 0.246681 0.246497 0.246160 -100 
-100 -100 -100 -100 -100 -100 -100 -100 -100 -100 -100 -100 -100 -100 -100 -100 -100 -100 -100 -100 -100 -100 -100 -100 -100 -100 
-100 -100 -100 -100 -100 -100 -100 -100 -100 -100 -100 -100 -100 -100 -100 -100 -100 -100 -100 -100 -100 -100 -100 -100 -100 -100 
-100 -100 -100 -100 -100 -100 -100 -100 -100 -100 -100 -100 -100 -100 -100 -100 -100 -100 -100 -100 -100 -100 -100 -100 -100 -100 
-100 -100 0.504450 0.496195 0.480878 0.462461 0.442872 0.425321 0.410412 0.399341 0.391198 0.385387 0.380966 0.377974 0.375842 0.374060 0.372349 0.371021 0.369956 0.369020 0.368095 0.367309 0.366614 0.365599 0.364573 -100 
-100 -100 0.519042 0.510344 0.494098 0.475100 0.455161 0.437388 0.422343 0.411250 0.403184 0.397299 0.392679 0.389643 0.387562 0.385673 0.383656 0.382030 0.380760 0.379737 0.378881 0.378375 0.378109 0.377112 0.375757 -100 
-100 -100 0.546203 0.536675 0.518409 0.498336 0.477748 0.459557 0.444219 0.433030 0.425072 0.419003 0.413932 0.410719 0.408812 0.406717 0.404029 0.401941 0.400312 0.399102 0.398288 0.398157 0.398711 0.397707 0.395605 -100 
-100 -100 0.575054 0.565386 0.546859 0.526438 0.505431 0.486754 0.470901 0.459267 0.450940 0.444524 0.439110 0.435623 0.433499 0.431155 0.428140 0.425708 0.423733 0.422191 0.421057 0.420654 0.420985 0.419851 0.417701 -100 
-100 -100 0.602893 0.593760 0.576675 0.556653 0.535476 0.516272 0.499685 0.487320 0.478243 0.471337 0.465622 0.461777 0.459150 0.456517 0.453408 0.450735 0.448469 0.446453 0.444573 0.443247 0.442308 0.440914 0.439398 -100 
-100 -100 0.630581 0.621615 0.604948 0.584934 0.563476 0.543672 0.526306 0.513305 0.503778 0.496360 0.490041 0.485762 0.482976 0.480013 0.476357 0.473300 0.470728 0.468214 0.465573 0.463402 0.461574 0.459914 0.458659 -100 
-100 -100 0.656746 0.647638 0.630666 0.610328 0.588465 0.568003 0.549806 0.536301 0.526751 0.518850 0.511612 0.506994 0.505253 0.501976 0.496581 0.492986 0.490548 0.487585 0.483759 0.480913 0.478463 0.476586 0.475407 -100 
-100 -100 0.677080 0.667856 0.650657 0.629928 0.607516 0.586365 0.567400 0.553199 0.543070 0.534704 0.527076 0.522149 0.520171 0.516712 0.511147 0.507369 0.504710 0.501487 0.497373 0.494260 0.491593 0.489604 0.488396 -100 
-100 -100 0.691898 0.682655 0.665479 0.644446 0.621453 0.599633 0.579918 0.564831 0.553586 0.544764 0.537194 0.531942 0.528360 0.524853 0.520766 0.517214 0.514006 0.510735 0.507229 0.504253 0.501744 0.499749 0.498439 -100 
-100 -100 0.701889 0.692554 0.675232 0.653997 0.630690 0.608352 0.587942 0.572165 0.560363 0.551170 0.543347 0.537839 0.533865 0.530374 0.526688 0.523346 0.520169 0.516991 0.513742 0.511102 0.509031 0.507122 0.505589 -100 
-100 -100 0.707360 0.697908 0.680386 0.659073 0.635702 0.613049 0.592098 0.575920 0.564310 0.554859 0.546274 0.540536 0.536415 0.532993 0.529512 0.526313 0.523258 0.520285 0.517411 0.515311 0.513952 0.512211 0.510366 -100 
-100 -100 0.706544 0.697179 0.679789 0.658573 0.635205 0.612442 0.591261 0.574780 0.562899 0.553393 0.545004 0.539601 0.535837 0.532607 0.529153 0.525983 0.523040 0.520297 0.517747 0.515991 0.514939 0.513401 0.511646 -100 
-100 -100 0.698976 0.689917 0.673025 0.652105 0.628819 0.606163 0.585072 0.568371 0.555702 0.546382 0.539311 0.534981 0.532219 0.529311 0.525609 0.522235 0.519280 0.516753 0.514533 0.512940 0.511824 0.510515 0.509238 -100 
-100 -100 0.685727 0.676978 0.660571 0.640101 0.617157 0.594880 0.574155 0.557546 0.544783 0.535877 0.529949 0.527089 0.525894 0.523358 0.518892 0.514952 0.511854 0.509551 0.507740 0.506486 0.505534 0.504494 0.503559 -100 
-100 -100 0.665565 0.657080 0.641065 0.621189 0.598910 0.577304 0.557209 0.541025 0.528588 0.520290 0.515544 0.514338 0.515351 0.513210 0.507390 0.502696 0.499434 0.497398 0.496078 0.495314 0.494758 0.494005 0.493254 -100 
-100 -100 0.637287 0.629191 0.613881 0.594870 0.573540 0.552905 0.533750 0.518370 0.506603 0.498901 0.494718 0.494022 0.495525 0.493775 0.488274 0.483938 0.481088 0.479523 0.478725 0.478465 0.478337 0.477841 0.477182 -100 
-100 -100 0.598765 0.591198 0.576965 0.559081 0.539012 0.519631 0.501775 0.487578 0.476844 0.469734 0.465594 0.464350 0.464747 0.463373 0.459779 0.456837 0.454943 0.454032 0.453827 0.454114 0.454569 0.454300 0.453562 -100 
-100 -100 0.553112 0.546022 0.532720 0.515989 0.497302 0.479340 0.462914 0.450131 0.440669 0.434314 0.430356 0.428928 0.429082 0.428050 0.425409 0.423419 0.422263 0.421942 0.422331 0.423301 0.424576 0.424522 0.423466 -100 
-100 -100 0.499993 0.493318 0.480865 0.465290 0.448160 0.431701 0.416770 0.405518 0.397857 0.392410 0.388564 0.387527 0.388706 0.387989 0.384957 0.383248 0.382506 0.382628 0.383621 0.385404 0.388615 0.388734 0.386194 -100 
-100 -100 0.445517 0.439160 0.427342 0.412675 0.396737 0.381679 0.368257 0.358412 0.351927 0.347347 0.344053 0.343268 0.344565 0.344149 0.341638 0.340416 0.340049 0.340419 0.341546 0.343375 0.346564 0.346707 0.344229 -100 
-100 -100 0.392939 0.386799 0.375434 0.361397 0.346270 0.332412 0.320483 0.311826 0.305884 0.302030 0.299600 0.298758 0.299060 0.298916 0.298062 0.297682 0.297760 0.298212 0.299028 0.300151 0.301449 0.301466 0.300524 -100 
-100 -100 0.352181 0.346173 0.335096 0.321506 0.306999 0.294028 0.283143 0.275361 0.270048 0.266735 0.264728 0.263932 0.263935 0.263985 0.263874 0.264000 0.264336 0.264790 0.265336 0.265904 0.266426 0.266303 0.265775 -100 
-100 -100 0.328790 0.322844 0.311910 0.298557 0.284405 0.271919 0.261604 0.254297 0.249335 0.246323 0.244570 0.243831 0.243739 0.243888 0.244111 0.244469 0.244926 0.245367 0.245750 0.246025 0.246138 0.245929 0.245598 -100 
-100 -100 -100 -100 -100 -100 -100 -100 -100 -100 -100 -100 -100 -100 -100 -100 -100 -100 -100 -100 -100 -100 -100 -100 -100 -100 
-100 -100 -100 -100 -100 -100 -100 -100 -100 -100 -100 -100 -100 -100 -100 -100 -100 -100 -100 -100 -100 -100 -100 -100 -100 -100 
-100 -100 -100 -100 -100 -100 -100 -100 -100 -100 -100 -100 -100 -100 -100 -100 -100 -100 -100 -100 -100 -100 -100 -100 -100 -100 
-100 -100 0.506829 0.498605 0.483357 0.464970 0.445371 0.427756 0.412787 0.401731 0.393641 0.387504 0.382373 0.378740 0.376151 0.374132 0.372333 0.370965 0.369849 0.368858 0.367869 0.366995 0.366217 0.365186 0.364195 -100 
-100 -100 0.521397 0.512708 0.496587 0.477599 0.457653 0.439861 0.424877 0.414049 0.406393 0.400175 0.394463 0.390495 0.387814 0.385642 0.383544 0.381916 0.380614 0.379531 0.378584 0.377947 0.377556 0.376531 0.375218 -100 
-100 -100 0.548003 0.538533 0.520822 0.500788 0.480195 0.462042 0.446960 0.436463 0.429630 0.423230 0.416352 0.411765 0.409259 0.406818 0.403854 0.401800 0.400166 0.398893 0.397955 0.397642 0.398105 0.397051 0.394915 -100 
-100 -100 0.577190 0.567490 0.549372 0.528853 0.507745 0.489080 0.473520 0.462638 0.455488 0.448771 0.441549 0.436664 0.433923 0.431244 0.427998 0.425653 0.423719 0.422122 0.420845 0.420247 0.420483 0.419286 0.417086 -100 
-100 -100 0.606534 0.597089 0.579575 0.559071 0.537552 0.518243 0.501842 0.489942 0.481483 0.474325 0.467450 0.462549 0.459165 0.456285 0.453335 0.450869 0.448792 0.446752 0.444664 0.443157 0.442060 0.440604 0.439096 -100 
-100 -100 0.635668 0.626091 0.608325 0.587363 0.565227 0.545188 0.528005 0.515391 0.506334 0.498709 0.491457 0.486227 0.482545 0.479416 0.476268 0.473662 0.471654 0.469167 0.466075 0.463696 0.461726 0.460000 0.458730 -100 
-100 -100 0.663691 0.653600 0.634597 0.612754 0.589831 0.569034 0.551153 0.538207 0.529499 0.521419 0.512884 0.507046 0.503454 0.500071 0.496314 0.493759 0.493412 0.490525 0.484899 0.481588 0.478917 0.476956 0.475746 -100 
-100 -100 0.683888 0.673680 0.654433 0.632171 0.608664 0.587169 0.568539 0.554909 0.545626 0.537116 0.528270 0.522200 0.518425 0.514890 0.510980 0.508247 0.507694 0.504546 0.498611 0.495012 0.492097 0.490013 0.488786 -100 
-100 -100 0.696596 0.686736 0.668361 0.646269 0.622459 0.600375 0.580920 0.566248 0.555464 0.546553 0.538326 0.532404 0.528122 0.524547 0.520987 0.517866 0.515215 0.511960 0.507970 0.504718 0.501947 0.499860 0.498600 -100 
-100 -100 0.705072 0.695375 0.677272 0.655286 0.631340 0.608841 0.588774 0.573480 0.562204 0.552971 0.544570 0.538592 0.534236 0.530666 0.527146 0.523925 0.520865 0.517626 0.514109 0.511109 0.508573 0.506554 0.505230 -100 
-100 -100 0.710014 0.700259 0.681951 0.659935 0.635953 0.613216 0.592794 0.577358 0.566944 0.557484 0.547760 0.541499 0.537097 0.533569 0.530054 0.526799 0.523649 0.520540 0.517400 0.514754 0.512615 0.510740 0.509340 -100 
-100 -100 0.708868 0.699267 0.681207 0.659413 0.635526 0.612701 0.592005 0.576197 0.565450 0.555920 0.546432 0.540561 0.536571 0.533237 0.529699 0.526423 0.523334 0.520428 0.517608 0.515289 0.513442 0.511762 0.510452 -100 
-100 -100 0.701083 0.691880 0.674588 0.653320 0.629705 0.606957 0.586048 0.569586 0.557215 0.547818 0.540336 0.535752 0.532860 0.529883 0.526120 0.522673 0.519600 0.516931 0.514489 0.512496 0.510864 0.509423 0.508362 -100 
-100 -100 0.688499 0.679519 0.662591 0.641797 0.618623 0.596200 0.575386 0.558695 0.545885 0.536842 0.530690 0.527674 0.526422 0.523847 0.519331 0.515362 0.512192 0.509764 0.507752 0.506192 0.504896 0.503727 0.502863 -100 
-100 -100 0.669616 0.660670 0.643595 0.623223 0.600714 0.578914 0.558560 0.542108 0.529453 0.520974 0.516068 0.514763 0.515923 0.513759 0.507729 0.503017 0.499708 0.497556 0.496034 0.494996 0.494165 0.493280 0.492536 -100 
-100 -100 0.641194 0.632643 0.616299 0.596845 0.575355 0.554532 0.535058 0.519356 0.507341 0.499432 0.495062 0.494231 0.495845 0.494068 0.488393 0.484077 0.481209 0.479546 0.478571 0.478093 0.477767 0.477146 0.476442 -100 
-100 -100 0.601086 0.593317 0.578692 0.560693 0.540665 0.521156 0.502964 0.488475 0.477587 0.470257 0.465782 0.464253 0.464475 0.463059 0.459533 0.456704 0.454842 0.453877 0.453579 0.453796 0.454242 0.453872 0.452971 -100 
-100 -100 0.554342 0.547217 0.533884 0.517326 0.498975 0.480949 0.464075 0.451040 0.441657 0.435055 0.430441 0.428489 0.428280 0.427182 0.424727 0.422973 0.421928 0.421626 0.422055 0.423214 0.424852 0.424733 0.423259 -100 
-100 -100 0.500547 0.493927 0.481661 0.466552 0.450263 0.433804 0.418114 0.406691 0.400068 0.394333 0.388751 0.386835 0.387631 0.386818 0.383882 0.382518 0.381970 0.382193 0.383389 0.385711 0.390016 0.390106 0.386554 -100 
-100 -100 0.445669 0.439386 0.427791 0.413608 0.398530 0.383497 0.369350 0.359370 0.353912 0.349062 0.344086 0.342430 0.343319 0.342805 0.340421 0.339555 0.339389 0.339866 0.341209 0.343592 0.347895 0.348015 0.344519 -100 
-100 -100 0.392827 0.386742 0.375516 0.361734 0.346990 0.333151 0.320914 0.312143 0.306351 0.302307 0.299283 0.297937 0.297846 0.297633 0.296994 0.296851 0.297050 0.297548 0.298448 0.299811 0.301530 0.301506 0.300140 -100 
-100 -100 0.351909 0.345940 0.334945 0.321481 0.307132 0.294180 0.283187 0.275340 0.270024 0.266583 0.264300 0.263240 0.263026 0.263025 0.263013 0.263244 0.263626 0.264081 0.264624 0.265237 0.265866 0.265689 0.264986 -100 
-100 -100 0.328441 0.322525 0.311649 0.298372 0.284299 0.271831 0.261477 0.254124 0.249112 0.246002 0.244096 0.243203 0.242982 0.243091 0.243353 0.243755 0.244226 0.244649 0.244995 0.245240 0.245340 0.245076 0.244666 -100 
-100 -100 -100 -100 -100 -100 -100 -100 -100 -100 -100 -100 -100 -100 -100 -100 -100 -100 -100 -100 -100 -100 -100 -100 -100 -100 
-100 -100 -100 -100 -100 -100 -100 -100 -100 -100 -100 -100 -100 -100 -100 -100 -100 -100 -100 -100 -100 -100 -100 -100 -100 -100 
-100 -100 -100 -100 -100 -100 -100 -100 -100 -100 -100 -100 -100 -100 -100 -100 -100 -100 -100 -100 -100 -100 -100 -100 -100 -100 
-100 -100 0.509171 0.500837 0.485371 0.466870 0.447228 0.429590 0.414655 0.403768 0.395992 0.389629 0.383736 0.379527 0.376776 0.374562 0.372448 0.371016 0.369857 0.368866 0.367932 0.367167 0.366679 0.365696 0.364508 -100 
-100 -100 0.524557 0.515571 0.498900 0.479583 0.459523 0.441737 0.426941 0.416644 0.409937 0.403497 0.396393 0.391501 0.388727 0.386310 0.383664 0.381964 0.380625 0.379551 0.378686 0.378253 0.378455 0.377474 0.375678 -100 
-100 -100 0.552401 0.542344 0.523621 0.502904 0.482058 0.463947 0.449337 0.440084 0.435742 0.429149 0.419554 0.413574 0.415425 0.412656 0.404414 0.402079 0.400271 0.399024 0.398298 0.398496 0.402257 0.401246 0.395957 -100 
-100 -100 0.581911 0.571539 0.552258 0.530921 0.509465 0.490812 0.475745 0.466156 0.461539 0.454656 0.444727 0.438441 0.440132 0.437148 0.428595 0.426021 0.424006 0.422445 0.421305 0.421187 0.424716 0.423546 0.418162 -100 
-100 -100 0.611177 0.601083 0.582328 0.560984 0.539014 0.519607 0.503486 0.492333 0.485192 0.477886 0.469383 0.463426 0.459859 0.456802 0.453548 0.451275 0.449911 0.447912 0.445242 0.443779 0.443157 0.441694 0.439674 -100 
-100 -100 0.641458 0.631016 0.611396 0.589270 0.566448 0.546196 0.529243 0.517293 0.509567 0.501826 0.492980 0.486777 0.482661 0.479447 0.476523 0.474543 0.474703 0.472277 0.467199 0.464466 0.462535 0.460768 0.459271 -100 
-100 -100 0.673154 0.661576 0.638623 0.614841 0.590854 0.569760 0.552296 0.540551 0.535334 0.527166 0.514865 0.507480 0.502623 0.499243 0.497046 0.496678 0.507846 0.505049 0.488204 0.483112 0.479731 0.477648 0.476348 -100 
-100 -100 0.693123 0.681443 0.658273 0.634070 0.609480 0.587679 0.569468 0.557032 0.551233 0.542663 0.530114 0.522563 0.517562 0.514067 0.511754 0.511240 0.522243 0.519188 0.501995 0.496572 0.492895 0.490679 0.489385 -100 
-100 -100 0.701696 0.691021 0.670827 0.647568 0.623015 0.600691 0.581483 0.567454 0.558112 0.549169 0.539410 0.532726 0.527956 0.524402 0.521348 0.518910 0.518507 0.515314 0.509242 0.505505 0.502466 0.500302 0.499036 -100 
-100 -100 0.708498 0.698253 0.678933 0.656120 0.631626 0.608985 0.589230 0.574616 0.565027 0.555785 0.545695 0.539067 0.534385 0.530818 0.527527 0.524565 0.522275 0.519055 0.514801 0.511530 0.508720 0.506626 0.505362 -100 
-100 -100 0.713503 0.703143 0.683404 0.660516 0.636036 0.613261 0.593501 0.579564 0.574766 0.565316 0.550033 0.542436 0.537566 0.533976 0.530456 0.527248 0.524244 0.521105 0.517711 0.514789 0.512288 0.510328 0.509081 -100 
-100 -100 0.712002 0.701865 0.682490 0.659938 0.635639 0.612802 0.592737 0.578360 0.573144 0.563618 0.548651 0.541535 0.537177 0.533776 0.530124 0.526805 0.523742 0.520777 0.517750 0.515151 0.512931 0.511158 0.509997 -100 
-100 -100 0.703323 0.693792 0.675685 0.653966 0.630089 0.607279 0.586547 0.570505 0.559408 0.549992 0.541265 0.536436 0.533782 0.530798 0.526665 0.523058 0.519908 0.517159 0.514561 0.512348 0.510456 0.508916 0.507904 -100 
-100 -100 0.691451 0.682042 0.664051 0.642764 0.619357 0.596814 0.575938 0.559260 0.546767 0.537703 0.531293 0.528608 0.528392 0.525840 0.520281 0.515862 0.512498 0.509950 0.507768 0.506014 0.504525 0.503249 0.502356 -100 
-100 -100 0.675322 0.665492 0.645913 0.624598 0.601742 0.579760 0.559185 0.542545 0.529843 0.521369 0.516789 0.516609 0.521844 0.519716 0.509659 0.503811 0.500035 0.497693 0.495965 0.494739 0.493781 0.492776 0.491917 -100 
-100 -100 0.646805 0.637387 0.618571 0.598238 0.576481 0.555487 0.535729 0.519783 0.507688 0.499757 0.495685 0.495961 0.501664 0.499914 0.490177 0.484730 0.481401 0.479551 0.478379 0.477754 0.477395 0.476648 0.475734 -100 
-100 -100 0.603572 0.595462 0.580009 0.561795 0.541889 0.522292 0.503752 0.489055 0.478485 0.471042 0.466101 0.464865 0.466307 0.464885 0.460070 0.456798 0.454769 0.453704 0.453327 0.453580 0.454541 0.454052 0.452448 -100 
-100 -100 0.555353 0.548158 0.534705 0.518437 0.500798 0.482766 0.465223 0.452049 0.443946 0.437153 0.430892 0.428732 0.429546 0.428401 0.424720 0.422754 0.421687 0.421381 0.421914 0.423547 0.426954 0.426744 0.423444 -100 
-100 -100 0.500857 0.494311 0.482330 0.468100 0.453737 0.437391 0.420386 0.409411 0.411187 0.405207 0.390826 0.388152 0.392758 0.391827 0.384393 0.382349 0.381706 0.382023 0.383854 0.387887 0.401488 0.401534 0.388872 -100 
-100 -100 0.445632 0.439458 0.428216 0.414953 0.401876 0.386980 0.371489 0.361941 0.364782 0.359691 0.346013 0.343569 0.348191 0.347553 0.340741 0.339254 0.339011 0.339594 0.341579 0.345669 0.359212 0.359297 0.346763 -100 
-100 -100 0.392534 0.386526 0.375512 0.362172 0.348243 0.334482 0.321669 0.312844 0.308285 0.304056 0.299408 0.297655 0.298112 0.297824 0.296382 0.296206 0.296455 0.296986 0.298031 0.299905 0.303380 0.303290 0.300159 -100 
-100 -100 0.351466 0.345553 0.334688 0.321438 0.307418 0.294529 0.283372 0.275485 0.270535 0.266962 0.264040 0.262737 0.262570 0.262512 0.262284 0.262538 0.262939 0.263374 0.263917 0.264634 0.265812 0.265555 0.264194 -100 
-100 -100 0.327922 0.322052 0.311271 0.298125 0.284209 0.271799 0.261406 0.254022 0.249010 0.245794 0.243672 0.242619 0.242310 0.242369 0.242603 0.243025 0.243497 0.243879 0.244158 0.244358 0.244489 0.244143 0.243558 -100 
-100 -100 -100 -100 -100 -100 -100 -100 -100 -100 -100 -100 -100 -100 -100 -100 -100 -100 -100 -100 -100 -100 -100 -100 -100 -100 
-100 -100 -100 -100 -100 -100 -100 -100 -100 -100 -100 -100 -100 -100 -100 -100 -100 -100 -100 -100 -100 -100 -100 -100 -100 -100 
-100 -100 -100 -100 -100 -100 -100 -100 -100 -100 -100 -100 -100 -100 -100 -100 -100 -100 -100 -100 -100 -100 -100 -100 -100 -100 
-100 -100 0.509919 0.501624 0.486209 0.467764 0.448146 0.430491 0.415504 0.404545 0.396679 0.390201 0.384165 0.379815 0.376958 0.374715 0.372639 0.371264 0.370162 0.369214 0.368316 0.367594 0.367149 0.366218 0.365076 -100 
-100 -100 0.525333 0.516372 0.499715 0.480436 0.460394 0.442591 0.427752 0.417397 0.410614 0.404059 0.396796 0.391737 0.388834 0.386394 0.383818 0.382212 0.380959 0.379932 0.379082 0.378664 0.378883 0.377948 0.376203 -100 
-100 -100 0.553364 0.543284 0.524445 0.503702 0.482838 0.464701 0.450053 0.440759 0.436358 0.429659 0.419893 0.413721 0.415424 0.412649 0.404531 0.402345 0.400678 0.399485 0.398731 0.398902 0.402635 0.401657 0.396432 -100 
-100 -100 0.583038 0.572593 0.553105 0.531657 0.510117 0.491410 0.476295 0.466669 0.462005 0.455041 0.444961 0.438500 0.440058 0.437104 0.428711 0.426317 0.424458 0.422963 0.421795 0.421641 0.425129 0.423989 0.418661 -100 
-100 -100 0.612549 0.602305 0.583260 0.561685 0.539541 0.520015 0.503813 0.492618 0.485451 0.478086 0.469470 0.463392 0.459749 0.456755 0.453685 0.451602 0.450387 0.448464 0.445809 0.444348 0.443725 0.442284 0.440292 -100 
-100 -100 0.643397 0.632671 0.612536 0.589986 0.566859 0.546411 0.529337 0.517336 0.509607 0.501830 0.492894 0.486610 0.482450 0.479342 0.476651 0.474891 0.475216 0.472887 0.467861 0.465171 0.463277 0.461530 0.460035 -100 
-100 -100 0.675782 0.663768 0.639986 0.615577 0.591176 0.569820 0.552190 0.540393 0.535228 0.527041 0.514616 0.507150 0.502228 0.498992 0.497120 0.497024 0.508392 0.505719 0.488956 0.483936 0.480621 0.478559 0.477241 -100 
-100 -100 0.695636 0.683522 0.659519 0.634679 0.609659 0.587585 0.569192 0.556690 0.550937 0.542366 0.529725 0.522134 0.517104 0.513789 0.511825 0.511603 0.522822 0.519910 0.502802 0.497452 0.493838 0.491643 0.490325 -100 
-100 -100 0.703278 0.692318 0.671611 0.647906 0.623013 0.600450 0.581073 0.566953 0.557594 0.548659 0.538912 0.532279 0.527597 0.524243 0.521485 0.519327 0.519155 0.516096 0.510079 0.506387 0.503389 0.501230 0.499939 -100 
-100 -100 0.709218 0.698835 0.679260 0.656203 0.631491 0.608665 0.588750 0.574026 0.564384 0.555155 0.545134 0.538619 0.534088 0.530736 0.527720 0.525040 0.523010 0.519911 0.515658 0.512388 0.509585 0.507479 0.506188 -100 
-100 -100 0.713601 0.703207 0.683391 0.660408 0.635816 0.612906 0.592994 0.578930 0.574046 0.564607 0.549425 0.541973 0.537285 0.533916 0.530667 0.527765 0.525105 0.522076 0.518568 0.515586 0.513048 0.511057 0.509778 -100 
-100 -100 0.711787 0.701669 0.682297 0.659723 0.635362 0.612429 0.592229 0.577729 0.572417 0.562897 0.548022 0.541035 0.536840 0.533651 0.530265 0.527249 0.524523 0.521657 0.518488 0.515801 0.513519 0.511702 0.510495 -100 
-100 -100 0.703031 0.693519 0.675431 0.653704 0.629779 0.606889 0.586053 0.569912 0.558740 0.549311 0.540628 0.535876 0.533336 0.530535 0.526660 0.523339 0.520452 0.517781 0.515094 0.512798 0.510858 0.509251 0.508156 -100 
-100 -100 0.691177 0.681777 0.663791 0.642489 0.619037 0.596427 0.575468 0.558712 0.546155 0.537058 0.530640 0.527960 0.527787 0.525395 0.520120 0.516013 0.512914 0.510431 0.508144 0.506298 0.504780 0.503411 0.502378 -100 
-100 -100 0.675073 0.665246 0.645663 0.624330 0.601436 0.579402 0.558761 0.542055 0.529289 0.520759 0.516117 0.515864 0.521064 0.519077 0.509349 0.503869 0.500415 0.498127 0.496229 0.494894 0.493969 0.492843 0.491728 -100 
-100 -100 0.646573 0.637163 0.618348 0.598010 0.576235 0.555209 0.535392 0.519379 0.507205 0.499198 0.495022 0.495175 0.500793 0.499165 0.489756 0.484679 0.481663 0.479840 0.478439 0.477635 0.477242 0.476345 0.475167 -100 
-100 -100 0.603390 0.595287 0.579846 0.561660 0.541786 0.522172 0.503557 0.488777 0.478112 0.470559 0.465478 0.464089 0.465427 0.464095 0.459572 0.456640 0.454875 0.453784 0.453110 0.453052 0.453791 0.453107 0.451340 -100 
-100 -100 0.555241 0.548054 0.534625 0.518430 0.500895 0.482862 0.465205 0.451916 0.443689 0.436752 0.430305 0.427945 0.428613 0.427538 0.424159 0.422564 0.421804 0.421431 0.421532 0.422701 0.425733 0.425287 0.421874 -100 
-100 -100 0.500811 0.494275 0.482323 0.468221 0.454073 0.437746 0.420544 0.409408 0.411030 0.404876 0.390266 0.387334 0.391721 0.390850 0.383782 0.382196 0.381989 0.382218 0.383436 0.386854 0.399938 0.399719 0.387000 -100 
-100 -100 0.445509 0.439360 0.428167 0.415049 0.402202 0.387350 0.371679 0.361979 0.364664 0.359406 0.345499 0.342792 0.347180 0.346587 0.340104 0.339032 0.339183 0.339678 0.341066 0.344556 0.357584 0.357423 0.344848 -100 
-100 -100 0.392231 0.386259 0.375318 0.362112 0.348345 0.334640 0.321758 0.312843 0.308172 0.303800 0.298961 0.297000 0.297290 0.297006 0.295746 0.295809 0.296255 0.296693 0.297344 0.298788 0.301894 0.301603 0.298412 -100 
-100 -100 0.351019 0.345150 0.334371 0.321244 0.307356 0.294534 0.283366 0.275432 0.270402 0.266715 0.263643 0.262186 0.261896 0.261815 0.261663 0.262024 0.262496 0.262842 0.263132 0.263560 0.264480 0.264068 0.262651 -100 
-100 -100 0.327399 0.321575 0.310884 0.297856 0.284057 0.271720 0.261343 0.253933 0.248861 0.245549 0.243304 0.242124 0.241714 0.241737 0.241994 0.242459 0.242942 0.243240 0.243335 0.243320 0.243256 0.242784 0.242146 -100 
-100 -100 -100 -100 -100 -100 -100 -100 -100 -100 -100 -100 -100 -100 -100 -100 -100 -100 -100 -100 -100 -100 -100 -100 -100 -100 
-100 -100 -100 -100 -100 -100 -100 -100 -100 -100 -100 -100 -100 -100 -100 -100 -100 -100 -100 -100 -100 -100 -100 -100 -100 -100 
-100 -100 -100 -100 -100 -100 -100 -100 -100 -100 -100 -100 -100 -100 -100 -100 -100 -100 -100 -100 -100 -100 -100 -100 -100 -100 
-100 -100 0.509270 0.501146 0.485983 0.467742 0.448204 0.430531 0.415398 0.404128 0.395763 0.389261 0.383656 0.379555 0.376609 0.374510 0.372879 0.371734 0.370842 0.369977 0.369043 0.368237 0.367525 0.366621 0.365764 -100 
-100 -100 0.524107 0.515443 0.499199 0.480274 0.460358 0.442510 0.427390 0.416393 0.408504 0.401918 0.395669 0.391133 0.388012 0.385775 0.383959 0.382690 0.381736 0.380792 0.379802 0.379129 0.378704 0.377778 0.376634 -100 
-100 -100 0.551934 0.542236 0.523640 0.503374 0.482664 0.464415 0.449212 0.438601 0.431596 0.424842 0.417369 0.412115 0.409086 0.406628 0.404137 0.402661 0.401697 0.400582 0.399325 0.398800 0.399041 0.398045 0.396146 -100 
-100 -100 0.581756 0.571646 0.552329 0.531301 0.509880 0.491016 0.475297 0.464317 0.457047 0.450032 0.442261 0.436757 0.433546 0.430933 0.428269 0.426596 0.425396 0.423986 0.422388 0.421567 0.421566 0.420406 0.418419 -100 
-100 -100 0.611527 0.601501 0.582774 0.561438 0.539331 0.519634 0.502965 0.490946 0.482433 0.475059 0.467733 0.462369 0.458630 0.455929 0.453648 0.451841 0.450322 0.448516 0.446409 0.444858 0.443710 0.442294 0.440881 -100 
-100 -100 0.642730 0.632109 0.612321 0.589870 0.566727 0.546054 0.528463 0.515710 0.506713 0.498942 0.491248 0.485639 0.481645 0.478817 0.476522 0.474659 0.473228 0.471050 0.468105 0.465854 0.463999 0.462327 0.461052 -100 
-100 -100 0.673930 0.662158 0.639628 0.615504 0.591295 0.569643 0.551086 0.538035 0.529759 0.521570 0.512228 0.505903 0.501506 0.498529 0.496301 0.494694 0.495059 0.492572 0.487217 0.484164 0.481743 0.479845 0.478547 -100 
-100 -100 0.693793 0.681902 0.659128 0.634560 0.609731 0.587336 0.567979 0.554202 0.545338 0.536764 0.527211 0.520786 0.516332 0.513300 0.510985 0.509262 0.509488 0.506780 0.501123 0.497791 0.495134 0.493102 0.491763 -100 
-100 -100 0.702499 0.691613 0.671288 0.647665 0.622760 0.599911 0.579889 0.564945 0.554163 0.545240 0.536915 0.531045 0.526881 0.523892 0.521370 0.519171 0.517342 0.514502 0.510627 0.507523 0.504896 0.502821 0.501466 -100 
-100 -100 0.707825 0.697649 0.678620 0.655829 0.631200 0.608116 0.587514 0.571861 0.560408 0.551187 0.542955 0.537286 0.533329 0.530404 0.527812 0.525524 0.523447 0.520585 0.516918 0.513881 0.511348 0.509285 0.507874 -100 
-100 -100 0.710620 0.700745 0.682158 0.659857 0.635573 0.612410 0.591439 0.575569 0.564787 0.555337 0.545992 0.540184 0.536352 0.533504 0.530924 0.528753 0.527436 0.524662 0.520416 0.517445 0.515091 0.513101 0.511611 -100 
-100 -100 0.708475 0.698913 0.680846 0.659001 0.634982 0.611835 0.590647 0.574416 0.563280 0.553736 0.544605 0.539153 0.535696 0.533011 0.530390 0.528201 0.526946 0.524331 0.520313 0.517586 0.515468 0.513617 0.512162 -100 
-100 -100 0.700418 0.691277 0.674038 0.652750 0.628999 0.605990 0.584724 0.567934 0.555293 0.545839 0.538503 0.534148 0.531602 0.529191 0.526292 0.523820 0.521788 0.519367 0.516467 0.514186 0.512442 0.510782 0.509403 -100 
-100 -100 0.687915 0.678959 0.662040 0.641188 0.617866 0.595220 0.574129 0.557182 0.544151 0.534992 0.528799 0.525758 0.524599 0.522523 0.518986 0.516097 0.513962 0.511759 0.509296 0.507487 0.506264 0.504809 0.503342 -100 
-100 -100 0.669139 0.660189 0.643083 0.622637 0.599997 0.578014 0.557436 0.540768 0.527903 0.519232 0.514092 0.512493 0.513459 0.511745 0.506904 0.503523 0.501611 0.499667 0.497401 0.496137 0.495991 0.494735 0.492621 -100 
-100 -100 0.640803 0.632242 0.615872 0.596385 0.574838 0.553880 0.534189 0.518267 0.506013 0.497838 0.493104 0.491825 0.493098 0.491704 0.487228 0.484271 0.482798 0.481249 0.479338 0.478413 0.478576 0.477481 0.475387 -100 
-100 -100 0.600867 0.593092 0.578456 0.560530 0.540618 0.521027 0.502538 0.487763 0.476568 0.468886 0.463943 0.461890 0.461720 0.460602 0.458135 0.456531 0.455743 0.454726 0.453362 0.452623 0.452502 0.451533 0.449988 -100 
-100 -100 0.554385 0.547250 0.533926 0.517602 0.499670 0.481614 0.464228 0.450768 0.440976 0.433915 0.428692 0.426068 0.425315 0.424465 0.423149 0.422780 0.423024 0.422541 0.421371 0.420973 0.421393 0.420537 0.418707 -100 
-100 -100 0.501144 0.494494 0.482008 0.467362 0.452057 0.435621 0.418920 0.406849 0.399690 0.393393 0.387046 0.384242 0.384159 0.383575 0.382149 0.382609 0.384090 0.384061 0.382731 0.382841 0.385172 0.384417 0.380916 -100 
-100 -100 0.446018 0.439735 0.427980 0.414316 0.400284 0.385332 0.370229 0.359638 0.353661 0.348255 0.342510 0.339960 0.339947 0.339594 0.338596 0.339411 0.341165 0.341366 0.340225 0.340445 0.342796 0.342111 0.338717 -100 
-100 -100 0.392198 0.386184 0.375122 0.361756 0.347617 0.333921 0.321319 0.312213 0.306057 0.301563 0.297927 0.295909 0.295236 0.295061 0.295144 0.295931 0.297024 0.297247 0.296688 0.296593 0.297062 0.296407 0.294909 -100 
-100 -100 0.350729 0.344873 0.334102 0.321004 0.307082 0.294312 0.283222 0.275206 0.269637 0.265850 0.263103 0.261562 0.260948 0.260894 0.261194 0.261835 0.262553 0.262749 0.262422 0.262106 0.261895 0.261250 0.260399 -100 
-100 -100 0.326965 0.321179 0.310557 0.297620 0.283900 0.271634 0.261302 0.253862 0.248660 0.245267 0.242987 0.241714 0.241184 0.241193 0.241560 0.242128 0.242677 0.242856 0.242620 0.242204 0.241699 0.241060 0.240495 -100 
-100 -100 -100 -100 -100 -100 -100 -100 -100 -100 -100 -100 -100 -100 -100 -100 -100 -100 -100 -100 -100 -100 -100 -100 -100 -100 
-100 -100 -100 -100 -100 -100 -100 -100 -100 -100 -100 -100 -100 -100 -100 -100 -100 -100 -100 -100 -100 -100 -100 -100 -100 -100 
-100 -100 -100 -100 -100 -100 -100 -100 -100 -100 -100 -100 -100 -100 -100 -100 -100 -100 -100 -100 -100 -100 -100 -100 -100 -100 
-100 -100 0.509008 0.500852 0.485496 0.467238 0.447709 0.430033 0.414837 0.403405 0.394801 0.388342 0.383059 0.379197 0.376413 0.374532 0.373216 0.372396 0.371807 0.371062 0.370084 0.369231 0.368465 0.367557 0.366738 -100 
-100 -100 0.524712 0.515860 0.498895 0.479798 0.459836 0.441939 0.426652 0.415280 0.406823 0.400273 0.394652 0.390531 0.387614 0.385644 0.384256 0.383436 0.382957 0.382149 0.380978 0.380161 0.379585 0.378648 0.377604 -100 
-100 -100 0.555831 0.545391 0.524092 0.503085 0.482139 0.463739 0.448177 0.436802 0.428559 0.421829 0.415614 0.411088 0.408150 0.406043 0.404362 0.403576 0.403579 0.402622 0.400733 0.399852 0.399630 0.398610 0.397053 -100 
-100 -100 0.586042 0.575109 0.552941 0.531077 0.509370 0.490300 0.474157 0.462361 0.453838 0.446840 0.440334 0.435590 0.432496 0.430260 0.428428 0.427452 0.427221 0.425984 0.423791 0.422647 0.422212 0.421039 0.419395 -100 
-100 -100 0.613460 0.602988 0.583009 0.561208 0.538923 0.519015 0.501949 0.489389 0.480261 0.472907 0.466214 0.461354 0.457915 0.455552 0.453729 0.452369 0.451247 0.449632 0.447539 0.445980 0.444805 0.443422 0.442091 -100 
-100 -100 0.645578 0.634332 0.613036 0.589952 0.566661 0.545712 0.527583 0.514397 0.505193 0.497431 0.489932 0.484659 0.480963 0.478448 0.476483 0.474865 0.473375 0.471410 0.468989 0.467026 0.465398 0.463806 0.462503 -100 
-100 -100 0.680442 0.667392 0.641520 0.616203 0.592117 0.570090 0.550443 0.536947 0.529038 0.520833 0.511037 0.504884 0.500772 0.498094 0.496062 0.494369 0.493245 0.491006 0.487681 0.485363 0.483453 0.481684 0.480268 -100 
-100 -100 0.700232 0.687068 0.660997 0.635262 0.610581 0.587787 0.567277 0.553012 0.544501 0.535903 0.525892 0.519663 0.515534 0.512828 0.510729 0.508948 0.507720 0.505284 0.501678 0.499119 0.497022 0.495127 0.493641 -100 
-100 -100 0.704850 0.693420 0.671880 0.647781 0.622845 0.599661 0.578891 0.563367 0.552324 0.543387 0.535255 0.529794 0.526063 0.523476 0.521341 0.519504 0.517814 0.515266 0.511893 0.509183 0.506971 0.504998 0.503486 -100 
-100 -100 0.708002 0.697709 0.678483 0.655740 0.631281 0.607913 0.586499 0.570045 0.557894 0.548653 0.541024 0.535949 0.532531 0.530095 0.528049 0.526459 0.525291 0.522755 0.518912 0.516065 0.513932 0.511934 0.510269 -100 
-100 -100 0.709423 0.699711 0.681574 0.659768 0.635997 0.612585 0.590509 0.573425 0.560964 0.551478 0.543655 0.538721 0.535552 0.533285 0.531486 0.530520 0.531854 0.529440 0.523386 0.520290 0.518335 0.516361 0.514451 -100 
-100 -100 0.706817 0.697484 0.679991 0.658705 0.635224 0.611872 0.589658 0.572289 0.559519 0.549944 0.542307 0.537672 0.534822 0.532708 0.530921 0.530009 0.531482 0.529225 0.523331 0.520441 0.518724 0.516855 0.514918 -100 
-100 -100 0.698728 0.689757 0.672909 0.651936 0.628428 0.605279 0.583485 0.566137 0.552911 0.543457 0.536660 0.532708 0.530494 0.528557 0.526427 0.524949 0.524204 0.522118 0.518731 0.516533 0.515285 0.513590 0.511672 -100 
-100 -100 0.685656 0.676925 0.660482 0.639858 0.616611 0.593897 0.572647 0.555554 0.542363 0.533223 0.527189 0.524191 0.523029 0.521358 0.518748 0.516940 0.516023 0.514159 0.511349 0.509780 0.509457 0.507939 0.505514 -100 
-100 -100 0.665712 0.657180 0.641045 0.620964 0.598385 0.576400 0.555874 0.539287 0.526459 0.517798 0.512578 0.510697 0.511136 0.509797 0.506381 0.504491 0.504592 0.503023 0.499836 0.499059 0.501249 0.499888 0.495338 -100 
-100 -100 0.637585 0.629419 0.613979 0.594827 0.573337 0.552394 0.532794 0.516998 0.504803 0.496616 0.491742 0.490105 0.490777 0.489724 0.486684 0.485242 0.485796 0.484549 0.481541 0.480879 0.483159 0.481889 0.477411 -100 
-100 -100 0.599347 0.591705 0.577357 0.559539 0.539696 0.520094 0.501551 0.486780 0.475496 0.467772 0.462797 0.460534 0.460085 0.459275 0.457834 0.457450 0.457988 0.457083 0.454735 0.453428 0.453393 0.452134 0.449885 -100 
-100 -100 0.554243 0.547042 0.533619 0.517328 0.499689 0.481586 0.463781 0.450048 0.439824 0.432670 0.427640 0.424924 0.423898 0.423375 0.423191 0.424252 0.426205 0.425654 0.422614 0.420557 0.419672 0.418366 0.416716 -100 
-100 -100 0.502357 0.495483 0.482421 0.467912 0.453609 0.437089 0.419087 0.406197 0.397468 0.391021 0.385790 0.382969 0.382027 0.381833 0.382440 0.385115 0.389772 0.389542 0.384495 0.381530 0.380631 0.379263 0.377287 -100 
-100 -100 0.447367 0.440857 0.428531 0.415019 0.402011 0.386991 0.370597 0.359198 0.351691 0.346123 0.341446 0.338880 0.338036 0.338021 0.338914 0.341810 0.346652 0.346620 0.341773 0.338934 0.338051 0.336774 0.334953 -100 
-100 -100 0.392652 0.386540 0.375313 0.362016 0.348236 0.334536 0.321512 0.312092 0.305490 0.300873 0.297395 0.295321 0.294443 0.294444 0.295257 0.297047 0.299464 0.299507 0.297175 0.295413 0.294375 0.293323 0.292298 -100 
-100 -100 0.350683 0.344814 0.334027 0.321009 0.307255 0.294524 0.283315 0.275182 0.269440 0.265567 0.262805 0.261190 0.260486 0.260497 0.261081 0.262126 0.263319 0.263385 0.262284 0.261182 0.260261 0.259377 0.258663 -100 
-100 -100 0.326689 0.320924 0.310349 0.297503 0.283898 0.271690 0.261344 0.253862 0.248591 0.245136 0.242794 0.241444 0.240852 0.240871 0.241344 0.242071 0.242770 0.242845 0.242232 0.241402 0.240531 0.239734 0.239180 -100 
-100 -100 -100 -100 -100 -100 -100 -100 -100 -100 -100 -100 -100 -100 -100 -100 -100 -100 -100 -100 -100 -100 -100 -100 -100 -100 
-100 -100 -100 -100 -100 -100 -100 -100 -100 -100 -100 -100 -100 -100 -100 -100 -100 -100 -100 -100 -100 -100 -100 -100 -100 -100 
-100 -100 -100 -100 -100 -100 -100 -100 -100 -100 -100 -100 -100 -100 -100 -100 -100 -100 -100 -100 -100 -100 -100 -100 -100 -100 
-100 -100 0.510197 0.501694 0.485168 0.466569 0.446936 0.429261 0.414053 0.402593 0.393935 0.387545 0.382449 0.378750 0.376131 0.374495 0.373553 0.373122 0.373051 0.372426 0.371205 0.370279 0.369482 0.368521 0.367620 -100 
-100 -100 0.529704 0.519842 0.499568 0.479436 0.459153 0.441184 0.425810 0.414306 0.405661 0.399168 0.393840 0.389943 0.387206 0.385517 0.384603 0.384353 0.384841 0.384181 0.382388 0.381422 0.380849 0.379857 0.378672 -100 
-100 -100 0.574350 0.560843 0.527961 0.503715 0.481711 0.463051 0.447231 0.435533 0.426835 0.420141 0.414422 0.410231 0.407334 0.405579 0.404822 0.405114 0.408753 0.407987 0.402920 0.401548 0.401236 0.400150 0.398394 -100 
-100 -100 0.605101 0.590990 0.557074 0.531841 0.509025 0.489639 0.473155 0.460990 0.452032 0.445056 0.438986 0.434576 0.431536 0.429671 0.428781 0.428899 0.432325 0.431307 0.425967 0.424367 0.423870 0.422653 0.420822 -100 
-100 -100 0.621235 0.609268 0.584747 0.561400 0.538745 0.518587 0.501043 0.488253 0.479228 0.471879 0.465054 0.460345 0.457101 0.455063 0.453745 0.452980 0.452821 0.451436 0.448896 0.447336 0.446311 0.444940 0.443470 -100 
-100 -100 0.654299 0.641389 0.615281 0.590578 0.567316 0.546054 0.526984 0.513770 0.505800 0.498013 0.489167 0.483673 0.480085 0.477861 0.476290 0.475064 0.473992 0.472280 0.469999 0.468279 0.466936 0.465406 0.463972 -100 
-100 -100 0.702291 0.685602 0.647238 0.618638 0.597094 0.574608 0.551030 0.538039 0.535404 0.527134 0.511673 0.504198 0.499869 0.497419 0.495670 0.494221 0.492816 0.490865 0.488466 0.486654 0.485262 0.483603 0.481992 -100 
-100 -100 0.721758 0.705005 0.666647 0.637700 0.615607 0.592335 0.567815 0.553997 0.550709 0.542038 0.526388 0.518861 0.514553 0.512103 0.510310 0.508812 0.507386 0.505266 0.502561 0.500528 0.498983 0.497212 0.495519 -100 
-100 -100 0.711903 0.699092 0.673732 0.648395 0.623738 0.600191 0.578202 0.562452 0.552539 0.543544 0.534091 0.528493 0.525015 0.522809 0.521167 0.519899 0.519347 0.517133 0.513364 0.510919 0.509095 0.507216 0.505500 -100 
-100 -100 0.710233 0.699432 0.678943 0.655914 0.631801 0.608141 0.585665 0.568579 0.556341 0.547044 0.539316 0.534535 0.531565 0.529612 0.528260 0.527712 0.529395 0.527223 0.521354 0.518426 0.516625 0.514678 0.512700 -100 
-100 -100 0.710078 0.700153 0.681645 0.660064 0.637223 0.613562 0.589911 0.571792 0.558485 0.548932 0.541704 0.537303 0.534761 0.533117 0.532796 0.534489 0.551939 0.549914 0.528677 0.524075 0.521924 0.519902 0.517440 -100 
-100 -100 0.706933 0.697474 0.679818 0.658829 0.636278 0.612711 0.589006 0.570655 0.557023 0.547406 0.540432 0.536348 0.534139 0.532646 0.532330 0.534108 0.551767 0.549889 0.528729 0.524311 0.522460 0.520516 0.517909 -100 
-100 -100 0.698247 0.689204 0.672277 0.651395 0.628149 0.604825 0.582370 0.564521 0.550952 0.541521 0.535082 0.531575 0.529940 0.528493 0.527034 0.526734 0.529310 0.527567 0.521703 0.519408 0.519081 0.517348 0.514354 -100 
-100 -100 0.684710 0.675953 0.659498 0.638826 0.615562 0.592711 0.571206 0.553965 0.540695 0.531644 0.525900 0.523371 0.522969 0.521730 0.519447 0.518552 0.520185 0.518649 0.514171 0.513024 0.515096 0.513528 0.508629 -100 
-100 -100 0.664330 0.655840 0.639845 0.619701 0.597007 0.574920 0.554344 0.537800 0.525047 0.516526 0.511618 0.510413 0.512186 0.511286 0.507782 0.507229 0.512860 0.511667 0.504304 0.504764 0.516915 0.515468 0.500846 -100 
-100 -100 0.636388 0.628255 0.612929 0.593712 0.572151 0.551121 0.531450 0.515710 0.503597 0.495537 0.490937 0.489926 0.491897 0.491257 0.488119 0.488040 0.494153 0.493221 0.485868 0.486243 0.498311 0.496898 0.482378 -100 
-100 -100 0.599307 0.591585 0.576882 0.559039 0.539460 0.519762 0.500740 0.485819 0.474459 0.466779 0.461974 0.460009 0.460143 0.459693 0.458626 0.459324 0.462239 0.461469 0.457167 0.455561 0.457258 0.455757 0.451224 -100 
-100 -100 0.555467 0.548063 0.533903 0.517899 0.501640 0.483427 0.463935 0.449519 0.438922 0.431713 0.426829 0.424247 0.423450 0.423325 0.424046 0.426826 0.431928 0.431383 0.425225 0.421493 0.420132 0.418427 0.416152 -100 
-100 -100 0.511284 0.503840 0.484221 0.470720 0.460916 0.444297 0.421101 0.406270 0.396315 0.389687 0.384931 0.382188 0.381171 0.381492 0.383913 0.389894 0.402425 0.402109 0.388928 0.382263 0.378961 0.376999 0.375500 -100 
-100 -100 0.456081 0.449028 0.430378 0.417925 0.409581 0.394488 0.372793 0.359458 0.350728 0.344968 0.340726 0.338197 0.337220 0.337670 0.340324 0.346455 0.359178 0.359034 0.345980 0.339422 0.336051 0.334204 0.332975 -100 
-100 -100 0.393959 0.387685 0.375842 0.362933 0.350672 0.336929 0.322220 0.312113 0.305112 0.300389 0.296958 0.294872 0.293989 0.294233 0.295813 0.299038 0.304105 0.304055 0.298833 0.295302 0.293095 0.291698 0.290828 -100 
-100 -100 0.351041 0.345123 0.334070 0.321190 0.307909 0.295179 0.283461 0.275106 0.269200 0.265268 0.262501 0.260856 0.260140 0.260253 0.261167 0.262762 0.264890 0.264883 0.262677 0.260822 0.259339 0.258266 0.257600 -100 
-100 -100 0.326508 0.320742 0.310166 0.297393 0.283941 0.271756 0.261291 0.253743 0.248419 0.244930 0.242559 0.241176 0.240568 0.240623 0.241221 0.242152 0.243122 0.243133 0.242115 0.240939 0.239800 0.238890 0.238330 -100 
-100 -100 -100 -100 -100 -100 -100 -100 -100 -100 -100 -100 -100 -100 -100 -100 -100 -100 -100 -100 -100 -100 -100 -100 -100 -100 
-100 -100 -100 -100 -100 -100 -100 -100 -100 -100 -100 -100 -100 -100 -100 -100 -100 -100 -100 -100 -100 -100 -100 -100 -100 -100 
-100 -100 -100 -100 -100 -100 -100 -100 -100 -100 -100 -100 -100 -100 -100 -100 -100 -100 -100 -100 -100 -100 -100 -100 -100 -100 
-100 -100 0.508817 0.500389 0.484004 0.465559 0.446067 0.428442 0.413203 0.401711 0.393039 0.386701 0.381720 0.378152 0.375706 0.374309 0.373664 0.373525 0.373679 0.373112 0.371785 0.370688 0.369707 0.368623 0.367671 -100 
-100 -100 0.528203 0.518454 0.498396 0.478490 0.458409 0.440483 0.425001 0.413378 0.404640 0.398178 0.392993 0.389246 0.386688 0.385254 0.384672 0.384764 0.385542 0.384954 0.383015 0.381842 0.381059 0.379943 0.378724 -100 
-100 -100 0.572656 0.559322 0.526769 0.502861 0.481176 0.462541 0.446454 0.434492 0.425560 0.418865 0.413346 0.409345 0.406642 0.405170 0.404807 0.405527 0.409588 0.408920 0.403617 0.401983 0.401413 0.400208 0.398457 -100 
-100 -100 0.603366 0.589445 0.555875 0.530987 0.508476 0.489086 0.472282 0.459789 0.450538 0.443542 0.437682 0.433483 0.430653 0.429097 0.428624 0.429194 0.433071 0.432188 0.426644 0.424811 0.424080 0.422774 0.420963 -100 
-100 -100 0.619589 0.607776 0.583532 0.560441 0.537966 0.517756 0.499938 0.486841 0.477556 0.470174 0.463524 0.459037 0.456045 0.454326 0.453403 0.453056 0.453280 0.452063 0.449467 0.447791 0.446641 0.445217 0.443753 -100 
-100 -100 0.652597 0.639837 0.613989 0.589503 0.566361 0.545000 0.525629 0.512077 0.503825 0.495994 0.487341 0.482114 0.478830 0.476950 0.475776 0.474962 0.474265 0.472756 0.470502 0.468747 0.467357 0.465810 0.464384 -100 
-100 -100 0.700433 0.683912 0.645847 0.617477 0.596054 0.573430 0.549468 0.536060 0.533061 0.524740 0.509534 0.502392 0.498423 0.496353 0.495019 0.494002 0.492981 0.491268 0.488953 0.487149 0.485756 0.484110 0.482515 -100 
-100 -100 0.720003 0.703391 0.665277 0.636501 0.614477 0.591037 0.566111 0.551851 0.548180 0.539458 0.524078 0.516907 0.512982 0.510936 0.509570 0.508516 0.507485 0.505635 0.503052 0.501061 0.499543 0.497810 0.496142 -100 
-100 -100 0.710623 0.697847 0.672547 0.647229 0.622517 0.598766 0.576418 0.560270 0.550029 0.540986 0.531768 0.526515 0.523428 0.521623 0.520404 0.519573 0.519434 0.517503 0.513875 0.511507 0.509737 0.507902 0.506212 -100 
-100 -100 0.709520 0.698639 0.678021 0.654847 0.630569 0.606673 0.583859 0.566403 0.553858 0.544523 0.537036 0.532608 0.530043 0.528492 0.527552 0.527438 0.529538 0.527651 0.521924 0.519076 0.517329 0.515422 0.513467 -100 
-100 -100 0.709872 0.699772 0.680979 0.659114 0.636016 0.612092 0.588115 0.569637 0.556002 0.546432 0.539508 0.535491 0.533387 0.532144 0.532209 0.534332 0.552225 0.550474 0.529323 0.524768 0.522645 0.520649 0.518201 -100 
-100 -100 0.707006 0.697327 0.679303 0.657946 0.635082 0.611252 0.587263 0.568615 0.554710 0.545107 0.538433 0.534712 0.532913 0.531803 0.531855 0.534042 0.552119 0.550493 0.529388 0.524985 0.523132 0.521198 0.518595 -100 
-100 -100 0.698439 0.689156 0.671826 0.650535 0.626948 0.603372 0.580716 0.562694 0.549004 0.539617 0.533395 0.530176 0.528873 0.527762 0.526654 0.526728 0.529662 0.528129 0.522312 0.520012 0.519664 0.517915 0.514908 -100 
-100 -100 0.685019 0.676008 0.659117 0.637991 0.614350 0.591261 0.569634 0.552341 0.539068 0.530097 0.524524 0.522220 0.522089 0.521141 0.519181 0.518629 0.520595 0.519224 0.514738 0.513544 0.515569 0.513960 0.509030 -100 
-100 -100 0.664795 0.656036 0.639566 0.618925 0.595821 0.573505 0.552863 0.536350 0.523670 0.515255 0.510493 0.509474 0.511478 0.510837 0.507632 0.507415 0.513400 0.512331 0.504857 0.505205 0.517268 0.515756 0.501087 -100 
-100 -100 0.636888 0.628503 0.612720 0.593018 0.571051 0.549806 0.530088 0.514399 0.502370 0.494424 0.489962 0.489121 0.491300 0.490903 0.488042 0.488280 0.494722 0.493884 0.486367 0.486576 0.498508 0.497015 0.482448 -100 
-100 -100 0.599682 0.591752 0.576679 0.558431 0.538505 0.518609 0.499525 0.484621 0.473310 0.465723 0.461063 0.459278 0.459625 0.459405 0.458599 0.459593 0.462795 0.462082 0.457596 0.455766 0.457266 0.455664 0.451105 -100 
-100 -100 0.555646 0.548092 0.533663 0.517353 0.500821 0.482433 0.462856 0.448402 0.437791 0.430653 0.425939 0.423569 0.423013 0.423122 0.424101 0.427197 0.432616 0.432100 0.425661 0.421594 0.419934 0.418107 0.415846 -100 
-100 -100 0.511265 0.503723 0.483927 0.470212 0.460212 0.443448 0.420141 0.405220 0.395156 0.388586 0.384062 0.381570 0.380809 0.381367 0.384059 0.390394 0.403342 0.403032 0.389403 0.382268 0.378523 0.376426 0.375026 -100 
-100 -100 0.455902 0.448799 0.430043 0.417449 0.408965 0.393766 0.371969 0.358533 0.349675 0.343965 0.339940 0.337640 0.336888 0.337551 0.340438 0.346884 0.359986 0.359844 0.346359 0.339355 0.335561 0.333601 0.332479 -100 
-100 -100 0.393688 0.387386 0.375485 0.362497 0.350148 0.336332 0.321554 0.311374 0.304310 0.299617 0.296312 0.294380 0.293659 0.294046 0.295776 0.299204 0.304484 0.304432 0.298971 0.295173 0.292733 0.291262 0.290430 -100 
-100 -100 0.350713 0.344781 0.333700 0.320781 0.307455 0.294681 0.282918 0.274517 0.268580 0.264670 0.261978 0.260425 0.259804 0.259999 0.261001 0.262706 0.264939 0.264929 0.262604 0.260615 0.259022 0.257911 0.257258 -100 
-100 -100 0.326151 0.320378 0.309789 0.296998 0.283521 0.271308 0.260814 0.253238 0.247901 0.244430 0.242109 0.240787 0.240239 0.240343 0.240990 0.241978 0.242997 0.243002 0.241921 0.240678 0.239488 0.238561 0.238004 -100 
-100 -100 -100 -100 -100 -100 -100 -100 -100 -100 -100 -100 -100 -100 -100 -100 -100 -100 -100 -100 -100 -100 -100 -100 -100 -100 
-100 -100 -100 -100 -100 -100 -100 -100 -100 -100 -100 -100 -100 -100 -100 -100 -100 -100 -100 -100 -100 -100 -100 -100 -100 -100 
-100 -100 -100 -100 -100 -100 -100 -100 -100 -100 -100 -100 -100 -100 -100 -100 -100 -100 -100 -100 -100 -100 -100 -100 -100 -100 
-100 -100 0.504807 0.496915 0.482081 0.464367 0.445357 0.427821 0.412410 0.400777 0.392029 0.385712 0.380826 0.377388 0.375125 0.373964 0.373592 0.373682 0.373859 0.373274 0.371862 0.370428 0.369036 0.367745 0.366798 -100 
-100 -100 0.519985 0.511553 0.495420 0.477170 0.458018 0.440234 0.424394 0.412478 0.403555 0.397073 0.391992 0.388388 0.386022 0.384830 0.384522 0.384817 0.385392 0.384783 0.382958 0.381388 0.380048 0.378719 0.377626 -100 
-100 -100 0.550247 0.540472 0.520511 0.500852 0.481370 0.463025 0.446128 0.433601 0.424282 0.417504 0.412121 0.408294 0.405799 0.404575 0.404419 0.405122 0.406985 0.406296 0.403074 0.401128 0.399782 0.398367 0.397018 -100 
-100 -100 0.580310 0.570084 0.549316 0.528837 0.508576 0.489466 0.471819 0.458674 0.448906 0.441791 0.436145 0.432172 0.429593 0.428307 0.428070 0.428668 0.430400 0.429530 0.426090 0.423967 0.422490 0.420992 0.419595 -100 
-100 -100 0.608121 0.598218 0.579318 0.558507 0.537013 0.516939 0.498783 0.485081 0.474945 0.467459 0.461442 0.457341 0.454702 0.453319 0.452782 0.452784 0.453009 0.451877 0.449402 0.447340 0.445656 0.444080 0.442815 -100 
-100 -100 0.640055 0.629358 0.609077 0.586835 0.564102 0.542854 0.523616 0.509242 0.498987 0.491077 0.484299 0.479912 0.477176 0.475722 0.475022 0.474715 0.474453 0.473084 0.470630 0.468457 0.466602 0.464933 0.463671 -100 
-100 -100 0.674213 0.661803 0.637192 0.612817 0.589399 0.566953 0.545846 0.530865 0.521517 0.513138 0.504399 0.499374 0.496431 0.494924 0.494182 0.493852 0.493737 0.492197 0.489269 0.486889 0.484939 0.483179 0.481806 -100 
-100 -100 0.694396 0.681760 0.656751 0.631763 0.607578 0.584264 0.562237 0.546429 0.536436 0.527657 0.518746 0.513722 0.510850 0.509372 0.508592 0.508204 0.508022 0.506368 0.503282 0.500775 0.498742 0.496918 0.495494 -100 
-100 -100 0.700846 0.689561 0.668310 0.644354 0.619348 0.595539 0.573547 0.556707 0.544502 0.535408 0.528144 0.523811 0.521354 0.519995 0.519153 0.518679 0.518285 0.516569 0.513566 0.511016 0.508929 0.507062 0.505618 -100 
-100 -100 0.705994 0.695441 0.675816 0.652624 0.627673 0.603568 0.581046 0.563377 0.550130 0.540773 0.534047 0.530140 0.528066 0.526859 0.526045 0.525786 0.525947 0.524252 0.520755 0.518085 0.516077 0.514176 0.512569 -100 
-100 -100 0.709154 0.698853 0.679764 0.657028 0.632429 0.608180 0.585026 0.566727 0.552909 0.543372 0.536875 0.533285 0.531804 0.530770 0.529930 0.530287 0.533159 0.531547 0.525518 0.522471 0.520550 0.518623 0.516742 -100 
-100 -100 0.707436 0.697356 0.678640 0.656164 0.631682 0.607482 0.584330 0.565950 0.552009 0.542468 0.536132 0.532775 0.531539 0.530592 0.529699 0.530051 0.533001 0.531469 0.525505 0.522576 0.520818 0.518939 0.516993 -100 
-100 -100 0.699616 0.689862 0.671696 0.649422 0.624830 0.600900 0.578466 0.560557 0.546862 0.537543 0.531531 0.528524 0.527421 0.526507 0.525414 0.525090 0.525532 0.524062 0.520706 0.518437 0.517102 0.515337 0.513364 -100 
-100 -100 0.686807 0.677268 0.659419 0.637375 0.612948 0.589510 0.567889 0.550643 0.537411 0.528516 0.523052 0.520759 0.520472 0.519687 0.518056 0.517340 0.517567 0.516194 0.513223 0.511455 0.510965 0.509308 0.506771 -100 
-100 -100 0.667345 0.657954 0.640269 0.618635 0.594781 0.572103 0.551398 0.534934 0.522345 0.514007 0.509243 0.507927 0.509173 0.508623 0.506070 0.505318 0.506774 0.505573 0.501767 0.500539 0.502422 0.500844 0.496132 -100 
-100 -100 0.639299 0.630319 0.613393 0.592733 0.569994 0.548395 0.528675 0.513068 0.501161 0.493308 0.488862 0.487744 0.489167 0.488841 0.486604 0.486250 0.488111 0.487126 0.483320 0.482029 0.483854 0.482305 0.477670 -100 
-100 -100 0.600563 0.592270 0.576756 0.557692 0.536794 0.516595 0.497868 0.483164 0.472003 0.464564 0.460077 0.458382 0.458615 0.458508 0.457905 0.458501 0.460101 0.459355 0.456221 0.454111 0.453356 0.451759 0.449471 -100 
-100 -100 0.554822 0.547154 0.532890 0.515663 0.497195 0.478568 0.460488 0.446627 0.436266 0.429336 0.424942 0.422939 0.422701 0.422909 0.423570 0.425690 0.428852 0.428364 0.424148 0.420848 0.418798 0.417078 0.415596 -100 
-100 -100 0.502319 0.495143 0.481540 0.466381 0.451669 0.434698 0.416118 0.402877 0.393368 0.387098 0.383041 0.381123 0.380964 0.381535 0.383190 0.387153 0.393706 0.393447 0.386271 0.381427 0.378436 0.376585 0.375420 -100 
-100 -100 0.446871 0.440183 0.427529 0.413595 0.400354 0.384986 0.368042 0.356259 0.347935 0.342501 0.338938 0.337217 0.337087 0.337745 0.339564 0.343628 0.350261 0.350173 0.343251 0.338617 0.335725 0.334019 0.333025 -100 
-100 -100 0.391841 0.385636 0.374231 0.360698 0.346667 0.332740 0.319478 0.309808 0.302915 0.298385 0.295399 0.293866 0.293544 0.294002 0.295323 0.297819 0.301101 0.301111 0.297770 0.294986 0.292991 0.291667 0.290883 -100 
-100 -100 0.349681 0.343771 0.332905 0.319776 0.305897 0.293034 0.281668 0.273382 0.267491 0.263678 0.261195 0.259889 0.259503 0.259780 0.260666 0.262087 0.263693 0.263736 0.262151 0.260553 0.259175 0.258151 0.257525 -100 
-100 -100 0.325591 0.319810 0.309203 0.296309 0.282635 0.270348 0.259907 0.252332 0.247002 0.243596 0.241418 0.240264 0.239868 0.240046 0.240684 0.241607 0.242486 0.242536 0.241691 0.240615 0.239545 0.238679 0.238142 -100 
-100 -100 -100 -100 -100 -100 -100 -100 -100 -100 -100 -100 -100 -100 -100 -100 -100 -100 -100 -100 -100 -100 -100 -100 -100 -100 
-100 -100 -100 -100 -100 -100 -100 -100 -100 -100 -100 -100 -100 -100 -100 -100 -100 -100 -100 -100 -100 -100 -100 -100 -100 -100 
-100 -100 -100 -100 -100 -100 -100 -100 -100 -100 -100 -100 -100 -100 -100 -100 -100 -100 -100 -100 -100 -100 -100 -100 -100 -100 
-100 -100 0.502348 0.494776 0.480702 0.463582 0.445105 0.427613 0.411831 0.399939 0.391078 0.384769 0.379962 0.376651 0.374578 0.373663 0.373597 0.374024 0.374526 0.373872 0.371981 0.370022 0.368142 0.366581 0.365576 -100 
-100 -100 0.515801 0.508073 0.493690 0.476657 0.458618 0.440910 0.424248 0.411794 0.402607 0.396073 0.391059 0.387584 0.385415 0.384490 0.384557 0.385364 0.386590 0.385912 0.383264 0.380933 0.378940 0.377318 0.376236 -100 
-100 -100 0.541398 0.533239 0.517767 0.500741 0.483933 0.465726 0.446749 0.433134 0.423277 0.416349 0.411023 0.407338 0.405064 0.404153 0.404514 0.406104 0.409530 0.408781 0.403816 0.400656 0.398365 0.396623 0.395411 -100 
-100 -100 0.570883 0.562392 0.546324 0.528628 0.511116 0.492145 0.472361 0.458041 0.447637 0.440330 0.434763 0.430959 0.428628 0.427679 0.428001 0.429552 0.432936 0.432050 0.426863 0.423528 0.421122 0.419317 0.418076 -100 
-100 -100 0.601809 0.593032 0.576703 0.557620 0.537486 0.517496 0.498341 0.483815 0.473040 0.465389 0.459602 0.455757 0.453413 0.452386 0.452362 0.453106 0.454312 0.453237 0.449846 0.446978 0.444644 0.442833 0.441651 -100 
-100 -100 0.632751 0.623307 0.605759 0.585202 0.563490 0.542320 0.522402 0.507209 0.495970 0.487915 0.481803 0.477890 0.475564 0.474531 0.474405 0.474905 0.475724 0.474475 0.471132 0.468218 0.465786 0.463921 0.462738 -100 
-100 -100 0.662129 0.651792 0.632293 0.610444 0.588227 0.565889 0.544060 0.527863 0.516309 0.507795 0.500976 0.496882 0.494547 0.493564 0.493555 0.494387 0.496337 0.494958 0.490231 0.486794 0.484133 0.482174 0.480932 -100 
-100 -100 0.682792 0.672106 0.651966 0.629288 0.606121 0.582871 0.560190 0.543212 0.531027 0.522123 0.515155 0.511087 0.508847 0.507899 0.507837 0.508585 0.510431 0.508967 0.504172 0.500671 0.497963 0.495969 0.494702 -100 
-100 -100 0.695586 0.685058 0.665515 0.642374 0.617648 0.593761 0.571416 0.553979 0.540873 0.531682 0.525157 0.521381 0.519425 0.518496 0.518126 0.518297 0.518730 0.517215 0.513718 0.510660 0.508111 0.506144 0.504874 -100 
-100 -100 0.704916 0.694278 0.674581 0.651032 0.625627 0.601294 0.578727 0.560840 0.547203 0.537797 0.531447 0.527975 0.526425 0.525559 0.524917 0.524882 0.525185 0.523660 0.520254 0.517309 0.514867 0.512905 0.511560 -100 
-100 -100 0.710913 0.699953 0.679667 0.655679 0.629954 0.605346 0.582469 0.564246 0.550296 0.540783 0.534613 0.531532 0.530966 0.530200 0.528907 0.528991 0.530801 0.529293 0.524358 0.521174 0.518741 0.516766 0.515294 -100 
-100 -100 0.710265 0.699341 0.679096 0.655114 0.629353 0.604747 0.581911 0.563694 0.549732 0.540261 0.534239 0.531386 0.531065 0.530342 0.528902 0.528868 0.530653 0.529180 0.524318 0.521249 0.518943 0.517017 0.515518 -100 
-100 -100 0.702470 0.691938 0.672377 0.648815 0.623225 0.598911 0.576572 0.558753 0.545083 0.535861 0.530107 0.527503 0.526940 0.526227 0.524953 0.524452 0.524635 0.523199 0.520017 0.517456 0.515498 0.513684 0.512185 -100 
-100 -100 0.690238 0.679874 0.660485 0.637206 0.611927 0.588107 0.566447 0.549259 0.536114 0.527363 0.522172 0.520326 0.520634 0.520019 0.518105 0.517203 0.517373 0.515965 0.512788 0.510448 0.508889 0.507172 0.505488 -100 
-100 -100 0.672401 0.661921 0.641976 0.618855 0.594108 0.571020 0.550222 0.533824 0.521382 0.513246 0.508834 0.508145 0.510422 0.510019 0.506717 0.505660 0.506983 0.505644 0.501356 0.498915 0.498155 0.496496 0.494073 -100 
-100 -100 0.644113 0.634108 0.615025 0.592957 0.569359 0.547359 0.527551 0.512015 0.500272 0.492647 0.488590 0.488148 0.490645 0.490463 0.487434 0.486733 0.488451 0.487322 0.483053 0.480622 0.479889 0.478281 0.475904 -100 
-100 -100 0.602988 0.594115 0.577481 0.557478 0.535844 0.515310 0.496582 0.481957 0.470937 0.463725 0.459633 0.458554 0.459538 0.459598 0.458566 0.458838 0.460357 0.459574 0.456284 0.453835 0.452288 0.450705 0.449166 -100 
-100 -100 0.555344 0.547436 0.532718 0.514834 0.495558 0.476662 0.458847 0.445145 0.434915 0.428230 0.424315 0.423048 0.423701 0.424112 0.424267 0.425947 0.428892 0.428445 0.424428 0.421288 0.419160 0.417521 0.416286 -100 
-100 -100 0.501088 0.493937 0.480554 0.464820 0.448980 0.431795 0.413978 0.401113 0.391775 0.385792 0.382351 0.381446 0.382638 0.383428 0.384152 0.387408 0.393742 0.393550 0.386629 0.382217 0.379478 0.377759 0.376660 -100 
-100 -100 0.445223 0.438640 0.426338 0.411960 0.397664 0.382122 0.365955 0.354517 0.346330 0.341158 0.338192 0.337453 0.338649 0.339518 0.340429 0.343820 0.350236 0.350227 0.343608 0.339460 0.336898 0.335331 0.334354 -100 
-100 -100 0.390873 0.384709 0.373359 0.359595 0.345042 0.330974 0.317975 0.308386 0.301528 0.297172 0.294596 0.293674 0.294083 0.294726 0.295694 0.297897 0.301013 0.301116 0.298102 0.295672 0.293940 0.292731 0.291952 -100 
-100 -100 0.349066 0.343154 0.332269 0.319006 0.304889 0.291912 0.280566 0.272261 0.266368 0.262663 0.260436 0.259479 0.259463 0.259885 0.260702 0.262064 0.263648 0.263777 0.262379 0.260990 0.259791 0.258857 0.258243 -100 
-100 -100 0.325127 0.319329 0.308678 0.295686 0.281875 0.269493 0.259005 0.251387 0.246047 0.242717 0.240714 0.239785 0.239609 0.239902 0.240562 0.241500 0.242410 0.242534 0.241811 0.240878 0.239942 0.239152 0.238634 -100 
-100 -100 -100 -100 -100 -100 -100 -100 -100 -100 -100 -100 -100 -100 -100 -100 -100 -100 -100 -100 -100 -100 -100 -100 -100 -100 
-100 -100 -100 -100 -100 -100 -100 -100 -100 -100 -100 -100 -100 -100 -100 -100 -100 -100 -100 -100 -100 -100 -100 -100 -100 -100 
-100 -100 -100 -100 -100 -100 -100 -100 -100 -100 -100 -100 -100 -100 -100 -100 -100 -100 -100 -100 -100 -100 -100 -100 -100 -100 
-100 -100 0.500583 0.493190 0.479594 0.462989 0.445330 0.427835 0.411286 0.399041 0.390062 0.383805 0.379142 0.376031 0.374229 0.373595 0.373880 0.374749 0.376077 0.375307 0.372339 0.369697 0.367262 0.365395 0.364271 -100 
-100 -100 0.513399 0.506034 0.492631 0.476716 0.460711 0.443018 0.424437 0.411170 0.401663 0.395110 0.390217 0.386943 0.385069 0.384462 0.385021 0.386690 0.389925 0.389134 0.384224 0.380757 0.378012 0.376047 0.374871 -100 
-100 -100 0.537277 0.529897 0.516800 0.502494 0.492151 0.474026 0.448820 0.433110 0.422423 0.415337 0.410096 0.406622 0.404724 0.404228 0.405567 0.409289 0.421207 0.420363 0.406667 0.401069 0.397437 0.395268 0.393998 -100 
-100 -100 0.566440 0.558801 0.545234 0.530365 0.519355 0.500473 0.474435 0.457940 0.446621 0.439108 0.433616 0.430024 0.428074 0.427559 0.428905 0.432671 0.444679 0.443749 0.429793 0.424014 0.420278 0.418072 0.416792 -100 
-100 -100 0.598266 0.590090 0.575213 0.557625 0.539884 0.519927 0.498545 0.482926 0.471535 0.463726 0.458074 0.454453 0.452439 0.451795 0.452432 0.454351 0.458198 0.457156 0.451153 0.447056 0.443968 0.441876 0.440659 -100 
-100 -100 0.628675 0.619877 0.603786 0.584535 0.564576 0.543435 0.521915 0.505798 0.493870 0.485664 0.479830 0.476215 0.474253 0.473637 0.474208 0.475881 0.479228 0.478084 0.472388 0.468390 0.465298 0.463198 0.461993 -100 
-100 -100 0.656326 0.646932 0.629796 0.609927 0.590888 0.568607 0.543775 0.526113 0.513332 0.504635 0.498512 0.494874 0.493012 0.492547 0.493579 0.496542 0.504652 0.503434 0.492827 0.487426 0.483816 0.481589 0.480348 -100 
-100 -100 0.677390 0.667545 0.649562 0.628667 0.608467 0.585246 0.559692 0.541317 0.527931 0.518852 0.512584 0.508978 0.507228 0.506797 0.507748 0.510601 0.518547 0.517281 0.506732 0.501339 0.497724 0.495495 0.494250 -100 
-100 -100 0.693171 0.682880 0.663928 0.641289 0.617381 0.593418 0.570100 0.552053 0.538402 0.529096 0.522886 0.519451 0.518123 0.517594 0.517577 0.518735 0.521256 0.519950 0.514714 0.510857 0.507820 0.505718 0.504501 -100 
-100 -100 0.705297 0.694313 0.674019 0.650001 0.624416 0.599903 0.577053 0.558948 0.545060 0.535604 0.529486 0.526402 0.525859 0.525320 0.524436 0.524934 0.526633 0.525293 0.520747 0.517256 0.514401 0.512342 0.511101 -100 
-100 -100 0.714034 0.702180 0.680178 0.654894 0.628335 0.603441 0.580616 0.562410 0.548410 0.538935 0.533226 0.530957 0.535889 0.535421 0.529381 0.529826 0.534294 0.532907 0.525201 0.521065 0.518060 0.515976 0.514671 -100 
-100 -100 0.714166 0.702213 0.679996 0.654519 0.627781 0.602863 0.580148 0.562034 0.548111 0.538730 0.533190 0.531185 0.536419 0.535963 0.529641 0.529852 0.534199 0.532814 0.525196 0.521184 0.518304 0.516277 0.514964 -100 
-100 -100 0.705825 0.694426 0.673189 0.648396 0.622024 0.597430 0.575136 0.557412 0.543827 0.534719 0.529257 0.527202 0.528095 0.527599 0.525360 0.524939 0.526063 0.524701 0.520537 0.517477 0.515080 0.513199 0.511904 -100 
-100 -100 0.694489 0.683147 0.661667 0.637103 0.611097 0.587001 0.565329 0.548237 0.535236 0.526665 0.521868 0.520820 0.522973 0.522557 0.519285 0.518341 0.519542 0.518141 0.513705 0.510652 0.508506 0.506721 0.505349 -100 
-100 -100 0.680221 0.668161 0.644312 0.619263 0.593629 0.570213 0.549343 0.533051 0.520817 0.512960 0.509338 0.510249 0.519562 0.519382 0.509705 0.508453 0.511891 0.510445 0.503268 0.499271 0.497164 0.495397 0.493812 -100 
-100 -100 0.651771 0.640247 0.617337 0.593423 0.569002 0.546678 0.526753 0.511302 0.499765 0.492440 0.489213 0.490430 0.499985 0.500029 0.490615 0.489701 0.493604 0.492365 0.485131 0.481164 0.479135 0.477443 0.475893 -100 
-100 -100 0.606331 0.596731 0.578478 0.557554 0.535696 0.514904 0.495771 0.481146 0.470247 0.463275 0.459703 0.459616 0.462475 0.462749 0.460415 0.460645 0.463568 0.462775 0.457852 0.454702 0.452704 0.451113 0.449841 -100 
-100 -100 0.556418 0.548216 0.532940 0.514742 0.495973 0.476859 0.458078 0.444198 0.433990 0.427528 0.424148 0.423838 0.426084 0.426762 0.426059 0.428003 0.433046 0.432644 0.426470 0.422627 0.420242 0.418613 0.417472 -100 
-100 -100 0.500680 0.493496 0.480574 0.465340 0.456474 0.439050 0.413959 0.400333 0.390703 0.384945 0.382191 0.382649 0.386102 0.387269 0.387018 0.391465 0.405294 0.405141 0.390626 0.384354 0.381044 0.379276 0.378162 -100 
-100 -100 0.444446 0.437906 0.426194 0.412402 0.404974 0.389218 0.365939 0.353731 0.345224 0.340255 0.337956 0.338541 0.341979 0.343221 0.343162 0.347759 0.361707 0.361746 0.347520 0.341557 0.338466 0.336859 0.335846 -100 
-100 -100 0.390437 0.384274 0.372980 0.359272 0.345390 0.331185 0.317267 0.307440 0.300506 0.296291 0.294131 0.293936 0.295430 0.296322 0.296879 0.299445 0.304479 0.304659 0.299817 0.296901 0.295111 0.293939 0.293147 -100 
-100 -100 0.348726 0.342799 0.331910 0.318603 0.304661 0.291579 0.279857 0.271437 0.265498 0.261880 0.259899 0.259313 0.259785 0.260376 0.261121 0.262634 0.264868 0.265073 0.263169 0.261714 0.260573 0.259696 0.259086 -100 
-100 -100 0.324831 0.319015 0.308327 0.295275 0.281410 0.268942 0.258340 0.250648 0.245279 0.242008 0.240167 0.239463 0.239542 0.239965 0.240653 0.241671 0.242770 0.242965 0.242199 0.241324 0.240483 0.239755 0.239251 -100 
-100 -100 -100 -100 -100 -100 -100 -100 -100 -100 -100 -100 -100 -100 -100 -100 -100 -100 -100 -100 -100 -100 -100 -100 -100 -100 
-100 -100 -100 -100 -100 -100 -100 -100 -100 -100 -100 -100 -100 -100 -100 -100 -100 -100 -100 -100 -100 -100 -100 -100 -100 -100 
-100 -100 -100 -100 -100 -100 -100 -100 -100 -100 -100 -100 -100 -100 -100 -100 -100 -100 -100 -100 -100 -100 -100 -100 -100 -100 
-100 -100 0.499253 0.491877 0.478324 0.461718 0.444024 0.426470 0.409872 0.397646 0.388781 0.382734 0.378379 0.375652 0.374258 0.373893 0.374278 0.375164 0.376422 0.375473 0.372208 0.369200 0.366405 0.364287 0.363047 -100 
-100 -100 0.511867 0.504568 0.491308 0.475459 0.459463 0.441725 0.423087 0.409822 0.400412 0.394060 0.389482 0.386629 0.385228 0.384888 0.385476 0.387118 0.390268 0.389297 0.384086 0.380244 0.377128 0.374916 0.373641 -100 
-100 -100 0.535302 0.528081 0.515356 0.501241 0.490982 0.472838 0.447560 0.431824 0.421202 0.414294 0.409377 0.406382 0.405116 0.404883 0.406084 0.409712 0.421519 0.420506 0.406528 0.400557 0.396547 0.394148 0.392806 -100 
-100 -100 0.564355 0.556908 0.543759 0.529124 0.518225 0.499342 0.473227 0.456672 0.445365 0.437988 0.432785 0.429642 0.428304 0.428054 0.429275 0.432979 0.444918 0.443876 0.429690 0.423581 0.419504 0.417105 0.415771 -100 
-100 -100 0.596425 0.588391 0.573796 0.556395 0.538747 0.518787 0.497329 0.481620 0.470180 0.462440 0.457003 0.453724 0.452139 0.451757 0.452466 0.454462 0.458372 0.457302 0.451136 0.446791 0.443446 0.441198 0.439932 -100 
-100 -100 0.626833 0.618169 0.602343 0.583264 0.563381 0.542240 0.520654 0.504420 0.492374 0.484180 0.478524 0.475180 0.473564 0.473213 0.473965 0.475838 0.479366 0.478279 0.472485 0.468305 0.465020 0.462802 0.461561 -100 
-100 -100 0.654242 0.645017 0.628250 0.608571 0.589583 0.567311 0.542448 0.524652 0.511658 0.502939 0.497024 0.493635 0.492098 0.491904 0.493162 0.496409 0.504803 0.503711 0.493039 0.487494 0.483723 0.481411 0.480152 -100 
-100 -100 0.675361 0.665668 0.648017 0.627274 0.607101 0.583901 0.558350 0.539869 0.526278 0.517163 0.511058 0.507640 0.506156 0.505988 0.507197 0.510383 0.518664 0.517577 0.507007 0.501506 0.497761 0.495474 0.494226 -100 
-100 -100 0.691574 0.681341 0.662507 0.639913 0.616006 0.592067 0.568788 0.550722 0.536990 0.527642 0.521463 0.518100 0.516930 0.516628 0.516913 0.518438 0.521319 0.520220 0.515008 0.511084 0.507956 0.505808 0.504589 -100 
-100 -100 0.703996 0.692998 0.672683 0.648602 0.622958 0.598478 0.575743 0.557730 0.543871 0.534388 0.528220 0.525112 0.524637 0.524294 0.523733 0.524631 0.526731 0.525610 0.521077 0.517520 0.514584 0.512483 0.511238 -100 
-100 -100 0.712936 0.701020 0.678901 0.653465 0.626781 0.601932 0.579310 0.561306 0.547434 0.537959 0.532149 0.529783 0.534713 0.534417 0.528720 0.529608 0.534528 0.533362 0.525621 0.521383 0.518290 0.516164 0.514848 -100 
-100 -100 0.713162 0.701136 0.678780 0.653137 0.626272 0.601415 0.578929 0.561057 0.547302 0.537946 0.532293 0.530160 0.535356 0.535055 0.529069 0.529716 0.534503 0.533339 0.525683 0.521566 0.518594 0.516535 0.515219 -100 
-100 -100 0.704865 0.693407 0.672067 0.647170 0.620743 0.596221 0.574115 0.556608 0.543190 0.534108 0.528533 0.526347 0.527191 0.526824 0.524893 0.524860 0.526367 0.525212 0.521057 0.517924 0.515443 0.513538 0.512266 -100 
-100 -100 0.693573 0.682197 0.660669 0.636076 0.610091 0.586077 0.564548 0.547641 0.534803 0.526250 0.521319 0.520118 0.522194 0.521888 0.518914 0.518340 0.519884 0.518680 0.514273 0.511148 0.508907 0.507111 0.505791 -100 
-100 -100 0.679402 0.667328 0.643470 0.618444 0.592895 0.569564 0.548784 0.532654 0.520593 0.512747 0.508951 0.509671 0.518863 0.518777 0.509401 0.508506 0.512245 0.510985 0.503852 0.499771 0.497535 0.495773 0.494292 -100 
-100 -100 0.651105 0.639573 0.616654 0.592757 0.568403 0.546148 0.526288 0.510968 0.499581 0.492275 0.488904 0.489964 0.499411 0.499540 0.490380 0.489759 0.493899 0.492835 0.485680 0.481674 0.479556 0.477901 0.476467 -100 
-100 -100 0.605871 0.596243 0.577946 0.556980 0.535098 0.514328 0.495261 0.480730 0.469934 0.462999 0.459388 0.459258 0.462101 0.462444 0.460254 0.460642 0.463703 0.463064 0.458292 0.455226 0.453271 0.451754 0.450569 -100 
-100 -100 0.556146 0.547898 0.532538 0.514220 0.495321 0.476181 0.457473 0.443663 0.433525 0.427123 0.423802 0.423562 0.425874 0.426609 0.425938 0.427873 0.432886 0.432614 0.426719 0.423103 0.420872 0.419356 0.418291 -100 
-100 -100 0.500524 0.493287 0.480264 0.464838 0.455706 0.438221 0.413265 0.399708 0.390127 0.384448 0.381823 0.382429 0.386006 0.387221 0.386905 0.391184 0.404775 0.404728 0.390651 0.384726 0.381648 0.380022 0.378981 -100 
-100 -100 0.444382 0.437796 0.425983 0.411994 0.404284 0.388456 0.365289 0.353119 0.344629 0.339742 0.337591 0.338350 0.341927 0.343226 0.343087 0.347486 0.361161 0.361287 0.347487 0.341863 0.338995 0.337531 0.336584 -100 
-100 -100 0.390449 0.384241 0.372859 0.359013 0.344964 0.330686 0.316775 0.306932 0.299988 0.295826 0.293795 0.293760 0.295391 0.296347 0.296869 0.299329 0.304234 0.304476 0.299884 0.297193 0.295569 0.294502 0.293759 -100 
-100 -100 0.348708 0.342752 0.331807 0.318421 0.304386 0.291243 0.279486 0.271023 0.265059 0.261473 0.259592 0.259139 0.259734 0.260397 0.261148 0.262624 0.264815 0.265067 0.263301 0.261984 0.260954 0.260151 0.259575 -100 
-100 -100 0.324763 0.318932 0.308215 0.295119 0.281201 0.268682 0.258029 0.250285 0.244883 0.241634 0.239875 0.239287 0.239480 0.239978 0.240695 0.241709 0.242803 0.243036 0.242356 0.241574 0.240814 0.240140 0.239662 -100 
-100 -100 -100 -100 -100 -100 -100 -100 -100 -100 -100 -100 -100 -100 -100 -100 -100 -100 -100 -100 -100 -100 -100 -100 -100 -100 
-100 -100 -100 -100 -100 -100 -100 -100 -100 -100 -100 -100 -100 -100 -100 -100 -100 -100 -100 -100 -100 -100 -100 -100 -100 -100 
-100 -100 -100 -100 -100 -100 -100 -100 -100 -100 -100 -100 -100 -100 -100 -100 -100 -100 -100 -100 -100 -100 -100 -100 -100 -100 
-100 -100 0.498049 0.490586 0.476795 0.459746 0.441220 0.423572 0.407649 0.395813 0.387309 0.381644 0.377818 0.375720 0.375043 0.374919 0.374977 0.375373 0.375599 0.374394 0.371604 0.368547 0.365572 0.363274 0.361942 -100 
-100 -100 0.510576 0.503161 0.489531 0.472848 0.454923 0.437109 0.420275 0.407825 0.398951 0.393039 0.389055 0.386971 0.386548 0.386408 0.386234 0.386811 0.387676 0.386426 0.382862 0.379384 0.376238 0.373888 0.372539 -100 
-100 -100 0.533858 0.526451 0.512986 0.496867 0.480482 0.462258 0.443069 0.429370 0.419736 0.413382 0.409215 0.407268 0.408028 0.407888 0.406690 0.407674 0.410470 0.409154 0.403391 0.399064 0.395571 0.393139 0.391766 -100 
-100 -100 0.562994 0.555344 0.541439 0.524786 0.507789 0.488844 0.468828 0.454328 0.443995 0.437127 0.432622 0.430486 0.431157 0.430975 0.429768 0.430810 0.433707 0.432402 0.426555 0.422181 0.418688 0.416283 0.414930 -100 
-100 -100 0.595485 0.587277 0.572200 0.553855 0.534084 0.514106 0.494733 0.479928 0.468988 0.461570 0.456571 0.453927 0.453238 0.452989 0.452853 0.453683 0.454996 0.453785 0.449852 0.446183 0.443014 0.440728 0.439429 -100 
-100 -100 0.626485 0.617573 0.601188 0.581281 0.559827 0.538673 0.518594 0.503025 0.491333 0.483344 0.477964 0.475018 0.473980 0.473755 0.473988 0.475020 0.476362 0.475245 0.471521 0.467990 0.464908 0.462679 0.461410 -100 
-100 -100 0.654510 0.644911 0.627213 0.606142 0.583975 0.561678 0.539933 0.523266 0.510730 0.502180 0.496443 0.493332 0.492264 0.492117 0.492631 0.494277 0.497199 0.496157 0.491025 0.487043 0.483811 0.481570 0.480300 -100 
-100 -100 0.675404 0.665383 0.646902 0.624878 0.601683 0.578498 0.556007 0.538658 0.525525 0.516531 0.510500 0.507220 0.506059 0.505910 0.506492 0.508220 0.511217 0.510237 0.505154 0.501219 0.498038 0.495830 0.494565 -100 
-100 -100 0.690308 0.680033 0.661078 0.638131 0.613369 0.589562 0.567409 0.549924 0.536500 0.527204 0.520915 0.517443 0.516059 0.515823 0.516327 0.517613 0.519178 0.518248 0.514715 0.511361 0.508474 0.506343 0.505065 -100 
-100 -100 0.700863 0.690199 0.670493 0.646734 0.621081 0.596855 0.574732 0.557191 0.543660 0.534194 0.527727 0.524192 0.522872 0.522597 0.522947 0.524174 0.525774 0.524876 0.521367 0.518106 0.515365 0.513251 0.511875 -100 
-100 -100 0.707622 0.696458 0.675789 0.651265 0.625038 0.600568 0.578464 0.560978 0.547510 0.538014 0.531500 0.528087 0.527499 0.527244 0.527023 0.528568 0.531664 0.530787 0.525783 0.522132 0.519407 0.517266 0.515711 -100 
-100 -100 0.707306 0.696130 0.675421 0.650858 0.624601 0.600173 0.578183 0.560833 0.547495 0.538096 0.531669 0.528376 0.527916 0.527640 0.527256 0.528672 0.531724 0.530868 0.525927 0.522378 0.519772 0.517693 0.516137 -100 
-100 -100 0.699636 0.688910 0.669018 0.645106 0.619334 0.595238 0.573528 0.556446 0.543364 0.534216 0.528049 0.524978 0.524212 0.523880 0.523587 0.524343 0.525764 0.524920 0.521633 0.518718 0.516414 0.514492 0.513067 -100 
-100 -100 0.687510 0.677043 0.657514 0.634160 0.608997 0.585436 0.564206 0.547628 0.535061 0.526352 0.520645 0.518231 0.518212 0.517920 0.516984 0.517268 0.518493 0.517647 0.514485 0.511792 0.509798 0.508009 0.506541 -100 
-100 -100 0.669949 0.659434 0.639513 0.616524 0.592382 0.569563 0.548764 0.532901 0.521094 0.512963 0.507828 0.506394 0.508132 0.507994 0.505734 0.505835 0.507971 0.507153 0.503026 0.500172 0.498639 0.496945 0.495126 -100 
-100 -100 0.642114 0.632082 0.613028 0.591078 0.568037 0.546245 0.526360 0.511267 0.500098 0.492494 0.487806 0.486731 0.488748 0.488788 0.486649 0.486896 0.489226 0.488579 0.484593 0.481906 0.480542 0.478987 0.477247 -100 
-100 -100 0.601539 0.592591 0.575870 0.555760 0.534092 0.513632 0.495111 0.480816 0.470178 0.463065 0.458770 0.457484 0.458351 0.458600 0.458033 0.458775 0.460622 0.460269 0.457477 0.455227 0.453706 0.452316 0.451102 -100 
-100 -100 0.554377 0.546347 0.531428 0.513160 0.493401 0.474433 0.456958 0.443537 0.433564 0.427067 0.423313 0.422240 0.423077 0.423635 0.423833 0.425357 0.427971 0.427888 0.424912 0.422526 0.420861 0.419559 0.418584 -100 
-100 -100 0.500115 0.492835 0.479427 0.463020 0.446039 0.428673 0.411633 0.399131 0.390016 0.384289 0.381257 0.380825 0.382412 0.383303 0.383682 0.386137 0.391157 0.391255 0.386210 0.383089 0.381161 0.379883 0.379014 -100 
-100 -100 0.444573 0.437859 0.425514 0.410446 0.394972 0.379200 0.363738 0.352567 0.344517 0.339591 0.337105 0.336932 0.338596 0.339577 0.340082 0.342584 0.347589 0.347803 0.343028 0.340160 0.338413 0.337276 0.336500 -100 
-100 -100 0.390808 0.384513 0.372922 0.358701 0.343521 0.329230 0.316381 0.306804 0.299949 0.295764 0.293600 0.293186 0.294035 0.294842 0.295623 0.297356 0.299840 0.300110 0.298064 0.296432 0.295261 0.294371 0.293740 -100 
-100 -100 0.348982 0.342982 0.331940 0.318419 0.303971 0.290811 0.279408 0.270999 0.265045 0.261446 0.259537 0.258991 0.259358 0.259979 0.260773 0.261960 0.263313 0.263568 0.262669 0.261734 0.260898 0.260183 0.259672 -100 
-100 -100 0.324934 0.319088 0.308344 0.295213 0.281224 0.268690 0.258067 0.250301 0.244871 0.241611 0.239866 0.239289 0.239459 0.239968 0.240691 0.241589 0.242444 0.242672 0.242230 0.241588 0.240905 0.240276 0.239835 -100 
-100 -100 -100 -100 -100 -100 -100 -100 -100 -100 -100 -100 -100 -100 -100 -100 -100 -100 -100 -100 -100 -100 -100 -100 -100 -100 
-100 -100 -100 -100 -100 -100 -100 -100 -100 -100 -100 -100 -100 -100 -100 -100 -100 -100 -100 -100 -100 -100 -100 -100 -100 -100 
-100 -100 -100 -100 -100 -100 -100 -100 -100 -100 -100 -100 -100 -100 -100 -100 -100 -100 -100 -100 -100 -100 -100 -100 -100 -100 
-100 -100 0.497149 0.489586 0.475572 0.458177 0.439206 0.421468 0.405839 0.394308 0.386161 0.380929 0.377706 0.376416 0.376685 0.376772 0.376259 0.376072 0.375703 0.374195 0.371337 0.368127 0.364974 0.362542 0.361149 -100 
-100 -100 0.509669 0.502126 0.488188 0.470963 0.452212 0.434327 0.418204 0.406297 0.397911 0.392508 0.389254 0.388309 0.389509 0.389555 0.388048 0.387521 0.387306 0.385700 0.382376 0.378892 0.375621 0.373153 0.371749 -100 
-100 -100 0.532987 0.525399 0.511447 0.494353 0.475985 0.457724 0.440462 0.427788 0.418872 0.413140 0.409969 0.409878 0.414664 0.414662 0.409546 0.408297 0.408629 0.406880 0.402416 0.398441 0.394961 0.392449 0.391035 -100 
-100 -100 0.562362 0.554492 0.540037 0.522371 0.503377 0.484417 0.466374 0.452920 0.443297 0.437015 0.433459 0.433142 0.437845 0.437781 0.432611 0.431410 0.431837 0.430132 0.425651 0.421680 0.418236 0.415768 0.414378 -100 
-100 -100 0.595523 0.587026 0.571370 0.552301 0.531596 0.511607 0.493112 0.478925 0.468460 0.461445 0.457022 0.455389 0.456285 0.456167 0.454609 0.454309 0.454507 0.453041 0.449572 0.446056 0.442873 0.440520 0.439176 -100 
-100 -100 0.627738 0.618339 0.601054 0.580296 0.558022 0.536846 0.517448 0.502373 0.491050 0.483327 0.478275 0.475909 0.475796 0.475684 0.475138 0.475496 0.476049 0.474802 0.471528 0.468160 0.465098 0.462818 0.461495 -100 
-100 -100 0.657194 0.646847 0.627670 0.605319 0.581767 0.559441 0.538864 0.522864 0.510737 0.502392 0.496849 0.494206 0.494160 0.494077 0.493585 0.494418 0.496084 0.494991 0.490936 0.487370 0.484273 0.482010 0.480675 -100 
-100 -100 0.677863 0.667146 0.647283 0.624079 0.599602 0.576443 0.555141 0.538491 0.525785 0.516947 0.510979 0.507984 0.507656 0.507542 0.507265 0.508358 0.510291 0.509319 0.505259 0.501725 0.498700 0.496470 0.495115 -100 
-100 -100 0.690730 0.680160 0.660669 0.637256 0.612092 0.588444 0.566955 0.550031 0.537015 0.527818 0.521395 0.517837 0.516592 0.516396 0.516818 0.518182 0.519783 0.518926 0.515504 0.512199 0.509396 0.507206 0.505764 -100 
-100 -100 0.699048 0.688522 0.669059 0.645472 0.619940 0.596031 0.574481 0.557559 0.544542 0.535147 0.528320 0.524347 0.522700 0.522471 0.523302 0.525317 0.527979 0.527220 0.522995 0.519450 0.516829 0.514612 0.512886 -100 
-100 -100 0.703811 0.693158 0.673415 0.649574 0.623811 0.599807 0.578332 0.561605 0.548810 0.539361 0.532223 0.527989 0.526419 0.526240 0.527325 0.530584 0.536209 0.535549 0.528603 0.524221 0.521724 0.519427 0.517219 -100 
-100 -100 0.702726 0.692198 0.672655 0.648994 0.623368 0.599474 0.578117 0.561531 0.548878 0.539498 0.532362 0.528135 0.526576 0.526369 0.527402 0.530660 0.536342 0.535736 0.528834 0.524536 0.522171 0.519934 0.517705 -100 
-100 -100 0.695122 0.685033 0.666288 0.643338 0.618314 0.594769 0.573572 0.557107 0.544578 0.535394 0.528538 0.524592 0.523017 0.522717 0.523378 0.525402 0.528258 0.527672 0.523589 0.520331 0.518227 0.516194 0.514302 -100 
-100 -100 0.682426 0.672730 0.654678 0.632544 0.608378 0.585404 0.564528 0.548447 0.536401 0.527556 0.520944 0.517425 0.516335 0.516062 0.516249 0.517688 0.519728 0.519189 0.515980 0.513262 0.511682 0.509809 0.507757 -100 
-100 -100 0.663347 0.653931 0.636367 0.615110 0.592715 0.570527 0.549529 0.534117 0.523001 0.514622 0.508084 0.505018 0.504841 0.504696 0.504276 0.505643 0.508115 0.507682 0.504268 0.501935 0.501753 0.500006 0.496806 -100 
-100 -100 0.635981 0.626993 0.610213 0.589917 0.568547 0.547337 0.527213 0.512500 0.501962 0.494093 0.488032 0.485359 0.485469 0.485474 0.485099 0.486475 0.488961 0.488675 0.485531 0.483442 0.483456 0.481884 0.478815 -100 
-100 -100 0.598027 0.589659 0.574088 0.554910 0.533971 0.513936 0.495649 0.481630 0.471301 0.464005 0.458926 0.456656 0.456467 0.456636 0.456913 0.458256 0.460126 0.460005 0.457787 0.455859 0.454847 0.453497 0.451889 -100 
-100 -100 0.552839 0.545043 0.530558 0.512616 0.492971 0.474261 0.457211 0.444046 0.434236 0.427631 0.423439 0.421706 0.421715 0.422106 0.422688 0.424144 0.426024 0.426060 0.424130 0.422319 0.421021 0.419841 0.418824 -100 
-100 -100 0.499894 0.492625 0.479193 0.462576 0.444741 0.427507 0.411550 0.399441 0.390481 0.384687 0.381333 0.380245 0.380762 0.381393 0.382082 0.383781 0.386389 0.386533 0.384076 0.382139 0.380722 0.379646 0.378872 -100 
-100 -100 0.445018 0.438222 0.425693 0.410272 0.393844 0.378126 0.363677 0.352850 0.344921 0.339948 0.337229 0.336519 0.337213 0.337942 0.338676 0.340318 0.342833 0.343043 0.340821 0.339109 0.337834 0.336887 0.336228 -100 
-100 -100 0.391403 0.385034 0.373309 0.358910 0.343443 0.329169 0.316608 0.307149 0.300327 0.296112 0.293846 0.293203 0.293634 0.294296 0.295085 0.296346 0.297838 0.298071 0.296968 0.295852 0.294899 0.294118 0.293573 -100 
-100 -100 0.349458 0.343420 0.332317 0.318733 0.304205 0.291055 0.279733 0.271343 0.265379 0.261759 0.259819 0.259212 0.259454 0.260016 0.260762 0.261714 0.262672 0.262886 0.262305 0.261561 0.260807 0.260141 0.259680 -100 
-100 -100 0.325277 0.319421 0.308666 0.295535 0.281546 0.269025 0.258412 0.250627 0.245168 0.241890 0.240143 0.239569 0.239725 0.240223 0.240907 0.241682 0.242367 0.242556 0.242209 0.241633 0.240974 0.240366 0.239950 -100 
-100 -100 -100 -100 -100 -100 -100 -100 -100 -100 -100 -100 -100 -100 -100 -100 -100 -100 -100 -100 -100 -100 -100 -100 -100 -100 
-100 -100 -100 -100 -100 -100 -100 -100 -100 -100 -100 -100 -100 -100 -100 -100 -100 -100 -100 -100 -100 -100 -100 -100 -100 -100 
-100 -100 -100 -100 -100 -100 -100 -100 -100 -100 -100 -100 -100 -100 -100 -100 -100 -100 -100 -100 -100 -100 -100 -100 -100 -100 
-100 -100 0.496720 0.489040 0.474796 0.457140 0.437890 0.420069 0.404570 0.393246 0.385429 0.380613 0.378067 0.377703 0.379878 0.380095 0.377924 0.377017 0.376118 0.374310 0.371225 0.367850 0.364589 0.362102 0.360692 -100 
-100 -100 0.509326 0.501640 0.487415 0.469851 0.450702 0.432750 0.416905 0.405310 0.397343 0.392438 0.390102 0.390747 0.396114 0.396284 0.390842 0.388921 0.387948 0.385964 0.382328 0.378635 0.375240 0.372712 0.371290 -100 
-100 -100 0.532823 0.525048 0.510685 0.493092 0.473955 0.455654 0.439093 0.426925 0.418605 0.413552 0.412333 0.416222 0.440683 0.440793 0.416195 0.411160 0.409584 0.407285 0.402495 0.398237 0.394623 0.392043 0.390609 -100 
-100 -100 0.562450 0.554360 0.539433 0.521242 0.501480 0.482509 0.465195 0.452258 0.443217 0.437586 0.435954 0.439617 0.464074 0.464114 0.439362 0.434353 0.432870 0.430629 0.425840 0.421592 0.418017 0.415479 0.414063 -100 
-100 -100 0.596308 0.587508 0.571204 0.551649 0.530516 0.510527 0.492408 0.478571 0.468498 0.461892 0.458267 0.458168 0.463360 0.463338 0.457665 0.455977 0.455558 0.453762 0.449914 0.446185 0.442876 0.440451 0.439064 -100 
-100 -100 0.629930 0.619998 0.601575 0.580119 0.557401 0.536221 0.517139 0.502360 0.491350 0.483897 0.479309 0.477807 0.479962 0.479933 0.477286 0.476924 0.477350 0.475887 0.472112 0.468546 0.465372 0.463012 0.461621 -100 
-100 -100 0.663599 0.652307 0.629117 0.605589 0.581265 0.558925 0.538822 0.523187 0.511386 0.503258 0.498065 0.496370 0.498925 0.498911 0.496036 0.496235 0.499677 0.498415 0.492061 0.488101 0.484826 0.482466 0.481018 -100 
-100 -100 0.684114 0.672496 0.648677 0.624372 0.599198 0.576084 0.555303 0.539068 0.526711 0.518050 0.512303 0.510067 0.512065 0.511997 0.509580 0.510244 0.514189 0.513092 0.506608 0.502630 0.499430 0.497086 0.495576 -100 
-100 -100 0.692349 0.681383 0.661005 0.637152 0.611824 0.588355 0.567302 0.550821 0.538195 0.529119 0.522631 0.519172 0.518546 0.518379 0.518326 0.519917 0.522656 0.521742 0.517047 0.513300 0.510404 0.508074 0.506370 -100 
-100 -100 0.698725 0.688151 0.668505 0.644939 0.619550 0.595956 0.574912 0.558577 0.546103 0.536814 0.529683 0.525414 0.523702 0.523529 0.524751 0.528004 0.533504 0.532753 0.525771 0.521258 0.518616 0.516198 0.513912 -100 
-100 -100 0.702126 0.691645 0.672191 0.648667 0.623273 0.599701 0.578831 0.562871 0.550819 0.541470 0.533759 0.528911 0.526744 0.526725 0.529337 0.535789 0.550468 0.549894 0.534250 0.527480 0.524904 0.522285 0.518985 -100 
-100 -100 0.700334 0.690099 0.671056 0.647898 0.622794 0.599395 0.578638 0.562832 0.550944 0.541643 0.533853 0.528921 0.526673 0.526623 0.529271 0.535816 0.550633 0.550149 0.534550 0.527875 0.525492 0.522938 0.519560 -100 
-100 -100 0.692231 0.682531 0.664503 0.642267 0.618206 0.595178 0.574199 0.558351 0.546462 0.537302 0.529794 0.525190 0.523122 0.522866 0.524329 0.527957 0.533924 0.533463 0.526664 0.522514 0.520770 0.518542 0.515727 -100 
-100 -100 0.678937 0.669769 0.652744 0.631649 0.609159 0.586737 0.565488 0.549914 0.538603 0.529700 0.522141 0.517828 0.516190 0.515924 0.516765 0.519280 0.522997 0.522632 0.518266 0.515409 0.515030 0.513019 0.509444 -100 
-100 -100 0.659140 0.650444 0.634612 0.615197 0.600848 0.579211 0.551693 0.536456 0.526356 0.517831 0.509580 0.505335 0.504256 0.504104 0.504602 0.507132 0.512215 0.512051 0.506947 0.505383 0.509351 0.507506 0.500016 -100 
-100 -100 0.632065 0.623772 0.608682 0.590182 0.576759 0.556059 0.529419 0.514818 0.505246 0.497215 0.489456 0.485643 0.484873 0.484856 0.485322 0.487728 0.492618 0.492590 0.487934 0.486701 0.490917 0.489283 0.481950 -100 
-100 -100 0.595500 0.587570 0.572882 0.554614 0.535181 0.515562 0.496748 0.482986 0.473168 0.465759 0.459845 0.456921 0.456264 0.456373 0.456979 0.458810 0.461257 0.461270 0.458884 0.457221 0.457502 0.456139 0.453237 -100 
-100 -100 0.551620 0.544045 0.530007 0.512525 0.493545 0.475110 0.457994 0.444986 0.435369 0.428697 0.424120 0.422014 0.421660 0.421933 0.422595 0.424080 0.425901 0.425976 0.424246 0.422668 0.421853 0.420719 0.419345 -100 
-100 -100 0.499718 0.492510 0.479191 0.462690 0.444726 0.427651 0.412130 0.400172 0.391327 0.385496 0.381939 0.380581 0.380711 0.381176 0.381807 0.383185 0.385002 0.385122 0.383437 0.381888 0.380772 0.379789 0.378980 -100 
-100 -100 0.445402 0.438591 0.426038 0.410591 0.393903 0.378272 0.364227 0.353509 0.345647 0.340654 0.337817 0.336925 0.337299 0.337871 0.338493 0.339731 0.341379 0.341533 0.340080 0.338738 0.337694 0.336841 0.336211 -100 
-100 -100 0.391939 0.385542 0.373783 0.359368 0.343873 0.329646 0.317183 0.307755 0.300945 0.296716 0.294407 0.293697 0.293999 0.294561 0.295217 0.296194 0.297278 0.297445 0.296618 0.295681 0.294834 0.294107 0.293595 -100 
-100 -100 0.349909 0.343862 0.332752 0.319184 0.304674 0.291558 0.280271 0.271876 0.265901 0.262270 0.260320 0.259705 0.259913 0.260429 0.261079 0.261860 0.262594 0.262749 0.262272 0.261596 0.260881 0.260239 0.259799 -100 
-100 -100 0.325624 0.319775 0.309041 0.295952 0.282010 0.269520 0.258912 0.251108 0.245626 0.242337 0.240595 0.240037 0.240201 0.240685 0.241310 0.241980 0.242543 0.242681 0.242353 0.241794 0.241141 0.240539 0.240134 -100 
-100 -100 -100 -100 -100 -100 -100 -100 -100 -100 -100 -100 -100 -100 -100 -100 -100 -100 -100 -100 -100 -100 -100 -100 -100 -100 
-100 -100 -100 -100 -100 -100 -100 -100 -100 -100 -100 -100 -100 -100 -100 -100 -100 -100 -100 -100 -100 -100 -100 -100 -100 -100 
-100 -100 -100 -100 -100 -100 -100 -100 -100 -100 -100 -100 -100 -100 -100 -100 -100 -100 -100 -100 -100 -100 -100 -100 -100 -100 
-100 -100 0.497048 0.489180 0.474605 0.456618 0.437100 0.419170 0.403711 0.392498 0.384870 0.380309 0.378066 0.377990 0.380351 0.380570 0.378221 0.377041 0.375865 0.373905 0.370811 0.367491 0.364308 0.361893 0.360525 -100 
-100 -100 0.509896 0.501974 0.487320 0.469339 0.449851 0.431782 0.416022 0.404572 0.396816 0.392171 0.390136 0.391080 0.396648 0.396816 0.391166 0.388928 0.387621 0.385478 0.381872 0.378255 0.374945 0.372488 0.371108 -100 
-100 -100 0.533735 0.525660 0.510718 0.492599 0.473007 0.454595 0.438223 0.426260 0.418203 0.413411 0.412456 0.416644 0.441321 0.441424 0.416568 0.411148 0.409124 0.406659 0.401987 0.397842 0.394320 0.391809 0.390413 -100 
-100 -100 0.563258 0.554911 0.539474 0.520835 0.500686 0.481649 0.464535 0.451788 0.442983 0.437588 0.436189 0.440125 0.464778 0.464815 0.439819 0.434438 0.432512 0.430108 0.425424 0.421264 0.417751 0.415266 0.413877 -100 
-100 -100 0.596581 0.587661 0.571137 0.551411 0.530161 0.510182 0.492167 0.478431 0.468493 0.462059 0.458642 0.458762 0.464108 0.464084 0.458239 0.456286 0.455561 0.453601 0.449742 0.446019 0.442725 0.440309 0.438921 -100 
-100 -100 0.629744 0.619821 0.601426 0.580065 0.557471 0.536389 0.517357 0.502605 0.491654 0.484309 0.479869 0.478520 0.480777 0.480745 0.477984 0.477439 0.477634 0.476014 0.472172 0.468553 0.465356 0.462965 0.461535 -100 
-100 -100 0.663106 0.651917 0.628929 0.605692 0.581675 0.559512 0.539434 0.523786 0.511996 0.503929 0.498829 0.497225 0.499831 0.499803 0.496840 0.496888 0.500095 0.498682 0.492274 0.488241 0.484939 0.482516 0.480978 -100 
-100 -100 0.683401 0.671945 0.648421 0.624498 0.599708 0.576833 0.556118 0.539896 0.527555 0.518945 0.513256 0.511064 0.513066 0.512966 0.510464 0.510991 0.514710 0.513459 0.506893 0.502805 0.499539 0.497113 0.495500 -100 
-100 -100 0.691398 0.680626 0.660593 0.637146 0.612213 0.589022 0.568126 0.551746 0.539196 0.530184 0.523740 0.520294 0.519639 0.519409 0.519264 0.520729 0.523293 0.522206 0.517345 0.513430 0.510405 0.507968 0.506183 -100 
-100 -100 0.697450 0.687108 0.667861 0.644725 0.619730 0.596449 0.575646 0.559500 0.547170 0.537975 0.530888 0.526608 0.524831 0.524572 0.525693 0.528818 0.534151 0.533213 0.526032 0.521322 0.518522 0.515987 0.513629 -100 
-100 -100 0.700492 0.690288 0.671294 0.648240 0.623255 0.600026 0.579452 0.563740 0.551875 0.542642 0.534972 0.530090 0.527808 0.527688 0.530218 0.536546 0.551053 0.550296 0.534459 0.527493 0.524755 0.522021 0.518656 -100 
-100 -100 0.698470 0.688540 0.669997 0.647342 0.622667 0.599629 0.579181 0.563626 0.551923 0.542737 0.534977 0.529994 0.527611 0.527461 0.530033 0.536460 0.551111 0.550468 0.534708 0.527867 0.525342 0.522691 0.519253 -100 
-100 -100 0.690246 0.680860 0.663367 0.641675 0.618086 0.595423 0.574720 0.559077 0.547329 0.538245 0.530742 0.526073 0.523885 0.523526 0.524907 0.528429 0.534258 0.533674 0.526771 0.522521 0.520694 0.518391 0.515518 -100 
-100 -100 0.676759 0.667942 0.651530 0.631066 0.609116 0.587064 0.566034 0.550582 0.539337 0.530457 0.522867 0.518462 0.516689 0.516326 0.517108 0.519537 0.523127 0.522688 0.518318 0.515458 0.515084 0.513032 0.509392 -100 
-100 -100 0.656732 0.648441 0.633341 0.614654 0.600911 0.579647 0.552285 0.537087 0.526979 0.518430 0.510115 0.505747 0.504499 0.504258 0.504731 0.507180 0.512100 0.511911 0.506942 0.505495 0.509597 0.507749 0.500151 -100 
-100 -100 0.629808 0.621913 0.607541 0.589764 0.576940 0.556592 0.530057 0.515442 0.505823 0.497751 0.489918 0.485977 0.485036 0.484938 0.485379 0.487691 0.492405 0.492374 0.487902 0.486838 0.491229 0.489623 0.482192 -100 
-100 -100 0.593855 0.586232 0.572102 0.554445 0.535550 0.516222 0.497457 0.483661 0.473804 0.466352 0.460360 0.457324 0.456525 0.456542 0.457080 0.458783 0.461059 0.461055 0.458826 0.457338 0.457775 0.456452 0.453505 -100 
-100 -100 0.550652 0.543294 0.529669 0.512690 0.494199 0.475988 0.458836 0.445769 0.436132 0.429419 0.424743 0.422516 0.422010 0.422171 0.422722 0.424009 0.425586 0.425627 0.424104 0.422761 0.422146 0.421073 0.419656 -100 
-100 -100 0.499326 0.492271 0.479265 0.463201 0.445754 0.428843 0.413140 0.401079 0.392233 0.386358 0.382655 0.381138 0.381073 0.381408 0.381913 0.383018 0.384453 0.384534 0.383184 0.381964 0.381119 0.380217 0.379351 -100 
-100 -100 0.445360 0.438659 0.426333 0.411227 0.394968 0.379457 0.365212 0.354386 0.346519 0.341496 0.338529 0.337501 0.337695 0.338155 0.338652 0.339614 0.340875 0.340990 0.339854 0.338819 0.338024 0.337254 0.336573 -100 
-100 -100 0.392059 0.385729 0.374112 0.359912 0.344658 0.330509 0.317956 0.308459 0.301637 0.297391 0.295028 0.294263 0.294482 0.294966 0.295508 0.296279 0.297123 0.297239 0.296559 0.295797 0.295098 0.294422 0.293884 -100 
-100 -100 0.350063 0.344061 0.333047 0.319615 0.305248 0.292187 0.280862 0.272428 0.266438 0.262801 0.260842 0.260222 0.260407 0.260881 0.261447 0.262093 0.262681 0.262784 0.262359 0.261759 0.261112 0.260495 0.260046 -100 
-100 -100 0.325770 0.319959 0.309303 0.296314 0.282470 0.270025 0.259404 0.251574 0.246078 0.242787 0.241054 0.240513 0.240680 0.241142 0.241707 0.242284 0.242749 0.242840 0.242522 0.241991 0.241367 0.240776 0.240370 -100 
-100 -100 -100 -100 -100 -100 -100 -100 -100 -100 -100 -100 -100 -100 -100 -100 -100 -100 -100 -100 -100 -100 -100 -100 -100 -100 
-100 -100 -100 -100 -100 -100 -100 -100 -100 -100 -100 -100 -100 -100 -100 -100 -100 -100 -100 -100 -100 -100 -100 -100 -100 -100 
-100 -100 -100 -100 -100 -100 -100 -100 -100 -100 -100 -100 -100 -100 -100 -100 -100 -100 -100 -100 -100 -100 -100 -100 -100 -100 
-100 -100 0.498504 0.490307 0.475124 0.456613 0.436701 0.418618 0.403186 0.392036 0.384503 0.380029 0.377695 0.377261 0.378099 0.378184 0.377086 0.376030 0.374719 0.372747 0.369936 0.366912 0.364000 0.361771 0.360501 -100 
-100 -100 0.512019 0.503634 0.488095 0.469392 0.449373 0.431112 0.415409 0.404038 0.396393 0.391770 0.389368 0.389315 0.391142 0.391167 0.388947 0.387360 0.385938 0.383845 0.380775 0.377588 0.374600 0.372342 0.371062 -100 
-100 -100 0.537057 0.528319 0.511878 0.492765 0.472461 0.453821 0.437575 0.425748 0.417947 0.413008 0.410421 0.411203 0.416672 0.416611 0.410550 0.407914 0.406306 0.404043 0.400491 0.397028 0.393918 0.391618 0.390319 -100 
-100 -100 0.566147 0.557242 0.540502 0.521055 0.500342 0.481126 0.464115 0.451466 0.442884 0.437306 0.434237 0.434712 0.440050 0.439927 0.433849 0.431311 0.429822 0.427602 0.424002 0.420483 0.417347 0.415034 0.413717 -100 
-100 -100 0.596993 0.588002 0.571390 0.551592 0.530322 0.510325 0.492270 0.478464 0.468496 0.461986 0.458120 0.457140 0.458519 0.458375 0.456219 0.455013 0.454074 0.452122 0.448834 0.445443 0.442377 0.440060 0.438692 -100 
-100 -100 0.627526 0.618095 0.600767 0.580217 0.558256 0.537345 0.518089 0.503080 0.491942 0.484517 0.479877 0.477962 0.478162 0.478031 0.477098 0.476846 0.476544 0.474845 0.471556 0.468134 0.465105 0.462743 0.461253 -100 
-100 -100 0.655883 0.645822 0.627236 0.605774 0.583203 0.561381 0.540783 0.524659 0.512525 0.504324 0.499036 0.496659 0.496770 0.496636 0.495831 0.496130 0.496787 0.495265 0.491415 0.487821 0.484876 0.482443 0.480684 -100 
-100 -100 0.675798 0.665548 0.646591 0.624584 0.601354 0.578879 0.557664 0.540964 0.528270 0.519533 0.513716 0.510847 0.510543 0.510319 0.509749 0.510365 0.511345 0.509929 0.505982 0.502312 0.499339 0.496865 0.495046 -100 
-100 -100 0.687775 0.677801 0.659399 0.637260 0.613348 0.590521 0.569438 0.552756 0.539939 0.530903 0.524591 0.521058 0.519701 0.519323 0.519491 0.520478 0.521493 0.520145 0.516353 0.512635 0.509544 0.507049 0.505313 -100 
-100 -100 0.694920 0.685141 0.666976 0.644753 0.620464 0.597490 0.576641 0.560255 0.547650 0.538514 0.531795 0.527766 0.525863 0.525384 0.525986 0.527654 0.529807 0.528522 0.523771 0.519687 0.516638 0.514086 0.512132 -100 
-100 -100 0.698442 0.688700 0.670468 0.648144 0.623685 0.600713 0.580126 0.564124 0.551886 0.542763 0.535702 0.531308 0.529119 0.528645 0.529779 0.532738 0.537876 0.536696 0.529237 0.524311 0.521359 0.518729 0.516323 -100 
-100 -100 0.696651 0.687112 0.669210 0.647175 0.622926 0.600115 0.579683 0.563840 0.551746 0.542679 0.535587 0.531149 0.528920 0.528403 0.529502 0.532482 0.537706 0.536642 0.529321 0.524575 0.521829 0.519302 0.516889 -100 
-100 -100 0.688704 0.679635 0.662658 0.641451 0.617922 0.595474 0.575097 0.559220 0.547104 0.538128 0.531260 0.527085 0.525062 0.524457 0.524962 0.526711 0.529156 0.528228 0.523916 0.520420 0.518156 0.515916 0.513809 -100 
-100 -100 0.675406 0.666853 0.650849 0.630728 0.608266 0.586406 0.566168 0.550415 0.538542 0.529742 0.523007 0.519170 0.517580 0.517016 0.517105 0.518293 0.519883 0.519160 0.516097 0.513492 0.512093 0.510125 0.507781 -100 
-100 -100 0.655397 0.647334 0.632329 0.613441 0.592985 0.571918 0.551351 0.536002 0.524826 0.516338 0.509552 0.506047 0.505094 0.504666 0.504391 0.505473 0.507245 0.506775 0.504138 0.502422 0.503240 0.501521 0.497527 -100 
-100 -100 0.628559 0.620883 0.606610 0.588669 0.569241 0.549071 0.529205 0.514397 0.503692 0.495650 0.489297 0.486168 0.485499 0.485225 0.484982 0.486031 0.487772 0.487500 0.485292 0.483994 0.485156 0.483692 0.479851 -100 
-100 -100 0.592830 0.585446 0.571731 0.554515 0.535348 0.516175 0.497915 0.483727 0.473259 0.465796 0.460407 0.457728 0.457003 0.456870 0.456975 0.457896 0.459098 0.458954 0.457465 0.456254 0.455945 0.454751 0.452895 -100 
-100 -100 0.549873 0.542764 0.529640 0.513343 0.495426 0.477377 0.459988 0.446555 0.436688 0.429920 0.425299 0.423082 0.422490 0.422509 0.422788 0.423582 0.424510 0.424477 0.423490 0.422619 0.422153 0.421198 0.419976 -100 
-100 -100 0.498796 0.492007 0.479649 0.464589 0.448936 0.432183 0.415078 0.402498 0.393637 0.387651 0.383549 0.381779 0.381457 0.381638 0.381988 0.382724 0.383607 0.383665 0.382924 0.382359 0.382063 0.381289 0.380266 -100 
-100 -100 0.445020 0.438549 0.426817 0.412653 0.398153 0.382768 0.367121 0.355818 0.347998 0.342861 0.339446 0.338131 0.338059 0.338374 0.338766 0.339438 0.340234 0.340334 0.339756 0.339342 0.339133 0.338473 0.337572 -100 
-100 -100 0.391853 0.385682 0.374428 0.360763 0.346241 0.332184 0.319136 0.309406 0.302573 0.298276 0.295736 0.294834 0.294913 0.295303 0.295751 0.296328 0.296907 0.296995 0.296591 0.296185 0.295843 0.295242 0.294570 -100 
-100 -100 0.349975 0.344072 0.333272 0.320124 0.306109 0.293111 0.281586 0.273047 0.267044 0.263395 0.261384 0.260729 0.260861 0.261278 0.261760 0.262270 0.262703 0.262768 0.262452 0.262014 0.261539 0.260966 0.260463 -100 
-100 -100 0.325753 0.320008 0.309483 0.296658 0.282980 0.270582 0.259901 0.252025 0.246521 0.243237 0.241507 0.240970 0.241123 0.241548 0.242041 0.242516 0.242877 0.242928 0.242647 0.242191 0.241648 0.241086 0.240663 -100 
-100 -100 -100 -100 -100 -100 -100 -100 -100 -100 -100 -100 -100 -100 -100 -100 -100 -100 -100 -100 -100 -100 -100 -100 -100 -100 
-100 -100 -100 -100 -100 -100 -100 -100 -100 -100 -100 -100 -100 -100 -100 -100 -100 -100 -100 -100 -100 -100 -100 -100 -100 -100 
-100 -100 -100 -100 -100 -100 -100 -100 -100 -100 -100 -100 -100 -100 -100 -100 -100 -100 -100 -100 -100 -100 -100 -100 -100 -100 
-100 -100 0.501096 0.492426 0.476380 0.457202 0.436871 0.418633 0.403218 0.392129 0.384700 0.380242 0.377764 0.377033 0.377291 0.377134 0.376144 0.374973 0.373460 0.371475 0.368911 0.366215 0.363617 0.361615 0.360461 -100 
-100 -100 0.516079 0.506936 0.489906 0.470174 0.449546 0.431068 0.415398 0.404131 0.396726 0.392081 0.389274 0.388614 0.389270 0.389045 0.387488 0.385994 0.384364 0.382294 0.379608 0.376830 0.374192 0.372170 0.371005 -100 
-100 -100 0.544037 0.534022 0.514631 0.493881 0.472701 0.453774 0.437614 0.426051 0.419114 0.414078 0.410179 0.409557 0.411554 0.411228 0.408040 0.406014 0.404210 0.402027 0.399113 0.396187 0.393471 0.391409 0.390218 -100 
-100 -100 0.572734 0.562655 0.543153 0.522258 0.500826 0.481363 0.464381 0.451938 0.444185 0.438480 0.434071 0.433122 0.434949 0.434576 0.431443 0.429554 0.427889 0.425730 0.422718 0.419682 0.416901 0.414787 0.413544 -100 
-100 -100 0.599596 0.590224 0.572798 0.552653 0.531354 0.511279 0.493009 0.479065 0.469170 0.462548 0.458235 0.456619 0.456770 0.456429 0.455096 0.454092 0.452983 0.450998 0.447965 0.444841 0.442042 0.439844 0.438461 -100 
-100 -100 0.626913 0.617806 0.601082 0.581345 0.560305 0.539510 0.519587 0.504063 0.492654 0.485086 0.480274 0.478031 0.477510 0.477228 0.476729 0.476563 0.476125 0.474325 0.471087 0.467807 0.465087 0.462766 0.461059 -100 
-100 -100 0.652724 0.643551 0.626783 0.607267 0.586891 0.565353 0.543222 0.526083 0.513392 0.504983 0.499595 0.496889 0.496072 0.495817 0.495723 0.496198 0.496576 0.494921 0.491243 0.487856 0.485604 0.483151 0.480707 -100 
-100 -100 0.672123 0.662871 0.645923 0.626033 0.605119 0.582990 0.560259 0.542530 0.529256 0.520329 0.514485 0.511379 0.510250 0.509906 0.509949 0.510640 0.511233 0.509629 0.505840 0.502323 0.499970 0.497439 0.494938 -100 
-100 -100 0.685251 0.676001 0.658923 0.638198 0.615623 0.593107 0.571374 0.554099 0.540881 0.531768 0.525602 0.522126 0.520520 0.520001 0.520141 0.520792 0.521214 0.519587 0.515875 0.512149 0.509117 0.506551 0.504643 -100 
-100 -100 0.693422 0.684114 0.666725 0.645375 0.621842 0.599119 0.578021 0.561253 0.548310 0.539201 0.532840 0.529116 0.527249 0.526594 0.526758 0.527540 0.528311 0.526663 0.522539 0.518555 0.515269 0.512665 0.510895 -100 
-100 -100 0.697847 0.688375 0.670397 0.648604 0.624608 0.601825 0.581104 0.564739 0.552115 0.543086 0.536604 0.532736 0.530747 0.530044 0.530361 0.531631 0.533866 0.532257 0.526749 0.522356 0.518992 0.516363 0.514503 -100 
-100 -100 0.696334 0.686989 0.669208 0.647569 0.623664 0.601005 0.580470 0.564280 0.551801 0.542854 0.536405 0.532571 0.530616 0.529862 0.530052 0.531229 0.533461 0.531966 0.526678 0.522547 0.519433 0.516933 0.515090 -100 
-100 -100 0.688211 0.679347 0.662661 0.641829 0.618573 0.596258 0.575821 0.559635 0.547168 0.538310 0.532058 0.528491 0.526811 0.526002 0.525681 0.526112 0.526830 0.525530 0.522131 0.519009 0.516622 0.514422 0.512610 -100 
-100 -100 0.674970 0.666604 0.650903 0.631114 0.608821 0.587064 0.566784 0.550650 0.538295 0.529604 0.523627 0.520560 0.519521 0.518756 0.517842 0.517714 0.517929 0.516883 0.514489 0.512377 0.511112 0.509246 0.507075 -100 
-100 -100 0.654995 0.647107 0.632381 0.613754 0.592946 0.571948 0.551736 0.535857 0.523871 0.515493 0.509851 0.507471 0.507542 0.506909 0.505152 0.504587 0.504716 0.503950 0.502287 0.501326 0.502612 0.501070 0.497115 -100 
-100 -100 0.628166 0.620670 0.606708 0.589094 0.569422 0.549313 0.529692 0.514309 0.502797 0.494835 0.489550 0.487480 0.487807 0.487343 0.485669 0.485151 0.485350 0.484830 0.483609 0.483139 0.484859 0.483590 0.479744 -100 
-100 -100 0.592448 0.585278 0.571999 0.555390 0.536859 0.517770 0.499018 0.484290 0.473393 0.465939 0.460981 0.458808 0.458510 0.458215 0.457507 0.457427 0.457698 0.457392 0.456519 0.456014 0.456201 0.455168 0.453271 -100 
-100 -100 0.549526 0.542689 0.530197 0.514975 0.498645 0.480716 0.462039 0.447935 0.437931 0.431082 0.426294 0.424072 0.423520 0.423388 0.423246 0.423484 0.423884 0.423781 0.423267 0.423106 0.423323 0.422513 0.421032 -100 
-100 -100 0.498525 0.492084 0.480678 0.467536 0.455967 0.439352 0.418603 0.404839 0.396146 0.389976 0.384998 0.382782 0.382221 0.382239 0.382381 0.382804 0.383355 0.383426 0.383200 0.383510 0.384182 0.383566 0.382055 -100 
-100 -100 0.444815 0.438668 0.427839 0.415522 0.405019 0.389757 0.370534 0.358120 0.350533 0.345215 0.340871 0.339055 0.338703 0.338867 0.339132 0.339600 0.340164 0.340296 0.340177 0.340590 0.341346 0.340830 0.339410 -100 
-100 -100 0.391711 0.385745 0.374997 0.362243 0.349170 0.335200 0.320967 0.310755 0.303989 0.299611 0.296693 0.295561 0.295496 0.295782 0.296118 0.296538 0.296964 0.297049 0.296890 0.296977 0.297224 0.296719 0.295739 -100 
-100 -100 0.349926 0.344135 0.333592 0.320849 0.307386 0.294442 0.282513 0.273786 0.267801 0.264138 0.262016 0.261298 0.261376 0.261723 0.262102 0.262481 0.262798 0.262833 0.262615 0.262403 0.262204 0.261686 0.261056 -100 
-100 -100 0.325772 0.320091 0.309701 0.297070 0.283609 0.271247 0.260442 0.252497 0.247004 0.243734 0.241993 0.241452 0.241585 0.241956 0.242357 0.242720 0.242984 0.242996 0.242751 0.242400 0.241988 0.241462 0.240995 -100 
-100 -100 -100 -100 -100 -100 -100 -100 -100 -100 -100 -100 -100 -100 -100 -100 -100 -100 -100 -100 -100 -100 -100 -100 -100 -100 
-100 -100 -100 -100 -100 -100 -100 -100 -100 -100 -100 -100 -100 -100 -100 -100 -100 -100 -100 -100 -100 -100 -100 -100 -100 -100 
-100 -100 -100 -100 -100 -100 -100 -100 -100 -100 -100 -100 -100 -100 -100 -100 -100 -100 -100 -100 -100 -100 -100 -100 -100 -100 
-100 -100 0.504615 0.495405 0.478089 0.458228 0.437521 0.419180 0.403819 0.392848 0.385756 0.381266 0.378347 0.377327 0.377161 0.376691 0.375475 0.374008 0.372249 0.370209 0.367813 0.365383 0.363071 0.361277 0.360232 -100 
-100 -100 0.522350 0.512177 0.492498 0.471514 0.450272 0.431625 0.416048 0.405064 0.398621 0.393931 0.390030 0.388876 0.388950 0.388398 0.386704 0.384924 0.383025 0.380909 0.378445 0.375972 0.373642 0.371834 0.370774 -100 
-100 -100 0.560030 0.547733 0.519365 0.495989 0.473641 0.454455 0.438572 0.427952 0.424948 0.419848 0.411766 0.409858 0.410261 0.409570 0.407003 0.404764 0.402691 0.400475 0.397876 0.395306 0.392927 0.391079 0.389975 -100 
-100 -100 0.588486 0.576197 0.547856 0.524479 0.502022 0.482323 0.465528 0.453970 0.450096 0.444311 0.435725 0.433475 0.433689 0.432968 0.430507 0.428439 0.426526 0.424320 0.421579 0.418864 0.416414 0.414485 0.413282 -100 
-100 -100 0.604967 0.594819 0.575258 0.554418 0.533149 0.512984 0.494360 0.480414 0.471323 0.464596 0.459171 0.457061 0.456629 0.456014 0.454658 0.453471 0.452173 0.450102 0.447158 0.444262 0.441861 0.439791 0.438262 -100 
-100 -100 0.628351 0.619270 0.602431 0.583363 0.563680 0.542950 0.521751 0.505568 0.494070 0.486344 0.481127 0.478631 0.477694 0.477193 0.476678 0.476437 0.475980 0.474072 0.470741 0.467694 0.465754 0.463502 0.461166 -100 
-100 -100 0.651806 0.643169 0.627696 0.610278 0.593626 0.572308 0.546840 0.528078 0.514719 0.506063 0.500502 0.497611 0.496387 0.495960 0.495978 0.496557 0.497110 0.495356 0.491515 0.488653 0.488686 0.486262 0.481647 -100 
-100 -100 0.670632 0.662031 0.646589 0.628959 0.611851 0.589996 0.563963 0.544597 0.530606 0.521447 0.515512 0.512288 0.510807 0.510308 0.510438 0.511206 0.511942 0.510208 0.506211 0.503166 0.503031 0.500500 0.495834 -100 
-100 -100 0.684359 0.675566 0.659354 0.639901 0.619061 0.596774 0.573777 0.555728 0.542097 0.532874 0.526753 0.523295 0.521552 0.520867 0.520855 0.521340 0.521718 0.519875 0.515837 0.512155 0.509700 0.507110 0.504573 -100 
-100 -100 0.693498 0.684401 0.667211 0.646469 0.623708 0.601174 0.579659 0.562523 0.549313 0.540187 0.534008 0.530443 0.528570 0.527746 0.527616 0.528047 0.528722 0.526796 0.522208 0.518080 0.514797 0.512161 0.510289 -100 
-100 -100 0.699965 0.690325 0.671286 0.649525 0.625823 0.603175 0.582316 0.565705 0.552841 0.543858 0.537701 0.534132 0.532254 0.531392 0.531379 0.532332 0.535982 0.534051 0.526436 0.521632 0.517934 0.515269 0.513562 -100 
-100 -100 0.698635 0.689069 0.670125 0.648402 0.624661 0.602111 0.581507 0.565107 0.552407 0.543535 0.537469 0.534008 0.532248 0.531337 0.531102 0.531864 0.535429 0.533611 0.526283 0.521811 0.518421 0.515905 0.514202 -100 
-100 -100 0.688940 0.680098 0.663230 0.642554 0.619478 0.597269 0.576799 0.560429 0.547773 0.539004 0.533156 0.530044 0.528744 0.527759 0.526715 0.526397 0.526698 0.525103 0.521511 0.518511 0.516591 0.514422 0.512221 -100 
-100 -100 0.675329 0.667044 0.651428 0.631853 0.609724 0.588049 0.567720 0.551357 0.538774 0.530192 0.524748 0.522405 0.522253 0.521294 0.519090 0.517843 0.517254 0.515941 0.513819 0.512343 0.512701 0.510934 0.507439 -100 
-100 -100 0.655301 0.647502 0.632908 0.614499 0.593611 0.572671 0.552583 0.536390 0.524081 0.515851 0.511034 0.509940 0.512318 0.511484 0.506969 0.504648 0.503541 0.502545 0.501936 0.502778 0.513316 0.511948 0.499349 -100 
-100 -100 0.628440 0.621044 0.607269 0.589967 0.570405 0.550347 0.530656 0.514895 0.503070 0.495238 0.490704 0.489873 0.492503 0.491850 0.487433 0.485190 0.484182 0.483465 0.483343 0.484738 0.495749 0.494666 0.482173 -100 
-100 -100 0.592651 0.585630 0.572748 0.556825 0.539688 0.520666 0.500667 0.485403 0.474389 0.466965 0.462127 0.460454 0.460950 0.460484 0.458570 0.457489 0.457009 0.456546 0.456173 0.456568 0.458685 0.457795 0.454413 -100 
-100 -100 0.549701 0.543099 0.531342 0.517676 0.505277 0.487439 0.465131 0.449966 0.440134 0.433191 0.427749 0.425405 0.424976 0.424675 0.423966 0.423681 0.423668 0.423486 0.423340 0.423911 0.425355 0.424672 0.422360 -100 
-100 -100 0.498804 0.492763 0.483019 0.473901 0.477886 0.461420 0.425646 0.408932 0.401995 0.395534 0.387233 0.384185 0.383256 0.383079 0.382948 0.383112 0.383465 0.383541 0.383692 0.384867 0.386692 0.386217 0.384008 -100 
-100 -100 0.445082 0.439319 0.430116 0.421738 0.426776 0.411650 0.377408 0.362134 0.356345 0.350742 0.343044 0.340336 0.339552 0.339537 0.339626 0.339935 0.340387 0.340547 0.340768 0.342010 0.343889 0.343507 0.341389 -100 
-100 -100 0.391861 0.386088 0.375986 0.364635 0.355323 0.341422 0.323708 0.312611 0.306154 0.301678 0.297936 0.296440 0.296186 0.296349 0.296543 0.296823 0.297147 0.297219 0.297238 0.297816 0.298731 0.298312 0.296927 -100 
-100 -100 0.350076 0.344376 0.334118 0.321893 0.309707 0.296806 0.283746 0.274733 0.268866 0.265191 0.262789 0.261955 0.261948 0.262205 0.262457 0.262703 0.262912 0.262903 0.262749 0.262754 0.262861 0.262392 0.261590 -100 
-100 -100 0.325936 0.320297 0.310018 0.297574 0.284435 0.272101 0.261054 0.253038 0.247592 0.244346 0.242561 0.241994 0.242085 0.242380 0.242665 0.242905 0.243064 0.243020 0.242787 0.242529 0.242253 0.241759 0.241230 -100 
-100 -100 -100 -100 -100 -100 -100 -100 -100 -100 -100 -100 -100 -100 -100 -100 -100 -100 -100 -100 -100 -100 -100 -100 -100 -100 
-100 -100 -100 -100 -100 -100 -100 -100 -100 -100 -100 -100 -100 -100 -100 -100 -100 -100 -100 -100 -100 -100 -100 -100 -100 -100 
-100 -100 -100 -100 -100 -100 -100 -100 -100 -100 -100 -100 -100 -100 -100 -100 -100 -100 -100 -100 -100 -100 -100 -100 -100 -100 
-100 -100 0.505478 0.496233 0.478860 0.458962 0.438254 0.419957 0.404658 0.393722 0.386622 0.382054 0.378975 0.377723 0.377243 0.376460 0.374950 0.373197 0.371212 0.369086 0.366758 0.364488 0.362367 0.360715 0.359739 -100 
-100 -100 0.523311 0.513084 0.493314 0.472257 0.450985 0.432369 0.416859 0.405920 0.399492 0.394725 0.390636 0.389221 0.388937 0.388070 0.386117 0.384062 0.381931 0.379736 0.377363 0.375078 0.372963 0.371303 0.370304 -100 
-100 -100 0.561098 0.548731 0.520228 0.496740 0.474327 0.455161 0.439357 0.428813 0.425905 0.420729 0.412369 0.410137 0.410055 0.409045 0.406328 0.403836 0.401519 0.399231 0.396766 0.394424 0.392297 0.390605 0.389544 -100 
-100 -100 0.589454 0.577124 0.548681 0.525216 0.502699 0.483028 0.466317 0.454840 0.451068 0.445224 0.436368 0.433805 0.433537 0.432503 0.429882 0.427542 0.425363 0.423082 0.420481 0.418004 0.415812 0.414045 0.412875 -100 
-100 -100 0.605571 0.595450 0.575919 0.555099 0.533845 0.513729 0.495185 0.481305 0.472261 0.465490 0.459908 0.457579 0.456824 0.455895 0.454238 0.452712 0.451122 0.448951 0.446123 0.443464 0.441331 0.439412 0.437903 -100 
-100 -100 0.628438 0.619484 0.602840 0.583939 0.564370 0.543734 0.522628 0.506520 0.495076 0.487324 0.481998 0.479351 0.478175 0.477360 0.476458 0.475806 0.475014 0.472992 0.469791 0.467024 0.465408 0.463308 0.460952 -100 
-100 -100 0.651395 0.642979 0.627856 0.610741 0.594296 0.573121 0.547770 0.529101 0.515830 0.507166 0.501500 0.498497 0.497082 0.496344 0.495921 0.496031 0.496200 0.494330 0.490668 0.488161 0.488619 0.486353 0.481648 -100 
-100 -100 0.670026 0.661685 0.646652 0.629382 0.612524 0.590841 0.564931 0.545650 0.531735 0.522575 0.516553 0.513236 0.511583 0.510790 0.510485 0.510787 0.511135 0.509286 0.505462 0.502756 0.503025 0.500648 0.495894 -100 
-100 -100 0.683860 0.675301 0.659464 0.640359 0.619774 0.597654 0.574759 0.556758 0.543143 0.533906 0.527742 0.524211 0.522316 0.521361 0.520961 0.521035 0.521065 0.519097 0.515170 0.511717 0.509527 0.507062 0.504512 -100 
-100 -100 0.693132 0.684239 0.667382 0.646959 0.624443 0.602065 0.580626 0.563494 0.550248 0.541100 0.534912 0.531296 0.529284 0.528218 0.527751 0.527812 0.528140 0.526084 0.521590 0.517607 0.514475 0.511941 0.510111 -100 
-100 -100 0.699680 0.690223 0.671485 0.650017 0.626544 0.604040 0.583238 0.566594 0.553655 0.544650 0.538519 0.534926 0.532927 0.531848 0.531520 0.532096 0.535315 0.533253 0.525801 0.521122 0.517508 0.514933 0.513309 -100 
-100 -100 0.698489 0.689074 0.670374 0.648891 0.625340 0.602926 0.582378 0.565949 0.553174 0.544292 0.538262 0.534783 0.532902 0.531791 0.531260 0.531653 0.534785 0.532840 0.525675 0.521314 0.517986 0.515558 0.513947 -100 
-100 -100 0.689080 0.680320 0.663583 0.643050 0.620102 0.598003 0.577610 0.561256 0.548577 0.539810 0.533979 0.530828 0.529398 0.528209 0.526884 0.526225 0.526177 0.524452 0.520948 0.518053 0.516212 0.514127 0.512001 -100 
-100 -100 0.675813 0.667528 0.651899 0.632342 0.610253 0.588660 0.568433 0.552137 0.539582 0.531022 0.525584 0.523180 0.522877 0.521704 0.519211 0.517601 0.516655 0.515208 0.513185 0.511848 0.512312 0.510635 0.507212 -100 
-100 -100 0.656113 0.648235 0.633472 0.614955 0.594001 0.573115 0.553166 0.537079 0.524839 0.516654 0.511844 0.510678 0.512886 0.511831 0.507019 0.504297 0.502781 0.501646 0.501176 0.502194 0.512854 0.511582 0.499058 -100 
-100 -100 0.629299 0.621804 0.607820 0.590371 0.570711 0.550694 0.531142 0.515497 0.503756 0.495991 0.491476 0.490580 0.493046 0.492188 0.487485 0.484844 0.483421 0.482560 0.482562 0.484115 0.495230 0.494235 0.481808 -100 
-100 -100 0.593347 0.586244 0.573208 0.557180 0.539995 0.521009 0.501108 0.485948 0.475025 0.467672 0.462862 0.461144 0.461511 0.460863 0.458692 0.457267 0.456439 0.455816 0.455487 0.455975 0.458159 0.457321 0.453979 -100 
-100 -100 0.550307 0.543633 0.531742 0.518001 0.505584 0.487782 0.465545 0.450466 0.440721 0.433848 0.428435 0.426053 0.425516 0.425057 0.424128 0.423556 0.423249 0.422904 0.422738 0.423340 0.424813 0.424154 0.421859 -100 
-100 -100 0.499488 0.493363 0.483410 0.474216 0.478194 0.461762 0.426037 0.409391 0.402532 0.396138 0.387862 0.384775 0.383741 0.383425 0.383106 0.383024 0.383117 0.383035 0.383141 0.384313 0.386144 0.385678 0.383476 -100 
-100 -100 0.445679 0.439850 0.430460 0.422020 0.427053 0.411967 0.377766 0.362551 0.356828 0.351295 0.343622 0.340876 0.339989 0.339855 0.339781 0.339875 0.340094 0.340116 0.340286 0.341508 0.343374 0.343002 0.340891 -100 
-100 -100 0.392232 0.386423 0.376248 0.364872 0.355570 0.341702 0.324032 0.312994 0.306607 0.302194 0.298478 0.296955 0.296619 0.296672 0.296720 0.296818 0.296955 0.296902 0.296862 0.297414 0.298317 0.297900 0.296520 -100 
-100 -100 0.350362 0.344644 0.334351 0.322114 0.309937 0.297064 0.284048 0.275096 0.269297 0.265680 0.263304 0.262451 0.262377 0.262534 0.262652 0.262744 0.262802 0.262685 0.262473 0.262452 0.262549 0.262082 0.261285 -100 
-100 -100 0.326201 0.320549 0.310250 0.297796 0.284663 0.272353 0.261350 0.253393 0.248013 0.244821 0.243060 0.242476 0.242507 0.242707 0.242868 0.242970 0.242997 0.242857 0.242571 0.242288 0.242005 0.241515 0.240992 -100 
-100 -100 -100 -100 -100 -100 -100 -100 -100 -100 -100 -100 -100 -100 -100 -100 -100 -100 -100 -100 -100 -100 -100 -100 -100 -100 
-100 -100 -100 -100 -100 -100 -100 -100 -100 -100 -100 -100 -100 -100 -100 -100 -100 -100 -100 -100 -100 -100 -100 -100 -100 -100 
-100 -100 -100 -100 -100 -100 -100 -100 -100 -100 -100 -100 -100 -100 -100 -100 -100 -100 -100 -100 -100 -100 -100 -100 -100 -100 
-100 -100 0.503724 0.494924 0.478658 0.459329 0.438966 0.420852 0.405648 0.394692 0.387320 0.382647 0.379623 0.378177 0.377380 0.376305 0.374553 0.372564 0.370376 0.368143 0.365810 0.363614 0.361610 0.360030 0.359066 -100 
-100 -100 0.519047 0.509711 0.492327 0.472321 0.451557 0.433165 0.417735 0.406662 0.399453 0.394588 0.391067 0.389543 0.388896 0.387742 0.385630 0.383380 0.381056 0.378763 0.376414 0.374249 0.372307 0.370728 0.369711 -100 
-100 -100 0.547499 0.537215 0.517216 0.496045 0.474608 0.455732 0.439908 0.428717 0.422643 0.417378 0.411989 0.410119 0.409681 0.408405 0.405677 0.403056 0.400556 0.398188 0.395805 0.393672 0.391827 0.390235 0.389106 -100 
-100 -100 0.575857 0.565586 0.545591 0.524364 0.502717 0.483321 0.466688 0.454642 0.447795 0.441893 0.436011 0.433844 0.433257 0.431935 0.429232 0.426689 0.424273 0.421908 0.419452 0.417260 0.415405 0.413761 0.412543 -100 
-100 -100 0.601266 0.591975 0.574630 0.554541 0.533290 0.513371 0.495391 0.481718 0.472156 0.465411 0.460453 0.458100 0.457070 0.455796 0.453748 0.451770 0.449760 0.447497 0.444928 0.442634 0.440782 0.439042 0.437643 -100 
-100 -100 0.626776 0.618100 0.602047 0.582874 0.562221 0.541736 0.522139 0.506896 0.495794 0.488173 0.482928 0.480226 0.478910 0.477693 0.476087 0.474660 0.473160 0.471041 0.468337 0.466066 0.464541 0.462692 0.460798 -100 
-100 -100 0.650793 0.642370 0.626890 0.608407 0.588747 0.567678 0.545958 0.529185 0.517071 0.508663 0.502721 0.499677 0.498288 0.497096 0.495624 0.494609 0.493646 0.491671 0.488827 0.486787 0.486263 0.484317 0.481299 -100 
-100 -100 0.669600 0.661206 0.645726 0.627053 0.606999 0.585414 0.563104 0.545715 0.532983 0.524065 0.517728 0.514358 0.512739 0.511500 0.510164 0.509368 0.508607 0.506677 0.503706 0.501489 0.500806 0.498759 0.495692 -100 
-100 -100 0.683231 0.674749 0.658934 0.639349 0.617614 0.595623 0.574219 0.557112 0.544015 0.534884 0.528577 0.524934 0.522916 0.521590 0.520509 0.519851 0.519101 0.517115 0.513916 0.511048 0.509013 0.506842 0.504787 -100 
-100 -100 0.691903 0.683254 0.666970 0.646646 0.623898 0.601657 0.580792 0.564019 0.550973 0.541817 0.535469 0.531661 0.529425 0.528057 0.527153 0.526728 0.526243 0.524216 0.520603 0.517177 0.514428 0.512143 0.510486 -100 
-100 -100 0.696621 0.687737 0.670753 0.649897 0.626627 0.604280 0.583710 0.567206 0.554305 0.545222 0.538905 0.535054 0.532753 0.531402 0.530684 0.530626 0.531014 0.529012 0.524544 0.520690 0.517673 0.515329 0.513723 -100 
-100 -100 0.695615 0.686738 0.669749 0.648873 0.625577 0.603308 0.582925 0.566607 0.553862 0.544883 0.538624 0.534816 0.532555 0.531189 0.530397 0.530276 0.530659 0.528772 0.524522 0.520892 0.518056 0.515825 0.514271 -100 
-100 -100 0.688520 0.679895 0.663585 0.643177 0.620280 0.598291 0.578106 0.561951 0.549391 0.540546 0.534400 0.530762 0.528711 0.527288 0.526077 0.525389 0.524839 0.523154 0.520249 0.517538 0.515422 0.513488 0.511937 -100 
-100 -100 0.676553 0.668133 0.652277 0.632468 0.610216 0.588697 0.568786 0.552858 0.540588 0.531969 0.526035 0.522796 0.521288 0.519868 0.518052 0.516761 0.515746 0.514311 0.512387 0.510788 0.509891 0.508321 0.506395 -100 
-100 -100 0.657983 0.649732 0.634149 0.615019 0.593627 0.572777 0.553316 0.537797 0.526064 0.517821 0.512194 0.509578 0.509085 0.507764 0.505080 0.503218 0.501922 0.500750 0.499738 0.499431 0.501232 0.500012 0.496237 -100 
-100 -100 0.631383 0.623442 0.608482 0.590244 0.569904 0.549897 0.531019 0.516033 0.504834 0.497055 0.491802 0.489512 0.489295 0.488172 0.485601 0.483798 0.482574 0.481622 0.480998 0.481135 0.483330 0.482343 0.478648 -100 
-100 -100 0.595001 0.587498 0.573507 0.556475 0.537704 0.518715 0.500315 0.485917 0.475304 0.468050 0.463159 0.460824 0.460097 0.459229 0.457720 0.456549 0.455674 0.454903 0.454282 0.454148 0.454594 0.453742 0.451984 -100 
-100 -100 0.551881 0.544746 0.531570 0.516034 0.499587 0.481759 0.463320 0.449477 0.439736 0.433082 0.428357 0.425994 0.425076 0.424449 0.423622 0.422965 0.422422 0.421840 0.421348 0.421344 0.421698 0.420977 0.419556 -100 
-100 -100 0.502126 0.495266 0.482236 0.468704 0.457055 0.440523 0.419865 0.406298 0.397832 0.391840 0.386905 0.384536 0.383621 0.383197 0.382760 0.382427 0.382152 0.381757 0.381458 0.381815 0.382537 0.381957 0.380475 -100 
-100 -100 0.448135 0.441610 0.429254 0.416605 0.406054 0.390873 0.371713 0.359469 0.352090 0.346941 0.342636 0.340674 0.339993 0.339761 0.339521 0.339337 0.339182 0.338886 0.338655 0.339057 0.339821 0.339320 0.337917 -100 
-100 -100 0.393263 0.387126 0.375954 0.363073 0.350019 0.336138 0.322021 0.311981 0.305421 0.301209 0.298344 0.297108 0.296779 0.296718 0.296603 0.296473 0.296322 0.296030 0.295715 0.295747 0.295975 0.295474 0.294508 -100 
-100 -100 0.350997 0.345127 0.334383 0.321588 0.308152 0.295290 0.283484 0.274930 0.269145 0.265640 0.263580 0.262791 0.262656 0.262696 0.262667 0.262581 0.262428 0.262142 0.261758 0.261475 0.261251 0.260739 0.260124 -100 
-100 -100 0.326632 0.320909 0.310444 0.297783 0.284344 0.272055 0.261377 0.253604 0.248304 0.245185 0.243506 0.242907 0.242852 0.242936 0.242958 0.242905 0.242765 0.242490 0.242083 0.241661 0.241227 0.240711 0.240262 -100 
-100 -100 -100 -100 -100 -100 -100 -100 -100 -100 -100 -100 -100 -100 -100 -100 -100 -100 -100 -100 -100 -100 -100 -100 -100 -100 
-100 -100 -100 -100 -100 -100 -100 -100 -100 -100 -100 -100 -100 -100 -100 -100 -100 -100 -100 -100 -100 -100 -100 -100 -100 -100 
-100 -100 -100 -100 -100 -100 -100 -100 -100 -100 -100 -100 -100 -100 -100 -100 -100 -100 -100 -100 -100 -100 -100 -100 -100 -100 
-100 -100 0.502711 0.494254 0.478612 0.459765 0.439732 0.421841 0.406801 0.395957 0.388672 0.383908 0.380642 0.379003 0.378034 0.376695 0.374590 0.372308 0.369907 0.367548 0.365171 0.363010 0.361095 0.359526 0.358499 -100 
-100 -100 0.516929 0.508147 0.491839 0.472546 0.452202 0.434070 0.418852 0.407982 0.401057 0.396124 0.392226 0.390513 0.389787 0.388361 0.385772 0.383154 0.380583 0.378167 0.375814 0.373772 0.372046 0.370494 0.369333 -100 
-100 -100 0.543210 0.533872 0.515953 0.495910 0.475033 0.456474 0.440978 0.430226 0.425238 0.419945 0.413494 0.411390 0.411114 0.409543 0.406007 0.402858 0.400043 0.397558 0.395255 0.393420 0.392034 0.390503 0.389083 -100 
-100 -100 0.571611 0.562252 0.544258 0.524064 0.502877 0.483779 0.467546 0.456031 0.450368 0.444482 0.437544 0.435171 0.434778 0.433138 0.429547 0.426390 0.423602 0.421135 0.418850 0.417087 0.415813 0.414279 0.412759 -100 
-100 -100 0.599304 0.590448 0.573908 0.554184 0.532968 0.513257 0.495797 0.482660 0.473709 0.467044 0.461733 0.459297 0.458327 0.456710 0.453881 0.451224 0.448760 0.446424 0.444176 0.442464 0.441280 0.439726 0.438102 -100 
-100 -100 0.626268 0.617664 0.601607 0.582137 0.560891 0.540553 0.521932 0.507564 0.497274 0.489834 0.484295 0.481592 0.480441 0.478832 0.476216 0.473855 0.471702 0.469554 0.467470 0.466165 0.465669 0.464122 0.461920 -100 
-100 -100 0.651253 0.642625 0.626470 0.606977 0.585731 0.564780 0.544984 0.529747 0.519183 0.511062 0.504431 0.501417 0.500568 0.498932 0.495915 0.493604 0.491716 0.489766 0.487936 0.487368 0.488452 0.486925 0.483328 -100 
-100 -100 0.670158 0.661523 0.645308 0.625584 0.603927 0.582441 0.562031 0.546157 0.534947 0.526302 0.519269 0.515909 0.514813 0.513150 0.510335 0.508320 0.506710 0.504850 0.502917 0.502196 0.503143 0.501539 0.497916 -100 
-100 -100 0.683217 0.674665 0.658586 0.638532 0.616113 0.594209 0.573714 0.557399 0.544982 0.535984 0.529402 0.525698 0.523775 0.522124 0.520257 0.518919 0.517754 0.515882 0.513368 0.511522 0.510578 0.508781 0.506478 -100 
-100 -100 0.691375 0.682806 0.666651 0.646269 0.623343 0.601187 0.580712 0.564287 0.551500 0.542343 0.535788 0.531800 0.529436 0.527841 0.526622 0.526023 0.525543 0.523675 0.520416 0.517600 0.515585 0.513590 0.511806 -100 
-100 -100 0.695398 0.686743 0.670347 0.649710 0.626503 0.604253 0.583867 0.567518 0.554694 0.545529 0.538977 0.534844 0.532295 0.530788 0.530051 0.530183 0.530730 0.528924 0.524747 0.521273 0.518912 0.516798 0.514986 -100 
-100 -100 0.694600 0.685917 0.669466 0.648793 0.625585 0.603412 0.583179 0.567003 0.554328 0.545244 0.538699 0.534520 0.531919 0.530416 0.529736 0.529933 0.530557 0.528865 0.524826 0.521457 0.519160 0.517125 0.515397 -100 
-100 -100 0.688782 0.680105 0.663729 0.643213 0.620258 0.598344 0.578376 0.562487 0.550132 0.541206 0.534662 0.530497 0.527930 0.526340 0.525330 0.524949 0.524705 0.523177 0.520340 0.517799 0.515974 0.514216 0.512682 -100 
-100 -100 0.678285 0.669505 0.652934 0.632593 0.610052 0.588576 0.569024 0.553613 0.541848 0.533181 0.526581 0.522490 0.520095 0.518454 0.517064 0.516155 0.515381 0.514065 0.512209 0.510680 0.509893 0.508472 0.506679 -100 
-100 -100 0.661721 0.652715 0.635436 0.615245 0.593281 0.572438 0.553513 0.538840 0.528108 0.519840 0.513048 0.509090 0.507066 0.505467 0.503698 0.502425 0.501394 0.500306 0.499307 0.498947 0.500714 0.499605 0.496014 -100 
-100 -100 0.635441 0.626666 0.609853 0.590393 0.569328 0.549307 0.531063 0.516995 0.506836 0.499074 0.492718 0.489129 0.487396 0.485983 0.484288 0.483009 0.481970 0.481033 0.480357 0.480345 0.482396 0.481479 0.477991 -100 
-100 -100 0.597954 0.589805 0.574453 0.556278 0.536562 0.517546 0.499951 0.486328 0.476310 0.469148 0.463831 0.460809 0.459258 0.458136 0.456925 0.455918 0.455022 0.454161 0.453409 0.453027 0.453193 0.452366 0.450857 -100 
-100 -100 0.554835 0.547027 0.532266 0.515236 0.497057 0.479167 0.462176 0.449166 0.439702 0.433214 0.428640 0.426109 0.424817 0.423980 0.423134 0.422379 0.421637 0.420859 0.420126 0.419681 0.419512 0.418756 0.417684 -100 
-100 -100 0.507549 0.499646 0.482971 0.466864 0.451022 0.434379 0.417359 0.405070 0.396546 0.390799 0.386691 0.384568 0.383553 0.382963 0.382373 0.381802 0.381210 0.380536 0.379884 0.379550 0.379415 0.378741 0.377790 -100 
-100 -100 0.453200 0.445706 0.429913 0.414829 0.400205 0.384921 0.369302 0.358239 0.350728 0.345808 0.342376 0.340723 0.340010 0.339630 0.339209 0.338764 0.338277 0.337694 0.337106 0.336800 0.336671 0.336060 0.335198 -100 
-100 -100 0.395317 0.388718 0.376407 0.362400 0.347887 0.333964 0.321073 0.311594 0.305067 0.300993 0.298478 0.297338 0.296921 0.296712 0.296432 0.296085 0.295671 0.295154 0.294579 0.294148 0.293810 0.293229 0.292585 -100 
-100 -100 0.352081 0.345998 0.334775 0.321507 0.307538 0.294673 0.283331 0.275050 0.269344 0.265919 0.263969 0.263158 0.262912 0.262813 0.262635 0.262373 0.262024 0.261567 0.261011 0.260481 0.259977 0.259415 0.258937 -100 
-100 -100 0.327305 0.321479 0.310814 0.297943 0.284315 0.272037 0.261549 0.253932 0.248717 0.245650 0.243994 0.243339 0.243172 0.243126 0.243007 0.242798 0.242492 0.242076 0.241540 0.240972 0.240393 0.239842 0.239445 -100 
-100 -100 -100 -100 -100 -100 -100 -100 -100 -100 -100 -100 -100 -100 -100 -100 -100 -100 -100 -100 -100 -100 -100 -100 -100 -100 
-100 -100 -100 -100 -100 -100 -100 -100 -100 -100 -100 -100 -100 -100 -100 -100 -100 -100 -100 -100 -100 -100 -100 -100 -100 -100 
-100 -100 -100 -100 -100 -100 -100 -100 -100 -100 -100 -100 -100 -100 -100 -100 -100 -100 -100 -100 -100 -100 -100 -100 -100 -100 
-100 -100 0.502540 0.494259 0.478833 0.460289 0.440533 0.422872 0.408089 0.397514 0.390977 0.386145 0.382046 0.380180 0.379176 0.377609 0.375020 0.372420 0.369816 0.367344 0.364918 0.362790 0.360979 0.359385 0.358225 -100 
-100 -100 0.516839 0.508234 0.491971 0.472983 0.452925 0.435051 0.420216 0.409964 0.405102 0.400131 0.394193 0.392120 0.391651 0.389976 0.386496 0.383370 0.380526 0.377994 0.375644 0.373763 0.372338 0.370782 0.369351 -100 
-100 -100 0.545508 0.536150 0.516235 0.496288 0.475633 0.457406 0.442854 0.434138 0.439211 0.433940 0.417674 0.414286 0.414911 0.413014 0.407376 0.403265 0.400015 0.397410 0.395215 0.393788 0.393081 0.391589 0.389644 -100 
-100 -100 0.574018 0.564595 0.544507 0.524309 0.503259 0.484469 0.469225 0.459838 0.464345 0.458526 0.441752 0.438102 0.438631 0.436653 0.430901 0.426713 0.423452 0.420889 0.418802 0.417581 0.417137 0.415693 0.413610 -100 
-100 -100 0.599596 0.590765 0.573932 0.554187 0.532954 0.513429 0.496536 0.484306 0.477948 0.471382 0.463822 0.461115 0.460625 0.458717 0.454645 0.451208 0.448324 0.445947 0.444032 0.443000 0.442817 0.441422 0.439219 -100 
-100 -100 0.627079 0.618317 0.601730 0.581891 0.560313 0.540092 0.522161 0.508704 0.500306 0.493039 0.486124 0.483363 0.482821 0.480900 0.476903 0.473631 0.470969 0.468849 0.467386 0.467271 0.468617 0.467341 0.464009 -100 
-100 -100 0.653223 0.644146 0.626795 0.606430 0.584387 0.563525 0.544956 0.531284 0.526365 0.518503 0.507065 0.503967 0.504893 0.502904 0.497077 0.493376 0.490778 0.488943 0.488214 0.489820 0.495477 0.494348 0.487287 -100 
-100 -100 0.672081 0.662987 0.645573 0.624956 0.602481 0.581060 0.561841 0.547483 0.541837 0.533438 0.521646 0.518201 0.518848 0.516863 0.511341 0.508035 0.505816 0.504123 0.503295 0.504758 0.510283 0.509108 0.502063 -100 
-100 -100 0.683872 0.675126 0.658545 0.638058 0.615238 0.593367 0.573404 0.557771 0.546542 0.537676 0.530301 0.526577 0.525156 0.523295 0.520439 0.518568 0.517278 0.515588 0.513652 0.512995 0.513987 0.512542 0.509141 -100 
-100 -100 0.691289 0.682698 0.666453 0.645949 0.622882 0.600753 0.580515 0.564366 0.552041 0.542906 0.535987 0.531914 0.529634 0.527936 0.526458 0.525963 0.525966 0.524308 0.521064 0.518769 0.517852 0.516124 0.513788 -100 
-100 -100 0.694884 0.686304 0.670078 0.649492 0.626287 0.604071 0.583782 0.567537 0.554810 0.545598 0.538866 0.534579 0.531959 0.530440 0.529874 0.530697 0.532427 0.530868 0.526138 0.522769 0.522759 0.520838 0.516997 -100 
-100 -100 0.694306 0.685666 0.669328 0.648686 0.625487 0.603350 0.583197 0.567111 0.554515 0.545368 0.538609 0.534205 0.531449 0.529944 0.529540 0.530517 0.532373 0.530922 0.526271 0.522910 0.522879 0.521014 0.517278 -100 
-100 -100 0.689642 0.680806 0.664038 0.643304 0.620237 0.598339 0.578507 0.562830 0.550732 0.541760 0.534845 0.530319 0.527450 0.525788 0.524982 0.525054 0.525490 0.524156 0.521119 0.518755 0.517782 0.516206 0.514134 -100 
-100 -100 0.681205 0.671888 0.653982 0.632952 0.610080 0.588591 0.569299 0.554382 0.543345 0.534662 0.527260 0.522513 0.519584 0.517785 0.516580 0.515935 0.515472 0.514308 0.512587 0.511519 0.512327 0.511089 0.508065 -100 
-100 -100 0.669342 0.659067 0.637785 0.616048 0.593399 0.572501 0.554013 0.540317 0.531379 0.523124 0.514483 0.509338 0.506397 0.504552 0.503070 0.502030 0.501173 0.500237 0.499737 0.500719 0.508465 0.507532 0.498404 -100 
-100 -100 0.643552 0.633430 0.612395 0.591260 0.569411 0.549324 0.531570 0.518530 0.510209 0.502486 0.494293 0.489527 0.486867 0.485179 0.483716 0.482582 0.481611 0.480761 0.480550 0.481804 0.489749 0.488974 0.479963 -100 
-100 -100 0.603424 0.594388 0.576268 0.556877 0.536405 0.517325 0.500182 0.487212 0.478008 0.470909 0.464895 0.461268 0.459169 0.457798 0.456579 0.455536 0.454557 0.453651 0.452977 0.452857 0.454245 0.453499 0.450919 -100 
-100 -100 0.561747 0.552932 0.534136 0.515675 0.496485 0.478502 0.462065 0.449560 0.440452 0.434055 0.429344 0.426574 0.424974 0.423914 0.422918 0.421990 0.421056 0.420141 0.419322 0.418773 0.418757 0.418023 0.416790 -100 
-100 -100 0.534391 0.523709 0.487375 0.467896 0.450183 0.433341 0.416799 0.405028 0.396548 0.390920 0.387097 0.384962 0.383793 0.383004 0.382195 0.381377 0.380518 0.379644 0.378788 0.378121 0.377627 0.376924 0.376188 -100 
-100 -100 0.479218 0.469095 0.434096 0.415832 0.399411 0.383944 0.368780 0.358170 0.350634 0.345822 0.342718 0.341095 0.340264 0.339703 0.339060 0.338363 0.337602 0.336811 0.335998 0.335319 0.334750 0.334089 0.333482 -100 
-100 -100 0.400665 0.393347 0.377813 0.362778 0.347483 0.333499 0.321030 0.311828 0.305367 0.301356 0.298939 0.297754 0.297201 0.296825 0.296351 0.295793 0.295153 0.294457 0.293702 0.293007 0.292368 0.291741 0.291252 -100 
-100 -100 0.354448 0.348078 0.335617 0.321919 0.307598 0.294715 0.283576 0.275454 0.269818 0.266427 0.264488 0.263600 0.263222 0.262973 0.262627 0.262191 0.261659 0.261054 0.260359 0.259669 0.258997 0.258397 0.257984 -100 
-100 -100 0.328276 0.322336 0.311384 0.298334 0.284573 0.272298 0.261917 0.254402 0.249251 0.246207 0.244526 0.243790 0.243499 0.243315 0.243044 0.242680 0.242215 0.241666 0.241014 0.240336 0.239655 0.239072 0.238695 -100 
-100 -100 -100 -100 -100 -100 -100 -100 -100 -100 -100 -100 -100 -100 -100 -100 -100 -100 -100 -100 -100 -100 -100 -100 -100 -100 
-100 -100 -100 -100 -100 -100 -100 -100 -100 -100 -100 -100 -100 -100 -100 -100 -100 -100 -100 -100 -100 -100 -100 -100 -100 -100 
-100 -100 -100 -100 -100 -100 -100 -100 -100 -100 -100 -100 -100 -100 -100 -100 -100 -100 -100 -100 -100 -100 -100 -100 -100 -100 
-100 -100 0.502202 0.494065 0.478894 0.460620 0.441112 0.423653 0.409014 0.398505 0.391952 0.387046 0.382827 0.380797 0.379616 0.377917 0.375255 0.372621 0.369994 0.367482 0.365003 0.362839 0.361006 0.359368 0.358156 -100 
-100 -100 0.516362 0.507921 0.491947 0.473242 0.453431 0.435756 0.421062 0.410873 0.405987 0.400949 0.394908 0.392677 0.392030 0.390234 0.386707 0.383575 0.380738 0.378182 0.375788 0.373897 0.372482 0.370893 0.369401 -100 
-100 -100 0.544823 0.535655 0.516088 0.496433 0.476011 0.457969 0.443552 0.434891 0.439907 0.434585 0.418270 0.414741 0.415187 0.413184 0.407538 0.403460 0.400258 0.397655 0.395431 0.394031 0.393383 0.391879 0.389866 -100 
-100 -100 0.573376 0.564120 0.544327 0.524355 0.503472 0.484840 0.469731 0.460413 0.464881 0.459039 0.442245 0.438478 0.438843 0.436772 0.431007 0.426843 0.423624 0.421083 0.418998 0.417840 0.417483 0.416061 0.413929 -100 
-100 -100 0.599269 0.590517 0.573807 0.554142 0.532961 0.513539 0.496798 0.484686 0.478374 0.471817 0.464236 0.461448 0.460844 0.458834 0.454692 0.451219 0.448338 0.445981 0.444108 0.443172 0.443096 0.441752 0.439544 -100 
-100 -100 0.627012 0.618247 0.601624 0.581702 0.560032 0.539860 0.522120 0.508838 0.500549 0.493331 0.486426 0.483633 0.483032 0.481009 0.476881 0.473513 0.470821 0.468725 0.467337 0.467346 0.468812 0.467623 0.464341 -100 
-100 -100 0.653323 0.644181 0.626657 0.606064 0.583770 0.562912 0.544600 0.531157 0.526392 0.518614 0.507220 0.504144 0.505076 0.502994 0.496986 0.493155 0.490520 0.488725 0.488092 0.489842 0.495615 0.494614 0.487668 -100 
-100 -100 0.672153 0.662988 0.645382 0.624516 0.601760 0.580318 0.561326 0.547173 0.541664 0.533356 0.521623 0.518222 0.518899 0.516846 0.511155 0.507733 0.505494 0.503875 0.503181 0.504827 0.510503 0.509494 0.502589 -100 
-100 -100 0.683771 0.674988 0.658307 0.637667 0.614676 0.592769 0.572909 0.557384 0.546235 0.537425 0.530097 0.526414 0.525021 0.523115 0.520157 0.518227 0.516976 0.515395 0.513630 0.513211 0.514432 0.513176 0.509894 -100 
-100 -100 0.691015 0.682430 0.666177 0.645623 0.622478 0.600313 0.580090 0.563961 0.551651 0.542539 0.535655 0.531625 0.529384 0.527672 0.526147 0.525665 0.525789 0.524275 0.521195 0.519154 0.518505 0.516982 0.514757 -100 
-100 -100 0.694492 0.685955 0.669799 0.649236 0.626014 0.603768 0.583444 0.567159 0.554403 0.545193 0.538496 0.534263 0.531727 0.530219 0.529617 0.530518 0.532486 0.531086 0.526437 0.523295 0.523556 0.521848 0.518113 -100 
-100 -100 0.694007 0.685413 0.669149 0.648542 0.625339 0.603173 0.582961 0.566810 0.554163 0.545017 0.538295 0.533947 0.531271 0.529781 0.529341 0.530390 0.532469 0.531170 0.526591 0.523448 0.523682 0.522035 0.518404 -100 
-100 -100 0.689693 0.680857 0.664089 0.643347 0.620262 0.598318 0.578409 0.562663 0.550522 0.541551 0.534672 0.530192 0.527357 0.525682 0.524829 0.524900 0.525427 0.524205 0.521305 0.519177 0.518464 0.517093 0.515128 -100 
-100 -100 0.681704 0.672329 0.654335 0.633230 0.610317 0.588761 0.569371 0.554387 0.543320 0.534649 0.527283 0.522571 0.519651 0.517805 0.516506 0.515785 0.515312 0.514207 0.512621 0.511770 0.512803 0.511751 0.508834 -100 
-100 -100 0.670262 0.659880 0.638434 0.616569 0.593887 0.572909 0.554279 0.540516 0.531559 0.523324 0.514718 0.509594 0.506637 0.504709 0.503079 0.501895 0.500948 0.500017 0.499616 0.500765 0.508655 0.507881 0.498889 -100 
-100 -100 0.644696 0.634447 0.613206 0.591902 0.569988 0.549833 0.531973 0.518901 0.510578 0.502885 0.494718 0.489951 0.487243 0.485440 0.483784 0.482454 0.481334 0.480444 0.480287 0.481651 0.489681 0.489038 0.480154 -100 
-100 -100 0.604624 0.595452 0.577104 0.557505 0.536889 0.517762 0.500643 0.487716 0.478546 0.471478 0.465481 0.461831 0.459659 0.458136 0.456685 0.455404 0.454236 0.453243 0.452573 0.452504 0.453949 0.453293 0.450800 -100 
-100 -100 0.562965 0.554004 0.534948 0.516226 0.496812 0.478811 0.462528 0.450146 0.441095 0.434731 0.430042 0.427245 0.425564 0.424324 0.423051 0.421843 0.420682 0.419641 0.418775 0.418201 0.418164 0.417482 0.416337 -100 
-100 -100 0.535647 0.524800 0.488144 0.468320 0.450215 0.433377 0.417186 0.405615 0.397197 0.391609 0.387837 0.385688 0.384449 0.383468 0.382344 0.381213 0.380096 0.379071 0.378127 0.377363 0.376767 0.376085 0.375450 -100 
-100 -100 0.480362 0.470098 0.434809 0.416230 0.399438 0.383992 0.369181 0.358771 0.351288 0.346514 0.343445 0.341786 0.340868 0.340125 0.339183 0.338188 0.337173 0.336236 0.335322 0.334521 0.333816 0.333162 0.332647 -100 
-100 -100 0.401564 0.394156 0.378451 0.363239 0.347778 0.333814 0.321523 0.312453 0.306048 0.302047 0.299603 0.298340 0.297676 0.297130 0.296419 0.295626 0.294783 0.293954 0.293104 0.292311 0.291573 0.290935 0.290497 -100 
-100 -100 0.355156 0.348734 0.336178 0.322388 0.307993 0.295123 0.284074 0.276033 0.270441 0.267047 0.265056 0.264077 0.263581 0.263183 0.262656 0.262040 0.261348 0.260626 0.259845 0.259080 0.258342 0.257723 0.257327 -100 
-100 -100 0.328888 0.322912 0.311900 0.298793 0.284993 0.272725 0.262393 0.254933 0.249815 0.246763 0.245028 0.244201 0.243797 0.243479 0.243055 0.242540 0.241938 0.241281 0.240548 0.239804 0.239072 0.238466 0.238090 -100 
-100 -100 -100 -100 -100 -100 -100 -100 -100 -100 -100 -100 -100 -100 -100 -100 -100 -100 -100 -100 -100 -100 -100 -100 -100 -100 
-100 -100 -100 -100 -100 -100 -100 -100 -100 -100 -100 -100 -100 -100 -100 -100 -100 -100 -100 -100 -100 -100 -100 -100 -100 -100 
-100 -100 -100 -100 -100 -100 -100 -100 -100 -100 -100 -100 -100 -100 -100 -100 -100 -100 -100 -100 -100 -100 -100 -100 -100 -100 
-100 -100 0.501443 0.493444 0.478627 0.460604 0.441327 0.424034 0.409423 0.398765 0.391401 0.386418 0.382815 0.380684 0.379166 0.377431 0.375129 0.372771 0.370341 0.367887 0.365371 0.363151 0.361229 0.359556 0.358369 -100 
-100 -100 0.515098 0.506858 0.491547 0.473151 0.453575 0.436032 0.421231 0.410525 0.403459 0.398325 0.394177 0.391990 0.390697 0.388910 0.386229 0.383653 0.381169 0.378711 0.376237 0.374214 0.372595 0.370972 0.369609 -100 
-100 -100 0.540375 0.531713 0.515178 0.496130 0.476003 0.457998 0.442883 0.432235 0.426853 0.421399 0.415014 0.412508 0.411653 0.409773 0.406307 0.403364 0.400810 0.398362 0.395963 0.394261 0.393149 0.391608 0.389944 -100 
-100 -100 0.568924 0.560158 0.543385 0.523986 0.503358 0.484721 0.468879 0.457523 0.451536 0.445567 0.438778 0.436083 0.435176 0.433248 0.429701 0.426721 0.424189 0.421800 0.419503 0.417974 0.417065 0.415601 0.413893 -100 
-100 -100 0.597972 0.589389 0.573302 0.553841 0.532759 0.513359 0.496404 0.483635 0.474782 0.468153 0.462843 0.460180 0.458865 0.456942 0.453915 0.451195 0.448802 0.446538 0.444404 0.443002 0.442184 0.440795 0.439153 -100 
-100 -100 0.625947 0.617325 0.601113 0.581327 0.559681 0.539497 0.521590 0.507828 0.497890 0.490621 0.485152 0.482393 0.481110 0.479186 0.476125 0.473471 0.471253 0.469174 0.467280 0.466325 0.466159 0.464883 0.462871 -100 
-100 -100 0.651818 0.642928 0.625928 0.605558 0.583240 0.562305 0.543597 0.529220 0.519207 0.511374 0.504928 0.502052 0.501383 0.499456 0.495728 0.492983 0.490994 0.489135 0.487513 0.487283 0.488560 0.487410 0.484306 -100 
-100 -100 0.670690 0.661761 0.644640 0.623974 0.601172 0.579620 0.560210 0.545129 0.534438 0.526086 0.519274 0.516125 0.515296 0.513401 0.509903 0.507490 0.505847 0.504161 0.502527 0.502250 0.503494 0.502364 0.499303 -100 
-100 -100 0.682921 0.674236 0.657783 0.637201 0.614153 0.592156 0.572120 0.556221 0.544096 0.535285 0.528871 0.525332 0.523584 0.521786 0.519511 0.517981 0.516984 0.515411 0.513299 0.512088 0.511762 0.510517 0.508617 -100 
-100 -100 0.690460 0.681921 0.665755 0.645225 0.622041 0.599796 0.579435 0.563112 0.550401 0.541320 0.534891 0.531057 0.528904 0.527260 0.525812 0.525286 0.525313 0.523848 0.520890 0.518734 0.517468 0.516070 0.514627 -100 
-100 -100 0.693992 0.685501 0.669439 0.648926 0.625701 0.603380 0.582913 0.566468 0.553571 0.544413 0.538006 0.534091 0.532193 0.530717 0.529538 0.530009 0.531701 0.530344 0.525907 0.522919 0.521286 0.519774 0.518273 -100 
-100 -100 0.693521 0.684994 0.668886 0.648380 0.625217 0.602965 0.582561 0.566201 0.553394 0.544297 0.537896 0.533938 0.531984 0.530512 0.529391 0.529914 0.531652 0.530378 0.526053 0.523149 0.521571 0.520137 0.518714 -100 
-100 -100 0.688934 0.680260 0.663924 0.643416 0.620485 0.598442 0.578197 0.562095 0.549609 0.540679 0.534242 0.530220 0.527832 0.526190 0.524973 0.524635 0.524809 0.523593 0.520982 0.519054 0.517940 0.516767 0.515577 -100 
-100 -100 0.679898 0.670932 0.654096 0.633558 0.611007 0.589335 0.569382 0.553738 0.541867 0.533224 0.526727 0.522736 0.520409 0.518611 0.516884 0.515753 0.514995 0.513838 0.512307 0.511370 0.511166 0.510279 0.508877 -100 
-100 -100 0.664724 0.655363 0.637588 0.617068 0.595596 0.574504 0.554552 0.539593 0.528745 0.520521 0.513825 0.509931 0.507999 0.506131 0.503752 0.502032 0.500723 0.499628 0.498860 0.498922 0.500698 0.500044 0.497263 -100 
-100 -100 0.639159 0.629946 0.612488 0.592554 0.571866 0.551615 0.532473 0.518235 0.508028 0.500332 0.494055 0.490475 0.488750 0.486963 0.484522 0.482632 0.481136 0.480045 0.479469 0.479715 0.481611 0.481055 0.478351 -100 
-100 -100 0.601803 0.593189 0.577054 0.558188 0.538010 0.518847 0.501330 0.487847 0.477929 0.470861 0.465630 0.462568 0.460832 0.459237 0.457271 0.455521 0.454026 0.452879 0.452103 0.451825 0.452055 0.451477 0.450312 -100 
-100 -100 0.558771 0.550448 0.534738 0.516740 0.497613 0.479661 0.463370 0.450815 0.441518 0.435158 0.430749 0.428212 0.426742 0.425355 0.423596 0.421941 0.420462 0.419274 0.418356 0.417768 0.417432 0.416812 0.416073 -100 
-100 -100 0.511697 0.503178 0.485228 0.467693 0.449687 0.433040 0.417988 0.406528 0.398135 0.392557 0.388877 0.386863 0.385769 0.384592 0.382930 0.381322 0.379881 0.378705 0.377733 0.377013 0.376452 0.375814 0.375231 -100 
-100 -100 0.457024 0.448975 0.432001 0.415593 0.398888 0.383639 0.369991 0.359754 0.352366 0.347587 0.344525 0.342923 0.342100 0.341144 0.339692 0.338259 0.336953 0.335867 0.334919 0.334158 0.333521 0.332886 0.332366 -100 
-100 -100 0.398236 0.391299 0.378325 0.363618 0.348309 0.334439 0.322357 0.313369 0.307012 0.302989 0.300486 0.299184 0.298497 0.297764 0.296697 0.295590 0.294525 0.293576 0.292686 0.291904 0.291196 0.290567 0.290121 -100 
-100 -100 0.354305 0.348038 0.336465 0.322854 0.308540 0.295715 0.284759 0.276762 0.271195 0.267770 0.265700 0.264638 0.264059 0.263508 0.262746 0.261921 0.261065 0.260245 0.259417 0.258638 0.257900 0.257276 0.256872 -100 
-100 -100 0.329185 0.323242 0.312371 0.299307 0.285531 0.273277 0.262968 0.255530 0.250422 0.247335 0.245520 0.244599 0.244093 0.243642 0.243048 0.242377 0.241645 0.240902 0.240114 0.239343 0.238595 0.237976 0.237590 -100 
-100 -100 -100 -100 -100 -100 -100 -100 -100 -100 -100 -100 -100 -100 -100 -100 -100 -100 -100 -100 -100 -100 -100 -100 -100 -100 
-100 -100 -100 -100 -100 -100 -100 -100 -100 -100 -100 -100 -100 -100 -100 -100 -100 -100 -100 -100 -100 -100 -100 -100 -100 -100 
-100 -100 -100 -100 -100 -100 -100 -100 -100 -100 -100 -100 -100 -100 -100 -100 -100 -100 -100 -100 -100 -100 -100 -100 -100 -100 
-100 -100 0.501039 0.493038 0.478228 0.460274 0.441117 0.423950 0.409416 0.398739 0.391182 0.386160 0.382642 0.380381 0.378638 0.376911 0.374900 0.372867 0.370730 0.368407 0.365908 0.363749 0.361902 0.360235 0.359005 -100 
-100 -100 0.514935 0.506633 0.491234 0.472831 0.453333 0.435883 0.421096 0.410225 0.402601 0.397410 0.393647 0.391337 0.389662 0.387920 0.385812 0.383804 0.381812 0.379533 0.377003 0.375005 0.373446 0.371834 0.370444 -100 
-100 -100 0.540566 0.531765 0.514984 0.495825 0.475706 0.457729 0.442467 0.431247 0.423842 0.418308 0.413669 0.411196 0.409635 0.407872 0.405560 0.403601 0.401856 0.399646 0.397045 0.395247 0.394094 0.392562 0.390943 -100 
-100 -100 0.569166 0.560243 0.543195 0.523652 0.502999 0.484360 0.468340 0.456375 0.448316 0.442272 0.437285 0.434658 0.433073 0.431293 0.428946 0.427006 0.425327 0.423172 0.420614 0.418896 0.417848 0.416379 0.414769 -100 
-100 -100 0.598009 0.589306 0.573022 0.553445 0.532339 0.512939 0.495905 0.482860 0.473310 0.466637 0.461868 0.459170 0.457531 0.455753 0.453470 0.451524 0.449803 0.447695 0.445245 0.443489 0.442314 0.440886 0.439453 -100 
-100 -100 0.625949 0.617219 0.600810 0.580906 0.559210 0.538996 0.520994 0.506976 0.496507 0.489215 0.484180 0.481474 0.480059 0.478314 0.475868 0.473954 0.472431 0.470408 0.467878 0.466068 0.464929 0.463538 0.462107 -100 
-100 -100 0.652158 0.643126 0.625697 0.605155 0.582734 0.561714 0.542818 0.527991 0.516983 0.509134 0.503599 0.500981 0.500302 0.498615 0.495566 0.493729 0.492658 0.490762 0.487982 0.486144 0.485348 0.483996 0.482265 -100 
-100 -100 0.670998 0.661938 0.644402 0.623571 0.600658 0.578998 0.559375 0.543830 0.532164 0.523810 0.517931 0.515107 0.514352 0.512705 0.509818 0.508251 0.507495 0.505754 0.502947 0.501059 0.500236 0.498919 0.497245 -100 
-100 -100 0.682757 0.674013 0.657439 0.636776 0.613661 0.591576 0.571387 0.555228 0.542722 0.533943 0.527958 0.524687 0.523129 0.521534 0.519587 0.518583 0.518239 0.516657 0.513774 0.511655 0.510331 0.509012 0.507762 -100 
-100 -100 0.690083 0.681539 0.665355 0.644818 0.621609 0.599293 0.578800 0.562307 0.549433 0.540420 0.534304 0.530815 0.529100 0.527631 0.526197 0.526018 0.526802 0.525353 0.521601 0.518890 0.517146 0.515765 0.514679 -100 
-100 -100 0.693544 0.685081 0.669071 0.648608 0.625401 0.603012 0.582394 0.565783 0.552785 0.543723 0.537678 0.534332 0.533760 0.532464 0.530491 0.531376 0.534984 0.533629 0.527183 0.523434 0.521314 0.519847 0.518711 -100 
-100 -100 0.693140 0.684664 0.668662 0.648263 0.625169 0.602838 0.582215 0.565621 0.552673 0.543669 0.537669 0.534355 0.533803 0.532489 0.530455 0.531265 0.534824 0.533535 0.527269 0.523718 0.521770 0.520406 0.519307 -100 
-100 -100 0.688622 0.680046 0.663946 0.643666 0.620943 0.598797 0.578139 0.561626 0.548847 0.539980 0.533994 0.530603 0.528962 0.527430 0.525771 0.525311 0.525886 0.524641 0.521517 0.519472 0.518316 0.517257 0.516258 -100 
-100 -100 0.679395 0.670650 0.654376 0.634344 0.612322 0.590518 0.569764 0.553370 0.540894 0.532286 0.526489 0.523404 0.522037 0.520325 0.517874 0.516229 0.515343 0.514111 0.512485 0.511655 0.511443 0.510683 0.509522 -100 
-100 -100 0.663326 0.654431 0.637998 0.618510 0.598716 0.577466 0.555553 0.539328 0.527330 0.519121 0.513624 0.511126 0.510832 0.509034 0.505241 0.502580 0.500822 0.499584 0.498817 0.498942 0.500021 0.499492 0.497651 -100 
-100 -100 0.637949 0.629198 0.613090 0.594197 0.575191 0.554802 0.533739 0.518260 0.506915 0.499217 0.494094 0.491858 0.491727 0.489959 0.486048 0.483160 0.481153 0.479893 0.479332 0.479649 0.480863 0.480415 0.478615 -100 
-100 -100 0.601727 0.593343 0.577877 0.559563 0.539972 0.520746 0.502516 0.488360 0.477876 0.470796 0.466127 0.463814 0.462879 0.461218 0.458361 0.455882 0.453972 0.452678 0.451946 0.451836 0.452111 0.451621 0.450600 -100 
-100 -100 0.558906 0.550729 0.535584 0.517923 0.499108 0.481175 0.464617 0.451782 0.442265 0.435895 0.431724 0.429593 0.428584 0.427052 0.424552 0.422259 0.420402 0.419071 0.418187 0.417766 0.417605 0.417057 0.416300 -100 
-100 -100 0.509907 0.501701 0.485788 0.468685 0.450890 0.434331 0.419318 0.407804 0.399376 0.393799 0.390229 0.388536 0.387883 0.386507 0.384000 0.381688 0.379849 0.378524 0.377583 0.377053 0.376762 0.376185 0.375474 -100 
-100 -100 0.455395 0.447623 0.432541 0.416510 0.399984 0.384838 0.371293 0.361082 0.353723 0.348935 0.345903 0.344526 0.344073 0.342903 0.340647 0.338563 0.336894 0.335667 0.334741 0.334146 0.333761 0.333170 0.332511 -100 
-100 -100 0.398540 0.391675 0.379030 0.364484 0.349307 0.335508 0.323456 0.314492 0.308157 0.304100 0.301542 0.300285 0.299723 0.298803 0.297222 0.295689 0.294370 0.293313 0.292423 0.291726 0.291147 0.290540 0.290025 -100 
-100 -100 0.354795 0.348554 0.337097 0.323565 0.309322 0.296528 0.285578 0.277588 0.272025 0.268551 0.266392 0.265273 0.264672 0.263970 0.262922 0.261850 0.260832 0.259930 0.259081 0.258328 0.257634 0.257013 0.256578 -100 
-100 -100 0.329737 0.323798 0.312949 0.299913 0.286165 0.273918 0.263601 0.256159 0.251041 0.247901 0.245991 0.244983 0.244401 0.243826 0.243052 0.242220 0.241372 0.240560 0.239740 0.238965 0.238223 0.237595 0.237191 -100 
-100 -100 -100 -100 -100 -100 -100 -100 -100 -100 -100 -100 -100 -100 -100 -100 -100 -100 -100 -100 -100 -100 -100 -100 -100 -100 
-100 -100 -100 -100 -100 -100 -100 -100 -100 -100 -100 -100 -100 -100 -100 -100 -100 -100 -100 -100 -100 -100 -100 -100 -100 -100 
-100 -100 -100 -100 -100 -100 -100 -100 -100 -100 -100 -100 -100 -100 -100 -100 -100 -100 -100 -100 -100 -100 -100 -100 -100 -100 
-100 -100 0.500813 0.492704 0.477570 0.459531 0.440389 0.423302 0.408859 0.398245 0.390648 0.385625 0.382130 0.379764 0.377891 0.376184 0.374390 0.372650 0.370844 0.368691 0.366243 0.364224 0.362570 0.360957 0.359658 -100 
-100 -100 0.515584 0.507024 0.490821 0.472162 0.452604 0.435208 0.420487 0.409632 0.401847 0.396647 0.392997 0.390568 0.388700 0.387007 0.385269 0.383747 0.382296 0.380225 0.377646 0.375769 0.374451 0.372896 0.371390 -100 
-100 -100 0.544998 0.535488 0.515300 0.495393 0.474993 0.457012 0.441726 0.430382 0.422248 0.416695 0.412689 0.410136 0.408288 0.406628 0.404976 0.403812 0.402937 0.400985 0.398144 0.396383 0.395483 0.394003 0.392225 -100 
-100 -100 0.573695 0.564043 0.543544 0.523227 0.502275 0.483615 0.467550 0.455436 0.446623 0.440566 0.436246 0.433572 0.431743 0.430097 0.428427 0.427318 0.426542 0.424639 0.421783 0.420017 0.419137 0.417705 0.415972 -100 
-100 -100 0.599223 0.590180 0.572772 0.552839 0.531601 0.512200 0.495157 0.482051 0.472260 0.465593 0.461051 0.458357 0.456744 0.455105 0.453185 0.451864 0.450858 0.448928 0.446144 0.444184 0.442939 0.441505 0.440079 -100 
-100 -100 0.627132 0.618080 0.600583 0.580346 0.558526 0.538288 0.520241 0.506130 0.495452 0.488183 0.483412 0.480894 0.479944 0.478378 0.475949 0.474595 0.473840 0.471900 0.468710 0.466284 0.464650 0.463179 0.461956 -100 
-100 -100 0.658158 0.648438 0.626159 0.604911 0.582157 0.561061 0.542039 0.527015 0.515556 0.507754 0.502858 0.500863 0.502283 0.500839 0.496369 0.495010 0.494953 0.493045 0.489013 0.485972 0.484060 0.482543 0.481352 -100 
-100 -100 0.676957 0.667237 0.644886 0.623380 0.600142 0.578396 0.558622 0.542857 0.530734 0.522434 0.517223 0.515083 0.516514 0.515125 0.510760 0.509649 0.509953 0.508174 0.504003 0.500851 0.498872 0.497385 0.496264 -100 
-100 -100 0.683485 0.674538 0.657201 0.636345 0.613164 0.591032 0.570733 0.554428 0.541752 0.533026 0.527382 0.524526 0.524049 0.522680 0.520275 0.519822 0.520761 0.519169 0.514854 0.511802 0.509779 0.508349 0.507360 -100 
-100 -100 0.689936 0.681350 0.664914 0.644371 0.621180 0.598842 0.578252 0.561646 0.548683 0.539742 0.533954 0.530967 0.530873 0.529635 0.527298 0.527912 0.531299 0.529847 0.523364 0.519527 0.517207 0.515738 0.514779 -100 
-100 -100 0.693021 0.684586 0.668616 0.648241 0.625133 0.602734 0.581991 0.565259 0.552212 0.543269 0.537921 0.535895 0.543901 0.542923 0.533675 0.536102 0.548946 0.547544 0.531346 0.524966 0.521743 0.520113 0.519083 -100 
-100 -100 0.692705 0.684272 0.668363 0.648101 0.625183 0.602838 0.582001 0.565230 0.552197 0.543305 0.538023 0.536077 0.544153 0.543133 0.533715 0.535951 0.548650 0.547301 0.531351 0.525266 0.522311 0.520805 0.519776 -100 
-100 -100 0.688454 0.679922 0.663997 0.643962 0.622024 0.599837 0.578308 0.561440 0.548426 0.539609 0.534031 0.531337 0.531639 0.530255 0.527173 0.527066 0.529874 0.528584 0.523019 0.520236 0.518892 0.517821 0.516790 -100 
-100 -100 0.679546 0.670861 0.654897 0.635375 0.615186 0.593298 0.570559 0.553442 0.540514 0.531927 0.526653 0.524465 0.524899 0.523259 0.519256 0.517153 0.516699 0.515392 0.513063 0.512231 0.512265 0.511557 0.510211 -100 
-100 -100 0.663589 0.654842 0.639489 0.621599 0.614822 0.593370 0.558295 0.540207 0.527020 0.518802 0.514218 0.513280 0.519683 0.517907 0.507528 0.503529 0.501232 0.499862 0.499063 0.499589 0.501268 0.500825 0.498613 -100 
-100 -100 0.638449 0.629829 0.614770 0.597448 0.591355 0.570782 0.536684 0.519375 0.506855 0.499136 0.494890 0.494174 0.500637 0.498847 0.488342 0.484024 0.481332 0.479929 0.479453 0.480231 0.482088 0.481728 0.479530 -100 
-100 -100 0.602588 0.594202 0.579000 0.561147 0.543360 0.524095 0.503990 0.489176 0.478276 0.471178 0.466895 0.465339 0.465729 0.463987 0.459653 0.456327 0.454004 0.452595 0.451943 0.452140 0.452850 0.452428 0.451156 -100 
-100 -100 0.560169 0.551874 0.536725 0.519167 0.501116 0.483207 0.465904 0.452816 0.443127 0.436747 0.432765 0.431075 0.430826 0.429156 0.425618 0.422645 0.420435 0.418994 0.418159 0.417967 0.418136 0.417644 0.416704 -100 
-100 -100 0.511001 0.502578 0.487002 0.469786 0.452152 0.435650 0.420580 0.409014 0.400576 0.395014 0.391577 0.390318 0.390339 0.388789 0.385245 0.382166 0.379960 0.378513 0.377608 0.377332 0.377460 0.376934 0.375945 -100 
-100 -100 0.456593 0.448585 0.433753 0.417556 0.401116 0.386031 0.372511 0.362309 0.354980 0.350201 0.347248 0.346236 0.346394 0.345046 0.341794 0.338984 0.336972 0.335629 0.334728 0.334361 0.334369 0.333820 0.332882 -100 
-100 -100 0.399820 0.392812 0.379996 0.365371 0.350258 0.336505 0.324459 0.315508 0.309193 0.305109 0.302524 0.301389 0.301088 0.300008 0.297829 0.295845 0.294292 0.293147 0.292263 0.291681 0.291293 0.290704 0.290054 -100 
-100 -100 0.355570 0.349279 0.337785 0.324242 0.310042 0.297270 0.286315 0.278324 0.272759 0.269234 0.266996 0.265853 0.265289 0.264460 0.263106 0.261797 0.260637 0.259670 0.258805 0.258086 0.257457 0.256834 0.256340 -100 
-100 -100 0.330352 0.324391 0.313512 0.300472 0.286740 0.274493 0.264160 0.256706 0.251569 0.248370 0.246367 0.245284 0.244655 0.243976 0.243030 0.242060 0.241117 0.240250 0.239402 0.238624 0.237891 0.237248 0.236813 -100 
-100 -100 -100 -100 -100 -100 -100 -100 -100 -100 -100 -100 -100 -100 -100 -100 -100 -100 -100 -100 -100 -100 -100 -100 -100 -100 
-100 -100 -100 -100 -100 -100 -100 -100 -100 -100 -100 -100 -100 -100 -100 -100 -100 -100 -100 -100 -100 -100 -100 -100 -100 -100 
-100 -100 -100 -100 -100 -100 -100 -100 -100 -100 -100 -100 -100 -100 -100 -100 -100 -100 -100 -100 -100 -100 -100 -100 -100 -100 
-100 -100 0.499394 0.491300 0.476184 0.458175 0.439077 0.422067 0.407744 0.397274 0.389788 0.384789 0.381226 0.378739 0.376759 0.375033 0.373311 0.371680 0.370005 0.367991 0.365689 0.363806 0.362264 0.360735 0.359488 -100 
-100 -100 0.514155 0.505608 0.489412 0.470787 0.451282 0.433977 0.419395 0.408705 0.401037 0.395861 0.392127 0.389535 0.387517 0.385800 0.384165 0.382778 0.381471 0.379543 0.377107 0.375355 0.374134 0.372662 0.371216 -100 
-100 -100 0.543618 0.534110 0.513889 0.494011 0.473675 0.455800 0.440665 0.429493 0.421429 0.415898 0.411836 0.409077 0.407017 0.405334 0.403843 0.402856 0.402144 0.400340 0.397632 0.395970 0.395133 0.393731 0.392031 -100 
-100 -100 0.572298 0.562662 0.542146 0.521878 0.501002 0.482455 0.466529 0.454568 0.445804 0.439770 0.435399 0.432520 0.430475 0.428822 0.427335 0.426418 0.425806 0.424051 0.421309 0.419613 0.418758 0.417397 0.415747 -100 
-100 -100 0.597766 0.588766 0.571420 0.551588 0.530459 0.511156 0.494205 0.481202 0.471473 0.464816 0.460197 0.457338 0.455571 0.453943 0.452194 0.451061 0.450218 0.448411 0.445703 0.443766 0.442506 0.441118 0.439775 -100 
-100 -100 0.625699 0.616715 0.599338 0.579257 0.557579 0.537421 0.519395 0.505298 0.494615 0.487333 0.482505 0.479859 0.478788 0.477258 0.475024 0.473874 0.473281 0.471438 0.468268 0.465777 0.464033 0.462577 0.461466 -100 
-100 -100 0.656799 0.647172 0.625046 0.604002 0.581423 0.560392 0.541324 0.526222 0.514664 0.506824 0.501905 0.499799 0.501090 0.499704 0.495478 0.494351 0.494458 0.492621 0.488541 0.485329 0.483170 0.481641 0.480627 -100 
-100 -100 0.675687 0.666073 0.643892 0.622607 0.599550 0.577867 0.558024 0.542146 0.529893 0.521550 0.516326 0.514099 0.515423 0.514103 0.509971 0.509077 0.509528 0.507804 0.503557 0.500207 0.497957 0.496449 0.495499 -100 
-100 -100 0.682323 0.673473 0.656310 0.635666 0.612665 0.590595 0.570241 0.553846 0.541085 0.532319 0.526654 0.523753 0.523239 0.521929 0.519679 0.519389 0.520458 0.518903 0.514509 0.511310 0.509122 0.507670 0.506765 -100 
-100 -100 0.688890 0.680393 0.664121 0.643782 0.620773 0.598506 0.577875 0.561202 0.548182 0.539209 0.533406 0.530413 0.530334 0.529144 0.526896 0.527633 0.531158 0.529726 0.523133 0.519176 0.516761 0.515269 0.514336 -100 
-100 -100 0.692091 0.683738 0.667924 0.647751 0.624834 0.602519 0.581744 0.564956 0.551864 0.542892 0.537531 0.535519 0.543565 0.542624 0.533425 0.535970 0.549000 0.547606 0.531221 0.524703 0.521413 0.519757 0.518713 -100 
-100 -100 0.691919 0.683553 0.667769 0.647679 0.624935 0.602684 0.581838 0.565032 0.551964 0.543045 0.537735 0.535788 0.543887 0.542889 0.533496 0.535828 0.548699 0.547352 0.531208 0.524983 0.521960 0.520430 0.519379 -100 
-100 -100 0.687898 0.679389 0.663521 0.643590 0.621779 0.599680 0.578180 0.561320 0.548304 0.539451 0.533808 0.531071 0.531356 0.529965 0.526890 0.526845 0.529757 0.528458 0.522756 0.519852 0.518429 0.517329 0.516293 -100 
-100 -100 0.679289 0.670573 0.654575 0.635070 0.614951 0.593143 0.570470 0.553413 0.540532 0.531904 0.526509 0.524221 0.524594 0.522922 0.518923 0.516877 0.516511 0.515190 0.512724 0.511755 0.511673 0.510926 0.509596 -100 
-100 -100 0.663593 0.654772 0.639317 0.621377 0.614627 0.593253 0.558281 0.540309 0.527235 0.518974 0.514200 0.513102 0.519398 0.517572 0.507199 0.503272 0.501085 0.499696 0.498718 0.499060 0.500541 0.500051 0.497909 -100 
-100 -100 0.638476 0.629794 0.614644 0.597275 0.591209 0.570729 0.536753 0.519580 0.507182 0.499427 0.494982 0.494091 0.500427 0.498573 0.488057 0.483796 0.481204 0.479787 0.479141 0.479744 0.481408 0.481007 0.478880 -100 
-100 -100 0.602378 0.593989 0.578798 0.560981 0.543278 0.524126 0.504146 0.489455 0.478644 0.471511 0.467084 0.465388 0.465667 0.463842 0.459459 0.456147 0.453890 0.452469 0.451704 0.451799 0.452417 0.451966 0.450709 -100 
-100 -100 0.559629 0.551411 0.536413 0.518999 0.501103 0.483331 0.466152 0.453182 0.443565 0.437162 0.433078 0.431285 0.430953 0.429190 0.425566 0.422578 0.420436 0.418988 0.418051 0.417799 0.417932 0.417425 0.416481 -100 
-100 -100 0.510138 0.501867 0.486621 0.469645 0.452236 0.435884 0.420908 0.409448 0.401073 0.395498 0.391986 0.390658 0.390628 0.388989 0.385336 0.382243 0.380172 0.378718 0.377645 0.377306 0.377418 0.376885 0.375881 -100 
-100 -100 0.455798 0.447953 0.433451 0.417485 0.401247 0.386296 0.372852 0.362737 0.355454 0.350667 0.347649 0.346574 0.346685 0.345260 0.341898 0.339062 0.337163 0.335817 0.334760 0.334342 0.334337 0.333788 0.332831 -100 
-100 -100 0.399444 0.392537 0.379894 0.365408 0.350407 0.336735 0.324754 0.315866 0.309579 0.305468 0.302811 0.301605 0.301248 0.300092 0.297819 0.295790 0.294260 0.293101 0.292150 0.291549 0.291159 0.290560 0.289887 -100 
-100 -100 0.355507 0.349265 0.337854 0.324373 0.310219 0.297480 0.286556 0.278593 0.273029 0.269461 0.267147 0.265929 0.265301 0.264406 0.262984 0.261633 0.260463 0.259473 0.258568 0.257829 0.257188 0.256543 0.256025 -100 
-100 -100 0.330459 0.324520 0.313674 0.300655 0.286931 0.274690 0.264363 0.256912 0.251758 0.248509 0.246430 0.245271 0.244578 0.243841 0.242844 0.241838 0.240873 0.239978 0.239094 0.238289 0.237534 0.236863 0.236403 -100 
-100 -100 -100 -100 -100 -100 -100 -100 -100 -100 -100 -100 -100 -100 -100 -100 -100 -100 -100 -100 -100 -100 -100 -100 -100 -100 
-100 -100 -100 -100 -100 -100 -100 -100 -100 -100 -100 -100 -100 -100 -100 -100 -100 -100 -100 -100 -100 -100 -100 -100 -100 -100 
-100 -100 -100 -100 -100 -100 -100 -100 -100 -100 -100 -100 -100 -100 -100 -100 -100 -100 -100 -100 -100 -100 -100 -100 -100 -100 
-100 -100 0.496812 0.488851 0.474067 0.456199 0.437179 0.420243 0.406074 0.395832 0.388567 0.383607 0.379890 0.377216 0.375095 0.373303 0.371549 0.369869 0.368135 0.366228 0.364163 0.362393 0.360864 0.359445 0.358380 -100 
-100 -100 0.510779 0.502490 0.487032 0.468706 0.449369 0.432192 0.417825 0.407444 0.400078 0.394940 0.390970 0.388106 0.385881 0.384057 0.382336 0.380784 0.379250 0.377401 0.375292 0.373642 0.372337 0.370967 0.369784 -100 
-100 -100 0.536849 0.527974 0.510861 0.491714 0.471766 0.454099 0.439255 0.428488 0.420833 0.415334 0.410914 0.407765 0.405404 0.403554 0.401907 0.400579 0.399379 0.397614 0.395392 0.393848 0.392814 0.391503 0.390171 -100 
-100 -100 0.565424 0.556452 0.539120 0.519652 0.499224 0.480901 0.465254 0.453678 0.445306 0.439282 0.434533 0.431231 0.428844 0.427011 0.425395 0.424139 0.423027 0.421299 0.419057 0.417493 0.416455 0.415171 0.413872 -100 
-100 -100 0.593814 0.585210 0.569013 0.549730 0.528964 0.509852 0.493072 0.480300 0.470800 0.464117 0.459174 0.455903 0.453676 0.451911 0.450249 0.448941 0.447750 0.446007 0.443753 0.441996 0.440675 0.439368 0.438260 -100 
-100 -100 0.621699 0.613179 0.597096 0.577687 0.556450 0.536468 0.518487 0.504446 0.493827 0.486456 0.481289 0.478121 0.476215 0.474565 0.472815 0.471588 0.470591 0.468849 0.466319 0.464193 0.462536 0.461176 0.460217 -100 
-100 -100 0.648527 0.639772 0.622409 0.602520 0.580648 0.559812 0.540695 0.525514 0.513884 0.505871 0.500463 0.497441 0.496188 0.494662 0.492546 0.491514 0.490993 0.489287 0.486256 0.483686 0.481746 0.480331 0.479442 -100 
-100 -100 0.667638 0.658882 0.641459 0.621335 0.599004 0.577510 0.557586 0.541583 0.529213 0.520669 0.514955 0.511814 0.510572 0.509111 0.507119 0.506315 0.506079 0.504465 0.501309 0.498608 0.496589 0.495170 0.494309 -100 
-100 -100 0.679255 0.670808 0.654753 0.634768 0.612238 0.590328 0.569908 0.553407 0.540544 0.531613 0.525589 0.522148 0.520409 0.518987 0.517593 0.517155 0.517290 0.515799 0.512563 0.509867 0.507869 0.506461 0.505579 -100 
-100 -100 0.686920 0.678646 0.662953 0.643064 0.620448 0.598333 0.577655 0.560903 0.547799 0.538674 0.532526 0.529021 0.527345 0.526028 0.524910 0.525184 0.526527 0.525131 0.520887 0.517701 0.515584 0.514122 0.513141 -100 
-100 -100 0.690714 0.682497 0.666972 0.647157 0.624591 0.602436 0.581645 0.564808 0.551645 0.542489 0.536414 0.533144 0.532746 0.531581 0.529801 0.531174 0.535742 0.534400 0.526986 0.522675 0.520280 0.518713 0.517521 -100 
-100 -100 0.690786 0.682490 0.666865 0.647012 0.624504 0.602424 0.581696 0.564954 0.551898 0.542796 0.536720 0.533446 0.533040 0.531805 0.529886 0.531126 0.535614 0.534311 0.527049 0.522937 0.520730 0.519258 0.518072 -100 
-100 -100 0.687029 0.678494 0.662518 0.642534 0.620203 0.598296 0.577687 0.561185 0.548424 0.539448 0.533249 0.529743 0.528092 0.526554 0.524943 0.524753 0.525812 0.524533 0.520812 0.518305 0.516845 0.515677 0.514678 -100 
-100 -100 0.678808 0.669914 0.653451 0.633406 0.611564 0.589974 0.569413 0.553235 0.540988 0.532260 0.526023 0.522611 0.521066 0.519275 0.516872 0.515477 0.514995 0.513710 0.511513 0.510157 0.509458 0.508564 0.507533 -100 
-100 -100 0.663783 0.654588 0.637578 0.617842 0.598068 0.577026 0.555444 0.539673 0.528236 0.519903 0.513628 0.510562 0.509933 0.507995 0.504268 0.501932 0.500739 0.499424 0.497832 0.497197 0.497260 0.496561 0.495273 -100 
-100 -100 0.638456 0.629433 0.612793 0.593670 0.574699 0.554553 0.533881 0.518921 0.508179 0.500364 0.494439 0.491596 0.491080 0.489121 0.485221 0.482615 0.481150 0.479817 0.478454 0.478046 0.478272 0.477663 0.476412 -100 
-100 -100 0.601072 0.592647 0.577238 0.558998 0.539656 0.520750 0.502900 0.489164 0.479047 0.471872 0.466697 0.463945 0.462695 0.460799 0.457816 0.455448 0.453872 0.452530 0.451299 0.450771 0.450638 0.450042 0.449152 -100 
-100 -100 0.556899 0.548991 0.534486 0.517315 0.499037 0.481512 0.465290 0.452815 0.443558 0.437130 0.432647 0.430236 0.429026 0.427237 0.424481 0.422212 0.420741 0.419381 0.417987 0.417284 0.416938 0.416334 0.415597 -100 
-100 -100 0.505767 0.498171 0.484250 0.468090 0.451206 0.435107 0.420285 0.409056 0.400839 0.395235 0.391466 0.389627 0.388919 0.387298 0.384462 0.382244 0.381234 0.379879 0.377988 0.377092 0.376685 0.376065 0.375308 -100 
-100 -100 0.451478 0.444333 0.431236 0.416130 0.400466 0.385721 0.372312 0.362337 0.355148 0.350328 0.347123 0.345631 0.345153 0.343752 0.341149 0.339115 0.338225 0.336961 0.335129 0.334223 0.333765 0.333137 0.332410 -100 
-100 -100 0.396926 0.390418 0.378522 0.364482 0.349738 0.336187 0.324295 0.315522 0.309289 0.305158 0.302399 0.300970 0.300297 0.299154 0.297273 0.295645 0.294548 0.293442 0.292202 0.291398 0.290807 0.290160 0.289571 -100 
-100 -100 0.354335 0.348269 0.337173 0.323864 0.309796 0.297106 0.286245 0.278343 0.272794 0.269199 0.266820 0.265493 0.264725 0.263830 0.262568 0.261384 0.260388 0.259421 0.258406 0.257585 0.256857 0.256175 0.255665 -100 
-100 -100 0.329942 0.324078 0.313353 0.300391 0.286679 0.274447 0.264151 0.256724 0.251560 0.248273 0.246139 0.244912 0.244147 0.243403 0.242468 0.241535 0.240637 0.239748 0.238817 0.237966 0.237162 0.236456 0.235978 -100 
-100 -100 -100 -100 -100 -100 -100 -100 -100 -100 -100 -100 -100 -100 -100 -100 -100 -100 -100 -100 -100 -100 -100 -100 -100 -100 
-100 -100 -100 -100 -100 -100 -100 -100 -100 -100 -100 -100 -100 -100 -100 -100 -100 -100 -100 -100 -100 -100 -100 -100 -100 -100 
-100 -100 -100 -100 -100 -100 -100 -100 -100 -100 -100 -100 -100 -100 -100 -100 -100 -100 -100 -100 -100 -100 -100 -100 -100 -100 
-100 -100 0.494743 0.486787 0.471939 0.454038 0.434979 0.418060 0.404038 0.394080 0.387122 0.382204 0.378255 0.375341 0.373070 0.371211 0.369421 0.367701 0.365943 0.364153 0.362306 0.360668 0.359192 0.357903 0.357013 -100 
-100 -100 0.508897 0.500578 0.484895 0.466529 0.447192 0.430089 0.415959 0.406005 0.399116 0.394020 0.389648 0.386400 0.383936 0.381988 0.380173 0.378484 0.376795 0.375033 0.373196 0.371650 0.370312 0.369062 0.368118 -100 
-100 -100 0.535906 0.526827 0.508933 0.489608 0.469681 0.452154 0.437656 0.427512 0.420627 0.415164 0.410034 0.406288 0.403561 0.401513 0.399690 0.398076 0.396519 0.394802 0.392952 0.391500 0.390329 0.389126 0.388113 -100 
-100 -100 0.564431 0.555283 0.537234 0.517662 0.497326 0.479172 0.463857 0.452873 0.445242 0.439230 0.433746 0.429812 0.427018 0.424969 0.423180 0.421628 0.420134 0.418443 0.416584 0.415121 0.413951 0.412765 0.411770 -100 
-100 -100 0.591704 0.583187 0.566982 0.547928 0.527399 0.508451 0.491849 0.479401 0.470283 0.463562 0.458120 0.454328 0.451697 0.449756 0.448034 0.446546 0.445084 0.443403 0.441503 0.439903 0.438559 0.437348 0.436446 -100 
-100 -100 0.619101 0.610836 0.595134 0.576220 0.555377 0.535554 0.517573 0.503590 0.493082 0.485596 0.480011 0.476321 0.473893 0.472087 0.470441 0.469096 0.467796 0.466142 0.464096 0.462276 0.460727 0.459469 0.458637 -100 
-100 -100 0.646025 0.637623 0.620584 0.601394 0.580066 0.559404 0.540157 0.524850 0.513163 0.504955 0.499085 0.495403 0.493229 0.491535 0.489879 0.488742 0.487749 0.486144 0.483844 0.481768 0.480038 0.478729 0.477921 -100 
-100 -100 0.665295 0.656896 0.639815 0.620421 0.598668 0.577353 0.557264 0.541073 0.528582 0.519817 0.513655 0.509871 0.507717 0.506101 0.504597 0.503730 0.503058 0.501523 0.499029 0.496768 0.494935 0.493583 0.492754 -100 
-100 -100 0.677038 0.668879 0.653329 0.633960 0.611947 0.590206 0.569640 0.552970 0.539986 0.530860 0.524486 0.520594 0.518348 0.516822 0.515666 0.515265 0.515217 0.513761 0.510816 0.508274 0.506352 0.504930 0.503990 -100 
-100 -100 0.685151 0.677072 0.661758 0.642380 0.620259 0.598310 0.577479 0.560570 0.547357 0.538059 0.531612 0.527761 0.525669 0.524295 0.523462 0.523913 0.525248 0.523855 0.519658 0.516414 0.514356 0.512798 0.511589 -100 
-100 -100 0.689259 0.681175 0.665944 0.646601 0.624572 0.602594 0.581614 0.564621 0.551368 0.542037 0.535624 0.531930 0.530450 0.529255 0.528486 0.530186 0.534449 0.533108 0.526077 0.521723 0.519645 0.517924 0.516147 -100 
-100 -100 0.689635 0.681380 0.665886 0.646349 0.624269 0.602377 0.581584 0.564830 0.551805 0.542542 0.536045 0.532264 0.530716 0.529451 0.528610 0.530276 0.534558 0.533256 0.526279 0.522017 0.520040 0.518379 0.516613 -100 
-100 -100 0.686443 0.677767 0.661551 0.641484 0.619204 0.597492 0.577203 0.561083 0.548693 0.539592 0.532756 0.528582 0.526280 0.524693 0.523629 0.523994 0.525434 0.524161 0.520090 0.517116 0.515390 0.514008 0.512813 -100 
-100 -100 0.679320 0.669974 0.652649 0.631914 0.609556 0.588168 0.568511 0.553363 0.542166 0.533345 0.525867 0.521222 0.518622 0.516751 0.515204 0.514728 0.515023 0.513770 0.510881 0.508742 0.507395 0.506256 0.505287 -100 
-100 -100 0.665959 0.655937 0.637051 0.615875 0.594279 0.573464 0.554132 0.540291 0.530968 0.522568 0.514043 0.508889 0.506344 0.504296 0.502178 0.501360 0.501567 0.500323 0.497520 0.495679 0.494657 0.493672 0.492722 -100 
-100 -100 0.640428 0.630604 0.612128 0.591579 0.570801 0.550884 0.532463 0.519457 0.510859 0.503002 0.494853 0.489954 0.487546 0.485490 0.483215 0.482148 0.482138 0.480899 0.478318 0.476723 0.475876 0.475000 0.474114 -100 
-100 -100 0.600824 0.592058 0.575948 0.557084 0.537258 0.518566 0.501650 0.489017 0.480019 0.472831 0.466522 0.462645 0.460437 0.458511 0.456419 0.455075 0.454542 0.453301 0.451245 0.449937 0.449144 0.448359 0.447637 -100 
-100 -100 0.554698 0.546903 0.532563 0.515507 0.497439 0.480132 0.464201 0.452229 0.443461 0.437046 0.432106 0.429188 0.427543 0.425799 0.423646 0.422272 0.422031 0.420779 0.418379 0.416987 0.416169 0.415428 0.414780 -100 
-100 -100 0.502074 0.494951 0.481921 0.466529 0.450649 0.434766 0.419497 0.408331 0.400284 0.394701 0.390772 0.388708 0.387810 0.386315 0.384116 0.383159 0.384540 0.383296 0.379242 0.377283 0.376315 0.375560 0.374904 -100 
-100 -100 0.447788 0.441165 0.429055 0.414773 0.400134 0.385562 0.371608 0.361592 0.354473 0.349675 0.346418 0.344823 0.344253 0.342987 0.340942 0.340057 0.341467 0.340303 0.336381 0.334517 0.333581 0.332843 0.332204 -100 
-100 -100 0.394546 0.388347 0.376993 0.363345 0.348975 0.335522 0.323533 0.314822 0.308648 0.304533 0.301757 0.300287 0.299575 0.298515 0.296923 0.295812 0.295601 0.294574 0.292617 0.291456 0.290679 0.289976 0.289407 -100 
-100 -100 0.353064 0.347139 0.336272 0.323101 0.309129 0.296474 0.285622 0.277770 0.272241 0.268638 0.266237 0.264885 0.264105 0.263258 0.262135 0.261168 0.260493 0.259581 0.258360 0.257434 0.256643 0.255927 0.255403 -100 
-100 -100 0.329232 0.323432 0.312798 0.299871 0.286161 0.273927 0.263644 0.256236 0.251064 0.247751 0.245584 0.244332 0.243560 0.242847 0.241992 0.241170 0.240404 0.239555 0.238574 0.237689 0.236858 0.236124 0.235624 -100 
-100 -100 -100 -100 -100 -100 -100 -100 -100 -100 -100 -100 -100 -100 -100 -100 -100 -100 -100 -100 -100 -100 -100 -100 -100 -100 
-100 -100 -100 -100 -100 -100 -100 -100 -100 -100 -100 -100 -100 -100 -100 -100 -100 -100 -100 -100 -100 -100 -100 -100 -100 -100 
-100 -100 -100 -100 -100 -100 -100 -100 -100 -100 -100 -100 -100 -100 -100 -100 -100 -100 -100 -100 -100 -100 -100 -100 -100 -100 
-100 -100 0.493548 0.485407 0.469951 0.451774 0.432524 0.415525 0.401570 0.391844 0.385218 0.380347 0.376157 0.373066 0.370728 0.368863 0.367076 0.365373 0.363662 0.362011 0.360379 0.358919 0.357585 0.356440 0.355672 -100 
-100 -100 0.509347 0.500555 0.483305 0.464379 0.444794 0.427647 0.413676 0.404132 0.397850 0.392804 0.387919 0.384322 0.381702 0.379700 0.377839 0.376106 0.374398 0.372757 0.371154 0.369772 0.368540 0.367427 0.366629 -100 
-100 -100 0.542438 0.531969 0.508739 0.487901 0.467460 0.449906 0.435704 0.426272 0.420669 0.415254 0.408927 0.404520 0.401502 0.399325 0.397369 0.395621 0.393934 0.392312 0.390735 0.389441 0.388344 0.387269 0.386417 -100 
-100 -100 0.570924 0.560409 0.537093 0.516075 0.495294 0.477146 0.462118 0.451820 0.445432 0.439446 0.432751 0.428126 0.425004 0.422805 0.420871 0.419165 0.417517 0.415908 0.414320 0.413011 0.411906 0.410839 0.409995 -100 
-100 -100 0.592588 0.583653 0.565612 0.546203 0.525634 0.506742 0.490261 0.478138 0.469542 0.462796 0.456746 0.452490 0.449570 0.447504 0.445713 0.444122 0.442553 0.440953 0.439299 0.437861 0.436601 0.435496 0.434715 -100 
-100 -100 0.618995 0.610609 0.593586 0.574735 0.554068 0.534323 0.516299 0.502364 0.492023 0.484445 0.478449 0.474370 0.471626 0.469704 0.468060 0.466638 0.465215 0.463640 0.461873 0.460260 0.458833 0.457671 0.456919 -100 
-100 -100 0.656983 0.647935 0.620188 0.600664 0.579276 0.558699 0.539273 0.523847 0.512170 0.503807 0.497516 0.493399 0.490746 0.488929 0.487415 0.486214 0.485044 0.483506 0.481541 0.479716 0.478126 0.476894 0.476130 -100 
-100 -100 0.676348 0.667326 0.639539 0.619861 0.598096 0.576877 0.556575 0.540205 0.527658 0.518719 0.512161 0.507966 0.505349 0.503628 0.502302 0.501439 0.500691 0.499196 0.496883 0.494769 0.493027 0.491703 0.490862 -100 
-100 -100 0.676527 0.668405 0.652020 0.632989 0.611366 0.589737 0.568970 0.552110 0.539022 0.529739 0.523082 0.518911 0.516405 0.514836 0.513864 0.513705 0.514127 0.512674 0.509284 0.506570 0.504664 0.503178 0.502063 -100 
-100 -100 0.683961 0.675977 0.660452 0.641487 0.619826 0.597988 0.576891 0.559754 0.546416 0.536976 0.530314 0.526300 0.524083 0.522762 0.522288 0.523517 0.526499 0.525087 0.519238 0.515307 0.513328 0.511590 0.509825 -100 
-100 -100 0.687761 0.679764 0.664722 0.645848 0.624415 0.602556 0.581194 0.563911 0.550524 0.541055 0.534420 0.530604 0.528803 0.527786 0.528107 0.531721 0.541891 0.540542 0.527706 0.521829 0.520476 0.518439 0.514957 -100 
-100 -100 0.688439 0.680183 0.664724 0.645504 0.623921 0.602151 0.581074 0.564165 0.551142 0.541758 0.534943 0.530966 0.529059 0.527988 0.528304 0.531982 0.542273 0.540970 0.528096 0.522217 0.520893 0.518883 0.515406 -100 
-100 -100 0.686271 0.677358 0.660504 0.640301 0.618083 0.596487 0.576335 0.560513 0.548636 0.539449 0.531909 0.527251 0.524664 0.523174 0.522719 0.524228 0.527786 0.526510 0.520345 0.516329 0.514414 0.512737 0.510972 -100 
-100 -100 0.681056 0.671055 0.652044 0.630495 0.607701 0.586429 0.567423 0.553341 0.543674 0.534805 0.525688 0.519897 0.516627 0.514780 0.513936 0.514537 0.516422 0.515193 0.510776 0.507638 0.505751 0.504328 0.503178 -100 
-100 -100 0.676598 0.665128 0.637594 0.614570 0.591381 0.570696 0.553081 0.541412 0.538113 0.529688 0.515131 0.507791 0.503866 0.501785 0.500849 0.501565 0.506049 0.504865 0.497930 0.494712 0.492795 0.491501 0.490562 -100 
-100 -100 0.650890 0.639635 0.612592 0.590199 0.567845 0.548061 0.531350 0.520539 0.517971 0.510108 0.495961 0.488897 0.485134 0.483056 0.481957 0.482423 0.486691 0.485541 0.478877 0.475945 0.474217 0.473062 0.472225 -100 
-100 -100 0.602129 0.592765 0.575068 0.555432 0.535286 0.516714 0.500364 0.488833 0.481436 0.474259 0.466379 0.461450 0.458687 0.456815 0.455375 0.455094 0.456208 0.455069 0.451565 0.449354 0.447994 0.447008 0.446296 -100 
-100 -100 0.553636 0.545740 0.531001 0.514007 0.496514 0.479328 0.463085 0.451389 0.443212 0.436817 0.431321 0.428095 0.426401 0.424798 0.423123 0.422896 0.425070 0.423925 0.419303 0.416860 0.415529 0.414621 0.413959 -100 
-100 -100 0.499570 0.492676 0.480175 0.465745 0.452148 0.436402 0.419135 0.407446 0.399409 0.393837 0.389832 0.387878 0.387362 0.386129 0.384510 0.385712 0.393071 0.391930 0.382050 0.377916 0.376112 0.375146 0.374467 -100 
-100 -100 0.445216 0.438888 0.427431 0.414183 0.401908 0.387443 0.371356 0.360710 0.353473 0.348685 0.345477 0.344102 0.344002 0.342997 0.341441 0.342607 0.350016 0.348952 0.339174 0.335232 0.333532 0.332616 0.331953 -100 
-100 -100 0.392705 0.386679 0.375656 0.362398 0.348801 0.335381 0.322735 0.313858 0.307658 0.303550 0.300806 0.299458 0.298995 0.298082 0.296695 0.296358 0.298147 0.297215 0.293425 0.291571 0.290537 0.289765 0.289174 -100 
-100 -100 0.351910 0.346062 0.335325 0.322259 0.308478 0.295810 0.284770 0.276874 0.271322 0.267698 0.265291 0.263982 0.263311 0.262555 0.261559 0.260894 0.260900 0.260073 0.258339 0.257234 0.256373 0.255630 0.255085 -100 
-100 -100 0.328461 0.322691 0.312095 0.299171 0.285461 0.273187 0.262837 0.255399 0.250191 0.246839 0.244643 0.243397 0.242675 0.242028 0.241268 0.240600 0.240076 0.239305 0.238239 0.237332 0.236494 0.235749 0.235231 -100 
-100 -100 -100 -100 -100 -100 -100 -100 -100 -100 -100 -100 -100 -100 -100 -100 -100 -100 -100 -100 -100 -100 -100 -100 -100 -100 
-100 -100 -100 -100 -100 -100 -100 -100 -100 -100 -100 -100 -100 -100 -100 -100 -100 -100 -100 -100 -100 -100 -100 -100 -100 -100 
-100 -100 -100 -100 -100 -100 -100 -100 -100 -100 -100 -100 -100 -100 -100 -100 -100 -100 -100 -100 -100 -100 -100 -100 -100 -100 
-100 -100 0.491292 0.483145 0.467655 0.449374 0.429959 0.412783 0.398688 0.388897 0.382282 0.377469 0.373385 0.370463 0.368324 0.366595 0.364870 0.363221 0.361598 0.360091 0.358649 0.357387 0.356247 0.355229 0.354511 -100 
-100 -100 0.506919 0.498155 0.480928 0.461946 0.442231 0.424931 0.410846 0.401263 0.395018 0.390037 0.385250 0.381827 0.379423 0.377543 0.375694 0.373967 0.372308 0.370799 0.369399 0.368233 0.367225 0.366240 0.365463 -100 
-100 -100 0.539761 0.529371 0.506258 0.485440 0.464925 0.447261 0.432980 0.423548 0.418017 0.412673 0.406427 0.402194 0.399428 0.397349 0.395305 0.393487 0.391787 0.390282 0.388934 0.387897 0.387116 0.386169 0.385250 -100 
-100 -100 0.568171 0.557763 0.534607 0.513659 0.492849 0.474633 0.459549 0.449264 0.442951 0.437029 0.430386 0.425898 0.422991 0.420865 0.418817 0.417011 0.415317 0.413814 0.412446 0.411385 0.410584 0.409641 0.408724 -100 
-100 -100 0.589953 0.581117 0.563231 0.543920 0.523371 0.504437 0.487908 0.475794 0.467267 0.460551 0.454494 0.450301 0.447491 0.445460 0.443598 0.441925 0.440317 0.438798 0.437322 0.436075 0.435009 0.434006 0.433228 -100 
-100 -100 0.616434 0.608156 0.591315 0.572611 0.552026 0.532275 0.514214 0.500299 0.490055 0.482474 0.476372 0.472259 0.469532 0.467605 0.465894 0.464384 0.462897 0.461375 0.459766 0.458312 0.457024 0.455942 0.455213 -100 
-100 -100 0.654411 0.645496 0.618003 0.598690 0.577462 0.556919 0.537464 0.522098 0.510627 0.502236 0.495671 0.491407 0.488679 0.486818 0.485231 0.483912 0.482622 0.481105 0.479292 0.477604 0.476108 0.474933 0.474192 -100 
-100 -100 0.673886 0.664995 0.637458 0.618002 0.596414 0.575246 0.554909 0.538586 0.526225 0.517249 0.510399 0.506031 0.503308 0.501536 0.500142 0.499159 0.498268 0.496767 0.494561 0.492528 0.490822 0.489523 0.488692 -100 
-100 -100 0.674350 0.666313 0.650089 0.631238 0.609765 0.588162 0.567323 0.550428 0.537377 0.528044 0.521226 0.516940 0.514360 0.512756 0.511745 0.511503 0.511807 0.510315 0.506958 0.504241 0.502302 0.500791 0.499665 -100 
-100 -100 0.682033 0.674093 0.658668 0.639854 0.618342 0.596502 0.575262 0.558005 0.544612 0.535108 0.528345 0.524253 0.521984 0.520655 0.520185 0.521365 0.524229 0.522759 0.516908 0.512912 0.510838 0.509030 0.507236 -100 
-100 -100 0.686030 0.678046 0.663044 0.644308 0.623049 0.601166 0.579575 0.562102 0.548600 0.539057 0.532347 0.528470 0.526602 0.525610 0.526004 0.529588 0.539582 0.538171 0.525383 0.519419 0.517931 0.515793 0.512268 -100 
-100 -100 0.686756 0.678489 0.663017 0.643881 0.622428 0.600628 0.579336 0.562248 0.549111 0.539668 0.532801 0.528783 0.526832 0.525830 0.526278 0.529988 0.540149 0.538798 0.525943 0.519934 0.518433 0.516300 0.512768 -100 
-100 -100 0.684582 0.675614 0.658662 0.638425 0.616212 0.594580 0.574334 0.558433 0.546506 0.537291 0.529728 0.525061 0.522501 0.521129 0.520859 0.522520 0.526127 0.524822 0.518550 0.514331 0.512204 0.510378 0.508538 -100 
-100 -100 0.679498 0.669370 0.650106 0.628369 0.605448 0.584138 0.565160 0.551111 0.541465 0.532602 0.523482 0.517701 0.514487 0.512807 0.512236 0.513114 0.515194 0.513969 0.509370 0.505983 0.503869 0.502281 0.501037 -100 
-100 -100 0.675370 0.663681 0.635673 0.612293 0.588823 0.568096 0.550634 0.539089 0.535864 0.527470 0.512922 0.505593 0.501743 0.499869 0.499278 0.500384 0.505213 0.504074 0.496887 0.493395 0.491262 0.489802 0.488743 -100 
-100 -100 0.649608 0.638152 0.610652 0.587902 0.565252 0.545434 0.528897 0.518229 0.515740 0.507915 0.493779 0.486727 0.483040 0.481184 0.480448 0.481328 0.485968 0.484899 0.478018 0.474847 0.472930 0.471633 0.470686 -100 
-100 -100 0.600403 0.590954 0.573048 0.553214 0.532895 0.514296 0.498053 0.486625 0.479284 0.472127 0.464253 0.459345 0.456662 0.454990 0.453871 0.453945 0.455361 0.454325 0.450727 0.448367 0.446871 0.445779 0.444995 -100 
-100 -100 0.551627 0.543740 0.528974 0.511906 0.494313 0.477107 0.460930 0.449301 0.441152 0.434760 0.429264 0.426058 0.424442 0.423013 0.421606 0.421675 0.424102 0.423083 0.418459 0.415958 0.414555 0.413583 0.412880 -100 
-100 -100 0.497457 0.490636 0.478225 0.463794 0.450135 0.434368 0.417140 0.405492 0.397459 0.391876 0.387863 0.385923 0.385476 0.384394 0.383000 0.384454 0.392037 0.391038 0.381218 0.377093 0.375266 0.374275 0.373579 -100 
-100 -100 0.443309 0.437068 0.425717 0.412475 0.400132 0.385636 0.369562 0.358927 0.351665 0.346857 0.343633 0.342260 0.342210 0.341342 0.339984 0.341368 0.348972 0.348061 0.338374 0.334480 0.332784 0.331872 0.331206 -100 
-100 -100 0.391267 0.385286 0.374309 0.361022 0.347343 0.333863 0.321191 0.312288 0.306042 0.301890 0.299116 0.297765 0.297344 0.296544 0.295328 0.295182 0.297146 0.296355 0.292667 0.290876 0.289873 0.289110 0.288516 -100 
-100 -100 0.350878 0.345039 0.334298 0.321174 0.307300 0.294548 0.283445 0.275487 0.269867 0.266182 0.263736 0.262420 0.261788 0.261128 0.260280 0.259782 0.259946 0.259250 0.257614 0.256574 0.255750 0.255021 0.254475 -100 
-100 -100 0.327653 0.321874 0.311247 0.298253 0.284443 0.272072 0.261637 0.254116 0.248826 0.245405 0.243165 0.241909 0.241224 0.240666 0.240040 0.239525 0.239150 0.238503 0.237532 0.236689 0.235889 0.235159 0.234644 -100 
-100 -100 -100 -100 -100 -100 -100 -100 -100 -100 -100 -100 -100 -100 -100 -100 -100 -100 -100 -100 -100 -100 -100 -100 -100 -100 
-100 -100 -100 -100 -100 -100 -100 -100 -100 -100 -100 -100 -100 -100 -100 -100 -100 -100 -100 -100 -100 -100 -100 -100 -100 -100 
-100 -100 -100 -100 -100 -100 -100 -100 -100 -100 -100 -100 -100 -100 -100 -100 -100 -100 -100 -100 -100 -100 -100 -100 -100 -100 
-100 -100 0.487754 0.479816 0.464946 0.446791 0.427280 0.409867 0.395459 0.385346 0.378462 0.373733 0.370113 0.367722 0.366121 0.364658 0.362961 0.361349 0.359807 0.358430 0.357177 0.356153 0.355318 0.354406 0.353607 -100 
-100 -100 0.501284 0.493103 0.477615 0.459165 0.439494 0.421981 0.407544 0.397531 0.390815 0.385934 0.381866 0.379172 0.377476 0.375878 0.373943 0.372171 0.370549 0.369164 0.367987 0.367154 0.366646 0.365773 0.364753 -100 
-100 -100 0.527245 0.518493 0.501259 0.482126 0.462071 0.444268 0.429586 0.419518 0.412957 0.407732 0.402871 0.399721 0.398260 0.396475 0.393824 0.391814 0.390053 0.388660 0.387612 0.387122 0.387375 0.386550 0.384913 -100 
-100 -100 0.555549 0.546801 0.529546 0.510323 0.490011 0.471692 0.456261 0.445400 0.438123 0.432315 0.426997 0.423549 0.421922 0.420047 0.417339 0.415301 0.413515 0.412098 0.411019 0.410503 0.410737 0.409904 0.408264 -100 
-100 -100 0.583412 0.575255 0.559685 0.541033 0.520664 0.501637 0.484925 0.472580 0.463821 0.457203 0.451647 0.448043 0.445829 0.443965 0.441869 0.440019 0.438336 0.436870 0.435579 0.434643 0.434056 0.433144 0.432110 -100 
-100 -100 0.611068 0.603188 0.588201 0.569840 0.549360 0.529567 0.511496 0.497678 0.487715 0.480225 0.474090 0.470208 0.467829 0.465972 0.464033 0.462333 0.460731 0.459220 0.457732 0.456456 0.455398 0.454382 0.453574 -100 
-100 -100 0.637773 0.629851 0.613912 0.595518 0.574976 0.554471 0.535061 0.520142 0.509940 0.501639 0.494042 0.489670 0.487085 0.485206 0.483320 0.481732 0.480238 0.478682 0.476969 0.475394 0.474003 0.472866 0.472118 -100 
-100 -100 0.657432 0.649490 0.633488 0.614919 0.594021 0.572892 0.552604 0.536747 0.525689 0.516784 0.508833 0.504276 0.501620 0.499789 0.498081 0.496765 0.495535 0.493956 0.491919 0.489996 0.488331 0.487045 0.486243 -100 
-100 -100 0.670362 0.662494 0.647541 0.628814 0.607393 0.585750 0.564917 0.548187 0.535524 0.526229 0.519114 0.514763 0.512198 0.510539 0.509266 0.508549 0.508013 0.506429 0.503707 0.501227 0.499240 0.497743 0.496772 -100 
-100 -100 0.679392 0.671465 0.656499 0.637671 0.616157 0.594206 0.572817 0.555492 0.542159 0.532645 0.525775 0.521636 0.519280 0.517866 0.517076 0.517300 0.518080 0.516507 0.512501 0.509145 0.506835 0.505076 0.503785 -100 
-100 -100 0.684354 0.676294 0.661122 0.642306 0.621071 0.599012 0.577056 0.559342 0.545679 0.536088 0.529377 0.525434 0.523361 0.522215 0.521962 0.523437 0.526640 0.525107 0.518783 0.514345 0.511934 0.509923 0.508024 -100 
-100 -100 0.684966 0.676634 0.661000 0.641803 0.620371 0.598362 0.576639 0.559203 0.545772 0.536284 0.529569 0.525611 0.523552 0.522462 0.522321 0.523964 0.527353 0.525891 0.519516 0.515034 0.512609 0.510578 0.508644 -100 
-100 -100 0.681766 0.672862 0.656208 0.636019 0.613767 0.591927 0.571291 0.554875 0.542309 0.533103 0.526180 0.521960 0.519665 0.518426 0.517996 0.518797 0.520273 0.518909 0.514636 0.511102 0.508768 0.506932 0.505489 -100 
-100 -100 0.675391 0.665515 0.647079 0.625591 0.602686 0.581157 0.561657 0.546630 0.535507 0.526704 0.519209 0.514567 0.512091 0.510733 0.510095 0.510524 0.511480 0.510241 0.506750 0.503839 0.501827 0.500179 0.498874 -100 
-100 -100 0.663840 0.652846 0.631682 0.608990 0.585775 0.564792 0.546530 0.533178 0.524167 0.515870 0.507361 0.502215 0.499808 0.498402 0.497512 0.498042 0.499654 0.498545 0.494677 0.491927 0.490418 0.488906 0.487359 -100 
-100 -100 0.638110 0.627363 0.606663 0.584598 0.562168 0.542099 0.524823 0.512375 0.504123 0.496379 0.488252 0.483370 0.481120 0.479737 0.478735 0.479094 0.480595 0.479591 0.476034 0.473634 0.472391 0.471049 0.469591 -100 
-100 -100 0.596185 0.587033 0.569988 0.550338 0.529802 0.511012 0.494552 0.482300 0.473515 0.466393 0.460104 0.456272 0.454294 0.452977 0.451922 0.451738 0.452262 0.451330 0.448873 0.447076 0.445888 0.444767 0.443778 -100 
-100 -100 0.548635 0.540859 0.526387 0.509074 0.490630 0.473263 0.457613 0.445884 0.437231 0.430831 0.425893 0.423031 0.421619 0.420402 0.419095 0.418650 0.419240 0.418366 0.415913 0.414326 0.413289 0.412350 0.411558 -100 
-100 -100 0.495320 0.488479 0.475841 0.460511 0.444454 0.428519 0.413410 0.402399 0.394391 0.388777 0.384825 0.382804 0.382133 0.381088 0.379570 0.379386 0.381463 0.380646 0.376766 0.374826 0.373777 0.372940 0.372247 -100 
-100 -100 0.441614 0.435307 0.423661 0.409482 0.394677 0.380011 0.366129 0.356179 0.349026 0.344153 0.340843 0.339262 0.338880 0.338001 0.336541 0.336326 0.338353 0.337631 0.333987 0.332265 0.331351 0.330603 0.329964 -100 
-100 -100 0.389943 0.383917 0.372784 0.359099 0.344501 0.330872 0.318827 0.310061 0.303764 0.299518 0.296652 0.295169 0.294591 0.293860 0.292787 0.292257 0.292590 0.291983 0.290333 0.289368 0.288686 0.288008 0.287436 -100 
-100 -100 0.349807 0.343928 0.333083 0.319763 0.305516 0.292616 0.281589 0.273569 0.267842 0.264061 0.261542 0.260165 0.259499 0.258937 0.258263 0.257798 0.257609 0.257085 0.256162 0.255435 0.254760 0.254084 0.253562 -100 
-100 -100 0.326719 0.320901 0.310188 0.297059 0.283051 0.270534 0.260002 0.252360 0.246945 0.243428 0.241127 0.239844 0.239178 0.238726 0.238276 0.237911 0.237597 0.237117 0.236424 0.235733 0.235021 0.234334 0.233842 -100 
-100 -100 -100 -100 -100 -100 -100 -100 -100 -100 -100 -100 -100 -100 -100 -100 -100 -100 -100 -100 -100 -100 -100 -100 -100 -100 
-100 -100 -100 -100 -100 -100 -100 -100 -100 -100 -100 -100 -100 -100 -100 -100 -100 -100 -100 -100 -100 -100 -100 -100 -100 -100 
-100 -100 -100 -100 -100 -100 -100 -100 -100 -100 -100 -100 -100 -100 -100 -100 -100 -100 -100 -100 -100 -100 -100 -100 -100 -100 
-100 -100 0.485096 0.477263 0.462622 0.444493 0.424856 0.407212 0.392514 0.382125 0.375082 0.370465 0.367268 0.365481 0.364518 0.363340 0.361589 0.359937 0.358435 0.357165 0.356102 0.355399 0.355053 0.354227 0.353148 -100 
-100 -100 0.497725 0.489822 0.474993 0.456759 0.437032 0.419302 0.404559 0.394231 0.387314 0.382577 0.379067 0.377178 0.376385 0.375085 0.372865 0.370906 0.369259 0.367980 0.367080 0.366832 0.367387 0.366620 0.364829 -100 
-100 -100 0.521407 0.513340 0.497972 0.479501 0.459554 0.441575 0.426582 0.416162 0.409307 0.404268 0.400208 0.398184 0.398600 0.397114 0.393221 0.390752 0.388842 0.387564 0.386994 0.387707 0.390621 0.389933 0.386085 -100 
-100 -100 0.549597 0.541553 0.526201 0.507675 0.487507 0.469050 0.453360 0.442217 0.434728 0.429104 0.424515 0.422143 0.422379 0.420760 0.416735 0.414185 0.412212 0.410884 0.410276 0.410970 0.413866 0.413166 0.409311 -100 
-100 -100 0.579524 0.571697 0.556906 0.538558 0.518246 0.499121 0.482274 0.469886 0.461307 0.454839 0.449494 0.446494 0.445089 0.443392 0.440811 0.438606 0.436770 0.435334 0.434285 0.433921 0.434388 0.433568 0.431750 -100 
-100 -100 0.607899 0.600195 0.585649 0.567439 0.547040 0.527225 0.509183 0.495754 0.486731 0.479371 0.472636 0.468849 0.466939 0.465137 0.462750 0.460697 0.458911 0.457369 0.455987 0.454954 0.454288 0.453326 0.452271 -100 
-100 -100 0.633949 0.626246 0.611324 0.593182 0.573131 0.552690 0.533252 0.519413 0.512118 0.503942 0.493774 0.488815 0.486525 0.484580 0.482032 0.479963 0.478195 0.476547 0.474867 0.473389 0.472127 0.471013 0.470201 -100 
-100 -100 0.653805 0.646044 0.631004 0.612670 0.592284 0.571214 0.550861 0.536074 0.527930 0.519131 0.508550 0.503323 0.500877 0.498950 0.496591 0.494770 0.493195 0.491490 0.489491 0.487620 0.485985 0.484698 0.483884 -100 
-100 -100 0.668076 0.660229 0.645416 0.626762 0.605495 0.583807 0.562855 0.546442 0.534709 0.525474 0.517560 0.513021 0.510594 0.508892 0.507256 0.506092 0.505073 0.503362 0.500838 0.498452 0.496428 0.494919 0.493998 -100 
-100 -100 0.677779 0.669791 0.654736 0.636013 0.614776 0.592674 0.570739 0.553150 0.539926 0.530406 0.523353 0.519235 0.516955 0.515533 0.514507 0.514143 0.514005 0.512308 0.508950 0.505870 0.503444 0.501682 0.500584 -100 
-100 -100 0.683689 0.675449 0.659784 0.641158 0.620646 0.598347 0.575156 0.556694 0.542703 0.533045 0.526392 0.522557 0.520527 0.519390 0.518892 0.519415 0.520719 0.519064 0.514360 0.510513 0.507780 0.505793 0.504424 -100 
-100 -100 0.684372 0.675836 0.659646 0.640603 0.619858 0.597557 0.574516 0.556207 0.542300 0.532755 0.526267 0.522566 0.520671 0.519677 0.519359 0.520115 0.521657 0.520090 0.515328 0.511437 0.508701 0.506672 0.505227 -100 
-100 -100 0.680634 0.671549 0.654478 0.634238 0.612118 0.589956 0.568490 0.551314 0.538174 0.528993 0.522633 0.519004 0.517221 0.516248 0.515764 0.516168 0.516905 0.515476 0.511823 0.508596 0.506235 0.504339 0.502917 -100 
-100 -100 0.674897 0.664657 0.645313 0.623443 0.600355 0.578458 0.558263 0.542333 0.530223 0.521525 0.515247 0.511774 0.510379 0.509455 0.508656 0.508932 0.509772 0.508518 0.505144 0.502481 0.500757 0.499017 0.497349 -100 
-100 -100 0.665576 0.653744 0.630471 0.606824 0.583151 0.561717 0.542684 0.528011 0.517188 0.509049 0.502784 0.499660 0.499400 0.498565 0.496877 0.497260 0.499462 0.498387 0.494042 0.491640 0.491076 0.489474 0.486924 -100 
-100 -100 0.639806 0.628240 0.605444 0.582416 0.559491 0.538984 0.521009 0.507293 0.497240 0.489640 0.483732 0.480840 0.480721 0.479908 0.478129 0.478381 0.480512 0.479580 0.475585 0.473566 0.473308 0.471891 0.469421 -100 
-100 -100 0.595529 0.586061 0.568161 0.548044 0.527111 0.507996 0.491154 0.478210 0.468520 0.461476 0.456318 0.453573 0.452658 0.451782 0.450607 0.450391 0.450925 0.450095 0.447864 0.446415 0.445663 0.444494 0.443081 -100 
-100 -100 0.547148 0.539252 0.524435 0.506763 0.487775 0.470155 0.454503 0.442517 0.433495 0.427107 0.422625 0.420283 0.419441 0.418514 0.417166 0.416504 0.416505 0.415760 0.414168 0.413089 0.412363 0.411430 0.410461 -100 
-100 -100 0.493755 0.486828 0.473933 0.458085 0.440972 0.424824 0.410340 0.399431 0.391317 0.385677 0.381875 0.380112 0.379826 0.378929 0.377139 0.376193 0.376344 0.375681 0.374036 0.373128 0.372518 0.371766 0.371016 -100 
-100 -100 0.440216 0.433828 0.421957 0.407283 0.391444 0.376586 0.363360 0.353554 0.346350 0.341415 0.338124 0.336667 0.336550 0.335760 0.334032 0.333084 0.333206 0.332656 0.331259 0.330559 0.330073 0.329431 0.328778 -100 
-100 -100 0.388735 0.382647 0.371367 0.357412 0.342349 0.328544 0.316611 0.307798 0.301398 0.297061 0.294153 0.292695 0.292238 0.291612 0.290547 0.289864 0.289654 0.289229 0.288484 0.287997 0.287545 0.286943 0.286378 -100 
-100 -100 0.348739 0.342807 0.331849 0.318356 0.303863 0.290796 0.279687 0.271547 0.265698 0.261821 0.259247 0.257866 0.257266 0.256816 0.256266 0.255891 0.255677 0.255338 0.254803 0.254311 0.253773 0.253160 0.252658 -100 
-100 -100 0.325724 0.319857 0.309045 0.295777 0.281594 0.268917 0.258247 0.250464 0.244923 0.241311 0.238955 0.237666 0.237053 0.236715 0.236422 0.236221 0.236044 0.235748 0.235278 0.234746 0.234137 0.233509 0.233045 -100 
-100 -100 -100 -100 -100 -100 -100 -100 -100 -100 -100 -100 -100 -100 -100 -100 -100 -100 -100 -100 -100 -100 -100 -100 -100 -100 
-100 -100 -100 -100 -100 -100 -100 -100 -100 -100 -100 -100 -100 -100 -100 -100 -100 -100 -100 -100 -100 -100 -100 -100 -100 -100 
-100 -100 -100 -100 -100 -100 -100 -100 -100 -100 -100 -100 -100 -100 -100 -100 -100 -100 -100 -100 -100 -100 -100 -100 -100 -100 
-100 -100 0.483008 0.475217 0.460665 0.442508 0.422751 0.404923 0.390014 0.379474 0.372413 0.367914 0.365055 0.363804 0.363883 0.362948 0.360646 0.358878 0.357351 0.356172 0.355338 0.355091 0.355702 0.354944 0.353113 -100 
-100 -100 0.495279 0.487484 0.472905 0.454721 0.434912 0.417013 0.402075 0.391639 0.384792 0.380209 0.377082 0.375933 0.377062 0.376002 0.372347 0.370039 0.368269 0.367098 0.366611 0.367389 0.370391 0.369721 0.365834 -100 
-100 -100 0.518080 0.510272 0.495607 0.477361 0.457426 0.439316 0.424169 0.413739 0.407152 0.402342 0.399015 0.398594 0.409013 0.407747 0.394290 0.390517 0.387999 0.386872 0.387219 0.390549 0.401190 0.400657 0.389770 -100 
-100 -100 0.546190 0.538422 0.523801 0.505533 0.485424 0.466872 0.451063 0.439982 0.432891 0.427497 0.423516 0.422701 0.432995 0.431558 0.417818 0.413893 0.411266 0.410070 0.410371 0.413681 0.424238 0.423694 0.412866 -100 
-100 -100 0.576834 0.569156 0.554738 0.536552 0.516462 0.497284 0.480272 0.468126 0.460665 0.454350 0.448340 0.445772 0.446204 0.444615 0.440315 0.437575 0.435485 0.434085 0.433413 0.434063 0.436931 0.436201 0.432317 -100 
-100 -100 0.605473 0.597865 0.583602 0.565577 0.545798 0.526014 0.507712 0.495129 0.489069 0.481826 0.472468 0.468311 0.467247 0.465434 0.461948 0.459409 0.457363 0.455777 0.454524 0.453847 0.453950 0.453030 0.451349 -100 
-100 -100 0.631093 0.623513 0.609465 0.591918 0.575852 0.555581 0.533515 0.522090 0.531815 0.523707 0.496694 0.489552 0.487236 0.485104 0.481313 0.478556 0.476448 0.474681 0.473001 0.471616 0.470542 0.469437 0.468471 -100 
-100 -100 0.651098 0.643434 0.629221 0.611489 0.595149 0.574238 0.551171 0.538754 0.547667 0.538918 0.511398 0.503924 0.501344 0.499216 0.495682 0.493188 0.491259 0.489404 0.487354 0.485480 0.483866 0.482562 0.481700 -100 
-100 -100 0.666387 0.658522 0.643724 0.625279 0.604908 0.583210 0.561601 0.545821 0.536933 0.527742 0.517053 0.511912 0.509635 0.507880 0.505731 0.504186 0.502910 0.501060 0.498461 0.496022 0.493930 0.492379 0.491453 -100 
-100 -100 0.677069 0.668936 0.653478 0.635022 0.614820 0.592581 0.569393 0.551424 0.538944 0.529406 0.521460 0.517292 0.515160 0.513784 0.512577 0.512004 0.511730 0.509904 0.506397 0.503215 0.500634 0.498811 0.497757 -100 
-100 -100 0.685797 0.677045 0.659516 0.641293 0.625872 0.603297 0.574404 0.554608 0.540160 0.530411 0.523749 0.520105 0.518299 0.517293 0.516786 0.517260 0.518698 0.516923 0.511821 0.507744 0.504713 0.502647 0.501420 -100 
-100 -100 0.686847 0.677716 0.659468 0.640714 0.624967 0.602328 0.573518 0.553753 0.539203 0.529580 0.523300 0.519949 0.518421 0.517644 0.517370 0.518153 0.519928 0.518262 0.513050 0.508920 0.505915 0.503790 0.502427 -100 
-100 -100 0.681866 0.672235 0.653729 0.633231 0.611641 0.589124 0.566257 0.548189 0.534552 0.525397 0.519504 0.516495 0.515495 0.514849 0.514272 0.514728 0.515822 0.514329 0.510207 0.506855 0.504649 0.502637 0.500847 -100 
-100 -100 0.679098 0.667664 0.645275 0.622147 0.598688 0.576342 0.555317 0.538686 0.526025 0.517450 0.512016 0.509664 0.510001 0.509529 0.508038 0.508468 0.510495 0.509222 0.504656 0.501876 0.500928 0.499059 0.496372 -100 
-100 -100 0.679193 0.664604 0.632800 0.606035 0.581117 0.559070 0.539364 0.523929 0.512268 0.504339 0.499589 0.498617 0.502831 0.502587 0.497990 0.498717 0.505211 0.504161 0.495691 0.492959 0.497322 0.495566 0.487701 -100 
-100 -100 0.653449 0.639134 0.607773 0.581595 0.557364 0.536259 0.517702 0.503284 0.492413 0.485013 0.480593 0.479826 0.484198 0.483973 0.479254 0.479857 0.486314 0.485444 0.477357 0.475058 0.479747 0.478197 0.470435 -100 
-100 -100 0.599453 0.588846 0.567999 0.546505 0.524858 0.505335 0.488113 0.474725 0.464592 0.457653 0.453268 0.451600 0.452456 0.452019 0.450071 0.449993 0.451701 0.450958 0.447752 0.446356 0.446527 0.445291 0.442852 -100 
-100 -100 0.547413 0.539105 0.523238 0.504957 0.485476 0.467564 0.451719 0.439489 0.430239 0.423895 0.419821 0.418136 0.418324 0.417701 0.415943 0.415165 0.415300 0.414654 0.413119 0.412265 0.411997 0.411051 0.409656 -100 
-100 -100 0.492785 0.485701 0.472421 0.456188 0.438539 0.422165 0.407740 0.396747 0.388531 0.382908 0.379367 0.378211 0.379024 0.378316 0.375723 0.374223 0.373710 0.373153 0.372315 0.371869 0.371567 0.370864 0.370008 -100 
-100 -100 0.439047 0.432573 0.420486 0.405514 0.389188 0.374141 0.361009 0.351157 0.343879 0.338932 0.335806 0.334839 0.335714 0.335056 0.332508 0.330995 0.330413 0.329989 0.329471 0.329251 0.329054 0.328489 0.327795 -100 
-100 -100 0.387611 0.381460 0.370043 0.355894 0.340554 0.326579 0.314581 0.305669 0.299173 0.294781 0.291908 0.290657 0.290639 0.290131 0.288817 0.287987 0.287614 0.287345 0.287043 0.286844 0.286581 0.286049 0.285480 -100 
-100 -100 0.347684 0.341699 0.330632 0.316992 0.302308 0.289085 0.277855 0.269596 0.263641 0.259691 0.257096 0.255781 0.255364 0.255026 0.254493 0.254184 0.254034 0.253865 0.253596 0.253294 0.252892 0.252344 0.251860 -100 
-100 -100 0.324709 0.318794 0.307886 0.294490 0.280152 0.267329 0.256520 0.248613 0.242961 0.239271 0.236876 0.235606 0.235084 0.234854 0.234675 0.234615 0.234589 0.234470 0.234197 0.233815 0.233319 0.232756 0.232318 -100 
-100 -100 -100 -100 -100 -100 -100 -100 -100 -100 -100 -100 -100 -100 -100 -100 -100 -100 -100 -100 -100 -100 -100 -100 -100 -100 
-100 -100 -100 -100 -100 -100 -100 -100 -100 -100 -100 -100 -100 -100 -100 -100 -100 -100 -100 -100 -100 -100 -100 -100 -100 -100 
-100 -100 -100 -100 -100 -100 -100 -100 -100 -100 -100 -100 -100 -100 -100 -100 -100 -100 -100 -100 -100 -100 -100 -100 -100 -100 
-100 -100 0.481635 0.473849 0.459299 0.441091 0.421229 0.403255 0.388176 0.377481 0.370335 0.365883 0.363210 0.362217 0.362556 0.361801 0.359599 0.357899 0.356433 0.355306 0.354521 0.354329 0.354997 0.354257 0.352411 -100 
-100 -100 0.493787 0.486019 0.471487 0.453279 0.433379 0.415335 0.400217 0.389609 0.382659 0.378129 0.375219 0.374372 0.375796 0.374921 0.371340 0.369073 0.367350 0.366227 0.365795 0.366647 0.369736 0.369087 0.365164 -100 
-100 -100 0.516351 0.508614 0.494098 0.475877 0.455874 0.437629 0.422298 0.411681 0.404969 0.400219 0.397148 0.397075 0.407828 0.406746 0.393321 0.389548 0.387050 0.385965 0.386376 0.389811 0.400596 0.400091 0.389121 -100 
-100 -100 0.544403 0.536719 0.522260 0.504029 0.483861 0.465195 0.449224 0.437973 0.430765 0.425435 0.421698 0.421214 0.431818 0.430547 0.416812 0.412859 0.410225 0.409063 0.409421 0.412832 0.423528 0.423015 0.412103 -100 
-100 -100 0.575201 0.567569 0.553227 0.535046 0.514899 0.495628 0.478503 0.466249 0.458732 0.452469 0.446635 0.444317 0.444988 0.443516 0.439206 0.436427 0.434316 0.432923 0.432280 0.432991 0.435936 0.435222 0.431298 -100 
-100 -100 0.603898 0.596312 0.582084 0.564040 0.544202 0.524351 0.505997 0.493389 0.487351 0.480160 0.470899 0.466906 0.466010 0.464268 0.460746 0.458145 0.456052 0.454445 0.453195 0.452539 0.452673 0.451758 0.450056 -100 
-100 -100 0.629490 0.621923 0.607908 0.590324 0.574195 0.553878 0.531810 0.520435 0.530269 0.522222 0.495232 0.488187 0.485994 0.483899 0.480039 0.477188 0.474998 0.473183 0.471482 0.470089 0.469012 0.467900 0.466921 -100 
-100 -100 0.649513 0.641850 0.627645 0.609855 0.593437 0.572478 0.549409 0.537048 0.546077 0.537397 0.509892 0.502496 0.500015 0.497917 0.494308 0.491702 0.489660 0.487742 0.485659 0.483758 0.482113 0.480794 0.479919 -100 
-100 -100 0.664923 0.657027 0.642177 0.623649 0.603186 0.581405 0.559734 0.543942 0.535103 0.525971 0.515345 0.510306 0.508128 0.506410 0.504209 0.502551 0.501138 0.499211 0.496592 0.494124 0.491988 0.490406 0.489468 -100 
-100 -100 0.675698 0.667514 0.651970 0.633417 0.613113 0.590745 0.567413 0.549345 0.536843 0.527354 0.519511 0.515474 0.513454 0.512136 0.510902 0.510204 0.509740 0.507835 0.504360 0.501170 0.498532 0.496670 0.495614 -100 
-100 -100 0.684486 0.675670 0.658032 0.639705 0.624174 0.601429 0.572311 0.552336 0.537809 0.528104 0.521579 0.518100 0.516431 0.515515 0.515003 0.515326 0.516480 0.514630 0.509661 0.505613 0.502508 0.500401 0.499197 -100 
-100 -100 0.685497 0.676304 0.657944 0.639076 0.623199 0.600367 0.571293 0.551307 0.536642 0.527075 0.520975 0.517842 0.516503 0.515870 0.515635 0.516301 0.517812 0.516085 0.511005 0.506895 0.503803 0.501631 0.500282 -100 
-100 -100 0.680391 0.670709 0.652107 0.631492 0.609752 0.587024 0.563891 0.545586 0.531815 0.522727 0.517082 0.514374 0.513655 0.513214 0.512738 0.513173 0.514146 0.512605 0.508513 0.505134 0.502849 0.500769 0.498944 -100 
-100 -100 0.677485 0.666020 0.643559 0.620326 0.596712 0.574147 0.552848 0.535947 0.523096 0.514601 0.509510 0.507562 0.508275 0.508070 0.506723 0.507203 0.509200 0.507899 0.503320 0.500498 0.499494 0.497544 0.494783 -100 
-100 -100 0.677520 0.662916 0.631053 0.604196 0.579123 0.556854 0.536856 0.521092 0.509141 0.501293 0.496997 0.496526 0.501201 0.501267 0.496829 0.497639 0.504149 0.503098 0.494624 0.491875 0.496222 0.494390 0.486419 -100 
-100 -100 0.651806 0.637489 0.606081 0.579817 0.555428 0.534110 0.515271 0.500524 0.489350 0.482017 0.478028 0.477736 0.482552 0.482642 0.478099 0.478811 0.485310 0.484472 0.476404 0.474105 0.478792 0.477183 0.469321 -100 
-100 -100 0.597946 0.587330 0.566438 0.544849 0.523039 0.503314 0.485854 0.472210 0.461867 0.454955 0.450839 0.449506 0.450700 0.450534 0.448780 0.448836 0.450611 0.449923 0.446766 0.445380 0.445547 0.444268 0.441766 -100 
-100 -100 0.546103 0.537768 0.521834 0.503432 0.483768 0.465669 0.449638 0.437213 0.427812 0.421455 0.417516 0.416031 0.416445 0.416039 0.414464 0.413812 0.413995 0.413430 0.412014 0.411213 0.410960 0.409995 0.408570 -100 
-100 -100 0.491646 0.484524 0.471155 0.454773 0.436903 0.420359 0.405817 0.394679 0.386340 0.380677 0.377181 0.376121 0.377070 0.376526 0.374086 0.372672 0.372123 0.371673 0.371083 0.370763 0.370512 0.369821 0.368961 -100 
-100 -100 0.438027 0.431518 0.419340 0.404219 0.387676 0.372481 0.359254 0.349277 0.341882 0.336884 0.333756 0.332825 0.333774 0.333252 0.330845 0.329416 0.328802 0.328509 0.328260 0.328183 0.328049 0.327522 0.326840 -100 
-100 -100 0.386691 0.380502 0.369002 0.354730 0.339232 0.325121 0.313005 0.303972 0.297370 0.292916 0.290021 0.288784 0.288821 0.288423 0.287249 0.286541 0.286244 0.286108 0.285985 0.285899 0.285701 0.285208 0.284658 -100 
-100 -100 0.346825 0.340802 0.329659 0.315914 0.301104 0.287759 0.276412 0.268041 0.261990 0.257977 0.255355 0.254048 0.253679 0.253435 0.253033 0.252859 0.252828 0.252794 0.252667 0.252465 0.252130 0.251625 0.251165 -100 
-100 -100 0.323877 0.317925 0.306947 0.293457 0.279007 0.266070 0.255149 0.247137 0.241397 0.237646 0.235222 0.233958 0.233481 0.233338 0.233283 0.233358 0.233469 0.233484 0.233339 0.233056 0.232629 0.232111 0.231698 -100 
-100 -100 -100 -100 -100 -100 -100 -100 -100 -100 -100 -100 -100 -100 -100 -100 -100 -100 -100 -100 -100 -100 -100 -100 -100 -100 
-100 -100 -100 -100 -100 -100 -100 -100 -100 -100 -100 -100 -100 -100 -100 -100 -100 -100 -100 -100 -100 -100 -100 -100 -100 -100 
-100 -100 -100 -100 -100 -100 -100 -100 -100 -100 -100 -100 -100 -100 -100 -100 -100 -100 -100 -100 -100 -100 -100 -100 -100 -100 
-100 -100 0.480909 0.473119 0.458557 0.440311 0.420381 0.402311 0.387098 0.376242 0.368931 0.364466 0.361869 0.360898 0.360770 0.360123 0.358614 0.357119 0.355780 0.354669 0.353780 0.353292 0.353203 0.352445 0.351274 -100 
-100 -100 0.493024 0.485258 0.470725 0.452487 0.432518 0.414367 0.399080 0.388229 0.380988 0.376423 0.373632 0.372724 0.372920 0.372163 0.370069 0.368164 0.366626 0.365494 0.364801 0.364872 0.365861 0.365174 0.363157 -100 
-100 -100 0.515514 0.507788 0.493299 0.475058 0.454983 0.436614 0.421063 0.410067 0.402809 0.397969 0.394791 0.393944 0.395578 0.394630 0.390637 0.388058 0.386166 0.385014 0.384711 0.385931 0.389677 0.389086 0.384681 -100 
-100 -100 0.543547 0.535869 0.521434 0.503178 0.482921 0.464129 0.447949 0.436296 0.428454 0.423028 0.419272 0.418022 0.419418 0.418271 0.414061 0.411321 0.409298 0.408058 0.407696 0.408889 0.412616 0.412011 0.407591 -100 
-100 -100 0.574358 0.566724 0.552357 0.534102 0.513665 0.494279 0.477107 0.464428 0.455733 0.449439 0.444627 0.442434 0.441849 0.440489 0.437771 0.435373 0.433443 0.432025 0.431108 0.431024 0.431901 0.431144 0.429084 -100 
-100 -100 0.603045 0.595442 0.581135 0.562916 0.542384 0.522397 0.504234 0.490819 0.482027 0.474837 0.468276 0.464958 0.463605 0.461995 0.459411 0.457110 0.455154 0.453550 0.452199 0.451282 0.450785 0.449848 0.448694 -100 
-100 -100 0.628578 0.620964 0.606676 0.588502 0.568373 0.547831 0.528432 0.514939 0.508409 0.500420 0.489925 0.485134 0.483237 0.481370 0.478493 0.476070 0.474024 0.472228 0.470500 0.469032 0.467800 0.466670 0.465809 -100 
-100 -100 0.648550 0.640829 0.626344 0.607922 0.587433 0.566245 0.545922 0.531495 0.524143 0.515535 0.504587 0.499460 0.497331 0.495446 0.492745 0.490521 0.488580 0.486669 0.484597 0.482679 0.480991 0.479651 0.478800 -100 
-100 -100 0.663759 0.655841 0.640959 0.622117 0.600646 0.578732 0.557600 0.541220 0.529783 0.520710 0.512823 0.508516 0.506384 0.504759 0.502894 0.501332 0.499822 0.497881 0.495372 0.492946 0.490809 0.489216 0.488280 -100 
-100 -100 0.673859 0.665730 0.650478 0.631540 0.610098 0.587631 0.565206 0.547295 0.534024 0.524624 0.517805 0.514030 0.512058 0.510776 0.509611 0.508777 0.507896 0.505964 0.502878 0.499858 0.497267 0.495409 0.494359 -100 
-100 -100 0.680116 0.671683 0.655686 0.636848 0.616187 0.593395 0.569365 0.550270 0.535987 0.526419 0.520135 0.516746 0.515083 0.514168 0.513574 0.513458 0.513456 0.511577 0.507725 0.504120 0.501141 0.499061 0.497889 -100 
-100 -100 0.680719 0.671984 0.655443 0.636159 0.615215 0.592338 0.568338 0.549258 0.534944 0.525508 0.519539 0.516460 0.515101 0.514477 0.514191 0.514413 0.514721 0.512960 0.509046 0.505376 0.502373 0.500220 0.498938 -100 
-100 -100 0.676539 0.667291 0.649929 0.629395 0.606920 0.584141 0.561786 0.543815 0.530177 0.521166 0.515591 0.512880 0.511948 0.511557 0.511317 0.511562 0.511772 0.510201 0.506817 0.503611 0.501056 0.498971 0.497472 -100 
-100 -100 0.670502 0.660126 0.640478 0.618288 0.594766 0.572225 0.551148 0.534301 0.521451 0.512979 0.507889 0.505732 0.505555 0.505413 0.504966 0.505323 0.506004 0.504674 0.501353 0.498660 0.496863 0.494900 0.492961 -100 
-100 -100 0.661122 0.649125 0.625594 0.601576 0.577436 0.555331 0.535344 0.519505 0.507458 0.499561 0.495050 0.493679 0.495043 0.495134 0.493757 0.494307 0.496521 0.495450 0.491163 0.488834 0.488422 0.486607 0.483597 -100 
-100 -100 0.635428 0.623725 0.600702 0.577316 0.553917 0.532757 0.513870 0.499008 0.487713 0.480306 0.476081 0.474871 0.476336 0.476454 0.475032 0.475529 0.477763 0.476916 0.473040 0.471147 0.471094 0.469499 0.466580 -100 
-100 -100 0.591366 0.581824 0.563695 0.543260 0.521825 0.502117 0.484564 0.470798 0.460346 0.453387 0.449202 0.447577 0.447773 0.447693 0.447009 0.447122 0.447795 0.447125 0.445118 0.443793 0.443143 0.441849 0.440176 -100 
-100 -100 0.543390 0.535405 0.520369 0.502317 0.482734 0.464576 0.448438 0.435893 0.426385 0.419969 0.415952 0.414242 0.414117 0.413808 0.412929 0.412536 0.412507 0.411997 0.410934 0.410119 0.409515 0.408536 0.407448 -100 
-100 -100 0.490480 0.483433 0.470247 0.453904 0.435980 0.419344 0.404698 0.393443 0.384994 0.379240 0.375583 0.374120 0.374256 0.373803 0.372349 0.371449 0.371044 0.370687 0.370225 0.369886 0.369537 0.368834 0.368057 -100 
-100 -100 0.437316 0.430799 0.418629 0.403467 0.386844 0.371548 0.358221 0.348135 0.340637 0.335538 0.332239 0.330895 0.331026 0.330578 0.329152 0.328258 0.327857 0.327660 0.327497 0.327411 0.327227 0.326689 0.326058 -100 
-100 -100 0.386125 0.379916 0.368381 0.354053 0.338476 0.324278 0.312069 0.302938 0.296247 0.291723 0.288743 0.287320 0.287025 0.286695 0.285994 0.285588 0.285446 0.285395 0.285332 0.285251 0.285033 0.284544 0.284028 -100 
-100 -100 0.346306 0.340263 0.329081 0.315281 0.300400 0.286980 0.275553 0.267101 0.260978 0.256918 0.254258 0.252891 0.252424 0.252240 0.252056 0.252042 0.252122 0.252165 0.252098 0.251922 0.251594 0.251104 0.250667 -100 
-100 -100 0.323377 0.317405 0.306388 0.292846 0.278332 0.265329 0.254336 0.246255 0.240455 0.236665 0.234222 0.232944 0.232456 0.232365 0.232427 0.232609 0.232811 0.232902 0.232818 0.232573 0.232169 0.231672 0.231277 -100 
-100 -100 -100 -100 -100 -100 -100 -100 -100 -100 -100 -100 -100 -100 -100 -100 -100 -100 -100 -100 -100 -100 -100 -100 -100 -100 
-100 -100 -100 -100 -100 -100 -100 -100 -100 -100 -100 -100 -100 -100 -100 -100 -100 -100 -100 -100 -100 -100 -100 -100 -100 -100 
-100 -100 -100 -100 -100 -100 -100 -100 -100 -100 -100 -100 -100 -100 -100 -100 -100 -100 -100 -100 -100 -100 -100 -100 -100 -100 
-100 -100 -100 -100 -100 -100 -100 -100 -100 -100 -100 -100 -100 -100 -100 -100 -100 -100 -100 -100 -100 -100 -100 -100 -100 -100 
-100 -100 -100 -100 -100 -100 -100 -100 -100 -100 -100 -100 -100 -100 -100 -100 -100 -100 -100 -100 -100 -100 -100 -100 -100 -100 
-100 -100 -100 -100 -100 -100 -100 -100 -100 -100 -100 -100 -100 -100 -100 -100 -100 -100 -100 -100 -100 -100 -100 -100 -100 -100 
-100 -100 -100 -100 -100 -100 -100 -100 -100 -100 -100 -100 -100 -100 -100 -100 -100 -100 -100 -100 -100 -100 -100 -100 -100 -100 
-100 -100 -100 -100 -100 -100 -100 -100 -100 -100 -100 -100 -100 -100 -100 -100 -100 -100 -100 -100 -100 -100 -100 -100 -100 -100 
-100 -100 -100 -100 -100 -100 -100 -100 -100 -100 -100 -100 -100 -100 -100 -100 -100 -100 -100 -100 -100 -100 -100 -100 -100 -100 
-100 -100 -100 -100 -100 -100 -100 -100 -100 -100 -100 -100 -100 -100 -100 -100 -100 -100 -100 -100 -100 -100 -100 -100 -100 -100 
-100 -100 -100 -100 -100 -100 -100 -100 -100 -100 -100 -100 -100 -100 -100 -100 -100 -100 -100 -100 -100 -100 -100 -100 -100 -100 
-100 -100 -100 -100 -100 -100 -100 -100 -100 -100 -100 -100 -100 -100 -100 -100 -100 -100 -100 -100 -100 -100 -100 -100 -100 -100 
-100 -100 -100 -100 -100 -100 -100 -100 -100 -100 -100 -100 -100 -100 -100 -100 -100 -100 -100 -100 -100 -100 -100 -100 -100 -100 
-100 -100 -100 -100 -100 -100 -100 -100 -100 -100 -100 -100 -100 -100 -100 -100 -100 -100 -100 -100 -100 -100 -100 -100 -100 -100 
-100 -100 -100 -100 -100 -100 -100 -100 -100 -100 -100 -100 -100 -100 -100 -100 -100 -100 -100 -100 -100 -100 -100 -100 -100 -100 
-100 -100 -100 -100 -100 -100 -100 -100 -100 -100 -100 -100 -100 -100 -100 -100 -100 -100 -100 -100 -100 -100 -100 -100 -100 -100 
-100 -100 -100 -100 -100 -100 -100 -100 -100 -100 -100 -100 -100 -100 -100 -100 -100 -100 -100 -100 -100 -100 -100 -100 -100 -100 
-100 -100 -100 -100 -100 -100 -100 -100 -100 -100 -100 -100 -100 -100 -100 -100 -100 -100 -100 -100 -100 -100 -100 -100 -100 -100 
-100 -100 -100 -100 -100 -100 -100 -100 -100 -100 -100 -100 -100 -100 -100 -100 -100 -100 -100 -100 -100 -100 -100 -100 -100 -100 
-100 -100 -100 -100 -100 -100 -100 -100 -100 -100 -100 -100 -100 -100 -100 -100 -100 -100 -100 -100 -100 -100 -100 -100 -100 -100 
-100 -100 -100 -100 -100 -100 -100 -100 -100 -100 -100 -100 -100 -100 -100 -100 -100 -100 -100 -100 -100 -100 -100 -100 -100 -100 
-100 -100 -100 -100 -100 -100 -100 -100 -100 -100 -100 -100 -100 -100 -100 -100 -100 -100 -100 -100 -100 -100 -100 -100 -100 -100 
-100 -100 -100 -100 -100 -100 -100 -100 -100 -100 -100 -100 -100 -100 -100 -100 -100 -100 -100 -100 -100 -100 -100 -100 -100 -100 
-100 -100 -100 -100 -100 -100 -100 -100 -100 -100 -100 -100 -100 -100 -100 -100 -100 -100 -100 -100 -100 -100 -100 -100 -100 -100 
-100 -100 -100 -100 -100 -100 -100 -100 -100 -100 -100 -100 -100 -100 -100 -100 -100 -100 -100 -100 -100 -100 -100 -100 -100 -100 
-100 -100 -100 -100 -100 -100 -100 -100 -100 -100 -100 -100 -100 -100 -100 -100 -100 -100 -100 -100 -100 -100 -100 -100 -100 -100 
-100 -100 -100 -100 -100 -100 -100 -100 -100 -100 -100 -100 -100 -100 -100 -100 -100 -100 -100 -100 -100 -100 -100 -100 -100 -100 
