# Supplementary material for: A computational model of spatio-temporal cardiac intracellular calcium handling with realistic structure and spatial flux distribution from sarcoplasmic reticulum and t-tubule reconstructions
Source: PLoS Comput Biol. 2017 Aug 31;13(8):e1005714. doi: 10.1371/journal.pcbi.1005714 (PMC5597258; doi:10.1371/journal.pcbi.1005714)
Supplement: S1 Code — Code provided in C/C++ and includes the structural datasets used in this study. Documentation is provided on use of and updating the code. Updates may also be available on Michael Colman’s website, http://www.physicsoftheheart.com and github repository: https://github.com/michaelcolman/CODE---PLOS-Comp-Biol-2017-Model-SR. (ZIP) [file pcbi.1005714.s001.zip › PLOS_SR_Clean/Whole_cell_out/CRU.dat]

0 -84.2091  0.08    0.08    0.0799999    800    800.001    0.0050869    0.00321901    0    0  0    -0.000500174    0 -0.000446242    0    2.10865e-05    0    0
1 40.267  0.606213    0.0919643    0.0799519    800    800.054    0.00505815    0.00321933    18.25    8.33333e-05  0.883658    -6.67878e-05    0 -0.000191615    0    2.10757e-05    0    0.00072846
2 44.8354  10.2907    0.791497    0.080153    799.641    800.1    0.00515923    0.00321961    70.8983    0.01775  146.877    -6.01444e-05    0 -0.00018147    0    2.11172e-05    0    0.000721731
3 45.4374  72.5073    6.07309    0.0839735    792.878    800.004    0.00671608    0.00321904    89.7343    0.202972  1250.02    -7.01893e-05    0 -0.000179501    0    2.17792e-05    0    0.00071473
4 45.908  148.414    12.8517    0.0986973    774.045    799.284    0.0107187    0.00321475    71.6386    0.44525  2617.69    -0.000107288    0 -0.000176452    0    2.37875e-05    0    0.000707449
5 46.0532  208.546    18.5258    0.127908    744.157    797.392    0.0166888    0.00320344    65.6401    0.654444  3639.12    -0.000175945    0 -0.00017292    0    2.70171e-05    0    0.000699929
6 45.9822  250.951    22.5567    0.17075    707.271    793.973    0.0241302    0.00318299    54.4359    0.82375  4374.09    -0.000271364    0 -0.000169079    0    3.1045e-05    0    0.00069222
7 45.8833  254.214    22.9968    0.223112    669.43    788.922    0.0319796    0.00315278    49.4179    0.878722  4417.73    -0.000381287    0 -0.000165141    0    3.53501e-05    0    0.000684403
8 45.7189  258.212    23.396    0.279322    633.347    782.403    0.0397204    0.0031138    46.7938    0.934611  4482.64    -0.000494389    0 -0.000161456    0    3.96139e-05    0    0.000676667
9 45.916  250.075    22.7641    0.336858    599.519    774.589    0.0470484    0.00306708    41.4948    0.951806  4331.17    -0.000602745    0 -0.000157153    0    4.38817e-05    0    0.000669706
10 45.986  239.289    21.8349    0.392777    568.882    765.691    0.0535956    0.00301391    41.2264    0.958028  4137.82    -0.000707838    0 -0.000153366    0    4.79676e-05    0    0.000665431
11 46.1044  228.272    20.8751    0.445815    541.372    755.922    0.0595323    0.00295556    39.6956    0.9595  3944.31    -0.000807057    0 -0.000149719    0    5.18411e-05    0    0.000667903
12 46.3063  218.891    20.0678    0.495779    516.495    745.47    0.0650798    0.00289317    34.1378    0.961472  3780.45    -0.000900094    0 -0.000146098    0    5.55261e-05    0    0.000683885
13 46.4511  211.956    19.4651    0.543137    493.586    734.486    0.0703726    0.00282763    30.7762    0.968472  3665.15    -0.000990641    0 -0.000142751    0    5.90687e-05    0    0.000722486
14 46.5548  203.879    18.7962    0.588541    472.332    723.081    0.0753695    0.00275964    31.5624    0.969444  3516.13    -0.0010792    0 -0.000139643    0    6.24819e-05    0    0.000793833
15 46.7134  195.791    18.0901    0.631997    452.953    711.363    0.0799456    0.00268983    22.0963    0.968639  3385.58    -0.00116217    0 -0.000136597    0    6.57128e-05    0    0.000907262
16 46.6463  186.507    17.3098    0.673494    435.183    699.428    0.0841147    0.00261881    21.1231    0.95225  3219.11    -0.00124737    0 -0.000134189    0    6.87828e-05    0    0.00106974
17 46.5469  175.281    16.3488    0.712405    419.163    687.362    0.0878362    0.00254711    21.8966    0.910639  3017.59    -0.00132937    0 -0.000132031    0    7.16696e-05    0    0.00128505
18 46.5556  160.956    15.1115    0.747513    405.074    675.259    0.0911408    0.00247529    22.1686    0.835806  2764.56    -0.00140272    0 -0.000129846    0    7.43561e-05    0    0.00155381
19 46.4473  142.75    13.5437    0.777447    393.126    663.216    0.0940607    0.00240397    15.3435    0.726194  2442.61    -0.0014727    0 -0.000128103    0    7.6817e-05    0    0.00187423
20 46.2973  123.899    11.8793    0.801226    383.472    651.339    0.0966241    0.00233377    14.2523    0.611806  2112.58    -0.00153601    0 -0.000126682    0    7.90266e-05    0    0.00224318
21 46.0919  103.915    10.1035    0.818866    376.077    639.729    0.0988556    0.00226531    11.2108    0.494917  1767.83    -0.00159253    0 -0.000125603    0    8.0975e-05    0    0.00265721
22 45.9403  83.7376    8.33438    0.83056    370.886    628.479    0.100777    0.00219914    14.8145    0.379639  1404.07    -0.0016381    0 -0.000124654    0    8.2655e-05    0    0.00311331
23 45.7372  64.7333    6.62184    0.836542    367.805    617.678    0.102411    0.00213579    13.9639    0.281806  1076.78    -0.00167603    0 -0.000124033    0    8.40647e-05    0    0.00360929
24 45.6342  46.9818    5.0452    0.837734    366.603    607.397    0.103789    0.00207566    15.771    0.194139  762.012    -0.0017014    0 -0.000123422    0    8.52154e-05    0    0.00414377
25 45.4669  31.4002    3.6281    0.834724    367.085    597.695    0.10494    0.00201908    14.7816    0.124861  495.773    -0.00172073    0 -0.000123135    0    8.61188e-05    0    0.00471593
26 45.4405  20.5945    2.63945    0.828958    368.801    588.611    0.1059    0.00196627    11.1537    0.0778611  310.898    -0.00172781    0 -0.000122723    0    8.68058e-05    0    0.00532519
27 45.5261  13.1315    1.93856    0.821901    371.293    580.158    0.106702    0.00191727    15.5049    0.0454722  181.665    -0.00172606    0 -0.000122219    0    8.73183e-05    0    0.00597081
28 45.7083  8.75894    1.5144    0.814392    374.229    572.327    0.107375    0.00187201    21.0992    0.02625  104.376    -0.00171749    0 -0.000121617    0    8.76926e-05    0    0.00665172
29 45.9514  6.45633    1.27887    0.807093    377.343    565.097    0.107944    0.00183034    27.1255    0.0159722  63.6005    -0.00170488    0 -0.00012096    0    8.79627e-05    0    0.0073664
30 46.3359  4.68863    1.12465    0.800346    380.485    558.435    0.10843    0.00179206    20.9657    0.00927778  37.0025    -0.00168584    0 -0.00012005    0    8.81558e-05    0    0.00811288
31 46.5031  3.55781    1.0119    0.794053    383.585    552.307    0.108849    0.00175694    20.2591    0.00511111  20.8737    -0.00167465    0 -0.000119629    0    8.82876e-05    0    0.00888884
32 46.8426  3.12205    0.966202    0.788269    386.605    546.68    0.109211    0.00172478    21.7205    0.00305556  13.0036    -0.00165688    0 -0.000118887    0    8.83732e-05    0    0.00969168
33 47.1476  2.56918    0.9141    0.782935    389.524    541.519    0.109527    0.00169536    21.2946    0.00108333  4.96176    -0.00164037    0 -0.000118236    0    8.84232e-05    0    0.0105187
34 47.6262  2.48704    0.900968    0.778006    392.338    536.792    0.109805    0.00166848    23.6582    0.000527778  2.48058    -0.0016177    0 -0.000117252    0    8.84453e-05    0    0.011367
35 48.211  2.383    0.90136    0.773468    395.03    532.468    0.110049    0.00164395    19.5296    0.000305556  1.48588    -0.00159142    0 -0.000116056    0    8.84465e-05    0    0.012234
36 48.7594  2.29989    0.885235    0.769226    397.603    528.519    0.110266    0.0016216    21.6553    0.000166667  0.817446    -0.001567    0 -0.000114952    0    8.84308e-05    0    0.0131168
37 49.2718  2.31642    0.879848    0.765195    400.068    524.917    0.110459    0.00160125    23.7293    8.33333e-05  0.422378    -0.00154417    0 -0.000113931    0    8.84005e-05    0    0.0140129
38 49.8403  2.33571    0.883304    0.761364    402.428    521.637    0.11063    0.00158277    23.6507    0  0    -0.00151973    0 -0.000112801    0    8.83591e-05    0    0.0149196
39 50.4291  2.31288    0.878929    0.757709    404.691    518.657    0.110784    0.001566    23.3188    0  0    -0.00149501    0 -0.000111634    0    8.8309e-05    0    0.0158347
40 50.8733  2.03301    0.857519    0.75416    406.861    515.955    0.110922    0.00155082    17.632    0  0    -0.00147537    0 -0.000110762    0    8.82501e-05    0    0.0167557
41 51.2584  2.09448    0.850334    0.750691    408.944    513.511    0.111046    0.00153711    21.7856    2.77778e-05  0.15515    -0.0014581    0 -0.000110027    0    8.81839e-05    0    0.0176803
42 51.5786  1.92834    0.839183    0.747303    410.947    511.306    0.111157    0.00152476    17.5869    0  0    -0.00144299    0 -0.00010942    0    8.81115e-05    0    0.0186065
43 51.9467  1.91341    0.843624    0.743997    412.876    509.323    0.111257    0.00151367    14.7482    0  0    -0.00142651    0 -0.000108719    0    8.80342e-05    0    0.0195319
44 52.3745  1.99682    0.84222    0.740775    414.735    507.546    0.111347    0.00150375    18.6735    0  0    -0.00140846    0 -0.000107908    0    8.79536e-05    0    0.0204547
45 52.7304  1.99015    0.83512    0.7376    416.529    505.961    0.111428    0.0014949    19.7177    0  0    -0.00139284    0 -0.000107243    0    8.78691e-05    0    0.0213727
46 53.1073  1.88732    0.831168    0.734477    418.263    504.554    0.111501    0.00148706    16.2326    0  0    -0.00137665    0 -0.000106532    0    8.77817e-05    0    0.0222841
47 53.3642  1.70387    0.816263    0.731378    419.94    503.311    0.111567    0.00148014    12.2134    0  0    -0.00136433    0 -0.000106068    0    8.76905e-05    0    0.0231869
48 53.6271  1.87399    0.817088    0.728308    421.565    502.223    0.111625    0.00147408    18.5697    0  0    -0.0013521    0 -0.000105606    0    8.75962e-05    0    0.0240794
49 53.9495  1.89581    0.820125    0.725287    423.14    501.276    0.111678    0.00146882    17.8568    0  0    -0.00133805    0 -0.000105016    0    8.75003e-05    0    0.0249599
50 54.2608  1.81255    0.807715    0.722309    424.671    500.462    0.111725    0.00146429    18.0142    0  0    -0.00132451    0 -0.000104451    0    8.74029e-05    0    0.0258269
51 54.6285  1.83411    0.811548    0.719365    426.159    499.77    0.111766    0.00146045    17.0206    0  0    -0.00130939    0 -0.000103771    0    8.73037e-05    0    0.0266788
52 54.8148  1.66236    0.794156    0.716418    427.608    499.193    0.111801    0.00145724    14.025    0  0    -0.00129974    0 -0.000103461    0    8.72014e-05    0    0.0275143
53 55.0371  1.65456    0.790508    0.713495    429.02    498.721    0.111832    0.00145462    14.3256    0  0    -0.00128914    0 -0.000103083    0    8.70974e-05    0    0.0283323
54 55.1908  1.71819    0.789325    0.710576    430.398    498.348    0.111858    0.00145254    16.2353    0  0    -0.00128063    0 -0.000102849    0    8.69908e-05    0    0.0291317
55 55.405  1.83765    0.793668    0.707687    431.745    498.066    0.11188    0.00145098    19.4766    0  0    -0.00127044    0 -0.000102493    0    8.68833e-05    0    0.0299115
56 55.6294  1.68491    0.785724    0.704834    433.062    497.869    0.111899    0.00144988    14.9242    0  0    -0.00125993    0 -0.000102109    0    8.67752e-05    0    0.0306711
57 55.7179  1.59923    0.776271    0.701969    434.352    497.751    0.111913    0.00144922    13.0721    0  0    -0.00125338    0 -0.000102007    0    8.66643e-05    0    0.0314097
58 55.8645  1.68981    0.774305    0.699128    435.616    497.705    0.111923    0.00144897    17.2519    0  0    -0.00124531    0 -0.000101794    0    8.65523e-05    0    0.0321268
59 56.1115  1.67823    0.777136    0.696328    436.857    497.728    0.111931    0.00144909    15.4549    0  0    -0.00123438    0 -0.00010137    0    8.64404e-05    0    0.0328221
60 56.1635  1.4817    0.757264    0.693518    438.076    497.814    0.111934    0.00144956    12.3528    0  0    -0.00122895    0 -0.000101344    0    8.63259e-05    0    0.0334952
61 56.2527  1.46541    0.758708    0.690713    439.275    497.958    0.111935    0.00145035    10.3067    0  0    -0.0012225    0 -0.000101244    0    8.62098e-05    0    0.0341461
62 56.3289  1.57868    0.759371    0.687919    440.455    498.156    0.111932    0.00145145    14.2131    0  0    -0.00121652    0 -0.000101179    0    8.60926e-05    0    0.0347748
63 56.3736  1.44589    0.745021    0.685144    441.617    498.406    0.111927    0.00145283    12.6696    0  0    -0.00121136    0 -0.000101172    0    8.59749e-05    0    0.0353811
64 56.4405  1.56088    0.751888    0.682372    442.763    498.701    0.111919    0.00145447    14.4401    0  0    -0.00120564    0 -0.000101125    0    8.58555e-05    0    0.0359654
65 56.468  1.44983    0.741657    0.679623    443.894    499.041    0.111909    0.00145635    12.1585    0  0    -0.00120097    0 -0.000101154    0    8.57353e-05    0    0.0365277
66 56.5431  1.49745    0.743716    0.676886    445.011    499.421    0.111896    0.00145845    12.941    0  0    -0.00119504    0 -0.00010109    0    8.56143e-05    0    0.0370684
67 56.6296  1.46459    0.741076    0.674169    446.116    499.838    0.111881    0.00146076    11.7891    0  0    -0.00118881    0 -0.000101001    0    8.5493e-05    0    0.0375877
68 56.6584  1.3734    0.731523    0.671457    447.208    500.291    0.111863    0.00146327    10.1266    0  0    -0.00118415    0 -0.00010103    0    8.53703e-05    0    0.0380862
69 56.6788  1.50472    0.736742    0.668742    448.289    500.775    0.111843    0.00146596    12.87    0  0    -0.00117978    0 -0.000101083    0    8.52459e-05    0    0.0385641
70 56.7274  1.46519    0.731169    0.666059    449.359    501.29    0.111821    0.00146882    12.7014    0  0    -0.00117463    0 -0.000101074    0    8.51216e-05    0    0.0390219
71 56.6911  1.28358    0.718637    0.663371    450.42    501.833    0.111798    0.00147183    8.0827    0  0    -0.00117168    0 -0.000101235    0    8.49961e-05    0    0.0394601
72 56.6263  1.29325    0.714372    0.660678    451.473    502.401    0.111772    0.00147499    9.06485    0  0    -0.00116956    0 -0.000101461    0    8.4869e-05    0    0.0398793
73 56.5833  1.39202    0.715852    0.657998    452.517    502.994    0.111744    0.00147828    11.9663    0  0    -0.00116689    0 -0.000101646    0    8.4741e-05    0    0.0402799
74 56.5221  1.34875    0.712592    0.655328    453.553    503.609    0.111714    0.0014817    10.4253    0  0    -0.00116463    0 -0.000101863    0    8.46124e-05    0    0.0406624
75 56.5254  1.32401    0.711274    0.652686    454.582    504.244    0.111683    0.00148524    9.45417    0  0    -0.00116067    0 -0.000101949    0    8.44838e-05    0    0.0410274
76 56.552  1.48667    0.716015    0.650054    455.605    504.899    0.11165    0.00148888    14.0273    0  0    -0.00115619    0 -0.000101995    0    8.43544e-05    0    0.0413754
77 56.5123  1.31789    0.705118    0.647432    456.622    505.572    0.111615    0.00149263    9.64469    0  0    -0.00115334    0 -0.000102166    0    8.42245e-05    0    0.041707
78 56.4991  1.3563    0.701852    0.644821    457.634    506.261    0.111579    0.00149647    11.8016    0  0    -0.00114988    0 -0.000102291    0    8.40937e-05    0    0.0420227
79 56.3719  1.24045    0.689227    0.642199    458.64    506.966    0.111541    0.0015004    9.79827    0  0    -0.00114933    0 -0.000102645    0    8.39613e-05    0    0.042323
80 56.2188  1.23971    0.685789    0.639569    459.641    507.685    0.111501    0.00150441    9.92546    0  0    -0.00114946    0 -0.000103055    0    8.38277e-05    0    0.0426084
81 56.1693  1.33596    0.691618    0.636965    460.638    508.417    0.11146    0.0015085    11.8689    0  0    -0.00114691    0 -0.000103256    0    8.36943e-05    0    0.0428794
82 56.0806  1.22125    0.682286    0.634377    461.631    509.162    0.111418    0.00151266    9.29713    0  0    -0.00114532    0 -0.000103531    0    8.35607e-05    0    0.0431366
83 55.8861  1.17172    0.673325    0.631773    462.62    509.918    0.111374    0.00151688    9.04658    0  0    -0.0011465    0 -0.000104027    0    8.34251e-05    0    0.0433805
84 55.798  1.27597    0.681912    0.629188    463.606    510.684    0.111329    0.00152117    10.0349    0  0    -0.00114491    0 -0.000104307    0    8.32894e-05    0    0.0436114
85 55.7375  1.36454    0.684443    0.626627    464.589    511.461    0.111283    0.00152551    12.4349    0  0    -0.00114263    0 -0.000104532    0    8.31536e-05    0    0.0438299
86 55.5268  1.21109    0.668011    0.624053    465.568    512.247    0.111235    0.00152991    10.1461    0  0    -0.00114418    0 -0.000105059    0    8.30166e-05    0    0.0440364
87 55.3828  1.27586    0.672349    0.621486    466.545    513.041    0.111186    0.00153435    10.8737    0  0    -0.00114401    0 -0.000105454    0    8.28787e-05    0    0.0442314
88 55.191  1.14245    0.662758    0.618932    467.52    513.843    0.111135    0.00153885    7.56381    0  0    -0.00114502    0 -0.000105942    0    8.27402e-05    0    0.0444152
89 55.0762  1.28171    0.666833    0.616389    468.492    514.652    0.111084    0.00154338    11.8153    0  0    -0.00114413    0 -0.000106282    0    8.26017e-05    0    0.0445883
90 54.9216  1.21345    0.660206    0.613858    469.462    515.468    0.111031    0.00154796    10.2284    0  0    -0.00114417    0 -0.000106697    0    8.24627e-05    0    0.0447511
91 54.8096  1.19057    0.659812    0.61134    470.43    516.29    0.110978    0.00155257    8.81543    0  0    -0.00114312    0 -0.000107025    0    8.23235e-05    0    0.0449039
92 54.7308  1.25629    0.664083    0.608835    471.397    517.118    0.110923    0.00155722    9.46735    0  0    -0.00114122    0 -0.000107288    0    8.21841e-05    0    0.0450471
93 54.5918  1.2491    0.65433    0.606334    472.362    517.951    0.110867    0.0015619    11.7513    0  0    -0.0011409    0 -0.000107676    0    8.2044e-05    0    0.045181
94 54.4692  1.16669    0.648172    0.603847    473.325    518.79    0.11081    0.00156662    9.74514    0  0    -0.00114009    0 -0.000108026    0    8.19034e-05    0    0.0453061
95 54.3123  1.14614    0.644821    0.601355    474.287    519.633    0.110752    0.00157136    9.05249    0  0    -0.00114017    0 -0.000108449    0    8.17619e-05    0    0.0454225
96 54.1595  1.17115    0.643586    0.598869    475.247    520.48    0.110692    0.00157613    9.95196    0  0    -0.00114014    0 -0.000108864    0    8.162e-05    0    0.0455307
97 53.9861  1.1541    0.641363    0.596388    476.207    521.332    0.110632    0.00158092    8.97922    0  0    -0.00114061    0 -0.00010932    0    8.14775e-05    0    0.0456309
98 53.8248  1.1721    0.639377    0.593922    477.165    522.187    0.11057    0.00158573    9.7879    0  0    -0.00114079    0 -0.000109754    0    8.13343e-05    0    0.0457234
99 53.6064  1.06563    0.629122    0.591455    478.123    523.045    0.110507    0.00159057    7.74117    0  0    -0.00114239    0 -0.000110302    0    8.11905e-05    0    0.0458085
100 53.415  1.08154    0.631349    0.588993    479.08    523.907    0.110443    0.00159543    7.09621    0  0    -0.00114329    0 -0.000110797    0    8.10459e-05    0    0.0458864
101 53.1873  1.01391    0.624633    0.586536    480.035    524.771    0.110379    0.00160031    5.54429    0  0    -0.00114511    0 -0.000111364    0    8.0901e-05    0    0.0459574
102 52.9959  1.19772    0.630757    0.584084    480.99    525.638    0.110313    0.0016052    10.7724    0  0    -0.00114607    0 -0.000111866    0    8.07556e-05    0    0.0460218
103 52.8371  1.10959    0.624812    0.581658    481.945    526.508    0.110246    0.00161011    8.56525    0  0    -0.00114608    0 -0.000112293    0    8.06108e-05    0    0.0460798
104 52.6048  1.13288    0.624661    0.579221    482.899    527.38    0.110178    0.00161504    8.53885    0  0    -0.00114801    0 -0.000112873    0    8.04642e-05    0    0.0461315
105 52.3795  0.979263    0.613949    0.576802    483.852    528.254    0.110109    0.00161998    4.92314    0  0    -0.00114971    0 -0.000113434    0    8.03178e-05    0    0.0461773
106 52.099  1.04109    0.60952    0.574371    484.805    529.129    0.110039    0.00162494    8.21606    0  0    -0.00115291    0 -0.000114117    0    8.01699e-05    0    0.0462172
107 51.8675  1.0756    0.614255    0.571952    485.757    530.007    0.109968    0.0016299    7.49797    0  0    -0.00115477    0 -0.000114696    0    8.00219e-05    0    0.0462516
108 51.5931  1.02511    0.607618    0.569541    486.709    530.886    0.109896    0.00163488    6.65683    0  0    -0.00115775    0 -0.000115362    0    7.98734e-05    0    0.0462806
109 51.4039  1.16274    0.612073    0.567147    487.66    531.767    0.109823    0.00163987    10.7945    0  0    -0.00115856    0 -0.00011586    0    7.97252e-05    0    0.0463043
110 51.2529  1.15434    0.612462    0.564774    488.612    532.649    0.109749    0.00164488    9.71101    0  0    -0.00115831    0 -0.000116274    0    7.95775e-05    0    0.046323
111 51.1119  1.11431    0.609524    0.562414    489.562    533.533    0.109675    0.00164989    8.36691    0  0    -0.00115779    0 -0.000116667    0    7.94297e-05    0    0.0463368
112 50.8658  0.998416    0.594875    0.560047    490.513    534.417    0.109599    0.0016549    7.49067    0  0    -0.00116    0 -0.000117275    0    7.92807e-05    0    0.0463459
113 50.6819  1.11395    0.600417    0.557684    491.463    535.303    0.109523    0.00165993    9.94753    0  0    -0.00116061    0 -0.000117762    0    7.91311e-05    0    0.0463504
114 50.445  1.01841    0.593386    0.555327    492.414    536.19    0.109445    0.00166497    7.4121    0  0    -0.00116253    0 -0.000118351    0    7.8981e-05    0    0.0463505
115 50.1789  0.972945    0.58675    0.552972    493.363    537.077    0.109366    0.00167001    6.96576    0  0    -0.00116522    0 -0.000119002    0    7.88302e-05    0    0.0463462
116 49.8516  0.984062    0.585102    0.550607    494.313    537.966    0.109286    0.00167506    6.8861    0  0    -0.00116951    0 -0.000119779    0    7.86778e-05    0    0.0463378
117 49.6132  1.03046    0.58765    0.548265    495.263    538.854    0.109205    0.00168012    7.7823    0  0    -0.00117148    0 -0.000120376    0    7.8526e-05    0    0.0463254
118 49.3357  0.955417    0.579172    0.545931    496.212    539.744    0.109123    0.00168518    6.68911    0  0    -0.00117445    0 -0.000121051    0    7.83741e-05    0    0.0463091
119 49.1269  1.06086    0.585805    0.543609    497.161    540.634    0.109041    0.00169025    8.3831    0  0    -0.00117563    0 -0.000121589    0    7.8222e-05    0    0.046289
120 48.8166  1.01125    0.579207    0.541282    498.111    541.525    0.108957    0.00169532    7.43691    0  0    -0.00117944    0 -0.000122331    0    7.80688e-05    0    0.0462652
121 48.5387  0.998681    0.575848    0.538967    499.06    542.416    0.108871    0.0017004    7.5558    0  0    -0.00118241    0 -0.000123009    0    7.79153e-05    0    0.0462378
122 48.3307  1.06447    0.581305    0.536668    500.008    543.307    0.108786    0.00170548    8.16484    0  0    -0.00118352    0 -0.000123544    0    7.77622e-05    0    0.046207
123 48.0538  1.02683    0.571494    0.534372    500.957    544.199    0.108699    0.00171057    8.96589    0  0    -0.00118646    0 -0.000124221    0    7.76086e-05    0    0.0461728
124 47.7971  0.951295    0.567502    0.532084    501.906    545.091    0.108612    0.00171566    6.44102    0  0    -0.00118881    0 -0.000124852    0    7.74548e-05    0    0.0461353
125 47.6207  1.11503    0.575704    0.529813    502.855    545.983    0.108524    0.00172075    10.2526    0  0    -0.0011891    0 -0.000125327    0    7.7301e-05    0    0.0460947
126 47.3637  0.986699    0.568617    0.527544    503.803    546.875    0.108434    0.00172585    6.25551    0  0    -0.00119141    0 -0.000125958    0    7.71467e-05    0    0.046051
127 47.0828  0.885191    0.559396    0.525278    504.751    547.768    0.108343    0.00173095    4.42504    0  0    -0.00119438    0 -0.000126641    0    7.69917e-05    0    0.0460042
128 46.7547  0.912087    0.555109    0.523005    505.7    548.66    0.108252    0.00173605    5.99184    0  0    -0.00119865    0 -0.000127425    0    7.68355e-05    0    0.0459546
129 46.4813  1.00312    0.559937    0.520743    506.648    549.553    0.108159    0.00174116    7.77209    0  0    -0.00120144    0 -0.000128097    0    7.66793e-05    0    0.0459021
130 46.2566  0.930304    0.556731    0.518507    507.596    550.445    0.108065    0.00174627    5.3986    0  0    -0.00120287    0 -0.000128665    0    7.65238e-05    0    0.0458469
131 45.9205  0.932311    0.550632    0.516257    508.544    551.338    0.10797    0.00175138    6.4497    0  0    -0.00120733    0 -0.000129465    0    7.63667e-05    0    0.0457889
132 45.5686  0.848614    0.540347    0.514012    509.492    552.231    0.107874    0.00175649    5.64862    0  0    -0.00121218    0 -0.000130295    0    7.62091e-05    0    0.0457284
133 45.2734  0.907551    0.543786    0.511777    510.44    553.123    0.107777    0.0017616    6.53232    0  0    -0.00121552    0 -0.000131012    0    7.60513e-05    0    0.0456653
134 44.9312  0.87697    0.538897    0.509546    511.388    554.015    0.107679    0.00176672    6.11303    0  0    -0.00122011    0 -0.000131824    0    7.5893e-05    0    0.0455997
135 44.6218  0.934151    0.540633    0.507324    512.336    554.907    0.107579    0.00177183    7.2824    0  0    -0.00122382    0 -0.00013257    0    7.57345e-05    0    0.0455317
136 44.3106  0.814869    0.534484    0.505113    513.283    555.799    0.10748    0.00177695    3.7824    0  0    -0.00122751    0 -0.000133315    0    7.55764e-05    0    0.0454613
137 43.9167  0.841049    0.530336    0.502891    514.231    556.691    0.107378    0.00178207    5.22694    0  0    -0.00123353    0 -0.000134235    0    7.54164e-05    0    0.0453886
138 43.569  0.90169    0.530482    0.500683    515.178    557.582    0.107275    0.00178719    7.30741    0  0    -0.00123828    0 -0.000135062    0    7.52565e-05    0    0.0453137
139 43.3061  0.917397    0.537227    0.498496    516.125    558.474    0.107173    0.0017923    5.30184    0  0    -0.00124065    0 -0.000135711    0    7.50974e-05    0    0.0452365
140 43.0257  0.897484    0.531277    0.496318    517.073    559.364    0.107069    0.00179742    6.18282    0  0    -0.00124355    0 -0.000136398    0    7.49387e-05    0    0.0451572
141 42.6504  0.832734    0.518327    0.494136    518.02    560.255    0.106964    0.00180254    6.77744    0  0    -0.00124906    0 -0.000137279    0    7.47785e-05    0    0.0450759
142 42.3478  0.866759    0.520978    0.491965    518.966    561.145    0.106858    0.00180766    6.71909    0  0    -0.00125253    0 -0.000138012    0    7.46183e-05    0    0.0449925
143 42.0937  0.975584    0.528683    0.489806    519.913    562.035    0.106751    0.00181278    8.41003    0  0    -0.00125468    0 -0.000138648    0    7.44583e-05    0    0.044907
144 41.8792  0.975553    0.523153    0.487671    520.86    562.925    0.106645    0.0018179    10.0621    0  0    -0.00125574    0 -0.000139202    0    7.42995e-05    0    0.0448197
145 41.603  0.838595    0.517805    0.485534    521.806    563.814    0.106536    0.00182302    4.92276    0  0    -0.00125839    0 -0.000139874    0    7.41396e-05    0    0.0447304
146 41.2652  0.868139    0.514012    0.483387    522.753    564.703    0.106426    0.00182814    6.66885    0  0    -0.00126283    0 -0.000140682    0    7.39782e-05    0    0.0446392
147 41.0323  0.962816    0.521989    0.481264    523.699    565.591    0.106315    0.00183326    7.73176    0  0    -0.00126434    0 -0.000141274    0    7.38175e-05    0    0.0445463
148 40.7001  1.00358    0.516454    0.479133    524.645    566.479    0.106203    0.00183838    10.2225    0  0    -0.00126862    0 -0.000142071    0    7.36559e-05    0    0.0444515
149 40.3609  0.905432    0.51195    0.477008    525.59    567.367    0.10609    0.0018435    6.87827    0  0    -0.001273    0 -0.000142876    0    7.34939e-05    0    0.044355
150 40.0734  0.988723    0.513167    0.474898    526.536    568.254    0.105976    0.00184862    9.84511    0  0    -0.00127603    0 -0.000143582    0    7.33321e-05    0    0.0442568
151 39.8069  0.887507    0.508168    0.472803    527.481    569.141    0.105861    0.00185373    6.46224    0  0    -0.00127837    0 -0.000144238    0    7.3171e-05    0    0.0441569
152 39.4485  0.818391    0.501984    0.470697    528.426    570.027    0.105745    0.00185885    4.73135    0  0    -0.00128329    0 -0.000145084    0    7.30081e-05    0    0.0440554
153 39.2115  0.983845    0.512761    0.46861    529.371    570.912    0.105628    0.00186396    7.96202    0  0    -0.00128486    0 -0.000145689    0    7.28459e-05    0    0.0439523
154 38.8044  0.751748    0.490703    0.466519    530.316    571.797    0.10551    0.00186908    4.3559    0  0    -0.00129113    0 -0.000146632    0    7.26827e-05    0    0.0438477
155 38.4904  0.84805    0.499714    0.464432    531.26    572.682    0.10539    0.00187419    5.04007    0  0    -0.00129481    0 -0.000147392    0    7.2519e-05    0    0.0437415
156 38.2559  0.847194    0.495271    0.462378    532.204    573.565    0.10527    0.0018793    6.63279    0  0    -0.00129627    0 -0.000147989    0    7.2357e-05    0    0.0436338
157 37.8314  0.775206    0.486941    0.460297    533.148    574.449    0.105148    0.00188441    4.53613    0  0    -0.00130303    0 -0.000148971    0    7.21921e-05    0    0.0435246
158 37.5256  0.805483    0.487855    0.458237    534.092    575.331    0.105025    0.00188951    5.35897    0  0    -0.00130646    0 -0.000149714    0    7.20283e-05    0    0.043414
159 37.193  0.782086    0.48201    0.456184    535.035    576.213    0.104901    0.00189462    6.07812    0  0    -0.00131065    0 -0.000150512    0    7.18644e-05    0    0.043302
160 36.7953  0.827412    0.481394    0.454124    535.978    577.095    0.104776    0.00189972    6.89215    0  0    -0.00131668    0 -0.000151443    0    7.16989e-05    0    0.0431886
161 36.4636  0.759639    0.481733    0.452081    536.921    577.976    0.10465    0.00190482    3.67093    0  0    -0.00132075    0 -0.000152235    0    7.15342e-05    0    0.0430739
162 36.0921  0.84341    0.477667    0.450042    537.863    578.856    0.104522    0.00190992    8.15968    0  0    -0.0013261    0 -0.000153117    0    7.13687e-05    0    0.0429578
163 35.6841  0.732262    0.469578    0.448005    538.805    579.735    0.104392    0.00191501    5.31134    0  0    -0.00133237    0 -0.000154066    0    7.12026e-05    0    0.0428405
164 35.315  0.723958    0.46962    0.445977    539.747    580.614    0.104263    0.00192011    4.45039    0  0    -0.00133755    0 -0.000154938    0    7.10367e-05    0    0.0427218
165 34.9624  0.862049    0.477846    0.443956    540.688    581.491    0.104131    0.0019252    6.93749    0  0    -0.00134229    0 -0.00015578    0    7.08704e-05    0    0.0426019
166 34.5949  0.801892    0.469232    0.441951    541.629    582.369    0.103999    0.00193029    6.62548    0  0    -0.00134744    0 -0.000156649    0    7.07044e-05    0    0.0424808
167 34.2774  0.847375    0.476379    0.439951    542.57    583.245    0.103865    0.00193537    5.65236    0  0    -0.00135109    0 -0.000157416    0    7.05382e-05    0    0.0423585
168 33.8179  0.90564    0.468119    0.437939    543.51    584.12    0.10373    0.00194045    10.0014    0  0    -0.00135899    0 -0.000158479    0    7.03706e-05    0    0.042235
169 33.4897  0.703139    0.459358    0.43596    544.45    584.995    0.103595    0.00194553    4.31551    0  0    -0.00136288    0 -0.000159262    0    7.02049e-05    0    0.0421103
170 33.076  0.717572    0.45847    0.433964    545.389    585.869    0.103458    0.00195061    4.32141    0  0    -0.00136936    0 -0.000160227    0    7.00373e-05    0    0.0419845
171 32.6306  0.800105    0.460587    0.43197    546.328    586.742    0.103319    0.00195568    6.18368    0  0    -0.00137679    0 -0.000161259    0    6.98688e-05    0    0.0418576
172 32.1844  0.834681    0.458094    0.429984    547.267    587.615    0.103179    0.00196075    7.90249    0  0    -0.00138427    0 -0.000162294    0    6.97002e-05    0    0.0417296
173 31.8588  0.725733    0.456642    0.428028    548.205    588.486    0.103039    0.00196582    3.65989    0  0    -0.00138807    0 -0.000163073    0    6.95337e-05    0    0.0416005
174 31.3673  0.604264    0.440725    0.426055    549.142    589.357    0.102898    0.00197088    2.90369    0  0    -0.00139687    0 -0.000164197    0    6.93651e-05    0    0.0414703
175 31.0357  0.790841    0.45056    0.424107    550.079    590.227    0.102755    0.00197594    7.56798    0  0    -0.00140098    0 -0.000165    0    6.91973e-05    0    0.0413392
176 30.6348  0.721679    0.446757    0.422162    551.016    591.095    0.102611    0.00198099    5.07399    0  0    -0.00140704    0 -0.000165937    0    6.90291e-05    0    0.041207
177 30.3558  0.711888    0.451499    0.420241    551.952    591.963    0.102466    0.00198605    3.03135    0  0    -0.00140944    0 -0.000166624    0    6.88623e-05    0    0.0410738
178 29.9094  0.642501    0.441526    0.418304    552.888    592.83    0.10232    0.00199109    2.09893    0  0    -0.0014169    0 -0.000167656    0    6.86935e-05    0    0.0409396
179 29.4858  0.800656    0.445471    0.416367    553.823    593.696    0.102172    0.00199614    7.17846    0  0    -0.00142375    0 -0.000168649    0    6.85241e-05    0    0.0408044
180 28.9872  0.689136    0.433891    0.414435    554.757    594.561    0.102022    0.00200118    5.37347    0  0    -0.00143278    0 -0.000169787    0    6.83542e-05    0    0.0406684
181 28.5479  0.763776    0.437907    0.412509    555.691    595.426    0.101872    0.00200621    6.57832    0  0    -0.00144004    0 -0.000170808    0    6.81844e-05    0    0.0405313
182 28.2902  0.872798    0.456019    0.410619    556.625    596.289    0.101722    0.00201124    5.52235    0  0    -0.00144172    0 -0.000171454    0    6.80168e-05    0    0.0403934
183 27.8521  0.614998    0.427404    0.408727    557.557    597.151    0.10157    0.00201627    3.2411    0  0    -0.00144894    0 -0.000172468    0    6.78484e-05    0    0.0402546
184 27.4945  0.9542    0.444594    0.406834    558.49    598.012    0.101416    0.00202129    11.3173    0  0    -0.00145381    0 -0.00017333    0    6.76788e-05    0    0.0401149
185 27.1861  0.761678    0.435691    0.40497    559.421    598.872    0.101263    0.00202631    5.80734    0  0    -0.00145695    0 -0.000174074    0    6.75114e-05    0    0.0399744
186 26.7456  0.737854    0.432355    0.403088    560.352    599.731    0.101107    0.00203132    4.70699    0  0    -0.00146421    0 -0.000175095    0    6.73415e-05    0    0.039833
187 26.2634  0.748459    0.427767    0.401204    561.283    600.589    0.100948    0.00203633    6.07427    0  0    -0.0014728    0 -0.000176205    0    6.71705e-05    0    0.0396907
188 25.8891  0.675404    0.425825    0.399345    562.212    601.446    0.10079    0.00204133    3.67955    0  0    -0.00147798    0 -0.000177088    0    6.70012e-05    0    0.0395477
189 25.3879  0.555371    0.414265    0.397475    563.141    602.302    0.100629    0.00204633    1.25514    0  0    -0.00148711    0 -0.000178232    0    6.68302e-05    0    0.0394039
190 24.9989  0.771531    0.424627    0.395621    564.07    603.157    0.100468    0.00205132    6.76829    0  0    -0.00149286    0 -0.000179156    0    6.66599e-05    0    0.0392593
191 24.6188  0.622107    0.413904    0.393787    564.997    604.011    0.100306    0.00205631    4.01331    0  0    -0.00149821    0 -0.000180052    0    6.64907e-05    0    0.0391139
192 24.0927  0.617452    0.408199    0.39193    565.924    604.863    0.100141    0.00206129    4.46732    0  0    -0.00150817    0 -0.00018125    0    6.63188e-05    0    0.0389678
193 23.6686  0.822167    0.421888    0.390089    566.85    605.714    0.0999759    0.00206627    8.06074    0  0    -0.00151498    0 -0.000182245    0    6.61477e-05    0    0.038821
194 23.2988  0.830689    0.421641    0.388274    567.776    606.564    0.0998099    0.00207124    8.45378    0  0    -0.00152002    0 -0.000183124    0    6.59779e-05    0    0.0386735
195 22.94  0.597301    0.407658    0.386475    568.701    607.413    0.0996433    0.00207621    2.92448    0  0    -0.00152463    0 -0.000183973    0    6.58089e-05    0    0.0385252
196 22.4868  0.783195    0.410852    0.384657    569.625    608.261    0.0994735    0.00208116    8.8359    0  0    -0.00153239    0 -0.00018503    0    6.56374e-05    0    0.0383763
197 22.0471  0.697902    0.410158    0.38285    570.548    609.108    0.099303    0.00208612    4.53524    0  0    -0.00153953    0 -0.000186046    0    6.54664e-05    0    0.0382267
198 21.6721  0.924621    0.424941    0.381055    571.47    609.953    0.0991313    0.00209107    8.99596    0  0    -0.00154475    0 -0.000186942    0    6.52956e-05    0    0.0380764
199 21.2248  0.574024    0.392703    0.379277    572.392    610.797    0.098959    0.00209601    4.61411    0  0    -0.00155218    0 -0.000187974    0    6.51257e-05    0    0.0379255
200 20.7412  0.767187    0.404032    0.377475    573.312    611.64    0.0987838    0.00210094    8.00714    0  0    -0.00156083    0 -0.00018909    0    6.49531e-05    0    0.0377739
201 20.4723  0.544568    0.401157    0.37573    574.232    612.481    0.0986108    0.00210587    0    0  0    -0.00156241    0 -0.000189753    0    6.4785e-05    0    0.0376218
202 20.0256  0.701215    0.402723    0.373957    575.151    613.322    0.0984338    0.00211079    4.94865    0  0    -0.00156991    0 -0.000190795    0    6.46136e-05    0    0.037469
203 19.4609  0.574464    0.387954    0.372177    576.069    614.161    0.0982549    0.00211571    3.38067    0  0    -0.00158113    0 -0.000192072    0    6.44411e-05    0    0.0373157
204 19.0186  0.467946    0.384953    0.370419    576.987    614.998    0.0980755    0.00212062    0    0  0    -0.00158833    0 -0.000193096    0    6.42698e-05    0    0.0371618
205 18.5654  0.701715    0.391904    0.36866    577.903    615.834    0.0978943    0.00212552    6.93014    0  0    -0.00159606    0 -0.000194155    0    6.40977e-05    0    0.0370073
206 18.0672  0.466359    0.379753    0.366912    578.818    616.669    0.0977128    0.00213041    0    0  0    -0.00160503    0 -0.000195289    0    6.39262e-05    0    0.0368523
207 17.5632  0.692457    0.391215    0.365159    579.733    617.503    0.0975278    0.0021353    5.51222    0  0    -0.00161438    0 -0.000196451    0    6.3753e-05    0    0.0366968
208 17.2037  0.850162    0.406781    0.36344    580.647    618.335    0.0973433    0.00214018    7.36008    0  0    -0.00161892    0 -0.000197312    0    6.35823e-05    0    0.0365407
209 16.6793  0.534759    0.373476    0.361718    581.559    619.165    0.097157    0.00214505    3.81973    0  0    -0.00162885    0 -0.000198504    0    6.34108e-05    0    0.0363841
210 16.24  0.439606    0.372097    0.360004    582.471    619.995    0.0969693    0.00214992    0    0  0    -0.00163591    0 -0.000199522    0    6.32393e-05    0    0.0362271
211 15.6575  0.476954    0.367985    0.358273    583.381    620.822    0.0967786    0.00215478    2.04859    0  0    -0.00164781    0 -0.000200841    0    6.30656e-05    0    0.0360695
212 15.141  0.59398    0.375255    0.356556    584.291    621.649    0.0965869    0.00215963    3.89059    0  0    -0.00165753    0 -0.000202025    0    6.28925e-05    0    0.0359115
213 14.6518  0.833097    0.392103    0.354847    585.2    622.473    0.0963939    0.00216447    8.01811    0  0    -0.00166635    0 -0.000203156    0    6.27195e-05    0    0.0357531
214 14.1629  0.490564    0.366246    0.353164    586.107    623.297    0.0962014    0.00216931    2.12351    0  0    -0.00167505    0 -0.000204272    0    6.25484e-05    0    0.0355942
215 13.657  0.576401    0.367853    0.35147    587.014    624.118    0.0960068    0.00217413    4.52695    0  0    -0.00168442    0 -0.000205434    0    6.23759e-05    0    0.0354349
216 13.2168  0.718298    0.378619    0.349793    587.919    624.938    0.0958119    0.00217895    6.74419    0  0    -0.00169156    0 -0.000206462    0    6.22043e-05    0    0.0352751
217 12.6696  0.526003    0.363664    0.348117    588.823    625.757    0.0956142    0.00218376    2.54391    0  0    -0.00170222    0 -0.000207701    0    6.20319e-05    0    0.035115
218 12.153  0.6295    0.368907    0.346445    589.726    626.574    0.0954145    0.00218857    4.61496    0  0    -0.00171194    0 -0.000208885    0    6.1859e-05    0    0.0349544
219 11.596  0.624233    0.366423    0.344773    590.629    627.389    0.0952134    0.00219336    4.74177    0  0    -0.00172299    0 -0.00021015    0    6.16858e-05    0    0.0347935
220 11.0654  0.62464    0.364874    0.343115    591.528    628.203    0.0950117    0.00219814    4.82918    2.77778e-05  0.211534    -0.00173316    0 -0.000211361    0    6.15133e-05    0    0.0346322
221 10.5506  0.475543    0.351987    0.341472    592.426    629.015    0.0948097    0.00220292    2.51299    2.77778e-05  0.21172    -0.00174277    0 -0.000212536    0    6.13416e-05    0    0.0344706
222 9.99069  0.396263    0.347193    0.339827    593.323    629.826    0.0946053    0.00220769    0    2.77778e-05  0.21181    -0.00175391    0 -0.000213803    0    6.11692e-05    0    0.0343086
223 9.31353  0.502238    0.350523    0.338163    594.22    630.634    0.0943969    0.00221245    2.49425    0  0    -0.00176918    0 -0.000215318    0    6.09941e-05    0    0.0341463
224 8.87663  0.906479    0.377885    0.336536    595.117    631.441    0.0941903    0.00221719    10.6651    0  0    -0.0017762    0 -0.000216347    0    6.0822e-05    0    0.0339836
225 8.44664  0.525345    0.352501    0.334937    596.012    632.247    0.0939867    0.00222193    2.84805    0  0    -0.00178274    0 -0.00021734    0    6.06529e-05    0    0.0338207
226 7.77825  0.36722    0.337559    0.333302    596.906    633.05    0.0937757    0.00222666    0    0  0    -0.00179766    0 -0.00021883    0    6.0479e-05    0    0.0336574
227 7.23395  0.621921    0.352403    0.331682    597.798    633.852    0.0935636    0.00223139    5.69311    0  0    -0.00180835    0 -0.000220077    0    6.03057e-05    0    0.0334939
228 6.67822  0.588502    0.353446    0.330077    598.689    634.653    0.093351    0.0022361    2.81193    0  0    -0.00181932    0 -0.000221336    0    6.01333e-05    0    0.0333301
229 6.12861  0.500762    0.341247    0.328482    599.579    635.451    0.0931376    0.0022408    3.14142    0  0    -0.00183014    0 -0.000222586    0    5.99614e-05    0    0.033166
230 5.60792  0.541604    0.345176    0.326896    600.468    636.248    0.0929225    0.0022455    3.26947    0  0    -0.0018399    0 -0.000223777    0    5.97895e-05    0    0.0330017
231 5.06057  0.426319    0.339828    0.325313    601.355    637.043    0.0927063    0.00225018    0    0  0    -0.00185054    0 -0.000225018    0    5.96176e-05    0    0.0328371
232 4.39848  0.369436    0.329292    0.323722    602.241    637.836    0.0924868    0.00225485    0    0  0    -0.00186534    0 -0.000226499    0    5.94441e-05    0    0.0326723
233 3.91464  0.717393    0.353864    0.322156    603.125    638.628    0.0922673    0.00225952    6.72525    0  0    -0.00187385    0 -0.000227623    0    5.92724e-05    0    0.0325073
234 3.35911  0.755633    0.347317    0.320594    604.008    639.417    0.0920473    0.00226417    10.2615    0  0    -0.00188489    0 -0.000228889    0    5.91008e-05    0    0.032342
235 3.08707  1.08441    0.377815    0.319078    604.89    640.205    0.0918294    0.00226882    13.8239    0  0    -0.0018857    0 -0.000229575    0    5.8933e-05    0    0.0321766
236 2.57447  0.408265    0.330745    0.317558    605.771    640.991    0.0916091    0.00227345    0    0  0    -0.0018949    0 -0.000230731    0    5.87644e-05    0    0.032011
237 1.98707  0.557792    0.336769    0.31601    606.65    641.775    0.0913844    0.00227807    3.37889    0  0    -0.00190701    0 -0.000232064    0    5.85924e-05    0    0.0318452
238 1.31025  0.340528    0.317223    0.314464    607.526    642.558    0.0911572    0.00228269    0    0  0    -0.00192224    0 -0.00023357    0    5.84199e-05    0    0.0316793
239 0.829898  0.386489    0.325177    0.312947    608.402    643.338    0.0909302    0.00228729    0    0  0    -0.00193036    0 -0.000234679    0    5.82494e-05    0    0.0315132
240 0.367397  0.688418    0.337765    0.311438    609.277    644.116    0.0907032    0.00229188    7.82763    0  0    -0.00193797    0 -0.00023576    0    5.80797e-05    0    0.031347
241 -0.216512  0.537716    0.328653    0.309926    610.15    644.893    0.0904744    0.00229647    3.82704    0  0    -0.00194977    0 -0.000237075    0    5.79091e-05    0    0.0311807
242 -0.761463  0.454952    0.317007    0.308426    611.021    645.667    0.0902439    0.00230104    3.8605    0  0    -0.00196021    0 -0.000238316    0    5.77389e-05    0    0.0310142
243 -1.38707  0.348186    0.312321    0.30692    611.891    646.44    0.0900099    0.0023056    0    0  0    -0.00197347    0 -0.000239718    0    5.75673e-05    0    0.0308477
244 -2.11851  0.356167    0.310299    0.3054    612.76    647.211    0.0897728    0.00231015    0    0  0    -0.00199066    0 -0.000241341    0    5.73938e-05    0    0.030681
245 -2.70586  0.663786    0.325097    0.303904    613.627    647.979    0.0895363    0.00231468    8.78017    0  0    -0.00200271    0 -0.00024268    0    5.72223e-05    0    0.0305143
246 -3.06741  0.580755    0.329215    0.30246    614.491    648.745    0.0893032    0.00231921    4.44827    0  0    -0.00200618    0 -0.00024354    0    5.70555e-05    0    0.0303476
247 -3.61399  0.333651    0.307156    0.301005    615.355    649.51    0.0890679    0.00232372    0    0  0    -0.00201652    0 -0.000244778    0    5.68874e-05    0    0.0301808
248 -4.31242  0.333764    0.303933    0.299521    616.217    650.272    0.0888264    0.00232823    0    0  0    -0.00203244    0 -0.000246333    0    5.67154e-05    0    0.0300139
249 -4.83278  0.779698    0.332781    0.298064    617.077    651.033    0.088585    0.00233272    9.55678    0  0    -0.00204189    0 -0.000247536    0    5.65453e-05    0    0.029847
250 -5.49164  0.684935    0.316858    0.296607    617.936    651.791    0.0883422    0.0023372    9.70613    2.77778e-05  0.202778    -0.00205635    0 -0.00024901    0    5.63749e-05    0    0.0296801
251 -6.02636  0.529873    0.312118    0.295169    618.791    652.547    0.0881016    0.00234167    4.89692    2.77778e-05  0.218982    -0.00206603    0 -0.000250224    0    5.62067e-05    0    0.0295132
252 -6.4411  0.875165    0.337857    0.293752    619.645    653.301    0.0878628    0.00234612    9.79443    5.55556e-05  0.43597    -0.00207138    0 -0.000251204    0    5.60404e-05    0    0.0293463
253 -6.87973  0.932213    0.342859    0.292347    620.494    654.053    0.0876221    0.00235057    10.4629    5.55556e-05  0.44501    -0.00207752    0 -0.000252226    0    5.58745e-05    0    0.0291794
254 -7.20485  0.413606    0.311936    0.290982    621.343    654.803    0.0873839    0.002355    0    5.55556e-05  0.46413    -0.00207927    0 -0.000253002    0    5.57124e-05    0    0.0290126
255 -7.29947  0.920832    0.344216    0.28964    622.189    655.55    0.0871476    0.00235942    11.1112    5.55556e-05  0.448218    -0.00207273    0 -0.00025333    0    5.55525e-05    0    0.0288458
256 -7.51107  0.673701    0.327223    0.288314    623.031    656.296    0.0869092    0.00236383    4.86387    0.000138889  1.08993    -0.00207037    0 -0.000253879    0    5.53933e-05    0    0.028679
257 -7.8365  0.714027    0.328779    0.286967    623.87    657.039    0.0866671    0.00236822    4.67879    0.000138889  1.19706    -0.00207222    0 -0.000254668    0    5.52315e-05    0    0.0285123
258 -8.4709  0.364673    0.296975    0.285581    624.71    657.78    0.0864186    0.0023726    0    2.77778e-05  0.228205    -0.00208535    0 -0.000256084    0    5.50651e-05    0    0.0283457
